# Supplementary material for: High-throughput quantum-mechanics/molecular-mechanics (ONIOM) macromolecular crystallographic refinement with PHENIX/DivCon: the impact of mixed Hamiltonian methods on ligand and protein structure
Source: Acta Crystallogr D Struct Biol. 2018 Oct 29;74(Pt 11):1063–77. doi: 10.1107/S2059798318012913 (PMC6213575; doi:10.1107/S2059798318012913)
Supplement: Supplementary file 4 [file d-74-01063-sup4.gz › results_PHENIX/1JJE-H_refine_001.pdb]

REMARK Date 2017-01-11 Time 18:52:30 EST -0500 (1484178750.21 s)
REMARK PHENIX refinement
REMARK 
REMARK ****************** INPUT FILES AND LABELS ******************************
REMARK Reflections:
REMARK   file name      : 1JJE.mtz
REMARK   labels         : ['I-obs,SIGI-obs']
REMARK R-free flags:
REMARK   file name      : 1JJE.mtz
REMARK   label          : R-free-flags
REMARK   test_flag_value: 0
REMARK Model file name(s): 
REMARK   /scratch/oleg/2711316.gondor.quantumbioinc.com/1JJE-H.pdb
REMARK 
REMARK ******************** REFINEMENT SUMMARY: QUICK FACTS *******************
REMARK Start: r_work = 0.2416 r_free = 0.3075 bonds = 0.009 angles = 1.987
REMARK Final: r_work = 0.2362 r_free = 0.2874 bonds = 0.011 angles = 1.161
REMARK ************************************************************************
REMARK 
REMARK ****************** REFINEMENT STATISTICS STEP BY STEP ******************
REMARK leading digit, like 1_, means number of macro-cycle                     
REMARK 0    : statistics at the very beginning when nothing is done yet        
REMARK 1_bss: bulk solvent correction and/or (anisotropic) scaling             
REMARK 1_xyz: refinement of coordinates                                        
REMARK 1_adp: refinement of ADPs (Atomic Displacement Parameters)              
REMARK 1_occ: refinement of occupancies                                        
REMARK ------------------------------------------------------------------------
REMARK  stage       r-work r-free bonds angles b_min b_max b_ave n_water shift
REMARK       0    : 0.3046 0.3620 0.009  1.99  12.4 117.3  35.2 552      0.000
REMARK       1_bss: 0.2416 0.3075 0.009  1.99  12.4 117.3  35.2 552      0.000
REMARK 1_settarget: 0.2416 0.3075 0.009  1.99  12.4 117.3  35.2 552      0.000
REMARK       1_nqh: 0.2416 0.3075 0.009  1.99  12.4 117.3  35.2 552      0.000
REMARK    1_weight: 0.2416 0.3075 0.009  1.99  12.4 117.3  35.2 552      0.000
REMARK    1_checkH: 0.2421 0.3074 0.009  1.99  12.4 117.3  35.2 552      0.386
REMARK    1_xyzrec: 0.2387 0.3094 0.014  1.27  12.4 117.3  35.2 552      0.471
REMARK    1_checkH: 0.2387 0.3094 0.014  1.27  12.4 117.3  35.2 552      0.472
REMARK   1_regHxyz: 0.2390 0.3094 0.014  1.27  12.4 117.3  35.2 552      0.478
REMARK       1_adp: 0.2381 0.3049 0.014  1.27  14.4 113.3  35.6 552      0.478
REMARK   1_regHadp: 0.2380 0.3051 0.014  1.27  14.4 113.3  35.6 552      0.478
REMARK       2_bss: 0.2369 0.3033 0.014  1.27  14.0 112.9  35.2 552      0.478
REMARK 2_settarget: 0.2369 0.3033 0.014  1.27  14.0 112.9  35.2 552      0.478
REMARK 2_updatecdl: 0.2369 0.3033 0.014  1.26  14.0 112.9  35.2 552      0.478
REMARK       2_nqh: 0.2369 0.3033 0.014  1.26  14.0 112.9  35.2 552      0.478
REMARK    2_weight: 0.2369 0.3033 0.014  1.26  14.0 112.9  35.2 552      0.478
REMARK    2_checkH: 0.2369 0.3033 0.014  1.26  14.0 112.9  35.2 552      0.478
REMARK    2_xyzrec: 0.2383 0.2943 0.011  1.14  14.0 112.9  35.2 552      0.486
REMARK    2_checkH: 0.2383 0.2944 0.011  1.14  14.0 112.9  35.2 552      0.486
REMARK   2_regHxyz: 0.2385 0.2944 0.011  1.14  14.0 112.9  35.2 552      0.487
REMARK       2_adp: 0.2389 0.2930 0.011  1.14  15.2 110.8  34.7 552      0.487
REMARK   2_regHadp: 0.2393 0.2927 0.011  1.14  15.2 110.8  34.7 552      0.487
REMARK       3_bss: 0.2380 0.2902 0.011  1.14  14.6 110.2  34.1 552      0.487
REMARK 3_settarget: 0.2380 0.2902 0.011  1.14  14.6 110.2  34.1 552      0.487
REMARK 3_updatecdl: 0.2380 0.2902 0.011  1.15  14.6 110.2  34.1 552      0.487
REMARK       3_nqh: 0.2380 0.2902 0.011  1.15  14.6 110.2  34.1 552      0.487
REMARK    3_weight: 0.2380 0.2902 0.011  1.15  14.6 110.2  34.1 552      0.487
REMARK    3_checkH: 0.2380 0.2901 0.011  1.15  14.6 110.2  34.1 552      0.487
REMARK    3_xyzrec: 0.2360 0.2877 0.011  1.16  14.6 110.2  34.1 552      0.502
REMARK    3_checkH: 0.2360 0.2877 0.011  1.16  14.6 110.2  34.1 552      0.502
REMARK   3_regHxyz: 0.2362 0.2879 0.011  1.16  14.6 110.2  34.1 552      0.502
REMARK       3_adp: 0.2366 0.2880 0.011  1.16  14.3 109.3  33.9 552      0.502
REMARK   3_regHadp: 0.2366 0.2880 0.011  1.16  14.3 109.3  33.9 552      0.502
REMARK         end: 0.2362 0.2874 0.011  1.16  13.9 109.0  33.6 552      0.502
REMARK ------------------------------------------------------------------------
REMARK MODEL CONTENT.
REMARK  ELEMENT        ATOM RECORD COUNT   OCCUPANCY SUM
REMARK        C                     2274         2274.00
REMARK        H                     3869         3869.00
REMARK        O                      786          786.00
REMARK        N                      563          563.00
REMARK        S                        2            2.00
REMARK     Zn2+                        6            6.00
REMARK      O1-                       57           57.00
REMARK    TOTAL                     7557         7557.00
REMARK -----------------------------------------------------------------------
REMARK r_free_flags.md5.hexdigest 58a770be886c4541acf01f5454169b11
REMARK 
REMARK IF THIS FILE IS FOR PDB DEPOSITION: REMOVE ALL FROM THIS LINE UP.
REMARK   3
REMARK   3 REFINEMENT.
REMARK   3   PROGRAM     : PHENIX (1.11.1_2575: ???)
REMARK   3   AUTHORS     : Adams,Afonine,Bunkoczi,Burnley,Chen,Dar,Davis,
REMARK   3               : Draizen,Echols,Gildea,Gros,Grosse-Kunstleve,Headd,
REMARK   3               : Hintze,Hung,Ioerger,Liebschner,McCoy,McKee,Moriarty,
REMARK   3               : Oeffner,Poon,Read,Richardson,Richardson,Sacchettini,
REMARK   3               : Sauter,Sobolev,Storoni,Terwilliger,Williams,Zwart
REMARK   3
REMARK   3  REFINEMENT TARGET : ML
REMARK   3  
REMARK   3  DATA USED IN REFINEMENT.
REMARK   3   RESOLUTION RANGE HIGH (ANGSTROMS) : 1.293   
REMARK   3   RESOLUTION RANGE LOW  (ANGSTROMS) : 13.997  
REMARK   3   MIN(FOBS/SIGMA_FOBS)              : 1.33  
REMARK   3   COMPLETENESS FOR RANGE        (%) : 91.61 
REMARK   3   NUMBER OF REFLECTIONS             : 88325     
REMARK   3   NUMBER OF REFLECTIONS (NON-ANOMALOUS) : 88325     
REMARK   3  
REMARK   3  FIT TO DATA USED IN REFINEMENT.
REMARK   3   R VALUE     (WORKING + TEST SET) : 0.2388
REMARK   3   R VALUE            (WORKING SET) : 0.2362
REMARK   3   FREE R VALUE                     : 0.2874
REMARK   3   FREE R VALUE TEST SET SIZE   (%) : 5.01  
REMARK   3   FREE R VALUE TEST SET COUNT      : 4429      
REMARK   3  
REMARK   3  FIT TO DATA USED IN REFINEMENT (IN BINS).
REMARK   3   BIN  RESOLUTION RANGE  COMPL.    NWORK NFREE   RWORK  RFREE  CCWORK CCFREE
REMARK   3     1 13.9982 -  3.9874    1.00     3166   173  0.1754 0.2276   0.922  0.881
REMARK   3     2  3.9874 -  3.1771    1.00     3137   144  0.1598 0.2189   0.932  0.868
REMARK   3     3  3.1771 -  2.7791    1.00     3073   164  0.1723 0.2247   0.924  0.890
REMARK   3     4  2.7791 -  2.5266    1.00     3092   153  0.1705 0.2586   0.925  0.838
REMARK   3     5  2.5266 -  2.3464    1.00     3060   165  0.1833 0.2253   0.924  0.867
REMARK   3     6  2.3464 -  2.2086    1.00     3050   178  0.1968 0.2965   0.915  0.777
REMARK   3     7  2.2086 -  2.0984    1.00     3054   161  0.2083 0.2563   0.901  0.851
REMARK   3     8  2.0984 -  2.0073    1.00     3073   150  0.2179 0.2834   0.896  0.816
REMARK   3     9  2.0073 -  1.9303    1.00     3046   161  0.2489 0.2788   0.873  0.854
REMARK   3    10  1.9303 -  1.8638    1.00     3061   150  0.2714 0.3445   0.837  0.667
REMARK   3    11  1.8638 -  1.8057    1.00     3037   159  0.3078 0.3425   0.792  0.681
REMARK   3    12  1.8057 -  1.7541    1.00     3070   173  0.3403 0.4281   0.750  0.670
REMARK   3    13  1.7541 -  1.7080    0.99     3016   155  0.3488 0.4056   0.685  0.568
REMARK   3    14  1.7080 -  1.6664    0.99     2979   158  0.3793 0.3648   0.589  0.592
REMARK   3    15  1.6664 -  1.6286    0.97     2983   156  0.3994 0.4327   0.486  0.470
REMARK   3    16  1.6286 -  1.5940    0.96     2890   169  0.4124 0.4292   0.473  0.441
REMARK   3    17  1.5940 -  1.5622    0.94     2868   148  0.4318 0.4591   0.411  0.241
REMARK   3    18  1.5622 -  1.5327    0.94     2846   154  0.4595 0.4969   0.299  0.295
REMARK   3    19  1.5327 -  1.5054    0.90     2739   163  0.4809 0.5414   0.214  0.028
REMARK   3    20  1.5054 -  1.4799    0.90     2704   156  0.4765 0.4308   0.216  0.312
REMARK   3    21  1.4799 -  1.4560    0.89     2695   126  0.4922 0.4080   0.172  0.282
REMARK   3    22  1.4560 -  1.4337    0.88     2668   140  0.5106 0.5040   0.101  0.214
REMARK   3    23  1.4337 -  1.4126    0.81     2491   136  0.5037 0.4580   0.094  -0.006
REMARK   3    24  1.4126 -  1.3927    0.88     2648   129  0.5125 0.5624   0.110  -0.026
REMARK   3    25  1.3927 -  1.3739    0.84     2557   128  0.5404 0.5545   0.074  0.053
REMARK   3    26  1.3739 -  1.3561    0.87     2619   146  0.5655 0.5237   0.068  -0.005
REMARK   3    27  1.3561 -  1.3391    0.84     2583   115  0.5721 0.5683   0.032  -0.053
REMARK   3    28  1.3391 -  1.3230    0.85     2536   132  0.6031 0.6177   0.053  0.082
REMARK   3    29  1.3230 -  1.3077    0.82     2453   141  0.6710 0.6603   0.044  0.090
REMARK   3    30  1.3077 -  1.2930    0.23      702    46  0.7244 0.7073   0.064  0.151
REMARK   3  
REMARK   3  BULK SOLVENT MODELLING.
REMARK   3   METHOD USED        : FLAT BULK SOLVENT MODEL
REMARK   3   SOLVENT RADIUS     : 1.11    
REMARK   3   SHRINKAGE RADIUS   : 0.90    
REMARK   3   GRID STEP FACTOR   : 4.00    
REMARK   3  
REMARK   3  ERROR ESTIMATES.
REMARK   3   COORDINATE ERROR (MAXIMUM-LIKELIHOOD BASED)     : 0.50    
REMARK   3   PHASE ERROR (DEGREES, MAXIMUM-LIKELIHOOD BASED) : 49.71   
REMARK   3  
REMARK   3  STRUCTURE FACTORS CALCULATION ALGORITHM : FFT
REMARK   3  
REMARK   3  RESTRAINTS LIBRARY
REMARK   3    GEOSTD + MON.LIB. + CDL v1.2
REMARK   3  
REMARK   3  DEVIATIONS FROM IDEAL VALUES.
REMARK   3                 RMSD     MAX  COUNT
REMARK   3   BOND      :  0.011   0.095   3588
REMARK   3   ANGLE     :  1.161   9.816   4866
REMARK   3   CHIRALITY :  0.084   0.275    537
REMARK   3   PLANARITY :  0.007   0.037    607
REMARK   3   DIHEDRAL  : 18.566 128.948   1286
REMARK   3   MIN NONBONDED DISTANCE : 1.624 
REMARK   3  
REMARK   3  MOLPROBITY STATISTICS.
REMARK   3   ALL-ATOM CLASHSCORE : 3.86
REMARK   3   RAMACHANDRAN PLOT:
REMARK   3     OUTLIERS : 0.46  %
REMARK   3     ALLOWED  : 4.35  %
REMARK   3     FAVORED  : 95.19 %
REMARK   3   ROTAMER OUTLIERS : 6.63 %
REMARK   3   CBETA DEVIATIONS : 0
REMARK   3   PEPTIDE PLANE:
REMARK   3     CIS-PROLINE     : 0
REMARK   3     CIS-GENERAL     : 0
REMARK   3     TWISTED PROLINE : 0
REMARK   3     TWISTED GENERAL : 0
REMARK   3  
REMARK   3  ATOMIC DISPLACEMENT PARAMETERS.
REMARK   3   WILSON B : 17.55
REMARK   3   RMS(B_ISO_OR_EQUIVALENT_BONDED) : 5.02
REMARK   3   ATOMS          NUMBER OF ATOMS
REMARK   3                    ISO.  ANISO. 
REMARK   3    ALL         :   7557       0
REMARK   3    ALL (NO H)  :   3688       0
REMARK   3    SOLVENT     :    184       0
REMARK   3    NON-SOLVENT :   3504       0
REMARK   3    HYDROGENS   :   3869       0
REMARK   3
HELIX    1   1 ALA A   53  ARG A   66  1               Generated by MOE   14
HELIX    2   2 SER A   80  THR A   83  1               Generated by MOE    4
HELIX    3   3 ILE A   86  ASN A   90  1               Generated by MOE    5
HELIX    4   4 GLU A  100  LYS A  108  1               Generated by MOE    9
HELIX    5   5 LEU A  168  ASP A  170  5               Generated by MOE    3
HELIX    6   6 TRP A  176  LYS A  186  1               Generated by MOE   11
HELIX    7   7 SER A  204  LYS A  221  1               Generated by MOE   18
HELIX    8   8 ALA B   53  VAL B   64  1               Generated by MOE   12
HELIX    9   9 SER B   80  THR B   83  1               Generated by MOE    4
HELIX   10  10 ILE B   86  SER B   91  1               Generated by MOE    6
HELIX   11  11 GLU B  100  LYS B  108  1               Generated by MOE    9
HELIX   12  12 TRP B  176  LYS B  186  1               Generated by MOE   11
HELIX   13  13 SER B  204  GLU B  219  1               Generated by MOE   16
SHEET    1       LYS A   8  ASP A  13                  Generated by MOE
SHEET    2       VAL A  16  GLU A  24                  Generated by MOE
SHEET    3       VAL A  30  VAL A  40                  Generated by MOE
SHEET    4       GLU A  43  ILE A  47                  Generated by MOE
SHEET    5       LYS A  69  ILE A  70                  Generated by MOE
SHEET    6       LYS A  71  LYS A  71                  Generated by MOE
SHEET    7       GLY A  72  ILE A  74                  Generated by MOE
SHEET    8       THR A  96  SER A  99                  Generated by MOE
SHEET    9       ASN A 116  PHE A 118                  Generated by MOE
SHEET   10       ASN A 122  VAL A 126                  Generated by MOE
SHEET   11       ILE A 130  PHE A 133                  Generated by MOE
SHEET   12       VAL A 145  LEU A 148                  Generated by MOE
SHEET   13       ILE A 153  PHE A 155                  Generated by MOE
SHEET   14       GLY A 156  GLY A 156                  Generated by MOE
SHEET   15       GLY A 157  GLY A 157                  Generated by MOE
SHEET   16       LEU A 192  PRO A 195                  Generated by MOE
SHEET   17       LYS B   8  ASP B  13                  Generated by MOE
SHEET   18       VAL B  16  GLU B  24                  Generated by MOE
SHEET   19       VAL B  30  VAL B  40                  Generated by MOE
SHEET   20       GLU B  43  ILE B  47                  Generated by MOE
SHEET   21       LYS B  69  ILE B  70                  Generated by MOE
SHEET   22       LYS B  71  LYS B  71                  Generated by MOE
SHEET   23       GLY B  72  ILE B  74                  Generated by MOE
SHEET   24       THR B  96  SER B  99                  Generated by MOE
SHEET   25       ASN B 116  PHE B 118                  Generated by MOE
SHEET   26       ASN B 122  VAL B 126                  Generated by MOE
SHEET   27       ILE B 130  PHE B 133                  Generated by MOE
SHEET   28       VAL B 145  LEU B 148                  Generated by MOE
SHEET   29       ILE B 153  PHE B 155                  Generated by MOE
SHEET   30       GLY B 156  GLY B 156                  Generated by MOE
SHEET   31       GLY B 157  GLY B 157                  Generated by MOE
SHEET   32       LEU B 192  PRO B 195                  Generated by MOE
CRYST1   71.440   43.240   64.230  90.00 100.93  90.00 P 1 21 1
SCALE1      0.013998  0.000000  0.002703        0.00000
SCALE2      0.000000  0.023127  0.000000        0.00000
SCALE3      0.000000  0.000000  0.015857        0.00000
ATOM      1  N   SER A   3      47.825   8.260  29.113  1.00 64.87           N
ATOM      2  CA  SER A   3      46.997   8.468  30.292  1.00 63.66           C
ATOM      3  C   SER A   3      47.294   9.813  30.988  1.00 56.31           C
ATOM      4  O   SER A   3      47.760   9.835  32.139  1.00 56.88           O
ATOM      5  CB  SER A   3      47.178   7.297  31.292  1.00 67.87           C
ATOM      6  OG  SER A   3      48.490   6.773  31.225  1.00 83.33           O
ATOM      7  H1  SER A   3      47.635   8.942  28.464  1.00 77.92           H
ATOM      8  H2  SER A   3      47.633   7.398  28.736  1.00 77.92           H
ATOM      9  HA  SER A   3      46.067   8.479  30.018  1.00 76.47           H
ATOM     10  HB2 SER A   3      46.546   6.594  31.073  1.00 81.52           H
ATOM     11  HB3 SER A   3      47.014   7.622  32.191  1.00 81.52           H
ATOM     12  HG  SER A   3      48.646   6.487  30.451  1.00100.07           H
ATOM     13  N   LEU A   4      46.990  10.932  30.298  1.00 54.05           N
ATOM     14  CA  LEU A   4      47.130  12.272  30.882  1.00 51.04           C
ATOM     15  C   LEU A   4      45.765  12.878  31.233  1.00 42.05           C
ATOM     16  O   LEU A   4      44.773  12.658  30.531  1.00 37.37           O
ATOM     17  CB  LEU A   4      47.896  13.257  29.984  1.00 50.14           C
ATOM     18  CG  LEU A   4      49.416  13.059  30.028  1.00 51.03           C
ATOM     19  CD1 LEU A   4      50.090  13.721  28.849  1.00 50.45           C
ATOM     20  CD2 LEU A   4      50.001  13.579  31.351  1.00 42.56           C
ATOM     21  H   LEU A   4      46.699  10.935  29.488  1.00 64.94           H
ATOM     22  HA  LEU A   4      47.630  12.190  31.709  1.00 61.33           H
ATOM     23  HB2 LEU A   4      47.605  13.137  29.067  1.00 60.24           H
ATOM     24  HB3 LEU A   4      47.704  14.162  30.276  1.00 60.24           H
ATOM     25  HG  LEU A   4      49.606  12.109  29.977  1.00 61.32           H
ATOM     26 HD11 LEU A   4      51.047  13.576  28.910  1.00 60.61           H
ATOM     27 HD12 LEU A   4      49.747  13.331  28.030  1.00 60.61           H
ATOM     28 HD13 LEU A   4      49.897  14.672  28.870  1.00 60.61           H
ATOM     29 HD21 LEU A   4      50.961  13.439  31.347  1.00 51.14           H
ATOM     30 HD22 LEU A   4      49.804  14.525  31.433  1.00 51.14           H
ATOM     31 HD23 LEU A   4      49.599  13.091  32.087  1.00 51.14           H
ATOM     32  N   PRO A   5      45.678  13.676  32.301  1.00 33.81           N
ATOM     33  CA  PRO A   5      44.363  14.178  32.714  1.00 31.98           C
ATOM     34  C   PRO A   5      43.707  15.028  31.628  1.00 32.04           C
ATOM     35  O   PRO A   5      44.376  15.709  30.850  1.00 29.31           O
ATOM     36  CB  PRO A   5      44.679  15.007  33.962  1.00 32.50           C
ATOM     37  CG  PRO A   5      45.914  14.376  34.514  1.00 35.49           C
ATOM     38  CD  PRO A   5      46.723  13.997  33.286  1.00 29.86           C
ATOM     39  HA  PRO A   5      43.776  13.443  32.952  1.00 38.45           H
ATOM     40  HB2 PRO A   5      44.843  15.929  33.712  1.00 39.07           H
ATOM     41  HB3 PRO A   5      43.946  14.944  34.594  1.00 39.07           H
ATOM     42  HG2 PRO A   5      46.395  15.018  35.060  1.00 42.66           H
ATOM     43  HG3 PRO A   5      45.680  13.589  35.030  1.00 42.66           H
ATOM     44  HD2 PRO A   5      47.256  14.749  32.984  1.00 35.91           H
ATOM     45  HD3 PRO A   5      47.272  13.218  33.466  1.00 35.91           H
ATOM     46  N   ASP A   6      42.375  15.009  31.618  1.00 30.12           N
ATOM     47  CA  ASP A   6      41.566  15.751  30.655  1.00 35.73           C
ATOM     48  C   ASP A   6      41.679  17.265  30.836  1.00 30.03           C
ATOM     49  O   ASP A   6      41.902  17.779  31.945  1.00 29.00           O
ATOM     50  CB  ASP A   6      40.093  15.365  30.818  1.00 42.51           C
ATOM     51  CG  ASP A   6      39.747  14.005  30.184  1.00 62.65           C
ATOM     52  OD1 ASP A   6      40.653  13.277  29.720  1.00 66.18           O
ATOM     53  OD2 ASP A   6      38.545  13.668  30.155  1.00 91.16           O1-
ATOM     54  H   ASP A   6      41.904  14.558  32.178  1.00 36.22           H
ATOM     55  HA  ASP A   6      41.846  15.527  29.754  1.00 42.96           H
ATOM     56  HB2 ASP A   6      39.883  15.316  31.764  1.00 51.09           H
ATOM     57  HB3 ASP A   6      39.542  16.041  30.392  1.00 51.09           H
ATOM     58  N   LEU A   7      41.507  17.984  29.727  1.00 26.07           N
ATOM     59  CA  LEU A   7      41.369  19.438  29.751  1.00 23.23           C
ATOM     60  C   LEU A   7      40.218  19.825  30.661  1.00 24.66           C
ATOM     61  O   LEU A   7      39.151  19.205  30.617  1.00 23.26           O
ATOM     62  CB  LEU A   7      41.033  19.923  28.347  1.00 22.71           C
ATOM     63  CG  LEU A   7      40.756  21.413  28.160  1.00 25.72           C
ATOM     64  CD1 LEU A   7      42.037  22.196  28.280  1.00 25.62           C
ATOM     65  CD2 LEU A   7      40.080  21.689  26.816  1.00 30.71           C
ATOM     66  H   LEU A   7      41.465  17.646  28.938  1.00 31.36           H
ATOM     67  HA  LEU A   7      42.188  19.857  30.057  1.00 27.95           H
ATOM     68  HB2 LEU A   7      41.777  19.698  27.766  1.00 27.32           H
ATOM     69  HB3 LEU A   7      40.243  19.448  28.047  1.00 27.32           H
ATOM     70  HG  LEU A   7      40.157  21.711  28.862  1.00 30.94           H
ATOM     71 HD11 LEU A   7      41.843  23.139  28.159  1.00 30.82           H
ATOM     72 HD12 LEU A   7      42.417  22.047  29.160  1.00 30.82           H
ATOM     73 HD13 LEU A   7      42.657  21.895  27.597  1.00 30.82           H
ATOM     74 HD21 LEU A   7      39.920  22.642  26.734  1.00 36.93           H
ATOM     75 HD22 LEU A   7      40.663  21.388  26.102  1.00 36.93           H
ATOM     76 HD23 LEU A   7      39.238  21.208  26.782  1.00 36.93           H
ATOM     77  N   LYS A   8      40.435  20.848  31.494  1.00 26.40           N
ATOM     78  CA  LYS A   8      39.389  21.436  32.303  1.00 22.67           C
ATOM     79  C   LYS A   8      39.028  22.817  31.791  1.00 18.49           C
ATOM     80  O   LYS A   8      39.895  23.563  31.346  1.00 22.36           O
ATOM     81  CB  LYS A   8      39.819  21.611  33.780  1.00 26.57           C
ATOM     82  CG  LYS A   8      40.200  20.356  34.477  1.00 24.37           C
ATOM     83  CD  LYS A   8      40.980  20.578  35.874  1.00 21.49           C
ATOM     84  CE  LYS A   8      40.250  21.434  36.848  1.00 24.39           C
ATOM     85  NZ  LYS A   8      41.028  21.638  38.193  1.00 20.78           N1+
ATOM     86  H   LYS A   8      41.203  21.221  31.602  1.00 31.76           H
ATOM     87  HA  LYS A   8      38.598  20.876  32.273  1.00 27.28           H
ATOM     88  HB2 LYS A   8      40.585  22.206  33.809  1.00 31.95           H
ATOM     89  HB3 LYS A   8      39.082  22.007  34.271  1.00 31.95           H
ATOM     90  HG2 LYS A   8      39.395  19.850  34.667  1.00 29.32           H
ATOM     91  HG3 LYS A   8      40.780  19.841  33.895  1.00 29.32           H
ATOM     92  HD2 LYS A   8      41.125  19.714  36.291  1.00 25.87           H
ATOM     93  HD3 LYS A   8      41.834  21.000  35.691  1.00 25.87           H
ATOM     94  HE2 LYS A   8      40.105  22.307  36.452  1.00 29.35           H
ATOM     95  HE3 LYS A   8      39.399  21.019  37.056  1.00 29.35           H
ATOM     96  HZ1 LYS A   8      40.555  22.154  38.742  1.00 25.01           H
ATOM     97  HZ2 LYS A   8      41.168  20.851  38.585  1.00 25.01           H
ATOM     98  HZ3 LYS A   8      41.813  22.026  38.034  1.00 25.01           H
ATOM     99  N   ILE A   9      37.758  23.159  31.929  1.00 19.02           N
ATOM    100  CA  ILE A   9      37.213  24.470  31.581  1.00 23.60           C
ATOM    101  C   ILE A   9      36.277  24.844  32.717  1.00 30.51           C
ATOM    102  O   ILE A   9      35.311  24.126  32.982  1.00 33.98           O
ATOM    103  CB  ILE A   9      36.421  24.429  30.249  1.00 23.71           C
ATOM    104  CG1 ILE A   9      37.281  23.856  29.132  1.00 30.94           C
ATOM    105  CG2 ILE A   9      35.862  25.804  29.918  1.00 26.16           C
ATOM    106  CD1 ILE A   9      36.717  24.021  27.723  1.00 32.30           C
ATOM    107  H   ILE A   9      37.160  22.623  32.237  1.00 22.90           H
ATOM    108  HA  ILE A   9      37.923  25.128  31.516  1.00 28.40           H
ATOM    109  HB  ILE A   9      35.669  23.830  30.375  1.00 28.52           H
ATOM    110 HG12 ILE A   9      38.145  24.296  29.153  1.00 37.21           H
ATOM    111 HG13 ILE A   9      37.397  22.906  29.291  1.00 37.21           H
ATOM    112 HG21 ILE A   9      35.372  25.752  29.083  1.00 31.47           H
ATOM    113 HG22 ILE A   9      35.269  26.083  30.633  1.00 31.47           H
ATOM    114 HG23 ILE A   9      36.596  26.431  29.833  1.00 31.47           H
ATOM    115 HD11 ILE A   9      37.334  23.625  27.088  1.00 38.83           H
ATOM    116 HD12 ILE A   9      35.858  23.573  27.673  1.00 38.83           H
ATOM    117 HD13 ILE A   9      36.609  24.966  27.535  1.00 38.83           H
ATOM    118  N   GLU A  10      36.571  25.939  33.402  1.00 22.92           N
ATOM    119  CA  GLU A  10      35.788  26.316  34.563  1.00 30.88           C
ATOM    120  C   GLU A  10      35.574  27.803  34.520  1.00 25.84           C
ATOM    121  O   GLU A  10      36.487  28.561  34.208  1.00 26.96           O
ATOM    122  CB  GLU A  10      36.445  26.016  35.912  1.00 33.82           C
ATOM    123  CG  GLU A  10      37.443  24.914  35.977  1.00 42.37           C
ATOM    124  CD  GLU A  10      38.405  25.123  37.124  1.00 46.25           C
ATOM    125  OE1 GLU A  10      39.617  25.059  36.881  1.00 32.23           O
ATOM    126  OE2 GLU A  10      37.957  25.409  38.260  1.00 60.52           O1-
ATOM    127  H   GLU A  10      37.215  26.477  33.215  1.00 27.59           H
ATOM    128  HA  GLU A  10      34.924  25.876  34.532  1.00 37.13           H
ATOM    129  HB2 GLU A  10      36.895  26.822  36.209  1.00 40.66           H
ATOM    130  HB3 GLU A  10      35.741  25.796  36.543  1.00 40.66           H
ATOM    131  HG2 GLU A  10      36.983  24.070  36.113  1.00 50.92           H
ATOM    132  HG3 GLU A  10      37.952  24.891  35.151  1.00 50.92           H
ATOM    133  N   LYS A  11      34.374  28.218  34.870  1.00 27.33           N
ATOM    134  CA  LYS A  11      34.080  29.641  34.919  1.00 28.63           C
ATOM    135  C   LYS A  11      34.722  30.266  36.147  1.00 28.30           C
ATOM    136  O   LYS A  11      34.592  29.751  37.256  1.00 29.34           O
ATOM    137  CB  LYS A  11      32.567  29.843  34.930  1.00 34.51           C
ATOM    138  CG  LYS A  11      32.114  31.256  35.154  1.00 30.14           C
ATOM    139  CD  LYS A  11      30.617  31.361  34.867  1.00 37.30           C
ATOM    140  CE  LYS A  11      30.109  32.802  35.015  1.00 40.61           C
ATOM    141  NZ  LYS A  11      29.171  33.134  33.921  1.00 66.47           N1+
ATOM    142  H   LYS A  11      33.717  27.706  35.083  1.00 32.87           H
ATOM    143  HA  LYS A  11      34.443  30.073  34.130  1.00 34.43           H
ATOM    144  HB2 LYS A  11      32.212  29.555  34.074  1.00 41.49           H
ATOM    145  HB3 LYS A  11      32.188  29.299  35.638  1.00 41.49           H
ATOM    146  HG2 LYS A  11      32.271  31.507  36.078  1.00 36.25           H
ATOM    147  HG3 LYS A  11      32.588  31.851  34.552  1.00 36.25           H
ATOM    148  HD2 LYS A  11      30.444  31.071  33.958  1.00 44.83           H
ATOM    149  HD3 LYS A  11      30.131  30.803  35.495  1.00 44.83           H
ATOM    150  HE2 LYS A  11      29.641  32.895  35.860  1.00 48.81           H
ATOM    151  HE3 LYS A  11      30.859  33.415  34.973  1.00 48.81           H
ATOM    152  HZ1 LYS A  11      28.880  33.970  34.013  1.00 79.84           H
ATOM    153  HZ2 LYS A  11      29.580  33.054  33.135  1.00 79.84           H
ATOM    154  HZ3 LYS A  11      28.473  32.581  33.941  1.00 79.84           H
ATOM    155  N   LEU A  12      35.407  31.389  35.951  1.00 25.06           N
ATOM    156  CA  LEU A  12      36.068  32.103  37.030  1.00 28.62           C
ATOM    157  C   LEU A  12      35.340  33.371  37.391  1.00 33.24           C
ATOM    158  O   LEU A  12      35.301  33.753  38.567  1.00 26.11           O
ATOM    159  CB  LEU A  12      37.499  32.473  36.615  1.00 25.59           C
ATOM    160  CG  LEU A  12      38.317  33.301  37.583  1.00 28.01           C
ATOM    161  CD1 LEU A  12      38.560  32.444  38.859  1.00 25.40           C
ATOM    162  CD2 LEU A  12      39.662  33.758  37.012  1.00 28.40           C
ATOM    163  H   LEU A  12      35.504  31.762  35.182  1.00 30.15           H
ATOM    164  HA  LEU A  12      36.111  31.537  37.817  1.00 34.42           H
ATOM    165  HB2 LEU A  12      37.989  31.650  36.461  1.00 30.79           H
ATOM    166  HB3 LEU A  12      37.450  32.973  35.785  1.00 30.79           H
ATOM    167  HG  LEU A  12      37.812  34.089  37.837  1.00 33.69           H
ATOM    168 HD11 LEU A  12      39.084  32.961  39.491  1.00 30.55           H
ATOM    169 HD12 LEU A  12      37.703  32.212  39.251  1.00 30.55           H
ATOM    170 HD13 LEU A  12      39.040  31.639  38.611  1.00 30.55           H
ATOM    171 HD21 LEU A  12      40.129  34.280  37.683  1.00 34.15           H
ATOM    172 HD22 LEU A  12      40.186  32.976  36.776  1.00 34.15           H
ATOM    173 HD23 LEU A  12      39.502  34.299  36.223  1.00 34.15           H
ATOM    174  N   ASP A  13      34.725  33.995  36.396  1.00 30.52           N
ATOM    175  CA  ASP A  13      33.992  35.234  36.563  1.00 31.95           C
ATOM    176  C   ASP A  13      33.116  35.316  35.318  1.00 33.49           C
ATOM    177  O   ASP A  13      33.175  34.448  34.433  1.00 31.48           O
ATOM    178  CB  ASP A  13      34.960  36.424  36.726  1.00 29.16           C
ATOM    179  CG  ASP A  13      34.329  37.634  37.436  1.00 44.69           C
ATOM    180  OD1 ASP A  13      33.090  37.670  37.545  1.00 43.79           O
ATOM    181  OD2 ASP A  13      35.074  38.555  37.874  1.00 43.14           O1-
ATOM    182  H   ASP A  13      34.721  33.706  35.586  1.00 36.70           H
ATOM    183  HA  ASP A  13      33.422  35.179  37.346  1.00 38.41           H
ATOM    184  HB2 ASP A  13      35.724  36.137  37.250  1.00 35.07           H
ATOM    185  HB3 ASP A  13      35.252  36.714  35.848  1.00 35.07           H
ATOM    186  N   GLU A  14      32.272  36.333  35.274  1.00 41.18           N
ATOM    187  CA  GLU A  14      31.440  36.536  34.100  1.00 39.21           C
ATOM    188  C   GLU A  14      32.335  36.754  32.884  1.00 36.18           C
ATOM    189  O   GLU A  14      33.173  37.660  32.880  1.00 35.71           O
ATOM    190  CB  GLU A  14      30.544  37.745  34.325  1.00 48.93           C
ATOM    191  CG  GLU A  14      29.692  37.659  35.586  1.00 56.36           C
ATOM    192  CD  GLU A  14      28.911  36.353  35.682  1.00 67.86           C
ATOM    193  OE1 GLU A  14      28.399  35.884  34.638  1.00 64.36           O
ATOM    194  OE2 GLU A  14      28.823  35.792  36.800  1.00 88.15           O1-
ATOM    195  H   GLU A  14      32.161  36.912  35.900  1.00 49.49           H
ATOM    196  HA  GLU A  14      30.885  35.755  33.948  1.00 47.13           H
ATOM    197  HB2 GLU A  14      31.100  38.537  34.397  1.00 58.79           H
ATOM    198  HB3 GLU A  14      29.944  37.833  33.568  1.00 58.79           H
ATOM    199  HG2 GLU A  14      30.270  37.721  36.362  1.00 67.71           H
ATOM    200  HG3 GLU A  14      29.055  38.391  35.587  1.00 67.71           H
ATOM    201  N   GLY A  15      32.171  35.896  31.876  1.00 39.31           N
ATOM    202  CA  GLY A  15      32.948  35.948  30.638  1.00 39.75           C
ATOM    203  C   GLY A  15      34.407  35.552  30.749  1.00 35.44           C
ATOM    204  O   GLY A  15      35.173  35.781  29.808  1.00 33.32           O
ATOM    205  H   GLY A  15      31.597  35.256  31.888  1.00 47.25           H
ATOM    206  HA2 GLY A  15      32.533  35.362  29.986  1.00 47.78           H
ATOM    207  HA3 GLY A  15      32.914  36.852  30.287  1.00 47.78           H
ATOM    208  N   VAL A  16      34.823  34.941  31.852  1.00 27.60           N
ATOM    209  CA  VAL A  16      36.224  34.572  32.059  1.00 29.89           C
ATOM    210  C   VAL A  16      36.258  33.124  32.510  1.00 29.56           C
ATOM    211  O   VAL A  16      35.619  32.749  33.508  1.00 26.12           O
ATOM    212  CB  VAL A  16      36.972  35.486  33.052  1.00 29.59           C
ATOM    213  CG1 VAL A  16      38.490  35.104  33.171  1.00 25.84           C
ATOM    214  CG2 VAL A  16      36.846  36.941  32.682  1.00 32.65           C
ATOM    215  H   VAL A  16      34.308  34.726  32.506  1.00 33.19           H
ATOM    216  HA  VAL A  16      36.687  34.626  31.208  1.00 35.95           H
ATOM    217  HB  VAL A  16      36.575  35.374  33.930  1.00 35.58           H
ATOM    218 HG11 VAL A  16      38.917  35.703  33.803  1.00 31.09           H
ATOM    219 HG12 VAL A  16      38.561  34.188  33.482  1.00 31.09           H
ATOM    220 HG13 VAL A  16      38.906  35.191  32.299  1.00 31.09           H
ATOM    221 HG21 VAL A  16      37.330  37.475  33.331  1.00 39.25           H
ATOM    222 HG22 VAL A  16      37.221  37.075  31.797  1.00 39.25           H
ATOM    223 HG23 VAL A  16      35.908  37.187  32.684  1.00 39.25           H
ATOM    224  N   TYR A  17      36.968  32.313  31.765  1.00 24.50           N
ATOM    225  CA  TYR A  17      37.086  30.898  32.035  1.00 24.04           C
ATOM    226  C   TYR A  17      38.557  30.582  32.216  1.00 25.16           C
ATOM    227  O   TYR A  17      39.427  31.183  31.577  1.00 24.72           O
ATOM    228  CB  TYR A  17      36.461  30.089  30.898  1.00 27.60           C
ATOM    229  CG  TYR A  17      34.968  30.265  30.863  1.00 37.53           C
ATOM    230  CD1 TYR A  17      34.412  31.438  30.363  1.00 38.05           C
ATOM    231  CD2 TYR A  17      34.109  29.290  31.390  1.00 31.37           C
ATOM    232  CE1 TYR A  17      33.053  31.634  30.363  1.00 38.58           C
ATOM    233  CE2 TYR A  17      32.745  29.472  31.376  1.00 31.76           C
ATOM    234  CZ  TYR A  17      32.220  30.661  30.856  1.00 45.56           C
ATOM    235  OH  TYR A  17      30.868  30.914  30.832  1.00 45.77           O
ATOM    236  H   TYR A  17      37.408  32.566  31.071  1.00 29.47           H
ATOM    237  HA  TYR A  17      36.620  30.684  32.858  1.00 28.93           H
ATOM    238  HB2 TYR A  17      36.824  30.392  30.051  1.00 33.20           H
ATOM    239  HB3 TYR A  17      36.654  29.147  31.030  1.00 33.20           H
ATOM    240  HD1 TYR A  17      34.970  32.102  30.027  1.00 45.73           H
ATOM    241  HD2 TYR A  17      34.464  28.501  31.733  1.00 37.72           H
ATOM    242  HE1 TYR A  17      32.697  32.419  30.015  1.00 46.38           H
ATOM    243  HE2 TYR A  17      32.179  28.819  31.720  1.00 38.19           H
ATOM    244  HH  TYR A  17      30.448  30.262  31.153  1.00 55.01           H
ATOM    245  N   VAL A  18      38.842  29.658  33.129  1.00 22.41           N
ATOM    246  CA  VAL A  18      40.178  29.126  33.270  1.00 21.19           C
ATOM    247  C   VAL A  18      40.175  27.809  32.549  1.00 19.32           C
ATOM    248  O   VAL A  18      39.249  26.994  32.725  1.00 22.26           O
ATOM    249  CB  VAL A  18      40.613  28.947  34.751  1.00 23.53           C
ATOM    250  CG1 VAL A  18      41.927  28.179  34.817  1.00 22.03           C
ATOM    251  CG2 VAL A  18      40.777  30.244  35.411  1.00 23.46           C
ATOM    252  H   VAL A  18      38.271  29.326  33.680  1.00 26.97           H
ATOM    253  HA  VAL A  18      40.811  29.717  32.832  1.00 25.50           H
ATOM    254  HB  VAL A  18      39.937  28.441  35.228  1.00 28.32           H
ATOM    255 HG11 VAL A  18      42.185  28.075  35.746  1.00 26.52           H
ATOM    256 HG12 VAL A  18      41.804  27.308  34.408  1.00 26.52           H
ATOM    257 HG13 VAL A  18      42.607  28.677  34.338  1.00 26.52           H
ATOM    258 HG21 VAL A  18      41.048  30.098  36.331  1.00 28.23           H
ATOM    259 HG22 VAL A  18      41.457  30.753  34.943  1.00 28.23           H
ATOM    260 HG23 VAL A  18      39.932  30.720  35.387  1.00 28.23           H
ATOM    261  N   HIS A  19      41.149  27.622  31.663  1.00 20.81           N
ATOM    262  CA  HIS A  19      41.392  26.296  31.112  1.00 20.35           C
ATOM    263  C   HIS A  19      42.640  25.709  31.746  1.00 20.84           C
ATOM    264  O   HIS A  19      43.652  26.390  31.888  1.00 20.35           O
ATOM    265  CB  HIS A  19      41.462  26.239  29.580  1.00 20.36           C
ATOM    266  CG  HIS A  19      42.485  27.128  28.963  1.00 21.25           C
ATOM    267  ND1 HIS A  19      43.759  26.708  28.656  1.00 22.16           N
ATOM    268  CD2 HIS A  19      42.403  28.414  28.552  1.00 24.15           C
ATOM    269  CE1 HIS A  19      44.433  27.706  28.110  1.00 19.88           C
ATOM    270  NE2 HIS A  19      43.625  28.751  28.020  1.00 20.94           N
ATOM    271  H   HIS A  19      41.675  28.237  31.370  1.00 25.05           H
ATOM    272  HA  HIS A  19      40.651  25.728  31.377  1.00 24.49           H
ATOM    273  HB2 HIS A  19      40.597  26.496  29.223  1.00 24.51           H
ATOM    274  HB3 HIS A  19      41.666  25.329  29.314  1.00 24.51           H
ATOM    275  HD2 HIS A  19      41.658  28.967  28.616  1.00 29.06           H
ATOM    276  HE1 HIS A  19      45.315  27.673  27.819  1.00 23.93           H
ATOM    277  HE2 HIS A  19      43.836  29.521  27.699  1.00 25.20           H
ATOM    278  N   THR A  20      42.553  24.442  32.129  1.00 21.64           N
ATOM    279  CA  THR A  20      43.672  23.728  32.726  1.00 21.03           C
ATOM    280  C   THR A  20      43.984  22.544  31.847  1.00 21.73           C
ATOM    281  O   THR A  20      43.090  21.740  31.560  1.00 23.53           O
ATOM    282  CB  THR A  20      43.362  23.226  34.139  1.00 20.39           C
ATOM    283  OG1 THR A  20      42.767  24.272  34.889  1.00 21.67           O
ATOM    284  CG2 THR A  20      44.646  22.709  34.804  1.00 21.83           C
ATOM    285  H   THR A  20      41.842  23.965  32.050  1.00 26.05           H
ATOM    286  HA  THR A  20      44.450  24.306  32.763  1.00 25.32           H
ATOM    287  HB  THR A  20      42.737  22.486  34.081  1.00 24.55           H
ATOM    288  HG1 THR A  20      42.055  24.521  34.520  1.00 26.08           H
ATOM    289 HG21 THR A  20      44.450  22.391  35.699  1.00 26.27           H
ATOM    290 HG22 THR A  20      45.018  21.980  34.284  1.00 26.27           H
ATOM    291 HG23 THR A  20      45.300  23.423  34.859  1.00 26.27           H
ATOM    292  N   SER A  21      45.230  22.470  31.393  1.00 23.08           N
ATOM    293  CA  SER A  21      45.754  21.320  30.680  1.00 22.91           C
ATOM    294  C   SER A  21      46.973  20.766  31.401  1.00 25.54           C
ATOM    295  O   SER A  21      47.619  21.439  32.215  1.00 24.72           O
ATOM    296  CB  SER A  21      46.072  21.636  29.209  1.00 21.56           C
ATOM    297  OG  SER A  21      47.093  22.591  29.097  1.00 20.74           O
ATOM    298  H   SER A  21      45.809  23.099  31.491  1.00 27.77           H
ATOM    299  HA  SER A  21      45.077  20.626  30.685  1.00 27.57           H
ATOM    300  HB2 SER A  21      46.355  20.820  28.767  1.00 25.95           H
ATOM    301  HB3 SER A  21      45.271  21.980  28.782  1.00 25.95           H
ATOM    302  HG  SER A  21      47.794  22.306  29.461  1.00 24.97           H
ATOM    303  N   PHE A  22      47.275  19.514  31.094  1.00 24.57           N
ATOM    304  CA  PHE A  22      48.239  18.722  31.843  1.00 24.47           C
ATOM    305  C   PHE A  22      49.194  18.033  30.892  1.00 27.70           C
ATOM    306  O   PHE A  22      48.808  17.583  29.807  1.00 29.83           O
ATOM    307  CB  PHE A  22      47.537  17.646  32.669  1.00 26.23           C
ATOM    308  CG  PHE A  22      46.531  18.172  33.623  1.00 27.39           C
ATOM    309  CD1 PHE A  22      45.263  18.476  33.210  1.00 23.93           C
ATOM    310  CD2 PHE A  22      46.847  18.348  34.972  1.00 26.54           C
ATOM    311  CE1 PHE A  22      44.312  18.948  34.102  1.00 23.55           C
ATOM    312  CE2 PHE A  22      45.896  18.800  35.853  1.00 19.94           C
ATOM    313  CZ  PHE A  22      44.636  19.137  35.407  1.00 25.61           C
ATOM    314  H   PHE A  22      46.924  19.088  30.435  1.00 29.56           H
ATOM    315  HA  PHE A  22      48.746  19.295  32.439  1.00 29.44           H
ATOM    316  HB2 PHE A  22      47.081  17.038  32.065  1.00 31.56           H
ATOM    317  HB3 PHE A  22      48.204  17.162  33.180  1.00 31.56           H
ATOM    318  HD1 PHE A  22      45.035  18.365  32.315  1.00 28.79           H
ATOM    319  HD2 PHE A  22      47.699  18.136  35.280  1.00 31.93           H
ATOM    320  HE1 PHE A  22      43.459  19.161  33.800  1.00 28.34           H
ATOM    321  HE2 PHE A  22      46.119  18.929  36.747  1.00 24.01           H
ATOM    322  HZ  PHE A  22      43.995  19.446  36.007  1.00 30.80           H
ATOM    323  N   GLU A  23      50.444  17.950  31.303  1.00 25.08           N
ATOM    324  CA  GLU A  23      51.464  17.347  30.467  1.00 30.06           C
ATOM    325  C   GLU A  23      52.577  16.904  31.399  1.00 36.37           C
ATOM    326  O   GLU A  23      52.821  17.538  32.435  1.00 28.53           O
ATOM    327  CB  GLU A  23      51.971  18.362  29.446  1.00 35.68           C
ATOM    328  CG  GLU A  23      52.884  17.805  28.382  1.00 42.80           C
ATOM    329  CD  GLU A  23      52.308  16.583  27.715  1.00 47.93           C
ATOM    330  OE1 GLU A  23      52.719  15.484  28.103  1.00 44.36           O
ATOM    331  OE2 GLU A  23      51.433  16.712  26.828  1.00 55.82           O1-
ATOM    332  H   GLU A  23      50.729  18.235  32.062  1.00 30.17           H
ATOM    333  HA  GLU A  23      51.107  16.574  30.002  1.00 36.15           H
ATOM    334  HB2 GLU A  23      51.206  18.755  28.997  1.00 42.90           H
ATOM    335  HB3 GLU A  23      52.461  19.054  29.917  1.00 42.90           H
ATOM    336  HG2 GLU A  23      53.027  18.481  27.701  1.00 51.44           H
ATOM    337  HG3 GLU A  23      53.729  17.557  28.787  1.00 51.44           H
ATOM    338  N   GLU A  24      53.208  15.795  31.064  1.00 34.10           N
ATOM    339  CA  GLU A  24      54.413  15.387  31.771  1.00 37.30           C
ATOM    340  C   GLU A  24      55.564  16.259  31.308  1.00 41.97           C
ATOM    341  O   GLU A  24      55.803  16.411  30.107  1.00 39.85           O
ATOM    342  CB  GLU A  24      54.726  13.914  31.509  1.00 50.76           C
ATOM    343  CG  GLU A  24      56.233  13.552  31.588  1.00 69.08           C
ATOM    344  CD  GLU A  24      56.495  12.251  32.316  1.00 80.40           C
ATOM    345  OE1 GLU A  24      56.080  11.183  31.815  1.00 91.75           O
ATOM    346  OE2 GLU A  24      57.119  12.309  33.395  1.00 72.48           O1-
ATOM    347  H   GLU A  24      52.965  15.261  30.435  1.00 40.99           H
ATOM    348  HA  GLU A  24      54.291  15.514  32.724  1.00 44.83           H
ATOM    349  HB2 GLU A  24      54.259  13.376  32.167  1.00 60.99           H
ATOM    350  HB3 GLU A  24      54.414  13.684  30.619  1.00 60.99           H
ATOM    351  HG2 GLU A  24      56.584  13.467  30.688  1.00 82.97           H
ATOM    352  HG3 GLU A  24      56.701  14.258  32.060  1.00 82.97           H
ATOM    353  N   VAL A  25      56.289  16.821  32.258  1.00 44.05           N
ATOM    354  CA  VAL A  25      57.372  17.730  31.944  1.00 45.41           C
ATOM    355  C   VAL A  25      58.628  17.213  32.628  1.00 49.14           C
ATOM    356  O   VAL A  25      58.722  17.229  33.860  1.00 48.27           O
ATOM    357  CB  VAL A  25      57.060  19.168  32.373  1.00 43.97           C
ATOM    358  CG1 VAL A  25      58.088  20.104  31.800  1.00 41.53           C
ATOM    359  CG2 VAL A  25      55.644  19.563  31.927  1.00 41.93           C
ATOM    360  H   VAL A  25      56.172  16.691  33.100  1.00 52.94           H
ATOM    361  HA  VAL A  25      57.524  17.726  30.986  1.00 54.57           H
ATOM    362  HB  VAL A  25      57.101  19.229  33.340  1.00 52.84           H
ATOM    363 HG11 VAL A  25      57.881  21.010  32.078  1.00 49.91           H
ATOM    364 HG12 VAL A  25      58.965  19.849  32.128  1.00 49.91           H
ATOM    365 HG13 VAL A  25      58.066  20.042  30.832  1.00 49.91           H
ATOM    366 HG21 VAL A  25      55.467  20.474  32.207  1.00 50.39           H
ATOM    367 HG22 VAL A  25      55.588  19.497  30.960  1.00 50.39           H
ATOM    368 HG23 VAL A  25      55.004  18.960  32.337  1.00 50.39           H
ATOM    369  N   ASN A  26      59.596  16.762  31.833  1.00 51.28           N
ATOM    370  CA  ASN A  26      60.944  16.465  32.322  1.00 58.35           C
ATOM    371  C   ASN A  26      60.820  15.451  33.455  1.00 53.00           C
ATOM    372  O   ASN A  26      60.162  14.415  33.255  1.00 66.97           O
ATOM    373  CB  ASN A  26      61.642  17.810  32.597  1.00 61.62           C
ATOM    374  CG  ASN A  26      62.958  17.665  33.365  1.00 59.57           C
ATOM    375  OD1 ASN A  26      63.015  17.897  34.575  1.00 75.04           O
ATOM    376  H   ASN A  26      59.496  16.618  30.991  1.00 61.61           H
ATOM    377  HA  ASN A  26      61.437  16.031  31.607  1.00 70.09           H
ATOM    378  HB2 ASN A  26      61.837  18.242  31.751  1.00 74.02           H
ATOM    379  HB3 ASN A  26      61.050  18.369  33.124  1.00 74.02           H
ATOM    380  N   GLY A  27      61.393  15.685  34.622  1.00 50.09           N
ATOM    381  CA  GLY A  27      61.223  14.786  35.740  1.00 56.26           C
ATOM    382  C   GLY A  27      60.441  15.468  36.837  1.00 51.28           C
ATOM    383  O   GLY A  27      60.557  15.103  38.006  1.00 45.59           O
ATOM    384  H   GLY A  27      61.890  16.366  34.792  1.00 60.18           H
ATOM    385  HA2 GLY A  27      60.743  13.993  35.457  1.00 67.59           H
ATOM    386  HA3 GLY A  27      62.090  14.523  36.088  1.00 67.59           H
ATOM    387  N   TRP A  28      59.665  16.486  36.473  1.00 48.16           N
ATOM    388  CA  TRP A  28      58.756  17.133  37.405  1.00 41.02           C
ATOM    389  C   TRP A  28      57.409  16.444  37.443  1.00 40.16           C
ATOM    390  O   TRP A  28      56.502  16.906  38.148  1.00 35.92           O
ATOM    391  CB  TRP A  28      58.532  18.594  36.998  1.00 47.01           C
ATOM    392  CG  TRP A  28      59.716  19.475  37.166  1.00 49.08           C
ATOM    393  CD1 TRP A  28      60.403  19.721  38.324  1.00 47.43           C
ATOM    394  CD2 TRP A  28      60.348  20.257  36.150  1.00 45.34           C
ATOM    395  NE1 TRP A  28      61.433  20.601  38.083  1.00 52.56           N
ATOM    396  CE2 TRP A  28      61.419  20.945  36.756  1.00 47.21           C
ATOM    397  CE3 TRP A  28      60.113  20.444  34.783  1.00 51.38           C
ATOM    398  CZ2 TRP A  28      62.252  21.803  36.046  1.00 46.23           C
ATOM    399  CZ3 TRP A  28      60.951  21.297  34.073  1.00 48.37           C
ATOM    400  CH2 TRP A  28      62.007  21.962  34.706  1.00 48.56           C
ATOM    401  H   TRP A  28      59.649  16.822  35.682  1.00 57.87           H
ATOM    402  HA  TRP A  28      59.138  17.116  38.296  1.00 49.30           H
ATOM    403  HB2 TRP A  28      58.279  18.618  36.062  1.00 56.49           H
ATOM    404  HB3 TRP A  28      57.815  18.959  37.539  1.00 56.49           H
ATOM    405  HD1 TRP A  28      60.207  19.342  39.150  1.00 56.99           H
ATOM    406  HE1 TRP A  28      61.993  20.889  38.669  1.00 63.15           H
ATOM    407  HE3 TRP A  28      59.415  20.001  34.357  1.00 61.74           H
ATOM    408  HZ2 TRP A  28      62.955  22.246  36.463  1.00 55.55           H
ATOM    409  HZ3 TRP A  28      60.807  21.427  33.163  1.00 58.12           H
ATOM    410  HH2 TRP A  28      62.550  22.530  34.208  1.00 58.35           H
ATOM    411  N   GLY A  29      57.234  15.385  36.669  1.00 31.20           N
ATOM    412  CA  GLY A  29      55.958  14.720  36.665  1.00 31.06           C
ATOM    413  C   GLY A  29      54.918  15.506  35.880  1.00 32.04           C
ATOM    414  O   GLY A  29      55.236  16.392  35.078  1.00 35.71           O
ATOM    415  H   GLY A  29      57.828  15.043  36.149  1.00 37.52           H
ATOM    416  HA2 GLY A  29      56.049  13.841  36.265  1.00 37.35           H
ATOM    417  HA3 GLY A  29      55.643  14.614  37.577  1.00 37.35           H
ATOM    418  N   VAL A  30      53.654  15.181  36.140  1.00 28.15           N
ATOM    419  CA  VAL A  30      52.546  15.840  35.462  1.00 20.52           C
ATOM    420  C   VAL A  30      52.363  17.232  36.041  1.00 25.05           C
ATOM    421  O   VAL A  30      52.207  17.397  37.256  1.00 22.45           O
ATOM    422  CB  VAL A  30      51.267  15.002  35.555  1.00 26.78           C
ATOM    423  CG1 VAL A  30      50.086  15.717  34.905  1.00 27.69           C
ATOM    424  CG2 VAL A  30      51.497  13.634  34.875  1.00 35.76           C
ATOM    425  H   VAL A  30      53.412  14.581  36.707  1.00 33.85           H
ATOM    426  HA  VAL A  30      52.768  15.936  34.523  1.00 24.70           H
ATOM    427  HB  VAL A  30      51.052  14.847  36.489  1.00 32.22           H
ATOM    428 HG11 VAL A  30      49.297  15.158  34.983  1.00 33.30           H
ATOM    429 HG12 VAL A  30      49.940  16.562  35.358  1.00 33.30           H
ATOM    430 HG13 VAL A  30      50.289  15.874  33.969  1.00 33.30           H
ATOM    431 HG21 VAL A  30      50.684  13.110  34.938  1.00 42.99           H
ATOM    432 HG22 VAL A  30      51.727  13.780  33.944  1.00 42.99           H
ATOM    433 HG23 VAL A  30      52.223  13.176  35.327  1.00 42.99           H
ATOM    434  N   VAL A  31      52.373  18.230  35.167  1.00 23.75           N
ATOM    435  CA  VAL A  31      52.321  19.636  35.539  1.00 27.22           C
ATOM    436  C   VAL A  31      50.975  20.181  35.086  1.00 24.47           C
ATOM    437  O   VAL A  31      50.648  20.074  33.899  1.00 23.02           O
ATOM    438  CB  VAL A  31      53.465  20.427  34.866  1.00 27.26           C
ATOM    439  CG1 VAL A  31      53.369  21.883  35.177  1.00 32.47           C
ATOM    440  CG2 VAL A  31      54.814  19.864  35.273  1.00 32.18           C
ATOM    441  H   VAL A  31      52.411  18.110  34.316  1.00 28.58           H
ATOM    442  HA  VAL A  31      52.394  19.729  36.502  1.00 32.74           H
ATOM    443  HB  VAL A  31      53.384  20.328  33.904  1.00 32.79           H
ATOM    444 HG11 VAL A  31      54.099  22.347  34.739  1.00 39.04           H
ATOM    445 HG12 VAL A  31      52.520  22.219  34.851  1.00 39.04           H
ATOM    446 HG13 VAL A  31      53.427  22.004  36.137  1.00 39.04           H
ATOM    447 HG21 VAL A  31      55.514  20.376  34.839  1.00 38.69           H
ATOM    448 HG22 VAL A  31      54.905  19.929  36.237  1.00 38.69           H
ATOM    449 HG23 VAL A  31      54.864  18.935  34.998  1.00 38.69           H
ATOM    450  N   PRO A  32      50.177  20.779  35.960  1.00 21.05           N
ATOM    451  CA  PRO A  32      49.022  21.520  35.463  1.00 20.09           C
ATOM    452  C   PRO A  32      49.436  22.899  34.982  1.00 19.80           C
ATOM    453  O   PRO A  32      50.352  23.515  35.540  1.00 19.45           O
ATOM    454  CB  PRO A  32      48.116  21.644  36.695  1.00 21.22           C
ATOM    455  CG  PRO A  32      49.091  21.673  37.818  1.00 23.62           C
ATOM    456  CD  PRO A  32      50.299  20.889  37.430  1.00 20.16           C
ATOM    457  HA  PRO A  32      48.567  21.035  34.757  1.00 24.18           H
ATOM    458  HB2 PRO A  32      47.606  22.468  36.652  1.00 25.54           H
ATOM    459  HB3 PRO A  32      47.532  20.872  36.759  1.00 25.54           H
ATOM    460  HG2 PRO A  32      49.338  22.594  37.998  1.00 28.42           H
ATOM    461  HG3 PRO A  32      48.679  21.281  38.604  1.00 28.42           H
ATOM    462  HD2 PRO A  32      51.106  21.372  37.668  1.00 24.26           H
ATOM    463  HD3 PRO A  32      50.277  20.009  37.838  1.00 24.26           H
ATOM    464  N   LYS A  33      48.725  23.374  33.937  1.00 21.61           N
ATOM    465  CA  LYS A  33      48.959  24.685  33.328  1.00 20.03           C
ATOM    466  C   LYS A  33      47.632  25.428  33.161  1.00 17.07           C
ATOM    467  O   LYS A  33      46.713  24.944  32.488  1.00 20.35           O
ATOM    468  CB  LYS A  33      49.681  24.548  31.969  1.00 18.23           C
ATOM    469  CG  LYS A  33      49.672  25.821  31.158  1.00 21.53           C
ATOM    470  CD  LYS A  33      50.535  26.819  31.826  1.00 15.56           C
ATOM    471  CE  LYS A  33      50.803  28.099  31.051  1.00 17.78           C
ATOM    472  NZ  LYS A  33      49.631  28.813  30.613  1.00 16.36           N1+
ATOM    473  H   LYS A  33      48.087  22.937  33.560  1.00 26.01           H
ATOM    474  HA  LYS A  33      49.524  25.210  33.916  1.00 24.11           H
ATOM    475  HB2 LYS A  33      50.605  24.302  32.128  1.00 21.96           H
ATOM    476  HB3 LYS A  33      49.240  23.859  31.447  1.00 21.96           H
ATOM    477  HG2 LYS A  33      50.024  25.647  30.271  1.00 25.91           H
ATOM    478  HG3 LYS A  33      48.769  26.172  31.108  1.00 25.91           H
ATOM    479  HD2 LYS A  33      50.116  27.071  32.664  1.00 18.75           H
ATOM    480  HD3 LYS A  33      51.394  26.406  32.007  1.00 18.75           H
ATOM    481  HE2 LYS A  33      51.314  28.699  31.616  1.00 21.42           H
ATOM    482  HE3 LYS A  33      51.321  27.878  30.261  1.00 21.42           H
ATOM    483  HZ1 LYS A  33      49.869  29.546  30.169  1.00 19.71           H
ATOM    484  HZ2 LYS A  33      49.143  28.296  30.076  1.00 19.71           H
ATOM    485  HZ3 LYS A  33      49.137  29.047  31.315  1.00 19.71           H
ATOM    486  N   HIS A  34      47.546  26.614  33.754  1.00 18.03           N
ATOM    487  CA  HIS A  34      46.395  27.491  33.640  1.00 17.47           C
ATOM    488  C   HIS A  34      46.605  28.543  32.550  1.00 16.37           C
ATOM    489  O   HIS A  34      47.645  29.218  32.518  1.00 17.42           O
ATOM    490  CB  HIS A  34      46.090  28.202  34.949  1.00 19.90           C
ATOM    491  CG  HIS A  34      45.854  27.244  36.062  1.00 17.95           C
ATOM    492  ND1 HIS A  34      46.548  27.287  37.251  1.00 25.17           N
ATOM    493  CD2 HIS A  34      44.993  26.206  36.163  1.00 21.01           C
ATOM    494  CE1 HIS A  34      46.155  26.290  38.017  1.00 20.92           C
ATOM    495  NE2 HIS A  34      45.189  25.642  37.403  1.00 23.16           N
ATOM    496  H   HIS A  34      48.170  26.942  34.246  1.00 21.71           H
ATOM    497  HA  HIS A  34      45.618  26.961  33.400  1.00 21.04           H
ATOM    498  HB2 HIS A  34      45.290  28.741  34.840  1.00 23.95           H
ATOM    499  HB3 HIS A  34      46.842  28.765  35.189  1.00 23.95           H
ATOM    500  HD1 HIS A  34      47.174  27.845  37.442  1.00 30.28           H
ATOM    501  HD2 HIS A  34      44.383  25.928  35.518  1.00 25.29           H
ATOM    502  HE1 HIS A  34      46.463  26.116  38.877  1.00 25.19           H
ATOM    503  N   GLY A  35      45.579  28.668  31.700  1.00 17.81           N
ATOM    504  CA  GLY A  35      45.339  29.850  30.894  1.00 21.46           C
ATOM    505  C   GLY A  35      43.891  30.281  31.045  1.00 22.33           C
ATOM    506  O   GLY A  35      43.124  29.690  31.813  1.00 22.48           O
ATOM    507  H   GLY A  35      44.992  28.052  31.575  1.00 21.45           H
ATOM    508  HA2 GLY A  35      45.917  30.574  31.183  1.00 25.83           H
ATOM    509  HA3 GLY A  35      45.516  29.658  29.959  1.00 25.83           H
ATOM    510  N   LEU A  36      43.529  31.336  30.308  1.00 19.81           N
ATOM    511  CA  LEU A  36      42.159  31.815  30.299  1.00 19.58           C
ATOM    512  C   LEU A  36      41.535  31.724  28.906  1.00 24.64           C
ATOM    513  O   LEU A  36      42.235  31.642  27.892  1.00 21.06           O
ATOM    514  CB  LEU A  36      42.116  33.268  30.777  1.00 22.67           C
ATOM    515  CG  LEU A  36      42.762  33.591  32.145  1.00 20.16           C
ATOM    516  CD1 LEU A  36      42.744  35.079  32.368  1.00 21.27           C
ATOM    517  CD2 LEU A  36      42.133  32.908  33.309  1.00 22.18           C
ATOM    518  H   LEU A  36      44.063  31.786  29.806  1.00 23.85           H
ATOM    519  HA  LEU A  36      41.628  31.278  30.907  1.00 23.57           H
ATOM    520  HB2 LEU A  36      42.567  33.815  30.115  1.00 27.28           H
ATOM    521  HB3 LEU A  36      41.186  33.538  30.832  1.00 27.28           H
ATOM    522  HG  LEU A  36      43.691  33.314  32.116  1.00 24.27           H
ATOM    523 HD11 LEU A  36      43.150  35.274  33.228  1.00 25.60           H
ATOM    524 HD12 LEU A  36      43.246  35.510  31.659  1.00 25.60           H
ATOM    525 HD13 LEU A  36      41.825  35.389  32.359  1.00 25.60           H
ATOM    526 HD21 LEU A  36      42.601  33.169  34.118  1.00 26.69           H
ATOM    527 HD22 LEU A  36      41.202  33.174  33.365  1.00 26.69           H
ATOM    528 HD23 LEU A  36      42.197  31.948  33.184  1.00 26.69           H
ATOM    529  N   VAL A  37      40.206  31.703  28.871  1.00 22.26           N
ATOM    530  CA  VAL A  37      39.433  32.095  27.683  1.00 21.56           C
ATOM    531  C   VAL A  37      38.609  33.293  28.106  1.00 23.52           C
ATOM    532  O   VAL A  37      37.829  33.206  29.068  1.00 27.58           O
ATOM    533  CB  VAL A  37      38.526  30.980  27.165  1.00 20.21           C
ATOM    534  CG1 VAL A  37      37.772  31.475  25.930  1.00 26.63           C
ATOM    535  CG2 VAL A  37      39.317  29.758  26.849  1.00 21.60           C
ATOM    536  H   VAL A  37      39.715  31.462  29.534  1.00 26.79           H
ATOM    537  HA  VAL A  37      40.035  32.365  26.973  1.00 25.95           H
ATOM    538  HB  VAL A  37      37.876  30.753  27.847  1.00 24.33           H
ATOM    539 HG11 VAL A  37      37.199  30.763  25.604  1.00 32.03           H
ATOM    540 HG12 VAL A  37      37.237  32.246  26.175  1.00 32.03           H
ATOM    541 HG13 VAL A  37      38.415  31.721  25.246  1.00 32.03           H
ATOM    542 HG21 VAL A  37      38.716  29.069  26.523  1.00 26.00           H
ATOM    543 HG22 VAL A  37      39.973  29.974  26.168  1.00 26.00           H
ATOM    544 HG23 VAL A  37      39.763  29.454  27.655  1.00 26.00           H
ATOM    545  N   VAL A  38      38.816  34.421  27.434  1.00 23.89           N
ATOM    546  CA  VAL A  38      38.139  35.663  27.726  1.00 25.21           C
ATOM    547  C   VAL A  38      37.099  35.920  26.631  1.00 36.10           C
ATOM    548  O   VAL A  38      37.428  35.985  25.430  1.00 26.08           O
ATOM    549  CB  VAL A  38      39.139  36.810  27.891  1.00 22.27           C
ATOM    550  CG1 VAL A  38      38.425  38.088  28.275  1.00 29.72           C
ATOM    551  CG2 VAL A  38      40.155  36.454  28.996  1.00 28.25           C
ATOM    552  H   VAL A  38      39.368  34.485  26.778  1.00 28.74           H
ATOM    553  HA  VAL A  38      37.663  35.566  28.566  1.00 30.33           H
ATOM    554  HB  VAL A  38      39.616  36.955  27.059  1.00 26.80           H
ATOM    555 HG11 VAL A  38      39.079  38.798  28.373  1.00 35.74           H
ATOM    556 HG12 VAL A  38      37.790  38.316  27.578  1.00 35.74           H
ATOM    557 HG13 VAL A  38      37.959  37.949  29.115  1.00 35.74           H
ATOM    558 HG21 VAL A  38      40.784  37.185  29.094  1.00 33.98           H
ATOM    559 HG22 VAL A  38      39.678  36.313  29.829  1.00 33.98           H
ATOM    560 HG23 VAL A  38      40.625  35.644  28.742  1.00 33.98           H
ATOM    561  N   LEU A  39      35.841  36.030  27.062  1.00 28.90           N
ATOM    562  CA  LEU A  39      34.707  36.271  26.180  1.00 34.38           C
ATOM    563  C   LEU A  39      34.436  37.767  26.126  1.00 31.78           C
ATOM    564  O   LEU A  39      34.103  38.380  27.139  1.00 33.42           O
ATOM    565  CB  LEU A  39      33.478  35.544  26.713  1.00 32.12           C
ATOM    566  CG  LEU A  39      33.565  34.016  26.789  1.00 37.33           C
ATOM    567  CD1 LEU A  39      32.212  33.457  27.160  1.00 39.21           C
ATOM    568  CD2 LEU A  39      34.048  33.379  25.479  1.00 30.26           C
ATOM    569  H   LEU A  39      35.616  35.967  27.889  1.00 34.76           H
ATOM    570  HA  LEU A  39      34.905  35.950  25.286  1.00 41.33           H
ATOM    571  HB2 LEU A  39      33.301  35.866  27.611  1.00 38.62           H
ATOM    572  HB3 LEU A  39      32.726  35.760  26.140  1.00 38.62           H
ATOM    573  HG  LEU A  39      34.191  33.771  27.488  1.00 44.88           H
ATOM    574 HD11 LEU A  39      32.272  32.490  27.207  1.00 47.12           H
ATOM    575 HD12 LEU A  39      31.950  33.815  28.023  1.00 47.12           H
ATOM    576 HD13 LEU A  39      31.568  33.717  26.484  1.00 47.12           H
ATOM    577 HD21 LEU A  39      34.082  32.416  25.590  1.00 36.39           H
ATOM    578 HD22 LEU A  39      33.429  33.609  24.769  1.00 36.39           H
ATOM    579 HD23 LEU A  39      34.932  33.719  25.271  1.00 36.39           H
ATOM    580  N   VAL A  40      34.565  38.350  24.942  1.00 30.50           N
ATOM    581  CA  VAL A  40      34.170  39.738  24.740  1.00 37.66           C
ATOM    582  C   VAL A  40      32.908  39.669  23.891  1.00 38.90           C
ATOM    583  O   VAL A  40      32.962  39.677  22.659  1.00 37.13           O
ATOM    584  CB  VAL A  40      35.277  40.577  24.077  1.00 41.84           C
ATOM    585  CG1 VAL A  40      34.756  41.970  23.718  1.00 48.75           C
ATOM    586  CG2 VAL A  40      36.465  40.698  25.003  1.00 39.15           C
ATOM    587  H   VAL A  40      34.878  37.965  24.240  1.00 36.67           H
ATOM    588  HA  VAL A  40      33.948  40.141  25.594  1.00 45.26           H
ATOM    589  HB  VAL A  40      35.568  40.140  23.262  1.00 50.29           H
ATOM    590 HG11 VAL A  40      35.471  42.477  23.302  1.00 58.57           H
ATOM    591 HG12 VAL A  40      34.013  41.879  23.101  1.00 58.57           H
ATOM    592 HG13 VAL A  40      34.461  42.415  24.528  1.00 58.57           H
ATOM    593 HG21 VAL A  40      37.151  41.229  24.568  1.00 47.06           H
ATOM    594 HG22 VAL A  40      36.183  41.130  25.824  1.00 47.06           H
ATOM    595 HG23 VAL A  40      36.807  39.811  25.196  1.00 47.06           H
ATOM    596  N   ASN A  41      31.769  39.533  24.553  1.00 34.22           N
ATOM    597  CA  ASN A  41      30.506  39.226  23.888  1.00 40.10           C
ATOM    598  C   ASN A  41      30.665  37.890  23.176  1.00 43.13           C
ATOM    599  O   ASN A  41      30.987  36.883  23.835  1.00 44.04           O
ATOM    600  CB  ASN A  41      30.133  40.390  22.975  1.00 40.12           C
ATOM    601  CG  ASN A  41      29.984  41.698  23.707  1.00 42.52           C
ATOM    602  OD1 ASN A  41      29.363  41.766  24.760  1.00 44.12           O
ATOM    603  ND2 ASN A  41      30.514  42.766  23.108  1.00 64.94           N
ATOM    604  H   ASN A  41      31.698  39.616  25.406  1.00 41.14           H
ATOM    605  HA  ASN A  41      29.809  39.131  24.556  1.00 48.19           H
ATOM    606  HB2 ASN A  41      30.827  40.500  22.306  1.00 48.22           H
ATOM    607  HB3 ASN A  41      29.287  40.192  22.543  1.00 48.22           H
ATOM    608 HD21 ASN A  41      30.459  43.539  23.480  1.00 78.01           H
ATOM    609 HD22 ASN A  41      30.910  42.681  22.349  1.00 78.01           H
ATOM    610  N   ALA A  42      30.447  37.819  21.868  1.00 32.60           N
ATOM    611  CA  ALA A  42      30.564  36.578  21.131  1.00 35.99           C
ATOM    612  C   ALA A  42      31.983  36.343  20.642  1.00 33.11           C
ATOM    613  O   ALA A  42      32.216  35.338  19.962  1.00 36.75           O
ATOM    614  CB  ALA A  42      29.599  36.579  19.940  1.00 39.49           C
ATOM    615  H   ALA A  42      30.226  38.492  21.380  1.00 39.19           H
ATOM    616  HA  ALA A  42      30.322  35.841  21.714  1.00 43.27           H
ATOM    617  HB1 ALA A  42      29.691  35.742  19.459  1.00 47.47           H
ATOM    618  HB2 ALA A  42      28.691  36.674  20.269  1.00 47.47           H
ATOM    619  HB3 ALA A  42      29.819  37.322  19.356  1.00 47.47           H
ATOM    620  N   GLU A  43      32.907  37.265  20.944  1.00 30.75           N
ATOM    621  CA  GLU A  43      34.326  37.121  20.611  1.00 38.96           C
ATOM    622  C   GLU A  43      35.074  36.448  21.768  1.00 36.40           C
ATOM    623  O   GLU A  43      35.136  37.004  22.867  1.00 33.61           O
ATOM    624  CB  GLU A  43      34.936  38.500  20.362  1.00 37.56           C
ATOM    625  CG  GLU A  43      34.340  39.246  19.142  1.00 39.89           C
ATOM    626  CD  GLU A  43      35.029  40.573  18.873  1.00 45.53           C
ATOM    627  OE1 GLU A  43      36.128  40.574  18.288  1.00 46.91           O
ATOM    628  OE2 GLU A  43      34.461  41.618  19.247  1.00 46.56           O1-
ATOM    629  H   GLU A  43      32.728  38.000  21.353  1.00 36.98           H
ATOM    630  HA  GLU A  43      34.427  36.581  19.812  1.00 46.83           H
ATOM    631  HB2 GLU A  43      34.790  39.052  21.146  1.00 45.15           H
ATOM    632  HB3 GLU A  43      35.888  38.396  20.208  1.00 45.15           H
ATOM    633  HG2 GLU A  43      34.438  38.691  18.353  1.00 47.95           H
ATOM    634  HG3 GLU A  43      33.401  39.424  19.308  1.00 47.95           H
ATOM    635  N   ALA A  44      35.669  35.279  21.505  1.00 29.56           N
ATOM    636  CA  ALA A  44      36.504  34.564  22.474  1.00 27.11           C
ATOM    637  C   ALA A  44      37.990  34.729  22.159  1.00 33.28           C
ATOM    638  O   ALA A  44      38.420  34.608  20.995  1.00 29.94           O
ATOM    639  CB  ALA A  44      36.153  33.075  22.470  1.00 23.69           C
ATOM    640  H   ALA A  44      35.600  34.870  20.751  1.00 35.55           H
ATOM    641  HA  ALA A  44      36.339  34.916  23.363  1.00 32.61           H
ATOM    642  HB1 ALA A  44      36.714  32.617  23.116  1.00 28.51           H
ATOM    643  HB2 ALA A  44      35.219  32.971  22.710  1.00 28.51           H
ATOM    644  HB3 ALA A  44      36.310  32.717  21.582  1.00 28.51           H
ATOM    645  N   TYR A  45      38.778  34.988  23.208  1.00 27.37           N
ATOM    646  CA  TYR A  45      40.228  35.120  23.108  1.00 29.61           C
ATOM    647  C   TYR A  45      40.902  34.115  24.034  1.00 29.17           C
ATOM    648  O   TYR A  45      40.567  34.037  25.224  1.00 28.75           O
ATOM    649  CB  TYR A  45      40.666  36.551  23.479  1.00 23.17           C
ATOM    650  CG  TYR A  45      40.213  37.590  22.488  1.00 28.96           C
ATOM    651  CD1 TYR A  45      38.923  38.103  22.524  1.00 33.48           C
ATOM    652  CD2 TYR A  45      41.080  38.062  21.505  1.00 35.79           C
ATOM    653  CE1 TYR A  45      38.501  39.049  21.590  1.00 38.44           C
ATOM    654  CE2 TYR A  45      40.660  39.012  20.574  1.00 38.54           C
ATOM    655  CZ  TYR A  45      39.375  39.504  20.626  1.00 37.86           C
ATOM    656  OH  TYR A  45      38.961  40.458  19.699  1.00 39.04           O
ATOM    657  H   TYR A  45      38.483  35.092  24.009  1.00 32.92           H
ATOM    658  HA  TYR A  45      40.508  34.938  22.198  1.00 35.60           H
ATOM    659  HB2 TYR A  45      40.290  36.780  24.344  1.00 27.88           H
ATOM    660  HB3 TYR A  45      41.634  36.582  23.522  1.00 27.88           H
ATOM    661  HD1 TYR A  45      38.326  37.797  23.168  1.00 40.25           H
ATOM    662  HD2 TYR A  45      41.948  37.730  21.462  1.00 43.02           H
ATOM    663  HE1 TYR A  45      37.634  39.384  21.627  1.00 46.20           H
ATOM    664  HE2 TYR A  45      41.250  39.318  19.924  1.00 46.33           H
ATOM    665  HH  TYR A  45      38.161  40.668  19.841  1.00 46.93           H
ATOM    666  N   LEU A  46      41.855  33.352  23.498  1.00 26.67           N
ATOM    667  CA  LEU A  46      42.629  32.437  24.335  1.00 26.78           C
ATOM    668  C   LEU A  46      43.804  33.190  24.953  1.00 27.01           C
ATOM    669  O   LEU A  46      44.551  33.863  24.255  1.00 21.08           O
ATOM    670  CB  LEU A  46      43.090  31.208  23.556  1.00 24.70           C
ATOM    671  CG  LEU A  46      42.125  30.484  22.651  1.00 32.51           C
ATOM    672  CD1 LEU A  46      42.760  29.156  22.259  1.00 34.73           C
ATOM    673  CD2 LEU A  46      40.774  30.280  23.225  1.00 33.65           C
ATOM    674  H   LEU A  46      42.071  33.345  22.665  1.00 32.08           H
ATOM    675  HA  LEU A  46      42.063  32.128  25.060  1.00 32.21           H
ATOM    676  HB2 LEU A  46      43.837  31.480  23.000  1.00 29.72           H
ATOM    677  HB3 LEU A  46      43.404  30.556  24.201  1.00 29.72           H
ATOM    678  HG  LEU A  46      42.018  31.005  21.839  1.00 39.09           H
ATOM    679 HD11 LEU A  46      42.153  28.675  21.676  1.00 41.75           H
ATOM    680 HD12 LEU A  46      43.595  29.330  21.797  1.00 41.75           H
ATOM    681 HD13 LEU A  46      42.928  28.638  23.062  1.00 41.75           H
ATOM    682 HD21 LEU A  46      40.224  29.810  22.579  1.00 40.46           H
ATOM    683 HD22 LEU A  46      40.853  29.755  24.037  1.00 40.46           H
ATOM    684 HD23 LEU A  46      40.383  31.145  23.427  1.00 40.46           H
ATOM    685  N   ILE A  47      43.966  33.093  26.279  1.00 23.34           N
ATOM    686  CA  ILE A  47      45.120  33.674  26.961  1.00 22.23           C
ATOM    687  C   ILE A  47      45.992  32.478  27.307  1.00 24.30           C
ATOM    688  O   ILE A  47      45.686  31.738  28.242  1.00 20.93           O
ATOM    689  CB  ILE A  47      44.730  34.505  28.199  1.00 22.00           C
ATOM    690  CG1 ILE A  47      43.584  35.473  27.865  1.00 26.49           C
ATOM    691  CG2 ILE A  47      45.949  35.312  28.808  1.00 17.64           C
ATOM    692  CD1 ILE A  47      43.917  36.424  26.716  1.00 25.33           C
ATOM    693  H   ILE A  47      43.416  32.694  26.806  1.00 28.09           H
ATOM    694  HA  ILE A  47      45.607  34.244  26.346  1.00 26.75           H
ATOM    695  HB  ILE A  47      44.412  33.891  28.880  1.00 26.48           H
ATOM    696 HG12 ILE A  47      42.802  34.959  27.611  1.00 31.86           H
ATOM    697 HG13 ILE A  47      43.386  36.010  28.649  1.00 31.86           H
ATOM    698 HG21 ILE A  47      45.642  35.812  29.580  1.00 21.25           H
ATOM    699 HG22 ILE A  47      46.641  34.685  29.073  1.00 21.25           H
ATOM    700 HG23 ILE A  47      46.293  35.920  28.135  1.00 21.25           H
ATOM    701 HD11 ILE A  47      43.156  37.005  26.557  1.00 30.48           H
ATOM    702 HD12 ILE A  47      44.692  36.953  26.959  1.00 30.48           H
ATOM    703 HD13 ILE A  47      44.107  35.902  25.920  1.00 30.48           H
ATOM    704  N   ASP A  48      47.049  32.277  26.506  1.00 20.06           N
ATOM    705  CA  ASP A  48      47.870  31.083  26.436  1.00 19.88           C
ATOM    706  C   ASP A  48      47.111  29.954  25.787  1.00 19.76           C
ATOM    707  O   ASP A  48      45.900  29.798  25.993  1.00 21.34           O
ATOM    708  CB  ASP A  48      48.428  30.678  27.821  1.00 18.86           C
ATOM    709  CG  ASP A  48      49.613  31.492  28.240  1.00 23.11           C
ATOM    710  OD1 ASP A  48      49.942  32.507  27.587  1.00 22.06           O
ATOM    711  OD2 ASP A  48      50.267  31.100  29.247  1.00 20.23           O1-
ATOM    712  H   ASP A  48      47.320  32.878  25.954  1.00 24.14           H
ATOM    713  HA  ASP A  48      48.632  31.276  25.869  1.00 23.94           H
ATOM    714  HB2 ASP A  48      47.734  30.797  28.488  1.00 22.71           H
ATOM    715  HB3 ASP A  48      48.701  29.747  27.791  1.00 22.71           H
ATOM    716  N   THR A  49      47.817  29.158  24.993  1.00 17.14           N
ATOM    717  CA  THR A  49      47.191  27.954  24.498  1.00 18.79           C
ATOM    718  C   THR A  49      47.470  26.847  25.489  1.00 25.10           C
ATOM    719  O   THR A  49      48.431  26.935  26.237  1.00 22.59           O
ATOM    720  CB  THR A  49      47.804  27.553  23.153  1.00 18.37           C
ATOM    721  OG1 THR A  49      49.132  27.071  23.327  1.00 19.31           O
ATOM    722  CG2 THR A  49      47.864  28.763  22.191  1.00 22.44           C
ATOM    723  H   THR A  49      48.627  29.289  24.737  1.00 20.64           H
ATOM    724  HA  THR A  49      46.234  28.076  24.401  1.00 22.62           H
ATOM    725  HB  THR A  49      47.260  26.862  22.743  1.00 22.12           H
ATOM    726  HG1 THR A  49      49.130  26.399  23.831  1.00 23.25           H
ATOM    727 HG21 THR A  49      48.254  28.494  21.344  1.00 27.00           H
ATOM    728 HG22 THR A  49      46.970  29.105  22.031  1.00 27.00           H
ATOM    729 HG23 THR A  49      48.407  29.468  22.578  1.00 27.00           H
ATOM    730  N   PRO A  50      46.646  25.784  25.536  1.00 18.48           N
ATOM    731  CA  PRO A  50      47.141  24.528  26.112  1.00 22.55           C
ATOM    732  C   PRO A  50      48.499  24.062  25.612  1.00 27.96           C
ATOM    733  O   PRO A  50      49.102  24.586  24.663  1.00 22.36           O
ATOM    734  CB  PRO A  50      46.032  23.515  25.767  1.00 19.56           C
ATOM    735  CG  PRO A  50      44.808  24.302  25.706  1.00 16.87           C
ATOM    736  CD  PRO A  50      45.254  25.643  25.058  1.00 21.63           C
ATOM    737  HA  PRO A  50      47.186  24.614  27.077  1.00 27.13           H
ATOM    738  HB2 PRO A  50      46.220  23.105  24.908  1.00 23.55           H
ATOM    739  HB3 PRO A  50      45.974  22.843  26.464  1.00 23.55           H
ATOM    740  HG2 PRO A  50      44.153  23.851  25.151  1.00 20.32           H
ATOM    741  HG3 PRO A  50      44.464  24.448  26.601  1.00 20.32           H
ATOM    742  HD2 PRO A  50      45.231  25.578  24.090  1.00 26.04           H
ATOM    743  HD3 PRO A  50      44.707  26.376  25.381  1.00 26.04           H
ATOM    744  N   PHE A  51      48.976  23.025  26.303  1.00 18.01           N
ATOM    745  CA  PHE A  51      50.250  22.396  25.999  1.00 21.59           C
ATOM    746  C   PHE A  51      50.273  21.866  24.554  1.00 26.46           C
ATOM    747  O   PHE A  51      51.287  21.989  23.854  1.00 22.60           O
ATOM    748  CB  PHE A  51      50.414  21.187  26.926  1.00 25.08           C
ATOM    749  CG  PHE A  51      51.008  21.472  28.297  1.00 23.43           C
ATOM    750  CD1 PHE A  51      52.363  21.664  28.459  1.00 22.36           C
ATOM    751  CD2 PHE A  51      50.201  21.390  29.445  1.00 26.23           C
ATOM    752  CE1 PHE A  51      52.915  21.861  29.759  1.00 22.37           C
ATOM    753  CE2 PHE A  51      50.747  21.580  30.703  1.00 22.19           C
ATOM    754  CZ  PHE A  51      52.080  21.808  30.855  1.00 23.17           C
ATOM    755  H   PHE A  51      48.565  22.663  26.966  1.00 21.69           H
ATOM    756  HA  PHE A  51      50.983  23.016  26.135  1.00 25.98           H
ATOM    757  HB2 PHE A  51      49.540  20.791  27.067  1.00 30.17           H
ATOM    758  HB3 PHE A  51      50.993  20.543  26.489  1.00 30.17           H
ATOM    759  HD1 PHE A  51      52.917  21.697  27.713  1.00 26.91           H
ATOM    760  HD2 PHE A  51      49.288  21.234  29.357  1.00 31.56           H
ATOM    761  HE1 PHE A  51      53.825  22.020  29.866  1.00 26.92           H
ATOM    762  HE2 PHE A  51      50.197  21.552  31.452  1.00 26.71           H
ATOM    763  HZ  PHE A  51      52.429  21.943  31.707  1.00 27.87           H
ATOM    764  N   THR A  52      49.156  21.288  24.100  1.00 23.42           N
ATOM    765  CA  THR A  52      49.089  20.457  22.897  1.00 24.86           C
ATOM    766  C   THR A  52      48.057  20.956  21.894  1.00 29.84           C
ATOM    767  O   THR A  52      47.093  21.634  22.234  1.00 25.36           O
ATOM    768  CB  THR A  52      48.679  19.036  23.248  1.00 28.60           C
ATOM    769  OG1 THR A  52      47.350  19.027  23.813  1.00 31.12           O
ATOM    770  CG2 THR A  52      49.682  18.433  24.191  1.00 32.21           C
ATOM    771  H   THR A  52      48.394  21.368  24.492  1.00 28.18           H
ATOM    772  HA  THR A  52      49.957  20.434  22.466  1.00 29.91           H
ATOM    773  HB  THR A  52      48.677  18.503  22.438  1.00 34.40           H
ATOM    774  HG1 THR A  52      47.331  19.496  24.510  1.00 37.42           H
ATOM    775 HG21 THR A  52      49.422  17.526  24.416  1.00 38.73           H
ATOM    776 HG22 THR A  52      50.558  18.416  23.775  1.00 38.73           H
ATOM    777 HG23 THR A  52      49.729  18.959  25.005  1.00 38.73           H
ATOM    778  N   ALA A  53      48.232  20.543  20.630  1.00 25.68           N
ATOM    779  CA  ALA A  53      47.217  20.804  19.620  1.00 27.28           C
ATOM    780  C   ALA A  53      45.897  20.131  19.964  1.00 21.45           C
ATOM    781  O   ALA A  53      44.824  20.697  19.735  1.00 23.66           O
ATOM    782  CB  ALA A  53      47.724  20.294  18.260  1.00 27.24           C
ATOM    783  H   ALA A  53      48.921  20.116  20.343  1.00 30.90           H
ATOM    784  HA  ALA A  53      47.066  21.760  19.553  1.00 32.82           H
ATOM    785  HB1 ALA A  53      47.048  20.468  17.586  1.00 32.77           H
ATOM    786  HB2 ALA A  53      48.544  20.760  18.035  1.00 32.77           H
ATOM    787  HB3 ALA A  53      47.892  19.341  18.324  1.00 32.77           H
ATOM    788  N   LYS A  54      45.951  18.910  20.503  1.00 29.50           N
ATOM    789  CA  LYS A  54      44.708  18.204  20.795  1.00 36.77           C
ATOM    790  C   LYS A  54      43.892  18.948  21.846  1.00 31.13           C
ATOM    791  O   LYS A  54      42.673  19.097  21.703  1.00 25.55           O
ATOM    792  CB  LYS A  54      44.972  16.754  21.223  1.00 42.55           C
ATOM    793  CG  LYS A  54      43.741  16.122  21.886  1.00 50.29           C
ATOM    794  CD  LYS A  54      43.549  14.650  21.567  1.00 57.59           C
ATOM    795  CE  LYS A  54      42.105  14.234  21.865  1.00 63.46           C
ATOM    796  NZ  LYS A  54      42.024  13.003  22.698  1.00 73.20           N1+
ATOM    797  H   LYS A  54      46.670  18.483  20.703  1.00 35.47           H
ATOM    798  HA  LYS A  54      44.177  18.174  19.984  1.00 44.20           H
ATOM    799  HB2 LYS A  54      45.199  16.227  20.441  1.00 51.14           H
ATOM    800  HB3 LYS A  54      45.702  16.737  21.861  1.00 51.14           H
ATOM    801  HG2 LYS A  54      43.828  16.206  22.849  1.00 60.43           H
ATOM    802  HG3 LYS A  54      42.949  16.595  21.586  1.00 60.43           H
ATOM    803  HD2 LYS A  54      43.727  14.496  20.626  1.00 69.18           H
ATOM    804  HD3 LYS A  54      44.143  14.118  22.118  1.00 69.18           H
ATOM    805  HE2 LYS A  54      41.661  14.951  22.345  1.00 76.23           H
ATOM    806  HE3 LYS A  54      41.646  14.061  21.028  1.00 76.23           H
ATOM    807  HZ1 LYS A  54      41.173  12.793  22.850  1.00 87.91           H
ATOM    808  HZ2 LYS A  54      42.419  12.325  22.277  1.00 87.91           H
ATOM    809  HZ3 LYS A  54      42.432  13.136  23.478  1.00 87.91           H
ATOM    810  N   ASP A  55      44.549  19.466  22.895  1.00 30.51           N
ATOM    811  CA  ASP A  55      43.788  20.200  23.890  1.00 30.46           C
ATOM    812  C   ASP A  55      43.373  21.575  23.370  1.00 24.69           C
ATOM    813  O   ASP A  55      42.341  22.095  23.776  1.00 21.84           O
ATOM    814  CB  ASP A  55      44.546  20.258  25.233  1.00 24.10           C
ATOM    815  CG  ASP A  55      44.325  18.991  26.091  1.00 30.59           C
ATOM    816  OD1 ASP A  55      43.309  18.291  25.878  1.00 32.12           O
ATOM    817  OD2 ASP A  55      45.171  18.683  26.956  1.00 29.00           O1-
ATOM    818  H   ASP A  55      45.394  19.406  23.041  1.00 36.69           H
ATOM    819  HA  ASP A  55      42.969  19.708  24.055  1.00 36.62           H
ATOM    820  HB2 ASP A  55      45.497  20.340  25.057  1.00 29.00           H
ATOM    821  HB3 ASP A  55      44.234  21.023  25.740  1.00 29.00           H
ATOM    822  N   THR A  56      44.123  22.152  22.420  1.00 25.23           N
ATOM    823  CA  THR A  56      43.713  23.429  21.838  1.00 26.92           C
ATOM    824  C   THR A  56      42.469  23.244  20.951  1.00 24.56           C
ATOM    825  O   THR A  56      41.530  24.061  20.986  1.00 21.44           O
ATOM    826  CB  THR A  56      44.897  24.011  21.043  1.00 23.53           C
ATOM    827  OG1 THR A  56      46.034  24.160  21.917  1.00 25.65           O
ATOM    828  CG2 THR A  56      44.543  25.377  20.481  1.00 23.54           C
ATOM    829  H   THR A  56      44.856  21.831  22.104  1.00 30.36           H
ATOM    830  HA  THR A  56      43.490  24.049  22.550  1.00 32.38           H
ATOM    831  HB  THR A  56      45.122  23.420  20.308  1.00 28.31           H
ATOM    832  HG1 THR A  56      46.253  23.413  22.233  1.00 30.86           H
ATOM    833 HG21 THR A  56      45.294  25.735  19.983  1.00 28.32           H
ATOM    834 HG22 THR A  56      43.778  25.304  19.890  1.00 28.32           H
ATOM    835 HG23 THR A  56      44.325  25.986  21.204  1.00 28.32           H
ATOM    836  N   GLU A  57      42.427  22.138  20.198  1.00 28.82           N
ATOM    837  CA  GLU A  57      41.235  21.803  19.411  1.00 27.55           C
ATOM    838  C   GLU A  57      40.030  21.550  20.320  1.00 30.91           C
ATOM    839  O   GLU A  57      38.951  22.121  20.106  1.00 28.88           O
ATOM    840  CB  GLU A  57      41.519  20.588  18.519  1.00 34.05           C
ATOM    841  CG  GLU A  57      40.390  20.188  17.580  1.00 40.38           C
ATOM    842  CD  GLU A  57      40.845  19.131  16.561  1.00 53.92           C
ATOM    843  OE1 GLU A  57      41.074  17.973  16.976  1.00 59.62           O
ATOM    844  OE2 GLU A  57      41.006  19.457  15.361  1.00 55.23           O1-
ATOM    845  H   GLU A  57      43.070  21.571  20.126  1.00 34.66           H
ATOM    846  HA  GLU A  57      41.019  22.552  18.834  1.00 33.14           H
ATOM    847  HB2 GLU A  57      42.296  20.784  17.973  1.00 40.94           H
ATOM    848  HB3 GLU A  57      41.707  19.826  19.089  1.00 40.94           H
ATOM    849  HG2 GLU A  57      39.660  19.815  18.098  1.00 48.54           H
ATOM    850  HG3 GLU A  57      40.089  20.970  17.091  1.00 48.54           H
ATOM    851  N   LYS A  58      40.216  20.744  21.385  1.00 26.16           N
ATOM    852  CA  LYS A  58      39.129  20.514  22.340  1.00 32.95           C
ATOM    853  C   LYS A  58      38.587  21.832  22.882  1.00 25.48           C
ATOM    854  O   LYS A  58      37.372  22.062  22.903  1.00 25.52           O
ATOM    855  CB  LYS A  58      39.621  19.654  23.506  1.00 28.45           C
ATOM    856  CG  LYS A  58      38.935  18.337  23.677  1.00 37.03           C
ATOM    857  CD  LYS A  58      39.183  17.763  25.097  1.00 40.71           C
ATOM    858  CE  LYS A  58      39.850  16.402  25.065  1.00 48.25           C
ATOM    859  NZ  LYS A  58      41.055  16.371  24.171  1.00 49.20           N1+
ATOM    860  H   LYS A  58      40.947  20.330  21.568  1.00 31.46           H
ATOM    861  HA  LYS A  58      38.406  20.044  21.897  1.00 39.62           H
ATOM    862  HB2 LYS A  58      40.565  19.474  23.377  1.00 34.22           H
ATOM    863  HB3 LYS A  58      39.497  20.154  24.328  1.00 34.22           H
ATOM    864  HG2 LYS A  58      37.979  18.453  23.557  1.00 44.51           H
ATOM    865  HG3 LYS A  58      39.282  17.706  23.027  1.00 44.51           H
ATOM    866  HD2 LYS A  58      39.761  18.370  25.587  1.00 48.92           H
ATOM    867  HD3 LYS A  58      38.333  17.671  25.555  1.00 48.92           H
ATOM    868  HE2 LYS A  58      40.136  16.168  25.962  1.00 57.97           H
ATOM    869  HE3 LYS A  58      39.215  15.746  24.737  1.00 57.97           H
ATOM    870  HZ1 LYS A  58      41.418  15.558  24.178  1.00 59.12           H
ATOM    871  HZ2 LYS A  58      40.820  16.575  23.337  1.00 59.12           H
ATOM    872  HZ3 LYS A  58      41.659  16.960  24.454  1.00 59.12           H
ATOM    873  N   LEU A  59      39.481  22.699  23.364  1.00 25.68           N
ATOM    874  CA  LEU A  59      39.091  23.997  23.910  1.00 22.14           C
ATOM    875  C   LEU A  59      38.375  24.865  22.896  1.00 29.60           C
ATOM    876  O   LEU A  59      37.351  25.484  23.207  1.00 26.88           O
ATOM    877  CB  LEU A  59      40.347  24.736  24.421  1.00 19.87           C
ATOM    878  CG  LEU A  59      40.220  26.134  25.055  1.00 20.64           C
ATOM    879  CD1 LEU A  59      39.468  26.072  26.410  1.00 21.32           C
ATOM    880  CD2 LEU A  59      41.555  26.790  25.279  1.00 25.36           C
ATOM    881  H   LEU A  59      40.328  22.555  23.386  1.00 30.89           H
ATOM    882  HA  LEU A  59      38.495  23.859  24.662  1.00 26.64           H
ATOM    883  HB2 LEU A  59      40.765  24.170  25.089  1.00 23.92           H
ATOM    884  HB3 LEU A  59      40.954  24.830  23.670  1.00 23.92           H
ATOM    885  HG  LEU A  59      39.707  26.702  24.458  1.00 24.84           H
ATOM    886 HD11 LEU A  59      39.407  26.967  26.778  1.00 25.66           H
ATOM    887 HD12 LEU A  59      38.579  25.713  26.261  1.00 25.66           H
ATOM    888 HD13 LEU A  59      39.960  25.497  27.017  1.00 25.66           H
ATOM    889 HD21 LEU A  59      41.415  27.663  25.678  1.00 30.51           H
ATOM    890 HD22 LEU A  59      42.083  26.234  25.874  1.00 30.51           H
ATOM    891 HD23 LEU A  59      42.007  26.884  24.426  1.00 30.51           H
ATOM    892  N   VAL A  60      38.956  25.014  21.702  1.00 22.32           N
ATOM    893  CA  VAL A  60      38.297  25.814  20.674  1.00 25.50           C
ATOM    894  C   VAL A  60      36.932  25.215  20.338  1.00 21.92           C
ATOM    895  O   VAL A  60      35.925  25.917  20.261  1.00 26.58           O
ATOM    896  CB  VAL A  60      39.217  25.918  19.442  1.00 22.21           C
ATOM    897  CG1 VAL A  60      38.473  26.401  18.247  1.00 28.63           C
ATOM    898  CG2 VAL A  60      40.370  26.853  19.749  1.00 25.30           C
ATOM    899  H   VAL A  60      39.710  24.672  21.470  1.00 26.87           H
ATOM    900  HA  VAL A  60      38.154  26.710  21.016  1.00 30.68           H
ATOM    901  HB  VAL A  60      39.581  25.042  19.240  1.00 26.73           H
ATOM    902 HG11 VAL A  60      39.083  26.453  17.495  1.00 34.43           H
ATOM    903 HG12 VAL A  60      37.756  25.779  18.048  1.00 34.43           H
ATOM    904 HG13 VAL A  60      38.106  27.279  18.437  1.00 34.43           H
ATOM    905 HG21 VAL A  60      40.944  26.913  18.968  1.00 30.43           H
ATOM    906 HG22 VAL A  60      40.016  27.729  19.967  1.00 30.43           H
ATOM    907 HG23 VAL A  60      40.871  26.501  20.501  1.00 30.43           H
ATOM    908  N   THR A  61      36.887  23.899  20.161  1.00 29.87           N
ATOM    909  CA  THR A  61      35.647  23.257  19.739  1.00 31.40           C
ATOM    910  C   THR A  61      34.555  23.443  20.780  1.00 36.06           C
ATOM    911  O   THR A  61      33.392  23.658  20.425  1.00 32.17           O
ATOM    912  CB  THR A  61      35.894  21.772  19.469  1.00 32.57           C
ATOM    913  OG1 THR A  61      36.691  21.633  18.289  1.00 42.86           O
ATOM    914  CG2 THR A  61      34.577  21.014  19.279  1.00 38.05           C
ATOM    915  H   THR A  61      37.548  23.362  20.277  1.00 35.92           H
ATOM    916  HA  THR A  61      35.345  23.665  18.912  1.00 37.76           H
ATOM    917  HB  THR A  61      36.365  21.382  20.222  1.00 39.17           H
ATOM    918  HG1 THR A  61      37.428  22.023  18.392  1.00 51.51           H
ATOM    919 HG21 THR A  61      34.756  20.076  19.109  1.00 45.73           H
ATOM    920 HG22 THR A  61      34.032  21.092  20.078  1.00 45.73           H
ATOM    921 HG23 THR A  61      34.088  21.383  18.527  1.00 45.73           H
ATOM    922  N   TRP A  62      34.911  23.378  22.079  1.00 30.69           N
ATOM    923  CA  TRP A  62      33.931  23.601  23.137  1.00 32.01           C
ATOM    924  C   TRP A  62      33.262  24.956  22.999  1.00 29.31           C
ATOM    925  O   TRP A  62      32.050  25.075  23.197  1.00 31.45           O
ATOM    926  CB  TRP A  62      34.600  23.483  24.513  1.00 29.00           C
ATOM    927  CG  TRP A  62      33.662  23.369  25.657  1.00 36.37           C
ATOM    928  CD1 TRP A  62      33.144  22.216  26.157  1.00 42.17           C
ATOM    929  CD2 TRP A  62      33.127  24.433  26.466  1.00 33.76           C
ATOM    930  NE1 TRP A  62      32.321  22.486  27.225  1.00 45.54           N
ATOM    931  CE2 TRP A  62      32.289  23.840  27.433  1.00 41.34           C
ATOM    932  CE3 TRP A  62      33.276  25.825  26.466  1.00 37.06           C
ATOM    933  CZ2 TRP A  62      31.612  24.589  28.395  1.00 43.01           C
ATOM    934  CZ3 TRP A  62      32.600  26.569  27.416  1.00 35.78           C
ATOM    935  CH2 TRP A  62      31.775  25.952  28.365  1.00 41.78           C
ATOM    936  H   TRP A  62      35.706  23.208  22.361  1.00 36.90           H
ATOM    937  HA  TRP A  62      33.243  22.920  23.078  1.00 38.49           H
ATOM    938  HB2 TRP A  62      35.162  22.693  24.517  1.00 34.87           H
ATOM    939  HB3 TRP A  62      35.145  24.272  24.660  1.00 34.87           H
ATOM    940  HD1 TRP A  62      33.322  21.366  25.824  1.00 50.68           H
ATOM    941  HE1 TRP A  62      31.891  21.900  27.684  1.00 54.73           H
ATOM    942  HE3 TRP A  62      33.823  26.243  25.841  1.00 44.55           H
ATOM    943  HZ2 TRP A  62      31.061  24.182  29.024  1.00 51.68           H
ATOM    944  HZ3 TRP A  62      32.691  27.494  27.422  1.00 43.01           H
ATOM    945  HH2 TRP A  62      31.330  26.477  28.990  1.00 50.21           H
ATOM    946  N   PHE A  63      34.031  25.998  22.689  1.00 24.24           N
ATOM    947  CA  PHE A  63      33.434  27.328  22.524  1.00 25.25           C
ATOM    948  C   PHE A  63      32.806  27.514  21.128  1.00 33.57           C
ATOM    949  O   PHE A  63      31.769  28.169  20.992  1.00 36.05           O
ATOM    950  CB  PHE A  63      34.466  28.421  22.817  1.00 22.49           C
ATOM    951  CG  PHE A  63      34.766  28.611  24.300  1.00 32.15           C
ATOM    952  CD1 PHE A  63      35.746  27.861  24.931  1.00 30.94           C
ATOM    953  CD2 PHE A  63      34.066  29.547  25.047  1.00 29.20           C
ATOM    954  CE1 PHE A  63      36.015  28.032  26.304  1.00 31.99           C
ATOM    955  CE2 PHE A  63      34.325  29.721  26.423  1.00 37.18           C
ATOM    956  CZ  PHE A  63      35.304  28.960  27.039  1.00 31.50           C
ATOM    957  H   PHE A  63      34.883  25.966  22.570  1.00 29.17           H
ATOM    958  HA  PHE A  63      32.722  27.424  23.175  1.00 30.38           H
ATOM    959  HB2 PHE A  63      35.298  28.191  22.374  1.00 27.06           H
ATOM    960  HB3 PHE A  63      34.133  29.265  22.472  1.00 27.06           H
ATOM    961  HD1 PHE A  63      36.226  27.229  24.445  1.00 37.21           H
ATOM    962  HD2 PHE A  63      33.403  30.055  24.639  1.00 35.12           H
ATOM    963  HE1 PHE A  63      36.673  27.520  26.715  1.00 38.46           H
ATOM    964  HE2 PHE A  63      33.846  30.351  26.912  1.00 44.69           H
ATOM    965  HZ  PHE A  63      35.485  29.076  27.943  1.00 37.88           H
ATOM    966  N   VAL A  64      33.424  26.971  20.083  1.00 34.94           N
ATOM    967  CA  VAL A  64      32.818  27.036  18.745  1.00 36.01           C
ATOM    968  C   VAL A  64      31.454  26.342  18.744  1.00 39.46           C
ATOM    969  O   VAL A  64      30.483  26.851  18.175  1.00 37.65           O
ATOM    970  CB  VAL A  64      33.788  26.436  17.706  1.00 40.70           C
ATOM    971  CG1 VAL A  64      33.057  25.940  16.446  1.00 47.68           C
ATOM    972  CG2 VAL A  64      34.861  27.450  17.341  1.00 33.68           C
ATOM    973  H   VAL A  64      34.181  26.566  20.115  1.00 42.00           H
ATOM    974  HA  VAL A  64      32.675  27.967  18.512  1.00 43.29           H
ATOM    975  HB  VAL A  64      34.232  25.671  18.105  1.00 48.92           H
ATOM    976 HG11 VAL A  64      33.708  25.574  15.827  1.00 57.29           H
ATOM    977 HG12 VAL A  64      32.419  25.255  16.700  1.00 57.29           H
ATOM    978 HG13 VAL A  64      32.594  26.688  16.035  1.00 57.29           H
ATOM    979 HG21 VAL A  64      35.460  27.055  16.688  1.00 40.49           H
ATOM    980 HG22 VAL A  64      34.436  28.238  16.967  1.00 40.49           H
ATOM    981 HG23 VAL A  64      35.355  27.688  18.141  1.00 40.49           H
ATOM    982  N   GLU A  65      31.367  25.180  19.401  1.00 37.20           N
ATOM    983  CA  GLU A  65      30.119  24.430  19.531  1.00 46.65           C
ATOM    984  C   GLU A  65      29.022  25.267  20.168  1.00 45.82           C
ATOM    985  O   GLU A  65      27.845  25.128  19.816  1.00 51.36           O
ATOM    986  CB  GLU A  65      30.346  23.192  20.405  1.00 51.08           C
ATOM    987  CG  GLU A  65      30.136  21.872  19.707  1.00 60.37           C
ATOM    988  CD  GLU A  65      30.660  20.705  20.527  1.00 71.86           C
ATOM    989  OE1 GLU A  65      31.097  20.935  21.679  1.00 82.89           O
ATOM    990  OE2 GLU A  65      30.636  19.562  20.018  1.00 78.11           O1-
ATOM    991  H   GLU A  65      32.035  24.800  19.786  1.00 44.72           H
ATOM    992  HA  GLU A  65      29.820  24.141  18.655  1.00 56.06           H
ATOM    993  HB2 GLU A  65      31.259  23.208  20.732  1.00 61.38           H
ATOM    994  HB3 GLU A  65      29.732  23.227  21.155  1.00 61.38           H
ATOM    995  HG2 GLU A  65      29.187  21.736  19.560  1.00 72.51           H
ATOM    996  HG3 GLU A  65      30.608  21.881  18.859  1.00 72.51           H
ATOM    997  N   ARG A  66      29.375  26.085  21.150  1.00 44.10           N
ATOM    998  CA  ARG A  66      28.419  26.951  21.819  1.00 42.86           C
ATOM    999  C   ARG A  66      28.209  28.259  21.073  1.00 45.59           C
ATOM   1000  O   ARG A  66      27.383  29.071  21.496  1.00 42.61           O
ATOM   1001  CB  ARG A  66      28.850  27.179  23.277  1.00 43.27           C
ATOM   1002  CG  ARG A  66      28.499  25.996  24.185  1.00 51.23           C
ATOM   1003  CD  ARG A  66      29.399  25.819  25.419  1.00 48.28           C
ATOM   1004  NE  ARG A  66      29.185  24.501  26.023  1.00 49.46           N
ATOM   1005  CZ  ARG A  66      29.647  23.364  25.506  1.00 47.79           C
ATOM   1006  NH1 ARG A  66      30.350  23.386  24.386  1.00 41.52           N
ATOM   1007  NH2 ARG A  66      29.403  22.200  26.104  1.00 48.55           N1+
ATOM   1008  H   ARG A  66      30.177  26.158  21.451  1.00 52.99           H
ATOM   1009  HA  ARG A  66      27.563  26.495  21.842  1.00 51.51           H
ATOM   1010  HB2 ARG A  66      29.811  27.306  23.307  1.00 52.00           H
ATOM   1011  HB3 ARG A  66      28.399  27.966  23.621  1.00 52.00           H
ATOM   1012  HG2 ARG A  66      27.590  26.112  24.503  1.00 61.55           H
ATOM   1013  HG3 ARG A  66      28.558  25.181  23.663  1.00 61.55           H
ATOM   1014  HD2 ARG A  66      30.329  25.888  25.153  1.00 58.01           H
ATOM   1015  HD3 ARG A  66      29.182  26.497  26.077  1.00 58.01           H
ATOM   1016  HE  ARG A  66      28.812  24.469  26.797  1.00 59.43           H
ATOM   1017 HH11 ARG A  66      30.508  24.134  23.992  1.00 49.90           H
ATOM   1018 HH12 ARG A  66      30.650  22.652  24.051  1.00 49.90           H
ATOM   1019 HH21 ARG A  66      28.948  22.179  26.834  1.00 58.34           H
ATOM   1020 HH22 ARG A  66      29.708  21.471  25.766  1.00 58.34           H
ATOM   1021  N   GLY A  67      28.943  28.476  19.982  1.00 47.76           N
ATOM   1022  CA  GLY A  67      28.636  29.522  19.029  1.00 45.08           C
ATOM   1023  C   GLY A  67      29.528  30.744  19.044  1.00 42.91           C
ATOM   1024  O   GLY A  67      29.227  31.710  18.335  1.00 43.48           O
ATOM   1025  H   GLY A  67      29.639  28.016  19.774  1.00 57.39           H
ATOM   1026  HA2 GLY A  67      28.672  29.145  18.136  1.00 54.17           H
ATOM   1027  HA3 GLY A  67      27.727  29.822  19.185  1.00 54.17           H
ATOM   1028  N   TYR A  68      30.607  30.746  19.818  1.00 41.86           N
ATOM   1029  CA  TYR A  68      31.473  31.913  19.909  1.00 43.84           C
ATOM   1030  C   TYR A  68      32.493  31.902  18.787  1.00 37.11           C
ATOM   1031  O   TYR A  68      32.848  30.852  18.250  1.00 39.37           O
ATOM   1032  CB  TYR A  68      32.228  31.944  21.237  1.00 40.55           C
ATOM   1033  CG  TYR A  68      31.327  32.131  22.404  1.00 37.97           C
ATOM   1034  CD1 TYR A  68      30.695  31.049  22.977  1.00 41.80           C
ATOM   1035  CD2 TYR A  68      31.088  33.391  22.916  1.00 29.62           C
ATOM   1036  CE1 TYR A  68      29.852  31.205  24.042  1.00 42.37           C
ATOM   1037  CE2 TYR A  68      30.245  33.564  23.993  1.00 36.19           C
ATOM   1038  CZ  TYR A  68      29.627  32.462  24.546  1.00 38.96           C
ATOM   1039  OH  TYR A  68      28.778  32.620  25.614  1.00 48.38           O
ATOM   1040  H   TYR A  68      30.860  30.082  20.302  1.00 50.31           H
ATOM   1041  HA  TYR A  68      30.941  32.721  19.836  1.00 52.68           H
ATOM   1042  HB2 TYR A  68      32.699  31.104  21.353  1.00 48.73           H
ATOM   1043  HB3 TYR A  68      32.860  32.680  21.225  1.00 48.73           H
ATOM   1044  HD1 TYR A  68      30.845  30.198  22.635  1.00 50.23           H
ATOM   1045  HD2 TYR A  68      31.507  34.130  22.536  1.00 35.62           H
ATOM   1046  HE1 TYR A  68      29.433  30.466  24.421  1.00 50.92           H
ATOM   1047  HE2 TYR A  68      30.088  34.414  24.335  1.00 43.51           H
ATOM   1048  HH  TYR A  68      28.728  33.432  25.823  1.00 58.13           H
ATOM   1049  N   LYS A  69      32.987  33.087  18.461  1.00 35.20           N
ATOM   1050  CA  LYS A  69      33.956  33.249  17.385  1.00 40.97           C
ATOM   1051  C   LYS A  69      35.326  33.380  18.027  1.00 33.24           C
ATOM   1052  O   LYS A  69      35.554  34.313  18.798  1.00 33.15           O
ATOM   1053  CB  LYS A  69      33.620  34.487  16.545  1.00 40.93           C
ATOM   1054  CG  LYS A  69      34.809  35.228  15.948  1.00 46.59           C
ATOM   1055  CD  LYS A  69      34.379  36.062  14.738  1.00 46.13           C
ATOM   1056  CE  LYS A  69      34.936  35.534  13.420  1.00 48.26           C
ATOM   1057  NZ  LYS A  69      36.085  36.350  12.956  1.00 60.84           N1+
ATOM   1058  H   LYS A  69      32.776  33.823  18.852  1.00 42.32           H
ATOM   1059  HA  LYS A  69      33.949  32.466  16.812  1.00 49.24           H
ATOM   1060  HB2 LYS A  69      33.051  34.211  15.809  1.00 49.19           H
ATOM   1061  HB3 LYS A  69      33.140  35.116  17.106  1.00 49.19           H
ATOM   1062  HG2 LYS A  69      35.184  35.825  16.614  1.00 55.99           H
ATOM   1063  HG3 LYS A  69      35.475  34.586  15.656  1.00 55.99           H
ATOM   1064  HD2 LYS A  69      33.411  36.055  14.678  1.00 55.43           H
ATOM   1065  HD3 LYS A  69      34.697  36.971  14.854  1.00 55.43           H
ATOM   1066  HE2 LYS A  69      35.241  34.621  13.544  1.00 57.99           H
ATOM   1067  HE3 LYS A  69      34.244  35.569  12.742  1.00 57.99           H
ATOM   1068  HZ1 LYS A  69      36.396  36.027  12.187  1.00 73.08           H
ATOM   1069  HZ2 LYS A  69      35.829  37.193  12.833  1.00 73.08           H
ATOM   1070  HZ3 LYS A  69      36.736  36.331  13.562  1.00 73.08           H
ATOM   1071  N   ILE A  70      36.233  32.460  17.706  1.00 29.52           N
ATOM   1072  CA  ILE A  70      37.587  32.555  18.240  1.00 29.28           C
ATOM   1073  C   ILE A  70      38.277  33.670  17.477  1.00 29.97           C
ATOM   1074  O   ILE A  70      38.594  33.524  16.297  1.00 30.67           O
ATOM   1075  CB  ILE A  70      38.373  31.246  18.134  1.00 29.23           C
ATOM   1076  CG1 ILE A  70      37.526  30.027  18.514  1.00 37.09           C
ATOM   1077  CG2 ILE A  70      39.583  31.328  19.053  1.00 29.13           C
ATOM   1078  CD1 ILE A  70      37.056  29.986  20.008  1.00 31.88           C
ATOM   1079  H   ILE A  70      36.094  31.785  17.193  1.00 35.50           H
ATOM   1080  HA  ILE A  70      37.545  32.808  19.176  1.00 35.21           H
ATOM   1081  HB  ILE A  70      38.682  31.140  17.220  1.00 35.16           H
ATOM   1082 HG12 ILE A  70      36.732  30.018  17.957  1.00 44.58           H
ATOM   1083 HG13 ILE A  70      38.048  29.226  18.350  1.00 44.58           H
ATOM   1084 HG21 ILE A  70      40.084  30.500  18.989  1.00 35.03           H
ATOM   1085 HG22 ILE A  70      40.138  32.074  18.778  1.00 35.03           H
ATOM   1086 HG23 ILE A  70      39.278  31.460  19.964  1.00 35.03           H
ATOM   1087 HD11 ILE A  70      36.530  29.184  20.152  1.00 38.33           H
ATOM   1088 HD12 ILE A  70      37.836  29.978  20.585  1.00 38.33           H
ATOM   1089 HD13 ILE A  70      36.517  30.772  20.191  1.00 38.33           H
ATOM   1090  N   LYS A  71      38.455  34.798  18.127  1.00 28.15           N
ATOM   1091  CA  LYS A  71      39.079  35.933  17.471  1.00 34.21           C
ATOM   1092  C   LYS A  71      40.591  35.939  17.553  1.00 36.62           C
ATOM   1093  O   LYS A  71      41.226  36.620  16.750  1.00 31.14           O
ATOM   1094  CB  LYS A  71      38.594  37.247  18.077  1.00 34.07           C
ATOM   1095  CG  LYS A  71      37.222  37.663  17.649  1.00 41.26           C
ATOM   1096  CD  LYS A  71      37.148  38.014  16.157  1.00 38.33           C
ATOM   1097  CE  LYS A  71      37.775  39.335  15.854  1.00 34.96           C
ATOM   1098  NZ  LYS A  71      37.419  39.715  14.447  1.00 45.75           N1+
ATOM   1099  H   LYS A  71      38.226  34.937  18.945  1.00 33.85           H
ATOM   1100  HA  LYS A  71      38.831  35.927  16.533  1.00 41.13           H
ATOM   1101  HB2 LYS A  71      38.586  37.158  19.043  1.00 40.96           H
ATOM   1102  HB3 LYS A  71      39.208  37.951  17.819  1.00 40.96           H
ATOM   1103  HG2 LYS A  71      36.604  36.935  17.817  1.00 49.59           H
ATOM   1104  HG3 LYS A  71      36.958  38.447  18.155  1.00 49.59           H
ATOM   1105  HD2 LYS A  71      37.615  37.334  15.647  1.00 46.07           H
ATOM   1106  HD3 LYS A  71      36.217  38.053  15.886  1.00 46.07           H
ATOM   1107  HE2 LYS A  71      37.430  40.011  16.458  1.00 42.03           H
ATOM   1108  HE3 LYS A  71      38.740  39.267  15.925  1.00 42.03           H
ATOM   1109  HZ1 LYS A  71      37.783  40.501  14.243  1.00 54.98           H
ATOM   1110  HZ2 LYS A  71      37.723  39.100  13.880  1.00 54.98           H
ATOM   1111  HZ3 LYS A  71      36.535  39.775  14.363  1.00 54.98           H
ATOM   1112  N   GLY A  72      41.194  35.249  18.507  1.00 31.12           N
ATOM   1113  CA  GLY A  72      42.636  35.334  18.635  1.00 23.69           C
ATOM   1114  C   GLY A  72      43.133  34.611  19.874  1.00 25.77           C
ATOM   1115  O   GLY A  72      42.365  34.248  20.775  1.00 27.52           O
ATOM   1116  H   GLY A  72      40.804  34.737  19.078  1.00 37.42           H
ATOM   1117  HA2 GLY A  72      43.055  34.937  17.855  1.00 28.51           H
ATOM   1118  HA3 GLY A  72      42.903  36.265  18.691  1.00 28.51           H
ATOM   1119  N   SER A  73      44.441  34.392  19.876  1.00 22.82           N
ATOM   1120  CA  SER A  73      45.180  33.810  20.990  1.00 23.47           C
ATOM   1121  C   SER A  73      46.384  34.695  21.234  1.00 26.90           C
ATOM   1122  O   SER A  73      47.021  35.134  20.284  1.00 26.58           O
ATOM   1123  CB  SER A  73      45.710  32.441  20.572  1.00 30.53           C
ATOM   1124  OG  SER A  73      45.664  31.547  21.655  1.00 41.54           O
ATOM   1125  H   SER A  73      44.948  34.582  19.207  1.00 27.46           H
ATOM   1126  HA  SER A  73      44.634  33.741  21.789  1.00 28.24           H
ATOM   1127  HB2 SER A  73      45.161  32.094  19.851  1.00 36.72           H
ATOM   1128  HB3 SER A  73      46.629  32.533  20.276  1.00 36.72           H
ATOM   1129  HG  SER A  73      45.957  30.796  21.420  1.00 49.93           H
ATOM   1130  N   ILE A  74      46.713  34.941  22.504  1.00 22.01           N
ATOM   1131  CA  ILE A  74      47.945  35.619  22.883  1.00 20.77           C
ATOM   1132  C   ILE A  74      48.692  34.692  23.824  1.00 22.29           C
ATOM   1133  O   ILE A  74      48.068  34.061  24.687  1.00 23.96           O
ATOM   1134  CB  ILE A  74      47.693  37.000  23.505  1.00 23.51           C
ATOM   1135  CG1 ILE A  74      48.989  37.636  23.974  1.00 29.15           C
ATOM   1136  CG2 ILE A  74      46.747  36.896  24.705  1.00 27.27           C
ATOM   1137  CD1 ILE A  74      50.058  37.781  22.922  1.00 32.89           C
ATOM   1138  H   ILE A  74      46.224  34.719  23.175  1.00 26.49           H
ATOM   1139  HA  ILE A  74      48.492  35.744  22.092  1.00 25.00           H
ATOM   1140  HB  ILE A  74      47.287  37.574  22.836  1.00 28.29           H
ATOM   1141 HG12 ILE A  74      48.790  38.524  24.311  1.00 35.06           H
ATOM   1142 HG13 ILE A  74      49.356  37.093  24.689  1.00 35.06           H
ATOM   1143 HG21 ILE A  74      46.607  37.782  25.074  1.00 32.80           H
ATOM   1144 HG22 ILE A  74      45.902  36.524  24.408  1.00 32.80           H
ATOM   1145 HG23 ILE A  74      47.148  36.318  25.372  1.00 32.80           H
ATOM   1146 HD11 ILE A  74      50.839  38.195  23.321  1.00 39.55           H
ATOM   1147 HD12 ILE A  74      50.287  36.902  22.581  1.00 39.55           H
ATOM   1148 HD13 ILE A  74      49.719  38.337  22.202  1.00 39.55           H
ATOM   1149  N   SER A  75      50.011  34.581  23.632  1.00 23.07           N
ATOM   1150  CA  SER A  75      50.878  33.668  24.394  1.00 24.40           C
ATOM   1151  C   SER A  75      51.803  34.485  25.271  1.00 25.64           C
ATOM   1152  O   SER A  75      52.497  35.362  24.766  1.00 23.56           O
ATOM   1153  CB  SER A  75      51.744  32.797  23.476  1.00 21.04           C
ATOM   1154  OG  SER A  75      50.959  31.857  22.773  1.00 20.37           O
ATOM   1155  H   SER A  75      50.442  35.040  23.046  1.00 27.76           H
ATOM   1156  HA  SER A  75      50.338  33.092  24.957  1.00 29.36           H
ATOM   1157  HB2 SER A  75      52.198  33.369  22.837  1.00 25.32           H
ATOM   1158  HB3 SER A  75      52.395  32.323  24.016  1.00 25.32           H
ATOM   1159  HG  SER A  75      50.560  31.354  23.314  1.00 24.52           H
ATOM   1160  N   SER A  76      51.835  34.187  26.588  1.00 21.05           N
ATOM   1161  CA  SER A  76      52.546  35.039  27.521  1.00 20.19           C
ATOM   1162  C   SER A  76      54.055  34.830  27.564  1.00 18.51           C
ATOM   1163  O   SER A  76      54.742  35.670  28.155  1.00 21.74           O
ATOM   1164  CB  SER A  76      51.998  34.813  28.940  1.00 20.37           C
ATOM   1165  OG  SER A  76      52.357  33.501  29.395  1.00 19.90           O
ATOM   1166  H   SER A  76      51.455  33.504  26.946  1.00 25.34           H
ATOM   1167  HA  SER A  76      52.383  35.966  27.283  1.00 24.31           H
ATOM   1168  HB2 SER A  76      52.379  35.474  29.539  1.00 24.52           H
ATOM   1169  HB3 SER A  76      51.031  34.892  28.925  1.00 24.52           H
ATOM   1170  HG  SER A  76      52.035  32.921  28.880  1.00 23.96           H
ATOM   1171  N   HIS A  77      54.589  33.740  27.010  1.00 19.72           N
ATOM   1172  CA  HIS A  77      56.027  33.565  26.833  1.00 17.90           C
ATOM   1173  C   HIS A  77      56.244  32.434  25.835  1.00 19.28           C
ATOM   1174  O   HIS A  77      55.289  31.797  25.378  1.00 20.64           O
ATOM   1175  CB  HIS A  77      56.743  33.369  28.184  1.00 22.56           C
ATOM   1176  CG  HIS A  77      56.605  31.995  28.791  1.00 17.29           C
ATOM   1177  ND1 HIS A  77      55.401  31.335  28.889  1.00 20.97           N
ATOM   1178  CD2 HIS A  77      57.526  31.179  29.358  1.00 23.84           C
ATOM   1179  CE1 HIS A  77      55.590  30.167  29.485  1.00 20.14           C
ATOM   1180  NE2 HIS A  77      56.861  30.062  29.810  1.00 18.16           N
ATOM   1181  H   HIS A  77      54.126  33.075  26.722  1.00 23.74           H
ATOM   1182  HA  HIS A  77      56.386  34.373  26.434  1.00 21.56           H
ATOM   1183  HB2 HIS A  77      56.382  34.006  28.819  1.00 27.15           H
ATOM   1184  HB3 HIS A  77      57.690  33.538  28.057  1.00 27.15           H
ATOM   1185  HD1 HIS A  77      54.646  31.632  28.605  1.00 25.24           H
ATOM   1186  HD2 HIS A  77      58.433  31.359  29.459  1.00 28.69           H
ATOM   1187  HE1 HIS A  77      54.930  29.538  29.668  1.00 24.24           H
ATOM   1188  N   PHE A  78      57.511  32.176  25.496  1.00 21.69           N
ATOM   1189  CA  PHE A  78      57.794  31.273  24.376  1.00 23.18           C
ATOM   1190  C   PHE A  78      57.659  29.785  24.705  1.00 24.12           C
ATOM   1191  O   PHE A  78      57.466  28.976  23.790  1.00 19.78           O
ATOM   1192  CB  PHE A  78      59.152  31.615  23.734  1.00 23.92           C
ATOM   1193  CG  PHE A  78      60.344  31.018  24.431  1.00 23.98           C
ATOM   1194  CD1 PHE A  78      60.902  31.637  25.534  1.00 22.84           C
ATOM   1195  CD2 PHE A  78      60.921  29.843  23.967  1.00 25.59           C
ATOM   1196  CE1 PHE A  78      62.029  31.100  26.166  1.00 23.55           C
ATOM   1197  CE2 PHE A  78      62.046  29.300  24.578  1.00 23.30           C
ATOM   1198  CZ  PHE A  78      62.591  29.928  25.700  1.00 27.55           C
ATOM   1199  H   PHE A  78      58.205  32.501  25.886  1.00 26.10           H
ATOM   1200  HA  PHE A  78      57.126  31.453  23.695  1.00 27.89           H
ATOM   1201  HB2 PHE A  78      59.153  31.291  22.820  1.00 28.78           H
ATOM   1202  HB3 PHE A  78      59.262  32.579  23.738  1.00 28.78           H
ATOM   1203  HD1 PHE A  78      60.530  32.427  25.854  1.00 27.49           H
ATOM   1204  HD2 PHE A  78      60.561  29.423  23.219  1.00 30.79           H
ATOM   1205  HE1 PHE A  78      62.389  31.524  26.911  1.00 28.34           H
ATOM   1206  HE2 PHE A  78      62.415  28.508  24.260  1.00 28.04           H
ATOM   1207  HZ  PHE A  78      63.337  29.567  26.122  1.00 33.13           H
ATOM   1208  N   HIS A  79      57.677  29.386  25.979  1.00 21.95           N
ATOM   1209  CA  HIS A  79      57.629  27.967  26.277  1.00 20.09           C
ATOM   1210  C   HIS A  79      56.327  27.345  25.795  1.00 16.75           C
ATOM   1211  O   HIS A  79      55.290  27.994  25.684  1.00 19.56           O
ATOM   1212  CB  HIS A  79      57.772  27.730  27.801  1.00 23.02           C
ATOM   1213  CG  HIS A  79      59.160  27.968  28.317  1.00 19.93           C
ATOM   1214  ND1 HIS A  79      59.442  28.225  29.641  1.00 21.73           N
ATOM   1215  CD2 HIS A  79      60.358  27.949  27.682  1.00 24.79           C
ATOM   1216  CE1 HIS A  79      60.749  28.373  29.794  1.00 21.32           C
ATOM   1217  NE2 HIS A  79      61.328  28.216  28.618  1.00 28.08           N
ATOM   1218  H   HIS A  79      57.715  29.904  26.664  1.00 26.41           H
ATOM   1219  HA  HIS A  79      58.364  27.521  25.829  1.00 24.18           H
ATOM   1220  HB2 HIS A  79      57.535  26.810  27.998  1.00 27.70           H
ATOM   1221  HB3 HIS A  79      57.173  28.332  28.269  1.00 27.70           H
ATOM   1222  HD2 HIS A  79      60.497  27.800  26.774  1.00 29.82           H
ATOM   1223  HE1 HIS A  79      61.185  28.561  30.593  1.00 25.66           H
ATOM   1224  HE2 HIS A  79      62.173  28.264  28.464  1.00 33.77           H
ATOM   1225  N   SER A  80      56.369  26.049  25.534  1.00 21.00           N
ATOM   1226  CA  SER A  80      55.229  25.380  24.927  1.00 20.17           C
ATOM   1227  C   SER A  80      54.009  25.238  25.846  1.00 21.89           C
ATOM   1228  O   SER A  80      52.908  24.935  25.357  1.00 18.55           O
ATOM   1229  CB  SER A  80      55.671  24.065  24.306  1.00 24.96           C
ATOM   1230  OG  SER A  80      56.043  23.083  25.250  1.00 28.37           O
ATOM   1231  H   SER A  80      57.040  25.536  25.696  1.00 25.28           H
ATOM   1232  HA  SER A  80      54.937  25.937  24.189  1.00 24.27           H
ATOM   1233  HB2 SER A  80      54.938  23.716  23.775  1.00 30.03           H
ATOM   1234  HB3 SER A  80      56.432  24.239  23.731  1.00 30.03           H
ATOM   1235  HG  SER A  80      56.278  22.379  24.856  1.00 34.12           H
ATOM   1236  N   ASP A  81      54.142  25.483  27.172  1.00 18.16           N
ATOM   1237  CA  ASP A  81      52.917  25.535  27.946  1.00 19.60           C
ATOM   1238  C   ASP A  81      52.129  26.807  27.704  1.00 20.69           C
ATOM   1239  O   ASP A  81      50.948  26.892  28.089  1.00 18.68           O
ATOM   1240  CB  ASP A  81      53.187  25.262  29.439  1.00 25.48           C
ATOM   1241  CG  ASP A  81      54.136  26.273  30.089  1.00 22.23           C
ATOM   1242  OD1 ASP A  81      54.823  27.027  29.386  1.00 21.78           O
ATOM   1243  OD2 ASP A  81      54.183  26.305  31.344  1.00 25.40           O1-
ATOM   1244  H   ASP A  81      54.875  25.610  27.602  1.00 21.87           H
ATOM   1245  HA  ASP A  81      52.353  24.808  27.638  1.00 23.60           H
ATOM   1246  HB2 ASP A  81      52.346  25.293  29.920  1.00 30.66           H
ATOM   1247  HB3 ASP A  81      53.585  24.382  29.529  1.00 30.66           H
ATOM   1248  N   SER A  82      52.723  27.774  27.010  1.00 18.73           N
ATOM   1249  CA  SER A  82      51.975  28.918  26.526  1.00 17.33           C
ATOM   1250  C   SER A  82      51.743  28.946  25.014  1.00 18.90           C
ATOM   1251  O   SER A  82      50.809  29.651  24.581  1.00 18.97           O
ATOM   1252  CB  SER A  82      52.720  30.196  26.923  1.00 19.14           C
ATOM   1253  OG  SER A  82      52.743  30.419  28.355  1.00 19.82           O
ATOM   1254  H   SER A  82      53.558  27.787  26.808  1.00 22.55           H
ATOM   1255  HA  SER A  82      51.108  28.931  26.960  1.00 20.87           H
ATOM   1256  HB2 SER A  82      53.634  30.132  26.606  1.00 23.04           H
ATOM   1257  HB3 SER A  82      52.282  30.952  26.500  1.00 23.04           H
ATOM   1258  HG  SER A  82      51.958  30.484  28.648  1.00 23.86           H
ATOM   1259  N   THR A  83      52.584  28.248  24.234  1.00 19.43           N
ATOM   1260  CA  THR A  83      52.577  28.317  22.765  1.00 22.17           C
ATOM   1261  C   THR A  83      52.245  27.017  22.045  1.00 23.95           C
ATOM   1262  O   THR A  83      52.269  26.994  20.794  1.00 21.25           O
ATOM   1263  CB  THR A  83      53.961  28.745  22.239  1.00 18.73           C
ATOM   1264  OG1 THR A  83      54.970  27.831  22.708  1.00 21.66           O
ATOM   1265  CG2 THR A  83      54.263  30.129  22.659  1.00 22.79           C
ATOM   1266  H   THR A  83      53.184  27.715  24.544  1.00 23.39           H
ATOM   1267  HA  THR A  83      51.931  28.985  22.486  1.00 26.68           H
ATOM   1268  HB  THR A  83      53.947  28.725  21.270  1.00 22.56           H
ATOM   1269  HG1 THR A  83      55.724  28.065  22.422  1.00 26.06           H
ATOM   1270 HG21 THR A  83      55.135  30.394  22.326  1.00 27.43           H
ATOM   1271 HG22 THR A  83      53.593  30.736  22.306  1.00 27.43           H
ATOM   1272 HG23 THR A  83      54.263  30.189  23.627  1.00 27.43           H
ATOM   1273  N   GLY A  84      51.984  25.943  22.775  1.00 20.76           N
ATOM   1274  CA  GLY A  84      51.922  24.608  22.178  1.00 24.08           C
ATOM   1275  C   GLY A  84      50.872  24.435  21.099  1.00 26.68           C
ATOM   1276  O   GLY A  84      51.048  23.604  20.192  1.00 26.93           O
ATOM   1277  H   GLY A  84      51.838  25.955  23.623  1.00 24.99           H
ATOM   1278  HA2 GLY A  84      52.786  24.397  21.790  1.00 28.98           H
ATOM   1279  HA3 GLY A  84      51.742  23.960  22.876  1.00 28.98           H
ATOM   1280  N   GLY A  85      49.807  25.238  21.136  1.00 19.94           N
ATOM   1281  CA  GLY A  85      48.717  25.150  20.181  1.00 25.03           C
ATOM   1282  C   GLY A  85      48.790  26.173  19.056  1.00 20.31           C
ATOM   1283  O   GLY A  85      47.818  26.286  18.314  1.00 22.56           O
ATOM   1284  H   GLY A  85      49.696  25.856  21.723  1.00 24.00           H
ATOM   1285  HA2 GLY A  85      48.715  24.266  19.784  1.00 30.11           H
ATOM   1286  HA3 GLY A  85      47.876  25.275  20.647  1.00 30.11           H
ATOM   1287  N   ILE A  86      49.861  26.976  18.959  1.00 20.12           N
ATOM   1288  CA  ILE A  86      49.900  28.039  17.939  1.00 22.98           C
ATOM   1289  C   ILE A  86      49.822  27.435  16.537  1.00 23.57           C
ATOM   1290  O   ILE A  86      49.113  27.943  15.651  1.00 23.77           O
ATOM   1291  CB  ILE A  86      51.154  28.903  18.111  1.00 20.03           C
ATOM   1292  CG1 ILE A  86      50.921  29.938  19.214  1.00 26.36           C
ATOM   1293  CG2 ILE A  86      51.622  29.565  16.759  1.00 27.51           C
ATOM   1294  CD1 ILE A  86      52.154  30.626  19.594  1.00 24.30           C
ATOM   1295  H   ILE A  86      50.560  26.928  19.457  1.00 24.22           H
ATOM   1296  HA  ILE A  86      49.127  28.613  18.057  1.00 27.65           H
ATOM   1297  HB  ILE A  86      51.869  28.320  18.409  1.00 24.11           H
ATOM   1298 HG12 ILE A  86      50.290  30.603  18.898  1.00 31.71           H
ATOM   1299 HG13 ILE A  86      50.569  29.492  20.000  1.00 31.71           H
ATOM   1300 HG21 ILE A  86      52.415  30.097  16.926  1.00 33.09           H
ATOM   1301 HG22 ILE A  86      51.822  28.864  16.118  1.00 33.09           H
ATOM   1302 HG23 ILE A  86      50.909  30.129  16.421  1.00 33.09           H
ATOM   1303 HD11 ILE A  86      51.954  31.269  20.293  1.00 29.24           H
ATOM   1304 HD12 ILE A  86      52.793  29.972  19.919  1.00 29.24           H
ATOM   1305 HD13 ILE A  86      52.513  31.082  18.817  1.00 29.24           H
ATOM   1306  N   GLU A  87      50.531  26.332  16.322  1.00 22.19           N
ATOM   1307  CA  GLU A  87      50.523  25.692  14.998  1.00 27.79           C
ATOM   1308  C   GLU A  87      49.104  25.309  14.579  1.00 29.15           C
ATOM   1309  O   GLU A  87      48.661  25.629  13.460  1.00 22.93           O
ATOM   1310  CB  GLU A  87      51.454  24.468  15.021  1.00 31.46           C
ATOM   1311  CG  GLU A  87      51.510  23.708  13.702  1.00 37.78           C
ATOM   1312  CD  GLU A  87      52.597  22.654  13.658  1.00 39.59           C
ATOM   1313  OE1 GLU A  87      53.033  22.182  14.730  1.00 50.64           O
ATOM   1314  OE2 GLU A  87      53.008  22.296  12.541  1.00 37.00           O1-
ATOM   1315  H   GLU A  87      51.019  25.937  16.909  1.00 26.71           H
ATOM   1316  HA  GLU A  87      50.869  26.318  14.343  1.00 33.42           H
ATOM   1317  HB2 GLU A  87      52.353  24.765  15.230  1.00 37.82           H
ATOM   1318  HB3 GLU A  87      51.144  23.853  15.704  1.00 37.82           H
ATOM   1319  HG2 GLU A  87      50.659  23.264  13.560  1.00 45.42           H
ATOM   1320  HG3 GLU A  87      51.677  24.338  12.984  1.00 45.42           H
ATOM   1321  N   TRP A  88      48.371  24.643  15.482  1.00 24.51           N
ATOM   1322  CA  TRP A  88      47.005  24.203  15.239  1.00 21.62           C
ATOM   1323  C   TRP A  88      46.094  25.372  14.977  1.00 23.59           C
ATOM   1324  O   TRP A  88      45.247  25.307  14.078  1.00 24.18           O
ATOM   1325  CB  TRP A  88      46.452  23.372  16.410  1.00 29.35           C
ATOM   1326  CG  TRP A  88      45.104  22.796  16.080  1.00 22.58           C
ATOM   1327  CD1 TRP A  88      44.866  21.564  15.511  1.00 29.87           C
ATOM   1328  CD2 TRP A  88      43.830  23.417  16.210  1.00 23.11           C
ATOM   1329  NE1 TRP A  88      43.538  21.388  15.300  1.00 30.22           N
ATOM   1330  CE2 TRP A  88      42.874  22.505  15.711  1.00 30.45           C
ATOM   1331  CE3 TRP A  88      43.385  24.658  16.712  1.00 24.34           C
ATOM   1332  CZ2 TRP A  88      41.511  22.766  15.722  1.00 26.84           C
ATOM   1333  CZ3 TRP A  88      42.034  24.928  16.698  1.00 27.39           C
ATOM   1334  CH2 TRP A  88      41.104  23.981  16.201  1.00 24.39           C
ATOM   1335  H   TRP A  88      48.659  24.433  16.264  1.00 29.49           H
ATOM   1336  HA  TRP A  88      46.997  23.640  14.449  1.00 26.02           H
ATOM   1337  HB2 TRP A  88      47.059  22.639  16.599  1.00 35.29           H
ATOM   1338  HB3 TRP A  88      46.358  23.940  17.191  1.00 35.29           H
ATOM   1339  HD1 TRP A  88      45.525  20.945  15.291  1.00 35.92           H
ATOM   1340  HE1 TRP A  88      43.173  20.685  14.964  1.00 36.34           H
ATOM   1341  HE3 TRP A  88      43.991  25.285  17.036  1.00 29.28           H
ATOM   1342  HZ2 TRP A  88      40.900  22.149  15.391  1.00 32.28           H
ATOM   1343  HZ3 TRP A  88      41.727  25.743  17.025  1.00 32.95           H
ATOM   1344  HH2 TRP A  88      40.197  24.186  16.209  1.00 29.34           H
ATOM   1345  N   LEU A  89      46.253  26.457  15.736  1.00 20.21           N
ATOM   1346  CA  LEU A  89      45.379  27.599  15.548  1.00 22.39           C
ATOM   1347  C   LEU A  89      45.625  28.212  14.165  1.00 25.95           C
ATOM   1348  O   LEU A  89      44.677  28.589  13.480  1.00 22.03           O
ATOM   1349  CB  LEU A  89      45.566  28.632  16.635  1.00 25.60           C
ATOM   1350  CG  LEU A  89      45.104  28.162  18.054  1.00 22.12           C
ATOM   1351  CD1 LEU A  89      45.687  29.110  19.066  1.00 23.16           C
ATOM   1352  CD2 LEU A  89      43.579  28.084  18.194  1.00 23.83           C
ATOM   1353  H   LEU A  89      46.847  26.551  16.350  1.00 24.33           H
ATOM   1354  HA  LEU A  89      44.458  27.297  15.580  1.00 26.95           H
ATOM   1355  HB2 LEU A  89      46.508  28.858  16.691  1.00 30.80           H
ATOM   1356  HB3 LEU A  89      45.053  29.423  16.405  1.00 30.80           H
ATOM   1357  HG  LEU A  89      45.466  27.279  18.228  1.00 26.63           H
ATOM   1358 HD11 LEU A  89      45.410  28.833  19.954  1.00 27.87           H
ATOM   1359 HD12 LEU A  89      46.654  29.088  18.999  1.00 27.87           H
ATOM   1360 HD13 LEU A  89      45.362  30.006  18.883  1.00 27.87           H
ATOM   1361 HD21 LEU A  89      43.359  27.788  19.091  1.00 28.67           H
ATOM   1362 HD22 LEU A  89      43.203  28.963  18.033  1.00 28.67           H
ATOM   1363 HD23 LEU A  89      43.235  27.452  17.543  1.00 28.67           H
ATOM   1364  N   ASN A  90      46.899  28.379  13.783  1.00 22.46           N
ATOM   1365  CA  ASN A  90      47.220  28.829  12.414  1.00 25.15           C
ATOM   1366  C   ASN A  90      46.581  27.947  11.339  1.00 25.86           C
ATOM   1367  O   ASN A  90      46.033  28.474  10.368  1.00 30.46           O
ATOM   1368  CB  ASN A  90      48.738  28.935  12.247  1.00 27.86           C
ATOM   1369  CG  ASN A  90      49.361  30.011  13.113  1.00 28.17           C
ATOM   1370  OD1 ASN A  90      48.679  30.844  13.743  1.00 30.75           O
ATOM   1371  ND2 ASN A  90      50.685  30.015  13.130  1.00 30.88           N
ATOM   1372  H   ASN A  90      47.584  28.243  14.285  1.00 27.03           H
ATOM   1373  HA  ASN A  90      46.859  29.722  12.300  1.00 30.25           H
ATOM   1374  HB2 ASN A  90      49.141  28.086  12.490  1.00 33.50           H
ATOM   1375  HB3 ASN A  90      48.939  29.143  11.322  1.00 33.50           H
ATOM   1376 HD21 ASN A  90      51.107  30.598  13.600  1.00 37.14           H
ATOM   1377 HD22 ASN A  90      51.123  29.434  12.671  1.00 37.14           H
ATOM   1378  N   SER A  91      46.644  26.614  11.469  1.00 28.31           N
ATOM   1379  CA  SER A  91      45.997  25.726  10.496  1.00 22.37           C
ATOM   1380  C   SER A  91      44.481  25.931  10.388  1.00 32.20           C
ATOM   1381  O   SER A  91      43.854  25.348   9.485  1.00 29.61           O
ATOM   1382  CB  SER A  91      46.273  24.259  10.826  1.00 31.88           C
ATOM   1383  OG  SER A  91      45.416  23.737  11.868  1.00 27.67           O
ATOM   1384  H   SER A  91      47.051  26.205  12.106  1.00 34.05           H
ATOM   1385  HA  SER A  91      46.377  25.903   9.621  1.00 26.92           H
ATOM   1386  HB2 SER A  91      46.137  23.732  10.023  1.00 38.33           H
ATOM   1387  HB3 SER A  91      47.195  24.177  11.115  1.00 38.33           H
ATOM   1388  HG  SER A  91      45.525  24.176  12.576  1.00 33.28           H
ATOM   1389  N   ARG A  92      43.872  26.692  11.307  1.00 28.06           N
ATOM   1390  CA  ARG A  92      42.438  26.958  11.316  1.00 23.81           C
ATOM   1391  C   ARG A  92      42.139  28.434  11.089  1.00 28.41           C
ATOM   1392  O   ARG A  92      41.014  28.878  11.332  1.00 27.66           O
ATOM   1393  CB  ARG A  92      41.784  26.457  12.622  1.00 27.85           C
ATOM   1394  CG  ARG A  92      41.270  25.042  12.566  1.00 28.14           C
ATOM   1395  CD  ARG A  92      42.368  24.033  12.384  1.00 34.70           C
ATOM   1396  NE  ARG A  92      41.840  22.675  12.327  1.00 31.57           N
ATOM   1397  CZ  ARG A  92      42.552  21.607  12.006  1.00 34.76           C
ATOM   1398  NH1 ARG A  92      43.830  21.730  11.643  1.00 34.36           N
ATOM   1399  NH2 ARG A  92      41.973  20.412  12.013  1.00 39.02           N1+
ATOM   1400  H   ARG A  92      44.288  27.075  11.955  1.00 33.74           H
ATOM   1401  HA  ARG A  92      42.033  26.466  10.584  1.00 28.65           H
ATOM   1402  HB2 ARG A  92      42.442  26.503  13.334  1.00 33.50           H
ATOM   1403  HB3 ARG A  92      41.034  27.034  12.833  1.00 33.50           H
ATOM   1404  HG2 ARG A  92      40.810  24.840  13.396  1.00 33.84           H
ATOM   1405  HG3 ARG A  92      40.658  24.957  11.818  1.00 33.84           H
ATOM   1406  HD2 ARG A  92      42.835  24.213  11.553  1.00 41.71           H
ATOM   1407  HD3 ARG A  92      42.982  24.089  13.133  1.00 41.71           H
ATOM   1408  HE  ARG A  92      41.008  22.561  12.515  1.00 37.96           H
ATOM   1409 HH11 ARG A  92      44.204  22.504  11.643  1.00 41.30           H
ATOM   1410 HH12 ARG A  92      44.284  21.032  11.426  1.00 41.30           H
ATOM   1411 HH21 ARG A  92      41.146  20.336  12.235  1.00 46.90           H
ATOM   1412 HH22 ARG A  92      42.423  19.715  11.786  1.00 46.90           H
ATOM   1413  N   SER A  93      43.123  29.221  10.652  1.00 25.93           N
ATOM   1414  CA  SER A  93      42.908  30.623  10.324  1.00 29.91           C
ATOM   1415  C   SER A  93      42.511  31.449  11.534  1.00 32.25           C
ATOM   1416  O   SER A  93      41.849  32.480  11.386  1.00 35.64           O
ATOM   1417  CB  SER A  93      41.858  30.800   9.217  1.00 39.58           C
ATOM   1418  OG  SER A  93      42.180  30.055   8.069  1.00 35.78           O
ATOM   1419  H   SER A  93      43.934  28.959  10.537  1.00 31.20           H
ATOM   1420  HA  SER A  93      43.742  30.987   9.990  1.00 35.97           H
ATOM   1421  HB2 SER A  93      40.997  30.503   9.551  1.00 47.58           H
ATOM   1422  HB3 SER A  93      41.812  31.739   8.977  1.00 47.58           H
ATOM   1423  HG  SER A  93      41.593  30.168   7.479  1.00 43.02           H
ATOM   1424  N   ILE A  94      42.932  31.028  12.726  1.00 25.13           N
ATOM   1425  CA  ILE A  94      42.727  31.813  13.949  1.00 29.23           C
ATOM   1426  C   ILE A  94      43.952  32.673  14.158  1.00 22.89           C
ATOM   1427  O   ILE A  94      45.077  32.145  14.256  1.00 28.19           O
ATOM   1428  CB  ILE A  94      42.478  30.908  15.167  1.00 25.50           C
ATOM   1429  CG1 ILE A  94      41.275  29.999  14.943  1.00 24.91           C
ATOM   1430  CG2 ILE A  94      42.226  31.779  16.428  1.00 29.76           C
ATOM   1431  CD1 ILE A  94      41.111  28.933  15.936  1.00 28.28           C
ATOM   1432  H   ILE A  94      43.343  30.284  12.856  1.00 30.23           H
ATOM   1433  HA  ILE A  94      41.958  32.394  13.835  1.00 35.15           H
ATOM   1434  HB  ILE A  94      43.263  30.359  15.316  1.00 30.68           H
ATOM   1435 HG12 ILE A  94      40.471  30.542  14.961  1.00 29.96           H
ATOM   1436 HG13 ILE A  94      41.364  29.579  14.074  1.00 29.96           H
ATOM   1437 HG21 ILE A  94      42.070  31.196  17.187  1.00 35.79           H
ATOM   1438 HG22 ILE A  94      43.005  32.333  16.590  1.00 35.79           H
ATOM   1439 HG23 ILE A  94      41.448  32.338  16.275  1.00 35.79           H
ATOM   1440 HD11 ILE A  94      40.325  28.411  15.711  1.00 34.02           H
ATOM   1441 HD12 ILE A  94      41.899  28.367  15.924  1.00 34.02           H
ATOM   1442 HD13 ILE A  94      41.004  29.333  16.813  1.00 34.02           H
ATOM   1443  N   PRO A  95      43.813  33.993  14.261  1.00 20.27           N
ATOM   1444  CA  PRO A  95      44.960  34.848  14.521  1.00 22.81           C
ATOM   1445  C   PRO A  95      45.621  34.529  15.859  1.00 28.33           C
ATOM   1446  O   PRO A  95      44.951  34.442  16.896  1.00 25.41           O
ATOM   1447  CB  PRO A  95      44.350  36.251  14.560  1.00 27.92           C
ATOM   1448  CG  PRO A  95      43.064  36.161  13.933  1.00 29.50           C
ATOM   1449  CD  PRO A  95      42.573  34.764  14.070  1.00 30.04           C
ATOM   1450  HA  PRO A  95      45.611  34.788  13.803  1.00 27.45           H
ATOM   1451  HB2 PRO A  95      44.258  36.536  15.483  1.00 33.58           H
ATOM   1452  HB3 PRO A  95      44.922  36.865  14.072  1.00 33.58           H
ATOM   1453  HG2 PRO A  95      42.453  36.773  14.373  1.00 35.48           H
ATOM   1454  HG3 PRO A  95      43.151  36.393  12.996  1.00 35.48           H
ATOM   1455  HD2 PRO A  95      41.998  34.681  14.847  1.00 36.13           H
ATOM   1456  HD3 PRO A  95      42.120  34.483  13.260  1.00 36.13           H
ATOM   1457  N   THR A  96      46.941  34.395  15.821  1.00 26.63           N
ATOM   1458  CA  THR A  96      47.764  34.158  16.997  1.00 20.59           C
ATOM   1459  C   THR A  96      48.700  35.349  17.190  1.00 25.43           C
ATOM   1460  O   THR A  96      49.196  35.926  16.212  1.00 31.16           O
ATOM   1461  CB  THR A  96      48.553  32.881  16.815  1.00 19.56           C
ATOM   1462  OG1 THR A  96      49.268  32.964  15.566  1.00 26.80           O
ATOM   1463  CG2 THR A  96      47.605  31.687  16.774  1.00 22.84           C
ATOM   1464  H   THR A  96      47.399  34.440  15.095  1.00 32.04           H
ATOM   1465  HA  THR A  96      47.201  34.071  17.782  1.00 24.78           H
ATOM   1466  HB  THR A  96      49.177  32.767  17.549  1.00 23.54           H
ATOM   1467  HG1 THR A  96      49.714  32.263  15.444  1.00 32.24           H
ATOM   1468 HG21 THR A  96      48.111  30.867  16.658  1.00 27.49           H
ATOM   1469 HG22 THR A  96      47.104  31.633  17.603  1.00 27.49           H
ATOM   1470 HG23 THR A  96      46.984  31.782  16.035  1.00 27.49           H
ATOM   1471  N   TYR A  97      48.925  35.740  18.457  1.00 24.54           N
ATOM   1472  CA  TYR A  97      49.701  36.915  18.817  1.00 22.49           C
ATOM   1473  C   TYR A  97      50.766  36.555  19.842  1.00 31.34           C
ATOM   1474  O   TYR A  97      50.558  35.700  20.708  1.00 24.31           O
ATOM   1475  CB  TYR A  97      48.831  38.028  19.433  1.00 29.22           C
ATOM   1476  CG  TYR A  97      47.786  38.593  18.512  1.00 28.99           C
ATOM   1477  CD1 TYR A  97      46.647  37.874  18.217  1.00 33.19           C
ATOM   1478  CD2 TYR A  97      47.927  39.858  17.963  1.00 36.57           C
ATOM   1479  CE1 TYR A  97      45.674  38.383  17.398  1.00 34.19           C
ATOM   1480  CE2 TYR A  97      46.962  40.375  17.136  1.00 34.76           C
ATOM   1481  CZ  TYR A  97      45.844  39.637  16.851  1.00 33.39           C
ATOM   1482  OH  TYR A  97      44.852  40.142  16.038  1.00 37.36           O
ATOM   1483  H   TYR A  97      48.622  35.316  19.142  1.00 29.52           H
ATOM   1484  HA  TYR A  97      50.140  37.268  18.027  1.00 27.06           H
ATOM   1485  HB2 TYR A  97      48.374  37.670  20.210  1.00 35.14           H
ATOM   1486  HB3 TYR A  97      49.409  38.759  19.703  1.00 35.14           H
ATOM   1487  HD1 TYR A  97      46.535  37.027  18.584  1.00 39.91           H
ATOM   1488  HD2 TYR A  97      48.687  40.360  18.153  1.00 43.96           H
ATOM   1489  HE1 TYR A  97      44.913  37.885  17.205  1.00 41.11           H
ATOM   1490  HE2 TYR A  97      47.066  41.224  16.770  1.00 41.79           H
ATOM   1491  HH  TYR A  97      45.066  40.908  15.766  1.00 44.90           H
ATOM   1492  N   ALA A  98      51.898  37.242  19.745  1.00 27.69           N
ATOM   1493  CA  ALA A  98      53.016  37.113  20.667  1.00 23.52           C
ATOM   1494  C   ALA A  98      53.876  38.339  20.466  1.00 29.59           C
ATOM   1495  O   ALA A  98      53.812  38.986  19.419  1.00 30.70           O
ATOM   1496  CB  ALA A  98      53.843  35.842  20.419  1.00 23.37           C
ATOM   1497  H   ALA A  98      52.045  37.816  19.122  1.00 33.31           H
ATOM   1498  HA  ALA A  98      52.692  37.104  21.581  1.00 28.31           H
ATOM   1499  HB1 ALA A  98      54.571  35.810  21.060  1.00 28.12           H
ATOM   1500  HB2 ALA A  98      53.270  35.067  20.529  1.00 28.12           H
ATOM   1501  HB3 ALA A  98      54.197  35.867  19.517  1.00 28.12           H
ATOM   1502  N   SER A  99      54.679  38.664  21.473  1.00 26.83           N
ATOM   1503  CA  SER A  99      55.629  39.758  21.340  1.00 34.51           C
ATOM   1504  C   SER A  99      56.684  39.413  20.295  1.00 30.48           C
ATOM   1505  O   SER A  99      56.943  38.248  20.002  1.00 24.65           O
ATOM   1506  CB  SER A  99      56.325  40.059  22.675  1.00 27.18           C
ATOM   1507  OG  SER A  99      57.317  39.105  23.001  1.00 27.61           O
ATOM   1508  H   SER A  99      54.693  38.269  22.237  1.00 32.28           H
ATOM   1509  HA  SER A  99      55.162  40.557  21.051  1.00 41.49           H
ATOM   1510  HB2 SER A  99      56.742  40.933  22.616  1.00 32.69           H
ATOM   1511  HB3 SER A  99      55.657  40.064  23.378  1.00 32.69           H
ATOM   1512  HG  SER A  99      57.675  39.302  23.735  1.00 33.21           H
ATOM   1513  N   GLU A 100      57.336  40.449  19.752  1.00 32.62           N
ATOM   1514  CA  GLU A 100      58.404  40.198  18.791  1.00 31.57           C
ATOM   1515  C   GLU A 100      59.508  39.344  19.401  1.00 27.54           C
ATOM   1516  O   GLU A 100      60.047  38.455  18.733  1.00 26.45           O
ATOM   1517  CB  GLU A 100      58.959  41.521  18.221  1.00 35.15           C
ATOM   1518  CG  GLU A 100      57.907  42.390  17.577  1.00 45.11           C
ATOM   1519  CD  GLU A 100      58.509  43.485  16.714  1.00 57.02           C
ATOM   1520  OE1 GLU A 100      59.754  43.541  16.630  1.00 60.63           O
ATOM   1521  OE2 GLU A 100      57.743  44.274  16.113  1.00 55.86           O1-
ATOM   1522  H   GLU A 100      57.182  41.278  19.919  1.00 39.22           H
ATOM   1523  HA  GLU A 100      58.032  39.699  18.047  1.00 37.96           H
ATOM   1524  HB2 GLU A 100      59.362  42.028  18.943  1.00 42.25           H
ATOM   1525  HB3 GLU A 100      59.628  41.316  17.549  1.00 42.25           H
ATOM   1526  HG2 GLU A 100      57.342  41.839  17.013  1.00 54.21           H
ATOM   1527  HG3 GLU A 100      57.376  42.811  18.270  1.00 54.21           H
ATOM   1528  N   LEU A 101      59.851  39.584  20.680  1.00 31.49           N
ATOM   1529  CA  LEU A 101      60.887  38.793  21.341  1.00 29.38           C
ATOM   1530  C   LEU A 101      60.477  37.329  21.474  1.00 25.30           C
ATOM   1531  O   LEU A 101      61.249  36.422  21.142  1.00 27.03           O
ATOM   1532  CB  LEU A 101      61.215  39.390  22.714  1.00 31.78           C
ATOM   1533  CG  LEU A 101      62.140  38.552  23.575  1.00 32.93           C
ATOM   1534  CD1 LEU A 101      63.434  38.236  22.843  1.00 33.28           C
ATOM   1535  CD2 LEU A 101      62.388  39.264  24.918  1.00 29.10           C
ATOM   1536  H   LEU A 101      59.499  40.193  21.174  1.00 37.87           H
ATOM   1537  HA  LEU A 101      61.694  38.826  20.804  1.00 35.34           H
ATOM   1538  HB2 LEU A 101      61.640  40.252  22.582  1.00 38.21           H
ATOM   1539  HB3 LEU A 101      60.386  39.508  23.204  1.00 38.21           H
ATOM   1540  HG  LEU A 101      61.701  37.709  23.769  1.00 39.60           H
ATOM   1541 HD11 LEU A 101      64.000  37.700  23.420  1.00 40.01           H
ATOM   1542 HD12 LEU A 101      63.226  37.743  22.033  1.00 40.01           H
ATOM   1543 HD13 LEU A 101      63.881  39.067  22.619  1.00 40.01           H
ATOM   1544 HD21 LEU A 101      62.980  38.720  25.459  1.00 35.00           H
ATOM   1545 HD22 LEU A 101      62.796  40.127  24.746  1.00 35.00           H
ATOM   1546 HD23 LEU A 101      61.540  39.384  25.372  1.00 35.00           H
ATOM   1547  N   THR A 102      59.256  37.083  21.954  1.00 26.57           N
ATOM   1548  CA  THR A 102      58.724  35.724  21.986  1.00 20.50           C
ATOM   1549  C   THR A 102      58.780  35.058  20.613  1.00 24.67           C
ATOM   1550  O   THR A 102      59.129  33.879  20.506  1.00 23.58           O
ATOM   1551  CB  THR A 102      57.277  35.740  22.500  1.00 29.15           C
ATOM   1552  OG1 THR A 102      57.225  36.229  23.850  1.00 24.46           O
ATOM   1553  CG2 THR A 102      56.727  34.340  22.496  1.00 22.68           C
ATOM   1554  H   THR A 102      58.722  37.681  22.264  1.00 31.96           H
ATOM   1555  HA  THR A 102      59.255  35.191  22.599  1.00 24.67           H
ATOM   1556  HB  THR A 102      56.728  36.295  21.926  1.00 35.06           H
ATOM   1557  HG1 THR A 102      57.683  35.736  24.352  1.00 29.42           H
ATOM   1558 HG21 THR A 102      55.812  34.343  22.820  1.00 27.29           H
ATOM   1559 HG22 THR A 102      56.741  33.982  21.595  1.00 27.29           H
ATOM   1560 HG23 THR A 102      57.263  33.772  23.070  1.00 27.29           H
ATOM   1561  N   ASN A 103      58.422  35.786  19.541  1.00 26.24           N
ATOM   1562  CA  ASN A 103      58.496  35.173  18.213  1.00 26.59           C
ATOM   1563  C   ASN A 103      59.935  34.843  17.819  1.00 21.49           C
ATOM   1564  O   ASN A 103      60.196  33.780  17.236  1.00 27.57           O
ATOM   1565  CB  ASN A 103      57.808  36.041  17.140  1.00 30.34           C
ATOM   1566  CG  ASN A 103      56.371  35.607  16.858  1.00 35.20           C
ATOM   1567  OD1 ASN A 103      55.894  34.633  17.428  1.00 23.87           O
ATOM   1568  ND2 ASN A 103      55.686  36.321  15.943  1.00 31.52           N
ATOM   1569  H   ASN A 103      58.146  36.600  19.556  1.00 31.56           H
ATOM   1570  HA  ASN A 103      58.013  34.332  18.246  1.00 31.98           H
ATOM   1571  HB2 ASN A 103      57.789  36.962  17.444  1.00 36.49           H
ATOM   1572  HB3 ASN A 103      58.309  35.976  16.312  1.00 36.49           H
ATOM   1573 HD21 ASN A 103      54.874  36.110  15.754  1.00 37.90           H
ATOM   1574 HD22 ASN A 103      56.061  36.987  15.548  1.00 37.90           H
ATOM   1575  N   GLU A 104      60.892  35.720  18.150  1.00 23.93           N
ATOM   1576  CA  GLU A 104      62.302  35.405  17.909  1.00 24.44           C
ATOM   1577  C   GLU A 104      62.723  34.130  18.612  1.00 26.17           C
ATOM   1578  O   GLU A 104      63.448  33.312  18.042  1.00 28.55           O
ATOM   1579  CB  GLU A 104      63.209  36.558  18.342  1.00 35.10           C
ATOM   1580  CG  GLU A 104      63.193  37.746  17.411  1.00 48.76           C
ATOM   1581  CD  GLU A 104      63.757  37.407  16.047  1.00 64.06           C
ATOM   1582  OE1 GLU A 104      64.693  36.574  15.988  1.00 81.96           O
ATOM   1583  OE2 GLU A 104      63.256  37.960  15.040  1.00 58.70           O1-
ATOM   1584  H   GLU A 104      60.753  36.490  18.508  1.00 28.79           H
ATOM   1585  HA  GLU A 104      62.430  35.272  16.956  1.00 29.40           H
ATOM   1586  HB2 GLU A 104      62.924  36.865  19.217  1.00 42.19           H
ATOM   1587  HB3 GLU A 104      64.122  36.233  18.390  1.00 42.19           H
ATOM   1588  HG2 GLU A 104      62.279  38.047  17.294  1.00 58.59           H
ATOM   1589  HG3 GLU A 104      63.732  38.456  17.793  1.00 58.59           H
ATOM   1590  N   LEU A 105      62.288  33.934  19.862  1.00 24.90           N
ATOM   1591  CA  LEU A 105      62.755  32.757  20.575  1.00 20.75           C
ATOM   1592  C   LEU A 105      62.109  31.489  20.064  1.00 19.77           C
ATOM   1593  O   LEU A 105      62.744  30.430  20.082  1.00 25.39           O
ATOM   1594  CB  LEU A 105      62.514  32.897  22.097  1.00 23.82           C
ATOM   1595  CG  LEU A 105      63.300  33.988  22.855  1.00 30.43           C
ATOM   1596  CD1 LEU A 105      62.794  34.277  24.323  1.00 28.04           C
ATOM   1597  CD2 LEU A 105      64.775  33.589  22.863  1.00 31.19           C
ATOM   1598  H   LEU A 105      61.748  34.444  20.296  1.00 29.96           H
ATOM   1599  HA  LEU A 105      63.712  32.674  20.438  1.00 24.98           H
ATOM   1600  HB2 LEU A 105      61.571  33.081  22.234  1.00 28.66           H
ATOM   1601  HB3 LEU A 105      62.735  32.049  22.514  1.00 28.66           H
ATOM   1602  HG  LEU A 105      63.228  34.817  22.356  1.00 36.59           H
ATOM   1603 HD11 LEU A 105      63.345  34.972  24.716  1.00 33.73           H
ATOM   1604 HD12 LEU A 105      61.869  34.569  24.286  1.00 33.73           H
ATOM   1605 HD13 LEU A 105      62.863  33.463  24.847  1.00 33.73           H
ATOM   1606 HD21 LEU A 105      65.282  34.266  23.337  1.00 37.50           H
ATOM   1607 HD22 LEU A 105      64.867  32.733  23.311  1.00 37.50           H
ATOM   1608 HD23 LEU A 105      65.088  33.519  21.948  1.00 37.50           H
ATOM   1609  N   LEU A 106      60.843  31.562  19.638  1.00 22.61           N
ATOM   1610  CA  LEU A 106      60.222  30.423  18.971  1.00 24.57           C
ATOM   1611  C   LEU A 106      61.005  30.018  17.724  1.00 24.28           C
ATOM   1612  O   LEU A 106      61.285  28.833  17.511  1.00 25.63           O
ATOM   1613  CB  LEU A 106      58.774  30.755  18.592  1.00 23.39           C
ATOM   1614  CG  LEU A 106      57.786  30.760  19.757  1.00 22.39           C
ATOM   1615  CD1 LEU A 106      56.469  31.379  19.436  1.00 20.31           C
ATOM   1616  CD2 LEU A 106      57.583  29.328  20.239  1.00 24.96           C
ATOM   1617  H   LEU A 106      60.334  32.249  19.724  1.00 27.21           H
ATOM   1618  HA  LEU A 106      60.210  29.667  19.578  1.00 29.56           H
ATOM   1619  HB2 LEU A 106      58.755  31.637  18.189  1.00 28.15           H
ATOM   1620  HB3 LEU A 106      58.465  30.097  17.949  1.00 28.15           H
ATOM   1621  HG  LEU A 106      58.175  31.263  20.490  1.00 26.94           H
ATOM   1622 HD11 LEU A 106      55.903  31.343  20.223  1.00 24.45           H
ATOM   1623 HD12 LEU A 106      56.610  32.302  19.172  1.00 24.45           H
ATOM   1624 HD13 LEU A 106      56.057  30.886  18.709  1.00 24.45           H
ATOM   1625 HD21 LEU A 106      56.956  29.330  20.979  1.00 30.03           H
ATOM   1626 HD22 LEU A 106      57.232  28.796  19.508  1.00 30.03           H
ATOM   1627 HD23 LEU A 106      58.437  28.969  20.529  1.00 30.03           H
ATOM   1628  N   LYS A 107      61.347  30.983  16.877  1.00 23.94           N
ATOM   1629  CA  LYS A 107      62.087  30.662  15.644  1.00 22.17           C
ATOM   1630  C   LYS A 107      63.449  30.069  15.955  1.00 29.71           C
ATOM   1631  O   LYS A 107      63.837  29.033  15.392  1.00 28.80           O
ATOM   1632  CB  LYS A 107      62.205  31.925  14.801  1.00 30.99           C
ATOM   1633  CG  LYS A 107      63.002  31.760  13.503  1.00 33.23           C
ATOM   1634  CD  LYS A 107      63.047  33.129  12.777  1.00 37.62           C
ATOM   1635  CE  LYS A 107      64.305  33.298  11.919  1.00 52.49           C
ATOM   1636  NZ  LYS A 107      64.178  32.852  10.499  1.00 66.11           N1+
ATOM   1637  H   LYS A 107      61.169  31.818  16.984  1.00 28.80           H
ATOM   1638  HA  LYS A 107      61.584  30.008  15.135  1.00 26.69           H
ATOM   1639  HB2 LYS A 107      61.313  32.222  14.561  1.00 37.26           H
ATOM   1640  HB3 LYS A 107      62.645  32.609  15.329  1.00 37.26           H
ATOM   1641  HG2 LYS A 107      63.909  31.483  13.705  1.00 39.96           H
ATOM   1642  HG3 LYS A 107      62.563  31.115  12.927  1.00 39.96           H
ATOM   1643  HD2 LYS A 107      62.274  33.205  12.195  1.00 45.21           H
ATOM   1644  HD3 LYS A 107      63.036  33.839  13.438  1.00 45.21           H
ATOM   1645  HE2 LYS A 107      64.546  34.237  11.909  1.00 63.07           H
ATOM   1646  HE3 LYS A 107      65.022  32.784  12.323  1.00 63.07           H
ATOM   1647  HZ1 LYS A 107      64.947  32.983  10.070  1.00 79.40           H
ATOM   1648  HZ2 LYS A 107      63.973  31.987  10.469  1.00 79.40           H
ATOM   1649  HZ3 LYS A 107      63.537  33.316  10.091  1.00 79.40           H
ATOM   1650  N   LYS A 108      64.133  30.635  16.955  1.00 31.06           N
ATOM   1651  CA  LYS A 108      65.420  30.099  17.381  1.00 37.17           C
ATOM   1652  C   LYS A 108      65.308  28.655  17.851  1.00 30.67           C
ATOM   1653  O   LYS A 108      66.250  27.876  17.688  1.00 38.17           O
ATOM   1654  CB  LYS A 108      65.975  31.012  18.474  1.00 38.13           C
ATOM   1655  CG  LYS A 108      67.309  30.615  19.069  1.00 45.40           C
ATOM   1656  CD  LYS A 108      67.844  31.777  19.926  1.00 50.27           C
ATOM   1657  CE  LYS A 108      69.177  31.452  20.609  1.00 57.49           C
ATOM   1658  NZ  LYS A 108      69.021  30.500  21.755  1.00 68.73           N1+
ATOM   1659  H   LYS A 108      63.872  31.325  17.396  1.00 37.35           H
ATOM   1660  HA  LYS A 108      66.035  30.122  16.631  1.00 44.68           H
ATOM   1661  HB2 LYS A 108      66.080  31.902  18.103  1.00 45.83           H
ATOM   1662  HB3 LYS A 108      65.334  31.040  19.201  1.00 45.83           H
ATOM   1663  HG2 LYS A 108      67.196  29.836  19.636  1.00 54.56           H
ATOM   1664  HG3 LYS A 108      67.944  30.434  18.358  1.00 54.56           H
ATOM   1665  HD2 LYS A 108      67.980  32.551  19.357  1.00 60.40           H
ATOM   1666  HD3 LYS A 108      67.195  31.984  20.617  1.00 60.40           H
ATOM   1667  HE2 LYS A 108      69.774  31.046  19.961  1.00 69.06           H
ATOM   1668  HE3 LYS A 108      69.565  32.272  20.951  1.00 69.06           H
ATOM   1669  HZ1 LYS A 108      69.814  30.337  22.125  1.00 82.56           H
ATOM   1670  HZ2 LYS A 108      68.482  30.851  22.370  1.00 82.56           H
ATOM   1671  HZ3 LYS A 108      68.672  29.733  21.468  1.00 82.56           H
ATOM   1672  N   ASP A 109      64.184  28.270  18.435  1.00 30.88           N
ATOM   1673  CA  ASP A 109      64.013  26.901  18.885  1.00 34.70           C
ATOM   1674  C   ASP A 109      63.306  26.027  17.862  1.00 34.25           C
ATOM   1675  O   ASP A 109      62.879  24.921  18.204  1.00 39.03           O
ATOM   1676  CB  ASP A 109      63.244  26.873  20.199  1.00 39.07           C
ATOM   1677  CG  ASP A 109      63.306  25.508  20.894  1.00 60.77           C
ATOM   1678  OD1 ASP A 109      64.085  24.624  20.451  1.00 56.57           O
ATOM   1679  OD2 ASP A 109      62.564  25.329  21.884  1.00 79.02           O1-
ATOM   1680  H   ASP A 109      63.507  28.781  18.581  1.00 37.14           H
ATOM   1681  HA  ASP A 109      64.888  26.516  19.046  1.00 41.72           H
ATOM   1682  HB2 ASP A 109      63.623  27.533  20.800  1.00 46.96           H
ATOM   1683  HB3 ASP A 109      62.313  27.079  20.024  1.00 46.96           H
ATOM   1684  N   GLY A 110      63.152  26.501  16.633  1.00 34.44           N
ATOM   1685  CA  GLY A 110      62.569  25.690  15.578  1.00 37.26           C
ATOM   1686  C   GLY A 110      61.082  25.449  15.711  1.00 32.78           C
ATOM   1687  O   GLY A 110      60.597  24.395  15.299  1.00 31.86           O
ATOM   1688  H   GLY A 110      63.378  27.293  16.385  1.00 41.40           H
ATOM   1689  HA2 GLY A 110      62.726  26.124  14.725  1.00 44.78           H
ATOM   1690  HA3 GLY A 110      63.012  24.828  15.563  1.00 44.78           H
ATOM   1691  N   LYS A 111      60.352  26.387  16.298  1.00 27.64           N
ATOM   1692  CA  LYS A 111      58.923  26.278  16.534  1.00 27.37           C
ATOM   1693  C   LYS A 111      58.172  27.272  15.653  1.00 23.06           C
ATOM   1694  O   LYS A 111      58.704  28.317  15.278  1.00 24.49           O
ATOM   1695  CB  LYS A 111      58.600  26.614  18.003  1.00 27.30           C
ATOM   1696  CG  LYS A 111      59.453  25.860  19.001  1.00 34.55           C
ATOM   1697  CD  LYS A 111      59.059  24.408  19.087  1.00 35.98           C
ATOM   1698  CE  LYS A 111      59.164  23.889  20.527  1.00 50.82           C
ATOM   1699  NZ  LYS A 111      58.273  24.657  21.468  1.00 52.74           N1+
ATOM   1700  H   LYS A 111      60.681  27.130  16.580  1.00 33.25           H
ATOM   1701  HA  LYS A 111      58.617  25.379  16.336  1.00 32.92           H
ATOM   1702  HB2 LYS A 111      58.744  27.563  18.146  1.00 32.84           H
ATOM   1703  HB3 LYS A 111      57.672  26.392  18.178  1.00 32.84           H
ATOM   1704  HG2 LYS A 111      60.382  25.907  18.727  1.00 41.54           H
ATOM   1705  HG3 LYS A 111      59.342  26.257  19.880  1.00 41.54           H
ATOM   1706  HD2 LYS A 111      58.141  24.306  18.792  1.00 43.25           H
ATOM   1707  HD3 LYS A 111      59.653  23.881  18.529  1.00 43.25           H
ATOM   1708  HE2 LYS A 111      58.896  22.957  20.550  1.00 61.06           H
ATOM   1709  HE3 LYS A 111      60.079  23.982  20.834  1.00 61.06           H
ATOM   1710  HZ1 LYS A 111      58.354  24.335  22.294  1.00 63.37           H
ATOM   1711  HZ2 LYS A 111      58.501  25.517  21.469  1.00 63.37           H
ATOM   1712  HZ3 LYS A 111      57.424  24.583  21.211  1.00 63.37           H
ATOM   1713  N   VAL A 112      56.896  26.967  15.392  1.00 23.99           N
ATOM   1714  CA  VAL A 112      56.035  27.863  14.631  1.00 26.49           C
ATOM   1715  C   VAL A 112      55.804  29.155  15.404  1.00 27.85           C
ATOM   1716  O   VAL A 112      55.522  29.143  16.616  1.00 26.46           O
ATOM   1717  CB  VAL A 112      54.702  27.182  14.286  1.00 31.90           C
ATOM   1718  CG1 VAL A 112      53.801  28.149  13.535  1.00 29.53           C
ATOM   1719  CG2 VAL A 112      54.917  25.905  13.441  1.00 30.94           C
ATOM   1720  H   VAL A 112      56.508  26.243  15.647  1.00 28.87           H
ATOM   1721  HA  VAL A 112      56.478  28.090  13.798  1.00 31.87           H
ATOM   1722  HB  VAL A 112      54.253  26.928  15.108  1.00 38.36           H
ATOM   1723 HG11 VAL A 112      52.965  27.703  13.325  1.00 35.51           H
ATOM   1724 HG12 VAL A 112      53.632  28.923  14.095  1.00 35.51           H
ATOM   1725 HG13 VAL A 112      54.244  28.423  12.717  1.00 35.51           H
ATOM   1726 HG21 VAL A 112      54.054  25.508  13.246  1.00 37.21           H
ATOM   1727 HG22 VAL A 112      55.365  26.145  12.615  1.00 37.21           H
ATOM   1728 HG23 VAL A 112      55.462  25.282  13.945  1.00 37.21           H
ATOM   1729  N   GLN A 113      55.876  30.283  14.690  1.00 24.31           N
ATOM   1730  CA  GLN A 113      55.667  31.617  15.232  1.00 22.58           C
ATOM   1731  C   GLN A 113      54.198  32.014  15.182  1.00 25.87           C
ATOM   1732  O   GLN A 113      53.413  31.523  14.358  1.00 25.97           O
ATOM   1733  CB  GLN A 113      56.482  32.662  14.457  1.00 25.46           C
ATOM   1734  CG  GLN A 113      57.980  32.454  14.485  1.00 25.21           C
ATOM   1735  CD  GLN A 113      58.721  33.521  13.690  1.00 33.15           C
ATOM   1736  OE1 GLN A 113      58.913  34.653  14.152  1.00 35.10           O
ATOM   1737  NE2 GLN A 113      59.134  33.164  12.479  1.00 31.81           N
ATOM   1738  H   GLN A 113      56.054  30.292  13.849  1.00 29.25           H
ATOM   1739  HA  GLN A 113      55.955  31.634  16.158  1.00 27.17           H
ATOM   1740  HB2 GLN A 113      56.202  32.644  13.528  1.00 30.63           H
ATOM   1741  HB3 GLN A 113      56.301  33.537  14.834  1.00 30.63           H
ATOM   1742  HG2 GLN A 113      58.289  32.493  15.403  1.00 30.33           H
ATOM   1743  HG3 GLN A 113      58.188  31.590  14.098  1.00 30.33           H
ATOM   1744 HE21 GLN A 113      58.978  32.370  12.188  1.00 38.25           H
ATOM   1745 HE22 GLN A 113      59.558  33.727  11.986  1.00 38.25           H
ATOM   1746  N   ALA A 114      53.822  32.903  16.101  1.00 25.04           N
ATOM   1747  CA  ALA A 114      52.533  33.570  16.005  1.00 26.29           C
ATOM   1748  C   ALA A 114      52.497  34.355  14.696  1.00 27.39           C
ATOM   1749  O   ALA A 114      53.537  34.772  14.184  1.00 22.18           O
ATOM   1750  CB  ALA A 114      52.333  34.537  17.168  1.00 24.45           C
ATOM   1751  H   ALA A 114      54.293  33.133  16.783  1.00 30.13           H
ATOM   1752  HA  ALA A 114      51.816  32.917  16.006  1.00 31.62           H
ATOM   1753  HB1 ALA A 114      51.467  34.965  17.076  1.00 29.42           H
ATOM   1754  HB2 ALA A 114      52.371  34.041  18.000  1.00 29.42           H
ATOM   1755  HB3 ALA A 114      53.037  35.204  17.147  1.00 29.42           H
ATOM   1756  N   THR A 115      51.290  34.548  14.162  1.00 30.37           N
ATOM   1757  CA  THR A 115      51.107  35.292  12.904  1.00 29.55           C
ATOM   1758  C   THR A 115      51.135  36.802  13.095  1.00 32.62           C
ATOM   1759  O   THR A 115      51.334  37.533  12.116  1.00 32.67           O
ATOM   1760  CB  THR A 115      49.802  34.901  12.188  1.00 28.43           C
ATOM   1761  OG1 THR A 115      48.653  35.066  13.041  1.00 28.93           O
ATOM   1762  CG2 THR A 115      49.850  33.488  11.736  1.00 26.35           C
ATOM   1763  H   THR A 115      50.556  34.259  14.506  1.00 36.52           H
ATOM   1764  HA  THR A 115      51.839  35.064  12.311  1.00 35.54           H
ATOM   1765  HB  THR A 115      49.694  35.461  11.404  1.00 34.20           H
ATOM   1766  HG1 THR A 115      48.587  35.868  13.282  1.00 34.79           H
ATOM   1767 HG21 THR A 115      49.022  33.255  11.287  1.00 31.70           H
ATOM   1768 HG22 THR A 115      50.589  33.362  11.121  1.00 31.70           H
ATOM   1769 HG23 THR A 115      49.971  32.900  12.498  1.00 31.70           H
ATOM   1770  N   ASN A 116      50.958  37.290  14.318  1.00 25.11           N
ATOM   1771  CA  ASN A 116      50.916  38.712  14.600  1.00 25.02           C
ATOM   1772  C   ASN A 116      51.845  38.971  15.772  1.00 38.40           C
ATOM   1773  O   ASN A 116      51.760  38.286  16.803  1.00 33.22           O
ATOM   1774  CB  ASN A 116      49.492  39.157  14.955  1.00 30.27           C
ATOM   1775  CG  ASN A 116      48.477  38.853  13.865  1.00 36.40           C
ATOM   1776  OD1 ASN A 116      47.955  37.743  13.761  1.00 32.51           O
ATOM   1777  ND2 ASN A 116      48.151  39.866  13.085  1.00 40.17           N
ATOM   1778  H   ASN A 116      50.858  36.800  15.018  1.00 30.21           H
ATOM   1779  HA  ASN A 116      51.225  39.215  13.830  1.00 30.10           H
ATOM   1780  HB2 ASN A 116      49.210  38.697  15.761  1.00 36.39           H
ATOM   1781  HB3 ASN A 116      49.490  40.116  15.104  1.00 36.39           H
ATOM   1782 HD21 ASN A 116      47.582  39.755  12.450  1.00 48.28           H
ATOM   1783 HD22 ASN A 116      48.509  40.639  13.211  1.00 48.28           H
ATOM   1784  N   SER A 117      52.733  39.942  15.615  1.00 35.16           N
ATOM   1785  CA  SER A 117      53.627  40.347  16.684  1.00 34.38           C
ATOM   1786  C   SER A 117      53.321  41.759  17.153  1.00 39.58           C
ATOM   1787  O   SER A 117      52.694  42.555  16.455  1.00 41.81           O
ATOM   1788  CB  SER A 117      55.094  40.280  16.275  1.00 38.42           C
ATOM   1789  OG  SER A 117      55.376  39.193  15.428  1.00 44.95           O
ATOM   1790  H   SER A 117      52.837  40.388  14.887  1.00 42.26           H
ATOM   1791  HA  SER A 117      53.502  39.750  17.438  1.00 41.33           H
ATOM   1792  HB2 SER A 117      55.323  41.101  15.811  1.00 46.18           H
ATOM   1793  HB3 SER A 117      55.635  40.197  17.075  1.00 46.18           H
ATOM   1794  HG  SER A 117      56.191  39.191  15.225  1.00 54.02           H
ATOM   1795  N   PHE A 118      53.802  42.052  18.356  1.00 35.25           N
ATOM   1796  CA  PHE A 118      53.754  43.385  18.945  1.00 40.06           C
ATOM   1797  C   PHE A 118      55.019  43.583  19.755  1.00 39.22           C
ATOM   1798  O   PHE A 118      55.751  42.635  20.053  1.00 39.94           O
ATOM   1799  CB  PHE A 118      52.564  43.571  19.884  1.00 41.95           C
ATOM   1800  CG  PHE A 118      52.499  42.542  20.976  1.00 39.13           C
ATOM   1801  CD1 PHE A 118      51.819  41.363  20.763  1.00 34.98           C
ATOM   1802  CD2 PHE A 118      53.127  42.744  22.204  1.00 43.58           C
ATOM   1803  CE1 PHE A 118      51.756  40.400  21.748  1.00 37.49           C
ATOM   1804  CE2 PHE A 118      53.069  41.764  23.205  1.00 37.23           C
ATOM   1805  CZ  PHE A 118      52.386  40.602  22.972  1.00 33.56           C
ATOM   1806  H   PHE A 118      54.174  41.472  18.869  1.00 42.37           H
ATOM   1807  HA  PHE A 118      53.716  44.057  18.247  1.00 48.15           H
ATOM   1808  HB2 PHE A 118      52.627  44.444  20.302  1.00 50.42           H
ATOM   1809  HB3 PHE A 118      51.744  43.510  19.369  1.00 50.42           H
ATOM   1810  HD1 PHE A 118      51.397  41.216  19.947  1.00 42.05           H
ATOM   1811  HD2 PHE A 118      53.595  43.533  22.358  1.00 52.38           H
ATOM   1812  HE1 PHE A 118      51.292  39.609  21.592  1.00 45.06           H
ATOM   1813  HE2 PHE A 118      53.487  41.904  24.023  1.00 44.75           H
ATOM   1814  HZ  PHE A 118      52.337  39.951  23.633  1.00 40.35           H
ATOM   1815  N   SER A 119      55.266  44.836  20.114  1.00 48.00           N
ATOM   1816  CA  SER A 119      56.332  45.180  21.041  1.00 53.40           C
ATOM   1817  C   SER A 119      55.844  46.355  21.874  1.00 50.91           C
ATOM   1818  O   SER A 119      54.657  46.700  21.855  1.00 49.25           O
ATOM   1819  CB  SER A 119      57.655  45.476  20.319  1.00 59.63           C
ATOM   1820  OG  SER A 119      57.558  46.620  19.478  1.00 68.46           O
ATOM   1821  H   SER A 119      54.822  45.515  19.828  1.00 57.68           H
ATOM   1822  HA  SER A 119      56.481  44.432  21.640  1.00 64.16           H
ATOM   1823  HB2 SER A 119      58.344  45.635  20.983  1.00 71.63           H
ATOM   1824  HB3 SER A 119      57.893  44.709  19.776  1.00 71.63           H
ATOM   1825  HG  SER A 119      58.293  46.759  19.096  1.00 82.22           H
ATOM   1826  N   GLY A 120      56.763  46.972  22.603  1.00 49.11           N
ATOM   1827  CA  GLY A 120      56.384  47.992  23.558  1.00 51.20           C
ATOM   1828  C   GLY A 120      55.910  47.399  24.865  1.00 53.64           C
ATOM   1829  O   GLY A 120      55.340  46.307  24.895  1.00 56.78           O
ATOM   1830  H   GLY A 120      57.608  46.818  22.562  1.00 59.01           H
ATOM   1831  HA2 GLY A 120      57.144  48.567  23.737  1.00 61.52           H
ATOM   1832  HA3 GLY A 120      55.669  48.533  23.188  1.00 61.52           H
ATOM   1833  N   VAL A 121      56.126  48.134  25.952  1.00 53.16           N
ATOM   1834  CA  VAL A 121      55.851  47.630  27.293  1.00 47.71           C
ATOM   1835  C   VAL A 121      54.377  47.282  27.466  1.00 49.98           C
ATOM   1836  O   VAL A 121      54.019  46.430  28.299  1.00 40.60           O
ATOM   1837  CB  VAL A 121      56.322  48.692  28.306  1.00 43.02           C
ATOM   1838  CG1 VAL A 121      55.480  48.676  29.571  1.00 55.56           C
ATOM   1839  CG2 VAL A 121      57.772  48.466  28.668  1.00 47.97           C
ATOM   1840  H   VAL A 121      56.435  48.937  25.939  1.00 63.86           H
ATOM   1841  HA  VAL A 121      56.369  46.823  27.441  1.00 57.33           H
ATOM   1842  HB  VAL A 121      56.245  49.571  27.903  1.00 51.71           H
ATOM   1843 HG11 VAL A 121      55.810  49.357  30.178  1.00 66.75           H
ATOM   1844 HG12 VAL A 121      54.557  48.860  29.338  1.00 66.75           H
ATOM   1845 HG13 VAL A 121      55.549  47.802  29.985  1.00 66.75           H
ATOM   1846 HG21 VAL A 121      58.048  49.144  29.305  1.00 57.64           H
ATOM   1847 HG22 VAL A 121      57.865  47.584  29.062  1.00 57.64           H
ATOM   1848 HG23 VAL A 121      58.311  48.528  27.864  1.00 57.64           H
ATOM   1849  N   ASN A 122      53.497  47.948  26.712  1.00 44.37           N
ATOM   1850  CA  ASN A 122      52.058  47.772  26.832  1.00 45.90           C
ATOM   1851  C   ASN A 122      51.472  47.531  25.450  1.00 48.12           C
ATOM   1852  O   ASN A 122      51.863  48.183  24.482  1.00 52.66           O
ATOM   1853  CB  ASN A 122      51.408  49.006  27.484  1.00 56.32           C
ATOM   1854  CG  ASN A 122      51.778  49.162  28.970  1.00 70.13           C
ATOM   1855  OD1 ASN A 122      52.613  50.001  29.328  1.00 65.00           O
ATOM   1856  ND2 ASN A 122      51.151  48.362  29.833  1.00 71.60           N
ATOM   1857  H   ASN A 122      53.721  48.522  26.112  1.00 53.32           H
ATOM   1858  HA  ASN A 122      51.871  46.997  27.384  1.00 55.15           H
ATOM   1859  HB2 ASN A 122      51.703  49.803  27.016  1.00 67.67           H
ATOM   1860  HB3 ASN A 122      50.443  48.924  27.423  1.00 67.67           H
ATOM   1861 HD21 ASN A 122      51.326  48.414  30.673  1.00 85.99           H
ATOM   1862 HD22 ASN A 122      50.572  47.793  29.549  1.00 85.99           H
ATOM   1863  N   TYR A 123      50.542  46.588  25.355  1.00 39.30           N
ATOM   1864  CA  TYR A 123      49.861  46.333  24.098  1.00 43.85           C
ATOM   1865  C   TYR A 123      48.444  45.897  24.415  1.00 47.12           C
ATOM   1866  O   TYR A 123      48.240  44.984  25.220  1.00 54.79           O
ATOM   1867  CB  TYR A 123      50.557  45.231  23.303  1.00 43.57           C
ATOM   1868  CG  TYR A 123      49.769  44.800  22.085  1.00 42.96           C
ATOM   1869  CD1 TYR A 123      49.413  45.716  21.107  1.00 50.76           C
ATOM   1870  CD2 TYR A 123      49.360  43.484  21.924  1.00 42.82           C
ATOM   1871  CE1 TYR A 123      48.677  45.328  19.987  1.00 50.00           C
ATOM   1872  CE2 TYR A 123      48.634  43.087  20.807  1.00 48.18           C
ATOM   1873  CZ  TYR A 123      48.294  44.013  19.846  1.00 50.62           C
ATOM   1874  OH  TYR A 123      47.567  43.608  18.744  1.00 60.63           O
ATOM   1875  H   TYR A 123      50.288  46.084  26.004  1.00 47.24           H
ATOM   1876  HA  TYR A 123      49.832  47.141  23.563  1.00 52.69           H
ATOM   1877  HB2 TYR A 123      51.420  45.556  23.003  1.00 52.36           H
ATOM   1878  HB3 TYR A 123      50.675  44.456  23.874  1.00 52.36           H
ATOM   1879  HD1 TYR A 123      49.672  46.605  21.198  1.00 60.98           H
ATOM   1880  HD2 TYR A 123      49.587  42.854  22.568  1.00 51.46           H
ATOM   1881  HE1 TYR A 123      48.451  45.953  19.336  1.00 60.08           H
ATOM   1882  HE2 TYR A 123      48.371  42.200  20.714  1.00 57.90           H
ATOM   1883  HH  TYR A 123      47.406  42.785  18.793  1.00 72.83           H
ATOM   1884  N   TRP A 124      47.474  46.528  23.779  1.00 44.42           N
ATOM   1885  CA  TRP A 124      46.074  46.210  24.013  1.00 50.69           C
ATOM   1886  C   TRP A 124      45.623  45.267  22.916  1.00 49.64           C
ATOM   1887  O   TRP A 124      45.535  45.661  21.748  1.00 53.86           O
ATOM   1888  CB  TRP A 124      45.234  47.483  24.055  1.00 61.34           C
ATOM   1889  CG  TRP A 124      45.288  48.135  25.394  1.00 62.23           C
ATOM   1890  CD1 TRP A 124      46.191  49.060  25.820  1.00 62.21           C
ATOM   1891  CD2 TRP A 124      44.412  47.887  26.497  1.00 63.80           C
ATOM   1892  NE1 TRP A 124      45.928  49.411  27.125  1.00 65.94           N
ATOM   1893  CE2 TRP A 124      44.838  48.704  27.563  1.00 67.38           C
ATOM   1894  CE3 TRP A 124      43.311  47.052  26.688  1.00 57.69           C
ATOM   1895  CZ2 TRP A 124      44.192  48.714  28.800  1.00 61.41           C
ATOM   1896  CZ3 TRP A 124      42.675  47.065  27.914  1.00 56.32           C
ATOM   1897  CH2 TRP A 124      43.114  47.890  28.949  1.00 57.99           C
ATOM   1898  H   TRP A 124      47.599  47.151  23.199  1.00 53.38           H
ATOM   1899  HA  TRP A 124      45.984  45.756  24.865  1.00 60.91           H
ATOM   1900  HB2 TRP A 124      45.573  48.111  23.398  1.00 73.68           H
ATOM   1901  HB3 TRP A 124      44.310  47.262  23.862  1.00 73.68           H
ATOM   1902  HD1 TRP A 124      46.884  49.404  25.305  1.00 74.73           H
ATOM   1903  HE1 TRP A 124      46.371  49.985  27.587  1.00 79.20           H
ATOM   1904  HE3 TRP A 124      43.008  46.501  26.002  1.00 69.31           H
ATOM   1905  HZ2 TRP A 124      44.483  49.260  29.494  1.00 73.77           H
ATOM   1906  HZ3 TRP A 124      41.937  46.516  28.050  1.00 67.66           H
ATOM   1907  HH2 TRP A 124      42.665  47.874  29.763  1.00 69.66           H
ATOM   1908  N   LEU A 125      45.359  44.013  23.286  1.00 39.80           N
ATOM   1909  CA  LEU A 125      44.723  43.106  22.339  1.00 44.17           C
ATOM   1910  C   LEU A 125      43.324  43.600  21.987  1.00 47.44           C
ATOM   1911  O   LEU A 125      42.890  43.497  20.827  1.00 41.94           O
ATOM   1912  CB  LEU A 125      44.659  41.690  22.916  1.00 34.53           C
ATOM   1913  CG  LEU A 125      44.742  40.563  21.917  1.00 41.68           C
ATOM   1914  CD1 LEU A 125      46.132  40.566  21.271  1.00 51.48           C
ATOM   1915  CD2 LEU A 125      44.464  39.240  22.599  1.00 45.25           C
ATOM   1916  H   LEU A 125      45.534  43.673  24.056  1.00 47.84           H
ATOM   1917  HA  LEU A 125      45.248  43.077  21.524  1.00 53.08           H
ATOM   1918  HB2 LEU A 125      45.396  41.580  23.537  1.00 41.51           H
ATOM   1919  HB3 LEU A 125      43.820  41.593  23.393  1.00 41.51           H
ATOM   1920  HG  LEU A 125      44.079  40.697  21.221  1.00 50.10           H
ATOM   1921 HD11 LEU A 125      46.182  39.840  20.628  1.00 61.86           H
ATOM   1922 HD12 LEU A 125      46.269  41.415  20.822  1.00 61.86           H
ATOM   1923 HD13 LEU A 125      46.801  40.444  21.962  1.00 61.86           H
ATOM   1924 HD21 LEU A 125      44.521  38.528  21.942  1.00 54.37           H
ATOM   1925 HD22 LEU A 125      45.123  39.100  23.297  1.00 54.37           H
ATOM   1926 HD23 LEU A 125      43.574  39.265  22.983  1.00 54.37           H
ATOM   1927  N   VAL A 126      42.624  44.158  22.982  1.00 42.24           N
ATOM   1928  CA  VAL A 126      41.245  44.626  22.884  1.00 40.44           C
ATOM   1929  C   VAL A 126      41.138  45.851  23.778  1.00 45.11           C
ATOM   1930  O   VAL A 126      41.259  45.752  25.003  1.00 41.55           O
ATOM   1931  CB  VAL A 126      40.251  43.539  23.326  1.00 42.24           C
ATOM   1932  CG1 VAL A 126      38.819  44.101  23.350  1.00 43.71           C
ATOM   1933  CG2 VAL A 126      40.353  42.328  22.417  1.00 36.97           C
ATOM   1934  H   VAL A 126      42.953  44.279  23.767  1.00 50.77           H
ATOM   1935  HA  VAL A 126      41.046  44.883  21.971  1.00 48.61           H
ATOM   1936  HB  VAL A 126      40.475  43.255  24.227  1.00 50.76           H
ATOM   1937 HG11 VAL A 126      38.210  43.401  23.631  1.00 52.53           H
ATOM   1938 HG12 VAL A 126      38.782  44.842  23.975  1.00 52.53           H
ATOM   1939 HG13 VAL A 126      38.585  44.406  22.460  1.00 52.53           H
ATOM   1940 HG21 VAL A 126      39.719  41.656  22.713  1.00 44.44           H
ATOM   1941 HG22 VAL A 126      40.149  42.598  21.508  1.00 44.44           H
ATOM   1942 HG23 VAL A 126      41.256  41.975  22.463  1.00 44.44           H
ATOM   1943  N   LYS A 127      40.923  47.015  23.176  1.00 52.19           N
ATOM   1944  CA  LYS A 127      40.987  48.263  23.923  1.00 54.40           C
ATOM   1945  C   LYS A 127      40.043  48.210  25.115  1.00 49.52           C
ATOM   1946  O   LYS A 127      38.884  47.815  24.978  1.00 41.19           O
ATOM   1947  CB  LYS A 127      40.596  49.438  23.031  1.00 57.48           C
ATOM   1948  CG  LYS A 127      41.008  50.782  23.611  1.00 67.89           C
ATOM   1949  CD  LYS A 127      42.170  51.374  22.837  1.00 71.88           C
ATOM   1950  CE  LYS A 127      42.365  52.858  23.143  1.00 71.85           C
ATOM   1951  NZ  LYS A 127      43.403  53.462  22.255  1.00 68.28           N1+
ATOM   1952  H   LYS A 127      40.740  47.109  22.341  1.00 62.70           H
ATOM   1953  HA  LYS A 127      41.890  48.405  24.247  1.00 65.36           H
ATOM   1954  HB2 LYS A 127      41.030  49.337  22.169  1.00 69.05           H
ATOM   1955  HB3 LYS A 127      39.633  49.442  22.918  1.00 69.05           H
ATOM   1956  HG2 LYS A 127      40.260  51.398  23.558  1.00 81.55           H
ATOM   1957  HG3 LYS A 127      41.283  50.664  24.534  1.00 81.55           H
ATOM   1958  HD2 LYS A 127      42.985  50.906  23.078  1.00 86.33           H
ATOM   1959  HD3 LYS A 127      42.000  51.280  21.886  1.00 86.33           H
ATOM   1960  HE2 LYS A 127      41.529  53.328  22.998  1.00 86.30           H
ATOM   1961  HE3 LYS A 127      42.654  52.961  24.063  1.00 86.30           H
ATOM   1962  HZ1 LYS A 127      43.502  54.325  22.447  1.00 82.02           H
ATOM   1963  HZ2 LYS A 127      44.182  53.048  22.372  1.00 82.02           H
ATOM   1964  HZ3 LYS A 127      43.158  53.382  21.403  1.00 82.02           H
ATOM   1965  N   ASN A 128      40.563  48.624  26.274  1.00 56.13           N
ATOM   1966  CA  ASN A 128      39.888  48.649  27.579  1.00 58.12           C
ATOM   1967  C   ASN A 128      39.347  47.289  28.029  1.00 50.70           C
ATOM   1968  O   ASN A 128      38.520  47.226  28.942  1.00 46.80           O
ATOM   1969  CB  ASN A 128      38.802  49.732  27.671  1.00 73.91           C
ATOM   1970  CG  ASN A 128      38.528  50.164  29.120  1.00 90.46           C
ATOM   1971  OD1 ASN A 128      39.221  49.733  30.048  1.00101.55           O
ATOM   1972  ND2 ASN A 128      37.525  51.021  29.312  1.00 90.97           N
ATOM   1973  H   ASN A 128      41.369  48.918  26.330  1.00 67.43           H
ATOM   1974  HA  ASN A 128      40.560  48.893  28.234  1.00 69.82           H
ATOM   1975  HB2 ASN A 128      39.090  50.513  27.173  1.00 88.77           H
ATOM   1976  HB3 ASN A 128      37.976  49.386  27.299  1.00 88.77           H
ATOM   1977 HD21 ASN A 128      37.336  51.290  30.106  1.00109.24           H
ATOM   1978 HD22 ASN A 128      37.067  51.304  28.641  1.00109.24           H
ATOM   1979  N   LYS A 129      39.792  46.190  27.428  1.00 47.38           N
ATOM   1980  CA  LYS A 129      39.325  44.873  27.859  1.00 42.92           C
ATOM   1981  C   LYS A 129      40.454  43.867  28.090  1.00 40.64           C
ATOM   1982  O   LYS A 129      40.423  43.147  29.088  1.00 33.08           O
ATOM   1983  CB  LYS A 129      38.301  44.313  26.854  1.00 44.79           C
ATOM   1984  CG  LYS A 129      37.182  45.288  26.470  1.00 48.92           C
ATOM   1985  CD  LYS A 129      35.821  44.748  26.820  1.00 49.44           C
ATOM   1986  CE  LYS A 129      34.706  45.550  26.167  1.00 51.45           C
ATOM   1987  NZ  LYS A 129      33.686  46.006  27.149  1.00 65.98           N1+
ATOM   1988  H   LYS A 129      40.356  46.176  26.779  1.00 56.94           H
ATOM   1989  HA  LYS A 129      38.864  44.981  28.705  1.00 51.58           H
ATOM   1990  HB2 LYS A 129      38.768  44.067  26.040  1.00 53.83           H
ATOM   1991  HB3 LYS A 129      37.885  43.526  27.241  1.00 53.83           H
ATOM   1992  HG2 LYS A 129      37.308  46.122  26.949  1.00 58.78           H
ATOM   1993  HG3 LYS A 129      37.208  45.443  25.513  1.00 58.78           H
ATOM   1994  HD2 LYS A 129      35.753  43.830  26.513  1.00 59.41           H
ATOM   1995  HD3 LYS A 129      35.699  44.788  27.782  1.00 59.41           H
ATOM   1996  HE2 LYS A 129      35.087  46.335  25.742  1.00 61.82           H
ATOM   1997  HE3 LYS A 129      34.261  44.996  25.506  1.00 61.82           H
ATOM   1998  HZ1 LYS A 129      33.051  46.471  26.734  1.00 79.25           H
ATOM   1999  HZ2 LYS A 129      33.315  45.304  27.550  1.00 79.25           H
ATOM   2000  HZ3 LYS A 129      34.067  46.524  27.765  1.00 79.25           H
ATOM   2001  N   ILE A 130      41.450  43.811  27.212  1.00 36.24           N
ATOM   2002  CA  ILE A 130      42.569  42.873  27.350  1.00 30.90           C
ATOM   2003  C   ILE A 130      43.876  43.615  27.090  1.00 33.28           C
ATOM   2004  O   ILE A 130      44.205  43.928  25.937  1.00 35.33           O
ATOM   2005  CB  ILE A 130      42.430  41.659  26.399  1.00 34.77           C
ATOM   2006  CG1 ILE A 130      41.034  41.030  26.503  1.00 31.51           C
ATOM   2007  CG2 ILE A 130      43.517  40.587  26.701  1.00 30.80           C
ATOM   2008  CD1 ILE A 130      40.764  39.959  25.463  1.00 30.40           C
ATOM   2009  H   ILE A 130      41.505  44.312  26.516  1.00 43.56           H
ATOM   2010  HA  ILE A 130      42.590  42.539  28.260  1.00 37.15           H
ATOM   2011  HB  ILE A 130      42.556  41.971  25.490  1.00 41.80           H
ATOM   2012 HG12 ILE A 130      40.940  40.623  27.378  1.00 37.89           H
ATOM   2013 HG13 ILE A 130      40.369  41.726  26.391  1.00 37.89           H
ATOM   2014 HG21 ILE A 130      43.403  39.842  26.091  1.00 37.04           H
ATOM   2015 HG22 ILE A 130      44.393  40.983  26.580  1.00 37.04           H
ATOM   2016 HG23 ILE A 130      43.414  40.283  27.617  1.00 37.04           H
ATOM   2017 HD11 ILE A 130      39.867  39.612  25.594  1.00 36.56           H
ATOM   2018 HD12 ILE A 130      40.842  40.351  24.579  1.00 36.56           H
ATOM   2019 HD13 ILE A 130      41.413  39.246  25.568  1.00 36.56           H
ATOM   2020  N   GLU A 131      44.628  43.883  28.156  1.00 33.02           N
ATOM   2021  CA  GLU A 131      45.922  44.550  28.104  1.00 38.58           C
ATOM   2022  C   GLU A 131      47.032  43.538  28.348  1.00 38.24           C
ATOM   2023  O   GLU A 131      46.898  42.652  29.202  1.00 29.44           O
ATOM   2024  CB  GLU A 131      46.032  45.629  29.184  1.00 39.10           C
ATOM   2025  CG  GLU A 131      47.351  46.433  29.162  1.00 48.49           C
ATOM   2026  CD  GLU A 131      47.658  47.151  30.489  1.00 58.56           C
ATOM   2027  OE1 GLU A 131      46.865  47.023  31.450  1.00 66.74           O
ATOM   2028  OE2 GLU A 131      48.699  47.843  30.568  1.00 63.22           O1-
ATOM   2029  H   GLU A 131      44.394  43.677  28.958  1.00 39.70           H
ATOM   2030  HA  GLU A 131      46.051  44.959  27.234  1.00 46.37           H
ATOM   2031  HB2 GLU A 131      45.303  46.258  29.069  1.00 47.00           H
ATOM   2032  HB3 GLU A 131      45.962  45.204  30.054  1.00 47.00           H
ATOM   2033  HG2 GLU A 131      48.085  45.827  28.976  1.00 58.26           H
ATOM   2034  HG3 GLU A 131      47.296  47.106  28.466  1.00 58.26           H
ATOM   2035  N   VAL A 132      48.111  43.683  27.576  1.00 33.66           N
ATOM   2036  CA  VAL A 132      49.318  42.865  27.653  1.00 37.87           C
ATOM   2037  C   VAL A 132      50.435  43.762  28.167  1.00 40.30           C
ATOM   2038  O   VAL A 132      50.656  44.853  27.628  1.00 52.53           O
ATOM   2039  CB  VAL A 132      49.692  42.274  26.278  1.00 34.15           C
ATOM   2040  CG1 VAL A 132      50.929  41.403  26.393  1.00 32.51           C
ATOM   2041  CG2 VAL A 132      48.528  41.463  25.682  1.00 30.83           C
ATOM   2042  H   VAL A 132      48.166  44.287  26.966  1.00 40.47           H
ATOM   2043  HA  VAL A 132      49.184  42.139  28.282  1.00 45.52           H
ATOM   2044  HB  VAL A 132      49.894  43.001  25.668  1.00 41.06           H
ATOM   2045 HG11 VAL A 132      51.144  41.044  25.518  1.00 39.09           H
ATOM   2046 HG12 VAL A 132      51.666  41.943  26.720  1.00 39.09           H
ATOM   2047 HG13 VAL A 132      50.749  40.679  27.013  1.00 39.09           H
ATOM   2048 HG21 VAL A 132      48.799  41.108  24.821  1.00 37.08           H
ATOM   2049 HG22 VAL A 132      48.308  40.736  26.286  1.00 37.08           H
ATOM   2050 HG23 VAL A 132      47.760  42.047  25.573  1.00 37.08           H
ATOM   2051  N   PHE A 133      51.143  43.302  29.200  1.00 34.45           N
ATOM   2052  CA  PHE A 133      52.125  44.107  29.929  1.00 35.96           C
ATOM   2053  C   PHE A 133      53.399  43.315  30.185  1.00 38.23           C
ATOM   2054  O   PHE A 133      53.344  42.185  30.690  1.00 29.55           O
ATOM   2055  CB  PHE A 133      51.607  44.558  31.307  1.00 33.37           C
ATOM   2056  CG  PHE A 133      52.617  45.367  32.093  1.00 36.39           C
ATOM   2057  CD1 PHE A 133      53.111  46.559  31.583  1.00 42.37           C
ATOM   2058  CD2 PHE A 133      53.076  44.936  33.336  1.00 39.31           C
ATOM   2059  CE1 PHE A 133      54.037  47.309  32.289  1.00 39.47           C
ATOM   2060  CE2 PHE A 133      53.992  45.679  34.051  1.00 38.98           C
ATOM   2061  CZ  PHE A 133      54.482  46.869  33.528  1.00 38.64           C
ATOM   2062  H   PHE A 133      51.068  42.502  29.506  1.00 41.42           H
ATOM   2063  HA  PHE A 133      52.349  44.895  29.410  1.00 43.23           H
ATOM   2064  HB2 PHE A 133      50.818  45.107  31.181  1.00 40.12           H
ATOM   2065  HB3 PHE A 133      51.382  43.772  31.830  1.00 40.12           H
ATOM   2066  HD1 PHE A 133      52.817  46.859  30.753  1.00 50.92           H
ATOM   2067  HD2 PHE A 133      52.753  44.140  33.694  1.00 47.25           H
ATOM   2068  HE1 PHE A 133      54.358  48.107  31.934  1.00 47.44           H
ATOM   2069  HE2 PHE A 133      54.289  45.377  34.879  1.00 46.85           H
ATOM   2070  HZ  PHE A 133      55.103  47.370  34.006  1.00 46.45           H
ATOM   2071  N   TYR A 134      54.544  43.958  29.922  1.00 30.13           N
ATOM   2072  CA  TYR A 134      55.859  43.386  30.137  1.00 28.69           C
ATOM   2073  C   TYR A 134      56.422  43.948  31.422  1.00 32.95           C
ATOM   2074  O   TYR A 134      56.746  45.141  31.468  1.00 32.23           O
ATOM   2075  CB  TYR A 134      56.785  43.747  28.978  1.00 31.52           C
ATOM   2076  CG  TYR A 134      58.201  43.203  29.140  1.00 36.38           C
ATOM   2077  CD1 TYR A 134      58.441  41.834  29.302  1.00 33.16           C
ATOM   2078  CD2 TYR A 134      59.297  44.051  29.114  1.00 35.64           C
ATOM   2079  CE1 TYR A 134      59.719  41.345  29.443  1.00 31.90           C
ATOM   2080  CE2 TYR A 134      60.579  43.567  29.248  1.00 32.65           C
ATOM   2081  CZ  TYR A 134      60.793  42.222  29.403  1.00 35.21           C
ATOM   2082  OH  TYR A 134      62.080  41.759  29.528  1.00 31.53           O
ATOM   2083  H   TYR A 134      54.574  44.757  29.607  1.00 36.23           H
ATOM   2084  HA  TYR A 134      55.799  42.421  30.209  1.00 34.51           H
ATOM   2085  HB2 TYR A 134      56.418  43.382  28.158  1.00 37.90           H
ATOM   2086  HB3 TYR A 134      56.844  44.713  28.912  1.00 37.90           H
ATOM   2087  HD1 TYR A 134      57.722  41.244  29.322  1.00 39.87           H
ATOM   2088  HD2 TYR A 134      59.163  44.965  29.002  1.00 42.84           H
ATOM   2089  HE1 TYR A 134      59.862  40.432  29.546  1.00 38.36           H
ATOM   2090  HE2 TYR A 134      61.302  44.152  29.224  1.00 39.25           H
ATOM   2091  HH  TYR A 134      62.078  40.925  29.622  1.00 37.91           H
ATOM   2092  N   PRO A 135      56.562  43.153  32.488  1.00 26.95           N
ATOM   2093  CA  PRO A 135      57.123  43.677  33.733  1.00 34.36           C
ATOM   2094  C   PRO A 135      58.638  43.650  33.777  1.00 32.77           C
ATOM   2095  O   PRO A 135      59.214  44.174  34.735  1.00 32.27           O
ATOM   2096  CB  PRO A 135      56.572  42.692  34.776  1.00 30.96           C
ATOM   2097  CG  PRO A 135      56.603  41.407  34.061  1.00 32.68           C
ATOM   2098  CD  PRO A 135      56.210  41.725  32.616  1.00 33.30           C
ATOM   2099  HA  PRO A 135      56.797  44.572  33.915  1.00 41.31           H
ATOM   2100  HB2 PRO A 135      57.149  42.672  35.555  1.00 37.23           H
ATOM   2101  HB3 PRO A 135      55.664  42.935  35.018  1.00 37.23           H
ATOM   2102  HG2 PRO A 135      57.499  41.036  34.098  1.00 39.29           H
ATOM   2103  HG3 PRO A 135      55.964  40.796  34.461  1.00 39.29           H
ATOM   2104  HD2 PRO A 135      56.731  41.190  31.997  1.00 40.03           H
ATOM   2105  HD3 PRO A 135      55.258  41.597  32.486  1.00 40.03           H
ATOM   2106  N   GLY A 136      59.297  43.050  32.792  1.00 28.95           N
ATOM   2107  CA  GLY A 136      60.710  42.823  32.859  1.00 34.24           C
ATOM   2108  C   GLY A 136      61.020  41.348  32.960  1.00 35.57           C
ATOM   2109  O   GLY A 136      60.135  40.517  33.177  1.00 33.30           O
ATOM   2110  H   GLY A 136      58.931  42.764  32.068  1.00 34.81           H
ATOM   2111  HA2 GLY A 136      61.137  43.177  32.063  1.00 41.17           H
ATOM   2112  HA3 GLY A 136      61.078  43.273  33.635  1.00 41.17           H
ATOM   2113  N   PRO A 137      62.287  40.994  32.803  1.00 35.61           N
ATOM   2114  CA  PRO A 137      62.648  39.575  32.795  1.00 35.81           C
ATOM   2115  C   PRO A 137      62.419  38.929  34.147  1.00 29.51           C
ATOM   2116  O   PRO A 137      62.560  39.550  35.209  1.00 31.45           O
ATOM   2117  CB  PRO A 137      64.140  39.559  32.434  1.00 34.80           C
ATOM   2118  CG  PRO A 137      64.549  40.952  32.171  1.00 42.13           C
ATOM   2119  CD  PRO A 137      63.390  41.879  32.392  1.00 40.46           C
ATOM   2120  HA  PRO A 137      62.144  39.098  32.116  1.00 43.05           H
ATOM   2121  HB2 PRO A 137      64.645  39.196  33.179  1.00 41.84           H
ATOM   2122  HB3 PRO A 137      64.272  39.015  31.642  1.00 41.84           H
ATOM   2123  HG2 PRO A 137      65.273  41.183  32.772  1.00 50.63           H
ATOM   2124  HG3 PRO A 137      64.851  41.019  31.252  1.00 50.63           H
ATOM   2125  HD2 PRO A 137      63.596  42.509  33.100  1.00 48.62           H
ATOM   2126  HD3 PRO A 137      63.164  42.336  31.567  1.00 48.62           H
ATOM   2127  N   GLY A 138      62.071  37.647  34.091  1.00 26.88           N
ATOM   2128  CA  GLY A 138      61.853  36.860  35.300  1.00 29.48           C
ATOM   2129  C   GLY A 138      62.010  35.384  35.033  1.00 24.51           C
ATOM   2130  O   GLY A 138      63.128  34.875  34.935  1.00 24.50           O
ATOM   2131  H   GLY A 138      61.953  37.208  33.361  1.00 32.33           H
ATOM   2132  HA2 GLY A 138      62.493  37.122  35.980  1.00 35.45           H
ATOM   2133  HA3 GLY A 138      60.958  37.020  35.637  1.00 35.45           H
ATOM   2134  N   HIS A 139      60.875  34.700  34.879  1.00 21.63           N
ATOM   2135  CA  HIS A 139      60.893  33.295  34.502  1.00 22.79           C
ATOM   2136  C   HIS A 139      61.584  33.125  33.148  1.00 21.32           C
ATOM   2137  O   HIS A 139      62.307  32.144  32.926  1.00 23.60           O
ATOM   2138  CB  HIS A 139      59.445  32.812  34.448  1.00 18.14           C
ATOM   2139  CG  HIS A 139      59.255  31.493  33.801  1.00 23.32           C
ATOM   2140  ND1 HIS A 139      59.681  30.307  34.361  1.00 22.04           N
ATOM   2141  CD2 HIS A 139      58.647  31.170  32.632  1.00 21.27           C
ATOM   2142  CE1 HIS A 139      59.379  29.315  33.541  1.00 21.00           C
ATOM   2143  NE2 HIS A 139      58.726  29.810  32.499  1.00 24.84           N1-
ATOM   2144  H   HIS A 139      60.088  35.028  34.987  1.00 26.03           H
ATOM   2145  HA  HIS A 139      61.373  32.779  35.168  1.00 27.42           H
ATOM   2146  HB2 HIS A 139      59.107  32.745  35.355  1.00 21.85           H
ATOM   2147  HB3 HIS A 139      58.921  33.460  33.952  1.00 21.85           H
ATOM   2148  HD2 HIS A 139      58.250  31.761  32.034  1.00 25.60           H
ATOM   2149  HE1 HIS A 139      59.555  28.414  33.692  1.00 25.27           H
ATOM   2150  N   THR A 140      61.349  34.063  32.230  1.00 23.29           N
ATOM   2151  CA  THR A 140      62.018  34.081  30.929  1.00 23.88           C
ATOM   2152  C   THR A 140      62.326  35.521  30.529  1.00 26.79           C
ATOM   2153  O   THR A 140      61.814  36.465  31.148  1.00 24.78           O
ATOM   2154  CB  THR A 140      61.160  33.453  29.811  1.00 21.28           C
ATOM   2155  OG1 THR A 140      59.872  34.056  29.760  1.00 27.44           O
ATOM   2156  CG2 THR A 140      61.051  31.924  29.956  1.00 22.87           C
ATOM   2157  H   THR A 140      60.796  34.712  32.340  1.00 28.03           H
ATOM   2158  HA  THR A 140      62.854  33.591  30.987  1.00 28.73           H
ATOM   2159  HB  THR A 140      61.602  33.624  28.965  1.00 25.62           H
ATOM   2160  HG1 THR A 140      59.945  34.879  29.608  1.00 33.00           H
ATOM   2161 HG21 THR A 140      60.507  31.561  29.240  1.00 27.51           H
ATOM   2162 HG22 THR A 140      61.934  31.524  29.914  1.00 27.51           H
ATOM   2163 HG23 THR A 140      60.643  31.700  30.807  1.00 27.51           H
ATOM   2164  N   PRO A 141      63.172  35.745  29.503  1.00 27.92           N
ATOM   2165  CA  PRO A 141      63.355  37.124  29.030  1.00 25.67           C
ATOM   2166  C   PRO A 141      62.091  37.752  28.459  1.00 23.81           C
ATOM   2167  O   PRO A 141      61.938  38.976  28.544  1.00 25.35           O
ATOM   2168  CB  PRO A 141      64.480  37.020  27.992  1.00 29.67           C
ATOM   2169  CG  PRO A 141      65.065  35.630  28.132  1.00 31.44           C
ATOM   2170  CD  PRO A 141      64.044  34.777  28.810  1.00 29.54           C
ATOM   2171  HA  PRO A 141      63.666  37.677  29.763  1.00 30.88           H
ATOM   2172  HB2 PRO A 141      64.112  37.145  27.103  1.00 35.68           H
ATOM   2173  HB3 PRO A 141      65.154  37.692  28.177  1.00 35.68           H
ATOM   2174  HG2 PRO A 141      65.266  35.277  27.251  1.00 37.80           H
ATOM   2175  HG3 PRO A 141      65.873  35.676  28.667  1.00 37.80           H
ATOM   2176  HD2 PRO A 141      63.536  34.275  28.153  1.00 35.53           H
ATOM   2177  HD3 PRO A 141      64.470  34.188  29.452  1.00 35.53           H
ATOM   2178  N   ASP A 142      61.168  36.965  27.916  1.00 25.08           N
ATOM   2179  CA  ASP A 142      60.029  37.499  27.180  1.00 25.16           C
ATOM   2180  C   ASP A 142      58.716  37.528  27.956  1.00 22.81           C
ATOM   2181  O   ASP A 142      57.711  38.011  27.420  1.00 24.98           O
ATOM   2182  CB  ASP A 142      59.854  36.701  25.897  1.00 25.87           C
ATOM   2183  CG  ASP A 142      59.638  35.245  26.167  1.00 23.13           C
ATOM   2184  OD1 ASP A 142      60.267  34.737  27.141  1.00 24.17           O
ATOM   2185  OD2 ASP A 142      58.861  34.629  25.427  1.00 23.39           O1-
ATOM   2186  H   ASP A 142      61.180  36.106  27.961  1.00 30.17           H
ATOM   2187  HA  ASP A 142      60.233  38.413  26.927  1.00 30.26           H
ATOM   2188  HB2 ASP A 142      59.082  37.037  25.415  1.00 31.12           H
ATOM   2189  HB3 ASP A 142      60.653  36.793  25.353  1.00 31.12           H
ATOM   2190  N   ASN A 143      58.698  37.129  29.238  1.00 25.26           N
ATOM   2191  CA  ASN A 143      57.417  36.906  29.890  1.00 21.78           C
ATOM   2192  C   ASN A 143      56.600  38.183  30.012  1.00 21.94           C
ATOM   2193  O   ASN A 143      57.119  39.244  30.386  1.00 25.51           O
ATOM   2194  CB  ASN A 143      57.569  36.175  31.246  1.00 21.63           C
ATOM   2195  CG  ASN A 143      58.660  36.757  32.195  1.00 24.66           C
ATOM   2196  OD1 ASN A 143      59.232  36.016  33.013  1.00 22.95           O
ATOM   2197  ND2 ASN A 143      58.874  38.062  32.170  1.00 26.71           N
ATOM   2198  H   ASN A 143      59.390  36.987  29.728  1.00 30.39           H
ATOM   2199  HA  ASN A 143      56.905  36.312  29.319  1.00 26.21           H
ATOM   2200  HB2 ASN A 143      56.721  36.219  31.715  1.00 26.03           H
ATOM   2201  HB3 ASN A 143      57.796  35.249  31.072  1.00 26.03           H
ATOM   2202 HD21 ASN A 143      59.470  38.409  32.684  1.00 32.13           H
ATOM   2203 HD22 ASN A 143      58.417  38.562  31.641  1.00 32.13           H
ATOM   2204  N   VAL A 144      55.328  38.086  29.636  1.00 22.22           N
ATOM   2205  CA  VAL A 144      54.361  39.158  29.851  1.00 29.00           C
ATOM   2206  C   VAL A 144      53.148  38.663  30.630  1.00 25.43           C
ATOM   2207  O   VAL A 144      52.868  37.466  30.706  1.00 25.99           O
ATOM   2208  CB  VAL A 144      53.907  39.763  28.503  1.00 27.01           C
ATOM   2209  CG1 VAL A 144      55.089  40.272  27.764  1.00 25.71           C
ATOM   2210  CG2 VAL A 144      53.183  38.715  27.662  1.00 30.00           C
ATOM   2211  H   VAL A 144      54.995  37.396  29.247  1.00 26.74           H
ATOM   2212  HA  VAL A 144      54.782  39.862  30.368  1.00 34.87           H
ATOM   2213  HB  VAL A 144      53.301  40.503  28.665  1.00 32.49           H
ATOM   2214 HG11 VAL A 144      54.795  40.650  26.921  1.00 30.93           H
ATOM   2215 HG12 VAL A 144      55.526  40.954  28.298  1.00 30.93           H
ATOM   2216 HG13 VAL A 144      55.700  39.536  27.602  1.00 30.93           H
ATOM   2217 HG21 VAL A 144      52.909  39.117  26.823  1.00 36.07           H
ATOM   2218 HG22 VAL A 144      53.788  37.975  27.492  1.00 36.07           H
ATOM   2219 HG23 VAL A 144      52.405  38.402  28.149  1.00 36.07           H
ATOM   2220  N   VAL A 145      52.388  39.627  31.159  1.00 30.88           N
ATOM   2221  CA  VAL A 145      51.143  39.372  31.872  1.00 23.28           C
ATOM   2222  C   VAL A 145      49.982  39.976  31.111  1.00 32.25           C
ATOM   2223  O   VAL A 145      50.154  40.844  30.251  1.00 26.76           O
ATOM   2224  CB  VAL A 145      51.202  39.912  33.310  1.00 25.50           C
ATOM   2225  CG1 VAL A 145      52.369  39.310  34.039  1.00 25.60           C
ATOM   2226  CG2 VAL A 145      51.284  41.462  33.328  1.00 27.11           C
ATOM   2227  H   VAL A 145      52.585  40.463  31.113  1.00 37.13           H
ATOM   2228  HA  VAL A 145      51.000  38.414  31.921  1.00 28.01           H
ATOM   2229  HB  VAL A 145      50.392  39.652  33.777  1.00 30.68           H
ATOM   2230 HG11 VAL A 145      52.391  39.661  34.943  1.00 30.79           H
ATOM   2231 HG12 VAL A 145      52.264  38.346  34.061  1.00 30.79           H
ATOM   2232 HG13 VAL A 145      53.186  39.544  33.573  1.00 30.79           H
ATOM   2233 HG21 VAL A 145      51.319  41.765  34.248  1.00 32.61           H
ATOM   2234 HG22 VAL A 145      52.084  41.740  32.856  1.00 32.61           H
ATOM   2235 HG23 VAL A 145      50.498  41.824  32.890  1.00 32.61           H
ATOM   2236  N   VAL A 146      48.780  39.495  31.420  1.00 25.77           N
ATOM   2237  CA  VAL A 146      47.558  39.974  30.796  1.00 28.29           C
ATOM   2238  C   VAL A 146      46.611  40.452  31.881  1.00 30.69           C
ATOM   2239  O   VAL A 146      46.318  39.717  32.828  1.00 24.71           O
ATOM   2240  CB  VAL A 146      46.906  38.901  29.914  1.00 27.91           C
ATOM   2241  CG1 VAL A 146      45.566  39.392  29.378  1.00 31.06           C
ATOM   2242  CG2 VAL A 146      47.844  38.555  28.773  1.00 25.18           C
ATOM   2243  H   VAL A 146      48.648  38.876  32.002  1.00 31.00           H
ATOM   2244  HA  VAL A 146      47.771  40.733  30.232  1.00 34.02           H
ATOM   2245  HB  VAL A 146      46.753  38.100  30.439  1.00 33.57           H
ATOM   2246 HG11 VAL A 146      45.175  38.698  28.824  1.00 37.35           H
ATOM   2247 HG12 VAL A 146      44.981  39.589  30.126  1.00 37.35           H
ATOM   2248 HG13 VAL A 146      45.712  40.193  28.851  1.00 37.35           H
ATOM   2249 HG21 VAL A 146      47.428  37.876  28.218  1.00 30.29           H
ATOM   2250 HG22 VAL A 146      48.012  39.354  28.249  1.00 30.29           H
ATOM   2251 HG23 VAL A 146      48.676  38.218  29.140  1.00 30.29           H
ATOM   2252  N   TRP A 147      46.099  41.661  31.710  1.00 31.89           N
ATOM   2253  CA  TRP A 147      45.224  42.313  32.670  1.00 30.77           C
ATOM   2254  C   TRP A 147      43.842  42.480  32.057  1.00 33.26           C
ATOM   2255  O   TRP A 147      43.703  42.801  30.871  1.00 31.17           O
ATOM   2256  CB  TRP A 147      45.837  43.648  33.078  1.00 35.44           C
ATOM   2257  CG  TRP A 147      44.993  44.521  33.945  1.00 37.92           C
ATOM   2258  CD1 TRP A 147      44.425  45.717  33.595  1.00 43.24           C
ATOM   2259  CD2 TRP A 147      44.636  44.298  35.325  1.00 36.57           C
ATOM   2260  NE1 TRP A 147      43.729  46.241  34.667  1.00 42.71           N
ATOM   2261  CE2 TRP A 147      43.850  45.392  35.737  1.00 42.72           C
ATOM   2262  CE3 TRP A 147      44.904  43.277  36.242  1.00 36.58           C
ATOM   2263  CZ2 TRP A 147      43.318  45.488  37.029  1.00 41.48           C
ATOM   2264  CZ3 TRP A 147      44.376  43.380  37.530  1.00 36.69           C
ATOM   2265  CH2 TRP A 147      43.594  44.477  37.905  1.00 41.84           C
ATOM   2266  H   TRP A 147      46.251  42.143  31.014  1.00 38.34           H
ATOM   2267  HA  TRP A 147      45.143  41.758  33.461  1.00 37.00           H
ATOM   2268  HB2 TRP A 147      46.659  43.470  33.562  1.00 42.60           H
ATOM   2269  HB3 TRP A 147      46.039  44.149  32.273  1.00 42.60           H
ATOM   2270  HD1 TRP A 147      44.496  46.117  32.759  1.00 51.96           H
ATOM   2271  HE1 TRP A 147      43.295  46.983  34.666  1.00 51.33           H
ATOM   2272  HE3 TRP A 147      45.422  42.544  35.999  1.00 43.97           H
ATOM   2273  HZ2 TRP A 147      42.798  46.217  37.283  1.00 49.85           H
ATOM   2274  HZ3 TRP A 147      44.547  42.707  38.149  1.00 44.10           H
ATOM   2275  HH2 TRP A 147      43.256  44.521  38.770  1.00 50.29           H
ATOM   2276  N   LEU A 148      42.816  42.200  32.856  1.00 29.38           N
ATOM   2277  CA  LEU A 148      41.430  42.300  32.432  1.00 31.86           C
ATOM   2278  C   LEU A 148      40.834  43.426  33.264  1.00 39.87           C
ATOM   2279  O   LEU A 148      40.420  43.209  34.414  1.00 35.73           O
ATOM   2280  CB  LEU A 148      40.700  40.979  32.675  1.00 32.77           C
ATOM   2281  CG  LEU A 148      41.312  39.773  31.959  1.00 27.56           C
ATOM   2282  CD1 LEU A 148      40.415  38.577  32.176  1.00 25.66           C
ATOM   2283  CD2 LEU A 148      41.545  40.020  30.412  1.00 27.84           C
ATOM   2284  H   LEU A 148      42.904  41.943  33.672  1.00 35.33           H
ATOM   2285  HA  LEU A 148      41.379  42.531  31.491  1.00 38.31           H
ATOM   2286  HB2 LEU A 148      40.708  40.792  33.626  1.00 39.40           H
ATOM   2287  HB3 LEU A 148      39.785  41.070  32.367  1.00 39.40           H
ATOM   2288  HG  LEU A 148      42.172  39.575  32.361  1.00 33.15           H
ATOM   2289 HD11 LEU A 148      40.798  37.809  31.725  1.00 30.87           H
ATOM   2290 HD12 LEU A 148      40.347  38.402  33.128  1.00 30.87           H
ATOM   2291 HD13 LEU A 148      39.537  38.771  31.813  1.00 30.87           H
ATOM   2292 HD21 LEU A 148      41.933  39.222  30.019  1.00 33.48           H
ATOM   2293 HD22 LEU A 148      40.693  40.216  29.991  1.00 33.48           H
ATOM   2294 HD23 LEU A 148      42.150  40.771  30.300  1.00 33.48           H
ATOM   2295  N   PRO A 149      40.823  44.662  32.754  1.00 40.81           N
ATOM   2296  CA  PRO A 149      40.410  45.793  33.605  1.00 43.04           C
ATOM   2297  C   PRO A 149      38.968  45.697  34.088  1.00 30.44           C
ATOM   2298  O   PRO A 149      38.675  46.070  35.233  1.00 37.72           O
ATOM   2299  CB  PRO A 149      40.632  47.017  32.698  1.00 46.64           C
ATOM   2300  CG  PRO A 149      41.474  46.536  31.551  1.00 42.59           C
ATOM   2301  CD  PRO A 149      41.191  45.092  31.393  1.00 38.48           C
ATOM   2302  HA  PRO A 149      40.996  45.861  34.375  1.00 51.72           H
ATOM   2303  HB2 PRO A 149      39.777  47.344  32.378  1.00 56.04           H
ATOM   2304  HB3 PRO A 149      41.097  47.708  33.194  1.00 56.04           H
ATOM   2305  HG2 PRO A 149      41.229  47.019  30.746  1.00 51.18           H
ATOM   2306  HG3 PRO A 149      42.411  46.677  31.758  1.00 51.18           H
ATOM   2307  HD2 PRO A 149      40.448  44.958  30.784  1.00 46.25           H
ATOM   2308  HD3 PRO A 149      41.985  44.622  31.093  1.00 46.25           H
ATOM   2309  N   GLU A 150      38.056  45.191  33.261  1.00 32.43           N
ATOM   2310  CA  GLU A 150      36.648  45.196  33.632  1.00 41.41           C
ATOM   2311  C   GLU A 150      36.352  44.235  34.781  1.00 46.92           C
ATOM   2312  O   GLU A 150      35.331  44.389  35.462  1.00 47.00           O
ATOM   2313  CB  GLU A 150      35.797  44.913  32.396  1.00 47.53           C
ATOM   2314  CG  GLU A 150      36.159  45.826  31.246  1.00 48.15           C
ATOM   2315  CD  GLU A 150      35.190  45.743  30.096  1.00 56.64           C
ATOM   2316  OE1 GLU A 150      34.228  44.952  30.161  1.00 47.05           O
ATOM   2317  OE2 GLU A 150      35.396  46.480  29.111  1.00 73.10           O1-
ATOM   2318  H   GLU A 150      38.225  44.845  32.492  1.00 39.00           H
ATOM   2319  HA  GLU A 150      36.420  46.087  33.939  1.00 49.77           H
ATOM   2320  HB2 GLU A 150      35.940  43.996  32.112  1.00 57.11           H
ATOM   2321  HB3 GLU A 150      34.862  45.054  32.613  1.00 57.11           H
ATOM   2322  HG2 GLU A 150      36.168  46.742  31.563  1.00 57.86           H
ATOM   2323  HG3 GLU A 150      37.037  45.581  30.915  1.00 57.86           H
ATOM   2324  N   ARG A 151      37.239  43.282  35.036  1.00 37.72           N
ATOM   2325  CA  ARG A 151      37.044  42.303  36.083  1.00 39.00           C
ATOM   2326  C   ARG A 151      38.120  42.361  37.141  1.00 38.05           C
ATOM   2327  O   ARG A 151      37.987  41.679  38.166  1.00 35.08           O
ATOM   2328  CB  ARG A 151      37.025  40.889  35.491  1.00 43.53           C
ATOM   2329  CG  ARG A 151      35.957  40.701  34.439  1.00 51.83           C
ATOM   2330  CD  ARG A 151      34.657  40.289  35.089  1.00 53.43           C
ATOM   2331  NE  ARG A 151      33.548  40.421  34.155  1.00 57.00           N
ATOM   2332  CZ  ARG A 151      32.300  40.720  34.500  1.00 60.71           C
ATOM   2333  NH1 ARG A 151      31.974  40.922  35.772  1.00 61.35           N
ATOM   2334  NH2 ARG A 151      31.370  40.813  33.559  1.00 62.63           N1+
ATOM   2335  H   ARG A 151      37.977  43.183  34.605  1.00 45.34           H
ATOM   2336  HA  ARG A 151      36.189  42.463  36.512  1.00 46.88           H
ATOM   2337  HB2 ARG A 151      37.885  40.708  35.079  1.00 52.32           H
ATOM   2338  HB3 ARG A 151      36.859  40.251  36.203  1.00 52.32           H
ATOM   2339  HG2 ARG A 151      35.815  41.537  33.968  1.00 62.27           H
ATOM   2340  HG3 ARG A 151      36.228  40.003  33.822  1.00 62.27           H
ATOM   2341  HD2 ARG A 151      34.715  39.361  35.366  1.00 64.19           H
ATOM   2342  HD3 ARG A 151      34.483  40.860  35.853  1.00 64.19           H
ATOM   2343  HE  ARG A 151      33.712  40.297  33.320  1.00 68.47           H
ATOM   2344 HH11 ARG A 151      32.575  40.862  36.384  1.00 73.69           H
ATOM   2345 HH12 ARG A 151      31.163  41.115  35.983  1.00 73.69           H
ATOM   2346 HH21 ARG A 151      31.578  40.682  32.735  1.00 75.24           H
ATOM   2347 HH22 ARG A 151      30.560  41.005  33.773  1.00 75.24           H
ATOM   2348  N   LYS A 152      39.176  43.146  36.932  1.00 31.89           N
ATOM   2349  CA  LYS A 152      40.281  43.230  37.888  1.00 33.87           C
ATOM   2350  C   LYS A 152      40.956  41.865  38.091  1.00 36.10           C
ATOM   2351  O   LYS A 152      41.319  41.484  39.208  1.00 31.34           O
ATOM   2352  CB  LYS A 152      39.816  43.830  39.212  1.00 42.74           C
ATOM   2353  CG  LYS A 152      39.355  45.268  39.071  1.00 50.22           C
ATOM   2354  CD  LYS A 152      39.804  46.099  40.262  1.00 68.54           C
ATOM   2355  CE  LYS A 152      39.128  47.467  40.300  1.00 76.70           C
ATOM   2356  NZ  LYS A 152      37.712  47.375  40.766  1.00 71.84           N1+
ATOM   2357  H   LYS A 152      39.278  43.644  36.238  1.00 38.35           H
ATOM   2358  HA  LYS A 152      40.951  43.829  37.522  1.00 40.72           H
ATOM   2359  HB2 LYS A 152      39.073  43.309  39.553  1.00 51.37           H
ATOM   2360  HB3 LYS A 152      40.552  43.811  39.844  1.00 51.37           H
ATOM   2361  HG2 LYS A 152      39.740  45.652  38.268  1.00 60.34           H
ATOM   2362  HG3 LYS A 152      38.387  45.293  39.028  1.00 60.34           H
ATOM   2363  HD2 LYS A 152      39.579  45.628  41.080  1.00 82.32           H
ATOM   2364  HD3 LYS A 152      40.762  46.237  40.210  1.00 82.32           H
ATOM   2365  HE2 LYS A 152      39.611  48.044  40.912  1.00 92.12           H
ATOM   2366  HE3 LYS A 152      39.129  47.848  39.409  1.00 92.12           H
ATOM   2367  HZ1 LYS A 152      37.344  48.185  40.778  1.00 86.29           H
ATOM   2368  HZ2 LYS A 152      37.245  46.853  40.217  1.00 86.29           H
ATOM   2369  HZ3 LYS A 152      37.684  47.032  41.586  1.00 86.29           H
ATOM   2370  N   ILE A 153      41.125  41.127  36.996  1.00 33.83           N
ATOM   2371  CA  ILE A 153      41.768  39.811  36.985  1.00 27.89           C
ATOM   2372  C   ILE A 153      43.088  39.943  36.233  1.00 28.65           C
ATOM   2373  O   ILE A 153      43.106  40.384  35.074  1.00 26.72           O
ATOM   2374  CB  ILE A 153      40.863  38.759  36.311  1.00 29.69           C
ATOM   2375  CG1 ILE A 153      39.589  38.514  37.141  1.00 28.76           C
ATOM   2376  CG2 ILE A 153      41.637  37.454  36.069  1.00 24.90           C
ATOM   2377  CD1 ILE A 153      38.501  37.666  36.464  1.00 32.49           C
ATOM   2378  H   ILE A 153      40.865  41.378  36.215  1.00 40.68           H
ATOM   2379  HA  ILE A 153      41.952  39.528  37.894  1.00 33.54           H
ATOM   2380  HB  ILE A 153      40.592  39.109  35.447  1.00 35.71           H
ATOM   2381 HG12 ILE A 153      39.841  38.062  37.961  1.00 34.58           H
ATOM   2382 HG13 ILE A 153      39.194  39.374  37.356  1.00 34.58           H
ATOM   2383 HG21 ILE A 153      41.047  36.811  35.645  1.00 29.95           H
ATOM   2384 HG22 ILE A 153      42.395  37.638  35.491  1.00 29.95           H
ATOM   2385 HG23 ILE A 153      41.947  37.108  36.921  1.00 29.95           H
ATOM   2386 HD11 ILE A 153      37.749  37.575  37.071  1.00 39.07           H
ATOM   2387 HD12 ILE A 153      38.218  38.108  35.649  1.00 39.07           H
ATOM   2388 HD13 ILE A 153      38.867  36.792  36.257  1.00 39.07           H
ATOM   2389  N   LEU A 154      44.188  39.553  36.884  1.00 22.98           N
ATOM   2390  CA  LEU A 154      45.517  39.554  36.295  1.00 28.84           C
ATOM   2391  C   LEU A 154      45.951  38.118  36.004  1.00 25.33           C
ATOM   2392  O   LEU A 154      46.022  37.295  36.931  1.00 23.62           O
ATOM   2393  CB  LEU A 154      46.497  40.188  37.274  1.00 24.59           C
ATOM   2394  CG  LEU A 154      47.935  40.204  36.791  1.00 23.90           C
ATOM   2395  CD1 LEU A 154      47.987  41.172  35.597  1.00 27.87           C
ATOM   2396  CD2 LEU A 154      48.922  40.608  37.833  1.00 29.29           C
ATOM   2397  H   LEU A 154      44.181  39.274  37.698  1.00 27.65           H
ATOM   2398  HA  LEU A 154      45.518  40.062  35.468  1.00 34.69           H
ATOM   2399  HB2 LEU A 154      46.229  41.106  37.433  1.00 29.58           H
ATOM   2400  HB3 LEU A 154      46.471  39.690  38.106  1.00 29.58           H
ATOM   2401  HG  LEU A 154      48.174  39.319  36.474  1.00 28.75           H
ATOM   2402 HD11 LEU A 154      48.896  41.208  35.260  1.00 33.52           H
ATOM   2403 HD12 LEU A 154      47.389  40.851  34.904  1.00 33.52           H
ATOM   2404 HD13 LEU A 154      47.708  42.053  35.893  1.00 33.52           H
ATOM   2405 HD21 LEU A 154      49.812  40.593  37.447  1.00 35.22           H
ATOM   2406 HD22 LEU A 154      48.708  41.504  38.139  1.00 35.22           H
ATOM   2407 HD23 LEU A 154      48.871  39.984  38.574  1.00 35.22           H
ATOM   2408  N   PHE A 155      46.242  37.821  34.737  1.00 20.93           N
ATOM   2409  CA  PHE A 155      46.891  36.569  34.351  1.00 21.76           C
ATOM   2410  C   PHE A 155      48.412  36.750  34.393  1.00 22.64           C
ATOM   2411  O   PHE A 155      49.005  37.493  33.589  1.00 21.35           O
ATOM   2412  CB  PHE A 155      46.457  36.035  32.984  1.00 18.34           C
ATOM   2413  CG  PHE A 155      47.156  34.777  32.620  1.00 24.18           C
ATOM   2414  CD1 PHE A 155      46.835  33.603  33.230  1.00 22.55           C
ATOM   2415  CD2 PHE A 155      48.192  34.788  31.675  1.00 22.69           C
ATOM   2416  CE1 PHE A 155      47.494  32.444  32.923  1.00 18.93           C
ATOM   2417  CE2 PHE A 155      48.876  33.624  31.355  1.00 21.41           C
ATOM   2418  CZ  PHE A 155      48.518  32.444  31.959  1.00 22.37           C
ATOM   2419  H   PHE A 155      46.069  38.338  34.072  1.00 25.20           H
ATOM   2420  HA  PHE A 155      46.662  35.894  35.008  1.00 26.19           H
ATOM   2421  HB2 PHE A 155      45.504  35.856  33.002  1.00 22.08           H
ATOM   2422  HB3 PHE A 155      46.658  36.698  32.306  1.00 22.08           H
ATOM   2423  HD1 PHE A 155      46.154  33.588  33.864  1.00 27.13           H
ATOM   2424  HD2 PHE A 155      48.427  35.587  31.261  1.00 27.30           H
ATOM   2425  HE1 PHE A 155      47.251  31.649  33.340  1.00 22.80           H
ATOM   2426  HE2 PHE A 155      49.551  33.637  30.716  1.00 25.77           H
ATOM   2427  HZ  PHE A 155      48.967  31.656  31.751  1.00 26.92           H
ATOM   2428  N   GLY A 156      49.052  36.047  35.334  1.00 21.48           N
ATOM   2429  CA  GLY A 156      50.460  36.154  35.601  1.00 20.40           C
ATOM   2430  C   GLY A 156      51.346  35.207  34.815  1.00 18.26           C
ATOM   2431  O   GLY A 156      52.559  35.412  34.728  1.00 22.46           O
ATOM   2432  H   GLY A 156      48.658  35.478  35.845  1.00 25.85           H
ATOM   2433  HA2 GLY A 156      50.747  37.060  35.406  1.00 24.55           H
ATOM   2434  HA3 GLY A 156      50.612  35.989  36.545  1.00 24.55           H
ATOM   2435  N   GLY A 157      50.785  34.106  34.328  1.00 21.27           N
ATOM   2436  CA  GLY A 157      51.631  33.141  33.672  1.00 22.46           C
ATOM   2437  C   GLY A 157      52.643  32.502  34.617  1.00 18.66           C
ATOM   2438  O   GLY A 157      52.471  32.436  35.850  1.00 20.74           O
ATOM   2439  H   GLY A 157      49.949  33.906  34.365  1.00 25.60           H
ATOM   2440  HA2 GLY A 157      51.082  32.437  33.292  1.00 27.03           H
ATOM   2441  HA3 GLY A 157      52.115  33.574  32.952  1.00 27.03           H
ATOM   2442  N   CYS A 158      53.776  32.123  34.036  1.00 16.06           N
ATOM   2443  CA  CYS A 158      54.832  31.419  34.751  1.00 18.46           C
ATOM   2444  C   CYS A 158      55.737  32.370  35.548  1.00 19.07           C
ATOM   2445  O   CYS A 158      56.713  31.928  36.159  1.00 20.15           O
ATOM   2446  CB  CYS A 158      55.614  30.601  33.727  1.00 21.58           C
ATOM   2447  SG  CYS A 158      54.606  29.440  32.665  1.00 18.26           S1-
ATOM   2448  H   CYS A 158      53.960  32.267  33.209  1.00 19.35           H
ATOM   2449  HA  CYS A 158      54.427  30.800  35.379  1.00 22.22           H
ATOM   2450  HB2 CYS A 158      56.071  31.214  33.131  1.00 25.97           H
ATOM   2451  HB3 CYS A 158      56.268  30.064  34.201  1.00 25.97           H
ATOM   2452  N   PHE A 159      55.443  33.678  35.519  1.00 20.85           N
ATOM   2453  CA  PHE A 159      56.125  34.666  36.333  1.00 18.20           C
ATOM   2454  C   PHE A 159      55.671  34.635  37.782  1.00 21.05           C
ATOM   2455  O   PHE A 159      56.456  34.970  38.681  1.00 21.07           O
ATOM   2456  CB  PHE A 159      55.811  36.042  35.768  1.00 20.41           C
ATOM   2457  CG  PHE A 159      56.584  37.144  36.400  1.00 21.55           C
ATOM   2458  CD1 PHE A 159      56.085  37.798  37.510  1.00 24.00           C
ATOM   2459  CD2 PHE A 159      57.799  37.561  35.853  1.00 22.81           C
ATOM   2460  CE1 PHE A 159      56.788  38.851  38.098  1.00 28.45           C
ATOM   2461  CE2 PHE A 159      58.521  38.617  36.426  1.00 27.96           C
ATOM   2462  CZ  PHE A 159      58.009  39.256  37.558  1.00 29.93           C
ATOM   2463  H   PHE A 159      54.832  34.016  35.016  1.00 25.09           H
ATOM   2464  HA  PHE A 159      57.083  34.521  36.298  1.00 21.92           H
ATOM   2465  HB2 PHE A 159      56.015  36.044  34.820  1.00 24.56           H
ATOM   2466  HB3 PHE A 159      54.869  36.227  35.902  1.00 24.56           H
ATOM   2467  HD1 PHE A 159      55.272  37.530  37.873  1.00 28.88           H
ATOM   2468  HD2 PHE A 159      58.135  37.130  35.100  1.00 27.44           H
ATOM   2469  HE1 PHE A 159      56.446  39.277  38.851  1.00 34.22           H
ATOM   2470  HE2 PHE A 159      59.335  38.883  36.063  1.00 33.63           H
ATOM   2471  HZ  PHE A 159      58.480  39.956  37.949  1.00 35.99           H
ATOM   2472  N   ILE A 160      54.425  34.254  38.013  1.00 19.23           N
ATOM   2473  CA  ILE A 160      53.848  34.233  39.357  1.00 19.16           C
ATOM   2474  C   ILE A 160      54.110  32.853  39.946  1.00 17.48           C
ATOM   2475  O   ILE A 160      53.657  31.823  39.403  1.00 19.03           O
ATOM   2476  CB  ILE A 160      52.354  34.595  39.348  1.00 20.27           C
ATOM   2477  CG1 ILE A 160      52.112  36.028  38.849  1.00 18.04           C
ATOM   2478  CG2 ILE A 160      51.718  34.369  40.765  1.00 21.30           C
ATOM   2479  CD1 ILE A 160      52.665  37.104  39.682  1.00 29.29           C
ATOM   2480  H   ILE A 160      53.879  33.996  37.400  1.00 23.15           H
ATOM   2481  HA  ILE A 160      54.310  34.886  39.907  1.00 23.06           H
ATOM   2482  HB  ILE A 160      51.912  33.992  38.730  1.00 24.40           H
ATOM   2483 HG12 ILE A 160      52.507  36.114  37.967  1.00 21.73           H
ATOM   2484 HG13 ILE A 160      51.155  36.172  38.789  1.00 21.73           H
ATOM   2485 HG21 ILE A 160      50.778  34.604  40.729  1.00 25.64           H
ATOM   2486 HG22 ILE A 160      51.817  33.436  41.009  1.00 25.64           H
ATOM   2487 HG23 ILE A 160      52.176  34.931  41.409  1.00 25.64           H
ATOM   2488 HD11 ILE A 160      52.453  37.958  39.274  1.00 35.23           H
ATOM   2489 HD12 ILE A 160      52.270  37.052  40.566  1.00 35.23           H
ATOM   2490 HD13 ILE A 160      53.626  36.994  39.742  1.00 35.23           H
ATOM   2491  N   LYS A 161      54.850  32.849  41.063  1.00 21.14           N
ATOM   2492  CA  LYS A 161      55.523  31.656  41.589  1.00 16.51           C
ATOM   2493  C   LYS A 161      55.584  31.798  43.100  1.00 20.26           C
ATOM   2494  O   LYS A 161      56.646  32.085  43.671  1.00 23.10           O
ATOM   2495  CB  LYS A 161      56.942  31.532  41.035  1.00 21.88           C
ATOM   2496  CG  LYS A 161      56.983  31.160  39.526  1.00 21.77           C
ATOM   2497  CD  LYS A 161      56.559  29.709  39.362  1.00 18.72           C
ATOM   2498  CE  LYS A 161      56.434  29.295  37.886  1.00 17.60           C
ATOM   2499  NZ  LYS A 161      57.731  29.332  37.175  1.00 19.73           N1+
ATOM   2500  H   LYS A 161      54.980  33.549  41.546  1.00 25.44           H
ATOM   2501  HA  LYS A 161      55.020  30.858  41.363  1.00 19.89           H
ATOM   2502  HB2 LYS A 161      57.397  32.381  41.145  1.00 26.33           H
ATOM   2503  HB3 LYS A 161      57.411  30.840  41.526  1.00 26.33           H
ATOM   2504  HG2 LYS A 161      56.366  31.722  39.033  1.00 26.20           H
ATOM   2505  HG3 LYS A 161      57.886  31.261  39.188  1.00 26.20           H
ATOM   2506  HD2 LYS A 161      57.222  29.136  39.779  1.00 22.54           H
ATOM   2507  HD3 LYS A 161      55.695  29.581  39.784  1.00 22.54           H
ATOM   2508  HE2 LYS A 161      56.091  28.388  37.839  1.00 21.20           H
ATOM   2509  HE3 LYS A 161      55.827  29.904  37.436  1.00 21.20           H
ATOM   2510  HZ1 LYS A 161      58.066  30.156  37.197  1.00 23.75           H
ATOM   2511  HZ2 LYS A 161      58.306  28.775  37.564  1.00 23.75           H
ATOM   2512  HZ3 LYS A 161      57.619  29.087  36.327  1.00 23.75           H
ATOM   2513  N   PRO A 162      54.459  31.589  43.782  1.00 22.47           N
ATOM   2514  CA  PRO A 162      54.379  31.971  45.204  1.00 17.35           C
ATOM   2515  C   PRO A 162      55.089  31.037  46.143  1.00 28.31           C
ATOM   2516  O   PRO A 162      55.273  31.395  47.320  1.00 25.41           O
ATOM   2517  CB  PRO A 162      52.876  32.009  45.476  1.00 19.92           C
ATOM   2518  CG  PRO A 162      52.278  31.056  44.490  1.00 23.80           C
ATOM   2519  CD  PRO A 162      53.166  31.091  43.272  1.00 19.51           C
ATOM   2520  HA  PRO A 162      54.739  32.863  45.323  1.00 20.89           H
ATOM   2521  HB2 PRO A 162      52.700  31.718  46.384  1.00 23.98           H
ATOM   2522  HB3 PRO A 162      52.540  32.908  45.331  1.00 23.98           H
ATOM   2523  HG2 PRO A 162      52.261  30.165  44.872  1.00 28.64           H
ATOM   2524  HG3 PRO A 162      51.381  31.346  44.264  1.00 28.64           H
ATOM   2525  HD2 PRO A 162      53.271  30.198  42.907  1.00 23.49           H
ATOM   2526  HD3 PRO A 162      52.807  31.703  42.611  1.00 23.49           H
ATOM   2527  N   TYR A 163      55.486  29.859  45.687  1.00 21.15           N
ATOM   2528  CA  TYR A 163      56.082  28.887  46.594  1.00 25.59           C
ATOM   2529  C   TYR A 163      57.462  28.392  46.184  1.00 28.13           C
ATOM   2530  O   TYR A 163      57.988  27.469  46.833  1.00 28.47           O
ATOM   2531  CB  TYR A 163      55.129  27.714  46.767  1.00 24.21           C
ATOM   2532  CG  TYR A 163      53.883  28.010  47.578  1.00 25.64           C
ATOM   2533  CD1 TYR A 163      53.966  28.278  48.933  1.00 29.22           C
ATOM   2534  CD2 TYR A 163      52.619  27.971  47.005  1.00 25.74           C
ATOM   2535  CE1 TYR A 163      52.820  28.535  49.680  1.00 22.49           C
ATOM   2536  CE2 TYR A 163      51.472  28.218  47.753  1.00 28.11           C
ATOM   2537  CZ  TYR A 163      51.589  28.481  49.101  1.00 25.66           C
ATOM   2538  OH  TYR A 163      50.440  28.719  49.822  1.00 25.24           O
ATOM   2539  H   TYR A 163      55.424  29.598  44.870  1.00 25.45           H
ATOM   2540  HA  TYR A 163      56.178  29.308  47.463  1.00 30.79           H
ATOM   2541  HB2 TYR A 163      54.842  27.418  45.889  1.00 29.12           H
ATOM   2542  HB3 TYR A 163      55.603  26.995  47.214  1.00 29.12           H
ATOM   2543  HD1 TYR A 163      54.799  28.306  49.345  1.00 35.14           H
ATOM   2544  HD2 TYR A 163      52.537  27.781  46.098  1.00 30.96           H
ATOM   2545  HE1 TYR A 163      52.893  28.713  50.590  1.00 27.07           H
ATOM   2546  HE2 TYR A 163      50.633  28.188  47.352  1.00 33.81           H
ATOM   2547  HH  TYR A 163      50.632  28.890  50.621  1.00 30.36           H
ATOM   2548  N   GLY A 164      58.070  28.971  45.154  1.00 27.29           N
ATOM   2549  CA  GLY A 164      59.279  28.456  44.529  1.00 26.00           C
ATOM   2550  C   GLY A 164      59.225  28.775  43.037  1.00 23.83           C
ATOM   2551  O   GLY A 164      58.164  28.857  42.420  1.00 19.19           O
ATOM   2552  H   GLY A 164      57.787  29.695  44.786  1.00 32.83           H
ATOM   2553  HA2 GLY A 164      60.063  28.874  44.918  1.00 31.28           H
ATOM   2554  HA3 GLY A 164      59.336  27.495  44.649  1.00 31.28           H
ATOM   2555  N   LEU A 165      60.398  28.983  42.449  1.00 26.54           N
ATOM   2556  CA  LEU A 165      60.455  29.612  41.129  1.00 27.26           C
ATOM   2557  C   LEU A 165      60.270  28.646  39.965  1.00 27.06           C
ATOM   2558  O   LEU A 165      60.108  29.096  38.814  1.00 21.49           O
ATOM   2559  CB  LEU A 165      61.770  30.386  40.984  1.00 28.19           C
ATOM   2560  CG  LEU A 165      61.983  31.482  42.022  1.00 26.05           C
ATOM   2561  CD1 LEU A 165      63.348  32.104  41.825  1.00 32.35           C
ATOM   2562  CD2 LEU A 165      60.912  32.538  41.897  1.00 25.41           C
ATOM   2563  H   LEU A 165      61.163  28.775  42.782  1.00 31.92           H
ATOM   2564  HA  LEU A 165      59.735  30.261  41.075  1.00 32.79           H
ATOM   2565  HB2 LEU A 165      62.507  29.761  41.062  1.00 33.91           H
ATOM   2566  HB3 LEU A 165      61.788  30.804  40.108  1.00 33.91           H
ATOM   2567  HG  LEU A 165      61.941  31.101  42.913  1.00 31.34           H
ATOM   2568 HD11 LEU A 165      63.476  32.800  42.489  1.00 38.90           H
ATOM   2569 HD12 LEU A 165      64.025  31.418  41.930  1.00 38.90           H
ATOM   2570 HD13 LEU A 165      63.396  32.484  40.934  1.00 38.90           H
ATOM   2571 HD21 LEU A 165      61.066  33.224  42.566  1.00 30.56           H
ATOM   2572 HD22 LEU A 165      60.953  32.926  41.009  1.00 30.56           H
ATOM   2573 HD23 LEU A 165      60.045  32.126  42.039  1.00 30.56           H
ATOM   2574  N   GLY A 166      60.296  27.339  40.203  1.00 30.68           N
ATOM   2575  CA  GLY A 166      60.113  26.402  39.120  1.00 29.98           C
ATOM   2576  C   GLY A 166      61.294  26.278  38.177  1.00 32.83           C
ATOM   2577  O   GLY A 166      62.439  26.236  38.610  1.00 26.72           O
ATOM   2578  H   GLY A 166      60.416  26.980  40.975  1.00 36.90           H
ATOM   2579  HA2 GLY A 166      59.933  25.524  39.490  1.00 36.05           H
ATOM   2580  HA3 GLY A 166      59.341  26.671  38.597  1.00 36.05           H
ATOM   2581  N   ASN A 167      61.031  26.228  36.872  1.00 27.37           N
ATOM   2582  CA  ASN A 167      62.072  25.907  35.897  1.00 28.24           C
ATOM   2583  C   ASN A 167      62.925  27.141  35.630  1.00 28.44           C
ATOM   2584  O   ASN A 167      62.456  28.124  35.057  1.00 25.46           O
ATOM   2585  CB  ASN A 167      61.423  25.374  34.631  1.00 24.98           C
ATOM   2586  CG  ASN A 167      62.362  25.418  33.453  1.00 26.75           C
ATOM   2587  OD1 ASN A 167      63.587  25.326  33.626  1.00 26.98           O
ATOM   2588  ND2 ASN A 167      61.813  25.608  32.257  1.00 26.08           N
ATOM   2589  H   ASN A 167      60.258  26.376  36.526  1.00 32.92           H
ATOM   2590  HA  ASN A 167      62.647  25.214  36.258  1.00 33.96           H
ATOM   2591  HB2 ASN A 167      61.159  24.451  34.773  1.00 30.06           H
ATOM   2592  HB3 ASN A 167      60.647  25.915  34.420  1.00 30.06           H
ATOM   2593 HD21 ASN A 167      62.309  25.640  31.556  1.00 31.37           H
ATOM   2594 HD22 ASN A 167      60.961  25.698  32.185  1.00 31.37           H
ATOM   2595  N   LEU A 168      64.177  27.094  36.061  1.00 29.75           N
ATOM   2596  CA  LEU A 168      65.114  28.203  35.904  1.00 26.23           C
ATOM   2597  C   LEU A 168      65.953  28.087  34.630  1.00 29.51           C
ATOM   2598  O   LEU A 168      66.846  28.908  34.417  1.00 34.06           O
ATOM   2599  CB  LEU A 168      66.064  28.259  37.107  1.00 35.71           C
ATOM   2600  CG  LEU A 168      65.446  28.351  38.495  1.00 38.25           C
ATOM   2601  CD1 LEU A 168      66.563  28.318  39.547  1.00 38.76           C
ATOM   2602  CD2 LEU A 168      64.616  29.615  38.625  1.00 32.29           C
ATOM   2603  H   LEU A 168      64.519  26.413  36.459  1.00 35.78           H
ATOM   2604  HA  LEU A 168      64.619  29.036  35.868  1.00 31.56           H
ATOM   2605  HB2 LEU A 168      66.611  27.457  37.093  1.00 42.93           H
ATOM   2606  HB3 LEU A 168      66.637  29.034  37.000  1.00 42.93           H
ATOM   2607  HG  LEU A 168      64.865  27.588  38.640  1.00 45.98           H
ATOM   2608 HD11 LEU A 168      66.167  28.377  40.430  1.00 46.59           H
ATOM   2609 HD12 LEU A 168      67.054  27.486  39.459  1.00 46.59           H
ATOM   2610 HD13 LEU A 168      67.158  29.070  39.399  1.00 46.59           H
ATOM   2611 HD21 LEU A 168      64.234  29.651  39.516  1.00 38.82           H
ATOM   2612 HD22 LEU A 168      65.189  30.384  38.480  1.00 38.82           H
ATOM   2613 HD23 LEU A 168      63.909  29.598  37.962  1.00 38.82           H
ATOM   2614  N   GLY A 169      65.687  27.097  33.799  1.00 29.23           N
ATOM   2615  CA  GLY A 169      66.480  26.902  32.594  1.00 34.93           C
ATOM   2616  C   GLY A 169      66.622  28.151  31.749  1.00 32.66           C
ATOM   2617  O   GLY A 169      67.696  28.422  31.205  1.00 41.06           O
ATOM   2618  H   GLY A 169      65.055  26.523  33.906  1.00 35.15           H
ATOM   2619  HA2 GLY A 169      67.369  26.602  32.842  1.00 41.99           H
ATOM   2620  HA3 GLY A 169      66.069  26.213  32.049  1.00 41.99           H
ATOM   2621  N   ASP A 170      65.562  28.945  31.644  1.00 29.42           N
ATOM   2622  CA  ASP A 170      65.587  30.159  30.847  1.00 28.35           C
ATOM   2623  C   ASP A 170      65.457  31.410  31.709  1.00 31.21           C
ATOM   2624  O   ASP A 170      65.236  32.502  31.178  1.00 26.31           O
ATOM   2625  CB  ASP A 170      64.505  30.104  29.751  1.00 32.43           C
ATOM   2626  CG  ASP A 170      64.842  29.130  28.648  1.00 32.78           C
ATOM   2627  OD1 ASP A 170      65.903  29.321  28.019  1.00 35.97           O
ATOM   2628  OD2 ASP A 170      64.076  28.158  28.416  1.00 31.33           O1-
ATOM   2629  H   ASP A 170      64.808  28.798  32.031  1.00 35.38           H
ATOM   2630  HA  ASP A 170      66.445  30.209  30.399  1.00 34.09           H
ATOM   2631  HB2 ASP A 170      63.665  29.827  30.150  1.00 38.99           H
ATOM   2632  HB3 ASP A 170      64.410  30.985  29.356  1.00 38.99           H
ATOM   2633  N   ALA A 171      65.626  31.301  33.027  1.00 29.42           N
ATOM   2634  CA  ALA A 171      65.285  32.414  33.893  1.00 32.98           C
ATOM   2635  C   ALA A 171      66.431  33.421  34.041  1.00 37.06           C
ATOM   2636  O   ALA A 171      67.604  33.145  33.765  1.00 35.94           O
ATOM   2637  CB  ALA A 171      64.876  31.898  35.269  1.00 27.37           C
ATOM   2638  H   ALA A 171      65.930  30.606  33.432  1.00 35.39           H
ATOM   2639  HA  ALA A 171      64.525  32.884  33.514  1.00 39.66           H
ATOM   2640  HB1 ALA A 171      64.652  32.652  35.836  1.00 32.91           H
ATOM   2641  HB2 ALA A 171      64.106  31.316  35.172  1.00 32.91           H
ATOM   2642  HB3 ALA A 171      65.618  31.404  35.654  1.00 32.91           H
ATOM   2643  N   ASN A 172      66.064  34.600  34.529  1.00 40.37           N
ATOM   2644  CA  ASN A 172      66.986  35.689  34.838  1.00 43.54           C
ATOM   2645  C   ASN A 172      66.807  35.984  36.330  1.00 35.57           C
ATOM   2646  O   ASN A 172      66.062  36.890  36.696  1.00 38.92           O
ATOM   2647  CB  ASN A 172      66.621  36.898  33.979  1.00 38.06           C
ATOM   2648  CG  ASN A 172      67.558  38.068  34.175  1.00 52.57           C
ATOM   2649  OD1 ASN A 172      68.326  38.110  35.143  1.00 52.78           O
ATOM   2650  ND2 ASN A 172      67.487  39.050  33.261  1.00 50.82           N
ATOM   2651  H   ASN A 172      65.245  34.802  34.698  1.00 48.52           H
ATOM   2652  HA  ASN A 172      67.903  35.424  34.662  1.00 52.33           H
ATOM   2653  HB2 ASN A 172      66.654  36.642  33.044  1.00 45.75           H
ATOM   2654  HB3 ASN A 172      65.726  37.190  34.211  1.00 45.75           H
ATOM   2655 HD21 ASN A 172      67.999  39.738  33.328  1.00 61.06           H
ATOM   2656 HD22 ASN A 172      66.930  38.991  32.609  1.00 61.06           H
ATOM   2657  N   ILE A 173      67.477  35.199  37.181  1.00 42.21           N
ATOM   2658  CA  ILE A 173      67.376  35.371  38.638  1.00 43.41           C
ATOM   2659  C   ILE A 173      67.603  36.809  39.059  1.00 43.74           C
ATOM   2660  O   ILE A 173      67.008  37.293  40.025  1.00 38.35           O
ATOM   2661  CB  ILE A 173      68.375  34.452  39.356  1.00 44.68           C
ATOM   2662  CG1 ILE A 173      68.089  33.000  39.042  1.00 53.42           C
ATOM   2663  CG2 ILE A 173      68.263  34.642  40.846  1.00 53.51           C
ATOM   2664  CD1 ILE A 173      66.638  32.623  39.154  1.00 54.54           C
ATOM   2665  H   ILE A 173      67.997  34.557  36.941  1.00 50.73           H
ATOM   2666  HA  ILE A 173      66.484  35.118  38.921  1.00 52.17           H
ATOM   2667  HB  ILE A 173      69.276  34.671  39.071  1.00 53.69           H
ATOM   2668 HG12 ILE A 173      68.373  32.816  38.133  1.00 64.18           H
ATOM   2669 HG13 ILE A 173      68.587  32.444  39.661  1.00 64.18           H
ATOM   2670 HG21 ILE A 173      68.898  34.057  41.287  1.00 64.29           H
ATOM   2671 HG22 ILE A 173      68.460  35.567  41.062  1.00 64.29           H
ATOM   2672 HG23 ILE A 173      67.360  34.422  41.125  1.00 64.29           H
ATOM   2673 HD11 ILE A 173      66.539  31.683  38.939  1.00 65.52           H
ATOM   2674 HD12 ILE A 173      66.338  32.789  40.062  1.00 65.52           H
ATOM   2675 HD13 ILE A 173      66.123  33.161  38.532  1.00 65.52           H
ATOM   2676  N   GLU A 174      68.486  37.504  38.369  1.00 41.41           N
ATOM   2677  CA  GLU A 174      69.002  38.745  38.896  1.00 43.80           C
ATOM   2678  C   GLU A 174      68.048  39.897  38.609  1.00 40.64           C
ATOM   2679  O   GLU A 174      68.003  40.866  39.383  1.00 42.96           O
ATOM   2680  CB  GLU A 174      70.426  38.956  38.357  1.00 54.70           C
ATOM   2681  CG  GLU A 174      71.155  37.657  37.836  1.00 68.75           C
ATOM   2682  CD  GLU A 174      72.423  37.312  38.591  1.00 85.18           C
ATOM   2683  OE1 GLU A 174      73.485  37.901  38.298  1.00107.98           O
ATOM   2684  OE2 GLU A 174      72.352  36.427  39.464  1.00101.41           O1-
ATOM   2685  H   GLU A 174      68.799  37.280  37.600  1.00 49.76           H
ATOM   2686  HA  GLU A 174      69.069  38.661  39.860  1.00 52.64           H
ATOM   2687  HB2 GLU A 174      70.383  39.582  37.617  1.00 65.71           H
ATOM   2688  HB3 GLU A 174      70.970  39.330  39.067  1.00 65.71           H
ATOM   2689  HG2 GLU A 174      70.548  36.904  37.919  1.00 82.58           H
ATOM   2690  HG3 GLU A 174      71.392  37.785  36.904  1.00 82.58           H
ATOM   2691  N   ALA A 175      67.233  39.768  37.561  1.00 36.27           N
ATOM   2692  CA  ALA A 175      66.207  40.744  37.228  1.00 37.38           C
ATOM   2693  C   ALA A 175      64.884  40.479  37.940  1.00 35.66           C
ATOM   2694  O   ALA A 175      64.109  41.415  38.154  1.00 33.71           O
ATOM   2695  CB  ALA A 175      65.938  40.723  35.720  1.00 36.61           C
ATOM   2696  H   ALA A 175      67.260  39.103  37.015  1.00 43.60           H
ATOM   2697  HA  ALA A 175      66.514  41.631  37.473  1.00 44.94           H
ATOM   2698  HB1 ALA A 175      65.253  41.378  35.512  1.00 44.00           H
ATOM   2699  HB2 ALA A 175      66.759  40.942  35.251  1.00 44.00           H
ATOM   2700  HB3 ALA A 175      65.638  39.837  35.466  1.00 44.00           H
ATOM   2701  N   TRP A 176      64.609  39.234  38.325  1.00 33.58           N
ATOM   2702  CA  TRP A 176      63.252  38.884  38.747  1.00 32.49           C
ATOM   2703  C   TRP A 176      62.748  39.741  39.908  1.00 28.51           C
ATOM   2704  O   TRP A 176      61.596  40.212  39.845  1.00 32.60           O
ATOM   2705  CB  TRP A 176      63.198  37.381  39.018  1.00 32.18           C
ATOM   2706  CG  TRP A 176      61.832  36.723  38.896  1.00 25.12           C
ATOM   2707  CD1 TRP A 176      60.602  37.295  39.037  1.00 24.96           C
ATOM   2708  CD2 TRP A 176      61.600  35.345  38.610  1.00 25.06           C
ATOM   2709  NE1 TRP A 176      59.613  36.341  38.875  1.00 24.68           N
ATOM   2710  CE2 TRP A 176      60.211  35.138  38.628  1.00 24.06           C
ATOM   2711  CE3 TRP A 176      62.441  34.257  38.372  1.00 22.48           C
ATOM   2712  CZ2 TRP A 176      59.641  33.901  38.360  1.00 19.68           C
ATOM   2713  CZ3 TRP A 176      61.876  33.029  38.114  1.00 27.46           C
ATOM   2714  CH2 TRP A 176      60.500  32.860  38.121  1.00 20.67           C
ATOM   2715  H   TRP A 176      65.174  38.587  38.352  1.00 40.37           H
ATOM   2716  HA  TRP A 176      62.657  39.054  37.999  1.00 39.07           H
ATOM   2717  HB2 TRP A 176      63.788  36.937  38.389  1.00 38.69           H
ATOM   2718  HB3 TRP A 176      63.514  37.223  39.921  1.00 38.69           H
ATOM   2719  HD1 TRP A 176      60.451  38.190  39.242  1.00 30.03           H
ATOM   2720  HE1 TRP A 176      58.766  36.482  38.924  1.00 29.70           H
ATOM   2721  HE3 TRP A 176      63.365  34.364  38.370  1.00 27.05           H
ATOM   2722  HZ2 TRP A 176      58.719  33.780  38.359  1.00 23.69           H
ATOM   2723  HZ3 TRP A 176      62.426  32.296  37.957  1.00 33.03           H
ATOM   2724  HH2 TRP A 176      60.149  32.016  37.951  1.00 24.88           H
ATOM   2725  N   PRO A 177      63.527  40.000  40.968  1.00 30.02           N
ATOM   2726  CA  PRO A 177      62.982  40.820  42.075  1.00 32.17           C
ATOM   2727  C   PRO A 177      62.493  42.171  41.616  1.00 32.25           C
ATOM   2728  O   PRO A 177      61.379  42.587  41.951  1.00 34.25           O
ATOM   2729  CB  PRO A 177      64.161  40.928  43.050  1.00 34.37           C
ATOM   2730  CG  PRO A 177      64.982  39.726  42.774  1.00 32.67           C
ATOM   2731  CD  PRO A 177      64.857  39.453  41.288  1.00 34.79           C
ATOM   2732  HA  PRO A 177      62.253  40.350  42.510  1.00 38.68           H
ATOM   2733  HB2 PRO A 177      64.664  41.738  42.869  1.00 41.32           H
ATOM   2734  HB3 PRO A 177      63.835  40.921  43.963  1.00 41.32           H
ATOM   2735  HG2 PRO A 177      65.906  39.904  43.009  1.00 39.28           H
ATOM   2736  HG3 PRO A 177      64.640  38.976  43.286  1.00 39.28           H
ATOM   2737  HD2 PRO A 177      65.547  39.927  40.797  1.00 41.82           H
ATOM   2738  HD3 PRO A 177      64.884  38.499  41.114  1.00 41.82           H
ATOM   2739  N   LYS A 178      63.305  42.857  40.812  1.00 38.37           N
ATOM   2740  CA  LYS A 178      62.901  44.148  40.288  1.00 34.09           C
ATOM   2741  C   LYS A 178      61.616  44.022  39.488  1.00 38.26           C
ATOM   2742  O   LYS A 178      60.654  44.768  39.709  1.00 36.40           O
ATOM   2743  CB  LYS A 178      64.032  44.699  39.417  1.00 42.61           C
ATOM   2744  CG  LYS A 178      63.756  46.063  38.806  1.00 49.31           C
ATOM   2745  CD  LYS A 178      64.658  46.309  37.587  1.00 49.94           C
ATOM   2746  CE  LYS A 178      65.303  47.678  37.622  1.00 55.16           C
ATOM   2747  NZ  LYS A 178      64.779  48.527  36.525  1.00 51.78           N1+
ATOM   2748  H   LYS A 178      64.084  42.596  40.560  1.00 46.12           H
ATOM   2749  HA  LYS A 178      62.749  44.763  41.022  1.00 40.98           H
ATOM   2750  HB2 LYS A 178      64.831  44.777  39.961  1.00 51.21           H
ATOM   2751  HB3 LYS A 178      64.192  44.078  38.689  1.00 51.21           H
ATOM   2752  HG2 LYS A 178      62.831  46.105  38.517  1.00 59.25           H
ATOM   2753  HG3 LYS A 178      63.936  46.753  39.464  1.00 59.25           H
ATOM   2754  HD2 LYS A 178      65.363  45.643  37.573  1.00 60.01           H
ATOM   2755  HD3 LYS A 178      64.124  46.247  36.779  1.00 60.01           H
ATOM   2756  HE2 LYS A 178      65.100  48.109  38.467  1.00 66.27           H
ATOM   2757  HE3 LYS A 178      66.262  47.587  37.509  1.00 66.27           H
ATOM   2758  HZ1 LYS A 178      65.162  49.330  36.552  1.00 62.21           H
ATOM   2759  HZ2 LYS A 178      64.954  48.150  35.738  1.00 62.21           H
ATOM   2760  HZ3 LYS A 178      63.898  48.624  36.609  1.00 62.21           H
ATOM   2761  N   SER A 179      61.594  43.103  38.516  1.00 36.78           N
ATOM   2762  CA  SER A 179      60.378  42.883  37.747  1.00 32.16           C
ATOM   2763  C   SER A 179      59.200  42.601  38.670  1.00 29.39           C
ATOM   2764  O   SER A 179      58.094  43.117  38.467  1.00 31.20           O
ATOM   2765  CB  SER A 179      60.602  41.705  36.802  1.00 30.39           C
ATOM   2766  OG  SER A 179      61.609  42.019  35.863  1.00 34.66           O
ATOM   2767  H   SER A 179      62.259  42.607  38.289  1.00 44.21           H
ATOM   2768  HA  SER A 179      60.178  43.671  37.219  1.00 38.67           H
ATOM   2769  HB2 SER A 179      60.877  40.931  37.317  1.00 36.54           H
ATOM   2770  HB3 SER A 179      59.776  41.515  36.330  1.00 36.54           H
ATOM   2771  HG  SER A 179      61.731  41.369  35.344  1.00 41.67           H
ATOM   2772  N   ALA A 180      59.425  41.778  39.689  1.00 30.08           N
ATOM   2773  CA  ALA A 180      58.352  41.397  40.602  1.00 35.91           C
ATOM   2774  C   ALA A 180      57.837  42.602  41.388  1.00 32.97           C
ATOM   2775  O   ALA A 180      56.629  42.746  41.595  1.00 29.18           O
ATOM   2776  CB  ALA A 180      58.859  40.302  41.556  1.00 34.42           C
ATOM   2777  H   ALA A 180      60.188  41.427  39.875  1.00 36.17           H
ATOM   2778  HA  ALA A 180      57.613  41.033  40.090  1.00 43.17           H
ATOM   2779  HB1 ALA A 180      58.142  40.053  42.160  1.00 41.38           H
ATOM   2780  HB2 ALA A 180      59.135  39.532  41.034  1.00 41.38           H
ATOM   2781  HB3 ALA A 180      59.613  40.647  42.060  1.00 41.38           H
ATOM   2782  N   LYS A 181      58.739  43.478  41.822  1.00 33.99           N
ATOM   2783  CA  LYS A 181      58.325  44.690  42.525  1.00 36.22           C
ATOM   2784  C   LYS A 181      57.488  45.583  41.623  1.00 34.97           C
ATOM   2785  O   LYS A 181      56.468  46.142  42.046  1.00 39.95           O
ATOM   2786  CB  LYS A 181      59.570  45.436  42.992  1.00 37.19           C
ATOM   2787  CG  LYS A 181      60.466  44.607  43.886  1.00 45.09           C
ATOM   2788  CD  LYS A 181      61.978  44.901  43.671  1.00 50.44           C
ATOM   2789  CE  LYS A 181      62.692  45.293  44.957  1.00 44.49           C
ATOM   2790  NZ  LYS A 181      64.140  44.978  44.858  1.00 44.42           N1+
ATOM   2791  H   LYS A 181      59.590  43.396  41.725  1.00 40.86           H
ATOM   2792  HA  LYS A 181      57.797  44.452  43.302  1.00 43.55           H
ATOM   2793  HB2 LYS A 181      60.087  45.701  42.215  1.00 44.70           H
ATOM   2794  HB3 LYS A 181      59.296  46.221  43.490  1.00 44.70           H
ATOM   2795  HG2 LYS A 181      60.253  44.801  44.813  1.00 54.19           H
ATOM   2796  HG3 LYS A 181      60.315  43.667  43.701  1.00 54.19           H
ATOM   2797  HD2 LYS A 181      62.407  44.105  43.320  1.00 60.60           H
ATOM   2798  HD3 LYS A 181      62.071  45.633  43.041  1.00 60.60           H
ATOM   2799  HE2 LYS A 181      62.594  46.247  45.104  1.00 53.46           H
ATOM   2800  HE3 LYS A 181      62.318  44.795  45.700  1.00 53.46           H
ATOM   2801  HZ1 LYS A 181      64.553  45.209  45.612  1.00 53.38           H
ATOM   2802  HZ2 LYS A 181      64.252  44.105  44.723  1.00 53.38           H
ATOM   2803  HZ3 LYS A 181      64.503  45.425  44.180  1.00 53.38           H
ATOM   2804  N   LEU A 182      57.917  45.753  40.372  1.00 33.72           N
ATOM   2805  CA  LEU A 182      57.161  46.592  39.449  1.00 34.82           C
ATOM   2806  C   LEU A 182      55.760  46.046  39.244  1.00 40.95           C
ATOM   2807  O   LEU A 182      54.770  46.787  39.314  1.00 37.06           O
ATOM   2808  CB  LEU A 182      57.912  46.706  38.116  1.00 41.62           C
ATOM   2809  CG  LEU A 182      57.115  47.145  36.889  1.00 42.08           C
ATOM   2810  CD1 LEU A 182      56.470  48.496  37.124  1.00 46.98           C
ATOM   2811  CD2 LEU A 182      58.003  47.195  35.675  1.00 44.14           C
ATOM   2812  H   LEU A 182      58.628  45.401  40.040  1.00 40.54           H
ATOM   2813  HA  LEU A 182      57.083  47.483  39.825  1.00 41.86           H
ATOM   2814  HB2 LEU A 182      58.631  47.347  38.231  1.00 50.02           H
ATOM   2815  HB3 LEU A 182      58.292  45.837  37.911  1.00 50.02           H
ATOM   2816  HG  LEU A 182      56.411  46.500  36.720  1.00 50.57           H
ATOM   2817 HD11 LEU A 182      55.972  48.749  36.331  1.00 56.46           H
ATOM   2818 HD12 LEU A 182      55.872  48.432  37.884  1.00 56.46           H
ATOM   2819 HD13 LEU A 182      57.164  49.150  37.302  1.00 56.46           H
ATOM   2820 HD21 LEU A 182      57.476  47.475  34.911  1.00 53.05           H
ATOM   2821 HD22 LEU A 182      58.719  47.829  35.834  1.00 53.05           H
ATOM   2822 HD23 LEU A 182      58.371  46.311  35.518  1.00 53.05           H
ATOM   2823  N   LEU A 183      55.650  44.740  38.986  1.00 37.89           N
ATOM   2824  CA  LEU A 183      54.332  44.150  38.797  1.00 33.87           C
ATOM   2825  C   LEU A 183      53.486  44.318  40.054  1.00 30.74           C
ATOM   2826  O   LEU A 183      52.300  44.659  39.976  1.00 35.90           O
ATOM   2827  CB  LEU A 183      54.472  42.670  38.423  1.00 32.65           C
ATOM   2828  CG  LEU A 183      53.216  41.929  37.974  1.00 31.28           C
ATOM   2829  CD1 LEU A 183      52.768  42.374  36.571  1.00 26.81           C
ATOM   2830  CD2 LEU A 183      53.477  40.418  37.961  1.00 27.29           C
ATOM   2831  H   LEU A 183      56.308  44.190  38.918  1.00 45.54           H
ATOM   2832  HA  LEU A 183      53.882  44.604  38.068  1.00 40.72           H
ATOM   2833  HB2 LEU A 183      55.114  42.604  37.698  1.00 39.26           H
ATOM   2834  HB3 LEU A 183      54.818  42.198  39.196  1.00 39.26           H
ATOM   2835  HG  LEU A 183      52.495  42.109  38.597  1.00 37.62           H
ATOM   2836 HD11 LEU A 183      51.970  41.881  36.323  1.00 32.25           H
ATOM   2837 HD12 LEU A 183      52.579  43.325  36.587  1.00 32.25           H
ATOM   2838 HD13 LEU A 183      53.481  42.189  35.939  1.00 32.25           H
ATOM   2839 HD21 LEU A 183      52.671  39.961  37.674  1.00 32.82           H
ATOM   2840 HD22 LEU A 183      54.202  40.229  37.345  1.00 32.82           H
ATOM   2841 HD23 LEU A 183      53.719  40.132  38.855  1.00 32.82           H
ATOM   2842  N   LYS A 184      54.086  44.093  41.217  1.00 32.29           N
ATOM   2843  CA  LYS A 184      53.377  44.289  42.485  1.00 40.70           C
ATOM   2844  C   LYS A 184      52.828  45.708  42.590  1.00 41.30           C
ATOM   2845  O   LYS A 184      51.658  45.918  42.934  1.00 38.75           O
ATOM   2846  CB  LYS A 184      54.336  44.001  43.639  1.00 36.05           C
ATOM   2847  CG  LYS A 184      53.693  43.874  45.015  1.00 46.98           C
ATOM   2848  CD  LYS A 184      53.961  45.078  45.915  1.00 61.73           C
ATOM   2849  CE  LYS A 184      52.704  45.927  46.102  1.00 65.26           C
ATOM   2850  NZ  LYS A 184      52.968  47.193  46.859  1.00 66.87           N1+
ATOM   2851  H   LYS A 184      54.900  43.828  41.303  1.00 38.82           H
ATOM   2852  HA  LYS A 184      52.635  43.667  42.540  1.00 48.92           H
ATOM   2853  HB2 LYS A 184      54.795  43.166  43.455  1.00 43.33           H
ATOM   2854  HB3 LYS A 184      54.984  44.722  43.686  1.00 43.33           H
ATOM   2855  HG2 LYS A 184      52.732  43.790  44.908  1.00 56.45           H
ATOM   2856  HG3 LYS A 184      54.047  43.086  45.457  1.00 56.45           H
ATOM   2857  HD2 LYS A 184      54.251  44.767  46.787  1.00 74.15           H
ATOM   2858  HD3 LYS A 184      54.646  45.633  45.511  1.00 74.15           H
ATOM   2859  HE2 LYS A 184      52.352  46.167  45.231  1.00 78.39           H
ATOM   2860  HE3 LYS A 184      52.046  45.414  46.597  1.00 78.39           H
ATOM   2861  HZ1 LYS A 184      52.214  47.658  46.947  1.00 80.33           H
ATOM   2862  HZ2 LYS A 184      53.286  47.002  47.669  1.00 80.33           H
ATOM   2863  HZ3 LYS A 184      53.565  47.689  46.424  1.00 80.33           H
ATOM   2864  N   SER A 185      53.658  46.696  42.261  1.00 45.03           N
ATOM   2865  CA  SER A 185      53.240  48.084  42.387  1.00 43.70           C
ATOM   2866  C   SER A 185      52.128  48.416  41.404  1.00 44.23           C
ATOM   2867  O   SER A 185      51.191  49.147  41.742  1.00 44.71           O
ATOM   2868  CB  SER A 185      54.445  48.996  42.167  1.00 45.63           C
ATOM   2869  OG  SER A 185      54.219  50.271  42.738  1.00 72.70           O
ATOM   2870  H   SER A 185      54.459  46.589  41.967  1.00 54.11           H
ATOM   2871  HA  SER A 185      52.905  48.235  43.285  1.00 52.51           H
ATOM   2872  HB2 SER A 185      55.224  48.596  42.584  1.00 54.83           H
ATOM   2873  HB3 SER A 185      54.594  49.098  41.214  1.00 54.83           H
ATOM   2874  HG  SER A 185      54.887  50.765  42.612  1.00 87.31           H
ATOM   2875  N   LYS A 186      52.210  47.885  40.185  1.00 38.47           N
ATOM   2876  CA  LYS A 186      51.251  48.257  39.153  1.00 40.29           C
ATOM   2877  C   LYS A 186      49.912  47.582  39.375  1.00 45.85           C
ATOM   2878  O   LYS A 186      48.857  48.202  39.178  1.00 41.92           O
ATOM   2879  CB  LYS A 186      51.805  47.909  37.764  1.00 36.78           C
ATOM   2880  CG  LYS A 186      50.809  48.119  36.641  1.00 49.07           C
ATOM   2881  CD  LYS A 186      51.442  48.347  35.274  1.00 50.58           C
ATOM   2882  CE  LYS A 186      50.444  49.112  34.407  1.00 59.95           C
ATOM   2883  NZ  LYS A 186      50.728  49.055  32.954  1.00 70.47           N1+
ATOM   2884  H   LYS A 186      52.803  47.315  39.934  1.00 46.24           H
ATOM   2885  HA  LYS A 186      51.111  49.217  39.187  1.00 48.42           H
ATOM   2886  HB2 LYS A 186      52.577  48.469  37.585  1.00 44.21           H
ATOM   2887  HB3 LYS A 186      52.068  46.975  37.757  1.00 44.21           H
ATOM   2888  HG2 LYS A 186      50.243  47.333  36.577  1.00 58.97           H
ATOM   2889  HG3 LYS A 186      50.267  48.896  36.848  1.00 58.97           H
ATOM   2890  HD2 LYS A 186      52.249  48.877  35.368  1.00 60.78           H
ATOM   2891  HD3 LYS A 186      51.635  47.494  34.853  1.00 60.78           H
ATOM   2892  HE2 LYS A 186      49.559  48.740  34.549  1.00 72.01           H
ATOM   2893  HE3 LYS A 186      50.453  50.045  34.673  1.00 72.01           H
ATOM   2894  HZ1 LYS A 186      50.113  49.518  32.506  1.00 84.65           H
ATOM   2895  HZ2 LYS A 186      51.530  49.402  32.788  1.00 84.65           H
ATOM   2896  HZ3 LYS A 186      50.714  48.210  32.675  1.00 84.65           H
ATOM   2897  N   TYR A 187      49.928  46.307  39.768  1.00 40.35           N
ATOM   2898  CA  TYR A 187      48.702  45.533  39.859  1.00 37.58           C
ATOM   2899  C   TYR A 187      48.368  45.165  41.291  1.00 40.81           C
ATOM   2900  O   TYR A 187      47.536  44.283  41.518  1.00 39.03           O
ATOM   2901  CB  TYR A 187      48.765  44.302  38.955  1.00 40.16           C
ATOM   2902  CG  TYR A 187      48.851  44.667  37.491  1.00 37.04           C
ATOM   2903  CD1 TYR A 187      47.727  45.102  36.794  1.00 41.23           C
ATOM   2904  CD2 TYR A 187      50.049  44.578  36.800  1.00 38.28           C
ATOM   2905  CE1 TYR A 187      47.793  45.437  35.438  1.00 44.03           C
ATOM   2906  CE2 TYR A 187      50.128  44.911  35.445  1.00 40.01           C
ATOM   2907  CZ  TYR A 187      48.996  45.340  34.772  1.00 41.59           C
ATOM   2908  OH  TYR A 187      49.066  45.678  33.441  1.00 45.63           O
ATOM   2909  H   TYR A 187      50.637  45.873  39.987  1.00 48.50           H
ATOM   2910  HA  TYR A 187      47.975  46.086  39.533  1.00 45.17           H
ATOM   2911  HB2 TYR A 187      49.551  43.782  39.182  1.00 48.27           H
ATOM   2912  HB3 TYR A 187      47.964  43.771  39.086  1.00 48.27           H
ATOM   2913  HD1 TYR A 187      46.913  45.167  37.240  1.00 49.55           H
ATOM   2914  HD2 TYR A 187      50.813  44.289  37.245  1.00 46.01           H
ATOM   2915  HE1 TYR A 187      47.032  45.727  34.990  1.00 52.91           H
ATOM   2916  HE2 TYR A 187      50.940  44.848  34.996  1.00 48.09           H
ATOM   2917  HH  TYR A 187      49.851  45.574  33.159  1.00 54.83           H
ATOM   2918  N   GLY A 188      48.948  45.886  42.251  1.00 48.83           N
ATOM   2919  CA  GLY A 188      48.675  45.633  43.656  1.00 47.68           C
ATOM   2920  C   GLY A 188      47.208  45.420  43.959  1.00 49.23           C
ATOM   2921  O   GLY A 188      46.864  44.679  44.881  1.00 63.79           O
ATOM   2922  H   GLY A 188      49.504  46.527  42.110  1.00 58.67           H
ATOM   2923  HA2 GLY A 188      49.161  44.841  43.938  1.00 57.29           H
ATOM   2924  HA3 GLY A 188      48.988  46.385  44.183  1.00 57.29           H
ATOM   2925  N   LYS A 189      46.321  46.047  43.190  1.00 46.30           N
ATOM   2926  CA  LYS A 189      44.893  46.039  43.486  1.00 53.88           C
ATOM   2927  C   LYS A 189      44.094  45.015  42.666  1.00 55.46           C
ATOM   2928  O   LYS A 189      42.864  45.113  42.592  1.00 53.77           O
ATOM   2929  CB  LYS A 189      44.309  47.440  43.288  1.00 69.36           C
ATOM   2930  CG  LYS A 189      45.100  48.571  43.977  1.00 70.00           C
ATOM   2931  CD  LYS A 189      44.493  49.962  43.726  1.00 78.16           C
ATOM   2932  CE  LYS A 189      42.990  50.054  44.038  1.00 83.87           C
ATOM   2933  NZ  LYS A 189      42.188  50.408  42.826  1.00 80.51           N1+
ATOM   2934  H   LYS A 189      46.526  46.490  42.482  1.00 55.64           H
ATOM   2935  HA  LYS A 189      44.779  45.809  44.422  1.00 64.73           H
ATOM   2936  HB2 LYS A 189      44.286  47.634  42.338  1.00 83.30           H
ATOM   2937  HB3 LYS A 189      43.407  47.452  43.646  1.00 83.30           H
ATOM   2938  HG2 LYS A 189      45.105  48.415  44.934  1.00 84.08           H
ATOM   2939  HG3 LYS A 189      46.008  48.575  43.636  1.00 84.08           H
ATOM   2940  HD2 LYS A 189      44.952  50.608  44.285  1.00 93.87           H
ATOM   2941  HD3 LYS A 189      44.615  50.192  42.791  1.00 93.87           H
ATOM   2942  HE2 LYS A 189      42.680  49.196  44.367  1.00100.72           H
ATOM   2943  HE3 LYS A 189      42.846  50.741  44.708  1.00100.72           H
ATOM   2944  HZ1 LYS A 189      41.324  50.454  43.037  1.00 96.68           H
ATOM   2945  HZ2 LYS A 189      42.450  51.196  42.507  1.00 96.68           H
ATOM   2946  HZ3 LYS A 189      42.299  49.789  42.197  1.00 96.68           H
ATOM   2947  N   ALA A 190      44.753  44.051  42.035  1.00 39.02           N
ATOM   2948  CA  ALA A 190      44.011  42.988  41.382  1.00 37.48           C
ATOM   2949  C   ALA A 190      43.153  42.272  42.412  1.00 37.15           C
ATOM   2950  O   ALA A 190      43.566  42.072  43.552  1.00 37.03           O
ATOM   2951  CB  ALA A 190      44.977  41.986  40.744  1.00 36.74           C
ATOM   2952  H   ALA A 190      45.608  43.991  41.971  1.00 46.91           H
ATOM   2953  HA  ALA A 190      43.437  43.358  40.693  1.00 45.06           H
ATOM   2954  HB1 ALA A 190      44.464  41.284  40.313  1.00 44.16           H
ATOM   2955  HB2 ALA A 190      45.523  42.448  40.088  1.00 44.16           H
ATOM   2956  HB3 ALA A 190      45.541  41.607  41.437  1.00 44.16           H
ATOM   2957  N   LYS A 191      41.955  41.879  42.003  1.00 33.14           N
ATOM   2958  CA  LYS A 191      41.125  41.061  42.873  1.00 37.03           C
ATOM   2959  C   LYS A 191      41.573  39.606  42.818  1.00 36.00           C
ATOM   2960  O   LYS A 191      41.643  38.934  43.853  1.00 27.80           O
ATOM   2961  CB  LYS A 191      39.660  41.189  42.467  1.00 41.32           C
ATOM   2962  CG  LYS A 191      38.672  40.377  43.305  1.00 57.99           C
ATOM   2963  CD  LYS A 191      37.379  40.061  42.519  1.00 70.90           C
ATOM   2964  CE  LYS A 191      36.553  38.935  43.168  1.00 80.72           C
ATOM   2965  NZ  LYS A 191      35.520  38.344  42.247  1.00 85.67           N1+
ATOM   2966  H   LYS A 191      41.604  42.069  41.241  1.00 39.84           H
ATOM   2967  HA  LYS A 191      41.215  41.372  43.787  1.00 44.52           H
ATOM   2968  HB2 LYS A 191      39.402  42.122  42.537  1.00 49.66           H
ATOM   2969  HB3 LYS A 191      39.569  40.897  41.546  1.00 49.66           H
ATOM   2970  HG2 LYS A 191      39.085  39.537  43.560  1.00 69.66           H
ATOM   2971  HG3 LYS A 191      38.430  40.885  44.095  1.00 69.66           H
ATOM   2972  HD2 LYS A 191      36.826  40.857  42.484  1.00 85.16           H
ATOM   2973  HD3 LYS A 191      37.615  39.781  41.621  1.00 85.16           H
ATOM   2974  HE2 LYS A 191      37.152  38.223  43.440  1.00 96.95           H
ATOM   2975  HE3 LYS A 191      36.091  39.292  43.944  1.00 96.95           H
ATOM   2976  HZ1 LYS A 191      35.071  37.701  42.667  1.00102.88           H
ATOM   2977  HZ2 LYS A 191      34.947  38.975  41.988  1.00102.88           H
ATOM   2978  HZ3 LYS A 191      35.915  37.999  41.529  1.00102.88           H
ATOM   2979  N   LEU A 192      41.878  39.121  41.619  1.00 28.61           N
ATOM   2980  CA  LEU A 192      42.360  37.765  41.382  1.00 30.44           C
ATOM   2981  C   LEU A 192      43.675  37.798  40.604  1.00 27.04           C
ATOM   2982  O   LEU A 192      43.851  38.608  39.675  1.00 26.71           O
ATOM   2983  CB  LEU A 192      41.349  36.978  40.566  1.00 27.35           C
ATOM   2984  CG  LEU A 192      40.177  36.303  41.247  1.00 38.01           C
ATOM   2985  CD1 LEU A 192      39.323  37.318  41.939  1.00 41.70           C
ATOM   2986  CD2 LEU A 192      39.378  35.543  40.211  1.00 43.68           C
ATOM   2987  H   LEU A 192      41.811  39.581  40.896  1.00 34.41           H
ATOM   2988  HA  LEU A 192      42.504  37.312  42.228  1.00 36.60           H
ATOM   2989  HB2 LEU A 192      40.971  37.584  39.909  1.00 32.90           H
ATOM   2990  HB3 LEU A 192      41.834  36.279  40.100  1.00 32.90           H
ATOM   2991  HG  LEU A 192      40.505  35.672  41.908  1.00 45.69           H
ATOM   2992 HD11 LEU A 192      38.580  36.865  42.368  1.00 50.12           H
ATOM   2993 HD12 LEU A 192      39.857  37.780  42.604  1.00 50.12           H
ATOM   2994 HD13 LEU A 192      38.991  37.951  41.283  1.00 50.12           H
ATOM   2995 HD21 LEU A 192      38.627  35.110  40.648  1.00 52.49           H
ATOM   2996 HD22 LEU A 192      39.057  36.166  39.541  1.00 52.49           H
ATOM   2997 HD23 LEU A 192      39.949  34.877  39.798  1.00 52.49           H
ATOM   2998  N   VAL A 193      44.592  36.912  40.998  1.00 22.03           N
ATOM   2999  CA  VAL A 193      45.860  36.669  40.323  1.00 21.79           C
ATOM   3000  C   VAL A 193      45.900  35.196  39.894  1.00 25.31           C
ATOM   3001  O   VAL A 193      45.772  34.292  40.736  1.00 22.24           O
ATOM   3002  CB  VAL A 193      47.031  37.060  41.221  1.00 28.04           C
ATOM   3003  CG1 VAL A 193      48.358  36.727  40.607  1.00 28.26           C
ATOM   3004  CG2 VAL A 193      46.913  38.530  41.505  1.00 22.44           C
ATOM   3005  H   VAL A 193      44.490  36.415  41.692  1.00 26.51           H
ATOM   3006  HA  VAL A 193      45.902  37.215  39.522  1.00 26.23           H
ATOM   3007  HB  VAL A 193      46.960  36.583  42.063  1.00 33.72           H
ATOM   3008 HG11 VAL A 193      49.064  36.995  41.216  1.00 33.99           H
ATOM   3009 HG12 VAL A 193      48.402  35.771  40.449  1.00 33.99           H
ATOM   3010 HG13 VAL A 193      48.446  37.205  39.767  1.00 33.99           H
ATOM   3011 HG21 VAL A 193      47.649  38.801  42.075  1.00 27.00           H
ATOM   3012 HG22 VAL A 193      46.947  39.016  40.666  1.00 27.00           H
ATOM   3013 HG23 VAL A 193      46.068  38.698  41.951  1.00 27.00           H
ATOM   3014  N   VAL A 194      46.040  34.963  38.584  1.00 20.67           N
ATOM   3015  CA  VAL A 194      46.018  33.635  37.976  1.00 22.98           C
ATOM   3016  C   VAL A 194      47.463  33.253  37.617  1.00 23.35           C
ATOM   3017  O   VAL A 194      48.040  33.843  36.672  1.00 21.84           O
ATOM   3018  CB  VAL A 194      45.107  33.572  36.740  1.00 20.43           C
ATOM   3019  CG1 VAL A 194      45.017  32.133  36.170  1.00 20.07           C
ATOM   3020  CG2 VAL A 194      43.745  34.101  37.079  1.00 22.56           C
ATOM   3021  H   VAL A 194      46.153  35.590  38.006  1.00 24.88           H
ATOM   3022  HA  VAL A 194      45.689  32.994  38.625  1.00 27.65           H
ATOM   3023  HB  VAL A 194      45.481  34.140  36.049  1.00 24.60           H
ATOM   3024 HG11 VAL A 194      44.435  32.138  35.394  1.00 24.16           H
ATOM   3025 HG12 VAL A 194      45.905  31.838  35.915  1.00 24.16           H
ATOM   3026 HG13 VAL A 194      44.655  31.546  36.851  1.00 24.16           H
ATOM   3027 HG21 VAL A 194      43.183  34.055  36.290  1.00 27.15           H
ATOM   3028 HG22 VAL A 194      43.365  33.561  37.790  1.00 27.15           H
ATOM   3029 HG23 VAL A 194      43.829  35.022  37.372  1.00 27.15           H
ATOM   3030  N   PRO A 195      48.069  32.313  38.335  1.00 19.50           N
ATOM   3031  CA  PRO A 195      49.377  31.761  37.941  1.00 19.69           C
ATOM   3032  C   PRO A 195      49.231  30.556  37.004  1.00 13.94           C
ATOM   3033  O   PRO A 195      48.183  29.891  36.932  1.00 19.30           O
ATOM   3034  CB  PRO A 195      49.953  31.292  39.308  1.00 17.58           C
ATOM   3035  CG  PRO A 195      48.955  31.666  40.362  1.00 18.68           C
ATOM   3036  CD  PRO A 195      47.636  31.787  39.644  1.00 19.09           C
ATOM   3037  HA  PRO A 195      49.947  32.439  37.545  1.00 23.70           H
ATOM   3038  HB2 PRO A 195      50.079  30.331  39.289  1.00 21.18           H
ATOM   3039  HB3 PRO A 195      50.798  31.740  39.470  1.00 21.18           H
ATOM   3040  HG2 PRO A 195      48.916  30.969  41.035  1.00 22.49           H
ATOM   3041  HG3 PRO A 195      49.206  32.514  40.762  1.00 22.49           H
ATOM   3042  HD2 PRO A 195      47.217  30.918  39.544  1.00 22.98           H
ATOM   3043  HD3 PRO A 195      47.056  32.421  40.094  1.00 22.98           H
ATOM   3044  N   SER A 196      50.297  30.309  36.243  1.00 16.92           N
ATOM   3045  CA  SER A 196      50.362  29.134  35.380  1.00 15.73           C
ATOM   3046  C   SER A 196      50.200  27.831  36.134  1.00 17.88           C
ATOM   3047  O   SER A 196      49.429  26.952  35.724  1.00 17.96           O
ATOM   3048  CB  SER A 196      51.668  29.168  34.597  1.00 18.10           C
ATOM   3049  OG  SER A 196      51.474  30.054  33.517  1.00 16.50           O
ATOM   3050  H   SER A 196      50.996  30.809  36.210  1.00 20.38           H
ATOM   3051  HA  SER A 196      49.637  29.187  34.738  1.00 18.96           H
ATOM   3052  HB2 SER A 196      52.383  29.494  35.166  1.00 21.80           H
ATOM   3053  HB3 SER A 196      51.872  28.281  34.262  1.00 21.80           H
ATOM   3054  HG  SER A 196      52.175  30.103  33.056  1.00 19.88           H
ATOM   3055  N   HIS A 197      50.909  27.669  37.265  1.00 18.30           N
ATOM   3056  CA  HIS A 197      51.109  26.334  37.842  1.00 15.94           C
ATOM   3057  C   HIS A 197      50.680  26.273  39.304  1.00 21.07           C
ATOM   3058  O   HIS A 197      50.984  25.278  39.997  1.00 20.59           O
ATOM   3059  CB  HIS A 197      52.571  25.886  37.657  1.00 18.98           C
ATOM   3060  CG  HIS A 197      53.046  25.955  36.225  1.00 17.15           C
ATOM   3061  ND1 HIS A 197      52.521  25.155  35.236  1.00 15.52           N
ATOM   3062  CD2 HIS A 197      53.964  26.742  35.626  1.00 19.83           C
ATOM   3063  CE1 HIS A 197      53.108  25.429  34.081  1.00 17.85           C
ATOM   3064  NE2 HIS A 197      54.009  26.373  34.293  1.00 20.39           N
ATOM   3065  H   HIS A 197      51.278  28.307  37.709  1.00 22.03           H
ATOM   3066  HA  HIS A 197      50.553  25.708  37.354  1.00 19.20           H
ATOM   3067  HB2 HIS A 197      52.656  24.967  37.954  1.00 22.86           H
ATOM   3068  HB3 HIS A 197      53.144  26.460  38.188  1.00 22.86           H
ATOM   3069  HD1 HIS A 197      51.908  24.563  35.351  1.00 18.70           H
ATOM   3070  HD2 HIS A 197      54.497  27.382  36.039  1.00 23.87           H
ATOM   3071  HE1 HIS A 197      52.933  25.014  33.268  1.00 21.50           H
ATOM   3072  N   SER A 198      50.070  27.335  39.796  1.00 18.68           N
ATOM   3073  CA  SER A 198      49.343  27.381  41.064  1.00 17.90           C
ATOM   3074  C   SER A 198      47.911  27.835  40.815  1.00 22.97           C
ATOM   3075  O   SER A 198      47.606  28.402  39.760  1.00 18.18           O
ATOM   3076  CB  SER A 198      50.039  28.309  42.100  1.00 17.86           C
ATOM   3077  OG  SER A 198      51.344  27.887  42.479  1.00 18.89           O
ATOM   3078  H   SER A 198      50.062  28.093  39.389  1.00 22.49           H
ATOM   3079  HA  SER A 198      49.311  26.487  41.439  1.00 21.55           H
ATOM   3080  HB2 SER A 198      50.105  29.197  41.717  1.00 21.50           H
ATOM   3081  HB3 SER A 198      49.487  28.343  42.897  1.00 21.50           H
ATOM   3082  HG  SER A 198      51.844  27.860  41.805  1.00 22.74           H
ATOM   3083  N   GLU A 199      47.012  27.561  41.774  1.00 20.96           N
ATOM   3084  CA  GLU A 199      45.624  27.992  41.633  1.00 16.04           C
ATOM   3085  C   GLU A 199      45.521  29.510  41.773  1.00 14.89           C
ATOM   3086  O   GLU A 199      46.481  30.183  42.125  1.00 17.06           O
ATOM   3087  CB  GLU A 199      44.678  27.266  42.597  1.00 18.32           C
ATOM   3088  CG  GLU A 199      44.628  25.714  42.438  1.00 17.69           C
ATOM   3089  CD  GLU A 199      44.297  25.267  40.991  1.00 18.98           C
ATOM   3090  OE1 GLU A 199      43.219  25.655  40.501  1.00 18.08           O
ATOM   3091  OE2 GLU A 199      45.130  24.546  40.449  1.00 21.30           O1-
ATOM   3092  H   GLU A 199      47.183  27.135  42.501  1.00 25.23           H
ATOM   3093  HA  GLU A 199      45.334  27.771  40.734  1.00 19.33           H
ATOM   3094  HB2 GLU A 199      44.959  27.457  43.506  1.00 22.06           H
ATOM   3095  HB3 GLU A 199      43.779  27.603  42.458  1.00 22.06           H
ATOM   3096  HG2 GLU A 199      45.492  25.345  42.675  1.00 21.30           H
ATOM   3097  HG3 GLU A 199      43.943  25.359  43.025  1.00 21.30           H
ATOM   3098  N   VAL A 200      44.315  30.019  41.525  1.00 19.47           N
ATOM   3099  CA  VAL A 200      44.044  31.458  41.575  1.00 16.21           C
ATOM   3100  C   VAL A 200      44.084  31.906  43.035  1.00 18.96           C
ATOM   3101  O   VAL A 200      43.535  31.231  43.913  1.00 19.31           O
ATOM   3102  CB  VAL A 200      42.683  31.779  40.939  1.00 20.40           C
ATOM   3103  CG1 VAL A 200      42.364  33.253  41.072  1.00 24.89           C
ATOM   3104  CG2 VAL A 200      42.661  31.341  39.447  1.00 22.37           C
ATOM   3105  H   VAL A 200      43.627  29.546  41.323  1.00 23.44           H
ATOM   3106  HA  VAL A 200      44.732  31.935  41.087  1.00 19.53           H
ATOM   3107  HB  VAL A 200      41.993  31.282  41.406  1.00 24.56           H
ATOM   3108 HG11 VAL A 200      41.502  33.427  40.663  1.00 29.94           H
ATOM   3109 HG12 VAL A 200      42.337  33.486  42.013  1.00 29.94           H
ATOM   3110 HG13 VAL A 200      43.053  33.766  40.623  1.00 29.94           H
ATOM   3111 HG21 VAL A 200      41.794  31.554  39.068  1.00 26.92           H
ATOM   3112 HG22 VAL A 200      43.357  31.817  38.968  1.00 26.92           H
ATOM   3113 HG23 VAL A 200      42.818  30.385  39.397  1.00 26.92           H
ATOM   3114  N   GLY A 201      44.782  33.004  43.291  1.00 20.69           N
ATOM   3115  CA  GLY A 201      44.785  33.661  44.587  1.00 21.07           C
ATOM   3116  C   GLY A 201      44.500  35.132  44.455  1.00 24.79           C
ATOM   3117  O   GLY A 201      43.944  35.548  43.438  1.00 23.83           O
ATOM   3118  H   GLY A 201      45.278  33.398  42.709  1.00 24.90           H
ATOM   3119  HA2 GLY A 201      44.109  33.264  45.157  1.00 25.36           H
ATOM   3120  HA3 GLY A 201      45.652  33.549  45.008  1.00 25.36           H
ATOM   3121  N   ASP A 202      44.898  35.932  45.453  1.00 23.42           N
ATOM   3122  CA  ASP A 202      44.733  37.375  45.355  1.00 27.20           C
ATOM   3123  C   ASP A 202      46.096  38.053  45.210  1.00 24.87           C
ATOM   3124  O   ASP A 202      47.090  37.410  44.847  1.00 23.62           O
ATOM   3125  CB  ASP A 202      43.848  37.903  46.496  1.00 25.00           C
ATOM   3126  CG  ASP A 202      44.482  37.789  47.875  1.00 26.61           C
ATOM   3127  OD1 ASP A 202      45.705  37.637  48.000  1.00 23.13           O
ATOM   3128  OD2 ASP A 202      43.704  37.886  48.851  1.00 26.94           O1-
ATOM   3129  H   ASP A 202      45.261  35.663  46.185  1.00 28.18           H
ATOM   3130  HA  ASP A 202      44.252  37.556  44.532  1.00 32.72           H
ATOM   3131  HB2 ASP A 202      43.657  38.840  46.335  1.00 30.08           H
ATOM   3132  HB3 ASP A 202      43.020  37.397  46.509  1.00 30.08           H
ATOM   3133  N   ALA A 203      46.170  39.343  45.539  1.00 29.56           N
ATOM   3134  CA  ALA A 203      47.420  40.050  45.293  1.00 24.04           C
ATOM   3135  C   ALA A 203      48.522  39.602  46.226  1.00 29.31           C
ATOM   3136  O   ALA A 203      49.690  39.932  45.988  1.00 26.12           O
ATOM   3137  CB  ALA A 203      47.204  41.561  45.414  1.00 39.10           C
ATOM   3138  H   ALA A 203      45.540  39.812  45.889  1.00 35.55           H
ATOM   3139  HA  ALA A 203      47.708  39.865  44.385  1.00 28.93           H
ATOM   3140  HB1 ALA A 203      48.045  42.014  45.247  1.00 46.99           H
ATOM   3141  HB2 ALA A 203      46.543  41.838  44.760  1.00 46.99           H
ATOM   3142  HB3 ALA A 203      46.890  41.763  46.309  1.00 46.99           H
ATOM   3143  N   SER A 204      48.179  38.855  47.276  1.00 27.03           N
ATOM   3144  CA  SER A 204      49.203  38.205  48.084  1.00 25.25           C
ATOM   3145  C   SER A 204      50.175  37.413  47.218  1.00 23.49           C
ATOM   3146  O   SER A 204      51.351  37.284  47.575  1.00 25.32           O
ATOM   3147  CB  SER A 204      48.561  37.265  49.115  1.00 31.36           C
ATOM   3148  OG  SER A 204      47.621  37.912  49.971  1.00 27.15           O
ATOM   3149  H   SER A 204      47.372  38.711  47.536  1.00 32.51           H
ATOM   3150  HA  SER A 204      49.706  38.881  48.563  1.00 30.38           H
ATOM   3151  HB2 SER A 204      48.103  36.554  48.639  1.00 37.71           H
ATOM   3152  HB3 SER A 204      49.265  36.885  49.664  1.00 37.71           H
ATOM   3153  HG  SER A 204      46.997  38.241  49.515  1.00 32.66           H
ATOM   3154  N   LEU A 205      49.715  36.863  46.080  1.00 23.94           N
ATOM   3155  CA  LEU A 205      50.623  36.026  45.294  1.00 23.03           C
ATOM   3156  C   LEU A 205      51.716  36.873  44.663  1.00 26.67           C
ATOM   3157  O   LEU A 205      52.827  36.390  44.430  1.00 25.81           O
ATOM   3158  CB  LEU A 205      49.885  35.182  44.242  1.00 20.95           C
ATOM   3159  CG  LEU A 205      48.692  34.332  44.668  1.00 21.99           C
ATOM   3160  CD1 LEU A 205      48.232  33.514  43.480  1.00 21.85           C
ATOM   3161  CD2 LEU A 205      49.065  33.480  45.902  1.00 24.08           C
ATOM   3162  H   LEU A 205      48.923  36.955  45.760  1.00 28.80           H
ATOM   3163  HA  LEU A 205      51.059  35.406  45.900  1.00 27.71           H
ATOM   3164  HB2 LEU A 205      49.564  35.786  43.555  1.00 25.22           H
ATOM   3165  HB3 LEU A 205      50.531  34.575  43.847  1.00 25.22           H
ATOM   3166  HG  LEU A 205      47.964  34.920  44.922  1.00 26.46           H
ATOM   3167 HD11 LEU A 205      47.473  32.971  43.745  1.00 26.29           H
ATOM   3168 HD12 LEU A 205      47.976  34.115  42.763  1.00 26.29           H
ATOM   3169 HD13 LEU A 205      48.961  32.944  43.189  1.00 26.29           H
ATOM   3170 HD21 LEU A 205      48.298  32.946  46.160  1.00 28.97           H
ATOM   3171 HD22 LEU A 205      49.809  32.901  45.672  1.00 28.97           H
ATOM   3172 HD23 LEU A 205      49.317  34.071  46.629  1.00 28.97           H
ATOM   3173  N   LEU A 206      51.418  38.143  44.394  1.00 25.09           N
ATOM   3174  CA  LEU A 206      52.448  39.060  43.911  1.00 30.54           C
ATOM   3175  C   LEU A 206      53.536  39.266  44.958  1.00 26.39           C
ATOM   3176  O   LEU A 206      54.729  39.272  44.632  1.00 25.76           O
ATOM   3177  CB  LEU A 206      51.804  40.388  43.494  1.00 27.35           C
ATOM   3178  CG  LEU A 206      50.738  40.320  42.411  1.00 30.79           C
ATOM   3179  CD1 LEU A 206      49.840  41.556  42.337  1.00 35.98           C
ATOM   3180  CD2 LEU A 206      51.446  40.105  41.086  1.00 33.73           C
ATOM   3181  H   LEU A 206      50.638  38.494  44.480  1.00 30.19           H
ATOM   3182  HA  LEU A 206      52.865  38.675  43.125  1.00 36.73           H
ATOM   3183  HB2 LEU A 206      51.391  40.783  44.278  1.00 32.89           H
ATOM   3184  HB3 LEU A 206      52.504  40.976  43.171  1.00 32.89           H
ATOM   3185  HG  LEU A 206      50.172  39.549  42.575  1.00 37.02           H
ATOM   3186 HD11 LEU A 206      49.192  41.433  41.625  1.00 43.25           H
ATOM   3187 HD12 LEU A 206      49.383  41.665  43.186  1.00 43.25           H
ATOM   3188 HD13 LEU A 206      50.389  42.334  42.154  1.00 43.25           H
ATOM   3189 HD21 LEU A 206      50.784  40.058  40.378  1.00 40.55           H
ATOM   3190 HD22 LEU A 206      52.049  40.848  40.926  1.00 40.55           H
ATOM   3191 HD23 LEU A 206      51.946  39.275  41.127  1.00 40.55           H
ATOM   3192  N   LYS A 207      53.146  39.421  46.233  1.00 28.61           N
ATOM   3193  CA  LYS A 207      54.117  39.604  47.304  1.00 24.25           C
ATOM   3194  C   LYS A 207      54.942  38.347  47.533  1.00 28.45           C
ATOM   3195  O   LYS A 207      56.166  38.424  47.731  1.00 26.42           O
ATOM   3196  CB  LYS A 207      53.374  40.067  48.574  1.00 30.86           C
ATOM   3197  CG  LYS A 207      54.021  39.743  49.889  1.00 40.61           C
ATOM   3198  CD  LYS A 207      52.953  39.714  51.010  1.00 59.94           C
ATOM   3199  CE  LYS A 207      53.035  38.421  51.837  1.00 63.53           C
ATOM   3200  NZ  LYS A 207      52.075  38.407  52.990  1.00 50.61           N1+
ATOM   3201  H   LYS A 207      52.327  39.422  46.495  1.00 34.41           H
ATOM   3202  HA  LYS A 207      54.729  40.312  47.049  1.00 29.17           H
ATOM   3203  HB2 LYS A 207      53.276  41.032  48.532  1.00 37.11           H
ATOM   3204  HB3 LYS A 207      52.495  39.657  48.577  1.00 37.11           H
ATOM   3205  HG2 LYS A 207      54.440  38.870  49.839  1.00 48.81           H
ATOM   3206  HG3 LYS A 207      54.677  40.424  50.106  1.00 48.81           H
ATOM   3207  HD2 LYS A 207      53.095  40.465  51.607  1.00 72.01           H
ATOM   3208  HD3 LYS A 207      52.070  39.764  50.612  1.00 72.01           H
ATOM   3209  HE2 LYS A 207      52.827  37.666  51.264  1.00 76.31           H
ATOM   3210  HE3 LYS A 207      53.933  38.330  52.193  1.00 76.31           H
ATOM   3211  HZ1 LYS A 207      52.153  37.644  53.442  1.00 60.81           H
ATOM   3212  HZ2 LYS A 207      52.248  39.086  53.538  1.00 60.81           H
ATOM   3213  HZ3 LYS A 207      51.240  38.481  52.692  1.00 60.81           H
ATOM   3214  N   LEU A 208      54.301  37.172  47.524  1.00 23.93           N
ATOM   3215  CA  LEU A 208      55.065  35.933  47.685  1.00 28.47           C
ATOM   3216  C   LEU A 208      56.035  35.700  46.520  1.00 27.41           C
ATOM   3217  O   LEU A 208      57.119  35.137  46.710  1.00 23.37           O
ATOM   3218  CB  LEU A 208      54.112  34.749  47.864  1.00 22.87           C
ATOM   3219  CG  LEU A 208      53.415  34.571  49.228  1.00 26.87           C
ATOM   3220  CD1 LEU A 208      52.243  33.539  49.173  1.00 26.25           C
ATOM   3221  CD2 LEU A 208      54.439  34.151  50.265  1.00 35.30           C
ATOM   3222  H   LEU A 208      53.452  37.068  47.429  1.00 28.80           H
ATOM   3223  HA  LEU A 208      55.595  36.004  48.494  1.00 34.24           H
ATOM   3224  HB2 LEU A 208      53.411  34.828  47.198  1.00 27.52           H
ATOM   3225  HB3 LEU A 208      54.615  33.936  47.697  1.00 27.52           H
ATOM   3226  HG  LEU A 208      53.046  35.425  49.504  1.00 32.32           H
ATOM   3227 HD11 LEU A 208      51.844  33.468  50.054  1.00 31.58           H
ATOM   3228 HD12 LEU A 208      51.582  33.846  48.533  1.00 31.58           H
ATOM   3229 HD13 LEU A 208      52.594  32.678  48.898  1.00 31.58           H
ATOM   3230 HD21 LEU A 208      53.994  34.041  51.120  1.00 42.43           H
ATOM   3231 HD22 LEU A 208      54.840  33.312  49.989  1.00 42.43           H
ATOM   3232 HD23 LEU A 208      55.120  34.838  50.331  1.00 42.43           H
ATOM   3233  N   THR A 209      55.647  36.069  45.303  1.00 25.70           N
ATOM   3234  CA  THR A 209      56.561  35.889  44.175  1.00 26.35           C
ATOM   3235  C   THR A 209      57.817  36.724  44.378  1.00 23.63           C
ATOM   3236  O   THR A 209      58.943  36.245  44.190  1.00 24.33           O
ATOM   3237  CB  THR A 209      55.861  36.268  42.869  1.00 23.59           C
ATOM   3238  OG1 THR A 209      54.857  35.292  42.541  1.00 21.65           O
ATOM   3239  CG2 THR A 209      56.839  36.312  41.688  1.00 24.59           C
ATOM   3240  H   THR A 209      54.886  36.417  45.106  1.00 30.91           H
ATOM   3241  HA  THR A 209      56.821  34.956  44.120  1.00 31.70           H
ATOM   3242  HB  THR A 209      55.448  37.141  42.962  1.00 28.38           H
ATOM   3243  HG1 THR A 209      54.284  35.253  43.154  1.00 26.05           H
ATOM   3244 HG21 THR A 209      56.367  36.554  40.876  1.00 29.58           H
ATOM   3245 HG22 THR A 209      57.533  36.968  41.857  1.00 29.58           H
ATOM   3246 HG23 THR A 209      57.250  35.442  41.566  1.00 29.58           H
ATOM   3247  N   LEU A 210      57.631  37.998  44.716  1.00 27.23           N
ATOM   3248  CA  LEU A 210      58.754  38.843  45.105  1.00 31.08           C
ATOM   3249  C   LEU A 210      59.638  38.199  46.173  1.00 30.56           C
ATOM   3250  O   LEU A 210      60.868  38.234  46.063  1.00 28.18           O
ATOM   3251  CB  LEU A 210      58.217  40.192  45.576  1.00 29.43           C
ATOM   3252  CG  LEU A 210      59.263  41.094  46.219  1.00 32.09           C
ATOM   3253  CD1 LEU A 210      60.393  41.370  45.212  1.00 34.18           C
ATOM   3254  CD2 LEU A 210      58.572  42.359  46.711  1.00 35.40           C
ATOM   3255  H   LEU A 210      56.868  38.395  44.729  1.00 32.75           H
ATOM   3256  HA  LEU A 210      59.307  39.003  44.324  1.00 37.37           H
ATOM   3257  HB2 LEU A 210      57.850  40.664  44.812  1.00 35.40           H
ATOM   3258  HB3 LEU A 210      57.519  40.037  46.231  1.00 35.40           H
ATOM   3259  HG  LEU A 210      59.646  40.640  46.986  1.00 38.58           H
ATOM   3260 HD11 LEU A 210      61.054  41.945  45.630  1.00 41.09           H
ATOM   3261 HD12 LEU A 210      60.801  40.528  44.956  1.00 41.09           H
ATOM   3262 HD13 LEU A 210      60.020  41.808  44.431  1.00 41.09           H
ATOM   3263 HD21 LEU A 210      59.232  42.939  47.122  1.00 42.56           H
ATOM   3264 HD22 LEU A 210      58.161  42.808  45.956  1.00 42.56           H
ATOM   3265 HD23 LEU A 210      57.894  42.116  47.361  1.00 42.56           H
ATOM   3266  N   GLU A 211      59.040  37.602  47.222  1.00 31.06           N
ATOM   3267  CA  GLU A 211      59.847  36.966  48.258  1.00 30.60           C
ATOM   3268  C   GLU A 211      60.655  35.796  47.718  1.00 34.72           C
ATOM   3269  O   GLU A 211      61.825  35.610  48.088  1.00 30.41           O
ATOM   3270  CB  GLU A 211      58.962  36.533  49.436  1.00 29.35           C
ATOM   3271  CG  GLU A 211      58.303  37.725  50.134  1.00 37.79           C
ATOM   3272  CD  GLU A 211      57.513  37.321  51.356  1.00 48.41           C
ATOM   3273  OE1 GLU A 211      57.799  36.233  51.911  1.00 65.98           O
ATOM   3274  OE2 GLU A 211      56.605  38.086  51.764  1.00 52.56           O1-
ATOM   3275  H   GLU A 211      58.191  37.557  47.347  1.00 37.35           H
ATOM   3276  HA  GLU A 211      60.478  37.621  48.596  1.00 36.80           H
ATOM   3277  HB2 GLU A 211      58.260  35.950  49.109  1.00 35.29           H
ATOM   3278  HB3 GLU A 211      59.507  36.066  50.088  1.00 35.29           H
ATOM   3279  HG2 GLU A 211      58.992  38.348  50.414  1.00 45.43           H
ATOM   3280  HG3 GLU A 211      57.695  38.159  49.513  1.00 45.43           H
ATOM   3281  N   GLN A 212      60.058  34.997  46.836  1.00 28.64           N
ATOM   3282  CA  GLN A 212      60.769  33.861  46.274  1.00 27.42           C
ATOM   3283  C   GLN A 212      61.894  34.317  45.342  1.00 26.42           C
ATOM   3284  O   GLN A 212      62.936  33.657  45.246  1.00 28.55           O
ATOM   3285  CB  GLN A 212      59.787  32.972  45.497  1.00 30.46           C
ATOM   3286  CG  GLN A 212      58.729  32.262  46.304  1.00 31.71           C
ATOM   3287  CD  GLN A 212      59.288  31.303  47.343  1.00 28.35           C
ATOM   3288  OE1 GLN A 212      60.394  30.782  47.213  1.00 29.55           O
ATOM   3289  NE2 GLN A 212      58.491  31.019  48.331  1.00 34.09           N
ATOM   3290  H   GLN A 212      59.251  35.092  46.552  1.00 34.45           H
ATOM   3291  HA  GLN A 212      61.158  33.336  46.991  1.00 32.98           H
ATOM   3292  HB2 GLN A 212      59.328  33.526  44.846  1.00 36.62           H
ATOM   3293  HB3 GLN A 212      60.298  32.291  45.032  1.00 36.62           H
ATOM   3294  HG2 GLN A 212      58.194  32.924  46.770  1.00 38.13           H
ATOM   3295  HG3 GLN A 212      58.167  31.751  45.701  1.00 38.13           H
ATOM   3296 HE21 GLN A 212      57.706  31.367  48.364  1.00 40.99           H
ATOM   3297 HE22 GLN A 212      58.749  30.482  48.951  1.00 40.99           H
ATOM   3298  N   ALA A 213      61.685  35.407  44.606  1.00 30.92           N
ATOM   3299  CA  ALA A 213      62.722  35.844  43.679  1.00 35.18           C
ATOM   3300  C   ALA A 213      63.923  36.370  44.460  1.00 36.36           C
ATOM   3301  O   ALA A 213      65.075  36.032  44.160  1.00 33.76           O
ATOM   3302  CB  ALA A 213      62.157  36.897  42.721  1.00 33.90           C
ATOM   3303  H   ALA A 213      60.977  35.894  44.623  1.00 37.18           H
ATOM   3304  HA  ALA A 213      63.016  35.085  43.152  1.00 42.30           H
ATOM   3305  HB1 ALA A 213      62.858  37.177  42.111  1.00 40.75           H
ATOM   3306  HB2 ALA A 213      61.421  36.507  42.222  1.00 40.75           H
ATOM   3307  HB3 ALA A 213      61.842  37.656  43.236  1.00 40.75           H
ATOM   3308  N   VAL A 214      63.656  37.177  45.493  1.00 33.11           N
ATOM   3309  CA  VAL A 214      64.703  37.649  46.405  1.00 38.46           C
ATOM   3310  C   VAL A 214      65.435  36.468  47.033  1.00 39.35           C
ATOM   3311  O   VAL A 214      66.671  36.396  47.043  1.00 41.32           O
ATOM   3312  CB  VAL A 214      64.089  38.556  47.484  1.00 34.58           C
ATOM   3313  CG1 VAL A 214      65.118  38.889  48.564  1.00 46.13           C
ATOM   3314  CG2 VAL A 214      63.535  39.843  46.854  1.00 32.91           C
ATOM   3315  H   VAL A 214      62.870  37.468  45.687  1.00 39.81           H
ATOM   3316  HA  VAL A 214      65.348  38.171  45.904  1.00 46.23           H
ATOM   3317  HB  VAL A 214      63.352  38.089  47.907  1.00 41.57           H
ATOM   3318 HG11 VAL A 214      64.703  39.461  49.228  1.00 55.43           H
ATOM   3319 HG12 VAL A 214      65.419  38.065  48.977  1.00 55.43           H
ATOM   3320 HG13 VAL A 214      65.868  39.347  48.154  1.00 55.43           H
ATOM   3321 HG21 VAL A 214      63.154  40.397  47.553  1.00 39.57           H
ATOM   3322 HG22 VAL A 214      64.259  40.315  46.414  1.00 39.57           H
ATOM   3323 HG23 VAL A 214      62.851  39.608  46.208  1.00 39.57           H
ATOM   3324  N   LYS A 215      64.674  35.537  47.599  1.00 37.89           N
ATOM   3325  CA  LYS A 215      65.265  34.316  48.135  1.00 34.93           C
ATOM   3326  C   LYS A 215      66.117  33.588  47.103  1.00 43.47           C
ATOM   3327  O   LYS A 215      67.295  33.301  47.342  1.00 44.96           O
ATOM   3328  CB  LYS A 215      64.157  33.409  48.668  1.00 39.34           C
ATOM   3329  CG  LYS A 215      64.606  31.979  48.935  1.00 51.98           C
ATOM   3330  CD  LYS A 215      63.610  31.232  49.821  1.00 65.65           C
ATOM   3331  CE  LYS A 215      64.034  29.782  50.054  1.00 71.02           C
ATOM   3332  NZ  LYS A 215      63.758  28.895  48.880  1.00 77.20           N1+
ATOM   3333  H   LYS A 215      63.820  35.588  47.686  1.00 45.54           H
ATOM   3334  HA  LYS A 215      65.840  34.549  48.880  1.00 41.99           H
ATOM   3335  HB2 LYS A 215      63.827  33.777  49.502  1.00 47.28           H
ATOM   3336  HB3 LYS A 215      63.439  33.377  48.016  1.00 47.28           H
ATOM   3337  HG2 LYS A 215      64.679  31.504  48.093  1.00 62.45           H
ATOM   3338  HG3 LYS A 215      65.464  31.993  49.388  1.00 62.45           H
ATOM   3339  HD2 LYS A 215      63.555  31.674  50.683  1.00 78.86           H
ATOM   3340  HD3 LYS A 215      62.740  31.228  49.391  1.00 78.86           H
ATOM   3341  HE2 LYS A 215      64.988  29.758  50.229  1.00 85.30           H
ATOM   3342  HE3 LYS A 215      63.548  29.430  50.816  1.00 85.30           H
ATOM   3343  HZ1 LYS A 215      64.021  28.063  49.059  1.00 92.71           H
ATOM   3344  HZ2 LYS A 215      62.887  28.890  48.700  1.00 92.71           H
ATOM   3345  HZ3 LYS A 215      64.200  29.189  48.165  1.00 92.71           H
ATOM   3346  N   GLY A 216      65.538  33.271  45.945  1.00 39.34           N
ATOM   3347  CA  GLY A 216      66.278  32.531  44.940  1.00 44.45           C
ATOM   3348  C   GLY A 216      67.555  33.227  44.523  1.00 47.70           C
ATOM   3349  O   GLY A 216      68.557  32.575  44.217  1.00 46.89           O
ATOM   3350  H   GLY A 216      64.731  33.471  45.725  1.00 47.29           H
ATOM   3351  HA2 GLY A 216      66.507  31.655  45.289  1.00 53.42           H
ATOM   3352  HA3 GLY A 216      65.723  32.413  44.154  1.00 53.42           H
ATOM   3353  N   LEU A 217      67.547  34.557  44.534  1.00 45.89           N
ATOM   3354  CA  LEU A 217      68.739  35.317  44.191  1.00 46.32           C
ATOM   3355  C   LEU A 217      69.860  35.070  45.194  1.00 51.43           C
ATOM   3356  O   LEU A 217      70.932  34.572  44.834  1.00 57.89           O
ATOM   3357  CB  LEU A 217      68.389  36.804  44.128  1.00 49.67           C
ATOM   3358  CG  LEU A 217      69.499  37.782  43.745  1.00 42.97           C
ATOM   3359  CD1 LEU A 217      70.385  37.200  42.642  1.00 50.40           C
ATOM   3360  CD2 LEU A 217      68.862  39.079  43.312  1.00 45.00           C
ATOM   3361  H   LEU A 217      66.865  35.040  44.737  1.00 55.14           H
ATOM   3362  HA  LEU A 217      69.051  35.042  43.314  1.00 55.66           H
ATOM   3363  HB2 LEU A 217      67.676  36.916  43.479  1.00 59.68           H
ATOM   3364  HB3 LEU A 217      68.066  37.072  45.003  1.00 59.68           H
ATOM   3365  HG  LEU A 217      70.054  37.959  44.521  1.00 51.64           H
ATOM   3366 HD11 LEU A 217      71.078  37.842  42.422  1.00 60.56           H
ATOM   3367 HD12 LEU A 217      70.786  36.377  42.962  1.00 60.56           H
ATOM   3368 HD13 LEU A 217      69.839  37.021  41.861  1.00 60.56           H
ATOM   3369 HD21 LEU A 217      69.560  39.706  43.066  1.00 54.08           H
ATOM   3370 HD22 LEU A 217      68.287  38.908  42.550  1.00 54.08           H
ATOM   3371 HD23 LEU A 217      68.341  39.435  44.048  1.00 54.08           H
ATOM   3372  N   ASN A 218      69.633  35.422  46.462  1.00 54.34           N
ATOM   3373  CA  ASN A 218      70.641  35.178  47.494  1.00 60.17           C
ATOM   3374  C   ASN A 218      71.118  33.733  47.455  1.00 67.35           C
ATOM   3375  O   ASN A 218      72.322  33.457  47.413  1.00 71.55           O
ATOM   3376  CB  ASN A 218      70.057  35.493  48.871  1.00 59.20           C
ATOM   3377  CG  ASN A 218      69.645  36.938  49.011  1.00 68.55           C
ATOM   3378  OD1 ASN A 218      70.230  37.823  48.387  1.00 73.62           O
ATOM   3379  ND2 ASN A 218      68.638  37.190  49.836  1.00 84.35           N
ATOM   3380  H   ASN A 218      68.914  35.798  46.746  1.00 65.29           H
ATOM   3381  HA  ASN A 218      71.404  35.757  47.344  1.00 72.27           H
ATOM   3382  HB2 ASN A 218      69.271  34.942  49.015  1.00 71.12           H
ATOM   3383  HB3 ASN A 218      70.724  35.304  49.549  1.00 71.12           H
ATOM   3384 HD21 ASN A 218      68.367  37.998  49.949  1.00101.29           H
ATOM   3385 HD22 ASN A 218      68.256  36.545  50.257  1.00101.29           H
ATOM   3386  N   GLU A 219      70.171  32.798  47.479  1.00 67.75           N
ATOM   3387  CA  GLU A 219      70.475  31.373  47.458  1.00 71.88           C
ATOM   3388  C   GLU A 219      71.462  31.012  46.349  1.00 79.05           C
ATOM   3389  O   GLU A 219      72.358  30.184  46.550  1.00 80.03           O
ATOM   3390  CB  GLU A 219      69.153  30.630  47.280  1.00 69.13           C
ATOM   3391  CG  GLU A 219      69.217  29.126  47.252  1.00 72.38           C
ATOM   3392  CD  GLU A 219      67.836  28.535  47.032  1.00 72.03           C
ATOM   3393  OE1 GLU A 219      67.018  28.568  47.978  1.00 73.32           O
ATOM   3394  OE2 GLU A 219      67.556  28.081  45.901  1.00 66.51           O1-
ATOM   3395  H   GLU A 219      69.328  32.970  47.508  1.00 81.37           H
ATOM   3396  HA  GLU A 219      70.862  31.112  48.309  1.00 86.33           H
ATOM   3397  HB2 GLU A 219      68.567  30.879  48.011  1.00 83.04           H
ATOM   3398  HB3 GLU A 219      68.757  30.916  46.442  1.00 83.04           H
ATOM   3399  HG2 GLU A 219      69.792  28.840  46.525  1.00 86.93           H
ATOM   3400  HG3 GLU A 219      69.557  28.801  48.100  1.00 86.93           H
ATOM   3401  N   SER A 220      71.312  31.613  45.167  1.00 81.69           N
ATOM   3402  CA  SER A 220      72.232  31.340  44.069  1.00 83.94           C
ATOM   3403  C   SER A 220      73.531  32.118  44.196  1.00 88.34           C
ATOM   3404  O   SER A 220      74.501  31.794  43.501  1.00 76.24           O
ATOM   3405  CB  SER A 220      71.577  31.678  42.731  1.00 78.30           C
ATOM   3406  OG  SER A 220      71.584  33.077  42.525  1.00 64.25           O
ATOM   3407  H   SER A 220      70.690  32.177  44.979  1.00 98.11           H
ATOM   3408  HA  SER A 220      72.448  30.395  44.066  1.00100.80           H
ATOM   3409  HB2 SER A 220      72.074  31.249  42.017  1.00 94.03           H
ATOM   3410  HB3 SER A 220      70.660  31.363  42.737  1.00 94.03           H
ATOM   3411  HG  SER A 220      71.159  33.460  43.140  1.00 77.18           H
ATOM   3412  N   LYS A 221      73.566  33.141  45.049  1.00 90.52           N
ATOM   3413  CA  LYS A 221      74.823  33.797  45.377  1.00 92.13           C
ATOM   3414  C   LYS A 221      75.570  33.013  46.449  1.00 92.85           C
ATOM   3415  O   LYS A 221      76.804  32.949  46.424  1.00 85.57           O
ATOM   3416  CB  LYS A 221      74.541  35.218  45.861  1.00 90.48           C
ATOM   3417  CG  LYS A 221      75.113  36.327  44.990  1.00 94.01           C
ATOM   3418  CD  LYS A 221      74.142  37.491  44.913  1.00 94.43           C
ATOM   3419  CE  LYS A 221      74.786  38.731  44.321  1.00 91.53           C
ATOM   3420  NZ  LYS A 221      73.996  39.959  44.641  1.00 74.54           N1+
ATOM   3421  H   LYS A 221      72.879  33.470  45.447  1.00108.70           H
ATOM   3422  HA  LYS A 221      75.381  33.845  44.585  1.00110.63           H
ATOM   3423  HB2 LYS A 221      73.580  35.345  45.900  1.00108.65           H
ATOM   3424  HB3 LYS A 221      74.918  35.321  46.749  1.00108.65           H
ATOM   3425  HG2 LYS A 221      75.945  36.645  45.374  1.00112.88           H
ATOM   3426  HG3 LYS A 221      75.261  35.990  44.092  1.00112.88           H
ATOM   3427  HD2 LYS A 221      73.391  37.242  44.351  1.00113.39           H
ATOM   3428  HD3 LYS A 221      73.834  37.707  45.807  1.00113.39           H
ATOM   3429  HE2 LYS A 221      75.677  38.837  44.691  1.00109.91           H
ATOM   3430  HE3 LYS A 221      74.831  38.640  43.357  1.00109.91           H
ATOM   3431  HZ1 LYS A 221      74.388  40.674  44.286  1.00 89.52           H
ATOM   3432  HZ2 LYS A 221      73.173  39.886  44.309  1.00 89.52           H
ATOM   3433  HZ3 LYS A 221      73.943  40.065  45.523  1.00 89.52           H
ATOM   3434  N   LYS A 222      74.821  32.409  47.376  1.00 93.29           N
ATOM   3435  CA  LYS A 222      75.316  31.593  48.497  1.00 93.84           C
ATOM   3436  C   LYS A 222      75.215  32.354  49.822  1.00 95.83           C
ATOM   3437  O   LYS A 222      75.159  33.586  49.842  1.00 90.48           O
ATOM   3438  CB  LYS A 222      76.739  31.063  48.303  1.00 94.79           C
ATOM   3439  CG  LYS A 222      76.889  30.080  47.162  1.00 90.96           C
ATOM   3440  CD  LYS A 222      78.228  30.245  46.477  1.00 88.01           C
ATOM   3441  CE  LYS A 222      78.430  29.201  45.407  1.00 86.63           C
ATOM   3442  NZ  LYS A 222      77.536  29.432  44.242  1.00 98.91           N1+
ATOM   3443  H   LYS A 222      73.963  32.462  47.375  1.00112.03           H
ATOM   3444  HA  LYS A 222      74.739  30.818  48.575  1.00112.68           H
ATOM   3445  HB2 LYS A 222      77.017  30.615  49.117  1.00113.83           H
ATOM   3446  HB3 LYS A 222      77.328  31.813  48.124  1.00113.83           H
ATOM   3447  HG2 LYS A 222      76.189  30.236  46.508  1.00109.23           H
ATOM   3448  HG3 LYS A 222      76.832  29.175  47.507  1.00109.23           H
ATOM   3449  HD2 LYS A 222      78.937  30.151  47.132  1.00105.69           H
ATOM   3450  HD3 LYS A 222      78.269  31.120  46.061  1.00105.69           H
ATOM   3451  HE2 LYS A 222      78.232  28.325  45.773  1.00104.04           H
ATOM   3452  HE3 LYS A 222      79.348  29.235  45.097  1.00104.04           H
ATOM   3453  HZ1 LYS A 222      77.673  28.805  43.626  1.00118.77           H
ATOM   3454  HZ2 LYS A 222      77.702  30.230  43.886  1.00118.77           H
ATOM   3455  HZ3 LYS A 222      76.685  29.401  44.502  1.00118.77           H
ATOM   3456  HC  LYS A 222      75.194  31.867  50.695  1.00115.08           H
TER
ATOM   3457  N   ALA B   1      16.540 -12.509  29.944  1.00 54.64           N
ATOM   3458  CA  ALA B   1      15.188 -12.159  29.524  1.00 50.65           C
ATOM   3459  C   ALA B   1      14.856 -12.779  28.184  1.00 47.10           C
ATOM   3460  O   ALA B   1      15.657 -12.756  27.246  1.00 47.07           O
ATOM   3461  CB  ALA B   1      15.039 -10.648  29.460  1.00 54.68           C
ATOM   3462  H1  ALA B   1      16.694 -12.181  30.833  1.00 65.64           H
ATOM   3463  H2  ALA B   1      17.175 -12.113  29.342  1.00 65.64           H
ATOM   3464  HA  ALA B   1      14.556 -12.496  30.177  1.00 60.86           H
ATOM   3465  HB1 ALA B   1      15.210 -10.277  30.339  1.00 65.69           H
ATOM   3466  HB2 ALA B   1      14.136 -10.433  29.179  1.00 65.69           H
ATOM   3467  HB3 ALA B   1      15.677 -10.295  28.821  1.00 65.69           H
ATOM   3468  N   GLU B   2      13.673 -13.366  28.101  1.00 50.34           N
ATOM   3469  CA  GLU B   2      13.110 -13.807  26.834  1.00 61.22           C
ATOM   3470  C   GLU B   2      11.810 -13.082  26.550  1.00 57.27           C
ATOM   3471  O   GLU B   2      11.271 -13.202  25.444  1.00 54.16           O
ATOM   3472  CB  GLU B   2      12.898 -15.332  26.837  1.00 68.76           C
ATOM   3473  CG  GLU B   2      13.857 -16.131  25.943  1.00 73.06           C
ATOM   3474  CD  GLU B   2      15.255 -15.517  25.857  1.00 77.31           C
ATOM   3475  OE1 GLU B   2      15.520 -14.768  24.890  1.00 88.16           O
ATOM   3476  OE2 GLU B   2      16.074 -15.772  26.772  1.00 60.02           O1-
ATOM   3477  H   GLU B   2      13.166 -13.523  28.778  1.00 60.48           H
ATOM   3478  HA  GLU B   2      13.733 -13.593  26.122  1.00 73.54           H
ATOM   3479  HB2 GLU B   2      13.008 -15.656  27.744  1.00 82.59           H
ATOM   3480  HB3 GLU B   2      11.995 -15.517  26.533  1.00 82.59           H
ATOM   3481  HG2 GLU B   2      13.947 -17.028  26.301  1.00 87.75           H
ATOM   3482  HG3 GLU B   2      13.493 -16.169  25.045  1.00 87.75           H
ATOM   3483  N   SER B   3      11.333 -12.291  27.508  1.00 51.00           N
ATOM   3484  CA  SER B   3      10.138 -11.472  27.372  1.00 52.16           C
ATOM   3485  C   SER B   3      10.584 -10.103  26.875  1.00 42.41           C
ATOM   3486  O   SER B   3      10.799  -9.179  27.657  1.00 37.90           O
ATOM   3487  CB  SER B   3       9.465 -11.338  28.727  1.00 56.79           C
ATOM   3488  OG  SER B   3       9.168 -12.610  29.276  1.00 65.68           O
ATOM   3489  H   SER B   3      11.704 -12.211  28.280  1.00 61.28           H
ATOM   3490  HA  SER B   3       9.520 -11.867  26.736  1.00 62.66           H
ATOM   3491  HB2 SER B   3      10.062 -10.867  29.329  1.00 68.23           H
ATOM   3492  HB3 SER B   3       8.640 -10.840  28.621  1.00 68.23           H
ATOM   3493  HG  SER B   3       8.797 -12.520  30.025  1.00 78.89           H
ATOM   3494  N   LEU B   4      10.718  -9.968  25.565  1.00 38.41           N
ATOM   3495  CA  LEU B   4      11.117  -8.707  24.952  1.00 30.16           C
ATOM   3496  C   LEU B   4       9.898  -7.984  24.423  1.00 25.11           C
ATOM   3497  O   LEU B   4       8.840  -8.585  24.239  1.00 24.18           O
ATOM   3498  CB  LEU B   4      12.110  -8.941  23.805  1.00 29.38           C
ATOM   3499  CG  LEU B   4      13.479  -9.563  24.099  1.00 37.76           C
ATOM   3500  CD1 LEU B   4      14.517  -9.232  23.022  1.00 38.10           C
ATOM   3501  CD2 LEU B   4      14.015  -9.171  25.452  1.00 41.63           C
ATOM   3502  H   LEU B   4      10.583 -10.601  24.998  1.00 46.17           H
ATOM   3503  HA  LEU B   4      11.543  -8.145  25.618  1.00 36.27           H
ATOM   3504  HB2 LEU B   4      11.678  -9.521  23.158  1.00 35.33           H
ATOM   3505  HB3 LEU B   4      12.281  -8.083  23.387  1.00 35.33           H
ATOM   3506  HG  LEU B   4      13.374 -10.527  24.104  1.00 45.39           H
ATOM   3507 HD11 LEU B   4      15.360  -9.649  23.259  1.00 45.79           H
ATOM   3508 HD12 LEU B   4      14.207  -9.574  22.169  1.00 45.79           H
ATOM   3509 HD13 LEU B   4      14.626  -8.269  22.974  1.00 45.79           H
ATOM   3510 HD21 LEU B   4      14.879  -9.592  25.582  1.00 50.03           H
ATOM   3511 HD22 LEU B   4      14.107  -8.206  25.487  1.00 50.03           H
ATOM   3512 HD23 LEU B   4      13.395  -9.470  26.135  1.00 50.03           H
ATOM   3513  N   PRO B   5      10.008  -6.671  24.169  1.00 24.45           N
ATOM   3514  CA  PRO B   5       8.887  -5.949  23.562  1.00 23.92           C
ATOM   3515  C   PRO B   5       8.520  -6.518  22.186  1.00 22.19           C
ATOM   3516  O   PRO B   5       9.384  -6.977  21.436  1.00 27.07           O
ATOM   3517  CB  PRO B   5       9.421  -4.509  23.468  1.00 20.19           C
ATOM   3518  CG  PRO B   5      10.470  -4.437  24.549  1.00 21.44           C
ATOM   3519  CD  PRO B   5      11.131  -5.769  24.486  1.00 21.59           C
ATOM   3520  HA  PRO B   5       8.111  -5.971  24.142  1.00 28.78           H
ATOM   3521  HB2 PRO B   5       9.814  -4.359  22.594  1.00 24.30           H
ATOM   3522  HB3 PRO B   5       8.704  -3.879  23.639  1.00 24.30           H
ATOM   3523  HG2 PRO B   5      11.100  -3.727  24.353  1.00 25.80           H
ATOM   3524  HG3 PRO B   5      10.047  -4.300  25.411  1.00 25.80           H
ATOM   3525  HD2 PRO B   5      11.792  -5.787  23.776  1.00 25.99           H
ATOM   3526  HD3 PRO B   5      11.520  -5.997  25.344  1.00 25.99           H
ATOM   3527  N   ASP B   6       7.225  -6.521  21.896  1.00 22.89           N
ATOM   3528  CA  ASP B   6       6.717  -7.094  20.650  1.00 28.40           C
ATOM   3529  C   ASP B   6       7.087  -6.218  19.464  1.00 21.87           C
ATOM   3530  O   ASP B   6       7.280  -5.004  19.596  1.00 22.13           O
ATOM   3531  CB  ASP B   6       5.188  -7.167  20.668  1.00 27.81           C
ATOM   3532  CG  ASP B   6       4.643  -8.152  21.726  1.00 36.07           C
ATOM   3533  OD1 ASP B   6       5.306  -9.164  21.958  1.00 40.65           O
ATOM   3534  OD2 ASP B   6       3.562  -7.912  22.321  1.00 37.26           O1-
ATOM   3535  H   ASP B   6       6.613  -6.196  22.405  1.00 27.54           H
ATOM   3536  HA  ASP B   6       7.079  -7.984  20.516  1.00 34.15           H
ATOM   3537  HB2 ASP B   6       4.833  -6.286  20.868  1.00 33.45           H
ATOM   3538  HB3 ASP B   6       4.876  -7.460  19.797  1.00 33.45           H
ATOM   3539  N   LEU B   7       7.064  -6.835  18.266  1.00 24.68           N
ATOM   3540  CA  LEU B   7       7.195  -6.068  17.030  1.00 22.76           C
ATOM   3541  C   LEU B   7       6.143  -4.976  16.964  1.00 23.24           C
ATOM   3542  O   LEU B   7       4.964  -5.214  17.225  1.00 24.02           O
ATOM   3543  CB  LEU B   7       7.027  -7.008  15.839  1.00 30.64           C
ATOM   3544  CG  LEU B   7       7.012  -6.346  14.449  1.00 29.56           C
ATOM   3545  CD1 LEU B   7       8.423  -6.090  13.966  1.00 32.16           C
ATOM   3546  CD2 LEU B   7       6.232  -7.220  13.455  1.00 35.35           C
ATOM   3547  H   LEU B   7       6.975  -7.683  18.152  1.00 29.69           H
ATOM   3548  HA  LEU B   7       8.074  -5.660  16.986  1.00 27.38           H
ATOM   3549  HB2 LEU B   7       7.759  -7.645  15.847  1.00 36.84           H
ATOM   3550  HB3 LEU B   7       6.187  -7.483  15.941  1.00 36.84           H
ATOM   3551  HG  LEU B   7       6.559  -5.491  14.514  1.00 35.54           H
ATOM   3552 HD11 LEU B   7       8.385  -5.673  13.091  1.00 38.66           H
ATOM   3553 HD12 LEU B   7       8.869  -5.501  14.595  1.00 38.66           H
ATOM   3554 HD13 LEU B   7       8.896  -6.935  13.911  1.00 38.66           H
ATOM   3555 HD21 LEU B   7       6.233  -6.788  12.587  1.00 42.49           H
ATOM   3556 HD22 LEU B   7       6.661  -8.088  13.394  1.00 42.49           H
ATOM   3557 HD23 LEU B   7       5.321  -7.323  13.773  1.00 42.49           H
ATOM   3558  N   LYS B   8       6.561  -3.762  16.634  1.00 21.57           N
ATOM   3559  CA  LYS B   8       5.628  -2.655  16.419  1.00 24.78           C
ATOM   3560  C   LYS B   8       5.595  -2.260  14.939  1.00 21.64           C
ATOM   3561  O   LYS B   8       6.595  -2.403  14.222  1.00 21.06           O
ATOM   3562  CB  LYS B   8       6.011  -1.425  17.255  1.00 29.83           C
ATOM   3563  CG  LYS B   8       6.285  -1.727  18.729  1.00 30.74           C
ATOM   3564  CD  LYS B   8       7.162  -0.647  19.378  1.00 36.52           C
ATOM   3565  CE  LYS B   8       6.353   0.607  19.663  1.00 41.79           C
ATOM   3566  NZ  LYS B   8       6.864   1.301  20.889  1.00 54.89           N1+
ATOM   3567  H   LYS B   8       7.387  -3.548  16.526  1.00 25.96           H
ATOM   3568  HA  LYS B   8       4.736  -2.934  16.679  1.00 29.81           H
ATOM   3569  HB2 LYS B   8       6.815  -1.033  16.880  1.00 35.87           H
ATOM   3570  HB3 LYS B   8       5.285  -0.784  17.215  1.00 35.87           H
ATOM   3571  HG2 LYS B   8       5.443  -1.762  19.210  1.00 36.96           H
ATOM   3572  HG3 LYS B   8       6.747  -2.576  18.801  1.00 36.96           H
ATOM   3573  HD2 LYS B   8       7.516  -0.980  20.217  1.00 43.90           H
ATOM   3574  HD3 LYS B   8       7.885  -0.414  18.775  1.00 43.90           H
ATOM   3575  HE2 LYS B   8       6.429   1.217  18.912  1.00 50.22           H
ATOM   3576  HE3 LYS B   8       5.426   0.366  19.811  1.00 50.22           H
ATOM   3577  HZ1 LYS B   8       6.384   2.033  21.046  1.00 65.94           H
ATOM   3578  HZ2 LYS B   8       6.804   0.759  21.592  1.00 65.94           H
ATOM   3579  HZ3 LYS B   8       7.716   1.532  20.775  1.00 65.94           H
ATOM   3580  N   ILE B   9       4.435  -1.773  14.496  1.00 22.08           N
ATOM   3581  CA  ILE B   9       4.217  -1.283  13.133  1.00 24.73           C
ATOM   3582  C   ILE B   9       3.459   0.024  13.293  1.00 27.86           C
ATOM   3583  O   ILE B   9       2.333   0.037  13.800  1.00 29.96           O
ATOM   3584  CB  ILE B   9       3.439  -2.276  12.232  1.00 25.35           C
ATOM   3585  CG1 ILE B   9       4.176  -3.604  12.133  1.00 24.05           C
ATOM   3586  CG2 ILE B   9       3.196  -1.700  10.790  1.00 25.42           C
ATOM   3587  CD1 ILE B   9       3.307  -4.773  11.673  1.00 32.37           C
ATOM   3588  H   ILE B   9       3.731  -1.715  14.988  1.00 26.57           H
ATOM   3589  HA  ILE B   9       5.073  -1.095  12.716  1.00 29.76           H
ATOM   3590  HB  ILE B   9       2.575  -2.440  12.641  1.00 30.49           H
ATOM   3591 HG12 ILE B   9       4.903  -3.509  11.497  1.00 28.93           H
ATOM   3592 HG13 ILE B   9       4.533  -3.827  13.006  1.00 28.93           H
ATOM   3593 HG21 ILE B   9       2.707  -2.356  10.267  1.00 30.58           H
ATOM   3594 HG22 ILE B   9       2.680  -0.882  10.860  1.00 30.58           H
ATOM   3595 HG23 ILE B   9       4.053  -1.518  10.374  1.00 30.58           H
ATOM   3596 HD11 ILE B   9       3.851  -5.575  11.637  1.00 38.92           H
ATOM   3597 HD12 ILE B   9       2.581  -4.893  12.305  1.00 38.92           H
ATOM   3598 HD13 ILE B   9       2.951  -4.574  10.793  1.00 38.92           H
ATOM   3599  N   GLU B  10       4.092   1.125  12.914  1.00 21.62           N
ATOM   3600  CA  GLU B  10       3.538   2.457  13.095  1.00 23.56           C
ATOM   3601  C   GLU B  10       3.594   3.194  11.748  1.00 24.63           C
ATOM   3602  O   GLU B  10       4.531   2.996  10.964  1.00 24.46           O
ATOM   3603  CB  GLU B  10       4.398   3.195  14.135  1.00 23.17           C
ATOM   3604  CG  GLU B  10       4.454   2.539  15.585  1.00 27.49           C
ATOM   3605  CD  GLU B  10       5.709   2.935  16.365  1.00 34.12           C
ATOM   3606  OE1 GLU B  10       6.821   2.803  15.826  1.00 28.40           O
ATOM   3607  OE2 GLU B  10       5.615   3.414  17.517  1.00 35.68           O1-
ATOM   3608  H   GLU B  10       4.866   1.126  12.539  1.00 26.02           H
ATOM   3609  HA  GLU B  10       2.619   2.409  13.404  1.00 28.35           H
ATOM   3610  HB2 GLU B  10       5.308   3.239  13.802  1.00 27.88           H
ATOM   3611  HB3 GLU B  10       4.049   4.095  14.237  1.00 27.88           H
ATOM   3612  HG2 GLU B  10       3.680   2.829  16.094  1.00 33.06           H
ATOM   3613  HG3 GLU B  10       4.449   1.573  15.496  1.00 33.06           H
ATOM   3614  N   LYS B  11       2.582   4.017  11.484  1.00 24.36           N
ATOM   3615  CA  LYS B  11       2.514   4.814  10.262  1.00 25.29           C
ATOM   3616  C   LYS B  11       3.265   6.127  10.437  1.00 26.04           C
ATOM   3617  O   LYS B  11       2.967   6.918  11.349  1.00 25.33           O
ATOM   3618  CB  LYS B  11       1.065   5.116   9.890  1.00 25.69           C
ATOM   3619  CG  LYS B  11       0.937   5.951   8.588  1.00 25.89           C
ATOM   3620  CD  LYS B  11      -0.487   6.084   8.191  1.00 28.45           C
ATOM   3621  CE  LYS B  11      -0.648   7.055   7.035  1.00 43.99           C
ATOM   3622  NZ  LYS B  11      -1.726   6.625   6.124  1.00 52.93           N1+
ATOM   3623  H   LYS B  11       1.910   4.133  12.008  1.00 29.31           H
ATOM   3624  HA  LYS B  11       2.922   4.321   9.533  1.00 30.43           H
ATOM   3625  HB2 LYS B  11       0.593   4.279   9.757  1.00 30.90           H
ATOM   3626  HB3 LYS B  11       0.653   5.618  10.610  1.00 30.90           H
ATOM   3627  HG2 LYS B  11       1.299   6.839   8.736  1.00 31.15           H
ATOM   3628  HG3 LYS B  11       1.416   5.506   7.871  1.00 31.15           H
ATOM   3629  HD2 LYS B  11      -0.824   5.218   7.911  1.00 34.21           H
ATOM   3630  HD3 LYS B  11      -1.000   6.418   8.943  1.00 34.21           H
ATOM   3631  HE2 LYS B  11      -0.873   7.932   7.381  1.00 52.87           H
ATOM   3632  HE3 LYS B  11       0.180   7.094   6.530  1.00 52.87           H
ATOM   3633  HZ1 LYS B  11      -1.807   7.205   5.454  1.00 63.59           H
ATOM   3634  HZ2 LYS B  11      -1.540   5.821   5.791  1.00 63.59           H
ATOM   3635  HZ3 LYS B  11      -2.498   6.584   6.565  1.00 63.59           H
ATOM   3636  N   LEU B  12       4.234   6.363   9.561  1.00 16.94           N
ATOM   3637  CA  LEU B  12       4.988   7.620   9.553  1.00 20.54           C
ATOM   3638  C   LEU B  12       4.450   8.644   8.561  1.00 28.39           C
ATOM   3639  O   LEU B  12       4.465   9.838   8.861  1.00 19.77           O
ATOM   3640  CB  LEU B  12       6.475   7.353   9.254  1.00 18.90           C
ATOM   3641  CG  LEU B  12       7.396   8.555   9.083  1.00 21.46           C
ATOM   3642  CD1 LEU B  12       7.381   9.469  10.350  1.00 22.17           C
ATOM   3643  CD2 LEU B  12       8.769   8.099   8.731  1.00 20.43           C
ATOM   3644  H   LEU B  12       4.479   5.807   8.952  1.00 20.41           H
ATOM   3645  HA  LEU B  12       4.934   8.015  10.437  1.00 24.72           H
ATOM   3646  HB2 LEU B  12       6.834   6.823   9.983  1.00 22.76           H
ATOM   3647  HB3 LEU B  12       6.526   6.839   8.434  1.00 22.76           H
ATOM   3648  HG  LEU B  12       7.069   9.086   8.340  1.00 25.83           H
ATOM   3649 HD11 LEU B  12       7.978  10.220  10.204  1.00 26.68           H
ATOM   3650 HD12 LEU B  12       6.477   9.787  10.498  1.00 26.68           H
ATOM   3651 HD13 LEU B  12       7.680   8.952  11.115  1.00 26.68           H
ATOM   3652 HD21 LEU B  12       9.341   8.875   8.625  1.00 24.59           H
ATOM   3653 HD22 LEU B  12       9.105   7.533   9.443  1.00 24.59           H
ATOM   3654 HD23 LEU B  12       8.732   7.599   7.900  1.00 24.59           H
ATOM   3655  N   ASP B  13       3.998   8.205   7.382  1.00 23.41           N
ATOM   3656  CA  ASP B  13       3.575   9.072   6.280  1.00 22.72           C
ATOM   3657  C   ASP B  13       2.669   8.236   5.379  1.00 24.11           C
ATOM   3658  O   ASP B  13       2.489   7.033   5.586  1.00 25.49           O
ATOM   3659  CB  ASP B  13       4.812   9.644   5.552  1.00 22.08           C
ATOM   3660  CG  ASP B  13       4.506  10.867   4.626  1.00 24.13           C
ATOM   3661  OD1 ASP B  13       3.385  11.367   4.621  1.00 26.60           O
ATOM   3662  OD2 ASP B  13       5.469  11.354   3.997  1.00 28.01           O1-
ATOM   3663  H   ASP B  13       3.926   7.370   7.191  1.00 28.16           H
ATOM   3664  HA  ASP B  13       3.057   9.813   6.632  1.00 27.34           H
ATOM   3665  HB2 ASP B  13       5.458   9.931   6.216  1.00 26.57           H
ATOM   3666  HB3 ASP B  13       5.198   8.946   5.000  1.00 26.57           H
ATOM   3667  N   GLU B  14       2.086   8.891   4.382  1.00 27.67           N
ATOM   3668  CA  GLU B  14       1.342   8.176   3.342  1.00 32.68           C
ATOM   3669  C   GLU B  14       2.217   7.112   2.674  1.00 23.52           C
ATOM   3670  O   GLU B  14       3.296   7.410   2.148  1.00 23.09           O
ATOM   3671  CB  GLU B  14       0.840   9.170   2.292  1.00 37.59           C
ATOM   3672  CG  GLU B  14      -0.111  10.195   2.816  1.00 49.06           C
ATOM   3673  CD  GLU B  14      -1.480   9.604   3.120  1.00 64.13           C
ATOM   3674  OE1 GLU B  14      -2.030   8.906   2.238  1.00 77.93           O
ATOM   3675  OE2 GLU B  14      -1.993   9.824   4.239  1.00 87.74           O1-
ATOM   3676  H   GLU B  14       2.103   9.745   4.281  1.00 33.28           H
ATOM   3677  HA  GLU B  14       0.574   7.736   3.739  1.00 39.29           H
ATOM   3678  HB2 GLU B  14       1.603   9.640   1.920  1.00 45.18           H
ATOM   3679  HB3 GLU B  14       0.386   8.678   1.590  1.00 45.18           H
ATOM   3680  HG2 GLU B  14       0.245  10.569   3.637  1.00 58.95           H
ATOM   3681  HG3 GLU B  14      -0.224  10.893   2.153  1.00 58.95           H
ATOM   3682  N   GLY B  15       1.758   5.861   2.728  1.00 26.09           N
ATOM   3683  CA  GLY B  15       2.472   4.715   2.195  1.00 24.24           C
ATOM   3684  C   GLY B  15       3.808   4.401   2.837  1.00 23.24           C
ATOM   3685  O   GLY B  15       4.608   3.696   2.221  1.00 20.80           O
ATOM   3686  H   GLY B  15       1.004   5.651   3.084  1.00 31.39           H
ATOM   3687  HA2 GLY B  15       1.909   3.930   2.287  1.00 29.17           H
ATOM   3688  HA3 GLY B  15       2.627   4.859   1.249  1.00 29.17           H
ATOM   3689  N   VAL B  16       4.090   4.894   4.062  1.00 19.56           N
ATOM   3690  CA  VAL B  16       5.392   4.664   4.678  1.00 16.74           C
ATOM   3691  C   VAL B  16       5.180   4.311   6.146  1.00 18.42           C
ATOM   3692  O   VAL B  16       4.770   5.171   6.936  1.00 23.23           O
ATOM   3693  CB  VAL B  16       6.336   5.873   4.596  1.00 21.19           C
ATOM   3694  CG1 VAL B  16       7.722   5.552   5.234  1.00 22.71           C
ATOM   3695  CG2 VAL B  16       6.475   6.366   3.133  1.00 18.39           C
ATOM   3696  H   VAL B  16       3.546   5.357   4.542  1.00 23.54           H
ATOM   3697  HA  VAL B  16       5.823   3.911   4.243  1.00 20.16           H
ATOM   3698  HB  VAL B  16       5.945   6.598   5.107  1.00 25.51           H
ATOM   3699 HG11 VAL B  16       8.290   6.335   5.164  1.00 27.33           H
ATOM   3700 HG12 VAL B  16       7.592   5.318   6.167  1.00 27.33           H
ATOM   3701 HG13 VAL B  16       8.123   4.808   4.759  1.00 27.33           H
ATOM   3702 HG21 VAL B  16       7.075   7.128   3.113  1.00 22.14           H
ATOM   3703 HG22 VAL B  16       6.834   5.647   2.590  1.00 22.14           H
ATOM   3704 HG23 VAL B  16       5.600   6.625   2.803  1.00 22.14           H
ATOM   3705  N   TYR B  17       5.460   3.055   6.496  1.00 19.60           N
ATOM   3706  CA  TYR B  17       5.323   2.554   7.859  1.00 23.45           C
ATOM   3707  C   TYR B  17       6.705   2.276   8.435  1.00 23.07           C
ATOM   3708  O   TYR B  17       7.656   1.986   7.709  1.00 19.37           O
ATOM   3709  CB  TYR B  17       4.470   1.274   7.871  1.00 20.23           C
ATOM   3710  CG  TYR B  17       3.017   1.556   7.622  1.00 22.48           C
ATOM   3711  CD1 TYR B  17       2.544   1.909   6.340  1.00 29.07           C
ATOM   3712  CD2 TYR B  17       2.103   1.520   8.658  1.00 25.65           C
ATOM   3713  CE1 TYR B  17       1.195   2.189   6.123  1.00 26.63           C
ATOM   3714  CE2 TYR B  17       0.734   1.812   8.428  1.00 32.79           C
ATOM   3715  CZ  TYR B  17       0.311   2.133   7.146  1.00 33.89           C
ATOM   3716  OH  TYR B  17      -0.993   2.423   6.854  1.00 46.30           O
ATOM   3717  H   TYR B  17       5.739   2.458   5.943  1.00 23.59           H
ATOM   3718  HA  TYR B  17       4.886   3.223   8.409  1.00 28.22           H
ATOM   3719  HB2 TYR B  17       4.785   0.676   7.175  1.00 24.35           H
ATOM   3720  HB3 TYR B  17       4.551   0.847   8.738  1.00 24.35           H
ATOM   3721  HD1 TYR B  17       3.140   1.946   5.626  1.00 34.96           H
ATOM   3722  HD2 TYR B  17       2.388   1.300   9.515  1.00 30.86           H
ATOM   3723  HE1 TYR B  17       0.900   2.410   5.269  1.00 32.04           H
ATOM   3724  HE2 TYR B  17       0.123   1.774   9.128  1.00 39.42           H
ATOM   3725  HH  TYR B  17      -1.463   2.363   7.548  1.00 55.63           H
ATOM   3726  N   VAL B  18       6.833   2.438   9.759  1.00 17.44           N
ATOM   3727  CA  VAL B  18       8.042   2.082  10.484  1.00 21.93           C
ATOM   3728  C   VAL B  18       7.771   0.778  11.225  1.00 19.96           C
ATOM   3729  O   VAL B  18       6.722   0.635  11.894  1.00 21.71           O
ATOM   3730  CB  VAL B  18       8.438   3.189  11.477  1.00 19.55           C
ATOM   3731  CG1 VAL B  18       9.643   2.793  12.273  1.00 23.78           C
ATOM   3732  CG2 VAL B  18       8.705   4.487  10.764  1.00 23.01           C
ATOM   3733  H   VAL B  18       6.215   2.761  10.263  1.00 21.01           H
ATOM   3734  HA  VAL B  18       8.772   1.944   9.860  1.00 26.39           H
ATOM   3735  HB  VAL B  18       7.705   3.333  12.096  1.00 23.54           H
ATOM   3736 HG11 VAL B  18       9.865   3.511  12.887  1.00 28.61           H
ATOM   3737 HG12 VAL B  18       9.442   1.984  12.769  1.00 28.61           H
ATOM   3738 HG13 VAL B  18      10.384   2.635  11.667  1.00 28.61           H
ATOM   3739 HG21 VAL B  18       8.951   5.161  11.417  1.00 27.69           H
ATOM   3740 HG22 VAL B  18       9.429   4.357  10.132  1.00 27.69           H
ATOM   3741 HG23 VAL B  18       7.901   4.760  10.294  1.00 27.69           H
ATOM   3742  N   HIS B  19       8.698  -0.169  11.092  1.00 17.49           N
ATOM   3743  CA  HIS B  19       8.674  -1.423  11.836  1.00 18.99           C
ATOM   3744  C   HIS B  19       9.811  -1.414  12.864  1.00 19.86           C
ATOM   3745  O   HIS B  19      10.940  -1.025  12.558  1.00 18.81           O
ATOM   3746  CB  HIS B  19       8.681  -2.679  10.936  1.00 17.61           C
ATOM   3747  CG  HIS B  19       9.890  -2.865  10.076  1.00 17.03           C
ATOM   3748  ND1 HIS B  19      11.019  -3.527  10.494  1.00 17.72           N
ATOM   3749  CD2 HIS B  19      10.087  -2.609   8.749  1.00 18.69           C
ATOM   3750  CE1 HIS B  19      11.895  -3.575   9.506  1.00 18.09           C
ATOM   3751  NE2 HIS B  19      11.345  -3.030   8.436  1.00 18.84           N
ATOM   3752  H   HIS B  19       9.371  -0.104  10.560  1.00 21.06           H
ATOM   3753  HA  HIS B  19       7.845  -1.449  12.339  1.00 22.87           H
ATOM   3754  HB2 HIS B  19       7.912  -2.636  10.346  1.00 21.20           H
ATOM   3755  HB3 HIS B  19       8.607  -3.462  11.504  1.00 21.20           H
ATOM   3756  HD2 HIS B  19       9.494  -2.175   8.179  1.00 22.50           H
ATOM   3757  HE1 HIS B  19      12.744  -3.953   9.549  1.00 21.79           H
ATOM   3758  HE2 HIS B  19      11.719  -2.958   7.665  1.00 22.68           H
ATOM   3759  N   THR B  20       9.488  -1.721  14.115  1.00 18.85           N
ATOM   3760  CA  THR B  20      10.475  -1.750  15.184  1.00 22.50           C
ATOM   3761  C   THR B  20      10.522  -3.145  15.802  1.00 19.68           C
ATOM   3762  O   THR B  20       9.503  -3.625  16.298  1.00 23.36           O
ATOM   3763  CB  THR B  20      10.097  -0.754  16.283  1.00 22.79           C
ATOM   3764  OG1 THR B  20       9.777   0.527  15.716  1.00 20.82           O
ATOM   3765  CG2 THR B  20      11.257  -0.589  17.219  1.00 22.34           C
ATOM   3766  H   THR B  20       8.691  -1.920  14.372  1.00 22.69           H
ATOM   3767  HA  THR B  20      11.352  -1.525  14.837  1.00 27.07           H
ATOM   3768  HB  THR B  20       9.337  -1.090  16.784  1.00 27.42           H
ATOM   3769  HG1 THR B  20       9.129   0.453  15.187  1.00 25.07           H
ATOM   3770 HG21 THR B  20      11.030   0.041  17.921  1.00 26.89           H
ATOM   3771 HG22 THR B  20      11.481  -1.443  17.622  1.00 26.89           H
ATOM   3772 HG23 THR B  20      12.029  -0.257  16.735  1.00 26.89           H
ATOM   3773  N   SER B  21      11.694  -3.766  15.800  1.00 17.62           N
ATOM   3774  CA  SER B  21      11.909  -5.086  16.398  1.00 24.11           C
ATOM   3775  C   SER B  21      12.958  -4.962  17.499  1.00 21.65           C
ATOM   3776  O   SER B  21      13.692  -3.987  17.571  1.00 18.97           O
ATOM   3777  CB  SER B  21      12.328  -6.132  15.348  1.00 22.71           C
ATOM   3778  OG  SER B  21      13.422  -5.737  14.552  1.00 22.00           O
ATOM   3779  H   SER B  21      12.405  -3.435  15.448  1.00 21.22           H
ATOM   3780  HA  SER B  21      11.081  -5.387  16.805  1.00 29.01           H
ATOM   3781  HB2 SER B  21      12.567  -6.951  15.811  1.00 27.33           H
ATOM   3782  HB3 SER B  21      11.571  -6.301  14.766  1.00 27.33           H
ATOM   3783  HG  SER B  21      14.093  -5.594  15.036  1.00 26.47           H
ATOM   3784  N   PHE B  22      13.011  -5.935  18.399  1.00 21.43           N
ATOM   3785  CA  PHE B  22      13.802  -5.824  19.607  1.00 26.79           C
ATOM   3786  C   PHE B  22      14.557  -7.117  19.826  1.00 23.90           C
ATOM   3787  O   PHE B  22      14.010  -8.205  19.653  1.00 27.21           O
ATOM   3788  CB  PHE B  22      12.895  -5.600  20.810  1.00 25.12           C
ATOM   3789  CG  PHE B  22      12.077  -4.344  20.732  1.00 20.47           C
ATOM   3790  CD1 PHE B  22      10.889  -4.281  20.004  1.00 20.82           C
ATOM   3791  CD2 PHE B  22      12.505  -3.203  21.405  1.00 17.93           C
ATOM   3792  CE1 PHE B  22      10.157  -3.107  19.939  1.00 19.28           C
ATOM   3793  CE2 PHE B  22      11.761  -2.027  21.347  1.00 23.12           C
ATOM   3794  CZ  PHE B  22      10.601  -1.979  20.631  1.00 20.67           C
ATOM   3795  H   PHE B  22      12.588  -6.680  18.328  1.00 25.80           H
ATOM   3796  HA  PHE B  22      14.431  -5.089  19.535  1.00 32.22           H
ATOM   3797  HB2 PHE B  22      12.283  -6.348  20.882  1.00 30.22           H
ATOM   3798  HB3 PHE B  22      13.444  -5.546  21.608  1.00 30.22           H
ATOM   3799  HD1 PHE B  22      10.592  -5.033  19.546  1.00 25.05           H
ATOM   3800  HD2 PHE B  22      13.293  -3.226  21.898  1.00 21.59           H
ATOM   3801  HE1 PHE B  22       9.365  -3.077  19.453  1.00 23.21           H
ATOM   3802  HE2 PHE B  22      12.056  -1.270  21.801  1.00 27.82           H
ATOM   3803  HZ  PHE B  22      10.111  -1.189  20.593  1.00 24.88           H
ATOM   3804  N   GLU B  23      15.818  -6.979  20.190  1.00 21.29           N
ATOM   3805  CA  GLU B  23      16.668  -8.121  20.486  1.00 25.65           C
ATOM   3806  C   GLU B  23      17.722  -7.706  21.498  1.00 27.56           C
ATOM   3807  O   GLU B  23      18.124  -6.538  21.564  1.00 23.54           O
ATOM   3808  CB  GLU B  23      17.354  -8.592  19.189  1.00 32.20           C
ATOM   3809  CG  GLU B  23      18.418  -9.641  19.303  1.00 37.57           C
ATOM   3810  CD  GLU B  23      17.919 -10.999  18.871  1.00 54.42           C
ATOM   3811  OE1 GLU B  23      18.370 -11.495  17.808  1.00 69.26           O
ATOM   3812  OE2 GLU B  23      17.058 -11.552  19.579  1.00 64.05           O1-
ATOM   3813  H   GLU B  23      16.215  -6.221  20.276  1.00 25.62           H
ATOM   3814  HA  GLU B  23      16.140  -8.848  20.852  1.00 30.86           H
ATOM   3815  HB2 GLU B  23      16.669  -8.947  18.601  1.00 38.72           H
ATOM   3816  HB3 GLU B  23      17.763  -7.819  18.770  1.00 38.72           H
ATOM   3817  HG2 GLU B  23      19.166  -9.399  18.736  1.00 45.16           H
ATOM   3818  HG3 GLU B  23      18.705  -9.704  20.227  1.00 45.16           H
ATOM   3819  N   GLU B  24      18.132  -8.662  22.327  1.00 27.48           N
ATOM   3820  CA  GLU B  24      19.289  -8.462  23.187  1.00 24.02           C
ATOM   3821  C   GLU B  24      20.584  -8.694  22.415  1.00 26.80           C
ATOM   3822  O   GLU B  24      20.738  -9.699  21.721  1.00 32.52           O
ATOM   3823  CB  GLU B  24      19.196  -9.402  24.404  1.00 32.01           C
ATOM   3824  CG  GLU B  24      18.085  -9.033  25.358  1.00 31.89           C
ATOM   3825  CD  GLU B  24      17.856 -10.101  26.434  1.00 48.00           C
ATOM   3826  OE1 GLU B  24      18.040 -11.313  26.145  1.00 35.96           O
ATOM   3827  OE2 GLU B  24      17.500  -9.729  27.584  1.00 37.53           O1-
ATOM   3828  H   GLU B  24      17.758  -9.432  22.409  1.00 33.06           H
ATOM   3829  HA  GLU B  24      19.290  -7.548  23.510  1.00 28.90           H
ATOM   3830  HB2 GLU B  24      19.034 -10.306  24.092  1.00 38.48           H
ATOM   3831  HB3 GLU B  24      20.033  -9.366  24.894  1.00 38.48           H
ATOM   3832  HG2 GLU B  24      18.311  -8.202  25.803  1.00 38.35           H
ATOM   3833  HG3 GLU B  24      17.260  -8.929  24.858  1.00 38.35           H
ATOM   3834  N   VAL B  25      21.500  -7.743  22.520  1.00 23.84           N
ATOM   3835  CA  VAL B  25      22.744  -7.737  21.763  1.00 33.36           C
ATOM   3836  C   VAL B  25      23.900  -7.455  22.713  1.00 30.80           C
ATOM   3837  O   VAL B  25      23.937  -6.400  23.356  1.00 31.34           O
ATOM   3838  CB  VAL B  25      22.701  -6.686  20.641  1.00 31.71           C
ATOM   3839  CG1 VAL B  25      23.980  -6.738  19.822  1.00 35.71           C
ATOM   3840  CG2 VAL B  25      21.461  -6.915  19.775  1.00 30.31           C
ATOM   3841  H   VAL B  25      21.421  -7.065  23.043  1.00 28.69           H
ATOM   3842  HA  VAL B  25      22.882  -8.609  21.361  1.00 40.11           H
ATOM   3843  HB  VAL B  25      22.633  -5.803  21.037  1.00 38.12           H
ATOM   3844 HG11 VAL B  25      23.933  -6.069  19.122  1.00 42.92           H
ATOM   3845 HG12 VAL B  25      24.734  -6.557  20.404  1.00 42.92           H
ATOM   3846 HG13 VAL B  25      24.067  -7.622  19.431  1.00 42.92           H
ATOM   3847 HG21 VAL B  25      21.441  -6.249  19.070  1.00 36.45           H
ATOM   3848 HG22 VAL B  25      21.505  -7.804  19.389  1.00 36.45           H
ATOM   3849 HG23 VAL B  25      20.669  -6.834  20.330  1.00 36.45           H
ATOM   3850  N   ASN B  26      24.858  -8.376  22.768  1.00 35.02           N
ATOM   3851  CA  ASN B  26      26.092  -8.159  23.523  1.00 34.67           C
ATOM   3852  C   ASN B  26      25.775  -7.591  24.907  1.00 35.28           C
ATOM   3853  O   ASN B  26      25.017  -8.203  25.663  1.00 46.09           O
ATOM   3854  CB  ASN B  26      27.048  -7.311  22.681  1.00 41.47           C
ATOM   3855  CG  ASN B  26      28.070  -6.550  23.508  1.00 44.81           C
ATOM   3856  OD1 ASN B  26      27.731  -5.469  24.035  1.00 37.16           O
ATOM   3857  H   ASN B  26      24.818  -9.139  22.374  1.00 42.11           H
ATOM   3858  HA  ASN B  26      26.518  -9.019  23.659  1.00 41.68           H
ATOM   3859  HB2 ASN B  26      27.530  -7.893  22.073  1.00 49.84           H
ATOM   3860  HB3 ASN B  26      26.531  -6.663  22.177  1.00 49.84           H
ATOM   3861  N   GLY B  27      26.186  -6.363  25.181  1.00 40.30           N
ATOM   3862  CA  GLY B  27      26.183  -5.785  26.496  1.00 39.18           C
ATOM   3863  C   GLY B  27      25.448  -4.471  26.433  1.00 39.67           C
ATOM   3864  O   GLY B  27      25.551  -3.662  27.350  1.00 34.62           O
ATOM   3865  H   GLY B  27      26.487  -5.825  24.581  1.00 48.44           H
ATOM   3866  HA2 GLY B  27      25.733  -6.374  27.121  1.00 47.09           H
ATOM   3867  HA3 GLY B  27      27.091  -5.630  26.798  1.00 47.09           H
ATOM   3868  N   TRP B  28      24.709  -4.239  25.339  1.00 37.10           N
ATOM   3869  CA  TRP B  28      23.784  -3.117  25.286  1.00 32.52           C
ATOM   3870  C   TRP B  28      22.406  -3.463  25.817  1.00 32.43           C
ATOM   3871  O   TRP B  28      21.554  -2.574  25.885  1.00 35.16           O
ATOM   3872  CB  TRP B  28      23.608  -2.615  23.849  1.00 31.19           C
ATOM   3873  CG  TRP B  28      24.813  -2.037  23.264  1.00 32.25           C
ATOM   3874  CD1 TRP B  28      25.411  -0.858  23.592  1.00 30.38           C
ATOM   3875  CD2 TRP B  28      25.594  -2.610  22.228  1.00 30.42           C
ATOM   3876  NE1 TRP B  28      26.524  -0.671  22.832  1.00 33.31           N
ATOM   3877  CE2 TRP B  28      26.645  -1.722  21.966  1.00 31.86           C
ATOM   3878  CE3 TRP B  28      25.505  -3.788  21.493  1.00 33.13           C
ATOM   3879  CZ2 TRP B  28      27.593  -1.970  21.017  1.00 28.22           C
ATOM   3880  CZ3 TRP B  28      26.452  -4.028  20.540  1.00 34.36           C
ATOM   3881  CH2 TRP B  28      27.492  -3.131  20.320  1.00 34.69           C
ATOM   3882  H   TRP B  28      24.729  -4.717  24.624  1.00 44.59           H
ATOM   3883  HA  TRP B  28      24.139  -2.388  25.820  1.00 39.11           H
ATOM   3884  HB2 TRP B  28      23.336  -3.360  23.290  1.00 37.50           H
ATOM   3885  HB3 TRP B  28      22.919  -1.931  23.841  1.00 37.50           H
ATOM   3886  HD1 TRP B  28      25.109  -0.272  24.248  1.00 36.53           H
ATOM   3887  HE1 TRP B  28      27.043   0.015  22.863  1.00 40.04           H
ATOM   3888  HE3 TRP B  28      24.811  -4.389  21.638  1.00 39.83           H
ATOM   3889  HZ2 TRP B  28      28.294  -1.376  20.868  1.00 33.95           H
ATOM   3890  HZ3 TRP B  28      26.408  -4.808  20.037  1.00 41.30           H
ATOM   3891  HH2 TRP B  28      28.122  -3.320  19.663  1.00 41.70           H
ATOM   3892  N   GLY B  29      22.133  -4.730  26.143  1.00 27.99           N
ATOM   3893  CA  GLY B  29      20.785  -5.081  26.541  1.00 27.70           C
ATOM   3894  C   GLY B  29      19.882  -5.152  25.323  1.00 26.81           C
ATOM   3895  O   GLY B  29      20.357  -5.390  24.215  1.00 25.41           O
ATOM   3896  H   GLY B  29      22.696  -5.380  26.140  1.00 33.66           H
ATOM   3897  HA2 GLY B  29      20.785  -5.944  26.984  1.00 33.32           H
ATOM   3898  HA3 GLY B  29      20.436  -4.414  27.153  1.00 33.32           H
ATOM   3899  N   VAL B  30      18.573  -4.945  25.541  1.00 26.42           N
ATOM   3900  CA  VAL B  30      17.591  -4.907  24.457  1.00 26.62           C
ATOM   3901  C   VAL B  30      17.879  -3.716  23.567  1.00 23.41           C
ATOM   3902  O   VAL B  30      17.904  -2.575  24.039  1.00 22.18           O
ATOM   3903  CB  VAL B  30      16.173  -4.743  25.031  1.00 22.93           C
ATOM   3904  CG1 VAL B  30      15.136  -4.425  23.920  1.00 20.48           C
ATOM   3905  CG2 VAL B  30      15.774  -5.947  25.842  1.00 24.35           C
ATOM   3906  H   VAL B  30      18.231  -4.822  26.321  1.00 31.78           H
ATOM   3907  HA  VAL B  30      17.635  -5.721  23.932  1.00 32.03           H
ATOM   3908  HB  VAL B  30      16.181  -3.984  25.636  1.00 27.59           H
ATOM   3909 HG11 VAL B  30      14.260  -4.330  24.324  1.00 24.66           H
ATOM   3910 HG12 VAL B  30      15.389  -3.599  23.479  1.00 24.66           H
ATOM   3911 HG13 VAL B  30      15.128  -5.153  23.279  1.00 24.66           H
ATOM   3912 HG21 VAL B  30      14.879  -5.811  26.188  1.00 29.29           H
ATOM   3913 HG22 VAL B  30      15.794  -6.731  25.272  1.00 29.29           H
ATOM   3914 HG23 VAL B  30      16.400  -6.054  26.575  1.00 29.29           H
ATOM   3915  N   VAL B  31      18.039  -3.971  22.277  1.00 21.34           N
ATOM   3916  CA  VAL B  31      18.310  -2.946  21.266  1.00 25.00           C
ATOM   3917  C   VAL B  31      17.081  -2.837  20.364  1.00 18.76           C
ATOM   3918  O   VAL B  31      16.700  -3.825  19.722  1.00 23.26           O
ATOM   3919  CB  VAL B  31      19.573  -3.285  20.447  1.00 24.01           C
ATOM   3920  CG1 VAL B  31      19.792  -2.274  19.307  1.00 22.85           C
ATOM   3921  CG2 VAL B  31      20.817  -3.312  21.379  1.00 28.33           C
ATOM   3922  H   VAL B  31      17.994  -4.763  21.945  1.00 25.68           H
ATOM   3923  HA  VAL B  31      18.447  -2.090  21.702  1.00 30.08           H
ATOM   3924  HB  VAL B  31      19.470  -4.166  20.054  1.00 28.89           H
ATOM   3925 HG11 VAL B  31      20.591  -2.520  18.817  1.00 27.49           H
ATOM   3926 HG12 VAL B  31      19.022  -2.293  18.717  1.00 27.49           H
ATOM   3927 HG13 VAL B  31      19.895  -1.388  19.688  1.00 27.49           H
ATOM   3928 HG21 VAL B  31      21.602  -3.527  20.851  1.00 34.07           H
ATOM   3929 HG22 VAL B  31      20.923  -2.440  21.790  1.00 34.07           H
ATOM   3930 HG23 VAL B  31      20.684  -3.987  22.063  1.00 34.07           H
ATOM   3931  N   PRO B  32      16.395  -1.708  20.339  1.00 20.44           N
ATOM   3932  CA  PRO B  32      15.345  -1.486  19.343  1.00 18.65           C
ATOM   3933  C   PRO B  32      15.948  -1.211  17.958  1.00 19.78           C
ATOM   3934  O   PRO B  32      16.965  -0.534  17.841  1.00 16.18           O
ATOM   3935  CB  PRO B  32      14.650  -0.232  19.878  1.00 18.93           C
ATOM   3936  CG  PRO B  32      15.758   0.519  20.488  1.00 21.11           C
ATOM   3937  CD  PRO B  32      16.697  -0.473  21.089  1.00 19.80           C
ATOM   3938  HA  PRO B  32      14.724  -2.230  19.306  1.00 22.45           H
ATOM   3939  HB2 PRO B  32      14.250   0.265  19.147  1.00 22.80           H
ATOM   3940  HB3 PRO B  32      13.986  -0.477  20.541  1.00 22.80           H
ATOM   3941  HG2 PRO B  32      16.210   1.036  19.802  1.00 25.41           H
ATOM   3942  HG3 PRO B  32      15.406   1.107  21.174  1.00 25.41           H
ATOM   3943  HD2 PRO B  32      17.617  -0.203  20.942  1.00 23.84           H
ATOM   3944  HD3 PRO B  32      16.506  -0.593  22.033  1.00 23.84           H
ATOM   3945  N   LYS B  33      15.307  -1.736  16.900  1.00 16.90           N
ATOM   3946  CA  LYS B  33      15.788  -1.581  15.513  1.00 21.16           C
ATOM   3947  C   LYS B  33      14.632  -1.127  14.635  1.00 17.60           C
ATOM   3948  O   LYS B  33      13.620  -1.830  14.537  1.00 19.18           O
ATOM   3949  CB  LYS B  33      16.289  -2.914  14.953  1.00 21.91           C
ATOM   3950  CG  LYS B  33      16.538  -2.930  13.378  1.00 18.23           C
ATOM   3951  CD  LYS B  33      17.679  -2.007  13.042  1.00 16.67           C
ATOM   3952  CE  LYS B  33      18.056  -1.989  11.498  1.00 20.49           C
ATOM   3953  NZ  LYS B  33      16.935  -1.498  10.634  1.00 19.85           N1+
ATOM   3954  H   LYS B  33      14.580  -2.192  16.960  1.00 20.36           H
ATOM   3955  HA  LYS B  33      16.502  -0.925  15.473  1.00 25.47           H
ATOM   3956  HB2 LYS B  33      17.129  -3.133  15.384  1.00 26.37           H
ATOM   3957  HB3 LYS B  33      15.632  -3.599  15.152  1.00 26.37           H
ATOM   3958  HG2 LYS B  33      16.770  -3.827  13.093  1.00 21.95           H
ATOM   3959  HG3 LYS B  33      15.742  -2.620  12.918  1.00 21.95           H
ATOM   3960  HD2 LYS B  33      17.436  -1.103  13.299  1.00 20.08           H
ATOM   3961  HD3 LYS B  33      18.464  -2.288  13.536  1.00 20.08           H
ATOM   3962  HE2 LYS B  33      18.816  -1.402  11.366  1.00 24.66           H
ATOM   3963  HE3 LYS B  33      18.279  -2.890  11.217  1.00 24.66           H
ATOM   3964  HZ1 LYS B  33      17.185  -1.503   9.780  1.00 23.90           H
ATOM   3965  HZ2 LYS B  33      16.224  -2.025  10.731  1.00 23.90           H
ATOM   3966  HZ3 LYS B  33      16.714  -0.668  10.866  1.00 23.90           H
ATOM   3967  N   HIS B  34      14.805  -0.000  13.948  1.00 21.58           N
ATOM   3968  CA  HIS B  34      13.790   0.511  13.043  1.00 17.44           C
ATOM   3969  C   HIS B  34      14.171   0.210  11.590  1.00 15.13           C
ATOM   3970  O   HIS B  34      15.324   0.372  11.210  1.00 18.60           O
ATOM   3971  CB  HIS B  34      13.662   2.014  13.209  1.00 16.64           C
ATOM   3972  CG  HIS B  34      13.338   2.446  14.604  1.00 20.94           C
ATOM   3973  ND1 HIS B  34      14.281   2.441  15.600  1.00 27.59           N
ATOM   3974  CD2 HIS B  34      12.205   2.941  15.163  1.00 23.15           C
ATOM   3975  CE1 HIS B  34      13.743   2.883  16.721  1.00 28.23           C
ATOM   3976  NE2 HIS B  34      12.487   3.199  16.484  1.00 22.49           N
ATOM   3977  H   HIS B  34      15.511   0.489  13.991  1.00 25.97           H
ATOM   3978  HA  HIS B  34      12.934   0.098  13.238  1.00 21.00           H
ATOM   3979  HB2 HIS B  34      12.954   2.333  12.628  1.00 20.05           H
ATOM   3980  HB3 HIS B  34      14.503   2.428  12.959  1.00 20.05           H
ATOM   3981  HD1 HIS B  34      15.094   2.175  15.512  1.00 33.18           H
ATOM   3982  HD2 HIS B  34      11.389   3.071  14.736  1.00 27.85           H
ATOM   3983  HE1 HIS B  34      14.179   2.966  17.539  1.00 33.95           H
ATOM   3984  N   GLY B  35      13.185  -0.230  10.815  1.00 19.63           N
ATOM   3985  CA  GLY B  35      13.163  -0.175   9.354  1.00 15.68           C
ATOM   3986  C   GLY B  35      11.841   0.351   8.839  1.00 16.35           C
ATOM   3987  O   GLY B  35      10.995   0.847   9.596  1.00 18.55           O
ATOM   3988  H   GLY B  35      12.472  -0.589  11.135  1.00 23.63           H
ATOM   3989  HA2 GLY B  35      13.873   0.407   9.040  1.00 18.89           H
ATOM   3990  HA3 GLY B  35      13.307  -1.063   8.992  1.00 18.89           H
ATOM   3991  N   LEU B  36      11.630   0.251   7.522  1.00 18.15           N
ATOM   3992  CA  LEU B  36      10.420   0.790   6.923  1.00 19.15           C
ATOM   3993  C   LEU B  36       9.730  -0.281   6.084  1.00 17.09           C
ATOM   3994  O   LEU B  36      10.345  -1.266   5.667  1.00 20.08           O
ATOM   3995  CB  LEU B  36      10.709   2.013   6.016  1.00 15.70           C
ATOM   3996  CG  LEU B  36      11.478   3.255   6.452  1.00 17.76           C
ATOM   3997  CD1 LEU B  36      11.554   4.186   5.295  1.00 20.48           C
ATOM   3998  CD2 LEU B  36      10.849   3.993   7.625  1.00 22.39           C
ATOM   3999  H   LEU B  36      12.169  -0.120   6.965  1.00 21.86           H
ATOM   4000  HA  LEU B  36       9.811   1.067   7.625  1.00 23.06           H
ATOM   4001  HB2 LEU B  36      11.186   1.673   5.243  1.00 18.92           H
ATOM   4002  HB3 LEU B  36       9.846   2.338   5.715  1.00 18.92           H
ATOM   4003  HG  LEU B  36      12.381   3.002   6.699  1.00 21.39           H
ATOM   4004 HD11 LEU B  36      12.042   4.981   5.562  1.00 24.65           H
ATOM   4005 HD12 LEU B  36      12.014   3.745   4.564  1.00 24.65           H
ATOM   4006 HD13 LEU B  36      10.654   4.426   5.024  1.00 24.65           H
ATOM   4007 HD21 LEU B  36      11.394   4.766   7.840  1.00 26.94           H
ATOM   4008 HD22 LEU B  36       9.955   4.277   7.376  1.00 26.94           H
ATOM   4009 HD23 LEU B  36      10.806   3.395   8.387  1.00 26.94           H
ATOM   4010  N   VAL B  37       8.431  -0.080   5.878  1.00 19.11           N
ATOM   4011  CA  VAL B  37       7.690  -0.726   4.789  1.00 17.73           C
ATOM   4012  C   VAL B  37       7.113   0.399   3.932  1.00 21.29           C
ATOM   4013  O   VAL B  37       6.366   1.257   4.425  1.00 19.17           O
ATOM   4014  CB  VAL B  37       6.592  -1.679   5.303  1.00 24.72           C
ATOM   4015  CG1 VAL B  37       5.888  -2.354   4.124  1.00 24.62           C
ATOM   4016  CG2 VAL B  37       7.132  -2.748   6.182  1.00 19.31           C
ATOM   4017  H   VAL B  37       7.945   0.436   6.364  1.00 23.00           H
ATOM   4018  HA  VAL B  37       8.306  -1.240   4.243  1.00 21.35           H
ATOM   4019  HB  VAL B  37       5.933  -1.173   5.805  1.00 29.74           H
ATOM   4020 HG11 VAL B  37       5.201  -2.949   4.465  1.00 29.62           H
ATOM   4021 HG12 VAL B  37       5.486  -1.672   3.564  1.00 29.62           H
ATOM   4022 HG13 VAL B  37       6.540  -2.859   3.614  1.00 29.62           H
ATOM   4023 HG21 VAL B  37       6.402  -3.315   6.474  1.00 23.25           H
ATOM   4024 HG22 VAL B  37       7.778  -3.272   5.681  1.00 23.25           H
ATOM   4025 HG23 VAL B  37       7.562  -2.339   6.949  1.00 23.25           H
ATOM   4026  N   VAL B  38       7.439   0.391   2.639  1.00 18.38           N
ATOM   4027  CA  VAL B  38       6.961   1.394   1.702  1.00 19.62           C
ATOM   4028  C   VAL B  38       5.897   0.771   0.781  1.00 20.87           C
ATOM   4029  O   VAL B  38       6.114  -0.293   0.182  1.00 23.11           O
ATOM   4030  CB  VAL B  38       8.149   1.952   0.896  1.00 22.71           C
ATOM   4031  CG1 VAL B  38       7.720   3.069  -0.111  1.00 22.60           C
ATOM   4032  CG2 VAL B  38       9.237   2.487   1.851  1.00 23.64           C
ATOM   4033  H   VAL B  38       7.948  -0.201   2.278  1.00 22.13           H
ATOM   4034  HA  VAL B  38       6.553   2.125   2.192  1.00 23.61           H
ATOM   4035  HB  VAL B  38       8.540   1.228   0.382  1.00 27.33           H
ATOM   4036 HG11 VAL B  38       8.504   3.382  -0.588  1.00 27.20           H
ATOM   4037 HG12 VAL B  38       7.076   2.700  -0.736  1.00 27.20           H
ATOM   4038 HG13 VAL B  38       7.319   3.801   0.383  1.00 27.20           H
ATOM   4039 HG21 VAL B  38       9.975   2.833   1.325  1.00 28.44           H
ATOM   4040 HG22 VAL B  38       8.858   3.194   2.396  1.00 28.44           H
ATOM   4041 HG23 VAL B  38       9.545   1.762   2.417  1.00 28.44           H
ATOM   4042  N   LEU B  39       4.798   1.487   0.600  1.00 20.41           N
ATOM   4043  CA  LEU B  39       3.651   1.011  -0.166  1.00 19.64           C
ATOM   4044  C   LEU B  39       3.576   1.785  -1.482  1.00 26.85           C
ATOM   4045  O   LEU B  39       3.639   3.019  -1.486  1.00 25.27           O
ATOM   4046  CB  LEU B  39       2.352   1.135   0.625  1.00 24.98           C
ATOM   4047  CG  LEU B  39       2.473   0.464   2.015  1.00 26.21           C
ATOM   4048  CD1 LEU B  39       1.194   0.637   2.800  1.00 31.22           C
ATOM   4049  CD2 LEU B  39       2.821  -1.008   1.923  1.00 22.58           C
ATOM   4050  H   LEU B  39       4.687   2.278   0.920  1.00 24.57           H
ATOM   4051  HA  LEU B  39       3.782   0.074  -0.378  1.00 23.65           H
ATOM   4052  HB2 LEU B  39       2.145   2.074   0.757  1.00 30.05           H
ATOM   4053  HB3 LEU B  39       1.637   0.698   0.138  1.00 30.05           H
ATOM   4054  HG  LEU B  39       3.183   0.903   2.510  1.00 31.53           H
ATOM   4055 HD11 LEU B  39       1.294   0.209   3.665  1.00 37.54           H
ATOM   4056 HD12 LEU B  39       1.021   1.584   2.917  1.00 37.54           H
ATOM   4057 HD13 LEU B  39       0.465   0.225   2.309  1.00 37.54           H
ATOM   4058 HD21 LEU B  39       2.883  -1.375   2.819  1.00 27.18           H
ATOM   4059 HD22 LEU B  39       2.125  -1.466   1.426  1.00 27.18           H
ATOM   4060 HD23 LEU B  39       3.672  -1.103   1.466  1.00 27.18           H
ATOM   4061  N   VAL B  40       3.487   1.054  -2.599  1.00 25.39           N
ATOM   4062  CA  VAL B  40       3.312   1.636  -3.949  1.00 27.29           C
ATOM   4063  C   VAL B  40       2.064   0.957  -4.509  1.00 25.69           C
ATOM   4064  O   VAL B  40       2.134  -0.197  -4.933  1.00 24.14           O
ATOM   4065  CB  VAL B  40       4.535   1.383  -4.856  1.00 24.37           C
ATOM   4066  CG1 VAL B  40       4.289   1.881  -6.351  1.00 29.03           C
ATOM   4067  CG2 VAL B  40       5.813   1.977  -4.304  1.00 26.98           C
ATOM   4068  H   VAL B  40       3.526   0.194  -2.606  1.00 30.54           H
ATOM   4069  HA  VAL B  40       3.155   2.591  -3.884  1.00 32.82           H
ATOM   4070  HB  VAL B  40       4.672   0.424  -4.902  1.00 29.32           H
ATOM   4071 HG11 VAL B  40       5.083   1.700  -6.878  1.00 34.91           H
ATOM   4072 HG12 VAL B  40       3.530   1.404  -6.721  1.00 34.91           H
ATOM   4073 HG13 VAL B  40       4.109   2.834  -6.340  1.00 34.91           H
ATOM   4074 HG21 VAL B  40       6.540   1.785  -4.916  1.00 32.46           H
ATOM   4075 HG22 VAL B  40       5.701   2.936  -4.212  1.00 32.46           H
ATOM   4076 HG23 VAL B  40       5.996   1.581  -3.437  1.00 32.46           H
ATOM   4077  N   ASN B  41       0.912   1.623  -4.452  1.00 29.60           N
ATOM   4078  CA  ASN B  41      -0.379   0.973  -4.757  1.00 36.11           C
ATOM   4079  C   ASN B  41      -0.554  -0.217  -3.818  1.00 34.34           C
ATOM   4080  O   ASN B  41      -0.518  -0.029  -2.590  1.00 33.60           O
ATOM   4081  CB  ASN B  41      -0.465   0.652  -6.255  1.00 39.15           C
ATOM   4082  CG  ASN B  41      -0.444   1.889  -7.111  1.00 38.79           C
ATOM   4083  OD1 ASN B  41      -1.232   2.810  -6.898  1.00 46.55           O
ATOM   4084  ND2 ASN B  41       0.465   1.924  -8.085  1.00 39.27           N
ATOM   4085  H   ASN B  41       0.842   2.453  -4.240  1.00 35.60           H
ATOM   4086  HA  ASN B  41      -1.090   1.601  -4.558  1.00 43.41           H
ATOM   4087  HB2 ASN B  41       0.292   0.100  -6.505  1.00 47.06           H
ATOM   4088  HB3 ASN B  41      -1.294   0.180  -6.430  1.00 47.06           H
ATOM   4089 HD21 ASN B  41       0.516   2.610  -8.601  1.00 47.20           H
ATOM   4090 HD22 ASN B  41       1.000   1.261  -8.199  1.00 47.20           H
ATOM   4091  N   ALA B  42      -0.723  -1.446  -4.313  1.00 35.31           N
ATOM   4092  CA  ALA B  42      -0.879  -2.598  -3.433  1.00 35.45           C
ATOM   4093  C   ALA B  42       0.422  -3.357  -3.216  1.00 34.10           C
ATOM   4094  O   ALA B  42       0.389  -4.443  -2.635  1.00 33.69           O
ATOM   4095  CB  ALA B  42      -1.955  -3.548  -3.966  1.00 42.02           C
ATOM   4096  H   ALA B  42      -0.749  -1.636  -5.152  1.00 42.45           H
ATOM   4097  HA  ALA B  42      -1.177  -2.280  -2.566  1.00 42.61           H
ATOM   4098  HB1 ALA B  42      -2.037  -4.302  -3.362  1.00 50.50           H
ATOM   4099  HB2 ALA B  42      -2.799  -3.071  -4.017  1.00 50.50           H
ATOM   4100  HB3 ALA B  42      -1.695  -3.856  -4.848  1.00 50.50           H
ATOM   4101  N   GLU B  43       1.554  -2.819  -3.672  1.00 28.03           N
ATOM   4102  CA  GLU B  43       2.856  -3.459  -3.549  1.00 28.24           C
ATOM   4103  C   GLU B  43       3.569  -2.923  -2.310  1.00 27.12           C
ATOM   4104  O   GLU B  43       3.630  -1.715  -2.118  1.00 24.46           O
ATOM   4105  CB  GLU B  43       3.720  -3.086  -4.760  1.00 31.49           C
ATOM   4106  CG  GLU B  43       3.259  -3.691  -6.063  1.00 46.53           C
ATOM   4107  CD  GLU B  43       4.026  -3.118  -7.247  1.00 53.79           C
ATOM   4108  OE1 GLU B  43       4.993  -2.356  -7.019  1.00 55.43           O
ATOM   4109  OE2 GLU B  43       3.658  -3.425  -8.394  1.00 65.84           O1-
ATOM   4110  H   GLU B  43       1.589  -2.057  -4.069  1.00 33.72           H
ATOM   4111  HA  GLU B  43       2.766  -4.423  -3.490  1.00 33.96           H
ATOM   4112  HB2 GLU B  43       3.711  -2.122  -4.862  1.00 37.87           H
ATOM   4113  HB3 GLU B  43       4.627  -3.389  -4.599  1.00 37.87           H
ATOM   4114  HG2 GLU B  43       3.406  -4.649  -6.041  1.00 55.91           H
ATOM   4115  HG3 GLU B  43       2.317  -3.498  -6.190  1.00 55.91           H
ATOM   4116  N   ALA B  44       4.136  -3.815  -1.498  1.00 26.70           N
ATOM   4117  CA  ALA B  44       4.907  -3.417  -0.317  1.00 25.66           C
ATOM   4118  C   ALA B  44       6.380  -3.803  -0.454  1.00 24.52           C
ATOM   4119  O   ALA B  44       6.722  -4.915  -0.893  1.00 23.94           O
ATOM   4120  CB  ALA B  44       4.331  -4.027   0.987  1.00 20.29           C
ATOM   4121  H   ALA B  44       4.089  -4.666  -1.610  1.00 32.11           H
ATOM   4122  HA  ALA B  44       4.864  -2.452  -0.232  1.00 30.87           H
ATOM   4123  HB1 ALA B  44       4.873  -3.736   1.737  1.00 24.42           H
ATOM   4124  HB2 ALA B  44       3.418  -3.722   1.100  1.00 24.42           H
ATOM   4125  HB3 ALA B  44       4.352  -4.994   0.919  1.00 24.42           H
ATOM   4126  N   TYR B  45       7.255  -2.883  -0.048  1.00 21.82           N
ATOM   4127  CA  TYR B  45       8.687  -3.124  -0.060  1.00 17.66           C
ATOM   4128  C   TYR B  45       9.242  -2.944   1.342  1.00 19.83           C
ATOM   4129  O   TYR B  45       9.021  -1.895   1.955  1.00 22.64           O
ATOM   4130  CB  TYR B  45       9.377  -2.152  -0.997  1.00 21.09           C
ATOM   4131  CG  TYR B  45       8.945  -2.342  -2.465  1.00 20.13           C
ATOM   4132  CD1 TYR B  45       7.800  -1.734  -2.949  1.00 23.33           C
ATOM   4133  CD2 TYR B  45       9.646  -3.184  -3.309  1.00 27.93           C
ATOM   4134  CE1 TYR B  45       7.375  -1.941  -4.280  1.00 26.01           C
ATOM   4135  CE2 TYR B  45       9.240  -3.383  -4.633  1.00 30.13           C
ATOM   4136  CZ  TYR B  45       8.095  -2.757  -5.101  1.00 29.25           C
ATOM   4137  OH  TYR B  45       7.650  -2.953  -6.396  1.00 29.77           O
ATOM   4138  H   TYR B  45       7.036  -2.104   0.241  1.00 26.26           H
ATOM   4139  HA  TYR B  45       8.868  -4.029  -0.357  1.00 21.26           H
ATOM   4140  HB2 TYR B  45       9.155  -1.245  -0.733  1.00 25.39           H
ATOM   4141  HB3 TYR B  45      10.336  -2.288  -0.944  1.00 25.39           H
ATOM   4142  HD1 TYR B  45       7.305  -1.179  -2.390  1.00 28.07           H
ATOM   4143  HD2 TYR B  45      10.414  -3.607  -2.998  1.00 33.59           H
ATOM   4144  HE1 TYR B  45       6.609  -1.520  -4.596  1.00 31.29           H
ATOM   4145  HE2 TYR B  45       9.726  -3.947  -5.190  1.00 36.23           H
ATOM   4146  HH  TYR B  45       6.945  -2.516  -6.527  1.00 35.80           H
ATOM   4147  N   LEU B  46      10.036  -3.923   1.782  1.00 19.26           N
ATOM   4148  CA  LEU B  46      10.698  -3.888   3.093  1.00 21.31           C
ATOM   4149  C   LEU B  46      12.031  -3.168   3.010  1.00 20.69           C
ATOM   4150  O   LEU B  46      12.923  -3.565   2.251  1.00 23.94           O
ATOM   4151  CB  LEU B  46      10.976  -5.297   3.608  1.00 25.45           C
ATOM   4152  CG  LEU B  46       9.778  -6.205   3.865  1.00 30.37           C
ATOM   4153  CD1 LEU B  46      10.321  -7.420   4.623  1.00 30.16           C
ATOM   4154  CD2 LEU B  46       8.681  -5.550   4.634  1.00 36.60           C
ATOM   4155  H   LEU B  46      10.211  -4.633   1.331  1.00 23.19           H
ATOM   4156  HA  LEU B  46      10.134  -3.427   3.734  1.00 25.65           H
ATOM   4157  HB2 LEU B  46      11.539  -5.747   2.959  1.00 30.61           H
ATOM   4158  HB3 LEU B  46      11.458  -5.220   4.447  1.00 30.61           H
ATOM   4159  HG  LEU B  46       9.418  -6.510   3.018  1.00 36.53           H
ATOM   4160 HD11 LEU B  46       9.590  -8.029   4.809  1.00 36.27           H
ATOM   4161 HD12 LEU B  46      10.988  -7.862   4.075  1.00 36.27           H
ATOM   4162 HD13 LEU B  46      10.722  -7.120   5.454  1.00 36.27           H
ATOM   4163 HD21 LEU B  46       7.959  -6.186   4.757  1.00 44.00           H
ATOM   4164 HD22 LEU B  46       9.024  -5.269   5.496  1.00 44.00           H
ATOM   4165 HD23 LEU B  46       8.363  -4.780   4.136  1.00 44.00           H
ATOM   4166  N   ILE B  47      12.186  -2.126   3.825  1.00 18.80           N
ATOM   4167  CA  ILE B  47      13.437  -1.408   3.934  1.00 17.84           C
ATOM   4168  C   ILE B  47      14.039  -1.886   5.250  1.00 21.92           C
ATOM   4169  O   ILE B  47      13.641  -1.438   6.343  1.00 19.84           O
ATOM   4170  CB  ILE B  47      13.234   0.110   3.919  1.00 17.49           C
ATOM   4171  CG1 ILE B  47      12.288   0.592   2.781  1.00 19.06           C
ATOM   4172  CG2 ILE B  47      14.514   0.802   3.845  1.00 17.19           C
ATOM   4173  CD1 ILE B  47      12.512   0.021   1.361  1.00 21.77           C
ATOM   4174  H   ILE B  47      11.564  -1.816   4.332  1.00 22.63           H
ATOM   4175  HA  ILE B  47      14.028  -1.656   3.206  1.00 21.48           H
ATOM   4176  HB  ILE B  47      12.820   0.355   4.761  1.00 21.07           H
ATOM   4177 HG12 ILE B  47      11.379   0.368   3.035  1.00 22.95           H
ATOM   4178 HG13 ILE B  47      12.369   1.556   2.714  1.00 22.95           H
ATOM   4179 HG21 ILE B  47      14.355   1.759   3.837  1.00 20.70           H
ATOM   4180 HG22 ILE B  47      15.047   0.561   4.619  1.00 20.70           H
ATOM   4181 HG23 ILE B  47      14.970   0.535   3.032  1.00 20.70           H
ATOM   4182 HD11 ILE B  47      11.855   0.406   0.759  1.00 26.20           H
ATOM   4183 HD12 ILE B  47      13.407   0.251   1.066  1.00 26.20           H
ATOM   4184 HD13 ILE B  47      12.410  -0.944   1.389  1.00 26.20           H
ATOM   4185  N   ASP B  48      15.039  -2.752   5.116  1.00 17.29           N
ATOM   4186  CA  ASP B  48      15.602  -3.621   6.145  1.00 20.13           C
ATOM   4187  C   ASP B  48      14.618  -4.679   6.610  1.00 18.64           C
ATOM   4188  O   ASP B  48      13.401  -4.434   6.688  1.00 20.13           O
ATOM   4189  CB  ASP B  48      16.142  -2.839   7.368  1.00 20.05           C
ATOM   4190  CG  ASP B  48      17.499  -2.260   7.101  1.00 23.44           C
ATOM   4191  OD1 ASP B  48      17.929  -2.301   5.908  1.00 22.29           O
ATOM   4192  OD2 ASP B  48      18.106  -1.717   8.050  1.00 20.45           O1-
ATOM   4193  H   ASP B  48      15.442  -2.860   4.363  1.00 20.82           H
ATOM   4194  HA  ASP B  48      16.357  -4.091   5.756  1.00 24.23           H
ATOM   4195  HB2 ASP B  48      15.537  -2.110   7.573  1.00 24.13           H
ATOM   4196  HB3 ASP B  48      16.213  -3.440   8.126  1.00 24.13           H
ATOM   4197  N   THR B  49      15.152  -5.864   6.981  1.00 20.87           N
ATOM   4198  CA  THR B  49      14.332  -6.821   7.694  1.00 20.51           C
ATOM   4199  C   THR B  49      14.497  -6.601   9.205  1.00 18.89           C
ATOM   4200  O   THR B  49      15.514  -6.060   9.638  1.00 21.54           O
ATOM   4201  CB  THR B  49      14.784  -8.254   7.396  1.00 25.47           C
ATOM   4202  OG1 THR B  49      16.027  -8.570   8.048  1.00 25.33           O
ATOM   4203  CG2 THR B  49      14.997  -8.490   5.894  1.00 27.68           C
ATOM   4204  H   THR B  49      15.960  -6.115   6.831  1.00 25.12           H
ATOM   4205  HA  THR B  49      13.399  -6.717   7.451  1.00 24.69           H
ATOM   4206  HB  THR B  49      14.101  -8.871   7.702  1.00 30.64           H
ATOM   4207  HG1 THR B  49      15.943  -8.493   8.880  1.00 30.48           H
ATOM   4208 HG21 THR B  49      15.282  -9.404   5.739  1.00 33.29           H
ATOM   4209 HG22 THR B  49      14.169  -8.331   5.414  1.00 33.29           H
ATOM   4210 HG23 THR B  49      15.677  -7.886   5.557  1.00 33.29           H
ATOM   4211  N   PRO B  50      13.523  -7.053  10.005  1.00 18.93           N
ATOM   4212  CA  PRO B  50      13.716  -7.218  11.465  1.00 22.42           C
ATOM   4213  C   PRO B  50      14.883  -8.151  11.792  1.00 27.08           C
ATOM   4214  O   PRO B  50      15.431  -8.837  10.931  1.00 26.98           O
ATOM   4215  CB  PRO B  50      12.389  -7.832  11.909  1.00 26.13           C
ATOM   4216  CG  PRO B  50      11.384  -7.379  10.885  1.00 25.73           C
ATOM   4217  CD  PRO B  50      12.148  -7.415   9.594  1.00 21.88           C
ATOM   4218  HA  PRO B  50      13.845  -6.360  11.897  1.00 26.99           H
ATOM   4219  HB2 PRO B  50      12.462  -8.800  11.914  1.00 31.43           H
ATOM   4220  HB3 PRO B  50      12.154  -7.501  12.790  1.00 31.43           H
ATOM   4221  HG2 PRO B  50      10.634  -7.994  10.861  1.00 30.95           H
ATOM   4222  HG3 PRO B  50      11.088  -6.478  11.088  1.00 30.95           H
ATOM   4223  HD2 PRO B  50      12.132  -8.308   9.215  1.00 26.33           H
ATOM   4224  HD3 PRO B  50      11.796  -6.758   8.973  1.00 26.33           H
ATOM   4225  N   PHE B  51      15.260  -8.200  13.084  1.00 23.50           N
ATOM   4226  CA  PHE B  51      16.394  -9.026  13.512  1.00 21.76           C
ATOM   4227  C   PHE B  51      16.220 -10.509  13.158  1.00 25.78           C
ATOM   4228  O   PHE B  51      17.214 -11.230  13.043  1.00 29.43           O
ATOM   4229  CB  PHE B  51      16.536  -9.038  15.045  1.00 28.86           C
ATOM   4230  CG  PHE B  51      17.187  -7.819  15.674  1.00 20.43           C
ATOM   4231  CD1 PHE B  51      18.565  -7.714  15.822  1.00 19.11           C
ATOM   4232  CD2 PHE B  51      16.380  -6.835  16.237  1.00 24.17           C
ATOM   4233  CE1 PHE B  51      19.146  -6.630  16.464  1.00 22.44           C
ATOM   4234  CE2 PHE B  51      16.943  -5.735  16.898  1.00 22.17           C
ATOM   4235  CZ  PHE B  51      18.310  -5.630  17.021  1.00 20.52           C
ATOM   4236  H   PHE B  51      14.876  -7.768  13.722  1.00 28.28           H
ATOM   4237  HA  PHE B  51      17.217  -8.698  13.117  1.00 26.19           H
ATOM   4238  HB2 PHE B  51      15.650  -9.122  15.430  1.00 34.71           H
ATOM   4239  HB3 PHE B  51      17.069  -9.809  15.294  1.00 34.71           H
ATOM   4240  HD1 PHE B  51      19.111  -8.379  15.469  1.00 23.01           H
ATOM   4241  HD2 PHE B  51      15.456  -6.907  16.171  1.00 29.08           H
ATOM   4242  HE1 PHE B  51      20.071  -6.566  16.537  1.00 27.01           H
ATOM   4243  HE2 PHE B  51      16.392  -5.073  17.251  1.00 26.69           H
ATOM   4244  HZ  PHE B  51      18.685  -4.888  17.439  1.00 24.70           H
ATOM   4245  N   THR B  52      14.985 -11.017  13.111  1.00 28.05           N
ATOM   4246  CA  THR B  52      14.762 -12.462  13.086  1.00 34.19           C
ATOM   4247  C   THR B  52      13.737 -12.862  12.039  1.00 34.58           C
ATOM   4248  O   THR B  52      12.877 -12.070  11.628  1.00 29.50           O
ATOM   4249  CB  THR B  52      14.229 -12.981  14.432  1.00 34.85           C
ATOM   4250  OG1 THR B  52      12.948 -12.376  14.740  1.00 28.63           O
ATOM   4251  CG2 THR B  52      15.283 -12.716  15.538  1.00 37.53           C
ATOM   4252  H   THR B  52      14.265 -10.548  13.094  1.00 33.74           H
ATOM   4253  HA  THR B  52      15.597 -12.915  12.889  1.00 41.10           H
ATOM   4254  HB  THR B  52      14.109 -13.941  14.366  1.00 41.89           H
ATOM   4255  HG1 THR B  52      13.028 -11.541  14.787  1.00 34.44           H
ATOM   4256 HG21 THR B  52      14.956 -13.040  16.392  1.00 45.12           H
ATOM   4257 HG22 THR B  52      16.111 -13.174  15.324  1.00 45.12           H
ATOM   4258 HG23 THR B  52      15.458 -11.764  15.608  1.00 45.12           H
ATOM   4259  N   ALA B  53      13.808 -14.147  11.676  1.00 31.71           N
ATOM   4260  CA  ALA B  53      12.784 -14.738  10.817  1.00 34.11           C
ATOM   4261  C   ALA B  53      11.404 -14.592  11.429  1.00 30.98           C
ATOM   4262  O   ALA B  53      10.428 -14.295  10.731  1.00 32.57           O
ATOM   4263  CB  ALA B  53      13.094 -16.217  10.572  1.00 41.63           C
ATOM   4264  H   ALA B  53      14.432 -14.689  11.912  1.00 38.13           H
ATOM   4265  HA  ALA B  53      12.785 -14.282   9.961  1.00 41.01           H
ATOM   4266  HB1 ALA B  53      12.406 -16.593  10.001  1.00 50.03           H
ATOM   4267  HB2 ALA B  53      13.960 -16.291  10.140  1.00 50.03           H
ATOM   4268  HB3 ALA B  53      13.109 -16.682  11.423  1.00 50.03           H
ATOM   4269  N   LYS B  54      11.301 -14.769  12.747  1.00 36.49           N
ATOM   4270  CA  LYS B  54       9.996 -14.757  13.386  1.00 33.85           C
ATOM   4271  C   LYS B  54       9.324 -13.397  13.229  1.00 36.56           C
ATOM   4272  O   LYS B  54       8.121 -13.303  12.949  1.00 31.50           O
ATOM   4273  CB  LYS B  54      10.156 -15.184  14.853  1.00 40.07           C
ATOM   4274  CG  LYS B  54       9.933 -14.108  15.950  1.00 56.01           C
ATOM   4275  CD  LYS B  54       8.468 -14.008  16.385  1.00 60.55           C
ATOM   4276  CE  LYS B  54       8.245 -12.841  17.342  1.00 62.48           C
ATOM   4277  NZ  LYS B  54       7.708 -13.249  18.670  1.00 72.43           N1+
ATOM   4278  H   LYS B  54      11.963 -14.896  13.281  1.00 43.87           H
ATOM   4279  HA  LYS B  54       9.431 -15.414  12.950  1.00 40.70           H
ATOM   4280  HB2 LYS B  54       9.525 -15.900  15.027  1.00 48.15           H
ATOM   4281  HB3 LYS B  54      11.058 -15.522  14.969  1.00 48.15           H
ATOM   4282  HG2 LYS B  54      10.463 -14.336  16.730  1.00 67.28           H
ATOM   4283  HG3 LYS B  54      10.204 -13.243  15.605  1.00 67.28           H
ATOM   4284  HD2 LYS B  54       7.911 -13.870  15.603  1.00 72.74           H
ATOM   4285  HD3 LYS B  54       8.212 -14.826  16.839  1.00 72.74           H
ATOM   4286  HE2 LYS B  54       9.092 -12.392  17.490  1.00 75.05           H
ATOM   4287  HE3 LYS B  54       7.612 -12.225  16.942  1.00 75.05           H
ATOM   4288  HZ1 LYS B  54       7.598 -12.532  19.186  1.00 86.99           H
ATOM   4289  HZ2 LYS B  54       6.923 -13.656  18.569  1.00 86.99           H
ATOM   4290  HZ3 LYS B  54       8.274 -13.808  19.069  1.00 86.99           H
ATOM   4291  N   ASP B  55      10.088 -12.327  13.384  1.00 30.15           N
ATOM   4292  CA  ASP B  55       9.487 -11.012  13.283  1.00 32.96           C
ATOM   4293  C   ASP B  55       9.294 -10.612  11.816  1.00 29.31           C
ATOM   4294  O   ASP B  55       8.372  -9.848  11.497  1.00 29.10           O
ATOM   4295  CB  ASP B  55      10.338 -10.002  14.083  1.00 30.14           C
ATOM   4296  CG  ASP B  55       9.949  -9.946  15.566  1.00 39.03           C
ATOM   4297  OD1 ASP B  55       8.868 -10.468  15.936  1.00 30.12           O
ATOM   4298  OD2 ASP B  55      10.718  -9.357  16.366  1.00 35.97           O1-
ATOM   4299  H   ASP B  55      10.933 -12.333  13.544  1.00 36.26           H
ATOM   4300  HA  ASP B  55       8.609 -11.043  13.693  1.00 39.63           H
ATOM   4301  HB2 ASP B  55      11.271 -10.260  14.026  1.00 36.24           H
ATOM   4302  HB3 ASP B  55      10.214  -9.117  13.706  1.00 36.24           H
ATOM   4303  N   THR B  56      10.150 -11.105  10.930  1.00 25.48           N
ATOM   4304  CA  THR B  56       9.957 -10.858   9.498  1.00 30.03           C
ATOM   4305  C   THR B  56       8.654 -11.510   9.023  1.00 34.12           C
ATOM   4306  O   THR B  56       7.860 -10.891   8.297  1.00 29.89           O
ATOM   4307  CB  THR B  56      11.178 -11.348   8.693  1.00 30.11           C
ATOM   4308  OG1 THR B  56      12.407 -10.711   9.123  1.00 26.84           O
ATOM   4309  CG2 THR B  56      10.982 -11.067   7.227  1.00 29.44           C
ATOM   4310  H   THR B  56      10.841 -11.580  11.122  1.00 30.65           H
ATOM   4311  HA  THR B  56       9.876  -9.901   9.356  1.00 36.11           H
ATOM   4312  HB  THR B  56      11.265 -12.307   8.805  1.00 36.20           H
ATOM   4313  HG1 THR B  56      12.549 -10.878   9.934  1.00 32.28           H
ATOM   4314 HG21 THR B  56      11.752 -11.377   6.725  1.00 35.40           H
ATOM   4315 HG22 THR B  56      10.190 -11.526   6.905  1.00 35.40           H
ATOM   4316 HG23 THR B  56      10.875 -10.114   7.084  1.00 35.40           H
ATOM   4317  N   GLU B  57       8.403 -12.752   9.445  1.00 31.09           N
ATOM   4318  CA  GLU B  57       7.119 -13.386   9.161  1.00 31.30           C
ATOM   4319  C   GLU B  57       5.970 -12.564   9.717  1.00 33.04           C
ATOM   4320  O   GLU B  57       4.977 -12.326   9.030  1.00 31.41           O
ATOM   4321  CB  GLU B  57       7.075 -14.801   9.745  1.00 40.41           C
ATOM   4322  CG  GLU B  57       5.721 -15.508   9.510  1.00 42.79           C
ATOM   4323  CD  GLU B  57       5.637 -16.914  10.119  1.00 57.99           C
ATOM   4324  OE1 GLU B  57       6.663 -17.632  10.169  1.00 53.56           O
ATOM   4325  OE2 GLU B  57       4.524 -17.296  10.544  1.00 72.98           O1-
ATOM   4326  H   GLU B  57       8.952 -13.241   9.891  1.00 37.39           H
ATOM   4327  HA  GLU B  57       7.005 -13.452   8.200  1.00 37.64           H
ATOM   4328  HB2 GLU B  57       7.768 -15.336   9.327  1.00 48.57           H
ATOM   4329  HB3 GLU B  57       7.226 -14.753  10.702  1.00 48.57           H
ATOM   4330  HG2 GLU B  57       5.017 -14.972   9.907  1.00 51.43           H
ATOM   4331  HG3 GLU B  57       5.573 -15.590   8.555  1.00 51.43           H
ATOM   4332  N   LYS B  58       6.065 -12.131  10.976  1.00 28.99           N
ATOM   4333  CA  LYS B  58       4.987 -11.332  11.527  1.00 29.61           C
ATOM   4334  C   LYS B  58       4.756 -10.083  10.688  1.00 27.39           C
ATOM   4335  O   LYS B  58       3.610  -9.659  10.494  1.00 29.92           O
ATOM   4336  CB  LYS B  58       5.321 -10.924  12.965  1.00 29.15           C
ATOM   4337  CG  LYS B  58       5.263 -12.060  13.969  1.00 41.34           C
ATOM   4338  CD  LYS B  58       5.624 -11.588  15.378  1.00 41.79           C
ATOM   4339  CE  LYS B  58       4.685 -10.496  15.891  1.00 35.52           C
ATOM   4340  NZ  LYS B  58       4.526 -10.538  17.396  1.00 45.76           N1+
ATOM   4341  H   LYS B  58       6.721 -12.282  11.510  1.00 34.87           H
ATOM   4342  HA  LYS B  58       4.169 -11.853  11.536  1.00 35.61           H
ATOM   4343  HB2 LYS B  58       6.221 -10.561  12.983  1.00 35.06           H
ATOM   4344  HB3 LYS B  58       4.689 -10.246  13.250  1.00 35.06           H
ATOM   4345  HG2 LYS B  58       4.363 -12.421  13.991  1.00 49.68           H
ATOM   4346  HG3 LYS B  58       5.894 -12.749  13.708  1.00 49.68           H
ATOM   4347  HD2 LYS B  58       5.571 -12.341  15.988  1.00 50.23           H
ATOM   4348  HD3 LYS B  58       6.526 -11.230  15.371  1.00 50.23           H
ATOM   4349  HE2 LYS B  58       5.046  -9.628  15.650  1.00 42.70           H
ATOM   4350  HE3 LYS B  58       3.810 -10.617  15.491  1.00 42.70           H
ATOM   4351  HZ1 LYS B  58       3.975  -9.891  17.661  1.00 54.99           H
ATOM   4352  HZ2 LYS B  58       4.190 -11.324  17.644  1.00 54.99           H
ATOM   4353  HZ3 LYS B  58       5.316 -10.424  17.789  1.00 54.99           H
ATOM   4354  N   LEU B  59       5.838  -9.451  10.237  1.00 28.20           N
ATOM   4355  CA  LEU B  59       5.720  -8.198   9.495  1.00 22.88           C
ATOM   4356  C   LEU B  59       5.048  -8.436   8.161  1.00 21.49           C
ATOM   4357  O   LEU B  59       4.117  -7.709   7.786  1.00 23.54           O
ATOM   4358  CB  LEU B  59       7.101  -7.579   9.297  1.00 24.18           C
ATOM   4359  CG  LEU B  59       7.247  -6.274   8.556  1.00 24.45           C
ATOM   4360  CD1 LEU B  59       6.411  -5.135   9.205  1.00 27.34           C
ATOM   4361  CD2 LEU B  59       8.748  -5.988   8.527  1.00 22.38           C
ATOM   4362  H   LEU B  59       6.646  -9.724  10.346  1.00 33.91           H
ATOM   4363  HA  LEU B  59       5.176  -7.574  10.002  1.00 27.53           H
ATOM   4364  HB2 LEU B  59       7.485  -7.439  10.177  1.00 29.10           H
ATOM   4365  HB3 LEU B  59       7.643  -8.227   8.821  1.00 29.10           H
ATOM   4366  HG  LEU B  59       6.943  -6.390   7.642  1.00 29.41           H
ATOM   4367 HD11 LEU B  59       6.538  -4.320   8.694  1.00 32.89           H
ATOM   4368 HD12 LEU B  59       5.475  -5.387   9.197  1.00 32.89           H
ATOM   4369 HD13 LEU B  59       6.712  -5.004  10.118  1.00 32.89           H
ATOM   4370 HD21 LEU B  59       8.900  -5.153   8.058  1.00 26.93           H
ATOM   4371 HD22 LEU B  59       9.074  -5.921   9.438  1.00 26.93           H
ATOM   4372 HD23 LEU B  59       9.198  -6.714   8.067  1.00 26.93           H
ATOM   4373  N   VAL B  60       5.485  -9.479   7.461  1.00 25.72           N
ATOM   4374  CA  VAL B  60       4.928  -9.797   6.139  1.00 27.68           C
ATOM   4375  C   VAL B  60       3.452 -10.152   6.250  1.00 31.14           C
ATOM   4376  O   VAL B  60       2.607  -9.639   5.497  1.00 30.98           O
ATOM   4377  CB  VAL B  60       5.762 -10.906   5.468  1.00 25.54           C
ATOM   4378  CG1 VAL B  60       5.038 -11.530   4.263  1.00 33.34           C
ATOM   4379  CG2 VAL B  60       7.100 -10.338   5.032  1.00 31.81           C
ATOM   4380  H   VAL B  60       6.100 -10.019   7.724  1.00 30.94           H
ATOM   4381  HA  VAL B  60       4.995  -9.006   5.581  1.00 33.29           H
ATOM   4382  HB  VAL B  60       5.931 -11.609   6.114  1.00 30.73           H
ATOM   4383 HG11 VAL B  60       5.603 -12.219   3.879  1.00 40.09           H
ATOM   4384 HG12 VAL B  60       4.201 -11.917   4.564  1.00 40.09           H
ATOM   4385 HG13 VAL B  60       4.865 -10.838   3.606  1.00 40.09           H
ATOM   4386 HG21 VAL B  60       7.618 -11.042   4.610  1.00 38.25           H
ATOM   4387 HG22 VAL B  60       6.946  -9.617   4.401  1.00 38.25           H
ATOM   4388 HG23 VAL B  60       7.569 -10.002   5.811  1.00 38.25           H
ATOM   4389  N   THR B  61       3.118 -11.010   7.215  1.00 31.74           N
ATOM   4390  CA  THR B  61       1.728 -11.381   7.471  1.00 30.19           C
ATOM   4391  C   THR B  61       0.843 -10.165   7.719  1.00 30.02           C
ATOM   4392  O   THR B  61      -0.249 -10.058   7.153  1.00 26.35           O
ATOM   4393  CB  THR B  61       1.683 -12.332   8.668  1.00 36.19           C
ATOM   4394  OG1 THR B  61       2.402 -13.529   8.343  1.00 37.46           O
ATOM   4395  CG2 THR B  61       0.283 -12.694   9.012  1.00 38.74           C
ATOM   4396  H   THR B  61       3.683 -11.393   7.738  1.00 38.16           H
ATOM   4397  HA  THR B  61       1.379 -11.853   6.699  1.00 36.30           H
ATOM   4398  HB  THR B  61       2.092 -11.906   9.438  1.00 43.51           H
ATOM   4399  HG1 THR B  61       3.201 -13.345   8.163  1.00 45.03           H
ATOM   4400 HG21 THR B  61       0.274 -13.297   9.772  1.00 46.57           H
ATOM   4401 HG22 THR B  61      -0.220 -11.896   9.236  1.00 46.57           H
ATOM   4402 HG23 THR B  61      -0.141 -13.132   8.257  1.00 46.57           H
ATOM   4403  N   TRP B  62       1.293  -9.227   8.557  1.00 27.15           N
ATOM   4404  CA  TRP B  62       0.459  -8.072   8.883  1.00 29.32           C
ATOM   4405  C   TRP B  62       0.007  -7.326   7.627  1.00 29.65           C
ATOM   4406  O   TRP B  62      -1.146  -6.868   7.524  1.00 29.30           O
ATOM   4407  CB  TRP B  62       1.255  -7.144   9.809  1.00 28.43           C
ATOM   4408  CG  TRP B  62       0.429  -6.090  10.494  1.00 31.59           C
ATOM   4409  CD1 TRP B  62      -0.215  -6.226  11.693  1.00 34.76           C
ATOM   4410  CD2 TRP B  62       0.167  -4.751  10.051  1.00 33.36           C
ATOM   4411  NE1 TRP B  62      -0.865  -5.064  12.017  1.00 32.27           N
ATOM   4412  CE2 TRP B  62      -0.649  -4.141  11.029  1.00 37.26           C
ATOM   4413  CE3 TRP B  62       0.543  -4.009   8.927  1.00 35.28           C
ATOM   4414  CZ2 TRP B  62      -1.090  -2.824  10.919  1.00 36.18           C
ATOM   4415  CZ3 TRP B  62       0.095  -2.692   8.811  1.00 36.24           C
ATOM   4416  CH2 TRP B  62      -0.713  -2.118   9.800  1.00 43.41           C
ATOM   4417  H   TRP B  62       2.062  -9.236   8.942  1.00 32.65           H
ATOM   4418  HA  TRP B  62      -0.331  -8.372   9.359  1.00 35.26           H
ATOM   4419  HB2 TRP B  62       1.678  -7.681  10.497  1.00 34.20           H
ATOM   4420  HB3 TRP B  62       1.935  -6.691   9.285  1.00 34.20           H
ATOM   4421  HD1 TRP B  62      -0.219  -6.999  12.211  1.00 41.79           H
ATOM   4422  HE1 TRP B  62      -1.333  -4.935  12.728  1.00 38.80           H
ATOM   4423  HE3 TRP B  62       1.079  -4.387   8.268  1.00 42.41           H
ATOM   4424  HZ2 TRP B  62      -1.629  -2.441  11.572  1.00 43.50           H
ATOM   4425  HZ3 TRP B  62       0.336  -2.189   8.067  1.00 43.57           H
ATOM   4426  HH2 TRP B  62      -0.999  -1.239   9.701  1.00 52.17           H
ATOM   4427  N   PHE B  63       0.921  -7.123   6.693  1.00 25.34           N
ATOM   4428  CA  PHE B  63       0.582  -6.401   5.473  1.00 27.97           C
ATOM   4429  C   PHE B  63      -0.218  -7.250   4.485  1.00 27.57           C
ATOM   4430  O   PHE B  63      -1.106  -6.723   3.811  1.00 25.02           O
ATOM   4431  CB  PHE B  63       1.855  -5.848   4.832  1.00 23.66           C
ATOM   4432  CG  PHE B  63       2.347  -4.605   5.502  1.00 21.85           C
ATOM   4433  CD1 PHE B  63       1.880  -3.360   5.118  1.00 20.11           C
ATOM   4434  CD2 PHE B  63       3.253  -4.685   6.536  1.00 24.41           C
ATOM   4435  CE1 PHE B  63       2.315  -2.216   5.755  1.00 31.52           C
ATOM   4436  CE2 PHE B  63       3.679  -3.533   7.187  1.00 23.22           C
ATOM   4437  CZ  PHE B  63       3.234  -2.312   6.788  1.00 25.39           C
ATOM   4438  H   PHE B  63       1.737  -7.390   6.737  1.00 30.48           H
ATOM   4439  HA  PHE B  63       0.028  -5.643   5.714  1.00 33.64           H
ATOM   4440  HB2 PHE B  63       2.555  -6.517   4.890  1.00 28.46           H
ATOM   4441  HB3 PHE B  63       1.674  -5.636   3.903  1.00 28.46           H
ATOM   4442  HD1 PHE B  63       1.265  -3.294   4.423  1.00 24.21           H
ATOM   4443  HD2 PHE B  63       3.566  -5.515   6.815  1.00 29.36           H
ATOM   4444  HE1 PHE B  63       2.002  -1.383   5.484  1.00 37.89           H
ATOM   4445  HE2 PHE B  63       4.300  -3.595   7.876  1.00 27.94           H
ATOM   4446  HZ  PHE B  63       3.530  -1.544   7.221  1.00 30.54           H
ATOM   4447  N   VAL B  64       0.040  -8.551   4.427  1.00 25.11           N
ATOM   4448  CA  VAL B  64      -0.714  -9.441   3.535  1.00 28.95           C
ATOM   4449  C   VAL B  64      -2.163  -9.566   3.986  1.00 33.77           C
ATOM   4450  O   VAL B  64      -3.083  -9.647   3.158  1.00 27.75           O
ATOM   4451  CB  VAL B  64      -0.012 -10.804   3.479  1.00 27.92           C
ATOM   4452  CG1 VAL B  64      -0.909 -11.875   2.867  1.00 48.06           C
ATOM   4453  CG2 VAL B  64       1.309 -10.668   2.731  1.00 29.47           C
ATOM   4454  H   VAL B  64       0.645  -8.948   4.892  1.00 30.21           H
ATOM   4455  HA  VAL B  64      -0.711  -9.067   2.640  1.00 34.82           H
ATOM   4456  HB  VAL B  64       0.195 -11.080   4.386  1.00 33.58           H
ATOM   4457 HG11 VAL B  64      -0.429 -12.718   2.850  1.00 57.74           H
ATOM   4458 HG12 VAL B  64      -1.711 -11.961   3.407  1.00 57.74           H
ATOM   4459 HG13 VAL B  64      -1.145 -11.611   1.964  1.00 57.74           H
ATOM   4460 HG21 VAL B  64       1.745 -11.534   2.701  1.00 35.45           H
ATOM   4461 HG22 VAL B  64       1.131 -10.356   1.830  1.00 35.45           H
ATOM   4462 HG23 VAL B  64       1.872 -10.030   3.197  1.00 35.45           H
ATOM   4463  N   GLU B  65      -2.398  -9.603   5.306  1.00 28.18           N
ATOM   4464  CA  GLU B  65      -3.753  -9.645   5.825  1.00 26.95           C
ATOM   4465  C   GLU B  65      -4.514  -8.363   5.573  1.00 24.76           C
ATOM   4466  O   GLU B  65      -5.740  -8.360   5.710  1.00 28.83           O
ATOM   4467  CB  GLU B  65      -3.752 -10.034   7.323  1.00 28.69           C
ATOM   4468  CG  GLU B  65      -3.180 -11.435   7.549  1.00 33.79           C
ATOM   4469  CD  GLU B  65      -3.315 -11.965   8.961  1.00 47.69           C
ATOM   4470  OE1 GLU B  65      -3.570 -11.165   9.880  1.00 49.33           O
ATOM   4471  OE2 GLU B  65      -3.151 -13.195   9.141  1.00 43.90           O1-
ATOM   4472  H   GLU B  65      -1.787  -9.605   5.911  1.00 33.89           H
ATOM   4473  HA  GLU B  65      -4.227 -10.348   5.354  1.00 32.42           H
ATOM   4474  HB2 GLU B  65      -3.206  -9.401   7.817  1.00 34.50           H
ATOM   4475  HB3 GLU B  65      -4.663 -10.021   7.657  1.00 34.50           H
ATOM   4476  HG2 GLU B  65      -3.640 -12.053   6.959  1.00 40.62           H
ATOM   4477  HG3 GLU B  65      -2.235 -11.421   7.331  1.00 40.62           H
ATOM   4478  N   ARG B  66      -3.834  -7.299   5.157  1.00 28.42           N
ATOM   4479  CA  ARG B  66      -4.441  -6.011   4.848  1.00 29.77           C
ATOM   4480  C   ARG B  66      -4.501  -5.739   3.343  1.00 31.89           C
ATOM   4481  O   ARG B  66      -4.837  -4.619   2.930  1.00 32.58           O
ATOM   4482  CB  ARG B  66      -3.683  -4.900   5.602  1.00 31.55           C
ATOM   4483  CG  ARG B  66      -4.212  -4.624   7.002  1.00 39.66           C
ATOM   4484  CD  ARG B  66      -3.088  -4.439   8.013  1.00 42.02           C
ATOM   4485  NE  ARG B  66      -3.598  -4.375   9.382  1.00 46.47           N
ATOM   4486  CZ  ARG B  66      -3.554  -5.380  10.246  1.00 42.82           C
ATOM   4487  NH1 ARG B  66      -3.006  -6.545   9.909  1.00 38.62           N
ATOM   4488  NH2 ARG B  66      -4.057  -5.218  11.461  1.00 50.67           N1+
ATOM   4489  H   ARG B  66      -2.982  -7.301   5.042  1.00 34.18           H
ATOM   4490  HA  ARG B  66      -5.354  -6.016   5.178  1.00 35.80           H
ATOM   4491  HB2 ARG B  66      -2.752  -5.159   5.683  1.00 37.94           H
ATOM   4492  HB3 ARG B  66      -3.751  -4.077   5.093  1.00 37.94           H
ATOM   4493  HG2 ARG B  66      -4.742  -3.811   6.988  1.00 47.67           H
ATOM   4494  HG3 ARG B  66      -4.757  -5.373   7.290  1.00 47.67           H
ATOM   4495  HD2 ARG B  66      -2.476  -5.189   7.952  1.00 50.50           H
ATOM   4496  HD3 ARG B  66      -2.622  -3.609   7.825  1.00 50.50           H
ATOM   4497  HE  ARG B  66      -3.949  -3.636   9.645  1.00 55.84           H
ATOM   4498 HH11 ARG B  66      -2.681  -6.655   9.120  1.00 46.42           H
ATOM   4499 HH12 ARG B  66      -2.981  -7.189  10.478  1.00 46.42           H
ATOM   4500 HH21 ARG B  66      -4.409  -4.465  11.684  1.00 60.88           H
ATOM   4501 HH22 ARG B  66      -4.027  -5.863  12.030  1.00 60.88           H
ATOM   4502  N   GLY B  67      -4.188  -6.732   2.520  1.00 33.34           N
ATOM   4503  CA  GLY B  67      -4.379  -6.646   1.083  1.00 33.22           C
ATOM   4504  C   GLY B  67      -3.156  -6.304   0.262  1.00 32.70           C
ATOM   4505  O   GLY B  67      -3.303  -6.005  -0.925  1.00 31.94           O
ATOM   4506  H   GLY B  67      -3.857  -7.482   2.779  1.00 40.08           H
ATOM   4507  HA2 GLY B  67      -4.717  -7.498   0.765  1.00 39.94           H
ATOM   4508  HA3 GLY B  67      -5.053  -5.973   0.899  1.00 39.94           H
ATOM   4509  N   TYR B  68      -1.963  -6.318   0.848  1.00 30.58           N
ATOM   4510  CA  TYR B  68      -0.759  -5.976   0.114  1.00 34.48           C
ATOM   4511  C   TYR B  68      -0.024  -7.243  -0.309  1.00 27.78           C
ATOM   4512  O   TYR B  68      -0.210  -8.324   0.245  1.00 30.34           O
ATOM   4513  CB  TYR B  68       0.150  -5.042   0.949  1.00 30.87           C
ATOM   4514  CG  TYR B  68      -0.527  -3.736   1.235  1.00 20.70           C
ATOM   4515  CD1 TYR B  68      -1.330  -3.588   2.360  1.00 28.43           C
ATOM   4516  CD2 TYR B  68      -0.414  -2.674   0.364  1.00 34.69           C
ATOM   4517  CE1 TYR B  68      -1.969  -2.409   2.608  1.00 32.54           C
ATOM   4518  CE2 TYR B  68      -1.054  -1.501   0.600  1.00 33.88           C
ATOM   4519  CZ  TYR B  68      -1.834  -1.372   1.716  1.00 31.09           C
ATOM   4520  OH  TYR B  68      -2.472  -0.190   1.951  1.00 36.92           O
ATOM   4521  H   TYR B  68      -1.827  -6.523   1.672  1.00 36.77           H
ATOM   4522  HA  TYR B  68      -1.011  -5.498  -0.692  1.00 41.46           H
ATOM   4523  HB2 TYR B  68       0.357  -5.469   1.795  1.00 37.12           H
ATOM   4524  HB3 TYR B  68       0.964  -4.862   0.455  1.00 37.12           H
ATOM   4525  HD1 TYR B  68      -1.424  -4.297   2.956  1.00 34.19           H
ATOM   4526  HD2 TYR B  68       0.109  -2.764  -0.400  1.00 41.70           H
ATOM   4527  HE1 TYR B  68      -2.502  -2.313   3.364  1.00 39.12           H
ATOM   4528  HE2 TYR B  68      -0.964  -0.791   0.006  1.00 40.74           H
ATOM   4529  HH  TYR B  68      -2.306   0.354   1.333  1.00 44.38           H
ATOM   4530  N   LYS B  69       0.794  -7.099  -1.334  1.00 32.67           N
ATOM   4531  CA  LYS B  69       1.732  -8.128  -1.741  1.00 41.41           C
ATOM   4532  C   LYS B  69       3.148  -7.631  -1.510  1.00 30.90           C
ATOM   4533  O   LYS B  69       3.473  -6.498  -1.861  1.00 27.08           O
ATOM   4534  CB  LYS B  69       1.551  -8.451  -3.223  1.00 47.79           C
ATOM   4535  CG  LYS B  69       1.907  -7.299  -4.169  1.00 53.47           C
ATOM   4536  CD  LYS B  69       1.385  -7.545  -5.611  1.00 67.20           C
ATOM   4537  CE  LYS B  69      -0.137  -7.744  -5.664  1.00 73.48           C
ATOM   4538  NZ  LYS B  69      -0.535  -9.186  -5.586  1.00 87.96           N1+
ATOM   4539  H   LYS B  69       0.826  -6.393  -1.825  1.00 39.28           H
ATOM   4540  HA  LYS B  69       1.590  -8.934  -1.221  1.00 49.76           H
ATOM   4541  HB2 LYS B  69       2.119  -9.204  -3.449  1.00 57.43           H
ATOM   4542  HB3 LYS B  69       0.622  -8.684  -3.379  1.00 57.43           H
ATOM   4543  HG2 LYS B  69       1.505  -6.481  -3.838  1.00 64.24           H
ATOM   4544  HG3 LYS B  69       2.871  -7.206  -4.208  1.00 64.24           H
ATOM   4545  HD2 LYS B  69       1.607  -6.778  -6.163  1.00 80.71           H
ATOM   4546  HD3 LYS B  69       1.805  -8.343  -5.968  1.00 80.71           H
ATOM   4547  HE2 LYS B  69      -0.543  -7.280  -4.916  1.00 88.26           H
ATOM   4548  HE3 LYS B  69      -0.474  -7.385  -6.500  1.00 88.26           H
ATOM   4549  HZ1 LYS B  69      -0.182  -9.636  -6.268  1.00105.63           H
ATOM   4550  HZ2 LYS B  69      -0.244  -9.541  -4.823  1.00105.63           H
ATOM   4551  HZ3 LYS B  69      -1.422  -9.259  -5.620  1.00105.63           H
ATOM   4552  N   ILE B  70       3.990  -8.488  -0.940  1.00 27.59           N
ATOM   4553  CA  ILE B  70       5.379  -8.138  -0.662  1.00 31.55           C
ATOM   4554  C   ILE B  70       6.195  -8.368  -1.929  1.00 31.88           C
ATOM   4555  O   ILE B  70       6.440  -9.512  -2.319  1.00 27.81           O
ATOM   4556  CB  ILE B  70       5.965  -8.945   0.503  1.00 35.86           C
ATOM   4557  CG1 ILE B  70       5.104  -8.900   1.778  1.00 37.17           C
ATOM   4558  CG2 ILE B  70       7.358  -8.433   0.842  1.00 36.40           C
ATOM   4559  CD1 ILE B  70       4.406  -7.613   2.057  1.00 36.11           C
ATOM   4560  H   ILE B  70       3.779  -9.288  -0.703  1.00 33.18           H
ATOM   4561  HA  ILE B  70       5.431  -7.196  -0.434  1.00 37.94           H
ATOM   4562  HB  ILE B  70       6.042  -9.870   0.222  1.00 43.11           H
ATOM   4563 HG12 ILE B  70       4.424  -9.588   1.709  1.00 44.68           H
ATOM   4564 HG13 ILE B  70       5.676  -9.088   2.538  1.00 44.68           H
ATOM   4565 HG21 ILE B  70       7.715  -8.953   1.579  1.00 43.75           H
ATOM   4566 HG22 ILE B  70       7.928  -8.529   0.063  1.00 43.75           H
ATOM   4567 HG23 ILE B  70       7.298  -7.498   1.095  1.00 43.75           H
ATOM   4568 HD11 ILE B  70       3.898  -7.702   2.878  1.00 43.40           H
ATOM   4569 HD12 ILE B  70       5.067  -6.910   2.151  1.00 43.40           H
ATOM   4570 HD13 ILE B  70       3.810  -7.411   1.319  1.00 43.40           H
ATOM   4571  N   LYS B  71       6.682  -7.286  -2.529  1.00 28.78           N
ATOM   4572  CA  LYS B  71       7.418  -7.388  -3.786  1.00 31.30           C
ATOM   4573  C   LYS B  71       8.907  -7.546  -3.580  1.00 34.64           C
ATOM   4574  O   LYS B  71       9.610  -7.980  -4.496  1.00 30.75           O
ATOM   4575  CB  LYS B  71       7.168  -6.141  -4.643  1.00 31.28           C
ATOM   4576  CG  LYS B  71       5.743  -6.002  -5.065  1.00 38.36           C
ATOM   4577  CD  LYS B  71       5.354  -7.063  -6.057  1.00 44.37           C
ATOM   4578  CE  LYS B  71       6.272  -7.006  -7.257  1.00 47.36           C
ATOM   4579  NZ  LYS B  71       5.649  -7.543  -8.487  1.00 62.56           N1+
ATOM   4580  H   LYS B  71       6.602  -6.484  -2.230  1.00 34.62           H
ATOM   4581  HA  LYS B  71       7.098  -8.161  -4.277  1.00 37.64           H
ATOM   4582  HB2 LYS B  71       7.407  -5.353  -4.131  1.00 37.61           H
ATOM   4583  HB3 LYS B  71       7.714  -6.194  -5.444  1.00 37.61           H
ATOM   4584  HG2 LYS B  71       5.170  -6.088  -4.287  1.00 46.10           H
ATOM   4585  HG3 LYS B  71       5.616  -5.135  -5.481  1.00 46.10           H
ATOM   4586  HD2 LYS B  71       5.435  -7.938  -5.647  1.00 53.32           H
ATOM   4587  HD3 LYS B  71       4.444  -6.910  -6.357  1.00 53.32           H
ATOM   4588  HE2 LYS B  71       6.516  -6.083  -7.423  1.00 56.91           H
ATOM   4589  HE3 LYS B  71       7.067  -7.531  -7.071  1.00 56.91           H
ATOM   4590  HZ1 LYS B  71       6.222  -7.490  -9.166  1.00 75.15           H
ATOM   4591  HZ2 LYS B  71       5.421  -8.395  -8.366  1.00 75.15           H
ATOM   4592  HZ3 LYS B  71       4.919  -7.074  -8.687  1.00 75.15           H
ATOM   4593  N   GLY B  72       9.422  -7.200  -2.410  1.00 29.57           N
ATOM   4594  CA  GLY B  72      10.849  -7.280  -2.266  1.00 27.14           C
ATOM   4595  C   GLY B  72      11.377  -6.666  -0.990  1.00 27.50           C
ATOM   4596  O   GLY B  72      10.656  -5.894  -0.367  1.00 22.71           O
ATOM   4597  H   GLY B  72       8.987  -6.928  -1.720  1.00 35.56           H
ATOM   4598  HA2 GLY B  72      11.118  -8.212  -2.287  1.00 32.65           H
ATOM   4599  HA3 GLY B  72      11.269  -6.828  -3.015  1.00 32.65           H
ATOM   4600  N   SER B  73      12.605  -6.987  -0.609  1.00 25.38           N
ATOM   4601  CA  SER B  73      13.291  -6.310   0.487  1.00 29.97           C
ATOM   4602  C   SER B  73      14.635  -5.751   0.024  1.00 31.88           C
ATOM   4603  O   SER B  73      15.236  -6.241  -0.937  1.00 28.33           O
ATOM   4604  CB  SER B  73      13.519  -7.305   1.610  1.00 27.32           C
ATOM   4605  OG  SER B  73      14.595  -8.186   1.285  1.00 34.55           O
ATOM   4606  H   SER B  73      13.074  -7.607  -0.977  1.00 30.54           H
ATOM   4607  HA  SER B  73      12.745  -5.581   0.819  1.00 36.04           H
ATOM   4608  HB2 SER B  73      13.738  -6.823   2.422  1.00 32.85           H
ATOM   4609  HB3 SER B  73      12.711  -7.827   1.740  1.00 32.85           H
ATOM   4610  HG  SER B  73      15.301  -7.745   1.168  1.00 41.54           H
ATOM   4611  N   ILE B  74      15.095  -4.679   0.676  1.00 20.67           N
ATOM   4612  CA  ILE B  74      16.462  -4.218   0.564  1.00 19.78           C
ATOM   4613  C   ILE B  74      17.012  -4.137   1.969  1.00 23.71           C
ATOM   4614  O   ILE B  74      16.290  -3.723   2.880  1.00 23.91           O
ATOM   4615  CB  ILE B  74      16.560  -2.840  -0.142  1.00 23.41           C
ATOM   4616  CG1 ILE B  74      17.982  -2.271  -0.133  1.00 25.69           C
ATOM   4617  CG2 ILE B  74      15.590  -1.826   0.467  1.00 24.44           C
ATOM   4618  CD1 ILE B  74      18.931  -2.986  -1.029  1.00 24.12           C
ATOM   4619  H   ILE B  74      14.613  -4.196   1.201  1.00 24.88           H
ATOM   4620  HA  ILE B  74      16.984  -4.862   0.062  1.00 23.82           H
ATOM   4621  HB  ILE B  74      16.303  -2.969  -1.069  1.00 28.16           H
ATOM   4622 HG12 ILE B  74      17.949  -1.344  -0.419  1.00 30.90           H
ATOM   4623 HG13 ILE B  74      18.333  -2.322   0.770  1.00 30.90           H
ATOM   4624 HG21 ILE B  74      15.683  -0.981  -0.000  1.00 29.41           H
ATOM   4625 HG22 ILE B  74      14.685  -2.160   0.373  1.00 29.41           H
ATOM   4626 HG23 ILE B  74      15.804  -1.710   1.406  1.00 29.41           H
ATOM   4627 HD11 ILE B  74      19.803  -2.566  -0.964  1.00 29.02           H
ATOM   4628 HD12 ILE B  74      18.989  -3.914  -0.750  1.00 29.02           H
ATOM   4629 HD13 ILE B  74      18.605  -2.934  -1.940  1.00 29.02           H
ATOM   4630  N   SER B  75      18.265  -4.562   2.131  1.00 21.37           N
ATOM   4631  CA  SER B  75      19.014  -4.488   3.386  1.00 23.35           C
ATOM   4632  C   SER B  75      20.106  -3.434   3.268  1.00 24.47           C
ATOM   4633  O   SER B  75      20.861  -3.414   2.285  1.00 23.34           O
ATOM   4634  CB  SER B  75      19.655  -5.833   3.714  1.00 20.98           C
ATOM   4635  OG  SER B  75      18.698  -6.821   4.039  1.00 21.01           O
ATOM   4636  H   SER B  75      18.723  -4.915   1.494  1.00 25.72           H
ATOM   4637  HA  SER B  75      18.418  -4.242   4.110  1.00 28.09           H
ATOM   4638  HB2 SER B  75      20.161  -6.133   2.942  1.00 25.25           H
ATOM   4639  HB3 SER B  75      20.251  -5.717   4.470  1.00 25.25           H
ATOM   4640  HG  SER B  75      18.253  -6.580   4.709  1.00 25.28           H
ATOM   4641  N   SER B  76      20.185  -2.558   4.274  1.00 19.43           N
ATOM   4642  CA  SER B  76      21.049  -1.381   4.265  1.00 21.07           C
ATOM   4643  C   SER B  76      22.499  -1.682   4.638  1.00 20.16           C
ATOM   4644  O   SER B  76      23.379  -0.854   4.374  1.00 22.95           O
ATOM   4645  CB  SER B  76      20.471  -0.319   5.207  1.00 21.89           C
ATOM   4646  OG  SER B  76      20.560  -0.747   6.557  1.00 20.38           O
ATOM   4647  H   SER B  76      19.728  -2.631   4.999  1.00 23.39           H
ATOM   4648  HA  SER B  76      21.050  -1.008   3.370  1.00 25.37           H
ATOM   4649  HB2 SER B  76      20.973   0.504   5.102  1.00 26.34           H
ATOM   4650  HB3 SER B  76      19.538  -0.171   4.984  1.00 26.34           H
ATOM   4651  HG  SER B  76      20.130  -1.461   6.661  1.00 24.54           H
ATOM   4652  N   HIS B  77      22.772  -2.829   5.265  1.00 22.08           N
ATOM   4653  CA  HIS B  77      24.129  -3.250   5.590  1.00 19.71           C
ATOM   4654  C   HIS B  77      24.054  -4.691   6.083  1.00 21.28           C
ATOM   4655  O   HIS B  77      22.967  -5.237   6.284  1.00 25.77           O
ATOM   4656  CB  HIS B  77      24.843  -2.305   6.602  1.00 20.01           C
ATOM   4657  CG  HIS B  77      24.453  -2.504   8.046  1.00 23.40           C
ATOM   4658  ND1 HIS B  77      23.142  -2.606   8.461  1.00 22.70           N
ATOM   4659  CD2 HIS B  77      25.201  -2.516   9.179  1.00 27.51           C
ATOM   4660  CE1 HIS B  77      23.105  -2.743   9.784  1.00 23.64           C
ATOM   4661  NE2 HIS B  77      24.339  -2.670  10.238  1.00 18.09           N
ATOM   4662  H   HIS B  77      22.170  -3.390   5.517  1.00 26.57           H
ATOM   4663  HA  HIS B  77      24.654  -3.249   4.774  1.00 23.73           H
ATOM   4664  HB2 HIS B  77      24.635  -1.387   6.367  1.00 24.09           H
ATOM   4665  HB3 HIS B  77      25.800  -2.449   6.535  1.00 24.09           H
ATOM   4666  HD1 HIS B  77      22.457  -2.622   7.941  1.00 27.32           H
ATOM   4667  HD2 HIS B  77      26.128  -2.453   9.228  1.00 33.09           H
ATOM   4668  HE1 HIS B  77      22.338  -2.840  10.301  1.00 28.45           H
ATOM   4669  N   PHE B  78      25.227  -5.296   6.308  1.00 23.30           N
ATOM   4670  CA  PHE B  78      25.274  -6.739   6.476  1.00 26.14           C
ATOM   4671  C   PHE B  78      24.934  -7.208   7.890  1.00 25.27           C
ATOM   4672  O   PHE B  78      24.545  -8.369   8.042  1.00 24.44           O
ATOM   4673  CB  PHE B  78      26.628  -7.324   6.012  1.00 25.18           C
ATOM   4674  CG  PHE B  78      27.724  -7.227   7.036  1.00 26.36           C
ATOM   4675  CD1 PHE B  78      28.427  -6.061   7.191  1.00 26.23           C
ATOM   4676  CD2 PHE B  78      28.075  -8.331   7.836  1.00 31.24           C
ATOM   4677  CE1 PHE B  78      29.437  -5.956   8.139  1.00 28.27           C
ATOM   4678  CE2 PHE B  78      29.101  -8.229   8.763  1.00 28.39           C
ATOM   4679  CZ  PHE B  78      29.779  -7.036   8.907  1.00 26.12           C
ATOM   4680  H   PHE B  78      25.988  -4.899   6.366  1.00 28.04           H
ATOM   4681  HA  PHE B  78      24.598  -7.118   5.893  1.00 31.44           H
ATOM   4682  HB2 PHE B  78      26.504  -8.263   5.800  1.00 30.29           H
ATOM   4683  HB3 PHE B  78      26.920  -6.845   5.221  1.00 30.29           H
ATOM   4684  HD1 PHE B  78      28.204  -5.320   6.674  1.00 31.55           H
ATOM   4685  HD2 PHE B  78      27.619  -9.135   7.738  1.00 37.57           H
ATOM   4686  HE1 PHE B  78      29.903  -5.157   8.232  1.00 34.00           H
ATOM   4687  HE2 PHE B  78      29.324  -8.960   9.294  1.00 34.15           H
ATOM   4688  HZ  PHE B  78      30.461  -6.962   9.535  1.00 31.42           H
ATOM   4689  N   HIS B  79      24.994  -6.355   8.920  1.00 19.89           N
ATOM   4690  CA  HIS B  79      24.603  -6.877  10.240  1.00 23.42           C
ATOM   4691  C   HIS B  79      23.169  -7.403  10.244  1.00 28.24           C
ATOM   4692  O   HIS B  79      22.289  -6.945   9.504  1.00 23.69           O
ATOM   4693  CB  HIS B  79      24.813  -5.855  11.361  1.00 24.93           C
ATOM   4694  CG  HIS B  79      26.238  -5.465  11.586  1.00 23.97           C
ATOM   4695  ND1 HIS B  79      26.600  -4.196  11.993  1.00 26.61           N
ATOM   4696  CD2 HIS B  79      27.386  -6.180  11.521  1.00 24.63           C
ATOM   4697  CE1 HIS B  79      27.917  -4.134  12.100  1.00 21.11           C
ATOM   4698  NE2 HIS B  79      28.411  -5.330  11.842  1.00 24.88           N
ATOM   4699  H   HIS B  79      25.237  -5.531   8.891  1.00 23.95           H
ATOM   4700  HA  HIS B  79      25.178  -7.632  10.440  1.00 28.19           H
ATOM   4701  HB2 HIS B  79      24.476  -6.230  12.190  1.00 29.99           H
ATOM   4702  HB3 HIS B  79      24.319  -5.049  11.143  1.00 29.99           H
ATOM   4703  HD2 HIS B  79      27.465  -7.075  11.280  1.00 29.63           H
ATOM   4704  HE1 HIS B  79      28.407  -3.388  12.361  1.00 25.41           H
ATOM   4705  HE2 HIS B  79      29.245  -5.539  11.862  1.00 29.94           H
ATOM   4706  N   SER B  80      22.928  -8.369  11.129  1.00 26.84           N
ATOM   4707  CA  SER B  80      21.635  -9.041  11.238  1.00 26.06           C
ATOM   4708  C   SER B  80      20.477  -8.137  11.668  1.00 21.03           C
ATOM   4709  O   SER B  80      19.312  -8.554  11.532  1.00 25.14           O
ATOM   4710  CB  SER B  80      21.784 -10.215  12.201  1.00 30.29           C
ATOM   4711  OG  SER B  80      22.020  -9.749  13.517  1.00 29.14           O
ATOM   4712  H   SER B  80      23.512  -8.658  11.690  1.00 32.29           H
ATOM   4713  HA  SER B  80      21.408  -9.406  10.369  1.00 31.35           H
ATOM   4714  HB2 SER B  80      20.967 -10.738  12.192  1.00 36.43           H
ATOM   4715  HB3 SER B  80      22.533 -10.763  11.919  1.00 36.43           H
ATOM   4716  HG  SER B  80      22.101 -10.400  14.042  1.00 35.04           H
ATOM   4717  N   ASP B  81      20.737  -6.933  12.199  1.00 22.31           N
ATOM   4718  CA  ASP B  81      19.622  -6.020  12.453  1.00 24.70           C
ATOM   4719  C   ASP B  81      19.016  -5.486  11.141  1.00 21.99           C
ATOM   4720  O   ASP B  81      17.903  -4.948  11.163  1.00 21.33           O
ATOM   4721  CB  ASP B  81      19.970  -4.886  13.460  1.00 20.28           C
ATOM   4722  CG  ASP B  81      21.132  -3.955  13.047  1.00 25.97           C
ATOM   4723  OD1 ASP B  81      21.912  -4.317  12.138  1.00 20.19           O
ATOM   4724  OD2 ASP B  81      21.275  -2.805  13.658  1.00 19.63           O1-
ATOM   4725  H   ASP B  81      21.515  -6.635  12.412  1.00 26.85           H
ATOM   4726  HA  ASP B  81      18.922  -6.542  12.874  1.00 29.72           H
ATOM   4727  HB2 ASP B  81      19.183  -4.332  13.581  1.00 24.41           H
ATOM   4728  HB3 ASP B  81      20.212  -5.293  14.307  1.00 24.41           H
ATOM   4729  N   SER B  82      19.698  -5.685  10.012  1.00 25.36           N
ATOM   4730  CA  SER B  82      19.178  -5.362   8.678  1.00 26.62           C
ATOM   4731  C   SER B  82      18.915  -6.580   7.818  1.00 25.87           C
ATOM   4732  O   SER B  82      18.137  -6.482   6.862  1.00 24.09           O
ATOM   4733  CB  SER B  82      20.190  -4.511   7.902  1.00 20.06           C
ATOM   4734  OG  SER B  82      20.393  -3.267   8.543  1.00 21.84           O
ATOM   4735  H   SER B  82      20.491  -6.017   9.992  1.00 30.50           H
ATOM   4736  HA  SER B  82      18.353  -4.860   8.764  1.00 32.02           H
ATOM   4737  HB2 SER B  82      21.035  -4.985   7.859  1.00 24.15           H
ATOM   4738  HB3 SER B  82      19.851  -4.354   7.007  1.00 24.15           H
ATOM   4739  HG  SER B  82      19.668  -2.845   8.588  1.00 26.28           H
ATOM   4740  N   THR B  83      19.539  -7.711   8.130  1.00 23.89           N
ATOM   4741  CA  THR B  83      19.530  -8.857   7.224  1.00 27.02           C
ATOM   4742  C   THR B  83      19.036 -10.158   7.837  1.00 27.03           C
ATOM   4743  O   THR B  83      19.038 -11.179   7.148  1.00 27.52           O
ATOM   4744  CB  THR B  83      20.941  -9.124   6.679  1.00 29.35           C
ATOM   4745  OG1 THR B  83      21.820  -9.422   7.774  1.00 29.30           O
ATOM   4746  CG2 THR B  83      21.495  -7.951   5.874  1.00 26.84           C
ATOM   4747  H   THR B  83      19.976  -7.842   8.859  1.00 28.75           H
ATOM   4748  HA  THR B  83      18.956  -8.650   6.470  1.00 32.50           H
ATOM   4749  HB  THR B  83      20.906  -9.894   6.090  1.00 35.29           H
ATOM   4750  HG1 THR B  83      22.596  -9.570   7.488  1.00 35.24           H
ATOM   4751 HG21 THR B  83      22.384  -8.162   5.551  1.00 32.28           H
ATOM   4752 HG22 THR B  83      20.918  -7.768   5.116  1.00 32.28           H
ATOM   4753 HG23 THR B  83      21.542  -7.159   6.433  1.00 32.28           H
ATOM   4754  N   GLY B  84      18.597 -10.168   9.095  1.00 24.61           N
ATOM   4755  CA  GLY B  84      18.236 -11.415   9.728  1.00 31.54           C
ATOM   4756  C   GLY B  84      17.075 -12.143   9.087  1.00 33.10           C
ATOM   4757  O   GLY B  84      16.896 -13.343   9.350  1.00 34.02           O
ATOM   4758  H   GLY B  84      18.503  -9.472   9.591  1.00 29.61           H
ATOM   4759  HA2 GLY B  84      19.004 -12.008   9.716  1.00 37.92           H
ATOM   4760  HA3 GLY B  84      18.005 -11.243  10.654  1.00 37.92           H
ATOM   4761  N   GLY B  85      16.277 -11.456   8.261  1.00 27.98           N
ATOM   4762  CA  GLY B  85      15.086 -12.023   7.668  1.00 25.93           C
ATOM   4763  C   GLY B  85      15.293 -12.470   6.241  1.00 30.73           C
ATOM   4764  O   GLY B  85      14.343 -12.941   5.605  1.00 37.13           O
ATOM   4765  H   GLY B  85      16.418 -10.640   8.030  1.00 33.65           H
ATOM   4766  HA2 GLY B  85      14.801 -12.789   8.190  1.00 31.19           H
ATOM   4767  HA3 GLY B  85      14.375 -11.363   7.681  1.00 31.19           H
ATOM   4768  N   ILE B  86      16.510 -12.351   5.718  1.00 23.51           N
ATOM   4769  CA  ILE B  86      16.734 -12.616   4.291  1.00 30.59           C
ATOM   4770  C   ILE B  86      16.425 -14.072   3.962  1.00 35.64           C
ATOM   4771  O   ILE B  86      15.721 -14.373   2.987  1.00 31.96           O
ATOM   4772  CB  ILE B  86      18.160 -12.215   3.880  1.00 30.77           C
ATOM   4773  CG1 ILE B  86      18.245 -10.712   3.665  1.00 25.59           C
ATOM   4774  CG2 ILE B  86      18.617 -12.966   2.588  1.00 33.75           C
ATOM   4775  CD1 ILE B  86      19.676 -10.230   3.437  1.00 30.23           C
ATOM   4776  H   ILE B  86      17.214 -12.122   6.155  1.00 28.28           H
ATOM   4777  HA  ILE B  86      16.121 -12.068   3.779  1.00 36.79           H
ATOM   4778  HB  ILE B  86      18.764 -12.454   4.601  1.00 37.00           H
ATOM   4779 HG12 ILE B  86      17.720 -10.474   2.885  1.00 30.78           H
ATOM   4780 HG13 ILE B  86      17.897 -10.260   4.450  1.00 30.78           H
ATOM   4781 HG21 ILE B  86      19.518 -12.686   2.363  1.00 40.58           H
ATOM   4782 HG22 ILE B  86      18.599 -13.921   2.756  1.00 40.58           H
ATOM   4783 HG23 ILE B  86      18.011 -12.745   1.864  1.00 40.58           H
ATOM   4784 HD11 ILE B  86      19.669  -9.269   3.307  1.00 36.35           H
ATOM   4785 HD12 ILE B  86      20.212 -10.455   4.214  1.00 36.35           H
ATOM   4786 HD13 ILE B  86      20.035 -10.669   2.650  1.00 36.35           H
ATOM   4787  N   GLU B  87      16.904 -14.990   4.802  1.00 38.17           N
ATOM   4788  CA  GLU B  87      16.655 -16.417   4.605  1.00 38.81           C
ATOM   4789  C   GLU B  87      15.163 -16.735   4.502  1.00 41.65           C
ATOM   4790  O   GLU B  87      14.719 -17.410   3.564  1.00 47.87           O
ATOM   4791  CB  GLU B  87      17.291 -17.189   5.753  1.00 35.82           C
ATOM   4792  CG  GLU B  87      16.789 -18.613   5.887  1.00 47.41           C
ATOM   4793  CD  GLU B  87      17.789 -19.522   6.563  1.00 56.23           C
ATOM   4794  OE1 GLU B  87      18.238 -19.175   7.677  1.00 53.73           O
ATOM   4795  OE2 GLU B  87      18.136 -20.568   5.979  1.00 59.22           O1-
ATOM   4796  H   GLU B  87      17.378 -14.810   5.496  1.00 45.88           H
ATOM   4797  HA  GLU B  87      17.079 -16.701   3.780  1.00 46.64           H
ATOM   4798  HB2 GLU B  87      18.250 -17.225   5.612  1.00 43.06           H
ATOM   4799  HB3 GLU B  87      17.098 -16.728   6.585  1.00 43.06           H
ATOM   4800  HG2 GLU B  87      15.977 -18.614   6.417  1.00 56.97           H
ATOM   4801  HG3 GLU B  87      16.609 -18.970   5.003  1.00 56.97           H
ATOM   4802  N   TRP B  88      14.372 -16.279   5.475  1.00 36.86           N
ATOM   4803  CA  TRP B  88      12.935 -16.554   5.454  1.00 39.06           C
ATOM   4804  C   TRP B  88      12.272 -15.982   4.200  1.00 44.09           C
ATOM   4805  O   TRP B  88      11.434 -16.645   3.572  1.00 40.32           O
ATOM   4806  CB  TRP B  88      12.281 -15.997   6.725  1.00 41.64           C
ATOM   4807  CG  TRP B  88      10.815 -16.300   6.852  1.00 37.01           C
ATOM   4808  CD1 TRP B  88      10.251 -17.313   7.552  1.00 36.84           C
ATOM   4809  CD2 TRP B  88       9.743 -15.567   6.269  1.00 37.18           C
ATOM   4810  NE1 TRP B  88       8.889 -17.264   7.435  1.00 39.99           N
ATOM   4811  CE2 TRP B  88       8.553 -16.200   6.644  1.00 37.10           C
ATOM   4812  CE3 TRP B  88       9.678 -14.442   5.443  1.00 39.05           C
ATOM   4813  CZ2 TRP B  88       7.308 -15.741   6.240  1.00 41.43           C
ATOM   4814  CZ3 TRP B  88       8.444 -13.988   5.042  1.00 40.48           C
ATOM   4815  CH2 TRP B  88       7.272 -14.634   5.444  1.00 44.04           C
ATOM   4816  H   TRP B  88      14.637 -15.816   6.149  1.00 44.31           H
ATOM   4817  HA  TRP B  88      12.801 -17.514   5.448  1.00 46.95           H
ATOM   4818  HB2 TRP B  88      12.728 -16.377   7.497  1.00 50.05           H
ATOM   4819  HB3 TRP B  88      12.383 -15.032   6.730  1.00 50.05           H
ATOM   4820  HD1 TRP B  88      10.721 -17.950   8.040  1.00 44.28           H
ATOM   4821  HE1 TRP B  88       8.335 -17.812   7.798  1.00 48.06           H
ATOM   4822  HE3 TRP B  88      10.454 -14.005   5.175  1.00 46.93           H
ATOM   4823  HZ2 TRP B  88       6.526 -16.170   6.504  1.00 49.79           H
ATOM   4824  HZ3 TRP B  88       8.388 -13.236   4.497  1.00 48.65           H
ATOM   4825  HH2 TRP B  88       6.451 -14.308   5.156  1.00 52.93           H
ATOM   4826  N   LEU B  89      12.634 -14.753   3.817  1.00 39.65           N
ATOM   4827  CA  LEU B  89      12.102 -14.176   2.590  1.00 37.83           C
ATOM   4828  C   LEU B  89      12.485 -15.014   1.378  1.00 44.95           C
ATOM   4829  O   LEU B  89      11.663 -15.224   0.477  1.00 42.35           O
ATOM   4830  CB  LEU B  89      12.614 -12.747   2.423  1.00 43.30           C
ATOM   4831  CG  LEU B  89      12.247 -11.797   3.571  1.00 33.27           C
ATOM   4832  CD1 LEU B  89      13.006 -10.501   3.390  1.00 29.86           C
ATOM   4833  CD2 LEU B  89      10.767 -11.544   3.606  1.00 39.53           C
ATOM   4834  H   LEU B  89      13.179 -14.244   4.245  1.00 47.66           H
ATOM   4835  HA  LEU B  89      11.133 -14.147   2.645  1.00 45.47           H
ATOM   4836  HB2 LEU B  89      13.582 -12.771   2.360  1.00 52.04           H
ATOM   4837  HB3 LEU B  89      12.243 -12.378   1.607  1.00 52.04           H
ATOM   4838  HG  LEU B  89      12.511 -12.193   4.416  1.00 40.00           H
ATOM   4839 HD11 LEU B  89      12.776  -9.897   4.113  1.00 35.91           H
ATOM   4840 HD12 LEU B  89      13.957 -10.688   3.403  1.00 35.91           H
ATOM   4841 HD13 LEU B  89      12.758 -10.107   2.539  1.00 35.91           H
ATOM   4842 HD21 LEU B  89      10.568 -10.942   4.340  1.00 47.51           H
ATOM   4843 HD22 LEU B  89      10.496 -11.142   2.766  1.00 47.51           H
ATOM   4844 HD23 LEU B  89      10.306 -12.387   3.735  1.00 47.51           H
ATOM   4845  N   ASN B  90      13.729 -15.501   1.338  1.00 41.98           N
ATOM   4846  CA  ASN B  90      14.155 -16.360   0.235  1.00 43.27           C
ATOM   4847  C   ASN B  90      13.317 -17.635   0.192  1.00 45.80           C
ATOM   4848  O   ASN B  90      12.869 -18.069  -0.884  1.00 43.43           O
ATOM   4849  CB  ASN B  90      15.639 -16.701   0.383  1.00 35.29           C
ATOM   4850  CG  ASN B  90      16.552 -15.517   0.108  1.00 38.54           C
ATOM   4851  OD1 ASN B  90      16.109 -14.455  -0.331  1.00 38.32           O
ATOM   4852  ND2 ASN B  90      17.844 -15.706   0.347  1.00 37.53           N
ATOM   4853  H   ASN B  90      14.335 -15.350   1.929  1.00 50.45           H
ATOM   4854  HA  ASN B  90      14.034 -15.888  -0.603  1.00 52.00           H
ATOM   4855  HB2 ASN B  90      15.804 -17.002   1.290  1.00 42.42           H
ATOM   4856  HB3 ASN B  90      15.864 -17.405  -0.246  1.00 42.42           H
ATOM   4857 HD21 ASN B  90      18.405 -15.070   0.209  1.00 45.12           H
ATOM   4858 HD22 ASN B  90      18.119 -16.466   0.641  1.00 45.12           H
ATOM   4859  N   SER B  91      13.091 -18.240   1.359  1.00 44.45           N
ATOM   4860  CA  SER B  91      12.252 -19.426   1.479  1.00 39.08           C
ATOM   4861  C   SER B  91      10.838 -19.179   0.980  1.00 48.91           C
ATOM   4862  O   SER B  91      10.112 -20.136   0.686  1.00 48.81           O
ATOM   4863  CB  SER B  91      12.212 -19.863   2.945  1.00 40.30           C
ATOM   4864  OG  SER B  91      10.987 -19.495   3.582  1.00 43.02           O
ATOM   4865  H   SER B  91      13.420 -17.974   2.108  1.00 53.42           H
ATOM   4866  HA  SER B  91      12.639 -20.146   0.957  1.00 46.97           H
ATOM   4867  HB2 SER B  91      12.306 -20.828   2.985  1.00 48.44           H
ATOM   4868  HB3 SER B  91      12.947 -19.442   3.417  1.00 48.44           H
ATOM   4869  HG  SER B  91      10.891 -18.661   3.559  1.00 51.70           H
ATOM   4870  N   ARG B  92      10.433 -17.919   0.879  1.00 48.49           N
ATOM   4871  CA  ARG B  92       9.099 -17.547   0.443  1.00 49.81           C
ATOM   4872  C   ARG B  92       9.093 -17.064  -0.992  1.00 46.96           C
ATOM   4873  O   ARG B  92       8.066 -16.569  -1.465  1.00 49.72           O
ATOM   4874  CB  ARG B  92       8.531 -16.461   1.367  1.00 56.27           C
ATOM   4875  CG  ARG B  92       7.339 -16.891   2.215  1.00 54.01           C
ATOM   4876  H   ARG B  92      10.932 -17.243   1.064  1.00 58.27           H
ATOM   4877  HA  ARG B  92       8.520 -18.323   0.501  1.00 59.84           H
[truncated: 211,831 more chars]
