# Supplementary material for: High-throughput quantum-mechanics/molecular-mechanics (ONIOM) macromolecular crystallographic refinement with PHENIX/DivCon: the impact of mixed Hamiltonian methods on ligand and protein structure
Source: Acta Crystallogr D Struct Biol. 2018 Oct 29;74(Pt 11):1063–77. doi: 10.1107/S2059798318012913 (PMC6213575; doi:10.1107/S2059798318012913)
Supplement: Supplementary file 4 [file d-74-01063-sup4.gz › results_PHENIX/1JLA-H_refine_001.pdb]

REMARK Date 2017-01-10 Time 17:44:15 EST -0500 (1484088255.15 s)
REMARK PHENIX refinement
REMARK 
REMARK ****************** INPUT FILES AND LABELS ******************************
REMARK Reflections:
REMARK   file name      : 1JLA.sf
REMARK   labels         : ['r1jlasf,wavelength_id=1,_refln.F_meas_au,_refln.F_meas_sigma_au']
REMARK R-free flags:
REMARK   file name      : None
REMARK   label          : R-free-flags
REMARK   test_flag_value: 1
REMARK Model file name(s): 
REMARK   /scratch/oleg/2711058.gondor.quantumbioinc.com/1JLA-H.pdb
REMARK 
REMARK ******************** REFINEMENT SUMMARY: QUICK FACTS *******************
REMARK Start: r_work = 0.2061 r_free = 0.2115 bonds = 0.013 angles = 1.601
REMARK Final: r_work = 0.1869 r_free = 0.2475 bonds = 0.017 angles = 1.491
REMARK ************************************************************************
REMARK 
REMARK ****************** REFINEMENT STATISTICS STEP BY STEP ******************
REMARK leading digit, like 1_, means number of macro-cycle                     
REMARK 0    : statistics at the very beginning when nothing is done yet        
REMARK 1_bss: bulk solvent correction and/or (anisotropic) scaling             
REMARK 1_xyz: refinement of coordinates                                        
REMARK 1_adp: refinement of ADPs (Atomic Displacement Parameters)              
REMARK 1_occ: refinement of occupancies                                        
REMARK ------------------------------------------------------------------------
REMARK  stage       r-work r-free bonds angles b_min b_max b_ave n_water shift
REMARK       0    : 0.3750 0.4467 0.013  1.60   9.9 150.0  58.8 138      0.000
REMARK       1_bss: 0.2061 0.2115 0.013  1.60   9.9 150.0  58.8 138      0.000
REMARK 1_settarget: 0.2061 0.2115 0.013  1.60   9.9 150.0  58.8 138      0.000
REMARK       1_nqh: 0.2061 0.2119 0.013  1.60   9.9 150.0  58.8 138      0.008
REMARK    1_weight: 0.2061 0.2119 0.013  1.60   9.9 150.0  58.8 138      0.008
REMARK    1_checkH: 0.2072 0.2135 0.013  1.60   9.9 150.0  58.8 138      0.508
REMARK    1_xyzrec: 0.1973 0.2256 0.016  1.42   9.9 150.0  58.8 138      0.574
REMARK    1_checkH: 0.1973 0.2258 0.016  1.42   9.9 150.0  58.8 138      0.574
REMARK   1_regHxyz: 0.1977 0.2259 0.016  1.42   9.9 150.0  58.8 138      0.575
REMARK       1_adp: 0.1958 0.2364 0.016  1.42  20.4 153.0  59.4 138      0.575
REMARK   1_regHadp: 0.1954 0.2357 0.016  1.42  20.4 153.0  59.4 138      0.575
REMARK       2_bss: 0.1949 0.2352 0.016  1.42  20.6 153.2  59.6 138      0.575
REMARK 2_settarget: 0.1949 0.2352 0.016  1.42  20.6 153.2  59.6 138      0.575
REMARK 2_updatecdl: 0.1949 0.2352 0.016  1.42  20.6 153.2  59.6 138      0.575
REMARK       2_nqh: 0.1949 0.2351 0.016  1.42  20.6 153.2  59.6 138      0.576
REMARK    2_weight: 0.1949 0.2351 0.016  1.42  20.6 153.2  59.6 138      0.576
REMARK    2_checkH: 0.1949 0.2351 0.016  1.42  20.6 153.2  59.6 138      0.576
REMARK    2_xyzrec: 0.1913 0.2433 0.017  1.48  20.6 153.2  59.6 138      0.601
REMARK    2_checkH: 0.1914 0.2433 0.017  1.48  20.6 153.2  59.6 138      0.602
REMARK   2_regHxyz: 0.1916 0.2432 0.017  1.48  20.6 153.2  59.6 138      0.602
REMARK       2_adp: 0.1894 0.2447 0.017  1.48  19.9 154.4  59.3 138      0.602
REMARK   2_regHadp: 0.1894 0.2451 0.017  1.48  19.9 154.4  59.3 138      0.602
REMARK       3_bss: 0.1893 0.2449 0.017  1.48  20.1 154.6  59.6 138      0.602
REMARK 3_settarget: 0.1893 0.2449 0.017  1.48  20.1 154.6  59.6 138      0.602
REMARK 3_updatecdl: 0.1893 0.2449 0.017  1.49  20.1 154.6  59.6 138      0.602
REMARK       3_nqh: 0.1894 0.2449 0.017  1.49  20.1 154.6  59.6 138      0.603
REMARK    3_weight: 0.1894 0.2449 0.017  1.49  20.1 154.6  59.6 138      0.603
REMARK    3_checkH: 0.1894 0.2450 0.017  1.49  20.1 154.6  59.6 138      0.603
REMARK    3_xyzrec: 0.1866 0.2477 0.017  1.49  20.1 154.6  59.6 138      0.625
REMARK    3_checkH: 0.1866 0.2477 0.017  1.49  20.1 154.6  59.6 138      0.625
REMARK   3_regHxyz: 0.1869 0.2476 0.017  1.49  20.1 154.6  59.6 138      0.625
REMARK       3_adp: 0.1869 0.2476 0.017  1.49  20.1 154.6  59.6 138      0.625
REMARK   3_regHadp: 0.1869 0.2476 0.017  1.49  20.1 154.6  59.6 138      0.625
REMARK         end: 0.1869 0.2475 0.017  1.49  20.3 154.9  59.8 138      0.625
REMARK ------------------------------------------------------------------------
REMARK MODEL CONTENT.
REMARK  ELEMENT        ATOM RECORD COUNT   OCCUPANCY SUM
REMARK        C                     5086         5086.00
REMARK        H                     8036         8036.00
REMARK        O                     1357         1357.00
REMARK        N                     1305         1305.00
REMARK        S                       17           17.00
REMARK      O1-                      129          129.00
REMARK    TOTAL                    15930        15930.00
REMARK -----------------------------------------------------------------------
REMARK r_free_flags.md5.hexdigest f0063bb7b8334558d08624ed4b862818
REMARK 
REMARK IF THIS FILE IS FOR PDB DEPOSITION: REMOVE ALL FROM THIS LINE UP.
REMARK   3
REMARK   3 REFINEMENT.
REMARK   3   PROGRAM     : PHENIX (1.11.1_2575: ???)
REMARK   3   AUTHORS     : Adams,Afonine,Bunkoczi,Burnley,Chen,Dar,Davis,
REMARK   3               : Draizen,Echols,Gildea,Gros,Grosse-Kunstleve,Headd,
REMARK   3               : Hintze,Hung,Ioerger,Liebschner,McCoy,McKee,Moriarty,
REMARK   3               : Oeffner,Poon,Read,Richardson,Richardson,Sacchettini,
REMARK   3               : Sauter,Sobolev,Storoni,Terwilliger,Williams,Zwart
REMARK   3
REMARK   3  REFINEMENT TARGET : ML
REMARK   3  
REMARK   3  DATA USED IN REFINEMENT.
REMARK   3   RESOLUTION RANGE HIGH (ANGSTROMS) : 2.499   
REMARK   3   RESOLUTION RANGE LOW  (ANGSTROMS) : 29.902  
REMARK   3   MIN(FOBS/SIGMA_FOBS)              : 1.33  
REMARK   3   COMPLETENESS FOR RANGE        (%) : 98.59 
REMARK   3   NUMBER OF REFLECTIONS             : 39730     
REMARK   3   NUMBER OF REFLECTIONS (NON-ANOMALOUS) : 39730     
REMARK   3  
REMARK   3  FIT TO DATA USED IN REFINEMENT.
REMARK   3   R VALUE     (WORKING + TEST SET) : 0.1899
REMARK   3   R VALUE            (WORKING SET) : 0.1869
REMARK   3   FREE R VALUE                     : 0.2475
REMARK   3   FREE R VALUE TEST SET SIZE   (%) : 5.03  
REMARK   3   FREE R VALUE TEST SET COUNT      : 2000      
REMARK   3  
REMARK   3  FIT TO DATA USED IN REFINEMENT (IN BINS).
REMARK   3   BIN  RESOLUTION RANGE  COMPL.    NWORK NFREE   RWORK  RFREE  CCWORK CCFREE
REMARK   3     1 29.9041 -  6.0089    0.99     2904   154  0.1492 0.1973   0.954  0.922
REMARK   3     2  6.0089 -  4.7758    1.00     2788   148  0.1475 0.1851   0.944  0.913
REMARK   3     3  4.7758 -  4.1739    1.00     2757   146  0.1294 0.2082   0.956  0.889
REMARK   3     4  4.1739 -  3.7931    1.00     2729   145  0.1463 0.1963   0.941  0.864
REMARK   3     5  3.7931 -  3.5217    1.00     2722   144  0.1734 0.2336   0.919  0.858
REMARK   3     6  3.5217 -  3.3143    1.00     2716   144  0.2092 0.2779   0.878  0.764
REMARK   3     7  3.3143 -  3.1485    0.99     2703   143  0.2236 0.2933   0.851  0.683
REMARK   3     8  3.1485 -  3.0116    0.99     2676   142  0.2361 0.3290   0.811  0.659
REMARK   3     9  3.0116 -  2.8958    0.98     2634   140  0.2556 0.3400   0.793  0.617
REMARK   3    10  2.8958 -  2.7959    0.98     2665   141  0.2698 0.3515   0.760  0.594
REMARK   3    11  2.7959 -  2.7086    0.98     2618   139  0.2732 0.3492   0.679  0.590
REMARK   3    12  2.7086 -  2.6312    0.97     2625   138  0.2777 0.3424   0.675  0.347
REMARK   3    13  2.6312 -  2.5620    0.97     2613   139  0.2881 0.3283   0.606  0.492
REMARK   3    14  2.5620 -  2.4995    0.96     2580   137  0.3092 0.3483   0.541  0.432
REMARK   3  
REMARK   3  BULK SOLVENT MODELLING.
REMARK   3   METHOD USED        : FLAT BULK SOLVENT MODEL
REMARK   3   SOLVENT RADIUS     : 1.11    
REMARK   3   SHRINKAGE RADIUS   : 0.90    
REMARK   3   GRID STEP FACTOR   : 4.00    
REMARK   3  
REMARK   3  ERROR ESTIMATES.
REMARK   3   COORDINATE ERROR (MAXIMUM-LIKELIHOOD BASED)     : 0.40    
REMARK   3   PHASE ERROR (DEGREES, MAXIMUM-LIKELIHOOD BASED) : 26.45   
REMARK   3  
REMARK   3  STRUCTURE FACTORS CALCULATION ALGORITHM : FFT
REMARK   3  
REMARK   3  RESTRAINTS LIBRARY
REMARK   3    GEOSTD + MON.LIB. + CDL v1.2
REMARK   3  
REMARK   3  DEVIATIONS FROM IDEAL VALUES.
REMARK   3                 RMSD     MAX  COUNT
REMARK   3   BOND      :  0.017   0.135   8055
REMARK   3   ANGLE     :  1.491  19.852  10936
REMARK   3   CHIRALITY :  0.066   0.454   1186
REMARK   3   PLANARITY :  0.009   0.064   1375
REMARK   3   DIHEDRAL  : 19.382 179.619   4852
REMARK   3   MIN NONBONDED DISTANCE : 2.259 
REMARK   3  
REMARK   3  MOLPROBITY STATISTICS.
REMARK   3   ALL-ATOM CLASHSCORE : 10.52
REMARK   3   RAMACHANDRAN PLOT:
REMARK   3     OUTLIERS : 0.96  %
REMARK   3     ALLOWED  : 7.66  %
REMARK   3     FAVORED  : 91.38 %
REMARK   3   ROTAMER OUTLIERS : 8.04 %
REMARK   3   CBETA DEVIATIONS : 0
REMARK   3   PEPTIDE PLANE:
REMARK   3     CIS-PROLINE     : 2
REMARK   3     CIS-GENERAL     : 0
REMARK   3     TWISTED PROLINE : 0
REMARK   3     TWISTED GENERAL : 0
REMARK   3  
REMARK   3  ATOMIC DISPLACEMENT PARAMETERS.
REMARK   3   WILSON B : 46.66
REMARK   3   RMS(B_ISO_OR_EQUIVALENT_BONDED) : 6.49
REMARK   3   ATOMS          NUMBER OF ATOMS
REMARK   3                    ISO.  ANISO. 
REMARK   3    ALL         :  15930       0
REMARK   3    ALL (NO H)  :   7894       0
REMARK   3    SOLVENT     :     46       0
REMARK   3    NON-SOLVENT :   7848       0
REMARK   3    HYDROGENS   :   8036       0
REMARK   3
HELIX    1   1 GLU A   28  GLU A   44  1               Generated by MOE   17
HELIX    2   2 ARG A   78  LYS A   82  1               Generated by MOE    5
HELIX    3   3 PRO A   97  GLY A   99  5               Generated by MOE    3
HELIX    4   4 ASP A  113  TYR A  115  5               Generated by MOE    3
HELIX    5   5 ARG A  125  THR A  128  5               Generated by MOE    4
HELIX    6   6 SER A  156  GLN A  174  1               Generated by MOE   19
HELIX    7   7 ILE A  195  ARG A  211  1               Generated by MOE   17
HELIX    8   8 LYS A  219  HIS A  221  5               Generated by MOE    3
HELIX    9   9 VAL A  254  ALA A  267  1               Generated by MOE   14
HELIX   10  10 ARG A  277  CSD A  280  1               Generated by MOE    4
HELIX   11  11 LYS A  281  LEU A  283  5               Generated by MOE    3
HELIX   12  12 GLU A  297  ILE A  309  1               Generated by MOE   13
HELIX   13  13 ASP A  364  TRP A  383  1               Generated by MOE   20
HELIX   14  14 LYS A  395  GLU A  404  1               Generated by MOE   10
HELIX   15  15 ASN A  474  ASP A  488  1               Generated by MOE   15
HELIX   16  16 GLN A  500  ALA A  508  1               Generated by MOE    9
HELIX   17  17 GLU A  516  LYS A  527  1               Generated by MOE   12
HELIX   18  18 GLN A  547  LEU A  551  1               Generated by MOE    5
HELIX   19  19 GLU B   28  LYS B   43  1               Generated by MOE   16
HELIX   20  20 ARG B   78  ARG B   83  1               Generated by MOE    6
HELIX   21  21 ALA B   98  LYS B  101  5               Generated by MOE    4
HELIX   22  22 GLY B  112  SER B  117  5               Generated by MOE    6
HELIX   23  23 ARG B  125  THR B  128  5               Generated by MOE    4
HELIX   24  24 ILE B  135  ASN B  137  5               Generated by MOE    3
HELIX   25  25 GLY B  155  ILE B  159  1               Generated by MOE    5
HELIX   26  26 GLN B  161  GLN B  174  1               Generated by MOE   14
HELIX   27  27 ILE B  195  TRP B  212  1               Generated by MOE   18
HELIX   28  28 PRO B  236  LYS B  238  5               Generated by MOE    3
HELIX   29  29 VAL B  254  ALA B  267  1               Generated by MOE   14
HELIX   30  30 ARG B  277  LYS B  281  1               Generated by MOE    5
HELIX   31  31 GLU B  297  ILE B  309  1               Generated by MOE   13
HELIX   32  32 ASP B  364  TRP B  383  1               Generated by MOE   20
HELIX   33  33 LYS B  395  TRP B  401  1               Generated by MOE    7
HELIX   34  34 TRP B  402  GLU B  404  5               Generated by MOE    3
HELIX   35  35 PRO B  421  GLN B  428  1               Generated by MOE    8
SHEET    1       ILE A  47  LYS A  49                  Generated by MOE
SHEET    2       VAL A  60  ILE A  63                  Generated by MOE
SHEET    3       ARG A  72  VAL A  75                  Generated by MOE
SHEET    4       SER A 105  ASP A 110                  Generated by MOE
SHEET    5       PHE A 130  PHE A 130                  Generated by MOE
SHEET    6       THR A 131  ILE A 132                  Generated by MOE
SHEET    7       ILE A 142  TYR A 146                  Generated by MOE
SHEET    8       VAL A 179  TYR A 183                  Generated by MOE
SHEET    9       ASP A 186  SER A 191                  Generated by MOE
SHEET   10       PHE A 227  TRP A 229                  Generated by MOE
SHEET   11       TYR A 232  LEU A 234                  Generated by MOE
SHEET   12       TRP A 239  VAL A 241                  Generated by MOE
SHEET   13       TRP A 252  THR A 253                  Generated by MOE
SHEET   14       VAL A 292  ILE A 293                  Generated by MOE
SHEET   15       HIS A 315  GLY A 316                  Generated by MOE
SHEET   16       ILE A 326  GLU A 328                  Generated by MOE
SHEET   17       ILE A 329  GLY A 333                  Generated by MOE
SHEET   18       GLN A 336  GLU A 344                  Generated by MOE
SHEET   19       LYS A 347  TYR A 354                  Generated by MOE
SHEET   20       HIS A 361  THR A 362                  Generated by MOE
SHEET   21       LYS A 388  LEU A 391                  Generated by MOE
SHEET   22       TRP A 414  PHE A 416                  Generated by MOE
SHEET   23       GLU A 438  TYR A 441                  Generated by MOE
SHEET   24       VAL A 442  ALA A 446                  Generated by MOE
SHEET   25       GLY A 453  THR A 459                  Generated by MOE
SHEET   26       GLN A 464  LEU A 469                  Generated by MOE
SHEET   27       GLU A 492  THR A 497                  Generated by MOE
SHEET   28       GLN A 512  SER A 513                  Generated by MOE
SHEET   29       LYS A 530  TRP A 535                  Generated by MOE
SHEET   30       ILE B  47  LYS B  49                  Generated by MOE
SHEET   31       VAL B  60  ILE B  63                  Generated by MOE
SHEET   32       ARG B  72  VAL B  75                  Generated by MOE
SHEET   33       SER B 105  ASP B 110                  Generated by MOE
SHEET   34       PHE B 130  PHE B 130                  Generated by MOE
SHEET   35       THR B 131  ILE B 132                  Generated by MOE
SHEET   36       ILE B 142  TYR B 146                  Generated by MOE
SHEET   37       VAL B 179  TYR B 183                  Generated by MOE
SHEET   38       ASP B 186  SER B 191                  Generated by MOE
SHEET   39       ILE B 326  GLU B 328                  Generated by MOE
SHEET   40       ILE B 329  GLY B 333                  Generated by MOE
SHEET   41       GLN B 336  GLU B 344                  Generated by MOE
SHEET   42       LYS B 347  ALA B 355                  Generated by MOE
SHEET   43       LYS B 388  LEU B 391                  Generated by MOE
SHEET   44       GLU B 413  PHE B 416                  Generated by MOE
CRYST1  140.400  111.200   73.000  90.00  90.00  90.00 P 21 21 21
SCALE1      0.007123  0.000000  0.000000        0.00000
SCALE2      0.000000  0.008993  0.000000        0.00000
SCALE3      0.000000  0.000000  0.013699        0.00000
ATOM      1  N   PRO A   1       2.890 -51.330  47.096  1.00 84.06           N1+
ATOM      2  CA  PRO A   1       3.490 -50.259  47.885  1.00 88.44           C
ATOM      3  C   PRO A   1       4.965 -50.006  47.503  1.00 86.06           C
ATOM      4  O   PRO A   1       5.175 -49.085  46.711  1.00 81.46           O
ATOM      5  CB  PRO A   1       3.333 -50.762  49.313  1.00 89.24           C
ATOM      6  CG  PRO A   1       2.142 -51.586  49.257  1.00 99.00           C
ATOM      7  CD  PRO A   1       2.218 -52.307  47.949  1.00 86.64           C
ATOM      8  H2  PRO A   1       3.547 -51.695  46.499  1.00100.82           H
ATOM      9  H3  PRO A   1       2.235 -50.842  46.592  1.00100.82           H
ATOM     10  HA  PRO A   1       2.985 -49.438  47.777  1.00106.09           H
ATOM     11  HB2 PRO A   1       4.108 -51.288  49.566  1.00107.05           H
ATOM     12  HB3 PRO A   1       3.209 -50.012  49.917  1.00107.05           H
ATOM     13  HG2 PRO A   1       2.146 -52.215  49.995  1.00118.76           H
ATOM     14  HG3 PRO A   1       1.354 -51.021  49.291  1.00118.76           H
ATOM     15  HD2 PRO A   1       2.752 -53.112  48.033  1.00103.92           H
ATOM     16  HD3 PRO A   1       1.328 -52.499  47.613  1.00103.92           H
ATOM     17  N   ILE A   2       5.942 -50.788  47.979  1.00 78.47           N
ATOM     18  CA  ILE A   2       7.340 -50.521  47.646  1.00 72.32           C
ATOM     19  C   ILE A   2       7.748 -51.404  46.470  1.00 70.92           C
ATOM     20  O   ILE A   2       7.611 -52.633  46.502  1.00 72.62           O
ATOM     21  CB  ILE A   2       8.299 -50.719  48.829  1.00 61.70           C
ATOM     22  CG1 ILE A   2       8.038 -49.743  49.990  1.00 55.03           C
ATOM     23  CG2 ILE A   2       9.736 -50.468  48.339  1.00 56.58           C
ATOM     24  CD1 ILE A   2       9.062 -49.948  51.204  1.00 46.17           C
ATOM     25  H   ILE A   2       5.820 -51.470  48.489  1.00 94.12           H
ATOM     26  HA  ILE A   2       7.418 -49.597  47.360  1.00 86.74           H
ATOM     27  HB  ILE A   2       8.225 -51.631  49.152  1.00 73.99           H
ATOM     28 HG12 ILE A   2       8.133 -48.833  49.667  1.00 65.99           H
ATOM     29 HG13 ILE A   2       7.140 -49.884  50.327  1.00 65.99           H
ATOM     30 HG21 ILE A   2      10.348 -50.591  49.081  1.00 67.85           H
ATOM     31 HG22 ILE A   2       9.942 -51.097  47.630  1.00 67.85           H
ATOM     32 HG23 ILE A   2       9.800 -49.560  48.004  1.00 67.85           H
ATOM     33 HD11 ILE A   2       8.853 -49.311  51.904  1.00 55.36           H
ATOM     34 HD12 ILE A   2       8.973 -50.853  51.542  1.00 55.36           H
ATOM     35 HD13 ILE A   2       9.965 -49.803  50.882  1.00 55.36           H
ATOM     36  N   SER A   3       8.287 -50.775  45.478  1.00 61.35           N
ATOM     37  CA  SER A   3       8.503 -51.377  44.195  1.00 61.16           C
ATOM     38  C   SER A   3       9.828 -52.132  44.174  1.00 66.35           C
ATOM     39  O   SER A   3      10.842 -51.573  44.580  1.00 66.74           O
ATOM     40  CB  SER A   3       8.525 -50.294  43.139  1.00 57.96           C
ATOM     41  OG  SER A   3       8.741 -50.860  41.876  1.00 59.29           O
ATOM     42  H   SER A   3       8.552 -49.958  45.520  1.00 73.58           H
ATOM     43  HA  SER A   3       7.784 -51.997  43.996  1.00 73.35           H
ATOM     44  HB2 SER A   3       7.672 -49.832  43.140  1.00 69.50           H
ATOM     45  HB3 SER A   3       9.243 -49.671  43.337  1.00 69.50           H
ATOM     46  HG  SER A   3       8.127 -51.403  41.696  1.00 71.11           H
ATOM     47  N   PRO A   4       9.878 -53.386  43.641  1.00 73.73           N
ATOM     48  CA  PRO A   4      11.121 -54.192  43.574  1.00 65.15           C
ATOM     49  C   PRO A   4      12.085 -53.778  42.468  1.00 56.50           C
ATOM     50  O   PRO A   4      12.461 -54.578  41.621  1.00 52.11           O
ATOM     51  CB  PRO A   4      10.575 -55.598  43.320  1.00 63.79           C
ATOM     52  CG  PRO A   4       9.161 -55.534  43.719  1.00 67.40           C
ATOM     53  CD  PRO A   4       8.714 -54.215  43.312  1.00 67.42           C
ATOM     54  HA  PRO A   4      11.581 -54.174  44.428  1.00 78.13           H
ATOM     55  HB2 PRO A   4      10.657 -55.815  42.379  1.00 76.50           H
ATOM     56  HB3 PRO A   4      11.057 -56.239  43.865  1.00 76.50           H
ATOM     57  HG2 PRO A   4       8.660 -56.224  43.257  1.00 80.83           H
ATOM     58  HG3 PRO A   4       9.087 -55.640  44.680  1.00 80.83           H
ATOM     59  HD2 PRO A   4       8.536 -54.193  42.359  1.00 80.86           H
ATOM     60  HD3 PRO A   4       7.941 -53.941  43.830  1.00 80.86           H
ATOM     61  N   ILE A   5      12.524 -52.522  42.500  1.00 60.35           N
ATOM     62  CA  ILE A   5      13.432 -51.971  41.498  1.00 52.57           C
ATOM     63  C   ILE A   5      14.836 -51.883  42.060  1.00 44.09           C
ATOM     64  O   ILE A   5      15.062 -51.705  43.260  1.00 42.79           O
ATOM     65  CB  ILE A   5      13.021 -50.567  41.026  1.00 59.72           C
ATOM     66  CG1 ILE A   5      11.520 -50.474  40.952  1.00 64.91           C
ATOM     67  CG2 ILE A   5      13.668 -50.246  39.636  1.00 65.78           C
ATOM     68  CD1 ILE A   5      11.056 -49.097  40.619  1.00 65.33           C
ATOM     69  H   ILE A   5      12.304 -51.956  43.109  1.00 72.37           H
ATOM     70  HA  ILE A   5      13.449 -52.558  40.726  1.00 63.04           H
ATOM     71  HB  ILE A   5      13.339 -49.917  41.673  1.00 71.62           H
ATOM     72 HG12 ILE A   5      11.198 -51.076  40.263  1.00 77.85           H
ATOM     73 HG13 ILE A   5      11.144 -50.719  41.812  1.00 77.85           H
ATOM     74 HG21 ILE A   5      13.395 -49.357  39.359  1.00 78.89           H
ATOM     75 HG22 ILE A   5      14.633 -50.285  39.721  1.00 78.89           H
ATOM     76 HG23 ILE A   5      13.365 -50.902  38.989  1.00 78.89           H
ATOM     77 HD11 ILE A   5      10.086 -49.091  40.583  1.00 78.35           H
ATOM     78 HD12 ILE A   5      11.366 -48.484  41.304  1.00 78.35           H
ATOM     79 HD13 ILE A   5      11.420 -48.841  39.757  1.00 78.35           H
ATOM     80  N   GLU A   6      15.792 -51.954  41.166  1.00 51.67           N
ATOM     81  CA  GLU A   6      17.153 -51.656  41.556  1.00 57.73           C
ATOM     82  C   GLU A   6      17.287 -50.168  41.885  1.00 43.15           C
ATOM     83  O   GLU A   6      16.907 -49.321  41.072  1.00 51.01           O
ATOM     84  CB  GLU A   6      18.072 -52.064  40.413  1.00 56.55           C
ATOM     85  CG  GLU A   6      19.535 -51.766  40.672  1.00 75.53           C
ATOM     86  CD  GLU A   6      20.141 -52.512  41.885  1.00 90.52           C
ATOM     87  OE1 GLU A   6      19.793 -52.208  43.061  1.00 89.47           O
ATOM     88  OE2 GLU A   6      20.997 -53.396  41.641  1.00 94.75           O1-
ATOM     89  H   GLU A   6      15.687 -52.167  40.339  1.00 61.96           H
ATOM     90  HA  GLU A   6      17.388 -52.171  42.343  1.00 69.23           H
ATOM     91  HB2 GLU A   6      17.985 -53.019  40.268  1.00 67.81           H
ATOM     92  HB3 GLU A   6      17.808 -51.584  39.613  1.00 67.81           H
ATOM     93  HG2 GLU A   6      20.046 -52.018  39.887  1.00 90.60           H
ATOM     94  HG3 GLU A   6      19.633 -50.815  40.834  1.00 90.60           H
ATOM     95  N   THR A   7      17.828 -49.854  43.066  1.00 36.41           N
ATOM     96  CA  THR A   7      18.177 -48.481  43.437  1.00 40.51           C
ATOM     97  C   THR A   7      19.235 -47.878  42.513  1.00 41.41           C
ATOM     98  O   THR A   7      20.025 -48.571  41.886  1.00 40.90           O
ATOM     99  CB  THR A   7      18.749 -48.344  44.855  1.00 48.74           C
ATOM    100  OG1 THR A   7      20.016 -49.002  44.966  1.00 52.52           O
ATOM    101  CG2 THR A   7      17.767 -48.842  45.927  1.00 56.81           C
ATOM    102  H   THR A   7      18.005 -50.430  43.679  1.00 43.65           H
ATOM    103  HA  THR A   7      17.382 -47.929  43.381  1.00 48.57           H
ATOM    104  HB  THR A   7      18.891 -47.400  45.025  1.00 58.44           H
ATOM    105  HG1 THR A   7      20.315 -48.918  45.746  1.00 62.98           H
ATOM    106 HG21 THR A   7      18.160 -48.741  46.809  1.00 68.13           H
ATOM    107 HG22 THR A   7      16.945 -48.328  45.888  1.00 68.13           H
ATOM    108 HG23 THR A   7      17.561 -49.778  45.779  1.00 68.13           H
ATOM    109  N   VAL A   8      19.213 -46.554  42.450  1.00 43.05           N
ATOM    110  CA  VAL A   8      20.220 -45.743  41.774  1.00 39.12           C
ATOM    111  C   VAL A   8      21.251 -45.337  42.826  1.00 43.04           C
ATOM    112  O   VAL A   8      20.854 -44.804  43.872  1.00 43.74           O
ATOM    113  CB  VAL A   8      19.595 -44.483  41.130  1.00 42.91           C
ATOM    114  CG1 VAL A   8      20.614 -43.677  40.421  1.00 40.86           C
ATOM    115  CG2 VAL A   8      18.488 -44.831  40.141  1.00 39.51           C
ATOM    116  H   VAL A   8      18.593 -46.079  42.810  1.00 51.61           H
ATOM    117  HA  VAL A   8      20.660 -46.265  41.085  1.00 46.91           H
ATOM    118  HB  VAL A   8      19.210 -43.930  41.827  1.00 51.44           H
ATOM    119 HG11 VAL A   8      20.186 -42.899  40.032  1.00 48.98           H
ATOM    120 HG12 VAL A   8      21.293 -43.399  41.055  1.00 48.98           H
ATOM    121 HG13 VAL A   8      21.015 -44.218  39.723  1.00 48.98           H
ATOM    122 HG21 VAL A   8      18.130 -44.011  39.766  1.00 47.37           H
ATOM    123 HG22 VAL A   8      18.857 -45.385  39.435  1.00 47.37           H
ATOM    124 HG23 VAL A   8      17.788 -45.314  40.608  1.00 47.37           H
ATOM    125  N   PRO A   9      22.546 -45.544  42.588  1.00 49.19           N
ATOM    126  CA  PRO A   9      23.570 -45.130  43.566  1.00 49.19           C
ATOM    127  C   PRO A   9      23.670 -43.611  43.625  1.00 44.65           C
ATOM    128  O   PRO A   9      23.814 -42.928  42.610  1.00 41.49           O
ATOM    129  CB  PRO A   9      24.857 -45.764  43.010  1.00 32.76           C
ATOM    130  CG  PRO A   9      24.620 -45.677  41.564  1.00 44.01           C
ATOM    131  CD  PRO A   9      23.188 -46.023  41.359  1.00 42.98           C
ATOM    132  HA  PRO A   9      23.377 -45.488  44.447  1.00 58.99           H
ATOM    133  HB2 PRO A   9      25.632 -45.243  43.273  1.00 39.27           H
ATOM    134  HB3 PRO A   9      24.933 -46.686  43.301  1.00 39.27           H
ATOM    135  HG2 PRO A   9      24.798 -44.773  41.260  1.00 52.77           H
ATOM    136  HG3 PRO A   9      25.192 -46.310  41.103  1.00 52.77           H
ATOM    137  HD2 PRO A   9      22.834 -45.555  40.587  1.00 51.53           H
ATOM    138  HD3 PRO A   9      23.081 -46.984  41.273  1.00 51.53           H
ATOM    139  N   VAL A  10      23.554 -43.089  44.819  1.00 43.57           N
ATOM    140  CA  VAL A  10      23.530 -41.651  45.050  1.00 45.58           C
ATOM    141  C   VAL A  10      24.605 -41.284  46.069  1.00 44.16           C
ATOM    142  O   VAL A  10      24.745 -41.937  47.113  1.00 47.02           O
ATOM    143  CB  VAL A  10      22.131 -41.217  45.536  1.00 46.60           C
ATOM    144  CG1 VAL A  10      22.179 -39.837  46.178  1.00 44.91           C
ATOM    145  CG2 VAL A  10      21.101 -41.269  44.370  1.00 49.26           C
ATOM    146  H   VAL A  10      23.485 -43.553  45.540  1.00 52.23           H
ATOM    147  HA  VAL A  10      23.723 -41.188  44.220  1.00 54.65           H
ATOM    148  HB  VAL A  10      21.834 -41.843  46.215  1.00 55.87           H
ATOM    149 HG11 VAL A  10      21.287 -39.594  46.472  1.00 53.84           H
ATOM    150 HG12 VAL A  10      22.782 -39.863  46.938  1.00 53.84           H
ATOM    151 HG13 VAL A  10      22.499 -39.196  45.524  1.00 53.84           H
ATOM    152 HG21 VAL A  10      20.233 -40.992  44.703  1.00 59.07           H
ATOM    153 HG22 VAL A  10      21.392 -40.670  43.665  1.00 59.07           H
ATOM    154 HG23 VAL A  10      21.052 -42.177  44.033  1.00 59.07           H
ATOM    155  N   LYS A  11      25.340 -40.223  45.773  1.00 44.11           N
ATOM    156  CA  LYS A  11      26.429 -39.730  46.612  1.00 48.07           C
ATOM    157  C   LYS A  11      26.219 -38.275  47.059  1.00 45.99           C
ATOM    158  O   LYS A  11      25.456 -37.503  46.478  1.00 48.18           O
ATOM    159  CB  LYS A  11      27.756 -39.862  45.861  1.00 51.08           C
ATOM    160  CG  LYS A  11      28.155 -41.311  45.660  1.00 67.09           C
ATOM    161  CD  LYS A  11      29.512 -41.521  44.949  1.00 71.42           C
ATOM    162  CE  LYS A  11      29.921 -42.967  45.133  1.00 75.52           C
ATOM    163  NZ  LYS A  11      28.762 -43.892  44.830  1.00 74.10           N1+
ATOM    164  H   LYS A  11      25.225 -39.752  45.062  1.00 52.89           H
ATOM    165  HA  LYS A  11      26.482 -40.280  47.409  1.00 57.64           H
ATOM    166  HB2 LYS A  11      27.671 -39.448  44.988  1.00 61.25           H
ATOM    167  HB3 LYS A  11      28.455 -39.424  46.372  1.00 61.25           H
ATOM    168  HG2 LYS A  11      28.210 -41.739  46.528  1.00 80.47           H
ATOM    169  HG3 LYS A  11      27.474 -41.747  45.125  1.00 80.47           H
ATOM    170  HD2 LYS A  11      29.421 -41.338  44.001  1.00 85.66           H
ATOM    171  HD3 LYS A  11      30.187 -40.950  45.349  1.00 85.66           H
ATOM    172  HE2 LYS A  11      30.648 -43.176  44.526  1.00 90.58           H
ATOM    173  HE3 LYS A  11      30.196 -43.110  46.052  1.00 90.58           H
ATOM    174  HZ1 LYS A  11      29.012 -44.739  44.941  1.00 88.88           H
ATOM    175  HZ2 LYS A  11      28.082 -43.717  45.377  1.00 88.88           H
ATOM    176  HZ3 LYS A  11      28.493 -43.777  43.989  1.00 88.88           H
ATOM    177  N   LEU A  12      26.913 -37.897  48.120  1.00 52.22           N
ATOM    178  CA  LEU A  12      26.947 -36.502  48.506  1.00 49.64           C
ATOM    179  C   LEU A  12      27.945 -35.738  47.648  1.00 47.94           C
ATOM    180  O   LEU A  12      28.787 -36.307  46.951  1.00 48.59           O
ATOM    181  CB  LEU A  12      27.306 -36.382  49.986  1.00 53.18           C
ATOM    182  CG  LEU A  12      26.173 -36.738  50.967  1.00 54.14           C
ATOM    183  CD1 LEU A  12      26.709 -36.707  52.340  1.00 54.27           C
ATOM    184  CD2 LEU A  12      24.957 -35.794  50.896  1.00 53.58           C
ATOM    185  H   LEU A  12      27.367 -38.422  48.627  1.00 62.62           H
ATOM    186  HA  LEU A  12      26.069 -36.111  48.373  1.00 59.52           H
ATOM    187  HB2 LEU A  12      28.050 -36.977  50.171  1.00 63.77           H
ATOM    188  HB3 LEU A  12      27.571 -35.467  50.165  1.00 63.77           H
ATOM    189  HG  LEU A  12      25.866 -37.639  50.784  1.00 64.93           H
ATOM    190 HD11 LEU A  12      25.997 -36.930  52.960  1.00 65.08           H
ATOM    191 HD12 LEU A  12      27.427 -37.354  52.412  1.00 65.08           H
ATOM    192 HD13 LEU A  12      27.044 -35.816  52.527  1.00 65.08           H
ATOM    193 HD21 LEU A  12      24.294 -36.086  51.542  1.00 64.25           H
ATOM    194 HD22 LEU A  12      25.246 -34.892  51.103  1.00 64.25           H
ATOM    195 HD23 LEU A  12      24.585 -35.826  50.001  1.00 64.25           H
ATOM    196  N   LYS A  13      27.828 -34.424  47.686  1.00 56.61           N
ATOM    197  CA  LYS A  13      28.771 -33.608  46.941  1.00 60.28           C
ATOM    198  C   LYS A  13      30.193 -33.911  47.420  1.00 71.77           C
ATOM    199  O   LYS A  13      30.409 -34.276  48.587  1.00 66.60           O
ATOM    200  CB  LYS A  13      28.445 -32.122  47.068  1.00 44.97           C
ATOM    201  CG  LYS A  13      27.388 -31.655  46.073  1.00 51.32           C
ATOM    202  CD  LYS A  13      26.974 -30.197  46.330  1.00 70.20           C
ATOM    203  CE  LYS A  13      25.883 -29.669  45.365  1.00 75.83           C
ATOM    204  NZ  LYS A  13      25.411 -28.296  45.761  1.00 75.77           N1+
ATOM    205  H   LYS A  13      27.229 -33.987  48.122  1.00 67.89           H
ATOM    206  HA  LYS A  13      28.716 -33.845  46.002  1.00 72.29           H
ATOM    207  HB2 LYS A  13      28.111 -31.948  47.962  1.00 53.92           H
ATOM    208  HB3 LYS A  13      29.252 -31.608  46.911  1.00 53.92           H
ATOM    209  HG2 LYS A  13      27.748 -31.715  45.174  1.00 61.54           H
ATOM    210  HG3 LYS A  13      26.600 -32.214  46.157  1.00 61.54           H
ATOM    211  HD2 LYS A  13      26.628 -30.127  47.233  1.00 84.20           H
ATOM    212  HD3 LYS A  13      27.754 -29.630  46.232  1.00 84.20           H
ATOM    213  HE2 LYS A  13      26.247 -29.618  44.468  1.00 90.96           H
ATOM    214  HE3 LYS A  13      25.121 -30.269  45.385  1.00 90.96           H
ATOM    215  HZ1 LYS A  13      24.786 -28.014  45.193  1.00 90.88           H
ATOM    216  HZ2 LYS A  13      25.068 -28.317  46.582  1.00 90.88           H
ATOM    217  HZ3 LYS A  13      26.093 -27.724  45.747  1.00 90.88           H
ATOM    218  N   PRO A  14      31.190 -33.784  46.503  1.00 79.22           N
ATOM    219  CA  PRO A  14      32.567 -34.227  46.757  1.00 81.69           C
ATOM    220  C   PRO A  14      33.093 -34.086  48.179  1.00 88.88           C
ATOM    221  O   PRO A  14      33.461 -35.097  48.784  1.00 99.96           O
ATOM    222  CB  PRO A  14      33.359 -33.351  45.787  1.00 86.85           C
ATOM    223  CG  PRO A  14      32.483 -33.345  44.578  1.00 90.42           C
ATOM    224  CD  PRO A  14      31.041 -33.352  45.106  1.00 86.66           C
ATOM    225  HA  PRO A  14      32.664 -35.153  46.485  1.00 97.99           H
ATOM    226  HB2 PRO A  14      33.462 -32.457  46.150  1.00104.18           H
ATOM    227  HB3 PRO A  14      34.219 -33.756  45.595  1.00104.18           H
ATOM    228  HG2 PRO A  14      32.652 -32.543  44.059  1.00108.46           H
ATOM    229  HG3 PRO A  14      32.656 -34.138  44.047  1.00108.46           H
ATOM    230  HD2 PRO A  14      30.662 -32.461  45.067  1.00103.95           H
ATOM    231  HD3 PRO A  14      30.503 -33.990  44.611  1.00103.95           H
ATOM    232  N   GLY A  15      33.167 -32.882  48.729  1.00 77.38           N
ATOM    233  CA  GLY A  15      33.725 -32.778  50.062  1.00 77.41           C
ATOM    234  C   GLY A  15      32.729 -32.384  51.127  1.00 80.41           C
ATOM    235  O   GLY A  15      32.837 -31.289  51.695  1.00 77.45           O
ATOM    236  H   GLY A  15      32.913 -32.143  48.370  1.00 92.81           H
ATOM    237  HA2 GLY A  15      34.110 -33.633  50.311  1.00 92.85           H
ATOM    238  HA3 GLY A  15      34.436 -32.118  50.056  1.00 92.85           H
ATOM    239  N   MET A  16      31.754 -33.247  51.422  1.00 76.06           N
ATOM    240  CA  MET A  16      30.702 -32.853  52.345  1.00 74.63           C
ATOM    241  C   MET A  16      30.232 -34.031  53.175  1.00 70.60           C
ATOM    242  O   MET A  16      30.532 -35.194  52.898  1.00 68.54           O
ATOM    243  CB  MET A  16      29.530 -32.229  51.611  1.00 60.32           C
ATOM    244  CG  MET A  16      29.962 -31.123  50.750  1.00 51.18           C
ATOM    245  SD  MET A  16      28.631 -30.068  50.210  1.00 60.96           S
ATOM    246  CE  MET A  16      28.681 -28.703  51.418  1.00 78.04           C
ATOM    247  H   MET A  16      31.683 -34.045  51.107  1.00 91.23           H
ATOM    248  HA  MET A  16      31.060 -32.179  52.945  1.00 89.52           H
ATOM    249  HB2 MET A  16      29.108 -32.901  51.053  1.00 72.34           H
ATOM    250  HB3 MET A  16      28.896 -31.882  52.257  1.00 72.34           H
ATOM    251  HG2 MET A  16      30.595 -30.575  51.240  1.00 61.37           H
ATOM    252  HG3 MET A  16      30.388 -31.490  49.959  1.00 61.37           H
ATOM    253  HE1 MET A  16      27.981 -28.067  51.204  1.00 93.61           H
ATOM    254  HE2 MET A  16      28.539 -29.064  52.308  1.00 93.61           H
ATOM    255  HE3 MET A  16      29.548 -28.271  51.370  1.00 93.61           H
ATOM    256  N   ASP A  17      29.504 -33.685  54.224  1.00 66.12           N
ATOM    257  CA  ASP A  17      28.933 -34.619  55.169  1.00 67.86           C
ATOM    258  C   ASP A  17      27.427 -34.398  55.205  1.00 67.76           C
ATOM    259  O   ASP A  17      26.928 -33.340  54.800  1.00 55.08           O
ATOM    260  CB  ASP A  17      29.530 -34.420  56.573  1.00 71.47           C
ATOM    261  CG  ASP A  17      29.401 -35.650  57.418  1.00 65.39           C
ATOM    262  OD1 ASP A  17      29.809 -35.604  58.609  1.00 64.39           O
ATOM    263  OD2 ASP A  17      28.909 -36.661  56.851  1.00 63.07           O1-
ATOM    264  H   ASP A  17      29.319 -32.867  54.416  1.00 79.30           H
ATOM    265  HA  ASP A  17      29.109 -35.528  54.880  1.00 81.39           H
ATOM    266  HB2 ASP A  17      30.473 -34.208  56.491  1.00 85.72           H
ATOM    267  HB3 ASP A  17      29.062 -33.697  57.019  1.00 85.72           H
ATOM    268  N   GLY A  18      26.706 -35.398  55.730  1.00 67.38           N
ATOM    269  CA  GLY A  18      25.265 -35.335  55.844  1.00 64.20           C
ATOM    270  C   GLY A  18      24.819 -34.228  56.776  1.00 64.19           C
ATOM    271  O   GLY A  18      25.541 -33.858  57.710  1.00 64.55           O
ATOM    272  H   GLY A  18      27.045 -36.130  56.028  1.00 80.81           H
ATOM    273  HA2 GLY A  18      24.877 -35.177  54.969  1.00 76.99           H
ATOM    274  HA3 GLY A  18      24.929 -36.179  56.183  1.00 76.99           H
ATOM    275  N   PRO A  19      23.621 -33.683  56.565  1.00 66.12           N
ATOM    276  CA  PRO A  19      23.182 -32.582  57.424  1.00 68.89           C
ATOM    277  C   PRO A  19      22.993 -33.070  58.852  1.00 64.64           C
ATOM    278  O   PRO A  19      22.695 -34.242  59.107  1.00 55.36           O
ATOM    279  CB  PRO A  19      21.860 -32.119  56.790  1.00 61.91           C
ATOM    280  CG  PRO A  19      21.302 -33.372  56.213  1.00 68.78           C
ATOM    281  CD  PRO A  19      22.510 -34.226  55.766  1.00 65.52           C
ATOM    282  HA  PRO A  19      23.825 -31.856  57.407  1.00 82.62           H
ATOM    283  HB2 PRO A  19      21.273 -31.758  57.473  1.00 74.24           H
ATOM    284  HB3 PRO A  19      22.036 -31.464  56.097  1.00 74.24           H
ATOM    285  HG2 PRO A  19      20.788 -33.839  56.890  1.00 82.49           H
ATOM    286  HG3 PRO A  19      20.741 -33.155  55.452  1.00 82.49           H
ATOM    287  HD2 PRO A  19      22.362 -35.160  55.982  1.00 78.58           H
ATOM    288  HD3 PRO A  19      22.681 -34.102  54.819  1.00 78.58           H
ATOM    289  N   LYS A  20      23.243 -32.158  59.793  1.00 62.72           N
ATOM    290  CA  LYS A  20      22.942 -32.374  61.194  1.00 61.07           C
ATOM    291  C   LYS A  20      22.400 -31.036  61.699  1.00 57.94           C
ATOM    292  O   LYS A  20      23.081 -30.242  62.331  1.00 67.39           O
ATOM    293  CB  LYS A  20      24.146 -32.881  61.972  1.00 62.57           C
ATOM    294  CG  LYS A  20      25.441 -32.196  61.649  1.00 70.20           C
ATOM    295  CD  LYS A  20      26.647 -33.066  62.033  1.00 69.54           C
ATOM    296  CE  LYS A  20      26.743 -34.298  61.186  1.00 67.65           C
ATOM    297  NZ  LYS A  20      28.118 -34.875  61.229  1.00 73.85           N1+
ATOM    298  H   LYS A  20      23.596 -31.390  59.633  1.00 75.22           H
ATOM    299  HA  LYS A  20      22.235 -33.034  61.269  1.00 73.24           H
ATOM    300  HB2 LYS A  20      23.977 -32.757  62.919  1.00 75.04           H
ATOM    301  HB3 LYS A  20      24.259 -33.826  61.783  1.00 75.04           H
ATOM    302  HG2 LYS A  20      25.483 -32.023  60.695  1.00 84.20           H
ATOM    303  HG3 LYS A  20      25.496 -31.364  62.144  1.00 84.20           H
ATOM    304  HD2 LYS A  20      27.462 -32.552  61.913  1.00 83.41           H
ATOM    305  HD3 LYS A  20      26.559 -33.341  62.959  1.00 83.41           H
ATOM    306  HE2 LYS A  20      26.122 -34.965  61.517  1.00 81.14           H
ATOM    307  HE3 LYS A  20      26.536 -34.072  60.265  1.00 81.14           H
ATOM    308  HZ1 LYS A  20      28.707 -34.280  60.927  1.00 88.58           H
ATOM    309  HZ2 LYS A  20      28.330 -35.092  62.066  1.00 88.58           H
ATOM    310  HZ3 LYS A  20      28.157 -35.605  60.721  1.00 88.58           H
ATOM    311  N   VAL A  21      21.143 -30.795  61.379  1.00 59.88           N
ATOM    312  CA  VAL A  21      20.419 -29.605  61.779  1.00 64.61           C
ATOM    313  C   VAL A  21      19.375 -29.996  62.826  1.00 71.16           C
ATOM    314  O   VAL A  21      18.724 -31.043  62.720  1.00 70.36           O
ATOM    315  CB  VAL A  21      19.776 -28.924  60.556  1.00 67.05           C
ATOM    316  CG1 VAL A  21      19.507 -29.914  59.442  1.00 75.16           C
ATOM    317  CG2 VAL A  21      18.502 -28.229  60.947  1.00 66.49           C
ATOM    318  H   VAL A  21      20.667 -31.333  60.907  1.00 71.81           H
ATOM    319  HA  VAL A  21      21.036 -28.978  62.186  1.00 77.49           H
ATOM    320  HB  VAL A  21      20.388 -28.253  60.216  1.00 80.41           H
ATOM    321 HG11 VAL A  21      19.104 -29.445  58.694  1.00 90.15           H
ATOM    322 HG12 VAL A  21      20.346 -30.316  59.167  1.00 90.15           H
ATOM    323 HG13 VAL A  21      18.902 -30.599  59.768  1.00 90.15           H
ATOM    324 HG21 VAL A  21      18.118 -27.809  60.162  1.00 79.74           H
ATOM    325 HG22 VAL A  21      17.884 -28.884  61.309  1.00 79.74           H
ATOM    326 HG23 VAL A  21      18.703 -27.558  61.618  1.00 79.74           H
ATOM    327  N   LYS A  22      19.196 -29.121  63.818  1.00 79.81           N
ATOM    328  CA  LYS A  22      18.408 -29.402  65.019  1.00 79.19           C
ATOM    329  C   LYS A  22      16.909 -29.332  64.745  1.00 69.47           C
ATOM    330  O   LYS A  22      16.441 -28.505  63.957  1.00 66.48           O
ATOM    331  CB  LYS A  22      18.785 -28.399  66.114  1.00 84.58           C
ATOM    332  CG  LYS A  22      18.514 -28.850  67.537  1.00 97.33           C
ATOM    333  CD  LYS A  22      18.880 -27.753  68.551  1.00113.75           C
ATOM    334  CE  LYS A  22      18.749 -28.213  70.008  1.00117.17           C
ATOM    335  NZ  LYS A  22      17.371 -28.657  70.364  1.00112.46           N1+
ATOM    336  H   LYS A  22      19.534 -28.331  63.816  1.00 95.72           H
ATOM    337  HA  LYS A  22      18.617 -30.293  65.338  1.00 94.98           H
ATOM    338  HB2 LYS A  22      19.735 -28.213  66.045  1.00101.45           H
ATOM    339  HB3 LYS A  22      18.284 -27.582  65.967  1.00101.45           H
ATOM    340  HG2 LYS A  22      17.570 -29.052  67.635  1.00116.75           H
ATOM    341  HG3 LYS A  22      19.048 -29.635  67.733  1.00116.75           H
ATOM    342  HD2 LYS A  22      19.800 -27.483  68.404  1.00136.46           H
ATOM    343  HD3 LYS A  22      18.288 -26.995  68.422  1.00136.46           H
ATOM    344  HE2 LYS A  22      19.350 -28.959  70.157  1.00140.55           H
ATOM    345  HE3 LYS A  22      18.985 -27.476  70.593  1.00140.55           H
ATOM    346  HZ1 LYS A  22      17.345 -28.913  71.216  1.00134.91           H
ATOM    347  HZ2 LYS A  22      16.796 -27.987  70.246  1.00134.91           H
ATOM    348  HZ3 LYS A  22      17.129 -29.340  69.848  1.00134.91           H
ATOM    349  N   GLN A  23      16.158 -30.186  65.431  1.00 64.76           N
ATOM    350  CA  GLN A  23      14.727 -30.332  65.194  1.00 73.25           C
ATOM    351  C   GLN A  23      13.965 -29.178  65.838  1.00 78.79           C
ATOM    352  O   GLN A  23      13.873 -29.099  67.063  1.00 79.81           O
ATOM    353  CB  GLN A  23      14.249 -31.682  65.733  1.00 71.71           C
ATOM    354  CG  GLN A  23      12.723 -31.863  65.770  1.00 65.74           C
ATOM    355  CD  GLN A  23      12.080 -31.577  64.431  1.00 65.95           C
ATOM    356  OE1 GLN A  23      12.530 -32.069  63.381  1.00 68.90           O
ATOM    357  NE2 GLN A  23      11.046 -30.753  64.452  1.00 68.23           N
ATOM    358  H   GLN A  23      16.459 -30.702  66.049  1.00 77.67           H
ATOM    359  HA  GLN A  23      14.558 -30.310  64.239  1.00 87.85           H
ATOM    360  HB2 GLN A  23      14.613 -32.384  65.172  1.00 86.01           H
ATOM    361  HB3 GLN A  23      14.577 -31.786  66.639  1.00 86.01           H
ATOM    362  HG2 GLN A  23      12.517 -32.779  66.013  1.00 78.85           H
ATOM    363  HG3 GLN A  23      12.346 -31.251  66.422  1.00 78.85           H
ATOM    364 HE21 GLN A  23      10.778 -30.417  65.197  1.00 81.83           H
ATOM    365 HE22 GLN A  23      10.640 -30.554  63.720  1.00 81.83           H
ATOM    366  N   TRP A  24      13.372 -28.308  65.017  1.00 85.84           N
ATOM    367  CA  TRP A  24      12.551 -27.220  65.540  1.00 94.48           C
ATOM    368  C   TRP A  24      11.525 -27.765  66.546  1.00 96.55           C
ATOM    369  O   TRP A  24      10.833 -28.748  66.246  1.00102.68           O
ATOM    370  CB  TRP A  24      11.839 -26.502  64.390  1.00100.90           C
ATOM    371  CG  TRP A  24      12.470 -25.183  63.951  1.00122.16           C
ATOM    372  CD1 TRP A  24      13.747 -24.775  64.201  1.00126.86           C
ATOM    373  CD2 TRP A  24      11.852 -24.106  63.190  1.00132.13           C
ATOM    374  NE1 TRP A  24      13.969 -23.534  63.651  1.00134.22           N
ATOM    375  CE2 TRP A  24      12.827 -23.102  63.026  1.00135.82           C
ATOM    376  CE3 TRP A  24      10.577 -23.897  62.639  1.00129.13           C
ATOM    377  CZ2 TRP A  24      12.570 -21.911  62.333  1.00133.63           C
ATOM    378  CZ3 TRP A  24      10.328 -22.714  61.955  1.00121.36           C
ATOM    379  CH2 TRP A  24      11.321 -21.740  61.809  1.00124.35           C
ATOM    380  H   TRP A  24      13.430 -28.328  64.159  1.00102.96           H
ATOM    381  HA  TRP A  24      13.118 -26.579  65.997  1.00113.33           H
ATOM    382  HB2 TRP A  24      11.830 -27.091  63.619  1.00121.03           H
ATOM    383  HB3 TRP A  24      10.928 -26.312  64.663  1.00121.03           H
ATOM    384  HD1 TRP A  24      14.380 -25.269  64.669  1.00152.19           H
ATOM    385  HE1 TRP A  24      14.710 -23.098  63.690  1.00161.02           H
ATOM    386  HE3 TRP A  24       9.912 -24.541  62.727  1.00154.92           H
ATOM    387  HZ2 TRP A  24      13.225 -21.258  62.238  1.00160.31           H
ATOM    388  HZ3 TRP A  24       9.488 -22.569  61.583  1.00145.59           H
ATOM    389  HH2 TRP A  24      11.126 -20.957  61.346  1.00149.18           H
ATOM    390  N   PRO A  25      11.413 -27.182  67.747  1.00 97.73           N
ATOM    391  CA  PRO A  25      10.500 -27.741  68.767  1.00 96.22           C
ATOM    392  C   PRO A  25       9.025 -27.701  68.379  1.00 90.15           C
ATOM    393  O   PRO A  25       8.543 -26.749  67.762  1.00 78.27           O
ATOM    394  CB  PRO A  25      10.764 -26.854  69.990  1.00 92.39           C
ATOM    395  CG  PRO A  25      12.170 -26.450  69.838  1.00 97.01           C
ATOM    396  CD  PRO A  25      12.391 -26.263  68.359  1.00101.32           C
ATOM    397  HA  PRO A  25      10.751 -28.654  68.976  1.00115.42           H
ATOM    398  HB2 PRO A  25      10.178 -26.082  69.971  1.00110.82           H
ATOM    399  HB3 PRO A  25      10.637 -27.367  70.803  1.00110.82           H
ATOM    400  HG2 PRO A  25      12.322 -25.618  70.313  1.00116.37           H
ATOM    401  HG3 PRO A  25      12.748 -27.149  70.183  1.00116.37           H
ATOM    402  HD2 PRO A  25      12.201 -25.347  68.103  1.00121.54           H
ATOM    403  HD3 PRO A  25      13.294 -26.520  68.117  1.00121.54           H
ATOM    404  N   LEU A  26       8.297 -28.743  68.799  1.00 96.09           N
ATOM    405  CA  LEU A  26       6.900 -28.942  68.428  1.00 95.77           C
ATOM    406  C   LEU A  26       6.029 -29.100  69.666  1.00 92.88           C
ATOM    407  O   LEU A  26       6.441 -29.721  70.650  1.00 89.74           O
ATOM    408  CB  LEU A  26       6.722 -30.186  67.532  1.00 94.62           C
ATOM    409  CG  LEU A  26       7.451 -30.248  66.180  1.00 84.13           C
ATOM    410  CD1 LEU A  26       6.895 -31.355  65.358  1.00 83.27           C
ATOM    411  CD2 LEU A  26       7.305 -28.957  65.394  1.00 86.99           C
ATOM    412  H   LEU A  26       8.604 -29.362  69.313  1.00115.26           H
ATOM    413  HA  LEU A  26       6.589 -28.167  67.935  1.00114.88           H
ATOM    414  HB2 LEU A  26       7.014 -30.958  68.041  1.00113.50           H
ATOM    415  HB3 LEU A  26       5.775 -30.277  67.342  1.00113.50           H
ATOM    416  HG  LEU A  26       8.395 -30.416  66.327  1.00100.91           H
ATOM    417 HD11 LEU A  26       7.363 -31.383  64.509  1.00 99.87           H
ATOM    418 HD12 LEU A  26       7.018 -32.192  65.832  1.00 99.87           H
ATOM    419 HD13 LEU A  26       5.950 -31.193  65.210  1.00 99.87           H
ATOM    420 HD21 LEU A  26       7.780 -29.045  64.553  1.00104.34           H
ATOM    421 HD22 LEU A  26       6.364 -28.794  65.228  1.00104.34           H
ATOM    422 HD23 LEU A  26       7.681 -28.229  65.912  1.00104.34           H
ATOM    423  N   THR A  27       4.814 -28.549  69.593  1.00 98.85           N
ATOM    424  CA  THR A  27       3.836 -28.633  70.674  1.00 99.06           C
ATOM    425  C   THR A  27       3.468 -30.094  70.951  1.00 95.23           C
ATOM    426  O   THR A  27       3.728 -30.991  70.151  1.00 93.38           O
ATOM    427  CB  THR A  27       2.587 -27.839  70.305  1.00 97.44           C
ATOM    428  OG1 THR A  27       1.993 -28.402  69.133  1.00 96.92           O
ATOM    429  CG2 THR A  27       2.926 -26.384  70.016  1.00 98.47           C
ATOM    430  H   THR A  27       4.530 -28.112  68.909  1.00118.57           H
ATOM    431  HA  THR A  27       4.214 -28.253  71.482  1.00118.82           H
ATOM    432  HB  THR A  27       1.953 -27.870  71.038  1.00116.88           H
ATOM    433  HG1 THR A  27       1.304 -27.969  68.924  1.00116.26           H
ATOM    434 HG21 THR A  27       2.120 -25.896  69.784  1.00118.12           H
ATOM    435 HG22 THR A  27       3.327 -25.975  70.799  1.00118.12           H
ATOM    436 HG23 THR A  27       3.551 -26.330  69.277  1.00118.12           H
ATOM    437  N   GLU A  28       2.841 -30.338  72.103  1.00 97.85           N
ATOM    438  CA  GLU A  28       2.375 -31.698  72.377  1.00 98.16           C
ATOM    439  C   GLU A  28       1.373 -32.162  71.315  1.00 93.58           C
ATOM    440  O   GLU A  28       1.346 -33.344  70.967  1.00 84.92           O
ATOM    441  CB  GLU A  28       1.767 -31.791  73.795  1.00114.41           C
ATOM    442  CG  GLU A  28       0.505 -30.882  74.085  1.00128.10           C
ATOM    443  CD  GLU A  28      -0.166 -31.096  75.475  1.00124.32           C
ATOM    444  OE1 GLU A  28      -1.157 -30.390  75.781  1.00121.43           O
ATOM    445  OE2 GLU A  28       0.283 -31.961  76.257  1.00127.55           O1-
ATOM    446  H   GLU A  28       2.678 -29.761  72.719  1.00117.37           H
ATOM    447  HA  GLU A  28       3.136 -32.298  72.344  1.00117.74           H
ATOM    448  HB2 GLU A  28       1.501 -32.711  73.951  1.00137.25           H
ATOM    449  HB3 GLU A  28       2.453 -31.544  74.435  1.00137.25           H
ATOM    450  HG2 GLU A  28       0.777 -29.952  74.033  1.00153.68           H
ATOM    451  HG3 GLU A  28      -0.166 -31.062  73.407  1.00153.68           H
ATOM    452  N   GLU A  29       0.573 -31.237  70.762  1.00 97.14           N
ATOM    453  CA  GLU A  29      -0.462 -31.598  69.790  1.00 95.49           C
ATOM    454  C   GLU A  29       0.150 -32.105  68.491  1.00 95.54           C
ATOM    455  O   GLU A  29      -0.373 -33.036  67.858  1.00 92.10           O
ATOM    456  CB  GLU A  29      -1.354 -30.381  69.508  1.00100.73           C
ATOM    457  CG  GLU A  29      -2.519 -30.635  68.527  1.00109.03           C
ATOM    458  CD  GLU A  29      -3.048 -29.358  67.875  1.00116.09           C
ATOM    459  OE1 GLU A  29      -4.226 -29.364  67.438  1.00112.37           O
ATOM    460  OE2 GLU A  29      -2.282 -28.363  67.799  1.00115.05           O1-
ATOM    461  H   GLU A  29       0.612 -30.396  70.935  1.00116.53           H
ATOM    462  HA  GLU A  29      -1.016 -32.303  70.160  1.00114.55           H
ATOM    463  HB2 GLU A  29      -1.738 -30.081  70.347  1.00120.83           H
ATOM    464  HB3 GLU A  29      -0.804 -29.676  69.132  1.00120.83           H
ATOM    465  HG2 GLU A  29      -2.213 -31.226  67.822  1.00130.79           H
ATOM    466  HG3 GLU A  29      -3.252 -31.048  69.010  1.00130.79           H
ATOM    467  N   LYS A  30       1.253 -31.491  68.076  1.00 95.44           N
ATOM    468  CA  LYS A  30       1.854 -31.807  66.788  1.00 93.08           C
ATOM    469  C   LYS A  30       2.710 -33.073  66.849  1.00 83.22           C
ATOM    470  O   LYS A  30       2.673 -33.885  65.920  1.00 80.84           O
ATOM    471  CB  LYS A  30       2.660 -30.600  66.316  1.00 92.53           C
ATOM    472  CG  LYS A  30       1.774 -29.370  66.075  1.00 98.79           C
ATOM    473  CD  LYS A  30       2.581 -28.149  65.696  1.00100.76           C
ATOM    474  CE  LYS A  30       1.694 -26.942  65.452  1.00 98.41           C
ATOM    475  NZ  LYS A  30       2.500 -25.763  65.043  1.00 98.05           N1+
ATOM    476  H   LYS A  30       1.673 -30.887  68.522  1.00114.48           H
ATOM    477  HA  LYS A  30       1.146 -31.961  66.143  1.00111.65           H
ATOM    478  HB2 LYS A  30       3.316 -30.371  66.992  1.00111.00           H
ATOM    479  HB3 LYS A  30       3.103 -30.820  65.482  1.00111.00           H
ATOM    480  HG2 LYS A  30       1.157 -29.560  65.351  1.00118.51           H
ATOM    481  HG3 LYS A  30       1.284 -29.168  66.887  1.00118.51           H
ATOM    482  HD2 LYS A  30       3.193 -27.934  66.417  1.00120.86           H
ATOM    483  HD3 LYS A  30       3.074 -28.332  64.881  1.00120.86           H
ATOM    484  HE2 LYS A  30       1.065 -27.144  64.741  1.00118.05           H
ATOM    485  HE3 LYS A  30       1.220 -26.720  66.269  1.00118.05           H
ATOM    486  HZ1 LYS A  30       1.967 -25.064  64.904  1.00117.61           H
ATOM    487  HZ2 LYS A  30       3.084 -25.558  65.682  1.00117.61           H
ATOM    488  HZ3 LYS A  30       2.943 -25.943  64.293  1.00117.61           H
ATOM    489  N   ILE A  31       3.459 -33.283  67.937  1.00 76.07           N
ATOM    490  CA  ILE A  31       4.148 -34.558  68.115  1.00 65.82           C
ATOM    491  C   ILE A  31       3.165 -35.707  68.040  1.00 73.13           C
ATOM    492  O   ILE A  31       3.486 -36.773  67.510  1.00 73.17           O
ATOM    493  CB  ILE A  31       4.899 -34.616  69.446  1.00 66.94           C
ATOM    494  CG1 ILE A  31       5.751 -33.351  69.640  1.00 77.67           C
ATOM    495  CG2 ILE A  31       5.747 -35.931  69.481  1.00 64.01           C
ATOM    496  CD1 ILE A  31       6.230 -33.137  71.057  1.00 78.27           C
ATOM    497  H   ILE A  31       3.580 -32.715  68.572  1.00 91.24           H
ATOM    498  HA  ILE A  31       4.795 -34.669  67.401  1.00 78.94           H
ATOM    499  HB  ILE A  31       4.246 -34.655  70.162  1.00 80.29           H
ATOM    500 HG12 ILE A  31       6.534 -33.414  69.071  1.00 93.15           H
ATOM    501 HG13 ILE A  31       5.223 -32.578  69.387  1.00 93.15           H
ATOM    502 HG21 ILE A  31       6.226 -35.974  70.324  1.00 76.77           H
ATOM    503 HG22 ILE A  31       5.151 -36.693  69.400  1.00 76.77           H
ATOM    504 HG23 ILE A  31       6.375 -35.921  68.743  1.00 76.77           H
ATOM    505 HD11 ILE A  31       6.757 -32.323  71.091  1.00 93.88           H
ATOM    506 HD12 ILE A  31       5.460 -33.058  71.641  1.00 93.88           H
ATOM    507 HD13 ILE A  31       6.773 -33.894  71.324  1.00 93.88           H
ATOM    508  N   LYS A  32       1.961 -35.521  68.595  1.00 75.02           N
ATOM    509  CA  LYS A  32       0.945 -36.575  68.577  1.00 74.90           C
ATOM    510  C   LYS A  32       0.617 -37.012  67.154  1.00 75.03           C
ATOM    511  O   LYS A  32       0.502 -38.214  66.876  1.00 73.24           O
ATOM    512  CB  LYS A  32      -0.332 -36.089  69.286  1.00 87.83           C
ATOM    513  CG  LYS A  32      -1.180 -37.180  70.043  1.00 86.23           C
ATOM    514  CD  LYS A  32      -2.203 -37.924  69.147  1.00 94.89           C
ATOM    515  CE  LYS A  32      -3.150 -38.887  69.938  1.00 96.74           C
ATOM    516  NZ  LYS A  32      -2.450 -40.041  70.638  1.00 96.25           N1+
ATOM    517  H   LYS A  32       1.712 -34.797  68.986  1.00 89.98           H
ATOM    518  HA  LYS A  32       1.281 -37.347  69.059  1.00 89.83           H
ATOM    519  HB2 LYS A  32      -0.078 -35.418  69.940  1.00105.35           H
ATOM    520  HB3 LYS A  32      -0.911 -35.684  68.622  1.00105.35           H
ATOM    521  HG2 LYS A  32      -0.576 -37.842  70.414  1.00103.43           H
ATOM    522  HG3 LYS A  32      -1.674 -36.749  70.759  1.00103.43           H
ATOM    523  HD2 LYS A  32      -2.757 -37.269  68.694  1.00113.83           H
ATOM    524  HD3 LYS A  32      -1.719 -38.454  68.494  1.00113.83           H
ATOM    525  HE2 LYS A  32      -3.617 -38.373  70.616  1.00116.04           H
ATOM    526  HE3 LYS A  32      -3.793 -39.266  69.318  1.00116.04           H
ATOM    527  HZ1 LYS A  32      -3.046 -40.545  71.065  1.00115.46           H
ATOM    528  HZ2 LYS A  32      -2.022 -40.544  70.041  1.00115.46           H
ATOM    529  HZ3 LYS A  32      -1.861 -39.728  71.227  1.00115.46           H
ATOM    530  N   ALA A  33       0.422 -36.042  66.248  1.00 75.96           N
ATOM    531  CA  ALA A  33       0.138 -36.337  64.843  1.00 70.87           C
ATOM    532  C   ALA A  33       1.312 -37.046  64.172  1.00 67.47           C
ATOM    533  O   ALA A  33       1.136 -38.081  63.512  1.00 63.73           O
ATOM    534  CB  ALA A  33      -0.201 -35.037  64.121  1.00 73.41           C
ATOM    535  H   ALA A  33       0.450 -35.202  66.427  1.00 91.11           H
ATOM    536  HA  ALA A  33      -0.635 -36.921  64.792  1.00 85.00           H
ATOM    537  HB1 ALA A  33      -0.389 -35.233  63.190  1.00 88.05           H
ATOM    538  HB2 ALA A  33      -0.979 -34.638  64.540  1.00 88.05           H
ATOM    539  HB3 ALA A  33       0.556 -34.434  64.186  1.00 88.05           H
ATOM    540  N   LEU A  34       2.520 -36.499  64.342  1.00 62.73           N
ATOM    541  CA  LEU A  34       3.692 -37.024  63.662  1.00 65.72           C
ATOM    542  C   LEU A  34       3.994 -38.447  64.096  1.00 64.18           C
ATOM    543  O   LEU A  34       4.556 -39.237  63.321  1.00 59.04           O
ATOM    544  CB  LEU A  34       4.897 -36.109  63.917  1.00 65.53           C
ATOM    545  CG  LEU A  34       4.867 -34.735  63.252  1.00 58.05           C
ATOM    546  CD1 LEU A  34       6.127 -33.931  63.571  1.00 68.62           C
ATOM    547  CD2 LEU A  34       4.773 -34.915  61.792  1.00 59.33           C
ATOM    548  H   LEU A  34       2.681 -35.822  64.848  1.00 75.24           H
ATOM    549  HA  LEU A  34       3.522 -37.034  62.707  1.00 78.81           H
ATOM    550  HB2 LEU A  34       4.970 -35.963  64.873  1.00 78.59           H
ATOM    551  HB3 LEU A  34       5.694 -36.563  63.601  1.00 78.59           H
ATOM    552  HG  LEU A  34       4.092 -34.237  63.557  1.00 69.61           H
ATOM    553 HD11 LEU A  34       6.071 -33.068  63.132  1.00 82.30           H
ATOM    554 HD12 LEU A  34       6.190 -33.811  64.532  1.00 82.30           H
ATOM    555 HD13 LEU A  34       6.902 -34.417  63.247  1.00 82.30           H
ATOM    556 HD21 LEU A  34       4.754 -34.043  61.367  1.00 71.15           H
ATOM    557 HD22 LEU A  34       5.545 -35.416  61.486  1.00 71.15           H
ATOM    558 HD23 LEU A  34       3.960 -35.402  61.587  1.00 71.15           H
ATOM    559  N   VAL A  35       3.635 -38.802  65.321  1.00 64.21           N
ATOM    560  CA  VAL A  35       3.794 -40.189  65.734  1.00 63.23           C
ATOM    561  C   VAL A  35       2.783 -41.091  65.011  1.00 65.12           C
ATOM    562  O   VAL A  35       3.132 -42.189  64.552  1.00 62.30           O
ATOM    563  CB  VAL A  35       3.695 -40.284  67.266  1.00 62.95           C
ATOM    564  CG1 VAL A  35       3.800 -41.745  67.737  1.00 60.22           C
ATOM    565  CG2 VAL A  35       4.782 -39.359  67.951  1.00 56.05           C
ATOM    566  H   VAL A  35       3.307 -38.277  65.918  1.00 77.01           H
ATOM    567  HA  VAL A  35       4.682 -40.486  65.481  1.00 75.83           H
ATOM    568  HB  VAL A  35       2.823 -39.956  67.537  1.00 75.50           H
ATOM    569 HG11 VAL A  35       3.734 -41.769  68.705  1.00 72.22           H
ATOM    570 HG12 VAL A  35       3.077 -42.257  67.343  1.00 72.22           H
ATOM    571 HG13 VAL A  35       4.655 -42.106  67.455  1.00 72.22           H
ATOM    572 HG21 VAL A  35       4.699 -39.436  68.915  1.00 67.22           H
ATOM    573 HG22 VAL A  35       5.664 -39.648  67.670  1.00 67.22           H
ATOM    574 HG23 VAL A  35       4.632 -38.441  67.678  1.00 67.22           H
ATOM    575  N   GLU A  36       1.525 -40.648  64.876  1.00 68.69           N
ATOM    576  CA  GLU A  36       0.564 -41.445  64.112  1.00 74.83           C
ATOM    577  C   GLU A  36       1.117 -41.703  62.727  1.00 64.23           C
ATOM    578  O   GLU A  36       1.404 -42.851  62.350  1.00 60.71           O
ATOM    579  CB  GLU A  36      -0.806 -40.748  64.014  1.00 79.43           C
ATOM    580  CG  GLU A  36      -1.572 -40.554  65.352  1.00 90.49           C
ATOM    581  CD  GLU A  36      -2.947 -39.877  65.179  1.00 97.70           C
ATOM    582  OE1 GLU A  36      -3.155 -39.209  64.130  1.00 93.99           O
ATOM    583  OE2 GLU A  36      -3.801 -39.998  66.104  1.00 95.05           O1-
ATOM    584  H   GLU A  36       1.215 -39.916  65.205  1.00 82.39           H
ATOM    585  HA  GLU A  36       0.438 -42.301  64.552  1.00 89.75           H
ATOM    586  HB2 GLU A  36      -0.673 -39.868  63.628  1.00 95.27           H
ATOM    587  HB3 GLU A  36      -1.374 -41.274  63.430  1.00 95.27           H
ATOM    588  HG2 GLU A  36      -1.717 -41.422  65.760  1.00108.54           H
ATOM    589  HG3 GLU A  36      -1.039 -39.998  65.942  1.00108.54           H
ATOM    590  N   ILE A  37       1.349 -40.608  61.997  1.00 66.87           N
ATOM    591  CA  ILE A  37       1.799 -40.647  60.606  1.00 66.48           C
ATOM    592  C   ILE A  37       3.014 -41.559  60.448  1.00 66.96           C
ATOM    593  O   ILE A  37       3.063 -42.421  59.560  1.00 66.72           O
ATOM    594  CB  ILE A  37       2.110 -39.221  60.115  1.00 59.43           C
ATOM    595  CG1 ILE A  37       0.879 -38.314  60.249  1.00 57.34           C
ATOM    596  CG2 ILE A  37       2.623 -39.267  58.677  1.00 59.96           C
ATOM    597  CD1 ILE A  37       1.157 -36.803  59.975  1.00 61.66           C
ATOM    598  H   ILE A  37       1.249 -39.808  62.297  1.00 80.20           H
ATOM    599  HA  ILE A  37       1.085 -41.003  60.055  1.00 79.73           H
ATOM    600  HB  ILE A  37       2.814 -38.857  60.674  1.00 71.28           H
ATOM    601 HG12 ILE A  37       0.206 -38.609  59.615  1.00 68.77           H
ATOM    602 HG13 ILE A  37       0.534 -38.391  61.152  1.00 68.77           H
ATOM    603 HG21 ILE A  37       2.814 -38.364  58.382  1.00 71.91           H
ATOM    604 HG22 ILE A  37       3.430 -39.804  58.647  1.00 71.91           H
ATOM    605 HG23 ILE A  37       1.941 -39.663  58.112  1.00 71.91           H
ATOM    606 HD11 ILE A  37       0.330 -36.306  60.080  1.00 73.95           H
ATOM    607 HD12 ILE A  37       1.818 -36.484  60.609  1.00 73.95           H
ATOM    608 HD13 ILE A  37       1.490 -36.702  59.069  1.00 73.95           H
ATOM    609  N   CYS A  38       4.035 -41.364  61.272  1.00 57.11           N
ATOM    610  CA  CYS A  38       5.236 -42.147  61.030  1.00 59.31           C
ATOM    611  C   CYS A  38       5.009 -43.611  61.332  1.00 59.07           C
ATOM    612  O   CYS A  38       5.673 -44.464  60.730  1.00 65.17           O
ATOM    613  CB  CYS A  38       6.419 -41.615  61.842  1.00 61.87           C
ATOM    614  SG  CYS A  38       6.997 -39.976  61.334  1.00 51.18           S
ATOM    615  H   CYS A  38       4.062 -40.819  61.937  1.00 68.49           H
ATOM    616  HA  CYS A  38       5.468 -42.074  60.092  1.00 71.13           H
ATOM    617  HB2 CYS A  38       6.156 -41.559  62.774  1.00 74.20           H
ATOM    618  HB3 CYS A  38       7.162 -42.232  61.749  1.00 74.20           H
ATOM    619  HG  CYS A  38       6.100 -39.189  61.457  1.00 61.37           H
ATOM    620  N   THR A  39       4.093 -43.929  62.256  1.00 65.06           N
ATOM    621  CA  THR A  39       3.934 -45.325  62.665  1.00 73.34           C
ATOM    622  C   THR A  39       3.269 -46.127  61.556  1.00 66.69           C
ATOM    623  O   THR A  39       3.604 -47.297  61.319  1.00 58.43           O
ATOM    624  CB  THR A  39       3.135 -45.403  63.965  1.00 71.94           C
ATOM    625  OG1 THR A  39       3.770 -44.590  64.949  1.00 68.82           O
ATOM    626  CG2 THR A  39       3.105 -46.856  64.504  1.00 75.54           C
ATOM    627  H   THR A  39       3.568 -43.373  62.648  1.00 78.03           H
ATOM    628  HA  THR A  39       4.810 -45.708  62.828  1.00 87.96           H
ATOM    629  HB  THR A  39       2.225 -45.099  63.818  1.00 86.28           H
ATOM    630  HG1 THR A  39       3.800 -43.792  64.687  1.00 82.54           H
ATOM    631 HG21 THR A  39       2.595 -46.893  65.328  1.00 90.60           H
ATOM    632 HG22 THR A  39       2.692 -47.442  63.851  1.00 90.60           H
ATOM    633 HG23 THR A  39       4.008 -47.163  64.677  1.00 90.60           H
ATOM    634  N   GLU A  40       2.327 -45.484  60.873  1.00 56.50           N
ATOM    635  CA  GLU A  40       1.814 -45.945  59.595  1.00 56.52           C
ATOM    636  C   GLU A  40       2.939 -46.186  58.598  1.00 61.24           C
ATOM    637  O   GLU A  40       3.149 -47.310  58.122  1.00 62.34           O
ATOM    638  CB  GLU A  40       0.852 -44.889  59.060  1.00 68.41           C
ATOM    639  CG  GLU A  40       0.231 -45.193  57.723  1.00 76.82           C
ATOM    640  CD  GLU A  40      -1.022 -46.010  57.858  1.00 81.47           C
ATOM    641  OE1 GLU A  40      -1.789 -45.737  58.819  1.00 84.06           O
ATOM    642  OE2 GLU A  40      -1.221 -46.915  57.005  1.00 77.21           O1-
ATOM    643  H   GLU A  40       1.960 -44.754  61.142  1.00 67.75           H
ATOM    644  HA  GLU A  40       1.327 -46.774  59.719  1.00 67.78           H
ATOM    645  HB2 GLU A  40       0.130 -44.781  59.699  1.00 82.05           H
ATOM    646  HB3 GLU A  40       1.334 -44.052  58.973  1.00 82.05           H
ATOM    647  HG2 GLU A  40       0.003 -44.361  57.281  1.00 92.14           H
ATOM    648  HG3 GLU A  40       0.862 -45.696  57.185  1.00 92.14           H
ATOM    649  N   MET A  41       3.656 -45.116  58.244  1.00 62.95           N
ATOM    650  CA  MET A  41       4.714 -45.223  57.247  1.00 57.73           C
ATOM    651  C   MET A  41       5.725 -46.278  57.627  1.00 55.16           C
ATOM    652  O   MET A  41       6.259 -46.971  56.760  1.00 55.73           O
ATOM    653  CB  MET A  41       5.440 -43.895  57.084  1.00 59.19           C
ATOM    654  CG  MET A  41       4.558 -42.713  56.686  1.00 62.78           C
ATOM    655  SD  MET A  41       5.474 -41.172  56.504  1.00 61.36           S
ATOM    656  CE  MET A  41       6.832 -41.745  55.451  1.00 62.04           C
ATOM    657  H   MET A  41       3.547 -44.325  58.565  1.00 75.49           H
ATOM    658  HA  MET A  41       4.319 -45.456  56.393  1.00 69.23           H
ATOM    659  HB2 MET A  41       5.865 -43.671  57.926  1.00 70.99           H
ATOM    660  HB3 MET A  41       6.117 -43.998  56.397  1.00 70.99           H
ATOM    661  HG2 MET A  41       4.134 -42.910  55.836  1.00 75.29           H
ATOM    662  HG3 MET A  41       3.884 -42.580  57.370  1.00 75.29           H
ATOM    663  HE1 MET A  41       7.424 -40.999  55.265  1.00 74.40           H
ATOM    664  HE2 MET A  41       7.317 -42.445  55.915  1.00 74.40           H
ATOM    665  HE3 MET A  41       6.465 -42.091  54.623  1.00 74.40           H
ATOM    666  N   GLU A  42       6.047 -46.389  58.912  1.00 56.91           N
ATOM    667  CA  GLU A  42       7.050 -47.377  59.266  1.00 57.80           C
ATOM    668  C   GLU A  42       6.577 -48.757  58.863  1.00 64.31           C
ATOM    669  O   GLU A  42       7.385 -49.620  58.483  1.00 65.91           O
ATOM    670  CB  GLU A  42       7.379 -47.347  60.764  1.00 59.36           C
ATOM    671  CG  GLU A  42       8.180 -48.610  61.156  1.00 72.47           C
ATOM    672  CD  GLU A  42       8.980 -48.497  62.435  1.00 76.98           C
ATOM    673  OE1 GLU A  42       8.473 -47.853  63.378  1.00 77.19           O
ATOM    674  OE2 GLU A  42      10.101 -49.080  62.477  1.00 74.18           O1-
ATOM    675  H   GLU A  42       5.719 -45.932  59.563  1.00 68.24           H
ATOM    676  HA  GLU A  42       7.866 -47.186  58.778  1.00 69.31           H
ATOM    677  HB2 GLU A  42       7.918 -46.565  60.963  1.00 71.18           H
ATOM    678  HB3 GLU A  42       6.556 -47.332  61.277  1.00 71.18           H
ATOM    679  HG2 GLU A  42       7.559 -49.347  61.265  1.00 86.92           H
ATOM    680  HG3 GLU A  42       8.802 -48.814  60.441  1.00 86.92           H
ATOM    681  N   LYS A  43       5.266 -48.970  58.911  1.00 67.89           N
ATOM    682  CA  LYS A  43       4.723 -50.293  58.656  1.00 72.60           C
ATOM    683  C   LYS A  43       4.677 -50.589  57.173  1.00 68.86           C
ATOM    684  O   LYS A  43       5.053 -51.684  56.739  1.00 73.01           O
ATOM    685  CB  LYS A  43       3.341 -50.378  59.280  1.00 76.88           C
ATOM    686  CG  LYS A  43       3.401 -50.586  60.764  1.00 83.96           C
ATOM    687  CD  LYS A  43       4.086 -51.941  61.130  1.00 87.07           C
ATOM    688  CE  LYS A  43       5.557 -51.825  61.604  1.00 86.35           C
ATOM    689  NZ  LYS A  43       5.725 -50.867  62.748  1.00 86.74           N1+
ATOM    690  H   LYS A  43       4.677 -48.369  59.087  1.00 81.42           H
ATOM    691  HA  LYS A  43       5.288 -50.957  59.081  1.00 87.07           H
ATOM    692  HB2 LYS A  43       2.864 -49.550  59.111  1.00 92.21           H
ATOM    693  HB3 LYS A  43       2.861 -51.125  58.890  1.00 92.21           H
ATOM    694  HG2 LYS A  43       3.914 -49.868  61.167  1.00100.71           H
ATOM    695  HG3 LYS A  43       2.499 -50.596  61.122  1.00100.71           H
ATOM    696  HD2 LYS A  43       3.581 -52.359  61.845  1.00104.44           H
ATOM    697  HD3 LYS A  43       4.075 -52.514  60.347  1.00104.44           H
ATOM    698  HE2 LYS A  43       5.864 -52.698  61.896  1.00103.58           H
ATOM    699  HE3 LYS A  43       6.103 -51.511  60.867  1.00103.58           H
ATOM    700  HZ1 LYS A  43       6.581 -50.829  62.990  1.00104.04           H
ATOM    701  HZ2 LYS A  43       5.457 -50.054  62.505  1.00104.04           H
ATOM    702  HZ3 LYS A  43       5.240 -51.136  63.444  1.00104.04           H
ATOM    703  N   GLU A  44       4.253 -49.614  56.381  1.00 60.44           N
ATOM    704  CA  GLU A  44       4.358 -49.732  54.941  1.00 60.69           C
ATOM    705  C   GLU A  44       5.791 -50.057  54.496  1.00 71.25           C
ATOM    706  O   GLU A  44       5.977 -50.578  53.384  1.00 73.29           O
ATOM    707  CB  GLU A  44       3.828 -48.444  54.321  1.00 60.16           C
ATOM    708  CG  GLU A  44       2.467 -47.997  54.878  1.00 65.35           C
ATOM    709  CD  GLU A  44       1.810 -46.862  54.090  1.00 80.06           C
ATOM    710  OE1 GLU A  44       2.153 -45.690  54.331  1.00 81.38           O
ATOM    711  OE2 GLU A  44       0.934 -47.135  53.237  1.00 91.92           O1-
ATOM    712  H   GLU A  44       3.902 -48.878  56.653  1.00 72.49           H
ATOM    713  HA  GLU A  44       3.786 -50.459  54.645  1.00 72.78           H
ATOM    714  HB2 GLU A  44       4.465 -47.731  54.489  1.00 72.15           H
ATOM    715  HB3 GLU A  44       3.727 -48.575  53.365  1.00 72.15           H
ATOM    716  HG2 GLU A  44       1.861 -48.755  54.865  1.00 78.38           H
ATOM    717  HG3 GLU A  44       2.589 -47.691  55.791  1.00 78.38           H
ATOM    718  N   GLY A  45       6.794 -49.815  55.353  1.00 68.45           N
ATOM    719  CA  GLY A  45       8.186 -50.093  55.048  1.00 67.37           C
ATOM    720  C   GLY A  45       8.981 -48.889  54.587  1.00 61.47           C
ATOM    721  O   GLY A  45      10.165 -49.038  54.233  1.00 58.17           O
ATOM    722  H   GLY A  45       6.679 -49.481  56.137  1.00 82.10           H
ATOM    723  HA2 GLY A  45       8.617 -50.451  55.840  1.00 80.80           H
ATOM    724  HA3 GLY A  45       8.229 -50.766  54.351  1.00 80.80           H
ATOM    725  N   LYS A  46       8.382 -47.700  54.654  1.00 56.00           N
ATOM    726  CA  LYS A  46       8.903 -46.501  54.016  1.00 63.47           C
ATOM    727  C   LYS A  46       9.945 -45.796  54.870  1.00 51.84           C
ATOM    728  O   LYS A  46      10.856 -45.171  54.333  1.00 54.67           O
ATOM    729  CB  LYS A  46       7.745 -45.541  53.711  1.00 64.95           C
ATOM    730  CG  LYS A  46       6.664 -46.195  52.884  1.00 71.03           C
ATOM    731  CD  LYS A  46       5.830 -45.192  52.133  1.00 73.59           C
ATOM    732  CE  LYS A  46       4.868 -44.405  52.997  1.00 89.22           C
ATOM    733  NZ  LYS A  46       3.790 -43.646  52.187  1.00 98.19           N1+
ATOM    734  H   LYS A  46       7.647 -47.563  55.080  1.00 67.16           H
ATOM    735  HA  LYS A  46       9.320 -46.746  53.176  1.00 76.12           H
ATOM    736  HB2 LYS A  46       7.348 -45.245  54.545  1.00 77.90           H
ATOM    737  HB3 LYS A  46       8.085 -44.780  53.215  1.00 77.90           H
ATOM    738  HG2 LYS A  46       7.075 -46.789  52.236  1.00 85.19           H
ATOM    739  HG3 LYS A  46       6.076 -46.697  53.469  1.00 85.19           H
ATOM    740  HD2 LYS A  46       6.422 -44.558  51.699  1.00 88.26           H
ATOM    741  HD3 LYS A  46       5.307 -45.661  51.464  1.00 88.26           H
ATOM    742  HE2 LYS A  46       4.413 -45.016  53.597  1.00107.02           H
ATOM    743  HE3 LYS A  46       5.369 -43.751  53.509  1.00107.02           H
ATOM    744  HZ1 LYS A  46       3.252 -43.201  52.739  1.00117.78           H
ATOM    745  HZ2 LYS A  46       4.177 -43.068  51.632  1.00117.78           H
ATOM    746  HZ3 LYS A  46       3.304 -44.222  51.712  1.00117.78           H
ATOM    747  N   ILE A  47       9.827 -45.871  56.183  1.00 53.08           N
ATOM    748  CA  ILE A  47      10.810 -45.292  57.082  1.00 50.72           C
ATOM    749  C   ILE A  47      11.103 -46.329  58.147  1.00 50.06           C
ATOM    750  O   ILE A  47      10.217 -47.079  58.555  1.00 56.16           O
ATOM    751  CB  ILE A  47      10.320 -43.969  57.708  1.00 50.80           C
ATOM    752  CG1 ILE A  47       9.102 -44.214  58.604  1.00 49.07           C
ATOM    753  CG2 ILE A  47       9.971 -42.998  56.642  1.00 46.93           C
ATOM    754  CD1 ILE A  47       8.656 -42.997  59.349  1.00 47.74           C
ATOM    755  H   ILE A  47       9.175 -46.260  56.586  1.00 63.65           H
ATOM    756  HA  ILE A  47      11.629 -45.114  56.594  1.00 60.82           H
ATOM    757  HB  ILE A  47      11.034 -43.596  58.248  1.00 60.92           H
ATOM    758 HG12 ILE A  47       8.362 -44.513  58.053  1.00 58.84           H
ATOM    759 HG13 ILE A  47       9.324 -44.897  59.256  1.00 58.84           H
ATOM    760 HG21 ILE A  47       9.665 -42.174  57.054  1.00 56.27           H
ATOM    761 HG22 ILE A  47      10.758 -42.826  56.102  1.00 56.27           H
ATOM    762 HG23 ILE A  47       9.266 -43.374  56.092  1.00 56.27           H
ATOM    763 HD11 ILE A  47       7.885 -43.224  59.893  1.00 57.24           H
ATOM    764 HD12 ILE A  47       9.382 -42.690  59.914  1.00 57.24           H
ATOM    765 HD13 ILE A  47       8.418 -42.306  58.711  1.00 57.24           H
ATOM    766  N   SER A  48      12.352 -46.399  58.570  1.00 57.42           N
ATOM    767  CA  SER A  48      12.797 -47.338  59.585  1.00 59.86           C
ATOM    768  C   SER A  48      13.334 -46.558  60.760  1.00 59.08           C
ATOM    769  O   SER A  48      14.154 -45.660  60.581  1.00 61.76           O
ATOM    770  CB  SER A  48      13.882 -48.257  59.058  1.00 55.43           C
ATOM    771  OG  SER A  48      13.319 -49.175  58.148  1.00 53.83           O
ATOM    772  H   SER A  48      12.983 -45.895  58.274  1.00 68.86           H
ATOM    773  HA  SER A  48      12.048 -47.877  59.885  1.00 71.79           H
ATOM    774  HB2 SER A  48      14.556 -47.729  58.604  1.00 66.47           H
ATOM    775  HB3 SER A  48      14.278 -48.743  59.798  1.00 66.47           H
ATOM    776  HG  SER A  48      13.915 -49.688  57.851  1.00 64.55           H
ATOM    777  N   LYS A  49      12.872 -46.890  61.955  1.00 70.05           N
ATOM    778  CA  LYS A  49      13.455 -46.271  63.139  1.00 78.12           C
ATOM    779  C   LYS A  49      14.921 -46.690  63.242  1.00 67.59           C
ATOM    780  O   LYS A  49      15.290 -47.821  62.918  1.00 58.88           O
ATOM    781  CB  LYS A  49      12.647 -46.628  64.403  1.00 79.12           C
ATOM    782  CG  LYS A  49      12.272 -48.111  64.518  1.00 93.42           C
ATOM    783  CD  LYS A  49      11.536 -48.495  65.834  1.00104.81           C
ATOM    784  CE  LYS A  49      10.104 -47.975  65.971  1.00 99.16           C
ATOM    785  NZ  LYS A  49      10.021 -46.493  66.176  1.00 95.28           N1+
ATOM    786  H   LYS A  49      12.240 -47.454  62.109  1.00 84.01           H
ATOM    787  HA  LYS A  49      13.429 -45.307  63.033  1.00 93.70           H
ATOM    788  HB2 LYS A  49      13.173 -46.395  65.184  1.00 94.90           H
ATOM    789  HB3 LYS A  49      11.823 -46.115  64.400  1.00 94.90           H
ATOM    790  HG2 LYS A  49      11.690 -48.342  63.778  1.00112.05           H
ATOM    791  HG3 LYS A  49      13.084 -48.640  64.471  1.00112.05           H
ATOM    792  HD2 LYS A  49      11.499 -49.463  65.892  1.00125.73           H
ATOM    793  HD3 LYS A  49      12.044 -48.146  66.582  1.00125.73           H
ATOM    794  HE2 LYS A  49       9.613 -48.192  65.163  1.00118.95           H
ATOM    795  HE3 LYS A  49       9.687 -48.404  66.735  1.00118.95           H
ATOM    796  HZ1 LYS A  49       9.169 -46.244  66.249  1.00114.30           H
ATOM    797  HZ2 LYS A  49      10.455 -46.264  66.918  1.00114.30           H
ATOM    798  HZ3 LYS A  49      10.387 -46.070  65.484  1.00114.30           H
ATOM    799  N   ILE A  50      15.782 -45.754  63.619  1.00 67.79           N
ATOM    800  CA  ILE A  50      17.208 -46.029  63.561  1.00 76.76           C
ATOM    801  C   ILE A  50      17.858 -45.796  64.914  1.00 86.84           C
ATOM    802  O   ILE A  50      17.409 -44.972  65.719  1.00 82.77           O
ATOM    803  CB  ILE A  50      17.920 -45.189  62.496  1.00 73.36           C
ATOM    804  CG1 ILE A  50      17.705 -43.699  62.765  1.00 70.09           C
ATOM    805  CG2 ILE A  50      17.449 -45.605  61.092  1.00 80.05           C
ATOM    806  CD1 ILE A  50      18.541 -42.818  61.830  1.00 70.64           C
ATOM    807  H   ILE A  50      15.572 -44.970  63.905  1.00 81.31           H
ATOM    808  HA  ILE A  50      17.334 -46.963  63.331  1.00 92.07           H
ATOM    809  HB  ILE A  50      18.871 -45.370  62.558  1.00 87.99           H
ATOM    810 HG12 ILE A  50      16.770 -43.483  62.629  1.00 84.06           H
ATOM    811 HG13 ILE A  50      17.964 -43.501  63.679  1.00 84.06           H
ATOM    812 HG21 ILE A  50      17.910 -45.064  60.432  1.00 96.01           H
ATOM    813 HG22 ILE A  50      17.657 -46.543  60.954  1.00 96.01           H
ATOM    814 HG23 ILE A  50      16.492 -45.464  61.026  1.00 96.01           H
ATOM    815 HD11 ILE A  50      18.371 -41.886  62.040  1.00 84.72           H
ATOM    816 HD12 ILE A  50      19.480 -43.021  61.962  1.00 84.72           H
ATOM    817 HD13 ILE A  50      18.287 -43.003  60.913  1.00 84.72           H
ATOM    818  N   GLY A  51      18.943 -46.531  65.140  1.00 92.95           N
ATOM    819  CA  GLY A  51      19.759 -46.357  66.303  1.00 93.70           C
ATOM    820  C   GLY A  51      20.145 -44.911  66.468  1.00 95.17           C
ATOM    821  O   GLY A  51      19.892 -44.066  65.610  1.00 96.86           O
ATOM    822  H   GLY A  51      19.223 -47.149  64.611  1.00111.50           H
ATOM    823  HA2 GLY A  51      19.272 -46.643  67.091  1.00112.40           H
ATOM    824  HA3 GLY A  51      20.565 -46.889  66.221  1.00112.40           H
ATOM    825  N   PRO A  52      20.753 -44.586  67.607  1.00102.23           N
ATOM    826  CA  PRO A  52      21.288 -43.236  67.792  1.00101.06           C
ATOM    827  C   PRO A  52      22.647 -43.100  67.171  1.00 98.64           C
ATOM    828  O   PRO A  52      23.216 -42.000  67.166  1.00 96.53           O
ATOM    829  CB  PRO A  52      21.380 -43.119  69.296  1.00102.36           C
ATOM    830  CG  PRO A  52      21.899 -44.515  69.650  1.00103.76           C
ATOM    831  CD  PRO A  52      21.172 -45.475  68.700  1.00104.09           C
ATOM    832  HA  PRO A  52      20.684 -42.565  67.438  1.00121.22           H
ATOM    833  HB2 PRO A  52      22.014 -42.429  69.545  1.00122.78           H
ATOM    834  HB3 PRO A  52      20.504 -42.957  69.679  1.00122.78           H
ATOM    835  HG2 PRO A  52      22.858 -44.552  69.507  1.00124.47           H
ATOM    836  HG3 PRO A  52      21.683 -44.718  70.574  1.00124.47           H
ATOM    837  HD2 PRO A  52      21.780 -46.155  68.371  1.00124.87           H
ATOM    838  HD3 PRO A  52      20.398 -45.865  69.136  1.00124.87           H
ATOM    839  N   GLU A  53      23.195 -44.206  66.685  1.00 92.11           N
ATOM    840  CA  GLU A  53      24.468 -44.155  66.011  1.00 96.33           C
ATOM    841  C   GLU A  53      24.468 -43.168  64.839  1.00 93.91           C
ATOM    842  O   GLU A  53      25.544 -42.833  64.330  1.00 89.53           O
ATOM    843  CB  GLU A  53      24.810 -45.567  65.557  1.00106.15           C
ATOM    844  CG  GLU A  53      26.273 -45.787  65.337  1.00127.11           C
ATOM    845  CD  GLU A  53      26.543 -47.128  64.704  1.00142.45           C
ATOM    846  OE1 GLU A  53      25.728 -48.058  64.920  1.00144.36           O
ATOM    847  OE2 GLU A  53      27.563 -47.245  63.986  1.00149.97           O1-
ATOM    848  H   GLU A  53      22.848 -44.991  66.736  1.00110.49           H
ATOM    849  HA  GLU A  53      25.148 -43.871  66.642  1.00115.55           H
ATOM    850  HB2 GLU A  53      24.514 -46.195  66.235  1.00127.34           H
ATOM    851  HB3 GLU A  53      24.353 -45.747  64.720  1.00127.34           H
ATOM    852  HG2 GLU A  53      26.614 -45.098  64.746  1.00152.49           H
ATOM    853  HG3 GLU A  53      26.733 -45.756  66.190  1.00152.49           H
ATOM    854  N   ASN A  54      23.301 -42.681  64.407  1.00 85.64           N
ATOM    855  CA  ASN A  54      23.220 -41.827  63.236  1.00 74.41           C
ATOM    856  C   ASN A  54      23.454 -40.389  63.656  1.00 70.89           C
ATOM    857  O   ASN A  54      22.617 -39.827  64.381  1.00 69.53           O
ATOM    858  CB  ASN A  54      21.870 -41.957  62.570  1.00 74.23           C
ATOM    859  CG  ASN A  54      21.795 -41.227  61.257  1.00 60.43           C
ATOM    860  OD1 ASN A  54      22.164 -40.056  61.123  1.00 58.76           O
ATOM    861  ND2 ASN A  54      21.298 -41.923  60.274  1.00 63.41           N
ATOM    862  H   ASN A  54      22.542 -42.836  64.781  1.00102.73           H
ATOM    863  HA  ASN A  54      23.906 -42.080  62.599  1.00 89.25           H
ATOM    864  HB2 ASN A  54      21.689 -42.896  62.403  1.00 89.03           H
ATOM    865  HB3 ASN A  54      21.191 -41.589  63.157  1.00 89.03           H
ATOM    866 HD21 ASN A  54      21.224 -41.571  59.492  1.00 76.05           H
ATOM    867 HD22 ASN A  54      21.044 -42.734  60.406  1.00 76.05           H
ATOM    868  N   PRO A  55      24.530 -39.741  63.201  1.00 68.25           N
ATOM    869  CA  PRO A  55      24.790 -38.343  63.588  1.00 65.96           C
ATOM    870  C   PRO A  55      24.002 -37.290  62.825  1.00 66.12           C
ATOM    871  O   PRO A  55      24.101 -36.108  63.181  1.00 66.21           O
ATOM    872  CB  PRO A  55      26.292 -38.182  63.295  1.00 66.49           C
ATOM    873  CG  PRO A  55      26.527 -39.091  62.151  1.00 61.79           C
ATOM    874  CD  PRO A  55      25.665 -40.317  62.462  1.00 63.97           C
ATOM    875  HA  PRO A  55      24.638 -38.227  64.539  1.00 79.11           H
ATOM    876  HB2 PRO A  55      26.484 -37.263  63.052  1.00 79.74           H
ATOM    877  HB3 PRO A  55      26.811 -38.454  64.067  1.00 79.74           H
ATOM    878  HG2 PRO A  55      26.239 -38.666  61.328  1.00 74.11           H
ATOM    879  HG3 PRO A  55      27.466 -39.330  62.109  1.00 74.11           H
ATOM    880  HD2 PRO A  55      25.360 -40.735  61.642  1.00 76.72           H
ATOM    881  HD3 PRO A  55      26.152 -40.942  63.022  1.00 76.72           H
ATOM    882  N   TYR A  56      23.261 -37.658  61.783  1.00 64.53           N
ATOM    883  CA  TYR A  56      22.660 -36.698  60.877  1.00 55.96           C
ATOM    884  C   TYR A  56      21.203 -36.467  61.227  1.00 54.87           C
ATOM    885  O   TYR A  56      20.514 -37.378  61.680  1.00 59.93           O
ATOM    886  CB  TYR A  56      22.750 -37.210  59.456  1.00 61.52           C
ATOM    887  CG  TYR A  56      24.096 -37.715  59.077  1.00 58.55           C
ATOM    888  CD1 TYR A  56      25.159 -36.849  58.876  1.00 58.36           C
ATOM    889  CD2 TYR A  56      24.292 -39.058  58.875  1.00 60.48           C
ATOM    890  CE1 TYR A  56      26.392 -37.319  58.497  1.00 66.19           C
ATOM    891  CE2 TYR A  56      25.515 -39.547  58.494  1.00 68.04           C
ATOM    892  CZ  TYR A  56      26.566 -38.690  58.303  1.00 72.77           C
ATOM    893  OH  TYR A  56      27.765 -39.257  57.918  1.00 72.81           O
ATOM    894  H   TYR A  56      23.093 -38.476  61.579  1.00 77.39           H
ATOM    895  HA  TYR A  56      23.132 -35.853  60.935  1.00 67.10           H
ATOM    896  HB2 TYR A  56      22.119 -37.939  59.347  1.00 73.78           H
ATOM    897  HB3 TYR A  56      22.524 -36.488  58.850  1.00 73.78           H
ATOM    898  HD1 TYR A  56      25.035 -35.936  59.002  1.00 69.99           H
ATOM    899  HD2 TYR A  56      23.583 -39.647  58.996  1.00 72.53           H
ATOM    900  HE1 TYR A  56      27.101 -36.731  58.369  1.00 79.38           H
ATOM    901  HE2 TYR A  56      25.631 -40.461  58.365  1.00 81.60           H
ATOM    902  HH  TYR A  56      28.348 -38.660  57.824  1.00 87.33           H
ATOM    903  N   ASN A  57      20.719 -35.256  60.973  1.00 46.62           N
ATOM    904  CA  ASN A  57      19.319 -34.994  61.235  1.00 56.33           C
ATOM    905  C   ASN A  57      18.765 -33.939  60.295  1.00 66.60           C
ATOM    906  O   ASN A  57      19.476 -33.013  59.902  1.00 59.81           O
ATOM    907  CB  ASN A  57      19.081 -34.526  62.658  1.00 63.31           C
ATOM    908  CG  ASN A  57      17.605 -34.426  62.971  1.00 67.30           C
ATOM    909  OD1 ASN A  57      16.967 -35.434  63.241  1.00 69.35           O
ATOM    910  ND2 ASN A  57      17.043 -33.220  62.882  1.00 69.33           N
ATOM    911  H   ASN A  57      21.167 -34.592  60.659  1.00 55.90           H
ATOM    912  HA  ASN A  57      18.815 -35.811  61.099  1.00 67.55           H
ATOM    913  HB2 ASN A  57      19.479 -35.161  63.274  1.00 75.93           H
ATOM    914  HB3 ASN A  57      19.477 -33.649  62.777  1.00 75.93           H
ATOM    915 HD21 ASN A  57      16.206 -33.122  63.052  1.00 83.15           H
ATOM    916 HD22 ASN A  57      17.518 -32.540  62.654  1.00 83.15           H
ATOM    917  N   THR A  58      17.460 -34.069  59.991  1.00 62.39           N
ATOM    918  CA  THR A  58      16.736 -33.137  59.151  1.00 50.07           C
ATOM    919  C   THR A  58      15.429 -32.751  59.833  1.00 58.35           C
ATOM    920  O   THR A  58      14.666 -33.641  60.235  1.00 66.98           O
ATOM    921  CB  THR A  58      16.441 -33.773  57.794  1.00 54.77           C
ATOM    922  OG1 THR A  58      17.666 -34.250  57.187  1.00 60.95           O
ATOM    923  CG2 THR A  58      15.789 -32.762  56.914  1.00 49.25           C
ATOM    924  H   THR A  58      16.970 -34.715  60.277  1.00 74.83           H
ATOM    925  HA  THR A  58      17.266 -32.337  59.014  1.00 60.04           H
ATOM    926  HB  THR A  58      15.829 -34.517  57.913  1.00 65.68           H
ATOM    927  HG1 THR A  58      17.499 -34.599  56.441  1.00 73.10           H
ATOM    928 HG21 THR A  58      15.595 -33.153  56.047  1.00 59.06           H
ATOM    929 HG22 THR A  58      14.959 -32.459  57.315  1.00 59.06           H
ATOM    930 HG23 THR A  58      16.377 -32.000  56.792  1.00 59.06           H
ATOM    931  N   PRO A  59      15.114 -31.458  59.968  1.00 61.44           N
ATOM    932  CA  PRO A  59      13.943 -31.069  60.770  1.00 61.37           C
ATOM    933  C   PRO A  59      12.634 -31.384  60.084  1.00 56.46           C
ATOM    934  O   PRO A  59      12.443 -31.144  58.890  1.00 56.86           O
ATOM    935  CB  PRO A  59      14.108 -29.555  60.949  1.00 60.79           C
ATOM    936  CG  PRO A  59      14.843 -29.135  59.778  1.00 59.30           C
ATOM    937  CD  PRO A  59      15.836 -30.277  59.495  1.00 60.73           C
ATOM    938  HA  PRO A  59      13.967 -31.502  61.638  1.00 73.60           H
ATOM    939  HB2 PRO A  59      13.236 -29.130  60.981  1.00 72.91           H
ATOM    940  HB3 PRO A  59      14.612 -29.372  61.758  1.00 72.91           H
ATOM    941  HG2 PRO A  59      14.232 -29.019  59.034  1.00 71.12           H
ATOM    942  HG3 PRO A  59      15.315 -28.309  59.968  1.00 71.12           H
ATOM    943  HD2 PRO A  59      16.013 -30.345  58.543  1.00 72.84           H
ATOM    944  HD3 PRO A  59      16.653 -30.151  60.003  1.00 72.84           H
ATOM    945  N   VAL A  60      11.721 -31.894  60.870  1.00 59.16           N
ATOM    946  CA  VAL A  60      10.420 -32.318  60.388  1.00 62.76           C
ATOM    947  C   VAL A  60       9.397 -31.381  61.009  1.00 64.93           C
ATOM    948  O   VAL A  60       9.642 -30.782  62.062  1.00 60.76           O
ATOM    949  CB  VAL A  60      10.167 -33.814  60.712  1.00 57.94           C
ATOM    950  CG1 VAL A  60      10.237 -34.090  62.195  1.00 59.30           C
ATOM    951  CG2 VAL A  60       8.857 -34.244  60.174  1.00 64.48           C
ATOM    952  H   VAL A  60      11.829 -32.012  61.715  1.00 70.95           H
ATOM    953  HA  VAL A  60      10.385 -32.208  59.425  1.00 75.27           H
ATOM    954  HB  VAL A  60      10.853 -34.346  60.280  1.00 69.48           H
ATOM    955 HG11 VAL A  60      10.073 -35.033  62.348  1.00 71.12           H
ATOM    956 HG12 VAL A  60      11.120 -33.850  62.518  1.00 71.12           H
ATOM    957 HG13 VAL A  60       9.563 -33.559  62.647  1.00 71.12           H
ATOM    958 HG21 VAL A  60       8.720 -35.180  60.388  1.00 77.33           H
ATOM    959 HG22 VAL A  60       8.158 -33.706  60.578  1.00 77.33           H
ATOM    960 HG23 VAL A  60       8.856 -34.120  59.212  1.00 77.33           H
ATOM    961  N   PHE A  61       8.287 -31.177  60.302  1.00 65.07           N
ATOM    962  CA  PHE A  61       7.261 -30.245  60.739  1.00 65.92           C
ATOM    963  C   PHE A  61       5.889 -30.847  60.470  1.00 69.75           C
ATOM    964  O   PHE A  61       5.717 -31.728  59.627  1.00 66.55           O
ATOM    965  CB  PHE A  61       7.376 -28.861  60.058  1.00 56.57           C
ATOM    966  CG  PHE A  61       8.586 -28.108  60.434  1.00 80.88           C
ATOM    967  CD1 PHE A  61       8.742 -27.630  61.724  1.00 94.52           C
ATOM    968  CD2 PHE A  61       9.595 -27.858  59.508  1.00 93.30           C
ATOM    969  CE1 PHE A  61       9.879 -26.922  62.085  1.00 93.04           C
ATOM    970  CE2 PHE A  61      10.765 -27.136  59.882  1.00 88.68           C
ATOM    971  CZ  PHE A  61      10.894 -26.676  61.156  1.00 87.77           C
ATOM    972  H   PHE A  61       8.107 -31.572  59.559  1.00 78.03           H
ATOM    973  HA  PHE A  61       7.345 -30.113  61.696  1.00 79.06           H
ATOM    974  HB2 PHE A  61       7.393 -28.987  59.096  1.00 67.84           H
ATOM    975  HB3 PHE A  61       6.606 -28.326  60.305  1.00 67.84           H
ATOM    976  HD1 PHE A  61       8.078 -27.786  62.356  1.00113.37           H
ATOM    977  HD2 PHE A  61       9.509 -28.174  58.638  1.00111.92           H
ATOM    978  HE1 PHE A  61       9.969 -26.609  62.956  1.00111.61           H
ATOM    979  HE2 PHE A  61      11.434 -26.974  59.256  1.00106.37           H
ATOM    980  HZ  PHE A  61      11.652 -26.200  61.407  1.00105.28           H
ATOM    981  N   ALA A  62       4.912 -30.336  61.209  1.00 80.54           N
ATOM    982  CA  ALA A  62       3.520 -30.766  61.152  1.00 87.22           C
ATOM    983  C   ALA A  62       2.635 -29.571  60.820  1.00 91.51           C
ATOM    984  O   ALA A  62       2.575 -28.604  61.589  1.00 92.21           O
ATOM    985  CB  ALA A  62       3.092 -31.381  62.486  1.00 87.82           C
ATOM    986  H   ALA A  62       5.039 -29.706  61.781  1.00 96.61           H
ATOM    987  HA  ALA A  62       3.414 -31.432  60.456  1.00104.62           H
ATOM    988  HB1 ALA A  62       2.164 -31.658  62.421  1.00105.34           H
ATOM    989  HB2 ALA A  62       3.654 -32.149  62.674  1.00105.34           H
ATOM    990  HB3 ALA A  62       3.191 -30.718  63.186  1.00105.34           H
ATOM    991  N   ILE A  63       1.929 -29.656  59.696  1.00 93.17           N
ATOM    992  CA  ILE A  63       1.046 -28.596  59.239  1.00 94.10           C
ATOM    993  C   ILE A  63      -0.304 -29.178  58.836  1.00106.73           C
ATOM    994  O   ILE A  63      -0.385 -30.261  58.239  1.00102.94           O
ATOM    995  CB  ILE A  63       1.698 -27.833  58.081  1.00 98.24           C
ATOM    996  CG1 ILE A  63       1.939 -28.760  56.892  1.00102.48           C
ATOM    997  CG2 ILE A  63       3.022 -27.282  58.558  1.00101.09           C
ATOM    998  CD1 ILE A  63       2.544 -28.048  55.690  1.00106.13           C
ATOM    999  H   ILE A  63       1.948 -30.336  59.170  1.00111.76           H
ATOM   1000  HA  ILE A  63       0.899 -27.970  59.966  1.00112.87           H
ATOM   1001  HB  ILE A  63       1.121 -27.102  57.810  1.00117.85           H
ATOM   1002 HG12 ILE A  63       2.550 -29.464  57.161  1.00122.94           H
ATOM   1003 HG13 ILE A  63       1.092 -29.145  56.617  1.00122.94           H
ATOM   1004 HG21 ILE A  63       3.442 -26.797  57.831  1.00121.27           H
ATOM   1005 HG22 ILE A  63       2.864 -26.685  59.306  1.00121.27           H
ATOM   1006 HG23 ILE A  63       3.588 -28.019  58.836  1.00121.27           H
ATOM   1007 HD11 ILE A  63       2.670 -28.691  54.974  1.00127.32           H
ATOM   1008 HD12 ILE A  63       1.939 -27.347  55.402  1.00127.32           H
ATOM   1009 HD13 ILE A  63       3.397 -27.666  55.947  1.00127.32           H
ATOM   1010  N   LYS A  64      -1.367 -28.450  59.183  1.00115.69           N
ATOM   1011  CA  LYS A  64      -2.755 -28.844  58.934  1.00118.31           C
ATOM   1012  C   LYS A  64      -3.149 -28.318  57.560  1.00121.04           C
ATOM   1013  O   LYS A  64      -3.711 -27.232  57.428  1.00128.90           O
ATOM   1014  CB  LYS A  64      -3.659 -28.289  60.035  1.00115.25           C
ATOM   1015  CG  LYS A  64      -5.098 -28.827  60.078  1.00113.92           C
ATOM   1016  CD  LYS A  64      -6.016 -28.301  58.976  1.00123.58           C
ATOM   1017  CE  LYS A  64      -6.221 -26.798  59.072  1.00125.19           C
ATOM   1018  NZ  LYS A  64      -7.018 -26.293  57.938  1.00121.16           N1+
ATOM   1019  H   LYS A  64      -1.305 -27.690  59.582  1.00138.79           H
ATOM   1020  HA  LYS A  64      -2.826 -29.811  58.930  1.00141.92           H
ATOM   1021  HB2 LYS A  64      -3.251 -28.490  60.892  1.00138.25           H
ATOM   1022  HB3 LYS A  64      -3.715 -27.327  59.925  1.00138.25           H
ATOM   1023  HG2 LYS A  64      -5.069 -29.794  59.997  1.00136.66           H
ATOM   1024  HG3 LYS A  64      -5.494 -28.584  60.929  1.00136.66           H
ATOM   1025  HD2 LYS A  64      -5.620 -28.497  58.112  1.00148.26           H
ATOM   1026  HD3 LYS A  64      -6.882 -28.729  59.051  1.00148.26           H
ATOM   1027  HE2 LYS A  64      -6.694 -26.590  59.893  1.00150.18           H
ATOM   1028  HE3 LYS A  64      -5.358 -26.354  59.059  1.00150.18           H
ATOM   1029  HZ1 LYS A  64      -7.128 -25.413  58.011  1.00145.34           H
ATOM   1030  HZ2 LYS A  64      -6.602 -26.470  57.171  1.00145.34           H
ATOM   1031  HZ3 LYS A  64      -7.818 -26.685  57.930  1.00145.34           H
ATOM   1032  N   LYS A  65      -2.835 -29.081  56.522  1.00123.42           N
ATOM   1033  CA  LYS A  65      -3.213 -28.712  55.152  1.00131.81           C
ATOM   1034  C   LYS A  65      -4.624 -28.108  55.006  1.00131.73           C
ATOM   1035  O   LYS A  65      -5.649 -28.795  55.084  1.00128.76           O
ATOM   1036  CB  LYS A  65      -3.072 -29.927  54.227  1.00135.22           C
ATOM   1037  CG  LYS A  65      -4.099 -31.029  54.411  1.00134.29           C
ATOM   1038  CD  LYS A  65      -4.016 -31.672  55.784  1.00132.51           C
ATOM   1039  CE  LYS A  65      -5.245 -32.430  56.042  1.00139.69           C
ATOM   1040  NZ  LYS A  65      -5.481 -33.412  54.991  1.00146.69           N1+
ATOM   1041  H   LYS A  65      -2.402 -29.822  56.578  1.00148.06           H
ATOM   1042  HA  LYS A  65      -2.585 -28.042  54.839  1.00158.13           H
ATOM   1043  HB2 LYS A  65      -2.197 -30.321  54.373  1.00162.22           H
ATOM   1044  HB3 LYS A  65      -3.138 -29.621  53.309  1.00162.22           H
ATOM   1045  HG2 LYS A  65      -3.948 -31.718  53.746  1.00161.10           H
ATOM   1046  HG3 LYS A  65      -4.988 -30.654  54.307  1.00161.10           H
ATOM   1047  HD2 LYS A  65      -3.927 -30.984  56.463  1.00158.96           H
ATOM   1048  HD3 LYS A  65      -3.263 -32.282  55.814  1.00158.96           H
ATOM   1049  HE2 LYS A  65      -6.000 -31.821  56.067  1.00167.59           H
ATOM   1050  HE3 LYS A  65      -5.163 -32.900  56.887  1.00167.59           H
ATOM   1051  HZ1 LYS A  65      -5.562 -33.003  54.205  1.00175.99           H
ATOM   1052  HZ2 LYS A  65      -6.229 -33.865  55.159  1.00175.99           H
ATOM   1053  HZ3 LYS A  65      -4.801 -33.984  54.950  1.00175.99           H
ATOM   1054  HC  LYS A  65      -4.752 -27.132  54.832  1.00158.04           H
ATOM   1055  N   LYS A  70      -7.101 -31.850  58.267  1.00113.72           N
ATOM   1056  CA  LYS A  70      -6.776 -32.544  59.524  1.00119.11           C
ATOM   1057  C   LYS A  70      -5.286 -32.432  60.015  1.00121.04           C
ATOM   1058  O   LYS A  70      -5.058 -31.781  61.033  1.00128.56           O
ATOM   1059  CB  LYS A  70      -7.183 -34.020  59.415  1.00114.44           C
ATOM   1060  CG  LYS A  70      -6.352 -34.850  58.446  1.00110.85           C
ATOM   1061  CD  LYS A  70      -6.846 -36.230  58.297  1.00110.55           C
ATOM   1062  CE  LYS A  70      -5.651 -37.115  58.052  1.00113.57           C
ATOM   1063  NZ  LYS A  70      -4.785 -36.561  56.994  1.00115.35           N1+
ATOM   1064  H1  LYS A  70      -6.895 -30.917  58.354  1.00136.42           H
ATOM   1065  H2  LYS A  70      -8.036 -31.956  58.076  1.00136.42           H
ATOM   1066  HA  LYS A  70      -7.326 -32.154  60.222  1.00142.89           H
ATOM   1067  HB2 LYS A  70      -8.106 -34.065  59.121  1.00137.28           H
ATOM   1068  HB3 LYS A  70      -7.102 -34.427  60.292  1.00137.28           H
ATOM   1069  HG2 LYS A  70      -5.439 -34.892  58.771  1.00132.97           H
ATOM   1070  HG3 LYS A  70      -6.374 -34.428  57.573  1.00132.97           H
ATOM   1071  HD2 LYS A  70      -7.444 -36.288  57.535  1.00132.61           H
ATOM   1072  HD3 LYS A  70      -7.290 -36.514  59.111  1.00132.61           H
ATOM   1073  HE2 LYS A  70      -5.953 -37.993  57.771  1.00136.24           H
ATOM   1074  HE3 LYS A  70      -5.130 -37.184  58.868  1.00136.24           H
ATOM   1075  HZ1 LYS A  70      -5.242 -36.491  56.234  1.00138.38           H
ATOM   1076  HZ2 LYS A  70      -4.493 -35.755  57.232  1.00138.38           H
ATOM   1077  HZ3 LYS A  70      -4.086 -37.096  56.863  1.00138.38           H
ATOM   1078  N   TRP A  71      -4.286 -33.020  59.347  1.00112.23           N
ATOM   1079  CA  TRP A  71      -2.920 -33.014  59.871  1.00108.42           C
ATOM   1080  C   TRP A  71      -1.979 -33.672  58.881  1.00107.58           C
ATOM   1081  O   TRP A  71      -2.271 -34.755  58.366  1.00103.60           O
ATOM   1082  CB  TRP A  71      -2.796 -33.769  61.197  1.00103.83           C
ATOM   1083  CG  TRP A  71      -2.539 -32.969  62.453  1.00108.47           C
ATOM   1084  CD1 TRP A  71      -2.859 -33.353  63.719  1.00112.45           C
ATOM   1085  CD2 TRP A  71      -1.911 -31.680  62.585  1.00109.88           C
ATOM   1086  NE1 TRP A  71      -2.474 -32.403  64.628  1.00114.48           N
ATOM   1087  CE2 TRP A  71      -1.899 -31.360  63.960  1.00111.42           C
ATOM   1088  CE3 TRP A  71      -1.370 -30.765  61.682  1.00105.75           C
ATOM   1089  CZ2 TRP A  71      -1.365 -30.170  64.449  1.00103.82           C
ATOM   1090  CZ3 TRP A  71      -0.847 -29.585  62.169  1.00103.17           C
ATOM   1091  CH2 TRP A  71      -0.846 -29.301  63.541  1.00103.02           C
ATOM   1092  H   TRP A  71      -4.374 -33.426  58.593  1.00134.63           H
ATOM   1093  HA  TRP A  71      -2.631 -32.099  60.010  1.00130.06           H
ATOM   1094  HB2 TRP A  71      -3.621 -34.258  61.339  1.00124.55           H
ATOM   1095  HB3 TRP A  71      -2.065 -34.401  61.112  1.00124.55           H
ATOM   1096  HD1 TRP A  71      -3.271 -34.158  63.938  1.00134.89           H
ATOM   1097  HE1 TRP A  71      -2.589 -32.450  65.479  1.00137.34           H
ATOM   1098  HE3 TRP A  71      -1.368 -30.943  60.769  1.00126.86           H
ATOM   1099  HZ2 TRP A  71      -1.364 -29.978  65.359  1.00124.54           H
ATOM   1100  HZ3 TRP A  71      -0.481 -28.969  61.576  1.00123.75           H
ATOM   1101  HH2 TRP A  71      -0.482 -28.498  63.838  1.00123.58           H
ATOM   1102  N   ARG A  72      -0.819 -33.053  58.686  1.00101.20           N
ATOM   1103  CA  ARG A  72       0.129 -33.521  57.688  1.00100.11           C
ATOM   1104  C   ARG A  72       1.545 -33.286  58.191  1.00 92.06           C
ATOM   1105  O   ARG A  72       1.794 -32.405  59.011  1.00 93.61           O
ATOM   1106  CB  ARG A  72      -0.095 -32.813  56.353  1.00106.24           C
ATOM   1107  CG  ARG A  72      -0.103 -33.745  55.149  1.00118.13           C
ATOM   1108  CD  ARG A  72      -1.216 -34.803  55.252  1.00130.92           C
ATOM   1109  NE  ARG A  72      -2.029 -34.897  54.030  1.00139.30           N
ATOM   1110  CZ  ARG A  72      -2.985 -35.803  53.823  1.00138.73           C
ATOM   1111  NH1 ARG A  72      -3.247 -36.707  54.759  1.00138.81           N
ATOM   1112  NH2 ARG A  72      -3.674 -35.814  52.678  1.00136.70           N1+
ATOM   1113  H   ARG A  72      -0.559 -32.358  59.121  1.00121.40           H
ATOM   1114  HA  ARG A  72       0.008 -34.473  57.552  1.00120.08           H
ATOM   1115  HB2 ARG A  72      -0.951 -32.358  56.381  1.00127.45           H
ATOM   1116  HB3 ARG A  72       0.616 -32.165  56.220  1.00127.45           H
ATOM   1117  HG2 ARG A  72      -0.253 -33.226  54.344  1.00141.72           H
ATOM   1118  HG3 ARG A  72       0.748 -34.206  55.097  1.00141.72           H
ATOM   1119  HD2 ARG A  72      -0.813 -35.670  55.411  1.00157.06           H
ATOM   1120  HD3 ARG A  72      -1.805 -34.570  55.987  1.00157.06           H
ATOM   1121  HE  ARG A  72      -1.877 -34.326  53.405  1.00167.12           H
ATOM   1122 HH11 ARG A  72      -2.805 -36.703  55.497  1.00166.53           H
ATOM   1123 HH12 ARG A  72      -3.862 -37.295  54.630  1.00166.53           H
ATOM   1124 HH21 ARG A  72      -3.506 -35.230  52.069  1.00163.99           H
ATOM   1125 HH22 ARG A  72      -4.288 -36.403  52.551  1.00163.99           H
ATOM   1126  N   LYS A  73       2.467 -34.091  57.699  1.00 84.34           N
ATOM   1127  CA  LYS A  73       3.855 -34.022  58.122  1.00 76.44           C
ATOM   1128  C   LYS A  73       4.737 -33.480  57.011  1.00 64.96           C
ATOM   1129  O   LYS A  73       4.527 -33.782  55.837  1.00 71.43           O
ATOM   1130  CB  LYS A  73       4.333 -35.408  58.541  1.00 73.01           C
ATOM   1131  CG  LYS A  73       5.829 -35.494  58.864  1.00 65.82           C
ATOM   1132  CD  LYS A  73       6.665 -35.962  57.713  1.00 62.42           C
ATOM   1133  CE  LYS A  73       6.384 -37.418  57.393  1.00 66.33           C
ATOM   1134  NZ  LYS A  73       7.057 -37.823  56.141  1.00 78.85           N1+
ATOM   1135  H   LYS A  73       2.313 -34.698  57.109  1.00101.16           H
ATOM   1136  HA  LYS A  73       3.928 -33.430  58.887  1.00 91.69           H
ATOM   1137  HB2 LYS A  73       3.845 -35.678  59.335  1.00 87.57           H
ATOM   1138  HB3 LYS A  73       4.151 -36.030  57.819  1.00 87.57           H
ATOM   1139  HG2 LYS A  73       6.145 -34.614  59.122  1.00 78.94           H
ATOM   1140  HG3 LYS A  73       5.957 -36.118  59.596  1.00 78.94           H
ATOM   1141  HD2 LYS A  73       6.457 -35.431  56.928  1.00 74.86           H
ATOM   1142  HD3 LYS A  73       7.604 -35.874  57.940  1.00 74.86           H
ATOM   1143  HE2 LYS A  73       6.717 -37.976  58.113  1.00 79.55           H
ATOM   1144  HE3 LYS A  73       5.429 -37.545  57.282  1.00 79.55           H
ATOM   1145  HZ1 LYS A  73       6.884 -38.678  55.965  1.00 94.57           H
ATOM   1146  HZ2 LYS A  73       6.765 -37.324  55.464  1.00 94.57           H
ATOM   1147  HZ3 LYS A  73       7.937 -37.716  56.220  1.00 94.57           H
ATOM   1148  N   LEU A  74       5.752 -32.710  57.390  1.00 65.94           N
ATOM   1149  CA  LEU A  74       6.653 -32.089  56.416  1.00 65.82           C
ATOM   1150  C   LEU A  74       8.128 -32.113  56.838  1.00 57.78           C
ATOM   1151  O   LEU A  74       8.475 -31.668  57.936  1.00 58.50           O
ATOM   1152  CB  LEU A  74       6.212 -30.657  56.168  1.00 61.56           C
ATOM   1153  CG  LEU A  74       7.106 -30.019  55.144  1.00 70.79           C
ATOM   1154  CD1 LEU A  74       6.727 -30.582  53.765  1.00 74.45           C
ATOM   1155  CD2 LEU A  74       6.947 -28.543  55.292  1.00 77.20           C
ATOM   1156  H   LEU A  74       5.944 -32.529  58.209  1.00 79.09           H
ATOM   1157  HA  LEU A  74       6.580 -32.569  55.577  1.00 78.94           H
ATOM   1158  HB2 LEU A  74       5.303 -30.650  55.832  1.00 73.83           H
ATOM   1159  HB3 LEU A  74       6.275 -30.150  56.993  1.00 73.83           H
ATOM   1160  HG  LEU A  74       8.029 -30.250  55.330  1.00 84.91           H
ATOM   1161 HD11 LEU A  74       7.297 -30.178  53.092  1.00 89.29           H
ATOM   1162 HD12 LEU A  74       6.854 -31.544  53.771  1.00 89.29           H
ATOM   1163 HD13 LEU A  74       5.798 -30.371  53.582  1.00 89.29           H
ATOM   1164 HD21 LEU A  74       7.513 -28.098  54.642  1.00 92.60           H
ATOM   1165 HD22 LEU A  74       6.018 -28.309  55.138  1.00 92.60           H
ATOM   1166 HD23 LEU A  74       7.208 -28.286  56.190  1.00 92.60           H
ATOM   1167  N   VAL A  75       9.005 -32.595  55.949  1.00 57.36           N
ATOM   1168  CA  VAL A  75      10.442 -32.687  56.219  1.00 54.02           C
ATOM   1169  C   VAL A  75      11.149 -31.635  55.388  1.00 41.00           C
ATOM   1170  O   VAL A  75      10.801 -31.412  54.229  1.00 48.84           O
ATOM   1171  CB  VAL A  75      11.010 -34.086  55.926  1.00 50.23           C
ATOM   1172  CG1 VAL A  75      12.453 -34.234  56.466  1.00 53.00           C
ATOM   1173  CG2 VAL A  75      10.124 -35.124  56.553  1.00 57.62           C
ATOM   1174  H   VAL A  75       8.785 -32.879  55.168  1.00 68.79           H
ATOM   1175  HA  VAL A  75      10.602 -32.488  57.155  1.00 64.77           H
ATOM   1176  HB  VAL A  75      11.025 -34.234  54.967  1.00 60.23           H
ATOM   1177 HG11 VAL A  75      12.776 -35.125  56.263  1.00 63.55           H
ATOM   1178 HG12 VAL A  75      13.019 -33.571  56.039  1.00 63.55           H
ATOM   1179 HG13 VAL A  75      12.446 -34.094  57.426  1.00 63.55           H
ATOM   1180 HG21 VAL A  75      10.487 -36.004  56.365  1.00 69.10           H
ATOM   1181 HG22 VAL A  75      10.094 -34.976  57.511  1.00 69.10           H
ATOM   1182 HG23 VAL A  75       9.233 -35.046  56.178  1.00 69.10           H
ATOM   1183  N   ASP A  76      12.125 -30.972  55.996  1.00 55.92           N
ATOM   1184  CA  ASP A  76      12.737 -29.768  55.439  1.00 62.98           C
ATOM   1185  C   ASP A  76      14.147 -30.120  54.997  1.00 55.66           C
ATOM   1186  O   ASP A  76      15.112 -29.936  55.736  1.00 61.58           O
ATOM   1187  CB  ASP A  76      12.749 -28.654  56.478  1.00 67.85           C
ATOM   1188  CG  ASP A  76      13.600 -27.473  56.058  1.00 70.88           C
ATOM   1189  OD1 ASP A  76      14.188 -26.852  56.963  1.00 78.49           O
ATOM   1190  OD2 ASP A  76      13.701 -27.194  54.834  1.00 64.91           O1-
ATOM   1191  H   ASP A  76      12.460 -31.206  56.753  1.00 67.06           H
ATOM   1192  HA  ASP A  76      12.232 -29.470  54.666  1.00 75.53           H
ATOM   1193  HB2 ASP A  76      11.842 -28.337  56.612  1.00 81.37           H
ATOM   1194  HB3 ASP A  76      13.106 -29.001  57.310  1.00 81.37           H
ATOM   1195  N   PHE A  77      14.261 -30.627  53.778  1.00 48.77           N
ATOM   1196  CA  PHE A  77      15.520 -31.171  53.292  1.00 51.69           C
ATOM   1197  C   PHE A  77      16.493 -30.117  52.726  1.00 52.54           C
ATOM   1198  O   PHE A  77      17.550 -30.518  52.200  1.00 49.73           O
ATOM   1199  CB  PHE A  77      15.249 -32.234  52.221  1.00 55.45           C
ATOM   1200  CG  PHE A  77      14.900 -33.574  52.777  1.00 49.76           C
ATOM   1201  CD1 PHE A  77      13.658 -34.141  52.499  1.00 42.70           C
ATOM   1202  CD2 PHE A  77      15.810 -34.282  53.569  1.00 50.63           C
ATOM   1203  CE1 PHE A  77      13.320 -35.383  52.997  1.00 48.04           C
ATOM   1204  CE2 PHE A  77      15.493 -35.544  54.086  1.00 53.69           C
ATOM   1205  CZ  PHE A  77      14.240 -36.104  53.801  1.00 52.51           C
ATOM   1206  H   PHE A  77      13.618 -30.667  53.208  1.00 58.48           H
ATOM   1207  HA  PHE A  77      15.968 -31.610  54.032  1.00 61.98           H
ATOM   1208  HB2 PHE A  77      14.508 -31.940  51.669  1.00 66.49           H
ATOM   1209  HB3 PHE A  77      16.045 -32.338  51.676  1.00 66.49           H
ATOM   1210  HD1 PHE A  77      13.049 -33.677  51.971  1.00 51.19           H
ATOM   1211  HD2 PHE A  77      16.641 -33.908  53.754  1.00 60.71           H
ATOM   1212  HE1 PHE A  77      12.486 -35.749  52.805  1.00 57.60           H
ATOM   1213  HE2 PHE A  77      16.105 -36.005  54.613  1.00 64.38           H
ATOM   1214  HZ  PHE A  77      14.013 -36.939  54.139  1.00 62.97           H
ATOM   1215  N   ARG A  78      16.194 -28.811  52.817  1.00 47.22           N
ATOM   1216  CA  ARG A  78      17.080 -27.796  52.229  1.00 49.30           C
ATOM   1217  C   ARG A  78      18.545 -28.122  52.448  1.00 53.67           C
ATOM   1218  O   ARG A  78      19.353 -28.052  51.517  1.00 48.71           O
ATOM   1219  CB  ARG A  78      16.771 -26.410  52.789  1.00 54.16           C
ATOM   1220  CG  ARG A  78      15.362 -25.862  52.362  1.00 61.78           C
ATOM   1221  CD  ARG A  78      15.120 -24.374  52.650  1.00 60.60           C
ATOM   1222  NE  ARG A  78      14.637 -24.121  54.014  1.00 66.22           N
ATOM   1223  CZ  ARG A  78      15.410 -24.004  55.098  1.00 74.41           C
ATOM   1224  NH1 ARG A  78      16.736 -24.099  55.021  1.00 78.60           N
ATOM   1225  NH2 ARG A  78      14.854 -23.781  56.274  1.00 79.18           N1+
ATOM   1226  H   ARG A  78      15.496 -28.492  53.207  1.00 56.62           H
ATOM   1227  HA  ARG A  78      16.925 -27.768  51.271  1.00 59.12           H
ATOM   1228  HB2 ARG A  78      16.792 -26.451  53.758  1.00 64.95           H
ATOM   1229  HB3 ARG A  78      17.441 -25.785  52.471  1.00 64.95           H
ATOM   1230  HG2 ARG A  78      15.258 -25.995  51.407  1.00 74.09           H
ATOM   1231  HG3 ARG A  78      14.680 -26.365  52.835  1.00 74.09           H
ATOM   1232  HD2 ARG A  78      15.954 -23.892  52.535  1.00 72.67           H
ATOM   1233  HD3 ARG A  78      14.455 -24.038  52.030  1.00 72.67           H
ATOM   1234  HE  ARG A  78      13.787 -24.041  54.124  1.00 79.42           H
ATOM   1235 HH11 ARG A  78      17.113 -24.245  54.262  1.00 94.28           H
ATOM   1236 HH12 ARG A  78      17.215 -24.018  55.731  1.00 94.28           H
ATOM   1237 HH21 ARG A  78      13.999 -23.715  56.339  1.00 94.97           H
ATOM   1238 HH22 ARG A  78      15.347 -23.701  56.974  1.00 94.97           H
ATOM   1239  N   GLU A  79      18.912 -28.512  53.665  1.00 53.10           N
ATOM   1240  CA  GLU A  79      20.308 -28.847  53.901  1.00 50.38           C
ATOM   1241  C   GLU A  79      20.727 -30.077  53.120  1.00 51.14           C
ATOM   1242  O   GLU A  79      21.685 -30.019  52.350  1.00 58.48           O
ATOM   1243  CB  GLU A  79      20.600 -29.025  55.402  1.00 65.84           C
ATOM   1244  CG  GLU A  79      20.889 -27.709  56.149  1.00 81.23           C
ATOM   1245  CD  GLU A  79      21.971 -26.828  55.487  1.00 81.69           C
ATOM   1246  OE1 GLU A  79      21.630 -25.660  55.142  1.00 74.05           O
ATOM   1247  OE2 GLU A  79      23.134 -27.310  55.307  1.00 74.02           O1-
ATOM   1248  H   GLU A  79      18.392 -28.589  54.346  1.00 63.68           H
ATOM   1249  HA  GLU A  79      20.854 -28.108  53.588  1.00 60.42           H
ATOM   1250  HB2 GLU A  79      19.829 -29.439  55.821  1.00 78.96           H
ATOM   1251  HB3 GLU A  79      21.375 -29.598  55.503  1.00 78.96           H
ATOM   1252  HG2 GLU A  79      20.071 -27.190  56.192  1.00 97.43           H
ATOM   1253  HG3 GLU A  79      21.189 -27.921  57.047  1.00 97.43           H
ATOM   1254  N   LEU A  80      20.062 -31.215  53.316  1.00 49.41           N
ATOM   1255  CA  LEU A  80      20.499 -32.403  52.597  1.00 45.21           C
ATOM   1256  C   LEU A  80      20.546 -32.129  51.102  1.00 49.90           C
ATOM   1257  O   LEU A  80      21.406 -32.642  50.396  1.00 49.53           O
ATOM   1258  CB  LEU A  80      19.565 -33.565  52.881  1.00 49.45           C
ATOM   1259  CG  LEU A  80      19.859 -34.872  52.148  1.00 43.56           C
ATOM   1260  CD1 LEU A  80      21.228 -35.327  52.501  1.00 53.41           C
ATOM   1261  CD2 LEU A  80      18.895 -35.971  52.523  1.00 45.50           C
ATOM   1262  H   LEU A  80      19.386 -31.322  53.837  1.00 59.24           H
ATOM   1263  HA  LEU A  80      21.390 -32.648  52.891  1.00 54.21           H
ATOM   1264  HB2 LEU A  80      19.599 -33.755  53.832  1.00 59.29           H
ATOM   1265  HB3 LEU A  80      18.665 -33.296  52.640  1.00 59.29           H
ATOM   1266  HG  LEU A  80      19.814 -34.730  51.189  1.00 52.23           H
ATOM   1267 HD11 LEU A  80      21.414 -36.157  52.035  1.00 64.05           H
ATOM   1268 HD12 LEU A  80      21.865 -34.647  52.233  1.00 64.05           H
ATOM   1269 HD13 LEU A  80      21.276 -35.467  53.460  1.00 64.05           H
ATOM   1270 HD21 LEU A  80      19.127 -36.775  52.030  1.00 54.55           H
ATOM   1271 HD22 LEU A  80      18.961 -36.137  53.476  1.00 54.55           H
ATOM   1272 HD23 LEU A  80      17.995 -35.692  52.296  1.00 54.55           H
ATOM   1273  N   ASN A  81      19.627 -31.310  50.604  1.00 48.54           N
ATOM   1274  CA  ASN A  81      19.595 -31.009  49.177  1.00 54.95           C
ATOM   1275  C   ASN A  81      20.853 -30.288  48.728  1.00 58.85           C
ATOM   1276  O   ASN A  81      21.548 -30.741  47.808  1.00 57.99           O
ATOM   1277  CB  ASN A  81      18.343 -30.193  48.822  1.00 50.40           C
ATOM   1278  CG  ASN A  81      17.100 -31.064  48.768  1.00 48.55           C
ATOM   1279  OD1 ASN A  81      17.205 -32.294  48.655  1.00 49.72           O
ATOM   1280  ND2 ASN A  81      15.932 -30.449  48.840  1.00 39.89           N
ATOM   1281  H   ASN A  81      19.016 -30.918  51.065  1.00 58.21           H
ATOM   1282  HA  ASN A  81      19.547 -31.845  48.687  1.00 65.90           H
ATOM   1283  HB2 ASN A  81      18.205 -29.510  49.498  1.00 60.43           H
ATOM   1284  HB3 ASN A  81      18.465 -29.783  47.952  1.00 60.43           H
ATOM   1285 HD21 ASN A  81      15.203 -30.905  48.813  1.00 47.83           H
ATOM   1286 HD22 ASN A  81      15.901 -29.593  48.915  1.00 47.83           H
ATOM   1287  N   LYS A  82      21.146 -29.136  49.335  1.00 63.60           N
ATOM   1288  CA  LYS A  82      22.296 -28.372  48.883  1.00 64.97           C
ATOM   1289  C   LYS A  82      23.604 -29.156  49.033  1.00 58.97           C
ATOM   1290  O   LYS A  82      24.596 -28.794  48.397  1.00 66.67           O
ATOM   1291  CB  LYS A  82      22.338 -27.004  49.601  1.00 76.42           C
ATOM   1292  CG  LYS A  82      22.424 -27.040  51.129  1.00 79.34           C
ATOM   1293  CD  LYS A  82      22.329 -25.632  51.774  1.00 76.01           C
ATOM   1294  CE  LYS A  82      23.565 -24.821  51.483  1.00 98.58           C
ATOM   1295  NZ  LYS A  82      23.621 -23.520  52.199  1.00104.72           N1+
ATOM   1296  H   LYS A  82      20.707 -28.789  49.989  1.00 76.28           H
ATOM   1297  HA  LYS A  82      22.182 -28.191  47.937  1.00 77.92           H
ATOM   1298  HB2 LYS A  82      23.113 -26.516  49.281  1.00 91.66           H
ATOM   1299  HB3 LYS A  82      21.533 -26.515  49.370  1.00 91.66           H
ATOM   1300  HG2 LYS A  82      21.694 -27.577  51.474  1.00 95.16           H
ATOM   1301  HG3 LYS A  82      23.273 -27.431  51.388  1.00 95.16           H
ATOM   1302  HD2 LYS A  82      21.562 -25.162  51.410  1.00 91.17           H
ATOM   1303  HD3 LYS A  82      22.243 -25.723  52.736  1.00 91.17           H
ATOM   1304  HE2 LYS A  82      24.344 -25.336  51.745  1.00118.25           H
ATOM   1305  HE3 LYS A  82      23.599 -24.636  50.531  1.00118.25           H
ATOM   1306  HZ1 LYS A  82      24.371 -23.089  51.987  1.00125.62           H
ATOM   1307  HZ2 LYS A  82      22.924 -23.016  51.970  1.00125.62           H
ATOM   1308  HZ3 LYS A  82      23.604 -23.656  53.078  1.00125.62           H
ATOM   1309  N   ARG A  83      23.634 -30.259  49.783  1.00 51.70           N
ATOM   1310  CA  ARG A  83      24.841 -31.101  49.826  1.00 57.02           C
ATOM   1311  C   ARG A  83      24.685 -32.458  49.130  1.00 54.95           C
ATOM   1312  O   ARG A  83      25.584 -33.307  49.257  1.00 46.85           O
ATOM   1313  CB  ARG A  83      25.360 -31.313  51.272  1.00 55.78           C
ATOM   1314  CG  ARG A  83      24.347 -31.361  52.381  1.00 61.15           C
ATOM   1315  CD  ARG A  83      24.972 -31.948  53.675  1.00 68.12           C
ATOM   1316  NE  ARG A  83      25.936 -31.093  54.375  1.00 59.48           N
ATOM   1317  CZ  ARG A  83      25.639 -29.912  54.897  1.00 57.34           C
ATOM   1318  NH1 ARG A  83      24.430 -29.398  54.773  1.00 70.53           N
ATOM   1319  NH2 ARG A  83      26.551 -29.217  55.522  1.00 68.48           N1+
ATOM   1320  H   ARG A  83      22.983 -30.541  50.269  1.00 61.99           H
ATOM   1321  HA  ARG A  83      25.540 -30.627  49.349  1.00 68.38           H
ATOM   1322  HB2 ARG A  83      25.845 -32.153  51.295  1.00 66.89           H
ATOM   1323  HB3 ARG A  83      25.971 -30.589  51.479  1.00 66.89           H
ATOM   1324  HG2 ARG A  83      24.035 -30.463  52.572  1.00 73.34           H
ATOM   1325  HG3 ARG A  83      23.605 -31.927  52.116  1.00 73.34           H
ATOM   1326  HD2 ARG A  83      24.255 -32.144  54.298  1.00 81.70           H
ATOM   1327  HD3 ARG A  83      25.432 -32.771  53.444  1.00 81.70           H
ATOM   1328  HE  ARG A  83      26.754 -31.355  54.411  1.00 71.33           H
ATOM   1329 HH11 ARG A  83      23.814 -29.841  54.368  1.00 84.59           H
ATOM   1330 HH12 ARG A  83      24.254 -28.627  55.110  1.00 84.59           H
ATOM   1331 HH21 ARG A  83      27.348 -29.529  55.605  1.00 82.13           H
ATOM   1332 HH22 ARG A  83      26.357 -28.444  55.846  1.00 82.13           H
ATOM   1333  N   THR A  84      23.624 -32.665  48.335  1.00 54.88           N
ATOM   1334  CA  THR A  84      23.484 -33.874  47.516  1.00 53.00           C
ATOM   1335  C   THR A  84      24.130 -33.647  46.151  1.00 47.19           C
ATOM   1336  O   THR A  84      24.125 -32.535  45.620  1.00 41.90           O
ATOM   1337  CB  THR A  84      22.007 -34.265  47.314  1.00 48.16           C
ATOM   1338  OG1 THR A  84      21.396 -34.546  48.577  1.00 46.85           O
ATOM   1339  CG2 THR A  84      21.876 -35.515  46.437  1.00 41.98           C
ATOM   1340  H   THR A  84      22.969 -32.114  48.253  1.00 65.81           H
ATOM   1341  HA  THR A  84      23.939 -34.612  47.951  1.00 63.56           H
ATOM   1342  HB  THR A  84      21.535 -33.536  46.882  1.00 57.75           H
ATOM   1343  HG1 THR A  84      21.433 -33.868  49.071  1.00 56.17           H
ATOM   1344 HG21 THR A  84      20.940 -35.743  46.323  1.00 50.33           H
ATOM   1345 HG22 THR A  84      22.269 -35.351  45.565  1.00 50.33           H
ATOM   1346 HG23 THR A  84      22.334 -36.261  46.854  1.00 50.33           H
ATOM   1347  N   GLN A  85      24.677 -34.720  45.584  1.00 37.28           N
ATOM   1348  CA  GLN A  85      25.188 -34.677  44.222  1.00 40.53           C
ATOM   1349  C   GLN A  85      24.198 -34.051  43.240  1.00 44.67           C
ATOM   1350  O   GLN A  85      22.993 -34.015  43.502  1.00 44.70           O
ATOM   1351  CB  GLN A  85      25.551 -36.092  43.760  1.00 40.96           C
ATOM   1352  CG  GLN A  85      24.360 -36.934  43.267  1.00 43.24           C
ATOM   1353  CD  GLN A  85      24.786 -38.107  42.479  1.00 41.57           C
ATOM   1354  OE1 GLN A  85      25.160 -39.139  43.015  1.00 39.89           O
ATOM   1355  NE2 GLN A  85      24.757 -37.953  41.177  1.00 45.73           N
ATOM   1356  H   GLN A  85      24.764 -35.483  45.969  1.00 44.69           H
ATOM   1357  HA  GLN A  85      25.998 -34.143  44.208  1.00 48.59           H
ATOM   1358  HB2 GLN A  85      26.186 -36.025  43.030  1.00 49.11           H
ATOM   1359  HB3 GLN A  85      25.957 -36.565  44.503  1.00 49.11           H
ATOM   1360  HG2 GLN A  85      23.858 -37.252  44.033  1.00 51.84           H
ATOM   1361  HG3 GLN A  85      23.794 -36.383  42.704  1.00 51.84           H
ATOM   1362 HE21 GLN A  85      24.502 -37.204  40.838  1.00 54.83           H
ATOM   1363 HE22 GLN A  85      24.993 -38.599  40.662  1.00 54.83           H
ATOM   1364  N   ASP A  86      24.695 -33.589  42.093  1.00 46.07           N
ATOM   1365  CA  ASP A  86      23.853 -33.093  41.005  1.00 55.66           C
ATOM   1366  C   ASP A  86      23.416 -34.246  40.121  1.00 49.18           C
ATOM   1367  O   ASP A  86      24.079 -35.273  40.058  1.00 43.14           O
ATOM   1368  CB  ASP A  86      24.583 -32.079  40.133  1.00 53.49           C
ATOM   1369  CG  ASP A  86      25.056 -30.913  40.892  1.00 69.76           C
ATOM   1370  OD1 ASP A  86      26.220 -30.948  41.345  1.00 83.41           O
ATOM   1371  OD2 ASP A  86      24.247 -29.977  41.042  1.00 83.52           O1-
ATOM   1372  H   ASP A  86      25.536 -33.552  41.919  1.00 55.24           H
ATOM   1373  HA  ASP A  86      23.062 -32.670  41.374  1.00 66.75           H
ATOM   1374  HB2 ASP A  86      25.354 -32.506  39.729  1.00 64.15           H
ATOM   1375  HB3 ASP A  86      23.979 -31.762  39.444  1.00 64.15           H
ATOM   1376  N   PHE A  87      22.290 -34.065  39.436  1.00 63.64           N
ATOM   1377  CA  PHE A  87      21.774 -35.065  38.518  1.00 50.98           C
ATOM   1378  C   PHE A  87      21.654 -34.475  37.136  1.00 59.14           C
ATOM   1379  O   PHE A  87      21.765 -33.265  36.929  1.00 62.45           O
ATOM   1380  CB  PHE A  87      20.425 -35.604  38.990  1.00 44.64           C
ATOM   1381  CG  PHE A  87      20.501 -36.283  40.289  1.00 43.43           C
ATOM   1382  CD1 PHE A  87      20.408 -35.552  41.471  1.00 45.41           C
ATOM   1383  CD2 PHE A  87      20.710 -37.643  40.365  1.00 43.34           C
ATOM   1384  CE1 PHE A  87      20.493 -36.161  42.703  1.00 40.18           C
ATOM   1385  CE2 PHE A  87      20.798 -38.260  41.613  1.00 47.47           C
ATOM   1386  CZ  PHE A  87      20.692 -37.518  42.773  1.00 40.20           C
ATOM   1387  H   PHE A  87      21.803 -33.358  39.488  1.00 76.33           H
ATOM   1388  HA  PHE A  87      22.397 -35.808  38.476  1.00 61.13           H
ATOM   1389  HB2 PHE A  87      19.803 -34.865  39.075  1.00 53.52           H
ATOM   1390  HB3 PHE A  87      20.095 -36.242  38.338  1.00 53.52           H
ATOM   1391  HD1 PHE A  87      20.274 -34.633  41.428  1.00 54.44           H
ATOM   1392  HD2 PHE A  87      20.783 -38.148  39.588  1.00 51.96           H
ATOM   1393  HE1 PHE A  87      20.421 -35.657  43.481  1.00 48.18           H
ATOM   1394  HE2 PHE A  87      20.931 -39.179  41.665  1.00 56.92           H
ATOM   1395  HZ  PHE A  87      20.749 -37.937  43.601  1.00 48.19           H
ATOM   1396  N   TRP A  88      21.398 -35.361  36.188  1.00 67.76           N
ATOM   1397  CA  TRP A  88      21.114 -34.938  34.831  1.00 76.20           C
ATOM   1398  C   TRP A  88      19.646 -34.544  34.723  1.00 84.89           C
ATOM   1399  O   TRP A  88      18.785 -35.332  34.337  1.00 96.81           O
ATOM   1400  CB  TRP A  88      21.455 -36.037  33.852  1.00 71.79           C
ATOM   1401  CG  TRP A  88      21.408 -35.480  32.500  1.00 74.32           C
ATOM   1402  CD1 TRP A  88      20.562 -35.849  31.499  1.00 74.58           C
ATOM   1403  CD2 TRP A  88      22.203 -34.387  31.988  1.00 57.57           C
ATOM   1404  NE1 TRP A  88      20.801 -35.071  30.381  1.00 75.96           N
ATOM   1405  CE2 TRP A  88      21.804 -34.173  30.654  1.00 61.27           C
ATOM   1406  CE3 TRP A  88      23.213 -33.584  32.529  1.00 57.09           C
ATOM   1407  CZ2 TRP A  88      22.369 -33.176  29.847  1.00 64.20           C
ATOM   1408  CZ3 TRP A  88      23.790 -32.571  31.723  1.00 63.52           C
ATOM   1409  CH2 TRP A  88      23.355 -32.377  30.400  1.00 65.12           C
ATOM   1410  H   TRP A  88      21.384 -36.213  36.305  1.00 81.27           H
ATOM   1411  HA  TRP A  88      21.655 -34.161  34.617  1.00 91.40           H
ATOM   1412  HB2 TRP A  88      22.351 -36.367  34.024  1.00 86.10           H
ATOM   1413  HB3 TRP A  88      20.804 -36.753  33.919  1.00 86.10           H
ATOM   1414  HD1 TRP A  88      19.938 -36.537  31.550  1.00 89.45           H
ATOM   1415  HE1 TRP A  88      20.390 -35.142  29.629  1.00 91.11           H
ATOM   1416  HE3 TRP A  88      23.492 -33.704  33.408  1.00 68.46           H
ATOM   1417  HZ2 TRP A  88      22.084 -33.049  28.971  1.00 76.99           H
ATOM   1418  HZ3 TRP A  88      24.466 -32.035  32.070  1.00 76.18           H
ATOM   1419  HH2 TRP A  88      23.759 -31.722  29.878  1.00 78.10           H
ATOM   1420  N   GLU A  89      19.365 -33.286  35.038  1.00100.24           N
ATOM   1421  CA  GLU A  89      17.992 -32.775  35.113  1.00114.86           C
ATOM   1422  C   GLU A  89      17.623 -31.939  33.884  1.00120.07           C
ATOM   1423  O   GLU A  89      16.968 -30.893  34.004  1.00119.84           O
ATOM   1424  CB  GLU A  89      17.814 -31.956  36.394  1.00124.18           C
ATOM   1425  CG  GLU A  89      17.932 -32.738  37.702  1.00120.34           C
ATOM   1426  CD  GLU A  89      16.654 -32.678  38.499  1.00122.85           C
ATOM   1427  OE1 GLU A  89      16.514 -31.761  39.334  1.00128.58           O
ATOM   1428  OE2 GLU A  89      15.775 -33.528  38.260  1.00120.93           O1-
ATOM   1429  H   GLU A  89      19.962 -32.694  35.217  1.00120.25           H
ATOM   1430  HA  GLU A  89      17.380 -33.526  35.154  1.00137.79           H
ATOM   1431  HB2 GLU A  89      18.491 -31.261  36.410  1.00148.98           H
ATOM   1432  HB3 GLU A  89      16.934 -31.549  36.378  1.00148.98           H
ATOM   1433  HG2 GLU A  89      18.122 -33.668  37.503  1.00144.37           H
ATOM   1434  HG3 GLU A  89      18.643 -32.357  38.240  1.00144.37           H
ATOM   1435  N   VAL A  90      18.010 -32.387  32.683  1.00120.91           N
ATOM   1436  CA  VAL A  90      17.799 -31.606  31.457  1.00132.30           C
ATOM   1437  C   VAL A  90      16.366 -31.768  30.956  1.00133.05           C
ATOM   1438  O   VAL A  90      16.011 -31.308  29.859  1.00125.54           O
ATOM   1439  CB  VAL A  90      18.811 -31.999  30.361  1.00131.72           C
ATOM   1440  CG1 VAL A  90      18.397 -33.327  29.660  1.00131.76           C
ATOM   1441  CG2 VAL A  90      19.016 -30.836  29.364  1.00126.53           C
ATOM   1442  H   VAL A  90      18.398 -33.143  32.552  1.00145.05           H
ATOM   1443  HA  VAL A  90      17.935 -30.667  31.660  1.00158.72           H
ATOM   1444  HB  VAL A  90      19.667 -32.160  30.788  1.00158.02           H
ATOM   1445 HG11 VAL A  90      19.053 -33.542  28.979  1.00158.06           H
ATOM   1446 HG12 VAL A  90      18.361 -34.035  30.322  1.00158.06           H
ATOM   1447 HG13 VAL A  90      17.524 -33.210  29.253  1.00158.06           H
ATOM   1448 HG21 VAL A  90      19.655 -31.110  28.687  1.00151.79           H
ATOM   1449 HG22 VAL A  90      18.165 -30.624  28.949  1.00151.79           H
ATOM   1450 HG23 VAL A  90      19.352 -30.064  29.844  1.00151.79           H
ATOM   1451  N   GLN A  91      15.535 -32.420  31.762  1.00132.40           N
ATOM   1452  CA  GLN A  91      14.124 -32.500  31.483  1.00123.51           C
ATOM   1453  C   GLN A  91      13.443 -31.142  31.606  1.00123.46           C
ATOM   1454  O   GLN A  91      12.211 -31.127  31.593  1.00129.17           O
ATOM   1455  CB  GLN A  91      13.476 -33.527  32.419  1.00114.31           C
ATOM   1456  CG  GLN A  91      13.475 -33.148  33.914  1.00105.70           C
ATOM   1457  CD  GLN A  91      14.502 -33.909  34.742  1.00103.46           C
ATOM   1458  OE1 GLN A  91      15.164 -33.327  35.603  1.00100.76           O
ATOM   1459  NE2 GLN A  91      14.624 -35.218  34.501  1.00 93.70           N
ATOM   1460  H   GLN A  91      15.774 -32.826  32.482  1.00158.83           H
ATOM   1461  HA  GLN A  91      14.003 -32.810  30.572  1.00148.16           H
ATOM   1462  HB2 GLN A  91      12.553 -33.650  32.149  1.00137.13           H
ATOM   1463  HB3 GLN A  91      13.954 -34.367  32.331  1.00137.13           H
ATOM   1464  HG2 GLN A  91      13.671 -32.202  33.996  1.00126.79           H
ATOM   1465  HG3 GLN A  91      12.598 -33.336  34.283  1.00126.79           H
ATOM   1466 HE21 GLN A  91      14.135 -35.592  33.901  1.00112.40           H
ATOM   1467 HE22 GLN A  91      15.192 -35.686  34.946  1.00112.40           H
ATOM   1468  N   LEU A  92      14.164 -30.022  31.750  1.00124.28           N
ATOM   1469  CA  LEU A  92      13.546 -28.698  31.741  1.00123.58           C
ATOM   1470  C   LEU A  92      13.410 -28.212  30.300  1.00120.59           C
ATOM   1471  O   LEU A  92      13.820 -27.098  29.954  1.00117.96           O
ATOM   1472  CB  LEU A  92      14.352 -27.706  32.599  1.00122.60           C
ATOM   1473  CG  LEU A  92      13.949 -27.578  34.079  1.00124.34           C
ATOM   1474  CD1 LEU A  92      12.449 -27.190  34.243  1.00111.24           C
ATOM   1475  CD2 LEU A  92      14.306 -28.845  34.883  1.00122.40           C
ATOM   1476  H   LEU A  92      15.018 -30.007  31.856  1.00149.10           H
ATOM   1477  HA  LEU A  92      12.655 -28.764  32.119  1.00148.26           H
ATOM   1478  HB2 LEU A  92      15.283 -27.978  32.579  1.00147.08           H
ATOM   1479  HB3 LEU A  92      14.268 -26.825  32.202  1.00147.08           H
ATOM   1480  HG  LEU A  92      14.466 -26.852  34.462  1.00149.17           H
ATOM   1481 HD11 LEU A  92      12.243 -27.121  35.188  1.00133.44           H
ATOM   1482 HD12 LEU A  92      12.295 -26.337  33.806  1.00133.44           H
ATOM   1483 HD13 LEU A  92      11.900 -27.876  33.833  1.00133.44           H
ATOM   1484 HD21 LEU A  92      14.035 -28.719  35.806  1.00146.83           H
ATOM   1485 HD22 LEU A  92      13.837 -29.603  34.501  1.00146.83           H
ATOM   1486 HD23 LEU A  92      15.264 -28.989  34.836  1.00146.83           H
ATOM   1487  N   GLY A  93      12.871 -29.080  29.448  1.00115.72           N
ATOM   1488  CA  GLY A  93      12.444 -28.723  28.113  1.00 99.36           C
ATOM   1489  C   GLY A  93      10.967 -29.030  28.016  1.00 83.64           C
ATOM   1490  O   GLY A  93      10.583 -30.169  27.751  1.00 81.99           O
ATOM   1491  H   GLY A  93      12.741 -29.909  29.634  1.00138.82           H
ATOM   1492  HA2 GLY A  93      12.590 -27.778  27.951  1.00119.18           H
ATOM   1493  HA3 GLY A  93      12.927 -29.243  27.452  1.00119.18           H
ATOM   1494  N   ILE A  94      10.125 -28.037  28.275  1.00 82.59           N
ATOM   1495  CA  ILE A  94       8.684 -28.264  28.404  1.00 71.37           C
ATOM   1496  C   ILE A  94       8.038 -28.345  27.018  1.00 67.99           C
ATOM   1497  O   ILE A  94       8.172 -27.414  26.197  1.00 60.88           O
ATOM   1498  CB  ILE A  94       8.023 -27.168  29.262  1.00 75.79           C
ATOM   1499  CG1 ILE A  94       8.798 -26.996  30.593  1.00 87.42           C
ATOM   1500  CG2 ILE A  94       6.531 -27.512  29.487  1.00 68.23           C
ATOM   1501  CD1 ILE A  94       8.476 -25.689  31.417  1.00 96.03           C
ATOM   1502  H   ILE A  94      10.361 -27.216  28.382  1.00 99.06           H
ATOM   1503  HA  ILE A  94       8.540 -29.114  28.848  1.00 85.60           H
ATOM   1504  HB  ILE A  94       8.070 -26.331  28.774  1.00 90.90           H
ATOM   1505 HG12 ILE A  94       8.597 -27.755  31.164  1.00104.86           H
ATOM   1506 HG13 ILE A  94       9.747 -26.986  30.395  1.00104.86           H
ATOM   1507 HG21 ILE A  94       6.125 -26.816  30.028  1.00 81.84           H
ATOM   1508 HG22 ILE A  94       6.086 -27.565  28.626  1.00 81.84           H
ATOM   1509 HG23 ILE A  94       6.470 -28.365  29.944  1.00 81.84           H
ATOM   1510 HD11 ILE A  94       9.013 -25.685  32.225  1.00115.19           H
ATOM   1511 HD12 ILE A  94       8.688 -24.913  30.875  1.00115.19           H
ATOM   1512 HD13 ILE A  94       7.533 -25.685  31.646  1.00115.19           H
ATOM   1513  N   PRO A  95       7.333 -29.435  26.711  1.00 58.85           N
ATOM   1514  CA  PRO A  95       6.671 -29.541  25.405  1.00 63.60           C
ATOM   1515  C   PRO A  95       5.634 -28.447  25.234  1.00 58.05           C
ATOM   1516  O   PRO A  95       5.087 -27.921  26.200  1.00 56.65           O
ATOM   1517  CB  PRO A  95       6.012 -30.931  25.442  1.00 57.74           C
ATOM   1518  CG  PRO A  95       6.729 -31.665  26.576  1.00 55.05           C
ATOM   1519  CD  PRO A  95       7.160 -30.643  27.529  1.00 50.60           C
ATOM   1520  HA  PRO A  95       7.318 -29.501  24.684  1.00 76.27           H
ATOM   1521  HB2 PRO A  95       5.066 -30.841  25.634  1.00 69.25           H
ATOM   1522  HB3 PRO A  95       6.152 -31.383  24.596  1.00 69.25           H
ATOM   1523  HG2 PRO A  95       6.114 -32.285  26.998  1.00 66.02           H
ATOM   1524  HG3 PRO A  95       7.496 -32.140  26.218  1.00 66.02           H
ATOM   1525  HD2 PRO A  95       6.475 -30.499  28.200  1.00 60.67           H
ATOM   1526  HD3 PRO A  95       8.004 -30.897  27.935  1.00 60.67           H
ATOM   1527  N   HIS A  96       5.366 -28.115  23.973  1.00 58.22           N
ATOM   1528  CA  HIS A  96       4.375 -27.121  23.603  1.00 50.96           C
ATOM   1529  C   HIS A  96       3.202 -27.784  22.905  1.00 46.74           C
ATOM   1530  O   HIS A  96       3.396 -28.613  22.000  1.00 41.93           O
ATOM   1531  CB  HIS A  96       4.999 -26.064  22.684  1.00 45.45           C
ATOM   1532  CG  HIS A  96       4.114 -24.903  22.393  1.00 46.64           C
ATOM   1533  ND1 HIS A  96       3.288 -24.863  21.294  1.00 48.47           N
ATOM   1534  CD2 HIS A  96       3.955 -23.726  23.038  1.00 44.45           C
ATOM   1535  CE1 HIS A  96       2.637 -23.710  21.290  1.00 57.77           C
ATOM   1536  NE2 HIS A  96       3.030 -23.001  22.334  1.00 54.45           N
ATOM   1537  H   HIS A  96       5.761 -28.467  23.296  1.00 69.82           H
ATOM   1538  HA  HIS A  96       4.047 -26.679  24.402  1.00 61.11           H
ATOM   1539  HB2 HIS A  96       5.225 -26.481  21.839  1.00 54.49           H
ATOM   1540  HB3 HIS A  96       5.803 -25.722  23.106  1.00 54.49           H
ATOM   1541  HD2 HIS A  96       4.388 -23.459  23.817  1.00 53.30           H
ATOM   1542  HE1 HIS A  96       2.014 -23.441  20.654  1.00 69.28           H
ATOM   1543  HE2 HIS A  96       2.745 -22.217  22.541  1.00 65.30           H
ATOM   1544  N   PRO A  97       1.974 -27.443  23.280  1.00 42.21           N
ATOM   1545  CA  PRO A  97       0.811 -28.137  22.684  1.00 38.30           C
ATOM   1546  C   PRO A  97       0.870 -28.227  21.180  1.00 35.98           C
ATOM   1547  O   PRO A  97       0.487 -29.239  20.601  1.00 33.23           O
ATOM   1548  CB  PRO A  97      -0.357 -27.287  23.140  1.00 42.58           C
ATOM   1549  CG  PRO A  97       0.162 -26.668  24.430  1.00 46.35           C
ATOM   1550  CD  PRO A  97       1.575 -26.355  24.167  1.00 44.96           C
ATOM   1551  HA  PRO A  97       0.723 -29.028  23.056  1.00 45.92           H
ATOM   1552  HB2 PRO A  97      -0.552 -26.605  22.479  1.00 51.05           H
ATOM   1553  HB3 PRO A  97      -1.132 -27.847  23.307  1.00 51.05           H
ATOM   1554  HG2 PRO A  97      -0.337 -25.860  24.629  1.00 55.58           H
ATOM   1555  HG3 PRO A  97       0.082 -27.308  25.155  1.00 55.58           H
ATOM   1556  HD2 PRO A  97       1.656 -25.500  23.716  1.00 53.90           H
ATOM   1557  HD3 PRO A  97       2.089 -26.378  24.989  1.00 53.90           H
ATOM   1558  N   ALA A  98       1.366 -27.189  20.525  1.00 41.16           N
ATOM   1559  CA  ALA A  98       1.404 -27.231  19.085  1.00 38.24           C
ATOM   1560  C   ALA A  98       2.248 -28.385  18.570  1.00 36.15           C
ATOM   1561  O   ALA A  98       2.223 -28.652  17.370  1.00 39.47           O
ATOM   1562  CB  ALA A  98       1.938 -25.915  18.554  1.00 42.88           C
ATOM   1563  H   ALA A  98       1.678 -26.472  20.883  1.00 49.35           H
ATOM   1564  HA  ALA A  98       0.502 -27.347  18.748  1.00 45.84           H
ATOM   1565  HB1 ALA A  98       1.960 -25.952  17.585  1.00 51.41           H
ATOM   1566  HB2 ALA A  98       1.354 -25.197  18.845  1.00 51.41           H
ATOM   1567  HB3 ALA A  98       2.833 -25.775  18.900  1.00 51.41           H
ATOM   1568  N   GLY A  99       3.004 -29.068  19.422  1.00 36.63           N
ATOM   1569  CA  GLY A  99       3.863 -30.123  18.919  1.00 40.22           C
ATOM   1570  C   GLY A  99       3.334 -31.523  19.185  1.00 43.74           C
ATOM   1571  O   GLY A  99       3.864 -32.530  18.700  1.00 39.78           O
ATOM   1572  H   GLY A  99       3.037 -28.943  20.272  1.00 43.92           H
ATOM   1573  HA2 GLY A  99       3.970 -30.017  17.961  1.00 48.22           H
ATOM   1574  HA3 GLY A  99       4.737 -30.046  19.332  1.00 48.22           H
ATOM   1575  N   LEU A 100       2.322 -31.575  20.039  1.00 37.74           N
ATOM   1576  CA  LEU A 100       1.573 -32.784  20.254  1.00 34.76           C
ATOM   1577  C   LEU A 100       0.860 -33.167  18.972  1.00 38.89           C
ATOM   1578  O   LEU A 100       0.324 -32.304  18.264  1.00 40.97           O
ATOM   1579  CB  LEU A 100       0.537 -32.569  21.330  1.00 33.82           C
ATOM   1580  CG  LEU A 100       0.913 -32.191  22.730  1.00 37.47           C
ATOM   1581  CD1 LEU A 100      -0.331 -32.036  23.578  1.00 36.08           C
ATOM   1582  CD2 LEU A 100       1.792 -33.246  23.313  1.00 41.76           C
ATOM   1583  H   LEU A 100       2.051 -30.908  20.510  1.00 45.24           H
ATOM   1584  HA  LEU A 100       2.166 -33.504  20.519  1.00 41.67           H
ATOM   1585  HB2 LEU A 100      -0.058 -31.871  21.016  1.00 40.54           H
ATOM   1586  HB3 LEU A 100       0.030 -33.393  21.403  1.00 40.54           H
ATOM   1587  HG  LEU A 100       1.396 -31.350  22.725  1.00 44.92           H
ATOM   1588 HD11 LEU A 100      -0.070 -31.792  24.479  1.00 43.25           H
ATOM   1589 HD12 LEU A 100      -0.889 -31.341  23.194  1.00 43.25           H
ATOM   1590 HD13 LEU A 100      -0.812 -32.879  23.589  1.00 43.25           H
ATOM   1591 HD21 LEU A 100       2.031 -32.993  24.218  1.00 50.07           H
ATOM   1592 HD22 LEU A 100       1.312 -34.088  23.320  1.00 50.07           H
ATOM   1593 HD23 LEU A 100       2.592 -33.325  22.770  1.00 50.07           H
ATOM   1594  N   LYS A 101       0.851 -34.464  18.678  1.00 39.70           N
ATOM   1595  CA  LYS A 101       0.040 -35.004  17.596  1.00 37.83           C
ATOM   1596  C   LYS A 101      -1.336 -35.387  18.117  1.00 38.16           C
ATOM   1597  O   LYS A 101      -1.511 -35.762  19.280  1.00 38.56           O
ATOM   1598  CB  LYS A 101       0.718 -36.207  16.966  1.00 44.25           C
ATOM   1599  CG  LYS A 101       2.167 -35.961  16.518  1.00 51.41           C
ATOM   1600  CD  LYS A 101       3.176 -36.761  17.356  1.00 62.37           C
ATOM   1601  CE  LYS A 101       4.646 -36.514  16.972  1.00 74.56           C
ATOM   1602  NZ  LYS A 101       5.553 -37.637  17.492  1.00 72.81           N1+
ATOM   1603  H   LYS A 101       1.313 -35.057  19.096  1.00 47.60           H
ATOM   1604  HA  LYS A 101      -0.073 -34.326  16.912  1.00 45.35           H
ATOM   1605  HB2 LYS A 101       0.729 -36.930  17.613  1.00 53.06           H
ATOM   1606  HB3 LYS A 101       0.209 -36.476  16.185  1.00 53.06           H
ATOM   1607  HG2 LYS A 101       2.263 -36.230  15.591  1.00 61.65           H
ATOM   1608  HG3 LYS A 101       2.374 -35.018  16.615  1.00 61.65           H
ATOM   1609  HD2 LYS A 101       3.069 -36.518  18.289  1.00 74.80           H
ATOM   1610  HD3 LYS A 101       2.995 -37.707  17.241  1.00 74.80           H
ATOM   1611  HE2 LYS A 101       4.725 -36.483  16.005  1.00 89.43           H
ATOM   1612  HE3 LYS A 101       4.944 -35.677  17.361  1.00 89.43           H
ATOM   1613  HZ1 LYS A 101       6.397 -37.477  17.261  1.00 87.32           H
ATOM   1614  HZ2 LYS A 101       5.499 -37.684  18.380  1.00 87.32           H
ATOM   1615  HZ3 LYS A 101       5.300 -38.417  17.146  1.00 87.32           H
ATOM   1616  N   LYS A 102      -2.325 -35.246  17.257  1.00 39.00           N
ATOM   1617  CA  LYS A 102      -3.699 -35.545  17.647  1.00 47.54           C
ATOM   1618  C   LYS A 102      -3.915 -37.022  18.048  1.00 34.51           C
ATOM   1619  O   LYS A 102      -3.311 -37.958  17.510  1.00 35.65           O
ATOM   1620  CB  LYS A 102      -4.632 -35.145  16.503  1.00 53.90           C
ATOM   1621  CG  LYS A 102      -6.171 -35.210  16.863  1.00 65.06           C
ATOM   1622  CD  LYS A 102      -7.099 -34.734  15.705  1.00 65.70           C
ATOM   1623  CE  LYS A 102      -8.512 -35.244  15.875  1.00 76.23           C
ATOM   1624  NZ  LYS A 102      -8.918 -35.127  17.304  1.00 87.04           N1+
ATOM   1625  H   LYS A 102      -2.234 -34.980  16.444  1.00 46.75           H
ATOM   1626  HA  LYS A 102      -3.927 -34.998  18.416  1.00 57.00           H
ATOM   1627  HB2 LYS A 102      -4.428 -34.234  16.240  1.00 64.64           H
ATOM   1628  HB3 LYS A 102      -4.478 -35.743  15.754  1.00 64.64           H
ATOM   1629  HG2 LYS A 102      -6.405 -36.127  17.074  1.00 78.03           H
ATOM   1630  HG3 LYS A 102      -6.337 -34.641  17.630  1.00 78.03           H
ATOM   1631  HD2 LYS A 102      -7.126 -33.765  15.694  1.00 78.80           H
ATOM   1632  HD3 LYS A 102      -6.755 -35.069  14.862  1.00 78.80           H
ATOM   1633  HE2 LYS A 102      -9.118 -34.712  15.336  1.00 91.44           H
ATOM   1634  HE3 LYS A 102      -8.556 -36.178  15.617  1.00 91.44           H
ATOM   1635  HZ1 LYS A 102      -9.749 -35.426  17.410  1.00104.41           H
ATOM   1636  HZ2 LYS A 102      -8.370 -35.607  17.816  1.00104.41           H
ATOM   1637  HZ3 LYS A 102      -8.881 -34.275  17.561  1.00104.41           H
ATOM   1638  N   LYS A 103      -4.793 -37.227  19.023  1.00 42.04           N
ATOM   1639  CA  LYS A 103      -5.071 -38.562  19.548  1.00 50.78           C
ATOM   1640  C   LYS A 103      -6.565 -38.836  19.671  1.00 41.48           C
ATOM   1641  O   LYS A 103      -7.296 -38.056  20.279  1.00 48.56           O
ATOM   1642  CB  LYS A 103      -4.409 -38.752  20.913  1.00 44.85           C
ATOM   1643  CG  LYS A 103      -2.890 -38.804  20.881  1.00 46.97           C
ATOM   1644  CD  LYS A 103      -2.390 -39.817  19.897  1.00 50.72           C
ATOM   1645  CE  LYS A 103      -0.907 -39.782  19.767  1.00 46.50           C
ATOM   1646  NZ  LYS A 103      -0.722 -40.327  18.406  1.00 64.86           N1+
ATOM   1647  H   LYS A 103      -5.246 -36.602  19.403  1.00 50.40           H
ATOM   1648  HA  LYS A 103      -4.698 -39.221  18.941  1.00 60.90           H
ATOM   1649  HB2 LYS A 103      -4.665 -38.014  21.487  1.00 53.78           H
ATOM   1650  HB3 LYS A 103      -4.723 -39.587  21.296  1.00 53.78           H
ATOM   1651  HG2 LYS A 103      -2.546 -37.935  20.622  1.00 56.32           H
ATOM   1652  HG3 LYS A 103      -2.560 -39.047  21.760  1.00 56.32           H
ATOM   1653  HD2 LYS A 103      -2.647 -40.704  20.195  1.00 60.82           H
ATOM   1654  HD3 LYS A 103      -2.775 -39.632  19.026  1.00 60.82           H
ATOM   1655  HE2 LYS A 103      -0.573 -38.873  19.810  1.00 55.75           H
ATOM   1656  HE3 LYS A 103      -0.484 -40.363  20.419  1.00 55.75           H
ATOM   1657  HZ1 LYS A 103       0.145 -40.357  18.206  1.00 77.79           H
ATOM   1658  HZ2 LYS A 103      -1.058 -41.149  18.359  1.00 77.79           H
ATOM   1659  HZ3 LYS A 103      -1.138 -39.810  17.812  1.00 77.79           H
ATOM   1660  N   LYS A 104      -7.004 -39.971  19.129  1.00 49.03           N
ATOM   1661  CA  LYS A 104      -8.397 -40.393  19.287  1.00 53.06           C
ATOM   1662  C   LYS A 104      -8.825 -40.288  20.750  1.00 48.01           C
ATOM   1663  O   LYS A 104      -9.875 -39.725  21.071  1.00 42.47           O
ATOM   1664  CB  LYS A 104      -8.540 -41.821  18.771  1.00 57.33           C
ATOM   1665  CG  LYS A 104      -9.611 -42.114  17.740  1.00 65.30           C
ATOM   1666  CD  LYS A 104     -10.842 -42.684  18.437  1.00 72.13           C
ATOM   1667  CE  LYS A 104     -11.855 -43.222  17.445  1.00 87.41           C
ATOM   1668  NZ  LYS A 104     -13.206 -43.374  18.095  1.00 92.78           N1+
ATOM   1669  H   LYS A 104      -6.520 -40.511  18.667  1.00 58.79           H
ATOM   1670  HA  LYS A 104      -8.970 -39.817  18.758  1.00 63.63           H
ATOM   1671  HB2 LYS A 104      -7.693 -42.080  18.375  1.00 68.76           H
ATOM   1672  HB3 LYS A 104      -8.720 -42.395  19.532  1.00 68.76           H
ATOM   1673  HG2 LYS A 104      -9.862 -41.293  17.288  1.00 78.32           H
ATOM   1674  HG3 LYS A 104      -9.283 -42.769  17.105  1.00 78.32           H
ATOM   1675  HD2 LYS A 104     -10.571 -43.412  19.017  1.00 86.51           H
ATOM   1676  HD3 LYS A 104     -11.269 -41.984  18.955  1.00 86.51           H
ATOM   1677  HE2 LYS A 104     -11.939 -42.604  16.703  1.00104.85           H
ATOM   1678  HE3 LYS A 104     -11.566 -44.093  17.129  1.00104.85           H
ATOM   1679  HZ1 LYS A 104     -13.793 -43.690  17.505  1.00111.29           H
ATOM   1680  HZ2 LYS A 104     -13.152 -43.940  18.780  1.00111.29           H
ATOM   1681  HZ3 LYS A 104     -13.491 -42.585  18.392  1.00111.29           H
ATOM   1682  N   SER A 105      -7.991 -40.784  21.657  1.00 44.18           N
ATOM   1683  CA  SER A 105      -8.349 -40.778  23.064  1.00 47.06           C
ATOM   1684  C   SER A 105      -7.078 -40.812  23.913  1.00 42.48           C
ATOM   1685  O   SER A 105      -6.059 -41.391  23.523  1.00 39.00           O
ATOM   1686  CB  SER A 105      -9.293 -41.938  23.348  1.00 51.88           C
ATOM   1687  OG  SER A 105      -9.122 -42.967  22.363  1.00 52.13           O
ATOM   1688  H   SER A 105      -7.221 -41.126  21.484  1.00 52.98           H
ATOM   1689  HA  SER A 105      -8.820 -39.954  23.265  1.00 56.43           H
ATOM   1690  HB2 SER A 105      -9.094 -42.302  24.225  1.00 62.21           H
ATOM   1691  HB3 SER A 105     -10.208 -41.619  23.319  1.00 62.21           H
ATOM   1692  HG  SER A 105      -9.643 -43.606  22.522  1.00 62.51           H
ATOM   1693  N   VAL A 106      -7.145 -40.131  25.058  1.00 41.53           N
ATOM   1694  CA  VAL A 106      -6.015 -39.924  25.959  1.00 37.33           C
ATOM   1695  C   VAL A 106      -6.503 -40.236  27.350  1.00 38.97           C
ATOM   1696  O   VAL A 106      -7.487 -39.650  27.794  1.00 37.71           O
ATOM   1697  CB  VAL A 106      -5.505 -38.476  25.973  1.00 37.81           C
ATOM   1698  CG1 VAL A 106      -4.439 -38.328  27.100  1.00 43.78           C
ATOM   1699  CG2 VAL A 106      -4.979 -38.068  24.662  1.00 33.11           C
ATOM   1700  H   VAL A 106      -7.868 -39.765  25.344  1.00 49.79           H
ATOM   1701  HA  VAL A 106      -5.286 -40.522  25.731  1.00 44.75           H
ATOM   1702  HB  VAL A 106      -6.245 -37.888  26.189  1.00 45.33           H
ATOM   1703 HG11 VAL A 106      -4.116 -37.413  27.109  1.00 52.49           H
ATOM   1704 HG12 VAL A 106      -4.849 -38.543  27.952  1.00 52.49           H
ATOM   1705 HG13 VAL A 106      -3.705 -38.937  26.922  1.00 52.49           H
ATOM   1706 HG21 VAL A 106      -4.670 -37.150  24.719  1.00 39.68           H
ATOM   1707 HG22 VAL A 106      -4.243 -38.651  24.422  1.00 39.68           H
ATOM   1708 HG23 VAL A 106      -5.687 -38.138  24.003  1.00 39.68           H
ATOM   1709  N   THR A 107      -5.805 -41.110  28.047  1.00 36.25           N
ATOM   1710  CA  THR A 107      -6.092 -41.371  29.441  1.00 40.47           C
ATOM   1711  C   THR A 107      -4.897 -40.888  30.223  1.00 43.79           C
ATOM   1712  O   THR A 107      -3.765 -40.985  29.758  1.00 39.89           O
ATOM   1713  CB  THR A 107      -6.361 -42.862  29.702  1.00 39.81           C
ATOM   1714  OG1 THR A 107      -7.509 -43.245  28.964  1.00 41.47           O
ATOM   1715  CG2 THR A 107      -6.662 -43.137  31.129  1.00 34.41           C
ATOM   1716  H   THR A 107      -5.151 -41.571  27.732  1.00 43.46           H
ATOM   1717  HA  THR A 107      -6.870 -40.862  29.716  1.00 48.53           H
ATOM   1718  HB  THR A 107      -5.597 -43.393  29.429  1.00 47.73           H
ATOM   1719  HG1 THR A 107      -7.379 -43.119  28.144  1.00 49.72           H
ATOM   1720 HG21 THR A 107      -6.826 -44.084  31.256  1.00 41.25           H
ATOM   1721 HG22 THR A 107      -5.911 -42.870  31.683  1.00 41.25           H
ATOM   1722 HG23 THR A 107      -7.448 -42.641  31.403  1.00 41.25           H
ATOM   1723  N   VAL A 108      -5.164 -40.352  31.405  1.00 49.73           N
ATOM   1724  CA  VAL A 108      -4.116 -39.858  32.286  1.00 48.64           C
ATOM   1725  C   VAL A 108      -4.131 -40.704  33.544  1.00 48.30           C
ATOM   1726  O   VAL A 108      -5.191 -40.902  34.146  1.00 46.45           O
ATOM   1727  CB  VAL A 108      -4.300 -38.366  32.619  1.00 50.09           C
ATOM   1728  CG1 VAL A 108      -5.596 -38.148  33.179  1.00 61.15           C
ATOM   1729  CG2 VAL A 108      -3.289 -37.913  33.615  1.00 54.70           C
ATOM   1730  H   VAL A 108      -5.957 -40.262  31.725  1.00 59.64           H
ATOM   1731  HA  VAL A 108      -3.255 -39.970  31.854  1.00 58.32           H
ATOM   1732  HB  VAL A 108      -4.210 -37.832  31.813  1.00 60.06           H
ATOM   1733 HG11 VAL A 108      -5.697 -37.205  33.383  1.00 73.34           H
ATOM   1734 HG12 VAL A 108      -6.268 -38.422  32.536  1.00 73.34           H
ATOM   1735 HG13 VAL A 108      -5.681 -38.673  33.990  1.00 73.34           H
ATOM   1736 HG21 VAL A 108      -3.431 -36.972  33.802  1.00 65.60           H
ATOM   1737 HG22 VAL A 108      -3.393 -38.432  34.428  1.00 65.60           H
ATOM   1738 HG23 VAL A 108      -2.402 -38.047  33.247  1.00 65.60           H
ATOM   1739  N   LEU A 109      -2.958 -41.201  33.930  1.00 47.65           N
ATOM   1740  CA  LEU A 109      -2.773 -42.015  35.131  1.00 45.24           C
ATOM   1741  C   LEU A 109      -2.005 -41.231  36.187  1.00 56.44           C
ATOM   1742  O   LEU A 109      -1.031 -40.534  35.874  1.00 54.58           O
ATOM   1743  CB  LEU A 109      -2.004 -43.304  34.831  1.00 60.41           C
ATOM   1744  CG  LEU A 109      -2.833 -44.550  34.518  1.00 66.08           C
ATOM   1745  CD1 LEU A 109      -3.867 -44.892  35.671  1.00 77.08           C
ATOM   1746  CD2 LEU A 109      -3.511 -44.319  33.213  1.00 60.57           C
ATOM   1747  H   LEU A 109      -2.227 -41.075  33.495  1.00 57.13           H
ATOM   1748  HA  LEU A 109      -3.640 -42.253  35.495  1.00 54.25           H
ATOM   1749  HB2 LEU A 109      -1.432 -43.142  34.065  1.00 72.45           H
ATOM   1750  HB3 LEU A 109      -1.454 -43.513  35.602  1.00 72.45           H
ATOM   1751  HG  LEU A 109      -2.236 -45.308  34.416  1.00 79.25           H
ATOM   1752 HD11 LEU A 109      -4.365 -45.687  35.423  1.00 92.46           H
ATOM   1753 HD12 LEU A 109      -3.380 -45.049  36.495  1.00 92.46           H
ATOM   1754 HD13 LEU A 109      -4.474 -44.143  35.783  1.00 92.46           H
ATOM   1755 HD21 LEU A 109      -4.044 -45.099  32.993  1.00 72.64           H
ATOM   1756 HD22 LEU A 109      -4.081 -43.538  33.287  1.00 72.64           H
ATOM   1757 HD23 LEU A 109      -2.838 -44.174  32.529  1.00 72.64           H
ATOM   1758  N   ASP A 110      -2.411 -41.385  37.442  1.00 54.35           N
ATOM   1759  CA  ASP A 110      -1.777 -40.681  38.534  1.00 57.11           C
ATOM   1760  C   ASP A 110      -0.788 -41.620  39.220  1.00 59.00           C
ATOM   1761  O   ASP A 110      -1.169 -42.710  39.662  1.00 57.64           O
ATOM   1762  CB  ASP A 110      -2.823 -40.163  39.507  1.00 70.81           C
ATOM   1763  CG  ASP A 110      -2.215 -39.356  40.620  1.00 69.60           C
ATOM   1764  OD1 ASP A 110      -1.758 -38.221  40.362  1.00 75.27           O
ATOM   1765  OD2 ASP A 110      -2.170 -39.876  41.750  1.00 74.64           O1-
ATOM   1766  H   ASP A 110      -3.059 -41.896  37.683  1.00 65.18           H
ATOM   1767  HA  ASP A 110      -1.284 -39.923  38.185  1.00 68.49           H
ATOM   1768  HB2 ASP A 110      -3.447 -39.595  39.029  1.00 84.93           H
ATOM   1769  HB3 ASP A 110      -3.291 -40.916  39.901  1.00 84.93           H
ATOM   1770  N   VAL A 111       0.482 -41.185  39.303  1.00 66.01           N
ATOM   1771  CA  VAL A 111       1.598 -41.926  39.907  1.00 64.18           C
ATOM   1772  C   VAL A 111       2.305 -41.136  41.008  1.00 66.40           C
ATOM   1773  O   VAL A 111       3.490 -41.362  41.280  1.00 63.72           O
ATOM   1774  CB  VAL A 111       2.640 -42.323  38.847  1.00 58.35           C
ATOM   1775  CG1 VAL A 111       2.042 -43.309  37.870  1.00 60.06           C
ATOM   1776  CG2 VAL A 111       3.209 -41.096  38.127  1.00 54.92           C
ATOM   1777  H   VAL A 111       0.728 -40.420  38.998  1.00 79.17           H
ATOM   1778  HA  VAL A 111       1.252 -42.742  40.303  1.00 76.97           H
ATOM   1779  HB  VAL A 111       3.378 -42.767  39.293  1.00 69.98           H
ATOM   1780 HG11 VAL A 111       2.714 -43.546  37.211  1.00 72.03           H
ATOM   1781 HG12 VAL A 111       1.759 -44.100  38.354  1.00 72.03           H
ATOM   1782 HG13 VAL A 111       1.281 -42.897  37.433  1.00 72.03           H
ATOM   1783 HG21 VAL A 111       3.860 -41.389  37.470  1.00 65.86           H
ATOM   1784 HG22 VAL A 111       2.485 -40.623  37.688  1.00 65.86           H
ATOM   1785 HG23 VAL A 111       3.635 -40.517  38.779  1.00 65.86           H
ATOM   1786  N   GLY A 112       1.585 -40.211  41.637  1.00 75.62           N
ATOM   1787  CA  GLY A 112       2.102 -39.380  42.705  1.00 74.07           C
ATOM   1788  C   GLY A 112       2.493 -40.105  43.980  1.00 68.65           C
ATOM   1789  O   GLY A 112       3.681 -40.247  44.240  1.00 84.08           O
ATOM   1790  H   GLY A 112       0.763 -40.045  41.449  1.00 90.69           H
ATOM   1791  HA2 GLY A 112       2.885 -38.909  42.382  1.00 88.84           H
ATOM   1792  HA3 GLY A 112       1.431 -38.719  42.936  1.00 88.84           H
ATOM   1793  N   ASP A 113       1.542 -40.534  44.813  1.00 74.17           N
ATOM   1794  CA  ASP A 113       1.935 -41.212  46.040  1.00 83.01           C
ATOM   1795  C   ASP A 113       2.927 -42.315  45.768  1.00 91.57           C
ATOM   1796  O   ASP A 113       3.669 -42.686  46.685  1.00 94.62           O
ATOM   1797  CB  ASP A 113       0.725 -41.782  46.805  1.00 74.49           C
ATOM   1798  CG  ASP A 113       0.393 -43.261  46.438  1.00 75.76           C
ATOM   1799  OD1 ASP A 113      -0.076 -43.950  47.373  1.00 64.05           O
ATOM   1800  OD2 ASP A 113       0.600 -43.739  45.263  1.00 69.78           O1-
ATOM   1801  H   ASP A 113       0.694 -40.448  44.694  1.00 88.96           H
ATOM   1802  HA  ASP A 113       2.369 -40.568  46.621  1.00 99.57           H
ATOM   1803  HB2 ASP A 113       0.910 -41.747  47.757  1.00 89.34           H
ATOM   1804  HB3 ASP A 113      -0.056 -41.244  46.602  1.00 89.34           H
ATOM   1805  N   ALA A 114       2.979 -42.832  44.504  1.00 95.57           N
ATOM   1806  CA  ALA A 114       3.897 -43.895  44.087  1.00 96.01           C
ATOM   1807  C   ALA A 114       5.354 -43.444  44.031  1.00 99.13           C
ATOM   1808  O   ALA A 114       6.070 -44.275  43.463  1.00100.90           O
ATOM   1809  CB  ALA A 114       3.510 -44.455  42.722  1.00 92.42           C
ATOM   1810  H   ALA A 114       2.470 -42.563  43.865  1.00114.64           H
ATOM   1811  HA  ALA A 114       3.840 -44.621  44.728  1.00115.16           H
ATOM   1812  HB1 ALA A 114       4.137 -45.154  42.479  1.00110.86           H
ATOM   1813  HB2 ALA A 114       2.612 -44.818  42.774  1.00110.86           H
ATOM   1814  HB3 ALA A 114       3.540 -43.739  42.068  1.00110.86           H
ATOM   1815  N   TYR A 115       5.720 -42.236  44.504  1.00104.31           N
ATOM   1816  CA  TYR A 115       7.125 -41.835  44.683  1.00106.82           C
ATOM   1817  C   TYR A 115       7.736 -42.560  45.862  1.00100.02           C
ATOM   1818  O   TYR A 115       8.870 -43.040  45.804  1.00 92.79           O
ATOM   1819  CB  TYR A 115       7.233 -40.342  44.964  1.00112.42           C
ATOM   1820  CG  TYR A 115       7.729 -39.537  43.812  1.00121.08           C
ATOM   1821  CD1 TYR A 115       6.845 -39.091  42.811  1.00126.51           C
ATOM   1822  CD2 TYR A 115       9.065 -39.195  43.714  1.00120.58           C
ATOM   1823  CE1 TYR A 115       7.288 -38.335  41.741  1.00132.86           C
ATOM   1824  CE2 TYR A 115       9.529 -38.433  42.651  1.00130.26           C
ATOM   1825  CZ  TYR A 115       8.628 -37.999  41.657  1.00135.14           C
ATOM   1826  OH  TYR A 115       9.033 -37.241  40.567  1.00136.83           O
ATOM   1827  H   TYR A 115       5.160 -41.624  44.732  1.00125.13           H
ATOM   1828  HA  TYR A 115       7.635 -42.044  43.885  1.00128.14           H
ATOM   1829  HB2 TYR A 115       6.355 -40.006  45.202  1.00134.86           H
ATOM   1830  HB3 TYR A 115       7.847 -40.208  45.703  1.00134.86           H
ATOM   1831  HD1 TYR A 115       5.944 -39.313  42.868  1.00151.76           H
ATOM   1832  HD2 TYR A 115       9.660 -39.478  44.371  1.00144.65           H
ATOM   1833  HE1 TYR A 115       6.691 -38.050  41.087  1.00159.38           H
ATOM   1834  HE2 TYR A 115      10.431 -38.211  42.594  1.00156.26           H
ATOM   1835  HH  TYR A 115       8.374 -37.076  40.072  1.00164.15           H
ATOM   1836  N   PHE A 116       6.992 -42.619  46.961  1.00 97.50           N
ATOM   1837  CA  PHE A 116       7.283 -43.533  48.074  1.00 91.23           C
ATOM   1838  C   PHE A 116       7.242 -45.045  47.635  1.00 82.72           C
ATOM   1839  O   PHE A 116       7.537 -45.941  48.416  1.00 82.18           O
ATOM   1840  CB  PHE A 116       6.290 -43.237  49.219  1.00 95.74           C
ATOM   1841  CG  PHE A 116       6.392 -41.818  49.821  1.00108.75           C
ATOM   1842  CD1 PHE A 116       7.411 -41.487  50.722  1.00107.14           C
ATOM   1843  CD2 PHE A 116       5.429 -40.840  49.535  1.00116.63           C
ATOM   1844  CE1 PHE A 116       7.497 -40.189  51.295  1.00105.33           C
ATOM   1845  CE2 PHE A 116       5.516 -39.549  50.109  1.00115.36           C
ATOM   1846  CZ  PHE A 116       6.549 -39.244  50.992  1.00106.61           C
ATOM   1847  H   PHE A 116       6.296 -42.132  47.093  1.00116.96           H
ATOM   1848  HA  PHE A 116       8.176 -43.347  48.403  1.00109.43           H
ATOM   1849  HB2 PHE A 116       5.388 -43.348  48.882  1.00114.84           H
ATOM   1850  HB3 PHE A 116       6.449 -43.871  49.936  1.00114.84           H
ATOM   1851  HD1 PHE A 116       8.056 -42.122  50.934  1.00128.52           H
ATOM   1852  HD2 PHE A 116       4.734 -41.036  48.948  1.00139.91           H
ATOM   1853  HE1 PHE A 116       8.188 -39.985  51.883  1.00126.35           H
ATOM   1854  HE2 PHE A 116       4.877 -38.906  49.903  1.00138.39           H
ATOM   1855  HZ  PHE A 116       6.606 -38.394  51.365  1.00127.89           H
ATOM   1856  N   SER A 117       6.880 -45.332  46.409  1.00 75.02           N
ATOM   1857  CA  SER A 117       6.981 -46.671  45.919  1.00 68.07           C
ATOM   1858  C   SER A 117       8.382 -47.043  45.465  1.00 59.61           C
ATOM   1859  O   SER A 117       8.611 -48.221  45.189  1.00 69.16           O
ATOM   1860  CB  SER A 117       6.047 -46.885  44.728  1.00 86.63           C
ATOM   1861  OG  SER A 117       4.759 -46.376  44.993  1.00100.99           O
ATOM   1862  H   SER A 117       6.572 -44.764  45.841  1.00 89.98           H
ATOM   1863  HA  SER A 117       6.719 -47.286  46.622  1.00 81.64           H
ATOM   1864  HB2 SER A 117       6.413 -46.428  43.955  1.00103.92           H
ATOM   1865  HB3 SER A 117       5.978 -47.836  44.549  1.00103.92           H
ATOM   1866  HG  SER A 117       4.428 -46.763  45.662  1.00121.15           H
ATOM   1867  N   VAL A 118       9.303 -46.105  45.289  1.00 53.52           N
ATOM   1868  CA  VAL A 118      10.633 -46.402  44.748  1.00 40.06           C
ATOM   1869  C   VAL A 118      11.642 -46.393  45.886  1.00 49.79           C
ATOM   1870  O   VAL A 118      11.725 -45.394  46.613  1.00 46.95           O
ATOM   1871  CB  VAL A 118      11.090 -45.407  43.684  1.00 40.22           C
ATOM   1872  CG1 VAL A 118      12.454 -45.794  43.283  1.00 34.48           C
ATOM   1873  CG2 VAL A 118      10.208 -45.420  42.508  1.00 46.37           C
ATOM   1874  H   VAL A 118       9.184 -45.274  45.477  1.00 64.18           H
ATOM   1875  HA  VAL A 118      10.627 -47.288  44.354  1.00 48.02           H
ATOM   1876  HB  VAL A 118      11.111 -44.511  44.053  1.00 48.22           H
ATOM   1877 HG11 VAL A 118      12.771 -45.177  42.605  1.00 41.33           H
ATOM   1878 HG12 VAL A 118      13.034 -45.758  44.060  1.00 41.33           H
ATOM   1879 HG13 VAL A 118      12.435 -46.696  42.927  1.00 41.33           H
ATOM   1880 HG21 VAL A 118      10.536 -44.776  41.861  1.00 55.60           H
ATOM   1881 HG22 VAL A 118      10.212 -46.310  42.121  1.00 55.60           H
ATOM   1882 HG23 VAL A 118       9.309 -45.184  42.785  1.00 55.60           H
ATOM   1883  N   PRO A 119      12.485 -47.398  46.005  1.00 48.15           N
ATOM   1884  CA  PRO A 119      13.437 -47.425  47.109  1.00 41.56           C
ATOM   1885  C   PRO A 119      14.605 -46.466  46.935  1.00 40.07           C
ATOM   1886  O   PRO A 119      15.099 -46.220  45.832  1.00 41.02           O
ATOM   1887  CB  PRO A 119      13.921 -48.875  47.092  1.00 40.85           C
ATOM   1888  CG  PRO A 119      13.751 -49.289  45.669  1.00 42.64           C
ATOM   1889  CD  PRO A 119      12.491 -48.648  45.245  1.00 48.32           C
ATOM   1890  HA  PRO A 119      12.989 -47.243  47.950  1.00 49.83           H
ATOM   1891  HB2 PRO A 119      14.853 -48.917  47.357  1.00 48.98           H
ATOM   1892  HB3 PRO A 119      13.368 -49.415  47.679  1.00 48.98           H
ATOM   1893  HG2 PRO A 119      14.497 -48.965  45.141  1.00 51.13           H
ATOM   1894  HG3 PRO A 119      13.682 -50.255  45.613  1.00 51.13           H
ATOM   1895  HD2 PRO A 119      12.507 -48.466  44.292  1.00 57.94           H
ATOM   1896  HD3 PRO A 119      11.731 -49.198  45.491  1.00 57.94           H
ATOM   1897  N   LEU A 120      15.103 -46.001  48.069  1.00 43.10           N
ATOM   1898  CA  LEU A 120      16.290 -45.157  48.116  1.00 48.60           C
ATOM   1899  C   LEU A 120      17.565 -45.984  48.259  1.00 38.77           C
ATOM   1900  O   LEU A 120      17.624 -46.920  49.047  1.00 44.09           O
ATOM   1901  CB  LEU A 120      16.205 -44.160  49.276  1.00 42.63           C
ATOM   1902  CG  LEU A 120      17.420 -43.260  49.358  1.00 39.89           C
ATOM   1903  CD1 LEU A 120      17.536 -42.448  48.091  1.00 36.28           C
ATOM   1904  CD2 LEU A 120      17.260 -42.385  50.580  1.00 43.16           C
ATOM   1905  H   LEU A 120      14.765 -46.163  48.843  1.00 51.67           H
ATOM   1906  HA  LEU A 120      16.351 -44.652  47.290  1.00 58.28           H
ATOM   1907  HB2 LEU A 120      15.423 -43.599  49.154  1.00 51.11           H
ATOM   1908  HB3 LEU A 120      16.137 -44.650  50.110  1.00 51.11           H
ATOM   1909  HG  LEU A 120      18.221 -43.798  49.460  1.00 47.83           H
ATOM   1910 HD11 LEU A 120      18.316 -41.876  48.153  1.00 43.49           H
ATOM   1911 HD12 LEU A 120      17.627 -43.051  47.337  1.00 43.49           H
ATOM   1912 HD13 LEU A 120      16.736 -41.908  47.989  1.00 43.49           H
ATOM   1913 HD21 LEU A 120      18.030 -41.799  50.651  1.00 51.75           H
ATOM   1914 HD22 LEU A 120      16.451 -41.858  50.487  1.00 51.75           H
ATOM   1915 HD23 LEU A 120      17.200 -42.949  51.367  1.00 51.75           H
ATOM   1916  N   ASP A 121      18.585 -45.643  47.481  1.00 39.48           N
ATOM   1917  CA  ASP A 121      19.866 -46.308  47.653  1.00 46.93           C
ATOM   1918  C   ASP A 121      20.180 -46.440  49.140  1.00 42.42           C
ATOM   1919  O   ASP A 121      20.307 -45.456  49.868  1.00 44.29           O
ATOM   1920  CB  ASP A 121      20.980 -45.559  46.911  1.00 52.24           C
ATOM   1921  CG  ASP A 121      22.380 -45.925  47.393  1.00 50.95           C
ATOM   1922  OD1 ASP A 121      22.693 -47.131  47.515  1.00 54.51           O
ATOM   1923  OD2 ASP A 121      23.163 -45.001  47.673  1.00 44.81           O1-
ATOM   1924  H   ASP A 121      18.563 -45.046  46.863  1.00 47.33           H
ATOM   1925  HA  ASP A 121      19.808 -47.202  47.280  1.00 56.27           H
ATOM   1926  HB2 ASP A 121      20.926 -45.771  45.966  1.00 62.64           H
ATOM   1927  HB3 ASP A 121      20.859 -44.606  47.042  1.00 62.64           H
ATOM   1928  N   GLU A 122      20.292 -47.678  49.580  1.00 50.00           N
ATOM   1929  CA  GLU A 122      20.382 -48.017  50.997  1.00 57.39           C
ATOM   1930  C   GLU A 122      21.671 -47.520  51.624  1.00 56.49           C
ATOM   1931  O   GLU A 122      21.754 -47.423  52.853  1.00 51.15           O
ATOM   1932  CB  GLU A 122      20.223 -49.516  51.175  1.00 65.56           C
ATOM   1933  CG  GLU A 122      21.151 -50.403  50.348  1.00 70.96           C
ATOM   1934  CD  GLU A 122      20.762 -50.540  48.843  1.00 79.08           C
ATOM   1935  OE1 GLU A 122      21.693 -50.421  48.011  1.00 87.18           O
ATOM   1936  OE2 GLU A 122      19.565 -50.743  48.489  1.00 71.55           O1-
ATOM   1937  H   GLU A 122      20.319 -48.366  49.064  1.00 59.96           H
ATOM   1938  HA  GLU A 122      19.647 -47.589  51.463  1.00 68.83           H
ATOM   1939  HB2 GLU A 122      20.379 -49.729  52.108  1.00 78.63           H
ATOM   1940  HB3 GLU A 122      19.313 -49.755  50.939  1.00 78.63           H
ATOM   1941  HG2 GLU A 122      22.047 -50.032  50.386  1.00 85.11           H
ATOM   1942  HG3 GLU A 122      21.151 -51.293  50.733  1.00 85.11           H
ATOM   1943  N   ASP A 123      22.675 -47.187  50.821  1.00 56.68           N
ATOM   1944  CA  ASP A 123      23.851 -46.559  51.395  1.00 59.70           C
ATOM   1945  C   ASP A 123      23.624 -45.079  51.626  1.00 51.49           C
ATOM   1946  O   ASP A 123      24.417 -44.440  52.296  1.00 46.53           O
ATOM   1947  CB  ASP A 123      25.052 -46.764  50.468  1.00 76.21           C
ATOM   1948  CG  ASP A 123      25.454 -48.225  50.326  1.00 84.06           C
ATOM   1949  OD1 ASP A 123      26.322 -48.703  51.103  1.00 85.24           O
ATOM   1950  OD2 ASP A 123      24.896 -48.885  49.426  1.00 93.80           O1-
ATOM   1951  H   ASP A 123      22.699 -47.309  49.971  1.00 67.97           H
ATOM   1952  HA  ASP A 123      24.050 -46.974  52.249  1.00 71.59           H
ATOM   1953  HB2 ASP A 123      24.830 -46.428  49.586  1.00 91.41           H
ATOM   1954  HB3 ASP A 123      25.812 -46.279  50.826  1.00 91.41           H
ATOM   1955  N   PHE A 124      22.564 -44.517  51.072  1.00 49.74           N
ATOM   1956  CA  PHE A 124      22.300 -43.096  51.219  1.00 52.59           C
ATOM   1957  C   PHE A 124      21.172 -42.814  52.202  1.00 49.16           C
ATOM   1958  O   PHE A 124      21.060 -41.686  52.689  1.00 47.83           O
ATOM   1959  CB  PHE A 124      21.970 -42.488  49.843  1.00 50.02           C
ATOM   1960  CG  PHE A 124      21.835 -40.994  49.830  1.00 50.73           C
ATOM   1961  CD1 PHE A 124      22.938 -40.190  49.622  1.00 51.07           C
ATOM   1962  CD2 PHE A 124      20.601 -40.384  49.964  1.00 55.96           C
ATOM   1963  CE1 PHE A 124      22.824 -38.805  49.583  1.00 38.46           C
ATOM   1964  CE2 PHE A 124      20.482 -38.990  49.908  1.00 43.63           C
ATOM   1965  CZ  PHE A 124      21.575 -38.222  49.727  1.00 46.68           C
ATOM   1966  H   PHE A 124      21.979 -44.938  50.603  1.00 59.64           H
ATOM   1967  HA  PHE A 124      23.101 -42.662  51.552  1.00 63.07           H
ATOM   1968  HB2 PHE A 124      22.678 -42.723  49.223  1.00 59.99           H
ATOM   1969  HB3 PHE A 124      21.130 -42.861  49.533  1.00 59.99           H
ATOM   1970  HD1 PHE A 124      23.776 -40.581  49.524  1.00 61.24           H
ATOM   1971  HD2 PHE A 124      19.842 -40.906  50.087  1.00 67.11           H
ATOM   1972  HE1 PHE A 124      23.577 -38.276  49.453  1.00 46.11           H
ATOM   1973  HE2 PHE A 124      19.648 -38.592  50.013  1.00 52.31           H
ATOM   1974  HZ  PHE A 124      21.491 -37.296  49.702  1.00 55.97           H
ATOM   1975  N   ARG A 125      20.368 -43.824  52.534  1.00 42.05           N
ATOM   1976  CA  ARG A 125      19.267 -43.637  53.478  1.00 45.94           C
ATOM   1977  C   ARG A 125      19.730 -42.978  54.761  1.00 44.08           C
ATOM   1978  O   ARG A 125      18.966 -42.248  55.402  1.00 45.69           O
ATOM   1979  CB  ARG A 125      18.633 -44.981  53.777  1.00 46.06           C
ATOM   1980  CG  ARG A 125      18.219 -45.670  52.506  1.00 44.68           C
ATOM   1981  CD  ARG A 125      17.568 -46.961  52.816  1.00 44.84           C
ATOM   1982  NE  ARG A 125      17.335 -47.774  51.636  1.00 47.32           N
ATOM   1983  CZ  ARG A 125      16.599 -48.873  51.633  1.00 47.80           C
ATOM   1984  NH1 ARG A 125      16.014 -49.257  52.753  1.00 40.32           N
ATOM   1985  NH2 ARG A 125      16.444 -49.574  50.516  1.00 56.77           N1+
ATOM   1986  H   ARG A 125      20.438 -44.625  52.228  1.00 50.42           H
ATOM   1987  HA  ARG A 125      18.594 -43.068  53.073  1.00 55.08           H
ATOM   1988  HB2 ARG A 125      19.275 -45.545  54.237  1.00 55.22           H
ATOM   1989  HB3 ARG A 125      17.844 -44.850  54.326  1.00 55.22           H
ATOM   1990  HG2 ARG A 125      17.586 -45.113  52.026  1.00 53.57           H
ATOM   1991  HG3 ARG A 125      19.002 -45.842  51.960  1.00 53.57           H
ATOM   1992  HD2 ARG A 125      18.137 -47.464  53.418  1.00 53.76           H
ATOM   1993  HD3 ARG A 125      16.711 -46.789  53.236  1.00 53.76           H
ATOM   1994  HE  ARG A 125      17.613 -47.474  50.879  1.00 56.74           H
ATOM   1995 HH11 ARG A 125      16.123 -48.800  53.474  1.00 48.34           H
ATOM   1996 HH12 ARG A 125      15.531 -49.968  52.764  1.00 48.34           H
ATOM   1997 HH21 ARG A 125      16.824 -49.315  49.790  1.00 68.08           H
ATOM   1998 HH22 ARG A 125      15.957 -50.283  50.518  1.00 68.08           H
ATOM   1999  N   LYS A 126      20.975 -43.241  55.158  1.00 49.82           N
ATOM   2000  CA  LYS A 126      21.475 -42.770  56.454  1.00 49.87           C
ATOM   2001  C   LYS A 126      21.468 -41.252  56.586  1.00 47.31           C
ATOM   2002  O   LYS A 126      21.299 -40.743  57.689  1.00 44.03           O
ATOM   2003  CB  LYS A 126      22.873 -43.311  56.694  1.00 43.25           C
ATOM   2004  CG  LYS A 126      23.758 -43.442  55.429  1.00 61.35           C
ATOM   2005  CD  LYS A 126      24.850 -44.463  55.642  1.00 64.66           C
ATOM   2006  CE  LYS A 126      26.089 -44.064  54.906  1.00 64.44           C
ATOM   2007  NZ  LYS A 126      26.608 -42.803  55.517  1.00 77.92           N1+
ATOM   2008  H   LYS A 126      21.549 -43.689  54.700  1.00 59.74           H
ATOM   2009  HA  LYS A 126      20.901 -43.125  57.151  1.00 59.80           H
ATOM   2010  HB2 LYS A 126      23.330 -42.717  57.310  1.00 51.85           H
ATOM   2011  HB3 LYS A 126      22.797 -44.193  57.090  1.00 51.85           H
ATOM   2012  HG2 LYS A 126      23.211 -43.729  54.681  1.00 73.57           H
ATOM   2013  HG3 LYS A 126      24.172 -42.586  55.236  1.00 73.57           H
ATOM   2014  HD2 LYS A 126      25.059 -44.521  56.587  1.00 77.55           H
ATOM   2015  HD3 LYS A 126      24.557 -45.325  55.306  1.00 77.55           H
ATOM   2016  HE2 LYS A 126      26.763 -44.756  54.993  1.00 77.29           H
ATOM   2017  HE3 LYS A 126      25.881 -43.898  53.973  1.00 77.29           H
ATOM   2018  HZ1 LYS A 126      25.997 -42.160  55.452  1.00 93.46           H
ATOM   2019  HZ2 LYS A 126      26.796 -42.937  56.376  1.00 93.46           H
ATOM   2020  HZ3 LYS A 126      27.348 -42.543  55.096  1.00 93.46           H
ATOM   2021  N   TYR A 127      21.653 -40.505  55.496  1.00 54.41           N
ATOM   2022  CA  TYR A 127      21.593 -39.043  55.590  1.00 56.94           C
ATOM   2023  C   TYR A 127      20.182 -38.517  55.761  1.00 49.88           C
ATOM   2024  O   TYR A 127      20.027 -37.328  56.058  1.00 55.83           O
ATOM   2025  CB  TYR A 127      22.254 -38.421  54.344  1.00 57.48           C
ATOM   2026  CG  TYR A 127      23.637 -38.994  54.119  1.00 54.36           C
ATOM   2027  CD1 TYR A 127      24.714 -38.612  54.903  1.00 60.05           C
ATOM   2028  CD2 TYR A 127      23.851 -39.967  53.161  1.00 53.02           C
ATOM   2029  CE1 TYR A 127      25.971 -39.167  54.713  1.00 57.36           C
ATOM   2030  CE2 TYR A 127      25.088 -40.512  52.962  1.00 46.33           C
ATOM   2031  CZ  TYR A 127      26.140 -40.119  53.736  1.00 51.99           C
ATOM   2032  OH  TYR A 127      27.373 -40.697  53.539  1.00 67.51           O
ATOM   2033  H   TYR A 127      21.811 -40.811  54.707  1.00 65.25           H
ATOM   2034  HA  TYR A 127      22.105 -38.762  56.364  1.00 68.29           H
ATOM   2035  HB2 TYR A 127      21.713 -38.614  53.562  1.00 68.93           H
ATOM   2036  HB3 TYR A 127      22.337 -37.463  54.468  1.00 68.93           H
ATOM   2037  HD1 TYR A 127      24.594 -37.969  55.563  1.00 72.01           H
ATOM   2038  HD2 TYR A 127      23.141 -40.245  52.628  1.00 63.57           H
ATOM   2039  HE1 TYR A 127      26.689 -38.900  55.240  1.00 68.79           H
ATOM   2040  HE2 TYR A 127      25.210 -41.163  52.309  1.00 55.56           H
ATOM   2041  HH  TYR A 127      27.331 -41.258  52.915  1.00 80.97           H
ATOM   2042  N   THR A 128      19.172 -39.368  55.598  1.00 41.95           N
ATOM   2043  CA  THR A 128      17.785 -38.926  55.574  1.00 44.55           C
ATOM   2044  C   THR A 128      17.177 -38.923  56.944  1.00 47.63           C
ATOM   2045  O   THR A 128      15.985 -38.652  57.062  1.00 42.24           O
ATOM   2046  CB  THR A 128      16.908 -39.822  54.692  1.00 44.43           C
ATOM   2047  OG1 THR A 128      16.927 -41.164  55.203  1.00 49.46           O
ATOM   2048  CG2 THR A 128      17.345 -39.825  53.242  1.00 50.58           C
ATOM   2049  H   THR A 128      19.267 -40.217  55.497  1.00 50.30           H
ATOM   2050  HA  THR A 128      17.745 -38.023  55.222  1.00 53.42           H
ATOM   2051  HB  THR A 128      15.997 -39.491  54.723  1.00 53.27           H
ATOM   2052  HG1 THR A 128      17.713 -41.460  55.203  1.00 59.30           H
ATOM   2053 HG21 THR A 128      16.765 -40.403  52.722  1.00 60.65           H
ATOM   2054 HG22 THR A 128      17.301 -38.926  52.880  1.00 60.65           H
ATOM   2055 HG23 THR A 128      18.257 -40.149  53.171  1.00 60.65           H
ATOM   2056  N   ALA A 129      17.964 -39.268  57.962  1.00 53.57           N
ATOM   2057  CA  ALA A 129      17.490 -39.334  59.339  1.00 47.59           C
ATOM   2058  C   ALA A 129      16.752 -38.069  59.760  1.00 49.22           C
ATOM   2059  O   ALA A 129      17.181 -36.935  59.476  1.00 46.97           O
ATOM   2060  CB  ALA A 129      18.676 -39.588  60.256  1.00 54.39           C
ATOM   2061  H   ALA A 129      18.795 -39.472  57.876  1.00 64.24           H
ATOM   2062  HA  ALA A 129      16.877 -40.081  59.426  1.00 57.07           H
ATOM   2063  HB1 ALA A 129      18.362 -39.632  61.173  1.00 65.22           H
ATOM   2064  HB2 ALA A 129      19.093 -40.428  60.008  1.00 65.22           H
ATOM   2065  HB3 ALA A 129      19.312 -38.862  60.158  1.00 65.22           H
ATOM   2066  N   PHE A 130      15.625 -38.273  60.450  1.00 47.92           N
ATOM   2067  CA  PHE A 130      14.935 -37.161  61.091  1.00 52.92           C
ATOM   2068  C   PHE A 130      14.451 -37.593  62.464  1.00 52.05           C
ATOM   2069  O   PHE A 130      14.490 -38.776  62.800  1.00 49.97           O
ATOM   2070  CB  PHE A 130      13.782 -36.652  60.245  1.00 54.19           C
ATOM   2071  CG  PHE A 130      12.686 -37.653  60.037  1.00 52.10           C
ATOM   2072  CD1 PHE A 130      11.547 -37.601  60.799  1.00 53.69           C
ATOM   2073  CD2 PHE A 130      12.786 -38.635  59.065  1.00 45.01           C
ATOM   2074  CE1 PHE A 130      10.554 -38.499  60.594  1.00 55.96           C
ATOM   2075  CE2 PHE A 130      11.793 -39.522  58.867  1.00 42.03           C
ATOM   2076  CZ  PHE A 130      10.679 -39.454  59.619  1.00 44.55           C
ATOM   2077  H   PHE A 130      15.247 -39.038  60.558  1.00 57.46           H
ATOM   2078  HA  PHE A 130      15.561 -36.430  61.211  1.00 63.46           H
ATOM   2079  HB2 PHE A 130      13.395 -35.876  60.680  1.00 64.98           H
ATOM   2080  HB3 PHE A 130      14.123 -36.402  59.372  1.00 64.98           H
ATOM   2081  HD1 PHE A 130      11.455 -36.948  61.454  1.00 64.38           H
ATOM   2082  HD2 PHE A 130      13.550 -38.679  58.536  1.00 53.97           H
ATOM   2083  HE1 PHE A 130       9.782 -38.463  61.111  1.00 67.11           H
ATOM   2084  HE2 PHE A 130      11.875 -40.177  58.211  1.00 50.39           H
ATOM   2085  HZ  PHE A 130       9.997 -40.073  59.491  1.00 53.42           H
ATOM   2086  N   THR A 131      14.021 -36.607  63.272  1.00 55.77           N
ATOM   2087  CA  THR A 131      13.689 -36.827  64.682  1.00 58.94           C
ATOM   2088  C   THR A 131      12.328 -36.293  65.090  1.00 59.98           C
ATOM   2089  O   THR A 131      12.008 -35.119  64.859  1.00 54.88           O
ATOM   2090  CB  THR A 131      14.704 -36.177  65.575  1.00 58.21           C
ATOM   2091  OG1 THR A 131      15.984 -36.674  65.203  1.00 73.48           O
ATOM   2092  CG2 THR A 131      14.391 -36.549  67.024  1.00 57.23           C
ATOM   2093  H   THR A 131      13.913 -35.793  63.018  1.00 66.88           H
ATOM   2094  HA  THR A 131      13.701 -37.780  64.861  1.00 70.68           H
ATOM   2095  HB  THR A 131      14.674 -35.213  65.475  1.00 69.81           H
ATOM   2096  HG1 THR A 131      16.143 -36.487  64.400  1.00 88.13           H
ATOM   2097 HG21 THR A 131      15.038 -36.137  67.618  1.00 68.63           H
ATOM   2098 HG22 THR A 131      13.503 -36.239  67.261  1.00 68.63           H
ATOM   2099 HG23 THR A 131      14.429 -37.512  67.135  1.00 68.63           H
ATOM   2100  N   ILE A 132      11.583 -37.125  65.815  1.00 67.23           N
ATOM   2101  CA  ILE A 132      10.311 -36.729  66.398  1.00 70.36           C
ATOM   2102  C   ILE A 132      10.576 -36.259  67.832  1.00 73.38           C
ATOM   2103  O   ILE A 132      10.992 -37.084  68.676  1.00 72.65           O
ATOM   2104  CB  ILE A 132       9.298 -37.876  66.342  1.00 73.75           C
ATOM   2105  CG1 ILE A 132       8.862 -38.060  64.874  1.00 75.42           C
ATOM   2106  CG2 ILE A 132       8.084 -37.595  67.243  1.00 81.06           C
ATOM   2107  CD1 ILE A 132       7.658 -38.911  64.639  1.00 67.60           C
ATOM   2108  H   ILE A 132      11.801 -37.940  65.985  1.00 80.64           H
ATOM   2109  HA  ILE A 132       9.950 -35.981  65.897  1.00 84.39           H
ATOM   2110  HB  ILE A 132       9.730 -38.690  66.645  1.00 88.45           H
ATOM   2111 HG12 ILE A 132       8.673 -37.184  64.502  1.00 90.46           H
ATOM   2112 HG13 ILE A 132       9.598 -38.463  64.388  1.00 90.46           H
ATOM   2113 HG21 ILE A 132       7.467 -38.340  67.182  1.00 97.23           H
ATOM   2114 HG22 ILE A 132       8.388 -37.491  68.158  1.00 97.23           H
ATOM   2115 HG23 ILE A 132       7.651 -36.780  66.943  1.00 97.23           H
ATOM   2116 HD11 ILE A 132       7.482 -38.952  63.685  1.00 81.07           H
ATOM   2117 HD12 ILE A 132       7.828 -39.802  64.983  1.00 81.07           H
ATOM   2118 HD13 ILE A 132       6.899 -38.518  65.098  1.00 81.07           H
ATOM   2119  N   PRO A 133      10.366 -34.985  68.149  1.00 70.78           N
ATOM   2120  CA  PRO A 133      10.675 -34.490  69.495  1.00 85.35           C
ATOM   2121  C   PRO A 133       9.792 -35.123  70.567  1.00 86.01           C
ATOM   2122  O   PRO A 133       8.862 -35.888  70.299  1.00 77.64           O
ATOM   2123  CB  PRO A 133      10.430 -32.972  69.385  1.00 85.65           C
ATOM   2124  CG  PRO A 133       9.514 -32.790  68.202  1.00 75.66           C
ATOM   2125  CD  PRO A 133       9.910 -33.898  67.261  1.00 79.38           C
ATOM   2126  HA  PRO A 133      11.608 -34.651  69.709  1.00102.37           H
ATOM   2127  HB2 PRO A 133      10.007 -32.651  70.197  1.00102.74           H
ATOM   2128  HB3 PRO A 133      11.274 -32.517  69.236  1.00102.74           H
ATOM   2129  HG2 PRO A 133       8.591 -32.887  68.482  1.00 90.75           H
ATOM   2130  HG3 PRO A 133       9.666 -31.921  67.798  1.00 90.75           H
ATOM   2131  HD2 PRO A 133       9.143 -34.188  66.742  1.00 95.21           H
ATOM   2132  HD3 PRO A 133      10.636 -33.608  66.686  1.00 95.21           H
ATOM   2133  N   SER A 134      10.139 -34.803  71.820  1.00 93.03           N
ATOM   2134  CA  SER A 134       9.334 -35.153  72.982  1.00100.01           C
ATOM   2135  C   SER A 134       8.981 -33.888  73.766  1.00103.07           C
ATOM   2136  O   SER A 134       9.515 -32.800  73.522  1.00104.97           O
ATOM   2137  CB  SER A 134      10.059 -36.167  73.882  1.00100.08           C
ATOM   2138  OG  SER A 134       9.173 -36.634  74.897  1.00 97.65           O
ATOM   2139  H   SER A 134      10.856 -34.372  72.020  1.00111.59           H
ATOM   2140  HA  SER A 134       8.506 -35.559  72.680  1.00119.97           H
ATOM   2141  HB2 SER A 134      10.352 -36.919  73.344  1.00120.05           H
ATOM   2142  HB3 SER A 134      10.821 -35.736  74.298  1.00120.05           H
ATOM   2143  HG  SER A 134       9.567 -37.188  75.390  1.00117.13           H
ATOM   2144  N   ILE A 135       8.052 -34.052  74.708  1.00103.59           N
ATOM   2145  CA  ILE A 135       7.539 -32.975  75.563  1.00103.01           C
ATOM   2146  C   ILE A 135       8.621 -32.326  76.449  1.00101.03           C
ATOM   2147  O   ILE A 135       9.530 -32.993  76.961  1.00107.43           O
ATOM   2148  CB  ILE A 135       6.352 -33.550  76.420  1.00105.23           C
ATOM   2149  CG1 ILE A 135       5.288 -34.141  75.485  1.00 95.89           C
ATOM   2150  CG2 ILE A 135       5.738 -32.506  77.365  1.00 98.29           C
ATOM   2151  CD1 ILE A 135       4.809 -33.188  74.389  1.00 92.73           C
ATOM   2152  H   ILE A 135       7.687 -34.812  74.878  1.00124.27           H
ATOM   2153  HA  ILE A 135       7.175 -32.279  74.993  1.00123.57           H
ATOM   2154  HB  ILE A 135       6.702 -34.272  76.964  1.00126.23           H
ATOM   2155 HG12 ILE A 135       4.516 -34.393  76.014  1.00115.02           H
ATOM   2156 HG13 ILE A 135       5.658 -34.926  75.051  1.00115.02           H
ATOM   2157 HG21 ILE A 135       5.398 -31.766  76.839  1.00117.91           H
ATOM   2158 HG22 ILE A 135       6.424 -32.192  77.975  1.00117.91           H
ATOM   2159 HG23 ILE A 135       5.015 -32.919  77.864  1.00117.91           H
ATOM   2160 HD11 ILE A 135       4.422 -32.401  74.803  1.00111.23           H
ATOM   2161 HD12 ILE A 135       4.143 -33.640  73.848  1.00111.23           H
ATOM   2162 HD13 ILE A 135       5.567 -32.934  73.838  1.00111.23           H
ATOM   2163  HC  ILE A 135       8.612 -31.343  76.637  1.00121.20           H
ATOM   2164  N   GLU A 138      12.659 -32.015  78.164  1.00117.30           N
ATOM   2165  CA  GLU A 138      13.328 -32.738  77.105  1.00120.51           C
ATOM   2166  C   GLU A 138      13.664 -34.137  77.501  1.00121.83           C
ATOM   2167  O   GLU A 138      14.323 -34.381  78.510  1.00115.22           O
ATOM   2168  CB  GLU A 138      14.605 -32.062  76.705  1.00126.78           C
ATOM   2169  CG  GLU A 138      14.408 -30.786  75.984  1.00135.72           C
ATOM   2170  CD  GLU A 138      15.713 -30.234  75.527  1.00146.17           C
ATOM   2171  OE1 GLU A 138      15.729 -29.118  74.978  1.00151.16           O
ATOM   2172  OE2 GLU A 138      16.729 -30.921  75.720  1.00152.04           O1-
ATOM   2173  H1  GLU A 138      12.480 -31.117  77.875  1.00140.72           H
ATOM   2174  H2  GLU A 138      13.221 -31.994  78.942  1.00140.72           H
ATOM   2175  HA  GLU A 138      12.748 -32.774  76.328  1.00144.56           H
ATOM   2176  HB2 GLU A 138      15.104 -32.657  76.124  1.00152.10           H
ATOM   2177  HB3 GLU A 138      15.122 -31.873  77.504  1.00152.10           H
ATOM   2178  HG2 GLU A 138      13.993 -30.141  76.577  1.00162.81           H
ATOM   2179  HG3 GLU A 138      13.850 -30.939  75.205  1.00162.81           H
ATOM   2180  N   THR A 139      13.263 -35.042  76.649  1.00128.26           N
ATOM   2181  CA  THR A 139      13.308 -36.464  76.914  1.00129.71           C
ATOM   2182  C   THR A 139      13.832 -37.147  75.651  1.00131.06           C
ATOM   2183  O   THR A 139      14.271 -36.448  74.731  1.00134.16           O
ATOM   2184  CB  THR A 139      11.908 -36.926  77.347  1.00132.35           C
ATOM   2185  OG1 THR A 139      10.951 -35.882  77.082  1.00132.13           O
ATOM   2186  CG2 THR A 139      11.892 -37.211  78.835  1.00134.53           C
ATOM   2187  H   THR A 139      12.946 -34.854  75.872  1.00153.87           H
ATOM   2188  HA  THR A 139      13.927 -36.640  77.640  1.00155.60           H
ATOM   2189  HB  THR A 139      11.660 -37.732  76.868  1.00158.78           H
ATOM   2190  HG1 THR A 139      10.184 -36.130  77.317  1.00158.51           H
ATOM   2191 HG21 THR A 139      11.008 -37.503  79.107  1.00161.39           H
ATOM   2192 HG22 THR A 139      12.533 -37.909  79.045  1.00161.39           H
ATOM   2193 HG23 THR A 139      12.126 -36.410  79.328  1.00161.39           H
ATOM   2194  N   PRO A 140      13.848 -38.502  75.569  1.00130.93           N
ATOM   2195  CA  PRO A 140      14.415 -39.186  74.387  1.00124.54           C
ATOM   2196  C   PRO A 140      14.158 -38.569  73.006  1.00116.30           C
ATOM   2197  O   PRO A 140      14.984 -37.777  72.539  1.00111.52           O
ATOM   2198  CB  PRO A 140      13.783 -40.580  74.505  1.00125.16           C
ATOM   2199  CG  PRO A 140      13.832 -40.836  75.984  1.00128.57           C
ATOM   2200  CD  PRO A 140      13.559 -39.482  76.641  1.00133.75           C
ATOM   2201  HA  PRO A 140      15.374 -39.277  74.501  1.00149.41           H
ATOM   2202  HB2 PRO A 140      12.868 -40.560  74.182  1.00150.15           H
ATOM   2203  HB3 PRO A 140      14.314 -41.230  74.019  1.00150.15           H
ATOM   2204  HG2 PRO A 140      13.146 -41.478  76.226  1.00154.24           H
ATOM   2205  HG3 PRO A 140      14.711 -41.164  76.229  1.00154.24           H
ATOM   2206  HD2 PRO A 140      12.629 -39.421  76.912  1.00160.45           H
ATOM   2207  HD3 PRO A 140      14.157 -39.346  77.392  1.00160.45           H
ATOM   2208  N   GLY A 141      13.065 -38.939  72.328  1.00109.34           N
ATOM   2209  CA  GLY A 141      12.834 -38.542  70.946  1.00101.40           C
ATOM   2210  C   GLY A 141      12.941 -39.688  69.940  1.00 98.35           C
ATOM   2211  O   GLY A 141      13.906 -40.462  69.985  1.00 92.50           O
ATOM   2212  H   GLY A 141      12.438 -39.427  72.657  1.00131.16           H
ATOM   2213  HA2 GLY A 141      11.947 -38.157  70.870  1.00121.64           H
ATOM   2214  HA3 GLY A 141      13.481 -37.863  70.698  1.00121.64           H
ATOM   2215  N   ILE A 142      11.967 -39.807  69.011  1.00 84.44           N
ATOM   2216  CA  ILE A 142      11.894 -40.944  68.097  1.00 66.74           C
ATOM   2217  C   ILE A 142      12.687 -40.653  66.836  1.00 68.95           C
ATOM   2218  O   ILE A 142      12.512 -39.600  66.203  1.00 67.28           O
ATOM   2219  CB  ILE A 142      10.440 -41.268  67.745  1.00 68.15           C
ATOM   2220  CG1 ILE A 142       9.607 -41.287  69.022  1.00 76.21           C
ATOM   2221  CG2 ILE A 142      10.363 -42.580  66.912  1.00 66.28           C
ATOM   2222  CD1 ILE A 142      10.222 -42.066  70.196  1.00 75.96           C
ATOM   2223  H   ILE A 142      11.337 -39.232  68.898  1.00101.28           H
ATOM   2224  HA  ILE A 142      12.282 -41.723  68.526  1.00 80.05           H
ATOM   2225  HB  ILE A 142      10.105 -40.548  67.188  1.00 81.74           H
ATOM   2226 HG12 ILE A 142       9.474 -40.373  69.316  1.00 91.41           H
ATOM   2227 HG13 ILE A 142       8.748 -41.692  68.822  1.00 91.41           H
ATOM   2228 HG21 ILE A 142       9.434 -42.765  66.701  1.00 79.49           H
ATOM   2229 HG22 ILE A 142      10.872 -42.464  66.094  1.00 79.49           H
ATOM   2230 HG23 ILE A 142      10.735 -43.307  67.434  1.00 79.49           H
ATOM   2231 HD11 ILE A 142       9.620 -42.019  70.956  1.00 91.11           H
ATOM   2232 HD12 ILE A 142      10.348 -42.990  69.930  1.00 91.11           H
ATOM   2233 HD13 ILE A 142      11.076 -41.667  70.426  1.00 91.11           H
ATOM   2234  N   ARG A 143      13.533 -41.609  66.455  1.00 64.81           N
ATOM   2235  CA  ARG A 143      14.459 -41.457  65.342  1.00 64.03           C
ATOM   2236  C   ARG A 143      14.083 -42.382  64.193  1.00 67.94           C
ATOM   2237  O   ARG A 143      13.992 -43.604  64.375  1.00 67.92           O
ATOM   2238  CB  ARG A 143      15.877 -41.750  65.797  1.00 72.31           C
ATOM   2239  CG  ARG A 143      16.416 -40.644  66.676  1.00 80.06           C
ATOM   2240  CD  ARG A 143      16.913 -39.457  65.895  1.00 72.60           C
ATOM   2241  NE  ARG A 143      18.219 -39.734  65.309  1.00 79.83           N
ATOM   2242  CZ  ARG A 143      18.845 -38.914  64.479  1.00 83.34           C
ATOM   2243  NH1 ARG A 143      18.266 -37.767  64.135  1.00 76.61           N
ATOM   2244  NH2 ARG A 143      20.042 -39.247  63.989  1.00 86.66           N1+
ATOM   2245  H   ARG A 143      13.587 -42.377  66.839  1.00 77.73           H
ATOM   2246  HA  ARG A 143      14.425 -40.543  65.019  1.00 76.79           H
ATOM   2247  HB2 ARG A 143      15.886 -42.575  66.306  1.00 86.73           H
ATOM   2248  HB3 ARG A 143      16.453 -41.828  65.020  1.00 86.73           H
ATOM   2249  HG2 ARG A 143      15.710 -40.339  67.267  1.00 96.03           H
ATOM   2250  HG3 ARG A 143      17.157 -40.990  67.198  1.00 96.03           H
ATOM   2251  HD2 ARG A 143      16.291 -39.260  65.177  1.00 87.07           H
ATOM   2252  HD3 ARG A 143      16.998 -38.694  66.487  1.00 87.07           H
ATOM   2253  HE  ARG A 143      18.567 -40.508  65.450  1.00 95.75           H
ATOM   2254 HH11 ARG A 143      17.495 -37.561  64.455  1.00 91.89           H
ATOM   2255 HH12 ARG A 143      18.664 -37.229  63.595  1.00 91.89           H
ATOM   2256 HH21 ARG A 143      20.407 -39.992  64.216  1.00103.95           H
ATOM   2257 HH22 ARG A 143      20.448 -38.716  63.448  1.00103.95           H
ATOM   2258  N   TYR A 144      13.888 -41.790  63.012  1.00 61.19           N
ATOM   2259  CA  TYR A 144      13.586 -42.516  61.789  1.00 59.61           C
ATOM   2260  C   TYR A 144      14.511 -42.073  60.656  1.00 56.52           C
ATOM   2261  O   TYR A 144      15.072 -40.971  60.651  1.00 49.79           O
ATOM   2262  CB  TYR A 144      12.113 -42.306  61.316  1.00 55.27           C
ATOM   2263  CG  TYR A 144      11.012 -42.968  62.127  1.00 57.89           C
ATOM   2264  CD1 TYR A 144      10.181 -42.206  62.929  1.00 57.92           C
ATOM   2265  CD2 TYR A 144      10.775 -44.335  62.067  1.00 59.60           C
ATOM   2266  CE1 TYR A 144       9.183 -42.775  63.667  1.00 55.23           C
ATOM   2267  CE2 TYR A 144       9.761 -44.904  62.797  1.00 63.92           C
ATOM   2268  CZ  TYR A 144       8.967 -44.102  63.602  1.00 62.48           C
ATOM   2269  OH  TYR A 144       7.934 -44.616  64.350  1.00 72.82           O
ATOM   2270  H   TYR A 144      13.930 -40.939  62.897  1.00 73.39           H
ATOM   2271  HA  TYR A 144      13.723 -43.465  61.940  1.00 71.49           H
ATOM   2272  HB2 TYR A 144      11.932 -41.353  61.315  1.00 66.28           H
ATOM   2273  HB3 TYR A 144      12.039 -42.644  60.409  1.00 66.28           H
ATOM   2274  HD1 TYR A 144      10.320 -41.289  62.986  1.00 69.46           H
ATOM   2275  HD2 TYR A 144      11.311 -44.871  61.528  1.00 71.47           H
ATOM   2276  HE1 TYR A 144       8.639 -42.242  64.202  1.00 66.23           H
ATOM   2277  HE2 TYR A 144       9.612 -45.821  62.757  1.00 76.66           H
ATOM   2278  HH  TYR A 144       7.886 -45.447  64.240  1.00 87.34           H
ATOM   2279  N   GLN A 145      14.560 -42.948  59.651  1.00 63.49           N
ATOM   2280  CA  GLN A 145      15.270 -42.789  58.393  1.00 50.50           C
ATOM   2281  C   GLN A 145      14.376 -43.230  57.228  1.00 49.66           C
ATOM   2282  O   GLN A 145      13.550 -44.126  57.381  1.00 51.31           O
ATOM   2283  CB  GLN A 145      16.515 -43.640  58.478  1.00 52.60           C
ATOM   2284  CG  GLN A 145      17.046 -44.179  57.205  1.00 63.70           C
ATOM   2285  CD  GLN A 145      17.809 -45.437  57.448  1.00 64.25           C
ATOM   2286  OE1 GLN A 145      18.875 -45.408  58.054  1.00 60.86           O
ATOM   2287  NE2 GLN A 145      17.254 -46.567  57.001  1.00 59.24           N
ATOM   2288  H   GLN A 145      14.151 -43.704  59.688  1.00 76.14           H
ATOM   2289  HA  GLN A 145      15.525 -41.861  58.267  1.00 60.56           H
ATOM   2290  HB2 GLN A 145      17.219 -43.106  58.878  1.00 63.07           H
ATOM   2291  HB3 GLN A 145      16.324 -44.398  59.052  1.00 63.07           H
ATOM   2292  HG2 GLN A 145      16.309 -44.378  56.606  1.00 76.40           H
ATOM   2293  HG3 GLN A 145      17.644 -43.530  56.803  1.00 76.40           H
ATOM   2294 HE21 GLN A 145      16.496 -46.543  56.597  1.00 71.05           H
ATOM   2295 HE22 GLN A 145      17.656 -47.318  57.117  1.00 71.05           H
ATOM   2296  N   TYR A 146      14.563 -42.646  56.045  1.00 41.79           N
ATOM   2297  CA  TYR A 146      13.777 -43.074  54.886  1.00 41.79           C
ATOM   2298  C   TYR A 146      14.371 -44.296  54.192  1.00 40.61           C
ATOM   2299  O   TYR A 146      15.582 -44.482  54.147  1.00 43.09           O
ATOM   2300  CB  TYR A 146      13.667 -41.962  53.851  1.00 47.47           C
ATOM   2301  CG  TYR A 146      12.516 -41.034  54.035  1.00 40.56           C
ATOM   2302  CD1 TYR A 146      11.321 -41.261  53.367  1.00 41.38           C
ATOM   2303  CD2 TYR A 146      12.603 -39.916  54.882  1.00 38.32           C
ATOM   2304  CE1 TYR A 146      10.241 -40.390  53.519  1.00 51.32           C
ATOM   2305  CE2 TYR A 146      11.486 -39.022  55.056  1.00 37.96           C
ATOM   2306  CZ  TYR A 146      10.328 -39.284  54.365  1.00 42.61           C
ATOM   2307  OH  TYR A 146       9.249 -38.449  54.478  1.00 50.86           O
ATOM   2308  H   TYR A 146      15.125 -42.014  55.888  1.00 50.11           H
ATOM   2309  HA  TYR A 146      12.881 -43.302  55.179  1.00 50.11           H
ATOM   2310  HB2 TYR A 146      14.478 -41.431  53.883  1.00 56.93           H
ATOM   2311  HB3 TYR A 146      13.579 -42.366  52.974  1.00 56.93           H
ATOM   2312  HD1 TYR A 146      11.245 -41.992  52.796  1.00 49.61           H
ATOM   2313  HD2 TYR A 146      13.395 -39.753  55.342  1.00 45.94           H
ATOM   2314  HE1 TYR A 146       9.449 -40.555  53.059  1.00 61.54           H
ATOM   2315  HE2 TYR A 146      11.552 -38.280  55.612  1.00 45.51           H
ATOM   2316  HH  TYR A 146       8.621 -38.722  53.991  1.00 60.98           H
ATOM   2317  N   ASN A 147      13.487 -45.097  53.601  1.00 40.77           N
ATOM   2318  CA  ASN A 147      13.816 -46.301  52.840  1.00 46.82           C
ATOM   2319  C   ASN A 147      13.504 -46.116  51.377  1.00 45.96           C
ATOM   2320  O   ASN A 147      13.883 -46.966  50.555  1.00 37.54           O
ATOM   2321  CB  ASN A 147      13.002 -47.518  53.327  1.00 45.03           C
ATOM   2322  CG  ASN A 147      13.236 -47.835  54.771  1.00 45.89           C
ATOM   2323  OD1 ASN A 147      14.370 -47.794  55.228  1.00 52.21           O
ATOM   2324  ND2 ASN A 147      12.173 -48.133  55.507  1.00 41.75           N
ATOM   2325  H   ASN A 147      12.640 -44.952  53.631  1.00 48.88           H
ATOM   2326  HA  ASN A 147      14.761 -46.500  52.934  1.00 56.13           H
ATOM   2327  HB2 ASN A 147      12.057 -47.333  53.210  1.00 54.00           H
ATOM   2328  HB3 ASN A 147      13.254 -48.296  52.805  1.00 54.00           H
ATOM   2329 HD21 ASN A 147      12.266 -48.321  56.341  1.00 50.06           H
ATOM   2330 HD22 ASN A 147      11.390 -48.138  55.150  1.00 50.06           H
ATOM   2331  N   VAL A 148      12.789 -45.038  51.057  1.00 44.14           N
ATOM   2332  CA  VAL A 148      12.280 -44.762  49.727  1.00 49.95           C
ATOM   2333  C   VAL A 148      12.581 -43.310  49.399  1.00 40.75           C
ATOM   2334  O   VAL A 148      13.002 -42.531  50.254  1.00 38.96           O
ATOM   2335  CB  VAL A 148      10.773 -45.029  49.620  1.00 50.81           C
ATOM   2336  CG1 VAL A 148      10.491 -46.514  49.935  1.00 54.27           C
ATOM   2337  CG2 VAL A 148      10.043 -44.084  50.547  1.00 46.68           C
ATOM   2338  H   VAL A 148      12.580 -44.429  51.626  1.00 52.93           H
ATOM   2339  HA  VAL A 148      12.738 -45.323  49.083  1.00 59.89           H
ATOM   2340  HB  VAL A 148      10.481 -44.850  48.713  1.00 60.93           H
ATOM   2341 HG11 VAL A 148       9.537 -46.675  49.865  1.00 65.08           H
ATOM   2342 HG12 VAL A 148      10.968 -47.068  49.297  1.00 65.08           H
ATOM   2343 HG13 VAL A 148      10.795 -46.709  50.835  1.00 65.08           H
ATOM   2344 HG21 VAL A 148       9.090 -44.251  50.481  1.00 55.97           H
ATOM   2345 HG22 VAL A 148      10.345 -44.238  51.456  1.00 55.97           H
ATOM   2346 HG23 VAL A 148      10.238 -43.171  50.283  1.00 55.97           H
ATOM   2347  N   LEU A 149      12.315 -42.956  48.151  1.00 40.94           N
ATOM   2348  CA  LEU A 149      12.516 -41.593  47.676  1.00 41.38           C
ATOM   2349  C   LEU A 149      11.659 -40.631  48.490  1.00 37.87           C
ATOM   2350  O   LEU A 149      10.424 -40.757  48.465  1.00 35.08           O
ATOM   2351  CB  LEU A 149      12.170 -41.452  46.196  1.00 38.20           C
ATOM   2352  CG  LEU A 149      12.943 -42.253  45.117  1.00 33.24           C
ATOM   2353  CD1 LEU A 149      12.614 -41.721  43.676  1.00 28.43           C
ATOM   2354  CD2 LEU A 149      14.442 -42.333  45.352  1.00 30.77           C
ATOM   2355  H   LEU A 149      12.013 -43.493  47.550  1.00 49.09           H
ATOM   2356  HA  LEU A 149      13.447 -41.347  47.795  1.00 49.61           H
ATOM   2357  HB2 LEU A 149      11.236 -41.693  46.095  1.00 45.80           H
ATOM   2358  HB3 LEU A 149      12.274 -40.516  45.964  1.00 45.80           H
ATOM   2359  HG  LEU A 149      12.616 -43.166  45.150  1.00 39.85           H
ATOM   2360 HD11 LEU A 149      13.112 -42.242  43.027  1.00 34.08           H
ATOM   2361 HD12 LEU A 149      11.662 -41.814  43.515  1.00 34.08           H
ATOM   2362 HD13 LEU A 149      12.871 -40.788  43.619  1.00 34.08           H
ATOM   2363 HD21 LEU A 149      14.847 -42.848  44.636  1.00 36.88           H
ATOM   2364 HD22 LEU A 149      14.808 -41.435  45.361  1.00 36.88           H
ATOM   2365 HD23 LEU A 149      14.605 -42.766  46.205  1.00 36.88           H
ATOM   2366  N   PRO A 150      12.253 -39.698  49.249  1.00 34.45           N
ATOM   2367  CA  PRO A 150      11.451 -38.719  49.998  1.00 36.25           C
ATOM   2368  C   PRO A 150      10.937 -37.549  49.172  1.00 39.10           C
ATOM   2369  O   PRO A 150      11.599 -37.062  48.249  1.00 35.07           O
ATOM   2370  CB  PRO A 150      12.416 -38.235  51.072  1.00 37.77           C
ATOM   2371  CG  PRO A 150      13.779 -38.579  50.532  1.00 40.93           C
ATOM   2372  CD  PRO A 150      13.638 -39.774  49.751  1.00 26.49           C
ATOM   2373  HA  PRO A 150      10.699 -39.161  50.423  1.00 43.46           H
ATOM   2374  HB2 PRO A 150      12.323 -37.277  51.190  1.00 45.28           H
ATOM   2375  HB3 PRO A 150      12.245 -38.704  51.904  1.00 45.28           H
ATOM   2376  HG2 PRO A 150      14.098 -37.850  49.977  1.00 49.07           H
ATOM   2377  HG3 PRO A 150      14.388 -38.730  51.272  1.00 49.07           H
ATOM   2378  HD2 PRO A 150      14.266 -39.770  49.011  1.00 31.74           H
ATOM   2379  HD3 PRO A 150      13.752 -40.558  50.310  1.00 31.74           H
ATOM   2380  N   GLN A 151       9.732 -37.085  49.518  1.00 47.87           N
ATOM   2381  CA  GLN A 151       9.215 -35.905  48.837  1.00 41.39           C
ATOM   2382  C   GLN A 151      10.087 -34.723  49.228  1.00 43.59           C
ATOM   2383  O   GLN A 151      10.366 -34.501  50.409  1.00 47.69           O
ATOM   2384  CB  GLN A 151       7.748 -35.619  49.173  1.00 55.97           C
ATOM   2385  CG  GLN A 151       6.773 -36.782  48.949  1.00 81.94           C
ATOM   2386  CD  GLN A 151       6.399 -37.044  47.490  1.00 85.01           C
ATOM   2387  OE1 GLN A 151       6.122 -38.193  47.107  1.00 87.04           O
ATOM   2388  NE2 GLN A 151       6.365 -35.989  46.684  1.00 87.32           N
ATOM   2389  H   GLN A 151       9.217 -37.422  50.118  1.00 57.40           H
ATOM   2390  HA  GLN A 151       9.287 -36.032  47.878  1.00 49.63           H
ATOM   2391  HB2 GLN A 151       7.691 -35.370  50.109  1.00 67.12           H
ATOM   2392  HB3 GLN A 151       7.447 -34.879  48.624  1.00 67.12           H
ATOM   2393  HG2 GLN A 151       7.176 -37.593  49.297  1.00 98.28           H
ATOM   2394  HG3 GLN A 151       5.953 -36.594  49.431  1.00 98.28           H
ATOM   2395 HE21 GLN A 151       6.548 -35.207  46.991  1.00104.75           H
ATOM   2396 HE22 GLN A 151       6.159 -36.088  45.854  1.00104.75           H
ATOM   2397  N   GLY A 152      10.569 -34.008  48.237  1.00 42.48           N
ATOM   2398  CA  GLY A 152      11.294 -32.796  48.476  1.00 41.62           C
ATOM   2399  C   GLY A 152      12.777 -32.977  48.518  1.00 42.77           C
ATOM   2400  O   GLY A 152      13.501 -32.007  48.758  1.00 43.22           O
ATOM   2401  H   GLY A 152      10.486 -34.210  47.405  1.00 50.94           H
ATOM   2402  HA2 GLY A 152      11.087 -32.158  47.775  1.00 49.90           H
ATOM   2403  HA3 GLY A 152      11.011 -32.418  49.323  1.00 49.90           H
ATOM   2404  N   TRP A 153      13.262 -34.183  48.324  1.00 45.21           N
ATOM   2405  CA  TRP A 153      14.691 -34.329  48.191  1.00 44.86           C
ATOM   2406  C   TRP A 153      15.052 -34.058  46.739  1.00 38.49           C
ATOM   2407  O   TRP A 153      14.251 -34.280  45.820  1.00 39.04           O
ATOM   2408  CB  TRP A 153      15.133 -35.704  48.673  1.00 39.31           C
ATOM   2409  CG  TRP A 153      16.556 -36.054  48.429  1.00 37.18           C
ATOM   2410  CD1 TRP A 153      17.645 -35.459  48.967  1.00 41.87           C
ATOM   2411  CD2 TRP A 153      17.042 -37.127  47.607  1.00 39.77           C
ATOM   2412  NE1 TRP A 153      18.790 -36.088  48.530  1.00 40.30           N
ATOM   2413  CE2 TRP A 153      18.446 -37.106  47.686  1.00 39.73           C
ATOM   2414  CE3 TRP A 153      16.422 -38.094  46.816  1.00 31.48           C
ATOM   2415  CZ2 TRP A 153      19.238 -38.008  47.010  1.00 37.89           C
ATOM   2416  CZ3 TRP A 153      17.201 -38.966  46.138  1.00 35.85           C
ATOM   2417  CH2 TRP A 153      18.601 -38.928  46.240  1.00 37.81           C
ATOM   2418  H   TRP A 153      12.805 -34.909  48.267  1.00 54.21           H
ATOM   2419  HA  TRP A 153      15.131 -33.662  48.740  1.00 53.78           H
ATOM   2420  HB2 TRP A 153      14.983 -35.755  49.630  1.00 47.13           H
ATOM   2421  HB3 TRP A 153      14.591 -36.373  48.226  1.00 47.13           H
ATOM   2422  HD1 TRP A 153      17.623 -34.737  49.552  1.00 50.20           H
ATOM   2423  HE1 TRP A 153      19.593 -35.864  48.740  1.00 48.31           H
ATOM   2424  HE3 TRP A 153      15.496 -38.125  46.740  1.00 37.73           H
ATOM   2425  HZ2 TRP A 153      20.165 -37.981  47.069  1.00 45.42           H
ATOM   2426  HZ3 TRP A 153      16.801 -39.616  45.606  1.00 42.98           H
ATOM   2427  HH2 TRP A 153      19.106 -39.548  45.765  1.00 45.32           H
ATOM   2428  N   LYS A 154      16.249 -33.506  46.564  1.00 36.79           N
ATOM   2429  CA  LYS A 154      16.750 -33.072  45.259  1.00 41.08           C
ATOM   2430  C   LYS A 154      16.673 -34.185  44.213  1.00 36.42           C
ATOM   2431  O   LYS A 154      16.406 -33.922  43.043  1.00 38.17           O
ATOM   2432  CB  LYS A 154      18.191 -32.577  45.445  1.00 42.90           C
ATOM   2433  CG  LYS A 154      18.960 -32.182  44.203  1.00 43.96           C
ATOM   2434  CD  LYS A 154      20.447 -31.978  44.554  1.00 43.05           C
ATOM   2435  CE  LYS A 154      21.263 -31.387  43.421  1.00 44.63           C
ATOM   2436  NZ  LYS A 154      22.701 -31.220  43.825  1.00 45.36           N1+
ATOM   2437  H   LYS A 154      16.807 -33.367  47.204  1.00 44.10           H
ATOM   2438  HA  LYS A 154      16.213 -32.327  44.946  1.00 49.26           H
ATOM   2439  HB2 LYS A 154      18.168 -31.800  46.024  1.00 51.44           H
ATOM   2440  HB3 LYS A 154      18.696 -33.282  45.879  1.00 51.44           H
ATOM   2441  HG2 LYS A 154      18.893 -32.887  43.540  1.00 52.71           H
ATOM   2442  HG3 LYS A 154      18.607 -31.349  43.853  1.00 52.71           H
ATOM   2443  HD2 LYS A 154      20.510 -31.375  45.311  1.00 51.62           H
ATOM   2444  HD3 LYS A 154      20.835 -32.836  44.784  1.00 51.62           H
ATOM   2445  HE2 LYS A 154      21.227 -31.981  42.655  1.00 53.52           H
ATOM   2446  HE3 LYS A 154      20.907 -30.515  43.188  1.00 53.52           H
ATOM   2447  HZ1 LYS A 154      23.168 -30.873  43.151  1.00 54.39           H
ATOM   2448  HZ2 LYS A 154      22.758 -30.676  44.527  1.00 54.39           H
ATOM   2449  HZ3 LYS A 154      23.050 -32.009  44.042  1.00 54.39           H
ATOM   2450  N   GLY A 155      16.913 -35.433  44.609  1.00 40.38           N
ATOM   2451  CA  GLY A 155      17.087 -36.475  43.615  1.00 38.01           C
ATOM   2452  C   GLY A 155      15.820 -37.252  43.281  1.00 36.88           C
ATOM   2453  O   GLY A 155      15.824 -38.093  42.392  1.00 26.80           O
ATOM   2454  H   GLY A 155      16.979 -35.693  45.426  1.00 48.42           H
ATOM   2455  HA2 GLY A 155      17.419 -36.077  42.795  1.00 45.57           H
ATOM   2456  HA3 GLY A 155      17.751 -37.107  43.933  1.00 45.57           H
ATOM   2457  N   SER A 156      14.737 -37.025  43.997  1.00 29.75           N
ATOM   2458  CA  SER A 156      13.570 -37.868  43.811  1.00 35.20           C
ATOM   2459  C   SER A 156      13.013 -37.762  42.396  1.00 44.18           C
ATOM   2460  O   SER A 156      12.806 -38.802  41.739  1.00 35.53           O
ATOM   2461  CB  SER A 156      12.521 -37.508  44.865  1.00 30.52           C
ATOM   2462  OG  SER A 156      12.953 -37.877  46.180  1.00 37.28           O
ATOM   2463  H   SER A 156      14.650 -36.404  44.585  1.00 35.65           H
ATOM   2464  HA  SER A 156      13.828 -38.792  43.956  1.00 42.20           H
ATOM   2465  HB2 SER A 156      12.369 -36.550  44.842  1.00 36.58           H
ATOM   2466  HB3 SER A 156      11.697 -37.978  44.662  1.00 36.58           H
ATOM   2467  HG  SER A 156      12.365 -37.671  46.743  1.00 44.69           H
ATOM   2468  N   PRO A 157      12.763 -36.571  41.869  1.00 46.62           N
ATOM   2469  CA  PRO A 157      12.159 -36.498  40.531  1.00 43.58           C
ATOM   2470  C   PRO A 157      12.986 -37.204  39.486  1.00 38.88           C
ATOM   2471  O   PRO A 157      12.439 -37.956  38.665  1.00 35.63           O
ATOM   2472  CB  PRO A 157      12.061 -34.984  40.297  1.00 43.52           C
ATOM   2473  CG  PRO A 157      12.012 -34.395  41.710  1.00 34.41           C
ATOM   2474  CD  PRO A 157      13.050 -35.233  42.409  1.00 40.25           C
ATOM   2475  HA  PRO A 157      11.267 -36.879  40.545  1.00 52.25           H
ATOM   2476  HB2 PRO A 157      12.845 -34.672  39.818  1.00 52.18           H
ATOM   2477  HB3 PRO A 157      11.249 -34.777  39.807  1.00 52.18           H
ATOM   2478  HG2 PRO A 157      12.264 -33.458  41.695  1.00 41.25           H
ATOM   2479  HG3 PRO A 157      11.133 -34.522  42.099  1.00 41.25           H
ATOM   2480  HD2 PRO A 157      13.944 -34.948  42.164  1.00 48.26           H
ATOM   2481  HD3 PRO A 157      12.915 -35.215  43.370  1.00 48.26           H
ATOM   2482  N   ALA A 158      14.303 -36.974  39.519  1.00 36.41           N
ATOM   2483  CA  ALA A 158      15.231 -37.610  38.591  1.00 36.82           C
ATOM   2484  C   ALA A 158      15.133 -39.108  38.685  1.00 36.46           C
ATOM   2485  O   ALA A 158      15.044 -39.790  37.671  1.00 41.47           O
ATOM   2486  CB  ALA A 158      16.675 -37.183  38.885  1.00 34.73           C
ATOM   2487  H   ALA A 158      14.683 -36.444  40.080  1.00 43.65           H
ATOM   2488  HA  ALA A 158      15.012 -37.345  37.684  1.00 44.14           H
ATOM   2489  HB1 ALA A 158      17.267 -37.621  38.254  1.00 41.63           H
ATOM   2490  HB2 ALA A 158      16.744 -36.220  38.791  1.00 41.63           H
ATOM   2491  HB3 ALA A 158      16.903 -37.445  39.790  1.00 41.63           H
ATOM   2492  N   ILE A 159      15.215 -39.639  39.902  1.00 38.74           N
ATOM   2493  CA  ILE A 159      15.298 -41.072  40.082  1.00 35.25           C
ATOM   2494  C   ILE A 159      13.962 -41.705  39.749  1.00 36.16           C
ATOM   2495  O   ILE A 159      13.903 -42.744  39.093  1.00 39.82           O
ATOM   2496  CB  ILE A 159      15.760 -41.414  41.504  1.00 32.08           C
ATOM   2497  CG1 ILE A 159      17.234 -41.052  41.689  1.00 40.44           C
ATOM   2498  CG2 ILE A 159      15.636 -42.893  41.756  1.00 31.97           C
ATOM   2499  CD1 ILE A 159      17.616 -40.847  43.135  1.00 38.35           C
ATOM   2500  H   ILE A 159      15.224 -39.187  40.634  1.00 46.44           H
ATOM   2501  HA  ILE A 159      15.956 -41.427  39.463  1.00 42.26           H
ATOM   2502  HB  ILE A 159      15.222 -40.927  42.148  1.00 38.45           H
ATOM   2503 HG12 ILE A 159      17.781 -41.770  41.334  1.00 48.48           H
ATOM   2504 HG13 ILE A 159      17.418 -40.228  41.211  1.00 48.48           H
ATOM   2505 HG21 ILE A 159      15.933 -43.084  42.659  1.00 38.32           H
ATOM   2506 HG22 ILE A 159      14.708 -43.154  41.650  1.00 38.32           H
ATOM   2507 HG23 ILE A 159      16.189 -43.369  41.117  1.00 38.32           H
ATOM   2508 HD11 ILE A 159      18.558 -40.621  43.183  1.00 45.97           H
ATOM   2509 HD12 ILE A 159      17.083 -40.124  43.503  1.00 45.97           H
ATOM   2510 HD13 ILE A 159      17.446 -41.666  43.626  1.00 45.97           H
ATOM   2511  N   PHE A 160      12.867 -41.085  40.169  1.00 37.70           N
ATOM   2512  CA  PHE A 160      11.553 -41.586  39.800  1.00 38.68           C
ATOM   2513  C   PHE A 160      11.346 -41.621  38.276  1.00 43.66           C
ATOM   2514  O   PHE A 160      10.809 -42.596  37.726  1.00 36.61           O
ATOM   2515  CB  PHE A 160      10.488 -40.746  40.480  1.00 46.30           C
ATOM   2516  CG  PHE A 160       9.127 -41.127  40.102  1.00 62.92           C
ATOM   2517  CD1 PHE A 160       8.544 -40.564  38.982  1.00 73.14           C
ATOM   2518  CD2 PHE A 160       8.419 -42.079  40.832  1.00 77.31           C
ATOM   2519  CE1 PHE A 160       7.272 -40.912  38.588  1.00 71.73           C
ATOM   2520  CE2 PHE A 160       7.126 -42.435  40.436  1.00 79.77           C
ATOM   2521  CZ  PHE A 160       6.564 -41.840  39.307  1.00 76.07           C
ATOM   2522  H   PHE A 160      12.857 -40.381  40.663  1.00 45.19           H
ATOM   2523  HA  PHE A 160      11.464 -42.494  40.128  1.00 46.37           H
ATOM   2524  HB2 PHE A 160      10.571 -40.849  41.441  1.00 55.52           H
ATOM   2525  HB3 PHE A 160      10.617 -39.816  40.235  1.00 55.52           H
ATOM   2526  HD1 PHE A 160       9.017 -39.933  38.490  1.00 87.73           H
ATOM   2527  HD2 PHE A 160       8.801 -42.471  41.584  1.00 92.73           H
ATOM   2528  HE1 PHE A 160       6.893 -40.517  37.836  1.00 86.03           H
ATOM   2529  HE2 PHE A 160       6.644 -43.065  40.922  1.00 95.68           H
ATOM   2530  HZ  PHE A 160       5.704 -42.074  39.040  1.00 91.24           H
ATOM   2531  N   GLN A 161      11.730 -40.566  37.578  1.00 37.82           N
ATOM   2532  CA  GLN A 161      11.466 -40.528  36.161  1.00 37.47           C
ATOM   2533  C   GLN A 161      12.271 -41.610  35.443  1.00 46.04           C
ATOM   2534  O   GLN A 161      11.770 -42.301  34.547  1.00 42.56           O
ATOM   2535  CB  GLN A 161      11.798 -39.138  35.683  1.00 46.55           C
ATOM   2536  CG  GLN A 161      11.050 -38.655  34.487  1.00 71.30           C
ATOM   2537  CD  GLN A 161      11.984 -38.567  33.324  1.00 95.87           C
ATOM   2538  OE1 GLN A 161      12.037 -39.494  32.508  1.00101.69           O
ATOM   2539  NE2 GLN A 161      12.792 -37.487  33.267  1.00104.46           N
ATOM   2540  H   GLN A 161      12.134 -39.877  37.896  1.00 45.34           H
ATOM   2541  HA  GLN A 161      10.523 -40.691  36.003  1.00 44.91           H
ATOM   2542  HB2 GLN A 161      11.617 -38.517  36.406  1.00 55.82           H
ATOM   2543  HB3 GLN A 161      12.742 -39.109  35.463  1.00 55.82           H
ATOM   2544  HG2 GLN A 161      10.341 -39.280  34.270  1.00 85.52           H
ATOM   2545  HG3 GLN A 161      10.687 -37.773  34.663  1.00 85.52           H
ATOM   2546 HE21 GLN A 161      12.754 -36.889  33.883  1.00125.31           H
ATOM   2547 HE22 GLN A 161      13.345 -37.398  32.615  1.00125.31           H
ATOM   2548  N   SER A 162      13.516 -41.783  35.858  1.00 41.85           N
ATOM   2549  CA  SER A 162      14.390 -42.807  35.300  1.00 39.66           C
ATOM   2550  C   SER A 162      13.902 -44.206  35.635  1.00 35.91           C
ATOM   2551  O   SER A 162      14.060 -45.116  34.834  1.00 41.73           O
ATOM   2552  CB  SER A 162      15.794 -42.606  35.856  1.00 43.52           C
ATOM   2553  OG  SER A 162      16.562 -43.788  35.829  1.00 60.26           O
ATOM   2554  H   SER A 162      13.887 -41.311  36.474  1.00 50.18           H
ATOM   2555  HA  SER A 162      14.424 -42.715  34.335  1.00 47.55           H
ATOM   2556  HB2 SER A 162      16.245 -41.931  35.325  1.00 52.17           H
ATOM   2557  HB3 SER A 162      15.723 -42.304  36.776  1.00 52.17           H
ATOM   2558  HG  SER A 162      17.327 -43.640  36.141  1.00 72.27           H
ATOM   2559  N   SER A 163      13.359 -44.408  36.839  1.00 37.50           N
ATOM   2560  CA  SER A 163      12.703 -45.675  37.185  1.00 38.31           C
ATOM   2561  C   SER A 163      11.430 -45.884  36.379  1.00 47.18           C
ATOM   2562  O   SER A 163      11.130 -47.009  35.968  1.00 38.63           O
ATOM   2563  CB  SER A 163      12.289 -45.734  38.658  1.00 40.17           C
ATOM   2564  OG  SER A 163      13.301 -45.413  39.569  1.00 45.19           O
ATOM   2565  H   SER A 163      13.356 -43.827  37.474  1.00 44.96           H
ATOM   2566  HA  SER A 163      13.307 -46.412  37.004  1.00 45.93           H
ATOM   2567  HB2 SER A 163      11.556 -45.114  38.791  1.00 48.15           H
ATOM   2568  HB3 SER A 163      11.984 -46.635  38.850  1.00 48.15           H
ATOM   2569  HG  SER A 163      13.574 -44.631  39.431  1.00 54.18           H
ATOM   2570  N   MET A 164      10.603 -44.843  36.240  1.00 40.75           N
ATOM   2571  CA  MET A 164       9.375 -45.056  35.504  1.00 43.67           C
ATOM   2572  C   MET A 164       9.707 -45.468  34.098  1.00 40.86           C
ATOM   2573  O   MET A 164       9.103 -46.398  33.551  1.00 32.74           O
ATOM   2574  CB  MET A 164       8.503 -43.801  35.486  1.00 49.22           C
ATOM   2575  CG  MET A 164       7.138 -44.068  34.872  1.00 52.69           C
ATOM   2576  SD  MET A 164       6.232 -45.416  35.657  1.00 48.40           S
ATOM   2577  CE  MET A 164       5.215 -44.350  36.655  1.00 54.72           C
ATOM   2578  H   MET A 164      10.727 -44.049  36.546  1.00 48.86           H
ATOM   2579  HA  MET A 164       8.870 -45.766  35.931  1.00 52.36           H
ATOM   2580  HB2 MET A 164       8.371 -43.491  36.396  1.00 59.02           H
ATOM   2581  HB3 MET A 164       8.943 -43.115  34.960  1.00 59.02           H
ATOM   2582  HG2 MET A 164       6.599 -43.265  34.949  1.00 63.18           H
ATOM   2583  HG3 MET A 164       7.256 -44.295  33.937  1.00 63.18           H
ATOM   2584  HE1 MET A 164       4.616 -44.895  37.190  1.00 65.62           H
ATOM   2585  HE2 MET A 164       5.786 -43.820  37.233  1.00 65.62           H
ATOM   2586  HE3 MET A 164       4.702 -43.768  36.073  1.00 65.62           H
ATOM   2587  N   THR A 165      10.712 -44.812  33.526  1.00 42.73           N
ATOM   2588  CA  THR A 165      11.162 -45.138  32.194  1.00 40.76           C
ATOM   2589  C   THR A 165      11.579 -46.599  32.080  1.00 45.37           C
ATOM   2590  O   THR A 165      11.254 -47.258  31.094  1.00 43.87           O
ATOM   2591  CB  THR A 165      12.305 -44.217  31.823  1.00 48.81           C
ATOM   2592  OG1 THR A 165      11.856 -42.845  31.872  1.00 52.96           O
ATOM   2593  CG2 THR A 165      12.808 -44.555  30.436  1.00 46.67           C
ATOM   2594  H   THR A 165      11.148 -44.171  33.897  1.00 51.23           H
ATOM   2595  HA  THR A 165      10.436 -44.984  31.569  1.00 48.86           H
ATOM   2596  HB  THR A 165      13.035 -44.340  32.450  1.00 58.53           H
ATOM   2597  HG1 THR A 165      11.591 -42.657  32.647  1.00 63.51           H
ATOM   2598 HG21 THR A 165      13.540 -43.966  30.196  1.00 55.96           H
ATOM   2599 HG22 THR A 165      13.120 -45.473  30.411  1.00 55.96           H
ATOM   2600 HG23 THR A 165      12.093 -44.448  29.789  1.00 55.96           H
ATOM   2601  N   LYS A 166      12.280 -47.138  33.081  1.00 48.34           N
ATOM   2602  CA  LYS A 166      12.654 -48.561  33.036  1.00 50.21           C
ATOM   2603  C   LYS A 166      11.427 -49.461  33.073  1.00 40.94           C
ATOM   2604  O   LYS A 166      11.346 -50.434  32.330  1.00 42.37           O
ATOM   2605  CB  LYS A 166      13.613 -48.931  34.188  1.00 56.15           C
ATOM   2606  CG  LYS A 166      15.151 -48.679  33.941  1.00 61.55           C
ATOM   2607  CD  LYS A 166      16.016 -49.001  35.160  1.00 80.65           C
ATOM   2608  CE  LYS A 166      15.747 -50.437  35.709  1.00100.20           C
ATOM   2609  NZ  LYS A 166      16.454 -50.740  36.997  1.00102.39           N1+
ATOM   2610  H   LYS A 166      12.547 -46.716  33.781  1.00 57.96           H
ATOM   2611  HA  LYS A 166      13.118 -48.733  32.202  1.00 60.21           H
ATOM   2612  HB2 LYS A 166      13.361 -48.416  34.970  1.00 67.34           H
ATOM   2613  HB3 LYS A 166      13.505 -49.876  34.380  1.00 67.34           H
ATOM   2614  HG2 LYS A 166      15.448 -49.240  33.207  1.00 73.82           H
ATOM   2615  HG3 LYS A 166      15.285 -47.744  33.718  1.00 73.82           H
ATOM   2616  HD2 LYS A 166      16.952 -48.943  34.910  1.00 96.74           H
ATOM   2617  HD3 LYS A 166      15.820 -48.366  35.866  1.00 96.74           H
ATOM   2618  HE2 LYS A 166      14.795 -50.539  35.863  1.00120.20           H
ATOM   2619  HE3 LYS A 166      16.044 -51.084  35.049  1.00120.20           H
ATOM   2620  HZ1 LYS A 166      16.264 -51.569  37.260  1.00122.82           H
ATOM   2621  HZ2 LYS A 166      17.334 -50.666  36.885  1.00122.82           H
ATOM   2622  HZ3 LYS A 166      16.194 -50.169  37.628  1.00122.82           H
ATOM   2623  N   ILE A 167      10.477 -49.167  33.953  1.00 45.55           N
ATOM   2624  CA  ILE A 167       9.271 -49.990  34.099  1.00 38.60           C
ATOM   2625  C   ILE A 167       8.433 -50.006  32.816  1.00 49.00           C
ATOM   2626  O   ILE A 167       7.807 -51.020  32.502  1.00 46.90           O
ATOM   2627  CB  ILE A 167       8.452 -49.494  35.301  1.00 37.57           C
ATOM   2628  CG1 ILE A 167       9.242 -49.767  36.570  1.00 46.20           C
ATOM   2629  CG2 ILE A 167       7.061 -50.121  35.339  1.00 48.13           C
ATOM   2630  CD1 ILE A 167       8.628 -49.212  37.810  1.00 40.10           C
ATOM   2631  H   ILE A 167      10.504 -48.492  34.485  1.00 54.62           H
ATOM   2632  HA  ILE A 167       9.540 -50.904  34.285  1.00 46.28           H
ATOM   2633  HB  ILE A 167       8.345 -48.534  35.215  1.00 45.04           H
ATOM   2634 HG12 ILE A 167       9.322 -50.727  36.685  1.00 55.39           H
ATOM   2635 HG13 ILE A 167      10.124 -49.375  36.477  1.00 55.39           H
ATOM   2636 HG21 ILE A 167       6.582 -49.780  36.111  1.00 57.72           H
ATOM   2637 HG22 ILE A 167       6.587 -49.888  34.525  1.00 57.72           H
ATOM   2638 HG23 ILE A 167       7.151 -51.085  35.405  1.00 57.72           H
ATOM   2639 HD11 ILE A 167       9.194 -49.431  38.567  1.00 48.08           H
ATOM   2640 HD12 ILE A 167       8.552 -48.249  37.721  1.00 48.08           H
ATOM   2641 HD13 ILE A 167       7.749 -49.604  37.929  1.00 48.08           H
ATOM   2642  N   LEU A 168       8.357 -48.875  32.082  1.00 54.48           N
ATOM   2643  CA  LEU A 168       7.490 -48.784  30.896  1.00 53.32           C
ATOM   2644  C   LEU A 168       8.139 -49.351  29.634  1.00 59.74           C
ATOM   2645  O   LEU A 168       7.451 -49.530  28.620  1.00 54.62           O
ATOM   2646  CB  LEU A 168       7.087 -47.330  30.616  1.00 43.26           C
ATOM   2647  CG  LEU A 168       6.301 -46.599  31.721  1.00 52.48           C
ATOM   2648  CD1 LEU A 168       6.196 -45.124  31.431  1.00 42.55           C
ATOM   2649  CD2 LEU A 168       4.892 -47.198  31.929  1.00 51.09           C
ATOM   2650  H   LEU A 168       8.797 -48.155  32.252  1.00 65.33           H
ATOM   2651  HA  LEU A 168       6.679 -49.289  31.064  1.00 63.94           H
ATOM   2652  HB2 LEU A 168       7.895 -46.819  30.453  1.00 51.87           H
ATOM   2653  HB3 LEU A 168       6.536 -47.318  29.817  1.00 51.87           H
ATOM   2654  HG  LEU A 168       6.785 -46.697  32.556  1.00 62.94           H
ATOM   2655 HD11 LEU A 168       5.697 -44.697  32.145  1.00 51.01           H
ATOM   2656 HD12 LEU A 168       7.089 -44.748  31.380  1.00 51.01           H
ATOM   2657 HD13 LEU A 168       5.736 -45.001  30.586  1.00 51.01           H
ATOM   2658 HD21 LEU A 168       4.441 -46.705  32.632  1.00 61.27           H
ATOM   2659 HD22 LEU A 168       4.393 -47.126  31.100  1.00 61.27           H
ATOM   2660 HD23 LEU A 168       4.981 -48.130  32.182  1.00 61.27           H
ATOM   2661  N   GLU A 169       9.455 -49.579  29.665  1.00 63.11           N
ATOM   2662  CA  GLU A 169      10.210 -50.081  28.511  1.00 64.17           C
ATOM   2663  C   GLU A 169       9.566 -51.291  27.836  1.00 60.83           C
ATOM   2664  O   GLU A 169       9.456 -51.299  26.597  1.00 55.80           O
ATOM   2665  CB  GLU A 169      11.626 -50.380  29.031  1.00 71.32           C
ATOM   2666  CG  GLU A 169      12.557 -51.159  28.132  1.00 88.21           C
ATOM   2667  CD  GLU A 169      13.359 -50.254  27.205  1.00103.40           C
ATOM   2668  OE1 GLU A 169      12.789 -49.241  26.702  1.00103.69           O
ATOM   2669  OE2 GLU A 169      14.563 -50.556  26.999  1.00106.08           O1-
ATOM   2670  H   GLU A 169       9.944 -49.448  30.360  1.00 75.69           H
ATOM   2671  HA  GLU A 169      10.278 -49.375  27.850  1.00 76.97           H
ATOM   2672  HB2 GLU A 169      12.059 -49.534  29.221  1.00 85.54           H
ATOM   2673  HB3 GLU A 169      11.541 -50.885  29.855  1.00 85.54           H
ATOM   2674  HG2 GLU A 169      13.182 -51.659  28.680  1.00105.81           H
ATOM   2675  HG3 GLU A 169      12.036 -51.765  27.583  1.00105.81           H
ATOM   2676  N   PRO A 170       9.142 -52.322  28.561  1.00 48.60           N
ATOM   2677  CA  PRO A 170       8.473 -53.487  27.970  1.00 46.31           C
ATOM   2678  C   PRO A 170       7.158 -53.192  27.290  1.00 54.04           C
ATOM   2679  O   PRO A 170       6.918 -53.566  26.146  1.00 64.55           O
ATOM   2680  CB  PRO A 170       8.208 -54.379  29.191  1.00 52.37           C
ATOM   2681  CG  PRO A 170       9.074 -53.832  30.268  1.00 51.49           C
ATOM   2682  CD  PRO A 170       9.205 -52.409  30.023  1.00 46.90           C
ATOM   2683  HA  PRO A 170       9.065 -53.946  27.354  1.00 55.53           H
ATOM   2684  HB2 PRO A 170       7.272 -54.322  29.441  1.00 62.80           H
ATOM   2685  HB3 PRO A 170       8.453 -55.295  28.986  1.00 62.80           H
ATOM   2686  HG2 PRO A 170       8.655 -53.989  31.129  1.00 61.75           H
ATOM   2687  HG3 PRO A 170       9.943 -54.262  30.232  1.00 61.75           H
ATOM   2688  HD2 PRO A 170       8.465 -51.926  30.424  1.00 56.23           H
ATOM   2689  HD3 PRO A 170      10.060 -52.086  30.346  1.00 56.23           H
ATOM   2690  N   PHE A 171       6.261 -52.592  28.058  1.00 53.12           N
ATOM   2691  CA  PHE A 171       4.965 -52.193  27.547  1.00 43.88           C
ATOM   2692  C   PHE A 171       5.077 -51.323  26.302  1.00 45.25           C
ATOM   2693  O   PHE A 171       4.317 -51.505  25.347  1.00 51.05           O
ATOM   2694  CB  PHE A 171       4.221 -51.451  28.647  1.00 56.38           C
ATOM   2695  CG  PHE A 171       2.782 -51.272  28.369  1.00 53.61           C
ATOM   2696  CD1 PHE A 171       1.868 -52.234  28.752  1.00 54.43           C
ATOM   2697  CD2 PHE A 171       2.338 -50.153  27.694  1.00 45.23           C
ATOM   2698  CE1 PHE A 171       0.538 -52.069  28.495  1.00 52.20           C
ATOM   2699  CE2 PHE A 171       1.030 -49.993  27.430  1.00 47.80           C
ATOM   2700  CZ  PHE A 171       0.121 -50.950  27.832  1.00 48.08           C
ATOM   2701  H   PHE A 171       6.383 -52.404  28.888  1.00 63.70           H
ATOM   2702  HA  PHE A 171       4.455 -52.985  27.317  1.00 52.61           H
ATOM   2703  HB2 PHE A 171       4.304 -51.951  29.474  1.00 67.62           H
ATOM   2704  HB3 PHE A 171       4.615 -50.571  28.753  1.00 67.62           H
ATOM   2705  HD1 PHE A 171       2.159 -52.991  29.207  1.00 65.27           H
ATOM   2706  HD2 PHE A 171       2.947 -49.503  27.425  1.00 54.23           H
ATOM   2707  HE1 PHE A 171      -0.076 -52.716  28.759  1.00 62.59           H
ATOM   2708  HE2 PHE A 171       0.736 -49.232  26.982  1.00 57.31           H
ATOM   2709  HZ  PHE A 171      -0.783 -50.833  27.647  1.00 57.65           H
ATOM   2710  N   ARG A 172       5.985 -50.344  26.304  1.00 47.56           N
ATOM   2711  CA  ARG A 172       6.166 -49.505  25.121  1.00 46.27           C
ATOM   2712  C   ARG A 172       6.589 -50.348  23.923  1.00 49.19           C
ATOM   2713  O   ARG A 172       6.133 -50.134  22.789  1.00 46.03           O
ATOM   2714  CB  ARG A 172       7.204 -48.416  25.389  1.00 45.39           C
ATOM   2715  CG  ARG A 172       6.791 -47.295  26.282  1.00 52.92           C
ATOM   2716  CD  ARG A 172       7.832 -46.191  26.196  1.00 54.62           C
ATOM   2717  NE  ARG A 172       7.914 -45.239  27.329  1.00 48.63           N
ATOM   2718  CZ  ARG A 172       7.379 -44.030  27.335  1.00 50.78           C
ATOM   2719  NH1 ARG A 172       6.670 -43.597  26.296  1.00 66.61           N
ATOM   2720  NH2 ARG A 172       7.543 -43.249  28.372  1.00 51.52           N1+
ATOM   2721  H   ARG A 172       6.499 -50.148  26.965  1.00 57.03           H
ATOM   2722  HA  ARG A 172       5.324 -49.074  24.905  1.00 55.48           H
ATOM   2723  HB2 ARG A 172       7.981 -48.832  25.794  1.00 54.43           H
ATOM   2724  HB3 ARG A 172       7.458 -48.025  24.539  1.00 54.43           H
ATOM   2725  HG2 ARG A 172       5.936 -46.941  25.991  1.00 63.45           H
ATOM   2726  HG3 ARG A 172       6.741 -47.607  27.199  1.00 63.45           H
ATOM   2727  HD2 ARG A 172       8.704 -46.608  26.112  1.00 65.50           H
ATOM   2728  HD3 ARG A 172       7.651 -45.669  25.399  1.00 65.50           H
ATOM   2729  HE  ARG A 172       8.339 -45.491  28.033  1.00 58.31           H
ATOM   2730 HH11 ARG A 172       6.567 -44.100  25.606  1.00 79.88           H
ATOM   2731 HH12 ARG A 172       6.320 -42.811  26.311  1.00 79.88           H
ATOM   2732 HH21 ARG A 172       7.992 -43.526  29.052  1.00 61.79           H
ATOM   2733 HH22 ARG A 172       7.180 -42.470  28.385  1.00 61.79           H
ATOM   2734  N   LYS A 173       7.451 -51.327  24.179  1.00 58.98           N
ATOM   2735  CA  LYS A 173       8.006 -52.190  23.141  1.00 66.86           C
ATOM   2736  C   LYS A 173       6.909 -53.044  22.483  1.00 67.63           C
ATOM   2737  O   LYS A 173       6.876 -53.202  21.254  1.00 66.69           O
ATOM   2738  CB  LYS A 173       9.094 -53.068  23.792  1.00 64.08           C
ATOM   2739  CG  LYS A 173      10.363 -53.319  22.990  1.00 82.28           C
ATOM   2740  CD  LYS A 173      11.232 -52.059  22.761  1.00 87.60           C
ATOM   2741  CE  LYS A 173      12.135 -51.705  23.940  1.00 87.38           C
ATOM   2742  NZ  LYS A 173      13.261 -52.666  24.193  1.00 81.93           N1+
ATOM   2743  H   LYS A 173       7.737 -51.516  24.967  1.00 70.73           H
ATOM   2744  HA  LYS A 173       8.422 -51.644  22.456  1.00 80.19           H
ATOM   2745  HB2 LYS A 173       9.362 -52.647  24.623  1.00 76.85           H
ATOM   2746  HB3 LYS A 173       8.704 -53.935  23.985  1.00 76.85           H
ATOM   2747  HG2 LYS A 173      10.905 -53.969  23.463  1.00 98.69           H
ATOM   2748  HG3 LYS A 173      10.117 -53.669  22.120  1.00 98.69           H
ATOM   2749  HD2 LYS A 173      11.799 -52.207  21.988  1.00105.08           H
ATOM   2750  HD3 LYS A 173      10.648 -51.302  22.598  1.00105.08           H
ATOM   2751  HE2 LYS A 173      12.527 -50.833  23.776  1.00104.81           H
ATOM   2752  HE3 LYS A 173      11.593 -51.672  24.743  1.00104.81           H
ATOM   2753  HZ1 LYS A 173      13.741 -52.395  24.892  1.00 98.27           H
ATOM   2754  HZ2 LYS A 173      12.936 -53.477  24.362  1.00 98.27           H
ATOM   2755  HZ3 LYS A 173      13.790 -52.710  23.478  1.00 98.27           H
ATOM   2756  N   GLN A 174       6.017 -53.631  23.303  1.00 54.24           N
ATOM   2757  CA  GLN A 174       4.928 -54.483  22.818  1.00 47.68           C
ATOM   2758  C   GLN A 174       3.752 -53.701  22.236  1.00 59.86           C
ATOM   2759  O   GLN A 174       2.915 -54.281  21.533  1.00 68.22           O
ATOM   2760  CB  GLN A 174       4.334 -55.311  23.947  1.00 61.45           C
ATOM   2761  CG  GLN A 174       5.277 -55.856  24.997  1.00 70.44           C
ATOM   2762  CD  GLN A 174       4.543 -56.222  26.292  1.00 82.92           C
ATOM   2763  OE1 GLN A 174       3.350 -55.890  26.491  1.00 81.82           O
ATOM   2764  NE2 GLN A 174       5.265 -56.896  27.190  1.00 84.59           N
ATOM   2765  H   GLN A 174       6.027 -53.545  24.159  1.00 65.05           H
ATOM   2766  HA  GLN A 174       5.266 -55.085  22.137  1.00 57.17           H
ATOM   2767  HB2 GLN A 174       3.684 -54.760  24.411  1.00 73.69           H
ATOM   2768  HB3 GLN A 174       3.881 -56.072  23.553  1.00 73.69           H
ATOM   2769  HG2 GLN A 174       5.706 -56.656  24.656  1.00 84.48           H
ATOM   2770  HG3 GLN A 174       5.943 -55.183  25.207  1.00 84.48           H
ATOM   2771 HE21 GLN A 174       6.085 -57.095  27.021  1.00101.47           H
ATOM   2772 HE22 GLN A 174       4.911 -57.132  27.937  1.00101.47           H
ATOM   2773  N   ASN A 175       3.557 -52.452  22.648  1.00 61.58           N
ATOM   2774  CA  ASN A 175       2.446 -51.632  22.177  1.00 52.28           C
ATOM   2775  C   ASN A 175       3.029 -50.338  21.624  1.00 50.96           C
ATOM   2776  O   ASN A 175       2.749 -49.252  22.132  1.00 53.49           O
ATOM   2777  CB  ASN A 175       1.449 -51.336  23.289  1.00 49.33           C
ATOM   2778  CG  ASN A 175       0.985 -52.572  24.038  1.00 58.86           C
ATOM   2779  OD1 ASN A 175      -0.026 -53.178  23.678  1.00 68.27           O
ATOM   2780  ND2 ASN A 175       1.655 -52.894  25.142  1.00 52.75           N
ATOM   2781  H   ASN A 175       4.066 -52.049  23.212  1.00 73.86           H
ATOM   2782  HA  ASN A 175       1.982 -52.093  21.461  1.00 62.69           H
ATOM   2783  HB2 ASN A 175       1.864 -50.739  23.930  1.00 59.15           H
ATOM   2784  HB3 ASN A 175       0.667 -50.912  22.903  1.00 59.15           H
ATOM   2785 HD21 ASN A 175       1.426 -53.586  25.597  1.00 63.26           H
ATOM   2786 HD22 ASN A 175       2.317 -52.410  25.399  1.00 63.26           H
ATOM   2787  N   PRO A 176       3.854 -50.412  20.582  1.00 52.85           N
ATOM   2788  CA  PRO A 176       4.412 -49.173  20.015  1.00 57.21           C
ATOM   2789  C   PRO A 176       3.367 -48.235  19.458  1.00 56.20           C
ATOM   2790  O   PRO A 176       3.673 -47.054  19.247  1.00 61.22           O
ATOM   2791  CB  PRO A 176       5.340 -49.671  18.909  1.00 48.87           C
ATOM   2792  CG  PRO A 176       4.714 -50.905  18.476  1.00 55.48           C
ATOM   2793  CD  PRO A 176       4.204 -51.572  19.757  1.00 53.13           C
ATOM   2794  HA  PRO A 176       4.936 -48.705  20.684  1.00 68.61           H
ATOM   2795  HB2 PRO A 176       5.372 -49.025  18.187  1.00 58.60           H
ATOM   2796  HB3 PRO A 176       6.225 -49.838  19.269  1.00 58.60           H
ATOM   2797  HG2 PRO A 176       3.978 -50.705  17.878  1.00 66.53           H
ATOM   2798  HG3 PRO A 176       5.371 -51.467  18.036  1.00 66.53           H
ATOM   2799  HD2 PRO A 176       3.418 -52.111  19.572  1.00 63.71           H
ATOM   2800  HD3 PRO A 176       4.908 -52.091  20.176  1.00 63.71           H
ATOM   2801  N   ASP A 177       2.145 -48.703  19.216  1.00 58.65           N
ATOM   2802  CA  ASP A 177       1.080 -47.806  18.778  1.00 61.14           C
ATOM   2803  C   ASP A 177       0.420 -47.059  19.941  1.00 57.39           C
ATOM   2804  O   ASP A 177      -0.702 -46.575  19.810  1.00 61.56           O
ATOM   2805  CB  ASP A 177       0.036 -48.574  17.949  1.00 65.27           C
ATOM   2806  CG  ASP A 177      -0.662 -49.697  18.711  1.00 75.01           C
ATOM   2807  OD1 ASP A 177      -0.067 -50.360  19.605  1.00 71.86           O
ATOM   2808  OD2 ASP A 177      -1.834 -49.934  18.355  1.00 82.79           O1-
ATOM   2809  H   ASP A 177       1.909 -49.526  19.296  1.00 70.34           H
ATOM   2810  HA  ASP A 177       1.471 -47.137  18.195  1.00 73.33           H
ATOM   2811  HB2 ASP A 177      -0.645 -47.951  17.651  1.00 78.29           H
ATOM   2812  HB3 ASP A 177       0.478 -48.969  17.181  1.00 78.29           H
ATOM   2813  N   ILE A 178       1.105 -46.967  21.076  1.00 57.60           N
ATOM   2814  CA  ILE A 178       0.646 -46.236  22.248  1.00 46.01           C
ATOM   2815  C   ILE A 178       1.709 -45.203  22.600  1.00 44.47           C
ATOM   2816  O   ILE A 178       2.894 -45.530  22.679  1.00 50.17           O
ATOM   2817  CB  ILE A 178       0.403 -47.172  23.435  1.00 45.83           C
ATOM   2818  CG1 ILE A 178      -0.715 -48.161  23.144  1.00 60.83           C
ATOM   2819  CG2 ILE A 178       0.110 -46.378  24.673  1.00 49.57           C
ATOM   2820  CD1 ILE A 178      -2.068 -47.578  23.143  1.00 66.03           C
ATOM   2821  H   ILE A 178       1.873 -47.337  21.192  1.00 69.08           H
ATOM   2822  HA  ILE A 178      -0.181 -45.773  22.042  1.00 55.17           H
ATOM   2823  HB  ILE A 178       1.217 -47.677  23.589  1.00 54.96           H
ATOM   2824 HG12 ILE A 178      -0.563 -48.551  22.269  1.00 72.95           H
ATOM   2825 HG13 ILE A 178      -0.696 -48.857  23.819  1.00 72.95           H
ATOM   2826 HG21 ILE A 178      -0.040 -46.989  25.411  1.00 59.44           H
ATOM   2827 HG22 ILE A 178       0.868 -45.804  24.867  1.00 59.44           H
ATOM   2828 HG23 ILE A 178      -0.683 -45.840  24.522  1.00 59.44           H
ATOM   2829 HD11 ILE A 178      -2.712 -48.277  22.950  1.00 79.19           H
ATOM   2830 HD12 ILE A 178      -2.247 -47.195  24.017  1.00 79.19           H
ATOM   2831 HD13 ILE A 178      -2.114 -46.888  22.463  1.00 79.19           H
ATOM   2832  N   VAL A 179       1.290 -43.963  22.793  1.00 45.24           N
ATOM   2833  CA  VAL A 179       2.162 -42.863  23.200  1.00 43.14           C
ATOM   2834  C   VAL A 179       1.993 -42.593  24.689  1.00 42.01           C
ATOM   2835  O   VAL A 179       0.867 -42.391  25.169  1.00 41.61           O
ATOM   2836  CB  VAL A 179       1.832 -41.605  22.396  1.00 48.32           C
ATOM   2837  CG1 VAL A 179       2.768 -40.504  22.751  1.00 38.51           C
ATOM   2838  CG2 VAL A 179       1.837 -41.951  20.860  1.00 48.35           C
ATOM   2839  H   VAL A 179       0.471 -43.722  22.692  1.00 54.24           H
ATOM   2840  HA  VAL A 179       3.086 -43.103  23.033  1.00 51.73           H
ATOM   2841  HB  VAL A 179       0.936 -41.315  22.629  1.00 57.94           H
ATOM   2842 HG11 VAL A 179       2.542 -39.717  22.231  1.00 46.16           H
ATOM   2843 HG12 VAL A 179       2.683 -40.310  23.698  1.00 46.16           H
ATOM   2844 HG13 VAL A 179       3.675 -40.784  22.551  1.00 46.16           H
ATOM   2845 HG21 VAL A 179       1.627 -41.149  20.356  1.00 57.97           H
ATOM   2846 HG22 VAL A 179       2.716 -42.277  20.612  1.00 57.97           H
ATOM   2847 HG23 VAL A 179       1.170 -42.633  20.688  1.00 57.97           H
ATOM   2848  N   ILE A 180       3.117 -42.552  25.408  1.00 43.56           N
ATOM   2849  CA  ILE A 180       3.143 -42.230  26.834  1.00 45.23           C
ATOM   2850  C   ILE A 180       4.063 -41.032  27.078  1.00 41.53           C
ATOM   2851  O   ILE A 180       5.259 -41.107  26.791  1.00 53.30           O
ATOM   2852  CB  ILE A 180       3.589 -43.446  27.659  1.00 40.98           C
ATOM   2853  CG1 ILE A 180       2.731 -44.658  27.279  1.00 46.43           C
ATOM   2854  CG2 ILE A 180       3.420 -43.147  29.111  1.00 44.76           C
ATOM   2855  CD1 ILE A 180       3.058 -46.006  27.943  1.00 42.62           C
ATOM   2856  H   ILE A 180       3.896 -42.711  25.082  1.00 52.23           H
ATOM   2857  HA  ILE A 180       2.249 -41.985  27.119  1.00 54.23           H
ATOM   2858  HB  ILE A 180       4.521 -43.638  27.475  1.00 49.13           H
ATOM   2859 HG12 ILE A 180       1.809 -44.452  27.497  1.00 55.67           H
ATOM   2860 HG13 ILE A 180       2.808 -44.789  26.321  1.00 55.67           H
ATOM   2861 HG21 ILE A 180       3.702 -43.919  29.627  1.00 53.67           H
ATOM   2862 HG22 ILE A 180       3.964 -42.378  29.340  1.00 53.67           H
ATOM   2863 HG23 ILE A 180       2.485 -42.956  29.287  1.00 53.67           H
ATOM   2864 HD11 ILE A 180       2.442 -46.679  27.612  1.00 51.10           H
ATOM   2865 HD12 ILE A 180       3.969 -46.255  27.721  1.00 51.10           H
ATOM   2866 HD13 ILE A 180       2.964 -45.915  28.904  1.00 51.10           H
ATOM   2867  N   CYS A 181       3.493 -39.923  27.552  1.00 44.42           N
ATOM   2868  CA  CYS A 181       4.208 -38.767  28.093  1.00 37.54           C
ATOM   2869  C   CYS A 181       4.218 -38.905  29.599  1.00 42.05           C
ATOM   2870  O   CYS A 181       3.162 -39.160  30.197  1.00 38.68           O
ATOM   2871  CB  CYS A 181       3.525 -37.446  27.713  1.00 42.76           C
ATOM   2872  SG  CYS A 181       4.286 -35.893  28.251  1.00 55.71           S
ATOM   2873  H   CYS A 181       2.640 -39.814  27.570  1.00 53.26           H
ATOM   2874  HA  CYS A 181       5.122 -38.758  27.768  1.00 45.01           H
ATOM   2875  HB2 CYS A 181       3.467 -37.409  26.746  1.00 51.27           H
ATOM   2876  HB3 CYS A 181       2.627 -37.460  28.082  1.00 51.27           H
ATOM   2877  HG  CYS A 181       3.616 -34.975  27.865  1.00 66.81           H
ATOM   2878  N   GLN A 182       5.410 -38.760  30.206  1.00 50.32           N
ATOM   2879  CA  GLN A 182       5.584 -38.654  31.656  1.00 51.51           C
ATOM   2880  C   GLN A 182       5.819 -37.191  31.979  1.00 56.19           C
ATOM   2881  O   GLN A 182       6.631 -36.526  31.322  1.00 60.62           O
ATOM   2882  CB  GLN A 182       6.764 -39.493  32.166  1.00 63.48           C
ATOM   2883  CG  GLN A 182       6.429 -40.375  33.433  1.00 70.70           C
ATOM   2884  CD  GLN A 182       7.070 -39.949  34.774  1.00 62.49           C
ATOM   2885  OE1 GLN A 182       8.251 -40.172  35.048  1.00 48.45           O
ATOM   2886  NE2 GLN A 182       6.247 -39.366  35.622  1.00 59.65           N
ATOM   2887  H   GLN A 182       6.154 -38.721  29.776  1.00 60.34           H
ATOM   2888  HA  GLN A 182       4.775 -38.947  32.105  1.00 61.76           H
ATOM   2889  HB2 GLN A 182       7.051 -40.090  31.458  1.00 76.13           H
ATOM   2890  HB3 GLN A 182       7.489 -38.896  32.406  1.00 76.13           H
ATOM   2891  HG2 GLN A 182       5.467 -40.367  33.560  1.00 84.79           H
ATOM   2892  HG3 GLN A 182       6.719 -41.283  33.253  1.00 84.79           H
ATOM   2893 HE21 GLN A 182       5.422 -39.250  35.410  1.00 71.53           H
ATOM   2894 HE22 GLN A 182       6.535 -39.103  36.389  1.00 71.53           H
ATOM   2895  N   TYR A 183       5.074 -36.689  32.944  1.00 53.28           N
ATOM   2896  CA  TYR A 183       5.286 -35.337  33.430  1.00 61.97           C
ATOM   2897  C   TYR A 183       4.819 -35.295  34.884  1.00 62.56           C
ATOM   2898  O   TYR A 183       3.627 -35.139  35.151  1.00 62.89           O
ATOM   2899  CB  TYR A 183       4.545 -34.315  32.596  1.00 79.25           C
ATOM   2900  CG  TYR A 183       4.705 -32.938  33.193  1.00 99.19           C
ATOM   2901  CD1 TYR A 183       3.641 -32.051  33.262  1.00106.13           C
ATOM   2902  CD2 TYR A 183       5.916 -32.542  33.744  1.00109.08           C
ATOM   2903  CE1 TYR A 183       3.787 -30.794  33.811  1.00112.73           C
ATOM   2904  CE2 TYR A 183       6.069 -31.286  34.307  1.00117.08           C
ATOM   2905  CZ  TYR A 183       4.998 -30.419  34.339  1.00119.03           C
ATOM   2906  OH  TYR A 183       5.137 -29.172  34.899  1.00128.43           O
ATOM   2907  H   TYR A 183       4.435 -37.110  33.337  1.00 63.90           H
ATOM   2908  HA  TYR A 183       6.233 -35.128  33.404  1.00 74.32           H
ATOM   2909  HB2 TYR A 183       4.909 -34.305  31.697  1.00 95.06           H
ATOM   2910  HB3 TYR A 183       3.601 -34.535  32.578  1.00 95.06           H
ATOM   2911  HD1 TYR A 183       2.820 -32.297  32.901  1.00127.31           H
ATOM   2912  HD2 TYR A 183       6.642 -33.123  33.720  1.00130.85           H
ATOM   2913  HE1 TYR A 183       3.064 -30.210  33.839  1.00135.23           H
ATOM   2914  HE2 TYR A 183       6.889 -31.030  34.663  1.00140.45           H
ATOM   2915  HH  TYR A 183       5.921 -29.070  35.183  1.00154.08           H
ATOM   2916  N   MET A 184       5.779 -35.453  35.804  1.00 63.18           N
ATOM   2917  CA  MET A 184       5.602 -35.402  37.255  1.00 62.95           C
ATOM   2918  C   MET A 184       4.784 -36.588  37.754  1.00 62.14           C
ATOM   2919  O   MET A 184       5.125 -37.732  37.452  1.00 63.81           O
ATOM   2920  CB  MET A 184       5.007 -34.048  37.667  1.00 71.93           C
ATOM   2921  CG  MET A 184       5.961 -32.900  37.297  1.00 84.05           C
ATOM   2922  SD  MET A 184       5.688 -31.246  37.992  1.00 83.13           S
ATOM   2923  CE  MET A 184       6.243 -31.476  39.683  1.00 79.27           C
ATOM   2924  H   MET A 184       6.598 -35.600  35.587  1.00 75.77           H
ATOM   2925  HA  MET A 184       6.481 -35.457  37.662  1.00 75.50           H
ATOM   2926  HB2 MET A 184       4.167 -33.910  37.203  1.00 86.27           H
ATOM   2927  HB3 MET A 184       4.869 -34.035  38.627  1.00 86.27           H
ATOM   2928  HG2 MET A 184       6.855 -33.166  37.562  1.00100.82           H
ATOM   2929  HG3 MET A 184       5.938 -32.801  36.332  1.00100.82           H
ATOM   2930  HE1 MET A 184       6.143 -30.640  40.164  1.00 95.08           H
ATOM   2931  HE2 MET A 184       5.704 -32.165  40.101  1.00 95.08           H
ATOM   2932  HE3 MET A 184       7.175 -31.744  39.675  1.00 95.08           H
ATOM   2933  N   ASP A 185       3.731 -36.353  38.538  1.00 65.13           N
ATOM   2934  CA  ASP A 185       2.899 -37.449  39.020  1.00 66.87           C
ATOM   2935  C   ASP A 185       1.920 -37.958  37.962  1.00 62.15           C
ATOM   2936  O   ASP A 185       1.067 -38.782  38.297  1.00 55.50           O
ATOM   2937  CB  ASP A 185       2.086 -37.024  40.250  1.00 67.89           C
ATOM   2938  CG  ASP A 185       2.884 -36.233  41.232  1.00 66.25           C
ATOM   2939  OD1 ASP A 185       2.419 -35.111  41.564  1.00 71.81           O
ATOM   2940  OD2 ASP A 185       3.960 -36.739  41.648  1.00 68.18           O1-
ATOM   2941  H   ASP A 185       3.480 -35.573  38.802  1.00 78.11           H
ATOM   2942  HA  ASP A 185       3.471 -38.188  39.279  1.00 80.21           H
ATOM   2943  HB2 ASP A 185       1.340 -36.476  39.960  1.00 81.42           H
ATOM   2944  HB3 ASP A 185       1.759 -37.818  40.701  1.00 81.42           H
ATOM   2945  N   ASP A 186       1.990 -37.474  36.720  1.00 58.45           N
ATOM   2946  CA  ASP A 186       0.992 -37.779  35.707  1.00 55.79           C
ATOM   2947  C   ASP A 186       1.620 -38.546  34.553  1.00 54.53           C
ATOM   2948  O   ASP A 186       2.707 -38.209  34.081  1.00 46.71           O
ATOM   2949  CB  ASP A 186       0.328 -36.520  35.149  1.00 51.75           C
ATOM   2950  CG  ASP A 186      -0.620 -35.873  36.124  1.00 58.54           C
ATOM   2951  OD1 ASP A 186      -0.822 -34.637  35.986  1.00 63.83           O
ATOM   2952  OD2 ASP A 186      -1.151 -36.578  37.026  1.00 64.40           O1-
ATOM   2953  H   ASP A 186       2.619 -36.958  36.441  1.00 70.09           H
ATOM   2954  HA  ASP A 186       0.302 -38.335  36.099  1.00 66.90           H
ATOM   2955  HB2 ASP A 186       1.016 -35.874  34.926  1.00 62.06           H
ATOM   2956  HB3 ASP A 186      -0.175 -36.756  34.354  1.00 62.06           H
ATOM   2957  N   LEU A 187       0.894 -39.564  34.105  1.00 51.99           N
ATOM   2958  CA  LEU A 187       1.170 -40.295  32.880  1.00 40.74           C
ATOM   2959  C   LEU A 187       0.052 -40.035  31.889  1.00 36.47           C
ATOM   2960  O   LEU A 187      -1.109 -40.353  32.160  1.00 39.07           O
ATOM   2961  CB  LEU A 187       1.249 -41.768  33.208  1.00 40.44           C
ATOM   2962  CG  LEU A 187       2.336 -42.597  32.612  1.00 36.03           C
ATOM   2963  CD1 LEU A 187       3.657 -42.066  33.093  1.00 42.66           C
ATOM   2964  CD2 LEU A 187       2.114 -43.996  33.061  1.00 43.06           C
ATOM   2965  H   LEU A 187       0.201 -39.861  34.518  1.00 62.34           H
ATOM   2966  HA  LEU A 187       2.013 -40.006  32.497  1.00 48.85           H
ATOM   2967  HB2 LEU A 187       1.337 -41.848  34.171  1.00 48.48           H
ATOM   2968  HB3 LEU A 187       0.411 -42.173  32.936  1.00 48.48           H
ATOM   2969  HG  LEU A 187       2.302 -42.557  31.643  1.00 43.19           H
ATOM   2970 HD11 LEU A 187       4.370 -42.600  32.709  1.00 51.15           H
ATOM   2971 HD12 LEU A 187       3.747 -41.142  32.811  1.00 51.15           H
ATOM   2972 HD13 LEU A 187       3.685 -42.121  34.061  1.00 51.15           H
ATOM   2973 HD21 LEU A 187       2.809 -44.560  32.687  1.00 51.63           H
ATOM   2974 HD22 LEU A 187       2.149 -44.025  34.030  1.00 51.63           H
ATOM   2975 HD23 LEU A 187       1.244 -44.292  32.751  1.00 51.63           H
ATOM   2976  N   TYR A 188       0.394 -39.468  30.754  1.00 33.10           N
ATOM   2977  CA  TYR A 188      -0.584 -39.150  29.735  1.00 31.19           C
ATOM   2978  C   TYR A 188      -0.422 -40.246  28.709  1.00 34.08           C
ATOM   2979  O   TYR A 188       0.637 -40.386  28.123  1.00 40.84           O
ATOM   2980  CB  TYR A 188      -0.395 -37.752  29.129  1.00 42.05           C
ATOM   2981  CG  TYR A 188      -0.663 -36.675  30.155  1.00 42.93           C
ATOM   2982  CD1 TYR A 188       0.384 -36.084  30.859  1.00 47.64           C
ATOM   2983  CD2 TYR A 188      -1.966 -36.322  30.504  1.00 51.88           C
ATOM   2984  CE1 TYR A 188       0.154 -35.157  31.861  1.00 49.93           C
ATOM   2985  CE2 TYR A 188      -2.217 -35.371  31.508  1.00 54.57           C
ATOM   2986  CZ  TYR A 188      -1.149 -34.788  32.187  1.00 56.49           C
ATOM   2987  OH  TYR A 188      -1.354 -33.851  33.201  1.00 51.44           O
ATOM   2988  H   TYR A 188       1.200 -39.252  30.544  1.00 39.67           H
ATOM   2989  HA  TYR A 188      -1.477 -39.206  30.110  1.00 37.38           H
ATOM   2990  HB2 TYR A 188       0.519 -37.657  28.818  1.00 50.41           H
ATOM   2991  HB3 TYR A 188      -1.015 -37.633  28.393  1.00 50.41           H
ATOM   2992  HD1 TYR A 188       1.259 -36.329  30.660  1.00 57.12           H
ATOM   2993  HD2 TYR A 188      -2.681 -36.716  30.059  1.00 62.21           H
ATOM   2994  HE1 TYR A 188       0.872 -34.769  32.306  1.00 59.87           H
ATOM   2995  HE2 TYR A 188      -3.091 -35.137  31.723  1.00 65.44           H
ATOM   2996  HH  TYR A 188      -0.616 -33.604  33.517  1.00 61.68           H
ATOM   2997  N   VAL A 189      -1.460 -41.054  28.539  1.00 43.53           N
ATOM   2998  CA  VAL A 189      -1.462 -42.201  27.650  1.00 35.51           C
ATOM   2999  C   VAL A 189      -2.490 -41.955  26.578  1.00 39.27           C
ATOM   3000  O   VAL A 189      -3.687 -41.775  26.859  1.00 40.84           O
ATOM   3001  CB  VAL A 189      -1.775 -43.487  28.403  1.00 33.58           C
ATOM   3002  CG1 VAL A 189      -1.518 -44.644  27.496  1.00 34.98           C
ATOM   3003  CG2 VAL A 189      -0.895 -43.535  29.655  1.00 28.25           C
ATOM   3004  H   VAL A 189      -2.208 -40.950  28.950  1.00 52.19           H
ATOM   3005  HA  VAL A 189      -0.592 -42.291  27.231  1.00 42.57           H
ATOM   3006  HB  VAL A 189      -2.707 -43.496  28.671  1.00 40.25           H
ATOM   3007 HG11 VAL A 189      -1.716 -45.467  27.971  1.00 41.93           H
ATOM   3008 HG12 VAL A 189      -2.090 -44.566  26.716  1.00 41.93           H
ATOM   3009 HG13 VAL A 189      -0.586 -44.633  27.227  1.00 41.93           H
ATOM   3010 HG21 VAL A 189      -1.086 -44.351  30.144  1.00 33.85           H
ATOM   3011 HG22 VAL A 189       0.037 -43.520  29.387  1.00 33.85           H
ATOM   3012 HG23 VAL A 189      -1.092 -42.764  30.209  1.00 33.85           H
ATOM   3013  N   GLY A 190      -2.023 -41.985  25.344  1.00 29.91           N
ATOM   3014  CA  GLY A 190      -2.862 -41.638  24.228  1.00 42.31           C
ATOM   3015  C   GLY A 190      -2.681 -42.670  23.138  1.00 45.76           C
ATOM   3016  O   GLY A 190      -1.695 -43.397  23.085  1.00 44.17           O
ATOM   3017  H   GLY A 190      -1.219 -42.203  25.130  1.00 35.85           H
ATOM   3018  HA2 GLY A 190      -3.792 -41.624  24.501  1.00 50.72           H
ATOM   3019  HA3 GLY A 190      -2.617 -40.765  23.884  1.00 50.72           H
ATOM   3020  N   SER A 191      -3.675 -42.736  22.281  1.00 43.27           N
ATOM   3021  CA  SER A 191      -3.640 -43.725  21.230  1.00 46.20           C
ATOM   3022  C   SER A 191      -4.710 -43.360  20.232  1.00 35.57           C
ATOM   3023  O   SER A 191      -5.552 -42.509  20.488  1.00 30.03           O
ATOM   3024  CB  SER A 191      -3.848 -45.145  21.772  1.00 45.96           C
ATOM   3025  OG  SER A 191      -5.242 -45.433  21.921  1.00 38.12           O
ATOM   3026  H   SER A 191      -4.371 -42.231  22.285  1.00 51.88           H
ATOM   3027  HA  SER A 191      -2.780 -43.691  20.783  1.00 55.40           H
ATOM   3028  HB2 SER A 191      -3.459 -45.781  21.151  1.00 55.11           H
ATOM   3029  HB3 SER A 191      -3.416 -45.220  22.637  1.00 55.11           H
ATOM   3030  HG  SER A 191      -5.592 -44.889  22.457  1.00 45.70           H
ATOM   3031  N   ASP A 192      -4.684 -44.061  19.110  1.00 41.08           N
ATOM   3032  CA  ASP A 192      -5.670 -43.889  18.057  1.00 48.00           C
ATOM   3033  C   ASP A 192      -6.510 -45.143  17.874  1.00 48.00           C
ATOM   3034  O   ASP A 192      -7.219 -45.297  16.876  1.00 44.78           O
ATOM   3035  CB  ASP A 192      -4.961 -43.447  16.778  1.00 49.39           C
ATOM   3036  CG  ASP A 192      -4.610 -41.958  16.824  1.00 59.30           C
ATOM   3037  OD1 ASP A 192      -5.442 -41.178  17.372  1.00 49.94           O
ATOM   3038  OD2 ASP A 192      -3.506 -41.552  16.378  1.00 67.76           O1-
ATOM   3039  H   ASP A 192      -4.091 -44.656  18.930  1.00 49.26           H
ATOM   3040  HA  ASP A 192      -6.272 -43.173  18.316  1.00 57.56           H
ATOM   3041  HB2 ASP A 192      -4.139 -43.952  16.677  1.00 59.22           H
ATOM   3042  HB3 ASP A 192      -5.545 -43.599  16.019  1.00 59.22           H
ATOM   3043  N   LEU A 193      -6.452 -46.021  18.858  1.00 47.16           N
ATOM   3044  CA  LEU A 193      -7.276 -47.202  18.903  1.00 46.55           C
ATOM   3045  C   LEU A 193      -8.731 -46.813  19.107  1.00 43.66           C
ATOM   3046  O   LEU A 193      -9.043 -45.738  19.615  1.00 52.16           O
ATOM   3047  CB  LEU A 193      -6.813 -48.106  20.055  1.00 43.23           C
ATOM   3048  CG  LEU A 193      -5.317 -48.447  20.025  1.00 43.41           C
ATOM   3049  CD1 LEU A 193      -4.914 -49.165  21.268  1.00 40.32           C
ATOM   3050  CD2 LEU A 193      -4.916 -49.258  18.766  1.00 37.37           C
ATOM   3051  H   LEU A 193      -5.924 -45.948  19.532  1.00 56.54           H
ATOM   3052  HA  LEU A 193      -7.196 -47.691  18.069  1.00 55.81           H
ATOM   3053  HB2 LEU A 193      -6.997 -47.658  20.895  1.00 51.83           H
ATOM   3054  HB3 LEU A 193      -7.307 -48.940  20.013  1.00 51.83           H
ATOM   3055  HG  LEU A 193      -4.818 -47.616  20.000  1.00 52.04           H
ATOM   3056 HD11 LEU A 193      -3.966 -49.368  21.222  1.00 48.34           H
ATOM   3057 HD12 LEU A 193      -5.095 -48.596  22.033  1.00 48.34           H
ATOM   3058 HD13 LEU A 193      -5.425 -49.986  21.338  1.00 48.34           H
ATOM   3059 HD21 LEU A 193      -3.965 -49.444  18.800  1.00 44.80           H
ATOM   3060 HD22 LEU A 193      -5.416 -50.089  18.753  1.00 44.80           H
ATOM   3061 HD23 LEU A 193      -5.123 -48.735  17.975  1.00 44.80           H
ATOM   3062  N   GLU A 194      -9.625 -47.728  18.765  1.00 50.63           N
ATOM   3063  CA  GLU A 194     -11.022 -47.522  19.094  1.00 61.70           C
ATOM   3064  C   GLU A 194     -11.198 -47.575  20.603  1.00 49.46           C
ATOM   3065  O   GLU A 194     -10.412 -48.197  21.327  1.00 49.09           O
ATOM   3066  CB  GLU A 194     -11.915 -48.566  18.395  1.00 77.18           C
ATOM   3067  CG  GLU A 194     -11.559 -50.050  18.666  1.00 91.33           C
ATOM   3068  CD  GLU A 194     -12.729 -51.038  18.369  1.00108.02           C
ATOM   3069  OE1 GLU A 194     -13.842 -50.830  18.920  1.00109.67           O
ATOM   3070  OE2 GLU A 194     -12.534 -52.023  17.600  1.00106.81           O1-
ATOM   3071  H   GLU A 194      -9.453 -48.462  18.350  1.00 60.71           H
ATOM   3072  HA  GLU A 194     -11.293 -46.642  18.789  1.00 74.00           H
ATOM   3073  HB2 GLU A 194     -12.829 -48.430  18.687  1.00 92.57           H
ATOM   3074  HB3 GLU A 194     -11.857 -48.425  17.437  1.00 92.57           H
ATOM   3075  HG2 GLU A 194     -10.810 -50.300  18.103  1.00109.56           H
ATOM   3076  HG3 GLU A 194     -11.317 -50.149  19.600  1.00109.56           H
ATOM   3077  N   ILE A 195     -12.236 -46.897  21.080  1.00 43.47           N
ATOM   3078  CA  ILE A 195     -12.299 -46.557  22.496  1.00 45.89           C
ATOM   3079  C   ILE A 195     -12.243 -47.805  23.367  1.00 43.95           C
ATOM   3080  O   ILE A 195     -11.657 -47.787  24.455  1.00 41.63           O
ATOM   3081  CB  ILE A 195     -13.544 -45.702  22.792  1.00 53.33           C
ATOM   3082  CG1 ILE A 195     -14.819 -46.524  22.727  1.00 61.70           C
ATOM   3083  CG2 ILE A 195     -13.654 -44.554  21.769  1.00 69.32           C
ATOM   3084  CD1 ILE A 195     -15.957 -45.803  23.212  1.00 59.79           C
ATOM   3085  H   ILE A 195     -12.906 -46.627  20.614  1.00 52.12           H
ATOM   3086  HA  ILE A 195     -11.522 -46.019  22.715  1.00 55.02           H
ATOM   3087  HB  ILE A 195     -13.460 -45.323  23.681  1.00 63.95           H
ATOM   3088 HG12 ILE A 195     -14.990 -46.772  21.806  1.00 73.99           H
ATOM   3089 HG13 ILE A 195     -14.711 -47.319  23.272  1.00 73.99           H
ATOM   3090 HG21 ILE A 195     -14.443 -44.026  21.970  1.00 83.14           H
ATOM   3091 HG22 ILE A 195     -12.861 -43.999  21.831  1.00 83.14           H
ATOM   3092 HG23 ILE A 195     -13.726 -44.931  20.878  1.00 83.14           H
ATOM   3093 HD11 ILE A 195     -16.741 -46.371  23.149  1.00 71.70           H
ATOM   3094 HD12 ILE A 195     -15.802 -45.554  24.137  1.00 71.70           H
ATOM   3095 HD13 ILE A 195     -16.081 -45.007  22.671  1.00 71.70           H
ATOM   3096  N   GLY A 196     -12.849 -48.904  22.917  1.00 46.42           N
ATOM   3097  CA  GLY A 196     -12.879 -50.084  23.753  1.00 40.49           C
ATOM   3098  C   GLY A 196     -11.509 -50.715  23.863  1.00 34.26           C
ATOM   3099  O   GLY A 196     -11.137 -51.231  24.920  1.00 37.49           O
ATOM   3100  H   GLY A 196     -13.236 -48.985  22.153  1.00 55.66           H
ATOM   3101  HA2 GLY A 196     -13.184 -49.846  24.643  1.00 48.55           H
ATOM   3102  HA3 GLY A 196     -13.492 -50.735  23.378  1.00 48.55           H
ATOM   3103  N   GLN A 197     -10.758 -50.684  22.776  1.00 39.47           N
ATOM   3104  CA  GLN A 197      -9.395 -51.196  22.732  1.00 45.01           C
ATOM   3105  C   GLN A 197      -8.447 -50.290  23.513  1.00 44.42           C
ATOM   3106  O   GLN A 197      -7.634 -50.790  24.304  1.00 39.88           O
ATOM   3107  CB  GLN A 197      -8.972 -51.348  21.256  1.00 50.06           C
ATOM   3108  CG  GLN A 197      -7.611 -52.034  20.958  1.00 73.22           C
ATOM   3109  CD  GLN A 197      -7.518 -53.530  21.314  1.00 82.61           C
ATOM   3110  OE1 GLN A 197      -7.304 -53.896  22.478  1.00 87.38           O
ATOM   3111  NE2 GLN A 197      -7.619 -54.392  20.293  1.00 83.20           N
ATOM   3112  H   GLN A 197     -11.022 -50.359  22.024  1.00 47.32           H
ATOM   3113  HA  GLN A 197      -9.374 -52.075  23.142  1.00 53.96           H
ATOM   3114  HB2 GLN A 197      -9.655 -51.867  20.802  1.00 60.03           H
ATOM   3115  HB3 GLN A 197      -8.934 -50.462  20.863  1.00 60.03           H
ATOM   3116  HG2 GLN A 197      -7.428 -51.950  20.010  1.00 87.82           H
ATOM   3117  HG3 GLN A 197      -6.922 -51.573  21.461  1.00 87.82           H
ATOM   3118 HE21 GLN A 197      -7.730 -54.099  19.492  1.00 99.79           H
ATOM   3119 HE22 GLN A 197      -7.573 -55.238  20.438  1.00 99.79           H
ATOM   3120  N   HIS A 198      -8.558 -48.953  23.339  1.00 44.43           N
ATOM   3121  CA  HIS A 198      -7.853 -48.021  24.224  1.00 31.31           C
ATOM   3122  C   HIS A 198      -8.015 -48.385  25.694  1.00 36.21           C
ATOM   3123  O   HIS A 198      -7.028 -48.452  26.440  1.00 29.96           O
ATOM   3124  CB  HIS A 198      -8.347 -46.602  24.047  1.00 30.40           C
ATOM   3125  CG  HIS A 198      -7.551 -45.601  24.842  1.00 42.99           C
ATOM   3126  ND1 HIS A 198      -6.370 -45.054  24.384  1.00 43.69           N
ATOM   3127  CD2 HIS A 198      -7.723 -45.109  26.100  1.00 40.35           C
ATOM   3128  CE1 HIS A 198      -5.865 -44.259  25.317  1.00 46.39           C
ATOM   3129  NE2 HIS A 198      -6.670 -44.270  26.361  1.00 38.21           N
ATOM   3130  H   HIS A 198      -9.028 -48.576  22.726  1.00 53.27           H
ATOM   3131  HA  HIS A 198      -6.907 -48.038  24.013  1.00 37.53           H
ATOM   3132  HB2 HIS A 198      -9.270 -46.551  24.339  1.00 36.44           H
ATOM   3133  HB3 HIS A 198      -8.281 -46.360  23.110  1.00 36.44           H
ATOM   3134  HD1 HIS A 198      -6.014 -45.209  23.617  1.00 52.38           H
ATOM   3135  HD2 HIS A 198      -8.430 -45.299  26.674  1.00 48.38           H
ATOM   3136  HE1 HIS A 198      -5.085 -43.759  25.239  1.00 55.62           H
ATOM   3137  N   ARG A 199      -9.268 -48.558  26.131  1.00 26.01           N
ATOM   3138  CA  ARG A 199      -9.568 -48.796  27.536  1.00 32.52           C
ATOM   3139  C   ARG A 199      -9.008 -50.132  27.988  1.00 40.35           C
ATOM   3140  O   ARG A 199      -8.557 -50.281  29.136  1.00 40.57           O
ATOM   3141  CB  ARG A 199     -11.084 -48.715  27.752  1.00 37.81           C
ATOM   3142  CG  ARG A 199     -11.620 -49.091  29.153  1.00 30.78           C
ATOM   3143  CD  ARG A 199     -12.625 -50.250  29.177  1.00 32.36           C
ATOM   3144  NE  ARG A 199     -13.671 -50.059  28.187  1.00 48.50           N
ATOM   3145  CZ  ARG A 199     -14.335 -51.021  27.541  1.00 45.77           C
ATOM   3146  NH1 ARG A 199     -14.082 -52.317  27.752  1.00 40.89           N
ATOM   3147  NH2 ARG A 199     -15.266 -50.657  26.663  1.00 52.00           N1+
ATOM   3148  H   ARG A 199      -9.963 -48.542  25.625  1.00 31.17           H
ATOM   3149  HA  ARG A 199      -9.151 -48.101  28.070  1.00 38.98           H
ATOM   3150  HB2 ARG A 199     -11.365 -47.804  27.574  1.00 45.33           H
ATOM   3151  HB3 ARG A 199     -11.510 -49.309  27.115  1.00 45.33           H
ATOM   3152  HG2 ARG A 199     -10.869 -49.343  29.712  1.00 36.89           H
ATOM   3153  HG3 ARG A 199     -12.061 -48.314  29.532  1.00 36.89           H
ATOM   3154  HD2 ARG A 199     -12.163 -51.079  28.977  1.00 38.79           H
ATOM   3155  HD3 ARG A 199     -13.039 -50.297  30.053  1.00 38.79           H
ATOM   3156  HE  ARG A 199     -13.884 -49.247  27.999  1.00 58.16           H
ATOM   3157 HH11 ARG A 199     -13.480 -52.550  28.319  1.00 49.02           H
ATOM   3158 HH12 ARG A 199     -14.523 -52.917  27.322  1.00 49.02           H
ATOM   3159 HH21 ARG A 199     -15.427 -49.824  26.527  1.00 62.36           H
ATOM   3160 HH22 ARG A 199     -15.708 -51.256  26.232  1.00 62.36           H
ATOM   3161  N   THR A 200      -8.970 -51.080  27.077  1.00 37.12           N
ATOM   3162  CA  THR A 200      -8.509 -52.401  27.424  1.00 47.78           C
ATOM   3163  C   THR A 200      -7.022 -52.364  27.630  1.00 42.25           C
ATOM   3164  O   THR A 200      -6.492 -53.034  28.530  1.00 43.07           O
ATOM   3165  CB  THR A 200      -8.889 -53.391  26.317  1.00 51.57           C
ATOM   3166  OG1 THR A 200     -10.319 -53.532  26.308  1.00 59.40           O
ATOM   3167  CG2 THR A 200      -8.242 -54.729  26.529  1.00 44.13           C
ATOM   3168  H   THR A 200      -9.204 -50.985  26.255  1.00 44.50           H
ATOM   3169  HA  THR A 200      -8.928 -52.685  28.251  1.00 57.29           H
ATOM   3170  HB  THR A 200      -8.596 -53.043  25.461  1.00 61.85           H
ATOM   3171  HG1 THR A 200     -10.680 -52.788  26.160  1.00 71.23           H
ATOM   3172 HG21 THR A 200      -8.498 -55.337  25.818  1.00 52.91           H
ATOM   3173 HG22 THR A 200      -7.277 -54.633  26.530  1.00 52.91           H
ATOM   3174 HG23 THR A 200      -8.523 -55.102  27.379  1.00 52.91           H
ATOM   3175  N   LYS A 201      -6.342 -51.561  26.804  1.00 45.21           N
ATOM   3176  CA  LYS A 201      -4.891 -51.408  26.917  1.00 48.14           C
ATOM   3177  C   LYS A 201      -4.515 -50.608  28.172  1.00 44.81           C
ATOM   3178  O   LYS A 201      -3.529 -50.937  28.839  1.00 41.12           O
ATOM   3179  CB  LYS A 201      -4.342 -50.754  25.641  1.00 40.28           C
ATOM   3180  CG  LYS A 201      -4.167 -51.690  24.468  1.00 41.02           C
ATOM   3181  CD  LYS A 201      -3.166 -52.815  24.810  1.00 58.28           C
ATOM   3182  CE  LYS A 201      -3.228 -53.999  23.875  1.00 58.87           C
ATOM   3183  NZ  LYS A 201      -2.178 -54.926  24.260  1.00 61.48           N1+
ATOM   3184  H   LYS A 201      -6.698 -51.097  26.174  1.00 54.21           H
ATOM   3185  HA  LYS A 201      -4.489 -52.287  26.995  1.00 57.73           H
ATOM   3186  HB2 LYS A 201      -4.954 -50.053  25.367  1.00 48.30           H
ATOM   3187  HB3 LYS A 201      -3.475 -50.370  25.840  1.00 48.30           H
ATOM   3188  HG2 LYS A 201      -5.021 -52.096  24.249  1.00 49.17           H
ATOM   3189  HG3 LYS A 201      -3.823 -51.195  23.709  1.00 49.17           H
ATOM   3190  HD2 LYS A 201      -2.267 -52.455  24.771  1.00 69.89           H
ATOM   3191  HD3 LYS A 201      -3.352 -53.137  25.706  1.00 69.89           H
ATOM   3192  HE2 LYS A 201      -4.086 -54.444  23.959  1.00 70.60           H
ATOM   3193  HE3 LYS A 201      -3.074 -53.709  22.962  1.00 70.60           H
ATOM   3194  HZ1 LYS A 201      -2.188 -55.637  23.725  1.00 73.73           H
ATOM   3195  HZ2 LYS A 201      -1.384 -54.528  24.197  1.00 73.73           H
ATOM   3196  HZ3 LYS A 201      -2.301 -55.194  25.100  1.00 73.73           H
ATOM   3197  N   ILE A 202      -5.307 -49.583  28.533  1.00 33.76           N
ATOM   3198  CA  ILE A 202      -5.039 -48.843  29.759  1.00 38.63           C
ATOM   3199  C   ILE A 202      -5.110 -49.794  30.962  1.00 43.75           C
ATOM   3200  O   ILE A 202      -4.200 -49.830  31.796  1.00 37.77           O
ATOM   3201  CB  ILE A 202      -5.990 -47.627  29.886  1.00 30.42           C
ATOM   3202  CG1 ILE A 202      -5.395 -46.370  29.252  1.00 46.82           C
ATOM   3203  CG2 ILE A 202      -6.190 -47.162  31.327  1.00 45.84           C
ATOM   3204  CD1 ILE A 202      -4.935 -46.493  27.825  1.00 48.62           C
ATOM   3205  H   ILE A 202      -5.990 -49.308  28.089  1.00 40.47           H
ATOM   3206  HA  ILE A 202      -4.134 -48.497  29.717  1.00 46.31           H
ATOM   3207  HB  ILE A 202      -6.848 -47.830  29.480  1.00 36.46           H
ATOM   3208 HG12 ILE A 202      -6.066 -45.670  29.279  1.00 56.14           H
ATOM   3209 HG13 ILE A 202      -4.627 -46.099  29.779  1.00 56.14           H
ATOM   3210 HG21 ILE A 202      -6.794 -46.403  31.332  1.00 54.97           H
ATOM   3211 HG22 ILE A 202      -6.570 -47.890  31.843  1.00 54.97           H
ATOM   3212 HG23 ILE A 202      -5.331 -46.906  31.697  1.00 54.97           H
ATOM   3213 HD11 ILE A 202      -4.579 -45.639  27.533  1.00 58.30           H
ATOM   3214 HD12 ILE A 202      -4.247 -47.174  27.772  1.00 58.30           H
ATOM   3215 HD13 ILE A 202      -5.691 -46.743  27.270  1.00 58.30           H
ATOM   3216  N   GLU A 203      -6.160 -50.621  31.041  1.00 39.88           N
ATOM   3217  CA  GLU A 203      -6.216 -51.608  32.105  1.00 44.80           C
ATOM   3218  C   GLU A 203      -5.014 -52.541  32.060  1.00 43.19           C
ATOM   3219  O   GLU A 203      -4.544 -53.017  33.102  1.00 35.85           O
ATOM   3220  CB  GLU A 203      -7.515 -52.411  32.019  1.00 51.50           C
ATOM   3221  CG  GLU A 203      -7.674 -53.472  33.110  1.00 44.21           C
ATOM   3222  CD  GLU A 203      -7.775 -52.868  34.536  1.00 62.51           C
ATOM   3223  OE1 GLU A 203      -8.109 -51.641  34.637  1.00 59.26           O
ATOM   3224  OE2 GLU A 203      -7.541 -53.622  35.549  1.00 57.54           O1-
ATOM   3225  H   GLU A 203      -6.831 -50.627  30.503  1.00 47.82           H
ATOM   3226  HA  GLU A 203      -6.205 -51.149  32.960  1.00 53.72           H
ATOM   3227  HB2 GLU A 203      -8.264 -51.798  32.092  1.00 61.75           H
ATOM   3228  HB3 GLU A 203      -7.545 -52.863  31.162  1.00 61.75           H
ATOM   3229  HG2 GLU A 203      -8.484 -53.978  32.941  1.00 53.01           H
ATOM   3230  HG3 GLU A 203      -6.904 -54.062  33.089  1.00 53.01           H
ATOM   3231  N   GLU A 204      -4.508 -52.831  30.868  1.00 46.92           N
ATOM   3232  CA  GLU A 204      -3.368 -53.729  30.762  1.00 46.93           C
ATOM   3233  C   GLU A 204      -2.126 -53.100  31.381  1.00 44.42           C
ATOM   3234  O   GLU A 204      -1.430 -53.737  32.186  1.00 41.42           O
ATOM   3235  CB  GLU A 204      -3.162 -54.076  29.292  1.00 52.90           C
ATOM   3236  CG  GLU A 204      -2.178 -55.211  28.958  1.00 52.91           C
ATOM   3237  CD  GLU A 204      -2.150 -55.394  27.479  1.00 60.72           C
ATOM   3238  OE1 GLU A 204      -3.284 -55.508  26.887  1.00 51.21           O
ATOM   3239  OE2 GLU A 204      -1.009 -55.358  26.931  1.00 68.46           O1-
ATOM   3240  H   GLU A 204      -4.800 -52.527  30.118  1.00 56.25           H
ATOM   3241  HA  GLU A 204      -3.563 -54.549  31.242  1.00 56.27           H
ATOM   3242  HB2 GLU A 204      -4.022 -54.328  28.921  1.00 63.44           H
ATOM   3243  HB3 GLU A 204      -2.842 -53.280  28.839  1.00 63.44           H
ATOM   3244  HG2 GLU A 204      -1.287 -54.975  29.260  1.00 63.44           H
ATOM   3245  HG3 GLU A 204      -2.475 -56.037  29.370  1.00 63.44           H
ATOM   3246  N   LEU A 205      -1.847 -51.836  31.020  1.00 46.43           N
ATOM   3247  CA  LEU A 205      -0.777 -51.056  31.640  1.00 43.59           C
ATOM   3248  C   LEU A 205      -0.959 -50.949  33.159  1.00 41.29           C
ATOM   3249  O   LEU A 205      -0.013 -51.134  33.938  1.00 36.36           O
ATOM   3250  CB  LEU A 205      -0.776 -49.663  31.032  1.00 39.07           C
ATOM   3251  CG  LEU A 205       0.584 -48.946  30.964  1.00 43.56           C
ATOM   3252  CD1 LEU A 205       0.374 -47.440  30.776  1.00 42.31           C
ATOM   3253  CD2 LEU A 205       1.424 -49.218  32.172  1.00 40.87           C
ATOM   3254  H   LEU A 205      -2.274 -51.408  30.409  1.00 55.67           H
ATOM   3255  HA  LEU A 205       0.078 -51.474  31.459  1.00 52.27           H
ATOM   3256  HB2 LEU A 205      -1.111 -49.728  30.124  1.00 46.84           H
ATOM   3257  HB3 LEU A 205      -1.370 -49.103  31.554  1.00 46.84           H
ATOM   3258  HG  LEU A 205       1.069 -49.273  30.190  1.00 52.23           H
ATOM   3259 HD11 LEU A 205       1.239 -47.003  30.735  1.00 50.72           H
ATOM   3260 HD12 LEU A 205      -0.111 -47.290  29.949  1.00 50.72           H
ATOM   3261 HD13 LEU A 205      -0.136 -47.096  31.526  1.00 50.72           H
ATOM   3262 HD21 LEU A 205       2.267 -48.747  32.083  1.00 49.00           H
ATOM   3263 HD22 LEU A 205       0.952 -48.908  32.960  1.00 49.00           H
ATOM   3264 HD23 LEU A 205       1.584 -50.173  32.236  1.00 49.00           H
ATOM   3265  N   ARG A 206      -2.169 -50.609  33.590  1.00 33.94           N
ATOM   3266  CA  ARG A 206      -2.469 -50.533  35.012  1.00 36.95           C
ATOM   3267  C   ARG A 206      -2.107 -51.822  35.750  1.00 43.26           C
ATOM   3268  O   ARG A 206      -1.622 -51.786  36.885  1.00 40.48           O
ATOM   3269  CB  ARG A 206      -3.947 -50.193  35.175  1.00 47.73           C
ATOM   3270  CG  ARG A 206      -4.313 -49.701  36.565  1.00 68.24           C
ATOM   3271  CD  ARG A 206      -5.271 -48.544  36.498  1.00 81.11           C
ATOM   3272  NE  ARG A 206      -6.337 -48.888  35.583  1.00 90.51           N
ATOM   3273  CZ  ARG A 206      -7.312 -48.071  35.233  1.00104.17           C
ATOM   3274  NH1 ARG A 206      -7.353 -46.828  35.736  1.00105.55           N
ATOM   3275  NH2 ARG A 206      -8.231 -48.524  34.377  1.00107.67           N1+
ATOM   3276  H   ARG A 206      -2.833 -50.417  33.078  1.00 40.69           H
ATOM   3277  HA  ARG A 206      -1.953 -49.812  35.403  1.00 44.30           H
ATOM   3278  HB2 ARG A 206      -4.179 -49.495  34.543  1.00 57.23           H
ATOM   3279  HB3 ARG A 206      -4.473 -50.989  34.995  1.00 57.23           H
ATOM   3280  HG2 ARG A 206      -4.737 -50.420  37.059  1.00 81.85           H
ATOM   3281  HG3 ARG A 206      -3.510 -49.406  37.022  1.00 81.85           H
ATOM   3282  HD2 ARG A 206      -5.652 -48.380  37.375  1.00 97.29           H
ATOM   3283  HD3 ARG A 206      -4.814 -47.756  36.166  1.00 97.29           H
ATOM   3284  HE  ARG A 206      -6.335 -49.679  35.244  1.00108.57           H
ATOM   3285 HH11 ARG A 206      -6.746 -46.566  36.286  1.00126.62           H
ATOM   3286 HH12 ARG A 206      -7.987 -46.293  35.509  1.00126.62           H
ATOM   3287 HH21 ARG A 206      -8.177 -49.326  34.072  1.00129.16           H
ATOM   3288 HH22 ARG A 206      -8.878 -48.013  34.131  1.00129.16           H
ATOM   3289  N   GLN A 207      -2.363 -52.975  35.140  1.00 46.64           N
ATOM   3290  CA  GLN A 207      -2.009 -54.221  35.799  1.00 39.51           C
ATOM   3291  C   GLN A 207      -0.514 -54.440  35.689  1.00 41.41           C
ATOM   3292  O   GLN A 207       0.121 -54.855  36.654  1.00 44.24           O
ATOM   3293  CB  GLN A 207      -2.822 -55.384  35.210  1.00 42.97           C
ATOM   3294  CG  GLN A 207      -4.303 -55.343  35.560  1.00 51.84           C
ATOM   3295  CD  GLN A 207      -5.053 -56.532  34.981  1.00 62.71           C
ATOM   3296  OE1 GLN A 207      -6.134 -56.417  34.369  1.00 68.98           O
ATOM   3297  NE2 GLN A 207      -4.479 -57.709  35.224  1.00 52.75           N
ATOM   3298  H   GLN A 207      -2.729 -53.060  34.366  1.00 55.92           H
ATOM   3299  HA  GLN A 207      -2.231 -54.151  36.741  1.00 47.36           H
ATOM   3300  HB2 GLN A 207      -2.745 -55.361  34.244  1.00 51.52           H
ATOM   3301  HB3 GLN A 207      -2.461 -56.219  35.548  1.00 51.52           H
ATOM   3302  HG2 GLN A 207      -4.404 -55.361  36.525  1.00 62.16           H
ATOM   3303  HG3 GLN A 207      -4.694 -54.532  35.198  1.00 62.16           H
ATOM   3304 HE21 GLN A 207      -3.747 -57.745  35.674  1.00 63.25           H
ATOM   3305 HE22 GLN A 207      -4.840 -58.432  34.931  1.00 63.25           H
ATOM   3306  N   HIS A 208       0.081 -54.078  34.559  1.00 41.89           N
ATOM   3307  CA  HIS A 208       1.534 -54.036  34.470  1.00 44.21           C
ATOM   3308  C   HIS A 208       2.141 -53.230  35.616  1.00 50.82           C
ATOM   3309  O   HIS A 208       3.019 -53.711  36.339  1.00 49.70           O
ATOM   3310  CB  HIS A 208       1.948 -53.442  33.140  1.00 40.08           C
ATOM   3311  CG  HIS A 208       3.418 -53.370  32.967  1.00 54.74           C
ATOM   3312  ND1 HIS A 208       4.289 -54.064  33.767  1.00 58.76           N
ATOM   3313  CD2 HIS A 208       4.179 -52.684  32.086  1.00 64.88           C
ATOM   3314  CE1 HIS A 208       5.526 -53.807  33.387  1.00 56.32           C
ATOM   3315  NE2 HIS A 208       5.487 -52.971  32.368  1.00 54.12           N
ATOM   3316  H   HIS A 208      -0.329 -53.855  33.836  1.00 50.23           H
ATOM   3317  HA  HIS A 208       1.882 -54.940  34.519  1.00 53.01           H
ATOM   3318  HB2 HIS A 208       1.595 -52.541  33.074  1.00 48.05           H
ATOM   3319  HB3 HIS A 208       1.590 -53.991  32.425  1.00 48.05           H
ATOM   3320  HD2 HIS A 208       3.870 -52.119  31.414  1.00 77.81           H
ATOM   3321  HE1 HIS A 208       6.296 -54.157  33.772  1.00 67.54           H
ATOM   3322  HE2 HIS A 208       6.171 -52.660  31.948  1.00 64.91           H
ATOM   3323  N   LEU A 209       1.703 -51.983  35.781  1.00 54.71           N
ATOM   3324  CA  LEU A 209       2.322 -51.140  36.791  1.00 48.09           C
ATOM   3325  C   LEU A 209       2.087 -51.686  38.181  1.00 53.30           C
ATOM   3326  O   LEU A 209       2.952 -51.561  39.055  1.00 62.65           O
ATOM   3327  CB  LEU A 209       1.784 -49.722  36.695  1.00 51.88           C
ATOM   3328  CG  LEU A 209       2.208 -48.917  35.459  1.00 49.46           C
ATOM   3329  CD1 LEU A 209       1.341 -47.643  35.297  1.00 38.58           C
ATOM   3330  CD2 LEU A 209       3.637 -48.526  35.517  1.00 46.30           C
ATOM   3331  H   LEU A 209       1.067 -51.613  35.334  1.00 65.60           H
ATOM   3332  HA  LEU A 209       3.279 -51.110  36.637  1.00 57.67           H
ATOM   3333  HB2 LEU A 209       0.815 -49.765  36.693  1.00 62.21           H
ATOM   3334  HB3 LEU A 209       2.082 -49.230  37.476  1.00 62.21           H
ATOM   3335  HG  LEU A 209       2.081 -49.465  34.669  1.00 59.31           H
ATOM   3336 HD11 LEU A 209       1.635 -47.160  34.509  1.00 46.25           H
ATOM   3337 HD12 LEU A 209       0.412 -47.904  35.199  1.00 46.25           H
ATOM   3338 HD13 LEU A 209       1.447 -47.087  36.085  1.00 46.25           H
ATOM   3339 HD21 LEU A 209       3.858 -48.021  34.719  1.00 55.52           H
ATOM   3340 HD22 LEU A 209       3.783 -47.980  36.305  1.00 55.52           H
ATOM   3341 HD23 LEU A 209       4.181 -49.328  35.564  1.00 55.52           H
ATOM   3342  N   LEU A 210       0.943 -52.315  38.404  1.00 52.96           N
ATOM   3343  CA  LEU A 210       0.659 -52.853  39.729  1.00 55.98           C
ATOM   3344  C   LEU A 210       1.616 -53.980  40.076  1.00 63.51           C
ATOM   3345  O   LEU A 210       1.951 -54.189  41.250  1.00 65.61           O
ATOM   3346  CB  LEU A 210      -0.782 -53.355  39.810  1.00 53.76           C
ATOM   3347  CG  LEU A 210      -1.635 -52.574  40.800  1.00 73.81           C
ATOM   3348  CD1 LEU A 210      -3.093 -53.067  40.811  1.00 73.72           C
ATOM   3349  CD2 LEU A 210      -0.991 -52.646  42.216  1.00 81.26           C
ATOM   3350  H   LEU A 210       0.324 -52.443  37.820  1.00 63.51           H
ATOM   3351  HA  LEU A 210       0.770 -52.150  40.387  1.00 67.13           H
ATOM   3352  HB2 LEU A 210      -1.193 -53.275  38.935  1.00 64.47           H
ATOM   3353  HB3 LEU A 210      -0.776 -54.284  40.089  1.00 64.47           H
ATOM   3354  HG  LEU A 210      -1.645 -51.642  40.531  1.00 88.52           H
ATOM   3355 HD11 LEU A 210      -3.598 -52.544  41.453  1.00 88.42           H
ATOM   3356 HD12 LEU A 210      -3.470 -52.957  39.924  1.00 88.42           H
ATOM   3357 HD13 LEU A 210      -3.108 -54.004  41.063  1.00 88.42           H
ATOM   3358 HD21 LEU A 210      -1.541 -52.147  42.839  1.00 97.47           H
ATOM   3359 HD22 LEU A 210      -0.939 -53.575  42.491  1.00 97.47           H
ATOM   3360 HD23 LEU A 210      -0.101 -52.262  42.177  1.00 97.47           H
ATOM   3361  N   ARG A 211       2.061 -54.720  39.068  1.00 60.29           N
ATOM   3362  CA  ARG A 211       3.042 -55.760  39.305  1.00 52.49           C
ATOM   3363  C   ARG A 211       4.319 -55.151  39.871  1.00 54.51           C
ATOM   3364  O   ARG A 211       4.991 -55.776  40.697  1.00 59.68           O
ATOM   3365  CB  ARG A 211       3.240 -56.529  37.989  1.00 65.13           C
ATOM   3366  CG  ARG A 211       4.031 -57.836  38.004  1.00 82.68           C
ATOM   3367  CD  ARG A 211       4.295 -58.344  36.552  1.00 86.19           C
ATOM   3368  NE  ARG A 211       5.519 -59.151  36.451  1.00103.95           N
ATOM   3369  CZ  ARG A 211       6.769 -58.691  36.608  1.00 99.68           C
ATOM   3370  NH1 ARG A 211       7.806 -59.514  36.502  1.00 93.63           N
ATOM   3371  NH2 ARG A 211       7.001 -57.414  36.892  1.00 90.65           N1+
ATOM   3372  H   ARG A 211       1.813 -54.638  38.248  1.00 72.31           H
ATOM   3373  HA  ARG A 211       2.691 -56.381  39.964  1.00 62.94           H
ATOM   3374  HB2 ARG A 211       2.361 -56.740  37.637  1.00 78.11           H
ATOM   3375  HB3 ARG A 211       3.692 -55.937  37.368  1.00 78.11           H
ATOM   3376  HG2 ARG A 211       4.886 -57.689  38.437  1.00 99.17           H
ATOM   3377  HG3 ARG A 211       3.524 -58.513  38.478  1.00 99.17           H
ATOM   3378  HD2 ARG A 211       3.548 -58.893  36.268  1.00103.38           H
ATOM   3379  HD3 ARG A 211       4.389 -57.580  35.962  1.00103.38           H
ATOM   3380  HE  ARG A 211       5.426 -59.988  36.277  1.00124.69           H
ATOM   3381 HH11 ARG A 211       7.679 -60.345  36.321  1.00112.31           H
ATOM   3382 HH12 ARG A 211       8.606 -59.214  36.605  1.00112.31           H
ATOM   3383 HH21 ARG A 211       6.343 -56.865  36.968  1.00108.73           H
ATOM   3384 HH22 ARG A 211       7.808 -57.135  36.992  1.00108.73           H
ATOM   3385  N   TRP A 212       4.622 -53.895  39.517  1.00 57.12           N
ATOM   3386  CA  TRP A 212       5.770 -53.192  40.082  1.00 55.38           C
ATOM   3387  C   TRP A 212       5.419 -52.399  41.334  1.00 52.22           C
ATOM   3388  O   TRP A 212       6.047 -51.381  41.613  1.00 56.16           O
ATOM   3389  CB  TRP A 212       6.395 -52.277  39.036  1.00 47.23           C
ATOM   3390  CG  TRP A 212       7.010 -53.030  37.933  1.00 46.84           C
ATOM   3391  CD1 TRP A 212       6.382 -53.503  36.851  1.00 50.32           C
ATOM   3392  CD2 TRP A 212       8.391 -53.403  37.797  1.00 50.61           C
ATOM   3393  NE1 TRP A 212       7.269 -54.149  36.025  1.00 53.53           N
ATOM   3394  CE2 TRP A 212       8.512 -54.102  36.582  1.00 53.21           C
ATOM   3395  CE3 TRP A 212       9.541 -53.204  38.581  1.00 54.99           C
ATOM   3396  CZ2 TRP A 212       9.726 -54.616  36.120  1.00 54.85           C
ATOM   3397  CZ3 TRP A 212      10.764 -53.712  38.115  1.00 56.34           C
ATOM   3398  CH2 TRP A 212      10.832 -54.423  36.893  1.00 54.03           C
ATOM   3399  H   TRP A 212       4.174 -53.430  38.950  1.00 68.50           H
ATOM   3400  HA  TRP A 212       6.439 -53.849  40.332  1.00 66.41           H
ATOM   3401  HB2 TRP A 212       5.707 -51.704  38.664  1.00 56.63           H
ATOM   3402  HB3 TRP A 212       7.085 -51.740  39.456  1.00 56.63           H
ATOM   3403  HD1 TRP A 212       5.473 -53.405  36.681  1.00 60.35           H
ATOM   3404  HE1 TRP A 212       7.070 -54.527  35.279  1.00 64.19           H
ATOM   3405  HE3 TRP A 212       9.494 -52.740  39.386  1.00 65.94           H
ATOM   3406  HZ2 TRP A 212       9.777 -55.078  35.315  1.00 65.78           H
ATOM   3407  HZ3 TRP A 212      11.534 -53.596  38.624  1.00 67.56           H
ATOM   3408  HH2 TRP A 212      11.652 -54.753  36.604  1.00 64.79           H
ATOM   3409  N   GLY A 213       4.431 -52.828  42.096  1.00 50.99           N
ATOM   3410  CA  GLY A 213       4.124 -52.149  43.336  1.00 63.99           C
ATOM   3411  C   GLY A 213       3.397 -50.829  43.200  1.00 71.11           C
ATOM   3412  O   GLY A 213       2.756 -50.375  44.151  1.00 73.48           O
ATOM   3413  H   GLY A 213       3.928 -53.503  41.920  1.00 61.15           H
ATOM   3414  HA2 GLY A 213       3.576 -52.733  43.884  1.00 76.74           H
ATOM   3415  HA3 GLY A 213       4.952 -51.983  43.814  1.00 76.74           H
ATOM   3416  N   LEU A 214       3.462 -50.202  42.030  1.00 71.17           N
ATOM   3417  CA  LEU A 214       2.894 -48.866  41.902  1.00 83.33           C
ATOM   3418  C   LEU A 214       1.371 -48.918  42.111  1.00 87.26           C
ATOM   3419  O   LEU A 214       0.649 -49.653  41.433  1.00 85.28           O
ATOM   3420  CB  LEU A 214       3.289 -48.255  40.555  1.00 69.46           C
ATOM   3421  CG  LEU A 214       4.840 -48.156  40.390  1.00 71.01           C
ATOM   3422  CD1 LEU A 214       5.213 -47.913  38.945  1.00 65.86           C
ATOM   3423  CD2 LEU A 214       5.634 -47.107  41.280  1.00 68.20           C
ATOM   3424  H   LEU A 214       3.820 -50.517  41.314  1.00 85.37           H
ATOM   3425  HA  LEU A 214       3.266 -48.304  42.599  1.00 99.95           H
ATOM   3426  HB2 LEU A 214       2.943 -48.812  39.840  1.00 83.30           H
ATOM   3427  HB3 LEU A 214       2.920 -47.361  40.491  1.00 83.30           H
ATOM   3428  HG  LEU A 214       5.203 -49.026  40.618  1.00 85.17           H
ATOM   3429 HD11 LEU A 214       6.178 -47.856  38.873  1.00 78.98           H
ATOM   3430 HD12 LEU A 214       4.883 -48.649  38.406  1.00 78.98           H
ATOM   3431 HD13 LEU A 214       4.809 -47.081  38.651  1.00 78.98           H
ATOM   3432 HD21 LEU A 214       6.578 -47.163  41.066  1.00 81.79           H
ATOM   3433 HD22 LEU A 214       5.302 -46.216  41.088  1.00 81.79           H
ATOM   3434 HD23 LEU A 214       5.493 -47.318  42.217  1.00 81.79           H
ATOM   3435  N   THR A 215       0.905 -48.177  43.110  1.00 94.62           N
ATOM   3436  CA  THR A 215      -0.504 -48.112  43.453  1.00 89.34           C
ATOM   3437  C   THR A 215      -1.312 -47.544  42.291  1.00 90.44           C
ATOM   3438  O   THR A 215      -0.791 -46.841  41.417  1.00 84.96           O
ATOM   3439  CB  THR A 215      -0.672 -47.229  44.691  1.00100.44           C
ATOM   3440  OG1 THR A 215       0.243 -47.654  45.714  1.00101.62           O
ATOM   3441  CG2 THR A 215      -2.109 -47.250  45.224  1.00100.36           C
ATOM   3442  H   THR A 215       1.403 -47.690  43.616  1.00113.49           H
ATOM   3443  HA  THR A 215      -0.833 -49.002  43.657  1.00107.17           H
ATOM   3444  HB  THR A 215      -0.462 -46.313  44.449  1.00120.49           H
ATOM   3445  HG1 THR A 215       0.155 -47.171  46.397  1.00121.90           H
ATOM   3446 HG21 THR A 215      -2.181 -46.681  46.006  1.00120.39           H
ATOM   3447 HG22 THR A 215      -2.720 -46.927  44.542  1.00120.39           H
ATOM   3448 HG23 THR A 215      -2.359 -48.155  45.468  1.00120.39           H
ATOM   3449  N   THR A 216      -2.619 -47.832  42.309  1.00 99.27           N
ATOM   3450  CA  THR A 216      -3.530 -47.417  41.240  1.00103.62           C
ATOM   3451  C   THR A 216      -4.446 -46.283  41.684  1.00 99.00           C
ATOM   3452  O   THR A 216      -5.174 -46.432  42.677  1.00 94.93           O
ATOM   3453  CB  THR A 216      -4.396 -48.591  40.763  1.00 96.83           C
ATOM   3454  OG1 THR A 216      -5.303 -48.130  39.752  1.00 93.55           O
ATOM   3455  CG2 THR A 216      -5.166 -49.214  41.926  1.00 89.61           C
ATOM   3456  H   THR A 216      -3.004 -48.272  42.939  1.00119.07           H
ATOM   3457  HA  THR A 216      -3.009 -47.103  40.485  1.00124.29           H
ATOM   3458  HB  THR A 216      -3.821 -49.274  40.384  1.00116.16           H
ATOM   3459  HG1 THR A 216      -5.782 -48.766  39.484  1.00112.21           H
ATOM   3460 HG21 THR A 216      -5.707 -49.954  41.607  1.00107.49           H
ATOM   3461 HG22 THR A 216      -4.547 -49.543  42.596  1.00107.49           H
ATOM   3462 HG23 THR A 216      -5.747 -48.551  42.332  1.00107.49           H
ATOM   3463  N   PRO A 217      -4.500 -45.175  40.948  1.00 99.43           N
ATOM   3464  CA  PRO A 217      -5.385 -44.077  41.359  1.00102.16           C
ATOM   3465  C   PRO A 217      -6.833 -44.541  41.489  1.00101.55           C
ATOM   3466  O   PRO A 217      -7.406 -45.132  40.572  1.00101.47           O
ATOM   3467  CB  PRO A 217      -5.205 -43.039  40.241  1.00103.53           C
ATOM   3468  CG  PRO A 217      -4.824 -43.863  39.008  1.00102.82           C
ATOM   3469  CD  PRO A 217      -3.945 -44.971  39.594  1.00 99.18           C
ATOM   3470  HA  PRO A 217      -5.088 -43.699  42.201  1.00122.55           H
ATOM   3471  HB2 PRO A 217      -6.039 -42.566  40.095  1.00124.19           H
ATOM   3472  HB3 PRO A 217      -4.495 -42.422  40.477  1.00124.19           H
ATOM   3473  HG2 PRO A 217      -5.620 -44.231  38.594  1.00123.34           H
ATOM   3474  HG3 PRO A 217      -4.324 -43.315  38.382  1.00123.34           H
ATOM   3475  HD2 PRO A 217      -4.029 -45.782  39.068  1.00118.98           H
ATOM   3476  HD3 PRO A 217      -3.022 -44.677  39.648  1.00118.98           H
ATOM   3477  N   ASP A 218      -7.412 -44.268  42.656  1.00104.70           N
ATOM   3478  CA  ASP A 218      -8.848 -44.418  42.899  1.00106.97           C
ATOM   3479  C   ASP A 218      -9.671 -43.653  41.853  1.00105.02           C
ATOM   3480  O   ASP A 218      -9.255 -42.611  41.339  1.00108.67           O
ATOM   3481  CB  ASP A 218      -9.145 -43.897  44.317  1.00114.90           C
ATOM   3482  CG  ASP A 218     -10.458 -44.392  44.898  1.00115.71           C
ATOM   3483  OD1 ASP A 218     -10.697 -45.612  44.857  1.00119.53           O
ATOM   3484  OD2 ASP A 218     -11.212 -43.560  45.461  1.00116.90           O1-
ATOM   3485  H   ASP A 218      -6.981 -43.986  43.344  1.00125.60           H
ATOM   3486  HA  ASP A 218      -9.090 -45.357  42.856  1.00128.32           H
ATOM   3487  HB2 ASP A 218      -8.433 -44.185  44.910  1.00137.83           H
ATOM   3488  HB3 ASP A 218      -9.180 -42.928  44.292  1.00137.83           H
ATOM   3489  N   LYS A 219     -10.855 -44.182  41.533  1.00102.85           N
ATOM   3490  CA  LYS A 219     -11.762 -43.587  40.537  1.00 96.13           C
ATOM   3491  C   LYS A 219     -12.236 -42.194  40.932  1.00 92.08           C
ATOM   3492  O   LYS A 219     -12.662 -41.419  40.067  1.00 91.34           O
ATOM   3493  CB  LYS A 219     -12.956 -44.528  40.365  1.00 92.18           C
ATOM   3494  CG  LYS A 219     -13.912 -44.280  39.241  1.00 81.80           C
ATOM   3495  CD  LYS A 219     -15.178 -45.084  39.575  1.00 78.89           C
ATOM   3496  CE  LYS A 219     -14.987 -46.606  39.616  1.00 69.19           C
ATOM   3497  NZ  LYS A 219     -14.793 -47.104  38.244  1.00 73.38           N1+
ATOM   3498  H   LYS A 219     -11.165 -44.903  41.885  1.00123.38           H
ATOM   3499  HA  LYS A 219     -11.303 -43.520  39.685  1.00115.31           H
ATOM   3500  HB2 LYS A 219     -12.609 -45.426  40.243  1.00110.57           H
ATOM   3501  HB3 LYS A 219     -13.475 -44.500  41.184  1.00110.57           H
ATOM   3502  HG2 LYS A 219     -14.135 -43.337  39.191  1.00 98.12           H
ATOM   3503  HG3 LYS A 219     -13.540 -44.601  38.405  1.00 98.12           H
ATOM   3504  HD2 LYS A 219     -15.499 -44.806  40.447  1.00 94.62           H
ATOM   3505  HD3 LYS A 219     -15.852 -44.892  38.905  1.00 94.62           H
ATOM   3506  HE2 LYS A 219     -14.201 -46.824  40.140  1.00 82.98           H
ATOM   3507  HE3 LYS A 219     -15.777 -47.026  39.991  1.00 82.98           H
ATOM   3508  HZ1 LYS A 219     -14.681 -47.986  38.253  1.00 88.01           H
ATOM   3509  HZ2 LYS A 219     -15.505 -46.908  37.746  1.00 88.01           H
ATOM   3510  HZ3 LYS A 219     -14.074 -46.724  37.882  1.00 88.01           H
ATOM   3511  N   LYS A 220     -12.201 -41.899  42.231  1.00 98.77           N
ATOM   3512  CA  LYS A 220     -12.432 -40.559  42.770  1.00 96.69           C
ATOM   3513  C   LYS A 220     -11.389 -39.543  42.274  1.00 87.27           C
ATOM   3514  O   LYS A 220     -11.686 -38.355  42.103  1.00 71.54           O
ATOM   3515  CB  LYS A 220     -12.385 -40.664  44.307  1.00104.06           C
ATOM   3516  CG  LYS A 220     -13.679 -41.014  45.057  1.00 96.32           C
ATOM   3517  CD  LYS A 220     -14.015 -39.803  45.891  1.00100.13           C
ATOM   3518  CE  LYS A 220     -15.200 -39.962  46.818  1.00103.50           C
ATOM   3519  NZ  LYS A 220     -15.501 -38.614  47.472  1.00106.92           N1+
ATOM   3520  H   LYS A 220     -12.038 -42.482  42.842  1.00118.48           H
ATOM   3521  HA  LYS A 220     -13.313 -40.251  42.508  1.00115.98           H
ATOM   3522  HB2 LYS A 220     -11.734 -41.345  44.537  1.00124.83           H
ATOM   3523  HB3 LYS A 220     -12.083 -39.810  44.653  1.00124.83           H
ATOM   3524  HG2 LYS A 220     -14.399 -41.181  44.428  1.00115.55           H
ATOM   3525  HG3 LYS A 220     -13.535 -41.776  45.640  1.00115.55           H
ATOM   3526  HD2 LYS A 220     -13.244 -39.584  46.439  1.00120.11           H
ATOM   3527  HD3 LYS A 220     -14.209 -39.063  45.294  1.00120.11           H
ATOM   3528  HE2 LYS A 220     -15.978 -40.243  46.312  1.00124.16           H
ATOM   3529  HE3 LYS A 220     -14.990 -40.606  47.513  1.00124.16           H
ATOM   3530  HZ1 LYS A 220     -16.197 -38.691  48.021  1.00128.27           H
ATOM   3531  HZ2 LYS A 220     -14.794 -38.338  47.937  1.00128.27           H
ATOM   3532  HZ3 LYS A 220     -15.691 -38.009  46.848  1.00128.27           H
ATOM   3533  N   HIS A 221     -10.142 -39.983  42.098  1.00 97.40           N
ATOM   3534  CA  HIS A 221      -9.035 -39.119  41.707  1.00 97.91           C
ATOM   3535  C   HIS A 221      -8.701 -39.234  40.210  1.00 89.95           C
ATOM   3536  O   HIS A 221      -7.626 -38.791  39.780  1.00 82.90           O
ATOM   3537  CB  HIS A 221      -7.798 -39.441  42.566  1.00104.62           C
ATOM   3538  CG  HIS A 221      -8.039 -39.377  44.054  1.00111.82           C
ATOM   3539  ND1 HIS A 221      -8.822 -40.289  44.733  1.00111.65           N
ATOM   3540  CD2 HIS A 221      -7.589 -38.506  44.994  1.00117.61           C
ATOM   3541  CE1 HIS A 221      -8.850 -39.981  46.019  1.00118.52           C
ATOM   3542  NE2 HIS A 221      -8.109 -38.903  46.204  1.00121.42           N
ATOM   3543  H   HIS A 221      -9.909 -40.804  42.204  1.00116.84           H
ATOM   3544  HA  HIS A 221      -9.283 -38.198  41.882  1.00117.45           H
ATOM   3545  HB2 HIS A 221      -7.098 -38.804  42.353  1.00125.50           H
ATOM   3546  HB3 HIS A 221      -7.498 -40.339  42.354  1.00125.50           H
ATOM   3547  HD2 HIS A 221      -7.035 -37.774  44.845  1.00141.09           H
ATOM   3548  HE1 HIS A 221      -9.310 -40.446  46.681  1.00142.18           H
ATOM   3549  HE2 HIS A 221      -7.973 -38.514  46.959  1.00145.66           H
ATOM   3550  N   GLN A 222      -9.602 -39.821  39.417  1.00 84.42           N
ATOM   3551  CA  GLN A 222      -9.432 -39.902  37.974  1.00 79.77           C
ATOM   3552  C   GLN A 222      -9.575 -38.512  37.382  1.00 77.47           C
ATOM   3553  O   GLN A 222     -10.665 -37.935  37.387  1.00 78.74           O
ATOM   3554  CB  GLN A 222     -10.447 -40.861  37.354  1.00 81.64           C
ATOM   3555  CG  GLN A 222      -9.938 -42.300  37.234  1.00 92.77           C
ATOM   3556  CD  GLN A 222      -8.640 -42.354  36.417  1.00 89.55           C
ATOM   3557  OE1 GLN A 222      -8.421 -41.511  35.538  1.00 93.03           O
ATOM   3558  NE2 GLN A 222      -7.756 -43.314  36.736  1.00 73.43           N
ATOM   3559  H   GLN A 222     -10.329 -40.183  39.701  1.00101.26           H
ATOM   3560  HA  GLN A 222      -8.542 -40.229  37.773  1.00 95.68           H
ATOM   3561  HB2 GLN A 222     -11.245 -40.872  37.906  1.00 97.93           H
ATOM   3562  HB3 GLN A 222     -10.669 -40.549  36.462  1.00 97.93           H
ATOM   3563  HG2 GLN A 222      -9.758 -42.652  38.119  1.00111.27           H
ATOM   3564  HG3 GLN A 222     -10.606 -42.841  36.784  1.00111.27           H
ATOM   3565 HE21 GLN A 222      -7.930 -43.864  37.374  1.00 88.07           H
ATOM   3566 HE22 GLN A 222      -7.016 -43.378  36.302  1.00 88.07           H
ATOM   3567  N   LYS A 223      -8.477 -37.984  36.857  1.00 70.90           N
ATOM   3568  CA  LYS A 223      -8.505 -36.716  36.152  1.00 64.44           C
ATOM   3569  C   LYS A 223      -9.112 -36.935  34.772  1.00 57.56           C
ATOM   3570  O   LYS A 223      -9.023 -38.027  34.217  1.00 61.24           O
ATOM   3571  CB  LYS A 223      -7.093 -36.139  36.051  1.00 64.99           C
ATOM   3572  CG  LYS A 223      -6.214 -36.314  37.346  1.00 90.44           C
ATOM   3573  CD  LYS A 223      -4.695 -36.495  37.040  1.00 94.45           C
ATOM   3574  CE  LYS A 223      -4.031 -35.219  36.439  1.00 91.86           C
ATOM   3575  NZ  LYS A 223      -3.800 -34.174  37.473  1.00 87.67           N1+
ATOM   3576  H   LYS A 223      -7.698 -38.346  36.896  1.00 85.04           H
ATOM   3577  HA  LYS A 223      -9.061 -36.087  36.638  1.00 77.28           H
ATOM   3578  HB2 LYS A 223      -6.630 -36.580  35.321  1.00 77.94           H
ATOM   3579  HB3 LYS A 223      -7.159 -35.189  35.868  1.00 77.94           H
ATOM   3580  HG2 LYS A 223      -6.314 -35.525  37.903  1.00108.49           H
ATOM   3581  HG3 LYS A 223      -6.517 -37.099  37.828  1.00108.49           H
ATOM   3582  HD2 LYS A 223      -4.232 -36.712  37.864  1.00113.30           H
ATOM   3583  HD3 LYS A 223      -4.587 -37.216  36.401  1.00113.30           H
ATOM   3584  HE2 LYS A 223      -3.173 -35.457  36.053  1.00110.18           H
ATOM   3585  HE3 LYS A 223      -4.613 -34.847  35.758  1.00110.18           H
ATOM   3586  HZ1 LYS A 223      -3.421 -33.459  37.103  1.00105.16           H
ATOM   3587  HZ2 LYS A 223      -4.575 -33.934  37.840  1.00105.16           H
ATOM   3588  HZ3 LYS A 223      -3.264 -34.490  38.109  1.00105.16           H
ATOM   3589  N   GLU A 224      -9.777 -35.909  34.244  1.00 60.45           N
ATOM   3590  CA  GLU A 224     -10.540 -36.008  33.004  1.00 61.08           C
ATOM   3591  C   GLU A 224     -10.375 -34.747  32.175  1.00 58.34           C
ATOM   3592  O   GLU A 224     -10.036 -33.678  32.706  1.00 63.58           O
ATOM   3593  CB  GLU A 224     -12.031 -36.239  33.282  1.00 70.49           C
ATOM   3594  CG  GLU A 224     -12.311 -37.426  34.212  1.00 79.53           C
ATOM   3595  CD  GLU A 224     -12.405 -38.749  33.491  1.00 86.35           C
ATOM   3596  OE1 GLU A 224     -12.284 -39.793  34.190  1.00 84.28           O
ATOM   3597  OE2 GLU A 224     -12.609 -38.737  32.247  1.00 88.24           O1-
ATOM   3598  H   GLU A 224      -9.800 -35.125  34.596  1.00 72.49           H
ATOM   3599  HA  GLU A 224     -10.209 -36.758  32.485  1.00 73.25           H
ATOM   3600  HB2 GLU A 224     -12.398 -35.443  33.698  1.00 84.54           H
ATOM   3601  HB3 GLU A 224     -12.484 -36.408  32.441  1.00 84.54           H
ATOM   3602  HG2 GLU A 224     -11.593 -37.492  34.861  1.00 95.39           H
ATOM   3603  HG3 GLU A 224     -13.154 -37.276  34.668  1.00 95.39           H
ATOM   3604  N   PRO A 225     -10.574 -34.830  30.863  1.00 59.63           N
ATOM   3605  CA  PRO A 225     -10.416 -33.650  30.019  1.00 64.38           C
ATOM   3606  C   PRO A 225     -11.582 -32.697  30.188  1.00 74.76           C
ATOM   3607  O   PRO A 225     -12.643 -33.083  30.699  1.00 68.39           O
ATOM   3608  CB  PRO A 225     -10.352 -34.216  28.587  1.00 61.55           C
ATOM   3609  CG  PRO A 225     -10.953 -35.562  28.679  1.00 65.65           C
ATOM   3610  CD  PRO A 225     -10.609 -36.060  30.062  1.00 65.97           C
ATOM   3611  HA  PRO A 225      -9.586 -33.191  30.226  1.00 77.21           H
ATOM   3612  HB2 PRO A 225     -10.865 -33.651  27.989  1.00 73.81           H
ATOM   3613  HB3 PRO A 225      -9.427 -34.272  28.299  1.00 73.81           H
ATOM   3614  HG2 PRO A 225     -11.914 -35.498  28.567  1.00 78.74           H
ATOM   3615  HG3 PRO A 225     -10.566 -36.139  28.002  1.00 78.74           H
ATOM   3616  HD2 PRO A 225     -11.301 -36.657  30.388  1.00 79.12           H
ATOM   3617  HD3 PRO A 225      -9.739 -36.489  30.061  1.00 79.12           H
ATOM   3618  N   PRO A 226     -11.424 -31.432  29.761  1.00 79.17           N
ATOM   3619  CA  PRO A 226     -10.205 -30.884  29.152  1.00 72.22           C
ATOM   3620  C   PRO A 226      -8.999 -30.810  30.099  1.00 70.79           C
ATOM   3621  O   PRO A 226      -9.141 -30.653  31.315  1.00 75.27           O
ATOM   3622  CB  PRO A 226     -10.642 -29.488  28.716  1.00 72.31           C
ATOM   3623  CG  PRO A 226     -12.096 -29.630  28.471  1.00 79.85           C
ATOM   3624  CD  PRO A 226     -12.564 -30.523  29.579  1.00 82.25           C
ATOM   3625  HA  PRO A 226      -9.962 -31.401  28.368  1.00 86.61           H
ATOM   3626  HB2 PRO A 226     -10.472 -28.851  29.427  1.00 86.73           H
ATOM   3627  HB3 PRO A 226     -10.177 -29.234  27.903  1.00 86.73           H
ATOM   3628  HG2 PRO A 226     -12.526 -28.762  28.520  1.00 95.78           H
ATOM   3629  HG3 PRO A 226     -12.246 -30.044  27.606  1.00 95.78           H
ATOM   3630  HD2 PRO A 226     -12.722 -30.009  30.387  1.00 98.65           H
ATOM   3631  HD3 PRO A 226     -13.354 -31.017  29.308  1.00 98.65           H
ATOM   3632  N   PHE A 227      -7.803 -30.959  29.546  1.00 62.59           N
ATOM   3633  CA  PHE A 227      -6.624 -31.075  30.374  1.00 64.76           C
ATOM   3634  C   PHE A 227      -6.052 -29.684  30.548  1.00 69.51           C
ATOM   3635  O   PHE A 227      -5.870 -28.949  29.571  1.00 65.49           O
ATOM   3636  CB  PHE A 227      -5.611 -32.040  29.761  1.00 61.20           C
ATOM   3637  CG  PHE A 227      -6.074 -33.466  29.726  1.00 55.76           C
ATOM   3638  CD1 PHE A 227      -6.559 -34.070  30.868  1.00 50.96           C
ATOM   3639  CD2 PHE A 227      -6.026 -34.206  28.558  1.00 46.90           C
ATOM   3640  CE1 PHE A 227      -6.985 -35.362  30.866  1.00 51.13           C
ATOM   3641  CE2 PHE A 227      -6.453 -35.499  28.543  1.00 59.31           C
ATOM   3642  CZ  PHE A 227      -6.933 -36.082  29.711  1.00 62.55           C
ATOM   3643  H   PHE A 227      -7.652 -30.995  28.700  1.00 75.06           H
ATOM   3644  HA  PHE A 227      -6.877 -31.412  31.248  1.00 77.67           H
ATOM   3645  HB2 PHE A 227      -5.430 -31.764  28.849  1.00 73.40           H
ATOM   3646  HB3 PHE A 227      -4.793 -32.006  30.282  1.00 73.40           H
ATOM   3647  HD1 PHE A 227      -6.594 -33.582  31.659  1.00 61.11           H
ATOM   3648  HD2 PHE A 227      -5.704 -33.817  27.777  1.00 56.23           H
ATOM   3649  HE1 PHE A 227      -7.308 -35.751  31.646  1.00 61.32           H
ATOM   3650  HE2 PHE A 227      -6.418 -35.992  27.755  1.00 71.12           H
ATOM   3651  HZ  PHE A 227      -7.225 -36.965  29.702  1.00 75.01           H
ATOM   3652  N   LEU A 228      -5.829 -29.319  31.805  1.00 72.23           N
ATOM   3653  CA  LEU A 228      -5.351 -28.001  32.192  1.00 71.60           C
ATOM   3654  C   LEU A 228      -3.868 -28.166  32.422  1.00 77.14           C
ATOM   3655  O   LEU A 228      -3.432 -28.578  33.501  1.00 79.20           O
ATOM   3656  CB  LEU A 228      -6.039 -27.493  33.449  1.00 85.76           C
ATOM   3657  CG  LEU A 228      -7.569 -27.369  33.506  1.00 95.92           C
ATOM   3658  CD1 LEU A 228      -8.349 -28.684  33.286  1.00 95.46           C
ATOM   3659  CD2 LEU A 228      -7.929 -26.780  34.854  1.00 97.40           C
ATOM   3660  H   LEU A 228      -5.954 -29.841  32.476  1.00 86.63           H
ATOM   3661  HA  LEU A 228      -5.493 -27.368  31.472  1.00 85.87           H
ATOM   3662  HB2 LEU A 228      -5.787 -28.085  34.175  1.00102.86           H
ATOM   3663  HB3 LEU A 228      -5.687 -26.609  33.634  1.00102.86           H
ATOM   3664  HG  LEU A 228      -7.855 -26.740  32.824  1.00115.06           H
ATOM   3665 HD11 LEU A 228      -9.300 -28.500  33.340  1.00114.51           H
ATOM   3666 HD12 LEU A 228      -8.130 -29.038  32.409  1.00114.51           H
ATOM   3667 HD13 LEU A 228      -8.095 -29.320  33.973  1.00114.51           H
ATOM   3668 HD21 LEU A 228      -8.893 -26.692  34.912  1.00116.84           H
ATOM   3669 HD22 LEU A 228      -7.607 -27.371  35.552  1.00116.84           H
ATOM   3670 HD23 LEU A 228      -7.511 -25.909  34.939  1.00116.84           H
ATOM   3671  N   TRP A 229      -3.096 -27.862  31.415  1.00 78.35           N
ATOM   3672  CA  TRP A 229      -1.682 -28.167  31.457  1.00 72.45           C
ATOM   3673  C   TRP A 229      -0.905 -26.870  31.396  1.00 75.57           C
ATOM   3674  O   TRP A 229      -0.688 -26.298  30.313  1.00 69.55           O
ATOM   3675  CB  TRP A 229      -1.301 -29.077  30.326  1.00 70.25           C
ATOM   3676  CG  TRP A 229       0.057 -29.552  30.443  1.00 67.19           C
ATOM   3677  CD1 TRP A 229       0.585 -30.304  31.437  1.00 56.52           C
ATOM   3678  CD2 TRP A 229       1.104 -29.290  29.528  1.00 59.70           C
ATOM   3679  NE1 TRP A 229       1.902 -30.531  31.191  1.00 55.12           N
ATOM   3680  CE2 TRP A 229       2.242 -29.920  30.020  1.00 53.92           C
ATOM   3681  CE3 TRP A 229       1.182 -28.591  28.334  1.00 51.29           C
ATOM   3682  CZ2 TRP A 229       3.416 -29.885  29.373  1.00 61.30           C
ATOM   3683  CZ3 TRP A 229       2.348 -28.558  27.695  1.00 63.13           C
ATOM   3684  CH2 TRP A 229       3.459 -29.199  28.204  1.00 69.45           C
ATOM   3685  H   TRP A 229      -3.359 -27.478  30.692  1.00 93.98           H
ATOM   3686  HA  TRP A 229      -1.472 -28.612  32.293  1.00 86.90           H
ATOM   3687  HB2 TRP A 229      -1.891 -29.847  30.326  1.00 84.26           H
ATOM   3688  HB3 TRP A 229      -1.381 -28.595  29.489  1.00 84.26           H
ATOM   3689  HD1 TRP A 229       0.120 -30.611  32.181  1.00 67.78           H
ATOM   3690  HE1 TRP A 229       2.432 -30.990  31.688  1.00 66.09           H
ATOM   3691  HE3 TRP A 229       0.433 -28.167  27.980  1.00 61.50           H
ATOM   3692  HZ2 TRP A 229       4.170 -30.309  29.714  1.00 73.52           H
ATOM   3693  HZ3 TRP A 229       2.417 -28.093  26.893  1.00 75.71           H
ATOM   3694  HH2 TRP A 229       4.263 -29.147  27.740  1.00 83.30           H
ATOM   3695  N   MET A 230      -0.473 -26.459  32.588  1.00 83.82           N
ATOM   3696  CA  MET A 230       0.250 -25.224  32.862  1.00 85.72           C
ATOM   3697  C   MET A 230       0.107 -24.203  31.736  1.00 71.42           C
ATOM   3698  O   MET A 230       0.959 -24.100  30.847  1.00 63.64           O
ATOM   3699  CB  MET A 230       1.714 -25.551  33.157  1.00 88.70           C
ATOM   3700  CG  MET A 230       2.193 -26.928  32.696  1.00 89.67           C
ATOM   3701  SD  MET A 230       3.668 -26.772  31.703  1.00 87.38           S
ATOM   3702  CE  MET A 230       4.756 -26.109  32.918  1.00 86.58           C
ATOM   3703  H   MET A 230      -0.599 -26.920  33.303  1.00100.54           H
ATOM   3704  HA  MET A 230      -0.121 -24.832  33.668  1.00102.83           H
ATOM   3705  HB2 MET A 230       2.270 -24.889  32.718  1.00106.39           H
ATOM   3706  HB3 MET A 230       1.851 -25.503  34.116  1.00106.39           H
ATOM   3707  HG2 MET A 230       2.400 -27.474  33.470  1.00107.56           H
ATOM   3708  HG3 MET A 230       1.504 -27.347  32.158  1.00107.56           H
ATOM   3709  HE1 MET A 230       5.627 -25.965  32.517  1.00103.85           H
ATOM   3710  HE2 MET A 230       4.395 -25.267  33.238  1.00103.85           H
ATOM   3711  HE3 MET A 230       4.829 -26.738  33.653  1.00103.85           H
ATOM   3712  N   GLY A 231      -1.003 -23.472  31.759  1.00 70.81           N
ATOM   3713  CA  GLY A 231      -1.258 -22.477  30.755  1.00 72.10           C
ATOM   3714  C   GLY A 231      -2.424 -22.764  29.836  1.00 67.69           C
ATOM   3715  O   GLY A 231      -3.142 -21.833  29.453  1.00 61.54           O
ATOM   3716  H   GLY A 231      -1.622 -23.542  32.352  1.00 84.93           H
ATOM   3717  HA2 GLY A 231      -1.427 -21.628  31.193  1.00 86.48           H
ATOM   3718  HA3 GLY A 231      -0.464 -22.377  30.206  1.00 86.48           H
ATOM   3719  N   TYR A 232      -2.624 -24.011  29.421  1.00 69.48           N
ATOM   3720  CA  TYR A 232      -3.586 -24.231  28.359  1.00 67.13           C
ATOM   3721  C   TYR A 232      -4.671 -25.186  28.787  1.00 62.96           C
ATOM   3722  O   TYR A 232      -4.588 -25.871  29.812  1.00 66.42           O
ATOM   3723  CB  TYR A 232      -2.952 -24.808  27.110  1.00 65.07           C
ATOM   3724  CG  TYR A 232      -1.659 -24.227  26.725  1.00 60.16           C
ATOM   3725  CD1 TYR A 232      -0.496 -24.510  27.443  1.00 66.74           C
ATOM   3726  CD2 TYR A 232      -1.575 -23.423  25.619  1.00 55.01           C
ATOM   3727  CE1 TYR A 232       0.717 -23.974  27.059  1.00 65.46           C
ATOM   3728  CE2 TYR A 232      -0.367 -22.885  25.213  1.00 67.83           C
ATOM   3729  CZ  TYR A 232       0.776 -23.160  25.925  1.00 64.54           C
ATOM   3730  OH  TYR A 232       1.959 -22.603  25.489  1.00 66.90           O
ATOM   3731  H   TYR A 232      -2.233 -24.715  29.725  1.00 83.33           H
ATOM   3732  HA  TYR A 232      -4.001 -23.386  28.125  1.00 80.52           H
ATOM   3733  HB2 TYR A 232      -2.813 -25.758  27.249  1.00 78.04           H
ATOM   3734  HB3 TYR A 232      -3.562 -24.675  26.368  1.00 78.04           H
ATOM   3735  HD1 TYR A 232      -0.540 -25.058  28.193  1.00 80.05           H
ATOM   3736  HD2 TYR A 232      -2.344 -23.240  25.129  1.00 65.97           H
ATOM   3737  HE1 TYR A 232       1.489 -24.164  27.541  1.00 78.51           H
ATOM   3738  HE2 TYR A 232      -0.329 -22.339  24.462  1.00 81.35           H
ATOM   3739  HH  TYR A 232       1.823 -22.143  24.799  1.00 80.24           H
ATOM   3740  N   GLU A 233      -5.668 -25.229  27.928  1.00 54.70           N
ATOM   3741  CA  GLU A 233      -6.690 -26.249  27.947  1.00 59.35           C
ATOM   3742  C   GLU A 233      -6.479 -27.126  26.731  1.00 59.28           C
ATOM   3743  O   GLU A 233      -6.645 -26.661  25.591  1.00 49.36           O
ATOM   3744  CB  GLU A 233      -8.073 -25.635  27.890  1.00 72.30           C
ATOM   3745  CG  GLU A 233      -8.469 -24.830  29.045  1.00 80.26           C
ATOM   3746  CD  GLU A 233      -9.802 -24.223  28.751  1.00 93.33           C
ATOM   3747  OE1 GLU A 233     -10.663 -25.017  28.309  1.00 87.07           O
ATOM   3748  OE2 GLU A 233      -9.972 -22.983  28.895  1.00101.44           O1-
ATOM   3749  H   GLU A 233      -5.778 -24.652  27.300  1.00 65.60           H
ATOM   3750  HA  GLU A 233      -6.611 -26.789  28.749  1.00 71.18           H
ATOM   3751  HB2 GLU A 233      -8.120 -25.062  27.109  1.00 86.72           H
ATOM   3752  HB3 GLU A 233      -8.721 -26.352  27.802  1.00 86.72           H
ATOM   3753  HG2 GLU A 233      -8.547 -25.394  29.830  1.00 96.27           H
ATOM   3754  HG3 GLU A 233      -7.825 -24.120  29.190  1.00 96.27           H
ATOM   3755  N   LEU A 234      -6.150 -28.400  26.972  1.00 61.20           N
ATOM   3756  CA  LEU A 234      -6.017 -29.368  25.890  1.00 53.14           C
ATOM   3757  C   LEU A 234      -7.360 -30.055  25.661  1.00 50.12           C
ATOM   3758  O   LEU A 234      -7.898 -30.718  26.550  1.00 54.47           O
ATOM   3759  CB  LEU A 234      -4.932 -30.400  26.205  1.00 56.87           C
ATOM   3760  CG  LEU A 234      -3.468 -29.969  26.342  1.00 53.37           C
ATOM   3761  CD1 LEU A 234      -3.098 -28.798  25.437  1.00 44.29           C
ATOM   3762  CD2 LEU A 234      -3.232 -29.610  27.734  1.00 59.77           C
ATOM   3763  H   LEU A 234      -6.000 -28.724  27.755  1.00 73.40           H
ATOM   3764  HA  LEU A 234      -5.769 -28.905  25.075  1.00 63.72           H
ATOM   3765  HB2 LEU A 234      -5.172 -30.825  27.043  1.00 68.20           H
ATOM   3766  HB3 LEU A 234      -4.956 -31.068  25.501  1.00 68.20           H
ATOM   3767  HG  LEU A 234      -2.893 -30.718  26.120  1.00 64.00           H
ATOM   3768 HD11 LEU A 234      -2.163 -28.578  25.573  1.00 53.11           H
ATOM   3769 HD12 LEU A 234      -3.247 -29.055  24.513  1.00 53.11           H
ATOM   3770 HD13 LEU A 234      -3.654 -28.037  25.663  1.00 53.11           H
ATOM   3771 HD21 LEU A 234      -2.307 -29.335  27.836  1.00 71.68           H
ATOM   3772 HD22 LEU A 234      -3.823 -28.881  27.976  1.00 71.68           H
ATOM   3773 HD23 LEU A 234      -3.411 -30.382  28.293  1.00 71.68           H
ATOM   3774  N   HIS A 235      -7.882 -29.895  24.489  1.00 47.31           N
ATOM   3775  CA  HIS A 235      -9.145 -30.453  24.129  1.00 46.04           C
ATOM   3776  C   HIS A 235      -8.858 -31.511  23.106  1.00 50.86           C
ATOM   3777  O   HIS A 235      -7.816 -31.476  22.452  1.00 50.00           O
ATOM   3778  CB  HIS A 235     -10.098 -29.378  23.538  1.00 54.32           C
ATOM   3779  CG  HIS A 235     -10.555 -28.356  24.531  1.00 65.72           C
ATOM   3780  ND1 HIS A 235     -11.784 -27.730  24.459  1.00 60.21           N
ATOM   3781  CD2 HIS A 235      -9.944 -27.870  25.639  1.00 67.88           C
ATOM   3782  CE1 HIS A 235     -11.903 -26.904  25.483  1.00 71.03           C
ATOM   3783  NE2 HIS A 235     -10.802 -26.969  26.215  1.00 63.44           N
ATOM   3784  H   HIS A 235      -7.510 -29.448  23.856  1.00 56.72           H
ATOM   3785  HA  HIS A 235      -9.564 -30.861  24.903  1.00 55.20           H
ATOM   3786  HB2 HIS A 235     -10.886 -29.820  23.185  1.00 65.14           H
ATOM   3787  HB3 HIS A 235      -9.637 -28.911  22.824  1.00 65.14           H
ATOM   3788  HD2 HIS A 235      -9.102 -28.107  25.953  1.00 81.41           H
ATOM   3789  HE1 HIS A 235     -12.637 -26.360  25.658  1.00 85.20           H
ATOM   3790  HE2 HIS A 235     -10.646 -26.515  26.928  1.00 76.09           H
ATOM   3791  N   PRO A 236      -9.719 -32.493  22.961  1.00 57.08           N
ATOM   3792  CA  PRO A 236      -9.431 -33.554  21.998  1.00 52.80           C
ATOM   3793  C   PRO A 236      -8.995 -33.045  20.632  1.00 48.83           C
ATOM   3794  O   PRO A 236      -8.132 -33.678  20.005  1.00 51.41           O
ATOM   3795  CB  PRO A 236     -10.763 -34.314  21.961  1.00 52.85           C
ATOM   3796  CG  PRO A 236     -11.767 -33.297  22.330  1.00 56.83           C
ATOM   3797  CD  PRO A 236     -11.105 -32.571  23.437  1.00 58.04           C
ATOM   3798  HA  PRO A 236      -8.743 -34.141  22.349  1.00 63.31           H
ATOM   3799  HB2 PRO A 236     -10.925 -34.652  21.066  1.00 63.38           H
ATOM   3800  HB3 PRO A 236     -10.748 -35.037  22.607  1.00 63.38           H
ATOM   3801  HG2 PRO A 236     -11.938 -32.709  21.578  1.00 68.16           H
ATOM   3802  HG3 PRO A 236     -12.582 -33.728  22.631  1.00 68.16           H
ATOM   3803  HD2 PRO A 236     -11.483 -31.683  23.538  1.00 69.60           H
ATOM   3804  HD3 PRO A 236     -11.157 -33.081  24.260  1.00 69.60           H
ATOM   3805  N   ASP A 237      -9.525 -31.911  20.164  1.00 48.01           N
ATOM   3806  CA  ASP A 237      -9.312 -31.487  18.787  1.00 56.42           C
ATOM   3807  C   ASP A 237      -8.681 -30.112  18.616  1.00 50.42           C
ATOM   3808  O   ASP A 237      -8.402 -29.685  17.484  1.00 41.85           O
ATOM   3809  CB  ASP A 237     -10.646 -31.502  18.057  1.00 64.99           C
ATOM   3810  CG  ASP A 237     -10.493 -32.049  16.660  1.00 89.66           C
ATOM   3811  OD1 ASP A 237      -9.749 -31.404  15.881  1.00102.44           O
ATOM   3812  OD2 ASP A 237     -11.028 -33.155  16.364  1.00 91.75           O1-
ATOM   3813  H   ASP A 237     -10.010 -31.373  20.628  1.00 57.57           H
ATOM   3814  HA  ASP A 237      -8.732 -32.131  18.352  1.00 67.66           H
ATOM   3815  HB2 ASP A 237     -11.270 -32.066  18.540  1.00 77.95           H
ATOM   3816  HB3 ASP A 237     -10.988 -30.597  17.995  1.00 77.95           H
ATOM   3817  N   LYS A 238      -8.488 -29.401  19.697  1.00 42.85           N
ATOM   3818  CA  LYS A 238      -7.914 -28.081  19.668  1.00 43.86           C
ATOM   3819  C   LYS A 238      -7.364 -27.839  21.053  1.00 40.45           C
ATOM   3820  O   LYS A 238      -7.653 -28.568  21.989  1.00 43.37           O
ATOM   3821  CB  LYS A 238      -8.961 -27.035  19.288  1.00 52.70           C
ATOM   3822  CG  LYS A 238     -10.121 -26.931  20.285  1.00 62.72           C
ATOM   3823  CD  LYS A 238     -11.016 -25.722  19.973  1.00 70.43           C
ATOM   3824  CE  LYS A 238     -12.091 -25.480  21.051  1.00 79.63           C
ATOM   3825  NZ  LYS A 238     -13.088 -26.605  21.106  1.00 89.08           N1+
ATOM   3826  H   LYS A 238      -8.689 -29.670  20.489  1.00 51.38           H
ATOM   3827  HA  LYS A 238      -7.186 -28.048  19.028  1.00 52.59           H
ATOM   3828  HB2 LYS A 238      -8.532 -26.166  19.240  1.00 63.19           H
ATOM   3829  HB3 LYS A 238      -9.333 -27.266  18.422  1.00 63.19           H
ATOM   3830  HG2 LYS A 238     -10.663 -27.734  20.231  1.00 75.22           H
ATOM   3831  HG3 LYS A 238      -9.765 -26.824  21.181  1.00 75.22           H
ATOM   3832  HD2 LYS A 238     -10.464 -24.927  19.917  1.00 84.47           H
ATOM   3833  HD3 LYS A 238     -11.467 -25.873  19.128  1.00 84.47           H
ATOM   3834  HE2 LYS A 238     -11.664 -25.411  21.919  1.00 95.51           H
ATOM   3835  HE3 LYS A 238     -12.570 -24.661  20.847  1.00 95.51           H
ATOM   3836  HZ1 LYS A 238     -13.696 -26.442  21.735  1.00106.86           H
ATOM   3837  HZ2 LYS A 238     -13.498 -26.687  20.320  1.00106.86           H
ATOM   3838  HZ3 LYS A 238     -12.673 -27.370  21.296  1.00106.86           H
ATOM   3839  N   TRP A 239      -6.531 -26.844  21.169  1.00 50.14           N
ATOM   3840  CA  TRP A 239      -6.098 -26.400  22.478  1.00 54.80           C
ATOM   3841  C   TRP A 239      -6.419 -24.923  22.537  1.00 56.13           C
ATOM   3842  O   TRP A 239      -6.564 -24.263  21.507  1.00 55.19           O
ATOM   3843  CB  TRP A 239      -4.589 -26.686  22.747  1.00 52.53           C
ATOM   3844  CG  TRP A 239      -3.647 -26.057  21.743  1.00 56.70           C
ATOM   3845  CD1 TRP A 239      -3.251 -26.571  20.529  1.00 49.93           C
ATOM   3846  CD2 TRP A 239      -2.993 -24.790  21.867  1.00 64.17           C
ATOM   3847  NE1 TRP A 239      -2.395 -25.712  19.914  1.00 48.86           N
ATOM   3848  CE2 TRP A 239      -2.226 -24.603  20.705  1.00 61.69           C
ATOM   3849  CE3 TRP A 239      -2.996 -23.783  22.846  1.00 63.80           C
ATOM   3850  CZ2 TRP A 239      -1.461 -23.454  20.499  1.00 69.37           C
ATOM   3851  CZ3 TRP A 239      -2.242 -22.633  22.631  1.00 64.55           C
ATOM   3852  CH2 TRP A 239      -1.481 -22.490  21.476  1.00 71.04           C
ATOM   3853  H   TRP A 239      -6.196 -26.403  20.511  1.00 60.12           H
ATOM   3854  HA  TRP A 239      -6.619 -26.853  23.159  1.00 65.71           H
ATOM   3855  HB2 TRP A 239      -4.359 -26.342  23.624  1.00 62.99           H
ATOM   3856  HB3 TRP A 239      -4.446 -27.645  22.725  1.00 62.99           H
ATOM   3857  HD1 TRP A 239      -3.512 -27.397  20.190  1.00 59.88           H
ATOM   3858  HE1 TRP A 239      -2.027 -25.838  19.147  1.00 58.59           H
ATOM   3859  HE3 TRP A 239      -3.504 -23.877  23.620  1.00 76.52           H
ATOM   3860  HZ2 TRP A 239      -0.954 -23.346  19.727  1.00 83.20           H
ATOM   3861  HZ3 TRP A 239      -2.227 -21.965  23.278  1.00 77.42           H
ATOM   3862  HH2 TRP A 239      -0.978 -21.716  21.359  1.00 85.20           H
ATOM   3863  N   THR A 240      -6.609 -24.436  23.744  1.00 56.62           N
ATOM   3864  CA  THR A 240      -6.968 -23.058  23.955  1.00 63.69           C
ATOM   3865  C   THR A 240      -6.108 -22.582  25.082  1.00 62.59           C
ATOM   3866  O   THR A 240      -5.422 -23.365  25.744  1.00 54.99           O
ATOM   3867  CB  THR A 240      -8.444 -22.838  24.334  1.00 69.80           C
ATOM   3868  OG1 THR A 240      -8.651 -23.230  25.705  1.00 73.48           O
ATOM   3869  CG2 THR A 240      -9.436 -23.590  23.357  1.00 61.42           C
ATOM   3870  H   THR A 240      -6.534 -24.894  24.469  1.00 67.90           H
ATOM   3871  HA  THR A 240      -6.765 -22.538  23.162  1.00 76.39           H
ATOM   3872  HB  THR A 240      -8.635 -21.890  24.259  1.00 83.71           H
ATOM   3873  HG1 THR A 240      -9.454 -23.113  25.919  1.00 88.14           H
ATOM   3874 HG21 THR A 240     -10.353 -23.427  23.628  1.00 73.66           H
ATOM   3875 HG22 THR A 240      -9.313 -23.270  22.450  1.00 73.66           H
ATOM   3876 HG23 THR A 240      -9.264 -24.544  23.381  1.00 73.66           H
ATOM   3877  N   VAL A 241      -6.176 -21.282  25.296  1.00 71.92           N
ATOM   3878  CA  VAL A 241      -5.393 -20.644  26.329  1.00 77.67           C
ATOM   3879  C   VAL A 241      -6.333 -20.200  27.428  1.00 71.61           C
ATOM   3880  O   VAL A 241      -7.335 -19.521  27.169  1.00 70.03           O
ATOM   3881  CB  VAL A 241      -4.583 -19.475  25.762  1.00 77.92           C
ATOM   3882  CG1 VAL A 241      -3.581 -19.096  26.780  1.00 74.82           C
ATOM   3883  CG2 VAL A 241      -3.901 -19.896  24.456  1.00 76.02           C
ATOM   3884  H   VAL A 241      -6.674 -20.742  24.849  1.00 86.26           H
ATOM   3885  HA  VAL A 241      -4.772 -21.288  26.703  1.00 93.16           H
ATOM   3886  HB  VAL A 241      -5.164 -18.718  25.589  1.00 93.46           H
ATOM   3887 HG11 VAL A 241      -3.054 -18.355  26.442  1.00 89.74           H
ATOM   3888 HG12 VAL A 241      -4.041 -18.832  27.592  1.00 89.74           H
ATOM   3889 HG13 VAL A 241      -3.007 -19.857  26.956  1.00 89.74           H
ATOM   3890 HG21 VAL A 241      -3.392 -19.146  24.110  1.00 91.18           H
ATOM   3891 HG22 VAL A 241      -3.308 -20.643  24.636  1.00 91.18           H
ATOM   3892 HG23 VAL A 241      -4.580 -20.159  23.816  1.00 91.18           H
ATOM   3893  N   GLN A 242      -6.036 -20.625  28.640  1.00 68.90           N
ATOM   3894  CA  GLN A 242      -6.846 -20.199  29.760  1.00 81.31           C
ATOM   3895  C   GLN A 242      -6.940 -18.678  29.726  1.00 81.65           C
ATOM   3896  O   GLN A 242      -5.915 -18.003  29.565  1.00 79.39           O
ATOM   3897  CB  GLN A 242      -6.248 -20.658  31.088  1.00 84.78           C
ATOM   3898  CG  GLN A 242      -6.112 -22.174  31.234  1.00 88.58           C
ATOM   3899  CD  GLN A 242      -5.328 -22.568  32.484  1.00 91.15           C
ATOM   3900  OE1 GLN A 242      -5.088 -21.734  33.356  1.00 90.76           O
ATOM   3901  NE2 GLN A 242      -4.912 -23.840  32.567  1.00 89.87           N
ATOM   3902  H   GLN A 242      -5.384 -21.149  28.839  1.00 82.64           H
ATOM   3903  HA  GLN A 242      -7.739 -20.568  29.677  1.00 97.52           H
ATOM   3904  HB2 GLN A 242      -5.362 -20.273  31.178  1.00101.69           H
ATOM   3905  HB3 GLN A 242      -6.815 -20.342  31.809  1.00101.69           H
ATOM   3906  HG2 GLN A 242      -6.997 -22.567  31.297  1.00106.25           H
ATOM   3907  HG3 GLN A 242      -5.645 -22.527  30.461  1.00106.25           H
ATOM   3908 HE21 GLN A 242      -5.090 -24.393  31.932  1.00107.80           H
ATOM   3909 HE22 GLN A 242      -4.467 -24.103  33.254  1.00107.80           H
ATOM   3910  N   PRO A 243      -8.131 -18.110  29.823  1.00 88.75           N
ATOM   3911  CA  PRO A 243      -8.257 -16.657  29.718  1.00 88.18           C
ATOM   3912  C   PRO A 243      -7.426 -15.950  30.775  1.00 84.30           C
ATOM   3913  O   PRO A 243      -7.150 -16.479  31.853  1.00 75.87           O
ATOM   3914  CB  PRO A 243      -9.753 -16.425  29.924  1.00 87.98           C
ATOM   3915  CG  PRO A 243     -10.181 -17.603  30.756  1.00 90.36           C
ATOM   3916  CD  PRO A 243      -9.400 -18.747  30.196  1.00 89.69           C
ATOM   3917  HA  PRO A 243      -7.996 -16.352  28.835  1.00105.77           H
ATOM   3918  HB2 PRO A 243      -9.897 -15.592  30.401  1.00105.53           H
ATOM   3919  HB3 PRO A 243     -10.209 -16.419  29.068  1.00105.53           H
ATOM   3920  HG2 PRO A 243      -9.954 -17.451  31.686  1.00108.38           H
ATOM   3921  HG3 PRO A 243     -11.134 -17.751  30.652  1.00108.38           H
ATOM   3922  HD2 PRO A 243      -9.255 -19.425  30.875  1.00107.59           H
ATOM   3923  HD3 PRO A 243      -9.842 -19.111  29.413  1.00107.59           H
ATOM   3924  N   ILE A 244      -7.040 -14.727  30.453  1.00 89.05           N
ATOM   3925  CA  ILE A 244      -6.184 -13.920  31.308  1.00 83.37           C
ATOM   3926  C   ILE A 244      -7.030 -12.797  31.854  1.00 80.32           C
ATOM   3927  O   ILE A 244      -7.688 -12.084  31.090  1.00 80.22           O
ATOM   3928  CB  ILE A 244      -4.987 -13.359  30.545  1.00 82.20           C
ATOM   3929  CG1 ILE A 244      -4.403 -14.445  29.649  1.00 82.51           C
ATOM   3930  CG2 ILE A 244      -3.989 -12.819  31.539  1.00 86.81           C
ATOM   3931  CD1 ILE A 244      -5.088 -14.548  28.247  1.00 83.23           C
ATOM   3932  H   ILE A 244      -7.266 -14.330  29.724  1.00106.81           H
ATOM   3933  HA  ILE A 244      -5.860 -14.457  32.048  1.00100.00           H
ATOM   3934  HB  ILE A 244      -5.292 -12.628  29.985  1.00 98.60           H
ATOM   3935 HG12 ILE A 244      -3.462 -14.258  29.505  1.00 98.97           H
ATOM   3936 HG13 ILE A 244      -4.504 -15.302  30.091  1.00 98.97           H
ATOM   3937 HG21 ILE A 244      -3.226 -12.461  31.058  1.00104.12           H
ATOM   3938 HG22 ILE A 244      -4.411 -12.117  32.060  1.00104.12           H
ATOM   3939 HG23 ILE A 244      -3.704 -13.539  32.123  1.00104.12           H
ATOM   3940 HD11 ILE A 244      -4.663 -15.257  27.739  1.00 99.84           H
ATOM   3941 HD12 ILE A 244      -6.029 -14.747  28.370  1.00 99.84           H
ATOM   3942 HD13 ILE A 244      -4.986 -13.702  27.783  1.00 99.84           H
ATOM   3943  N   VAL A 245      -7.034 -12.656  33.168  1.00 81.52           N
ATOM   3944  CA  VAL A 245      -7.828 -11.634  33.830  1.00 84.42           C
ATOM   3945  C   VAL A 245      -6.921 -10.507  34.279  1.00 93.17           C
ATOM   3946  O   VAL A 245      -5.929 -10.735  34.989  1.00 93.16           O
ATOM   3947  CB  VAL A 245      -8.607 -12.214  35.017  1.00 80.65           C
ATOM   3948  CG1 VAL A 245      -9.589 -13.216  34.503  1.00 89.74           C
ATOM   3949  CG2 VAL A 245      -7.670 -12.844  36.061  1.00 82.17           C
ATOM   3950  H   VAL A 245      -6.579 -13.147  33.708  1.00 97.78           H
ATOM   3951  HA  VAL A 245      -8.469 -11.272  33.199  1.00101.26           H
ATOM   3952  HB  VAL A 245      -9.102 -11.501  35.450  1.00 96.73           H
ATOM   3953 HG11 VAL A 245     -10.084 -13.585  35.252  1.00107.65           H
ATOM   3954 HG12 VAL A 245     -10.198 -12.776  33.889  1.00107.65           H
ATOM   3955 HG13 VAL A 245      -9.109 -13.922  34.044  1.00107.65           H
ATOM   3956 HG21 VAL A 245      -8.202 -13.197  36.791  1.00 98.57           H
ATOM   3957 HG22 VAL A 245      -7.167 -13.560  35.642  1.00 98.57           H
ATOM   3958 HG23 VAL A 245      -7.063 -12.163  36.392  1.00 98.57           H
ATOM   3959  N   LEU A 246      -7.258  -9.291  33.852  1.00 93.59           N
ATOM   3960  CA  LEU A 246      -6.592  -8.099  34.339  1.00 90.87           C
ATOM   3961  C   LEU A 246      -7.267  -7.680  35.637  1.00 95.61           C
ATOM   3962  O   LEU A 246      -8.488  -7.460  35.640  1.00 92.42           O
ATOM   3963  CB  LEU A 246      -6.687  -6.967  33.330  1.00 84.02           C
ATOM   3964  CG  LEU A 246      -5.970  -7.001  31.977  1.00 70.17           C
ATOM   3965  CD1 LEU A 246      -4.600  -7.693  32.041  1.00 59.21           C
ATOM   3966  CD2 LEU A 246      -6.880  -7.617  30.938  1.00 77.51           C
ATOM   3967  H   LEU A 246      -7.877  -9.135  33.275  1.00112.27           H
ATOM   3968  HA  LEU A 246      -5.658  -8.289  34.515  1.00108.99           H
ATOM   3969  HB2 LEU A 246      -7.629  -6.850  33.128  1.00100.77           H
ATOM   3970  HB3 LEU A 246      -6.371  -6.166  33.777  1.00100.77           H
ATOM   3971  HG  LEU A 246      -5.809  -6.085  31.702  1.00 84.16           H
ATOM   3972 HD11 LEU A 246      -4.200  -7.682  31.157  1.00 71.00           H
ATOM   3973 HD12 LEU A 246      -4.034  -7.215  32.667  1.00 71.00           H
ATOM   3974 HD13 LEU A 246      -4.723  -8.608  32.337  1.00 71.00           H
ATOM   3975 HD21 LEU A 246      -6.418  -7.635  30.085  1.00 92.97           H
ATOM   3976 HD22 LEU A 246      -7.105  -8.520  31.212  1.00 92.97           H
ATOM   3977 HD23 LEU A 246      -7.686  -7.082  30.867  1.00 92.97           H
ATOM   3978  N   PRO A 247      -6.533  -7.555  36.754  1.00104.19           N
ATOM   3979  CA  PRO A 247      -7.184  -7.183  38.022  1.00106.58           C
ATOM   3980  C   PRO A 247      -7.698  -5.751  37.996  1.00103.15           C
ATOM   3981  O   PRO A 247      -6.890  -4.833  37.851  1.00112.95           O
ATOM   3982  CB  PRO A 247      -6.057  -7.367  39.052  1.00106.90           C
ATOM   3983  CG  PRO A 247      -4.782  -7.163  38.254  1.00102.37           C
ATOM   3984  CD  PRO A 247      -5.073  -7.737  36.906  1.00101.32           C
ATOM   3985  HA  PRO A 247      -7.913  -7.790  38.224  1.00127.85           H
ATOM   3986  HB2 PRO A 247      -6.138  -6.700  39.751  1.00128.24           H
ATOM   3987  HB3 PRO A 247      -6.093  -8.263  39.422  1.00128.24           H
ATOM   3988  HG2 PRO A 247      -4.585  -6.215  38.189  1.00122.80           H
ATOM   3989  HG3 PRO A 247      -4.051  -7.638  38.679  1.00122.80           H
ATOM   3990  HD2 PRO A 247      -4.598  -7.242  36.219  1.00121.54           H
ATOM   3991  HD3 PRO A 247      -4.847  -8.680  36.884  1.00121.54           H
ATOM   3992  N   GLU A 248      -9.004  -5.518  38.122  1.00 99.33           N
ATOM   3993  CA  GLU A 248      -9.511  -4.152  38.073  1.00104.57           C
ATOM   3994  C   GLU A 248      -9.422  -3.494  39.444  1.00108.56           C
ATOM   3995  O   GLU A 248      -9.820  -4.087  40.453  1.00111.42           O
ATOM   3996  CB  GLU A 248     -10.947  -4.114  37.567  1.00102.14           C
ATOM   3997  CG  GLU A 248     -11.431  -2.679  37.389  1.00106.91           C
ATOM   3998  CD  GLU A 248     -12.286  -2.468  36.141  1.00114.76           C
ATOM   3999  OE1 GLU A 248     -12.563  -1.284  35.817  1.00113.96           O
ATOM   4000  OE2 GLU A 248     -12.663  -3.473  35.488  1.00112.42           O1-
ATOM   4001  H   GLU A 248      -9.605  -6.122  38.234  1.00119.15           H
ATOM   4002  HA  GLU A 248      -8.965  -3.636  37.459  1.00125.44           H
ATOM   4003  HB2 GLU A 248     -10.997  -4.561  36.708  1.00122.53           H
ATOM   4004  HB3 GLU A 248     -11.526  -4.553  38.209  1.00122.53           H
ATOM   4005  HG2 GLU A 248     -11.964  -2.431  38.160  1.00128.25           H
ATOM   4006  HG3 GLU A 248     -10.659  -2.096  37.322  1.00128.25           H
ATOM   4007  N   LYS A 249      -8.886  -2.267  39.476  1.00104.13           N
ATOM   4008  CA  LYS A 249      -8.730  -1.512  40.711  1.00 99.31           C
ATOM   4009  C   LYS A 249      -9.023  -0.047  40.455  1.00 95.63           C
ATOM   4010  O   LYS A 249      -9.097   0.417  39.308  1.00 81.77           O
ATOM   4011  CB  LYS A 249      -7.324  -1.611  41.304  1.00 96.88           C
ATOM   4012  CG  LYS A 249      -6.854  -2.989  41.621  1.00 98.09           C
ATOM   4013  CD  LYS A 249      -5.447  -2.951  42.203  1.00 89.96           C
ATOM   4014  CE  LYS A 249      -4.952  -4.327  42.373  1.00 86.09           C
ATOM   4015  NZ  LYS A 249      -6.006  -5.178  43.013  1.00104.90           N1+
ATOM   4016  H   LYS A 249      -8.602  -1.850  38.780  1.00124.91           H
ATOM   4017  HA  LYS A 249      -9.363  -1.839  41.369  1.00119.13           H
ATOM   4018  HB2 LYS A 249      -6.697  -1.228  40.671  1.00116.21           H
ATOM   4019  HB3 LYS A 249      -7.303  -1.100  42.129  1.00116.21           H
ATOM   4020  HG2 LYS A 249      -7.446  -3.390  42.275  1.00117.66           H
ATOM   4021  HG3 LYS A 249      -6.836  -3.519  40.809  1.00117.66           H
ATOM   4022  HD2 LYS A 249      -4.855  -2.480  41.597  1.00107.91           H
ATOM   4023  HD3 LYS A 249      -5.464  -2.518  43.071  1.00107.91           H
ATOM   4024  HE2 LYS A 249      -4.736  -4.703  41.505  1.00103.26           H
ATOM   4025  HE3 LYS A 249      -4.169  -4.322  42.946  1.00103.26           H
ATOM   4026  HZ1 LYS A 249      -5.705  -6.009  43.114  1.00125.84           H
ATOM   4027  HZ2 LYS A 249      -6.220  -4.848  43.811  1.00125.84           H
ATOM   4028  HZ3 LYS A 249      -6.735  -5.195  42.502  1.00125.84           H
ATOM   4029  N   ASP A 250      -9.161   0.676  41.573  1.00101.10           N
ATOM   4030  CA  ASP A 250      -9.275   2.126  41.586  1.00107.60           C
ATOM   4031  C   ASP A 250      -8.111   2.765  42.329  1.00100.40           C
ATOM   4032  O   ASP A 250      -8.221   3.874  42.852  1.00104.68           O
ATOM   4033  CB  ASP A 250     -10.598   2.560  42.195  1.00119.00           C
ATOM   4034  CG  ASP A 250     -11.288   3.566  41.326  1.00126.33           C
ATOM   4035  OD1 ASP A 250     -12.316   3.219  40.701  1.00130.75           O
ATOM   4036  OD2 ASP A 250     -10.737   4.686  41.215  1.00125.87           O1-
ATOM   4037  H   ASP A 250      -9.192   0.329  42.359  1.00121.27           H
ATOM   4038  HA  ASP A 250      -9.252   2.447  40.671  1.00129.08           H
ATOM   4039  HB2 ASP A 250     -11.178   1.788  42.288  1.00142.76           H
ATOM   4040  HB3 ASP A 250     -10.436   2.966  43.061  1.00142.76           H
ATOM   4041  N   SER A 251      -6.999   2.051  42.382  1.00 94.92           N
ATOM   4042  CA  SER A 251      -5.751   2.516  42.953  1.00 93.24           C
ATOM   4043  C   SER A 251      -4.683   1.590  42.419  1.00 89.00           C
ATOM   4044  O   SER A 251      -4.844   0.369  42.447  1.00 89.33           O
ATOM   4045  CB  SER A 251      -5.767   2.492  44.477  1.00 90.42           C
ATOM   4046  OG  SER A 251      -6.707   3.409  44.971  1.00100.76           O
ATOM   4047  H   SER A 251      -6.944   1.249  42.075  1.00113.86           H
ATOM   4048  HA  SER A 251      -5.564   3.419  42.653  1.00111.84           H
ATOM   4049  HB2 SER A 251      -6.005   1.601  44.777  1.00108.46           H
ATOM   4050  HB3 SER A 251      -4.887   2.731  44.807  1.00108.46           H
ATOM   4051  HG  SER A 251      -6.513   4.186  44.715  1.00120.87           H
ATOM   4052  N   TRP A 252      -3.606   2.151  41.898  1.00 90.19           N
ATOM   4053  CA  TRP A 252      -2.545   1.356  41.303  1.00 83.22           C
ATOM   4054  C   TRP A 252      -1.217   1.747  41.917  1.00 77.67           C
ATOM   4055  O   TRP A 252      -0.836   2.920  41.882  1.00 75.88           O
ATOM   4056  CB  TRP A 252      -2.532   1.557  39.800  1.00 80.16           C
ATOM   4057  CG  TRP A 252      -3.730   0.999  39.187  1.00 82.62           C
ATOM   4058  CD1 TRP A 252      -4.915   1.624  38.990  1.00 80.89           C
ATOM   4059  CD2 TRP A 252      -3.887  -0.331  38.698  1.00 84.04           C
ATOM   4060  NE1 TRP A 252      -5.799   0.774  38.383  1.00 84.67           N
ATOM   4061  CE2 TRP A 252      -5.189  -0.435  38.194  1.00 83.83           C
ATOM   4062  CE3 TRP A 252      -3.042  -1.436  38.620  1.00 78.81           C
ATOM   4063  CZ2 TRP A 252      -5.666  -1.592  37.625  1.00 84.42           C
ATOM   4064  CZ3 TRP A 252      -3.514  -2.573  38.059  1.00 85.00           C
ATOM   4065  CH2 TRP A 252      -4.818  -2.649  37.569  1.00 86.05           C
ATOM   4066  H   TRP A 252      -3.463   2.999  41.876  1.00108.18           H
ATOM   4067  HA  TRP A 252      -2.703   0.417  41.486  1.00 99.83           H
ATOM   4068  HB2 TRP A 252      -2.501   2.506  39.602  1.00 96.14           H
ATOM   4069  HB3 TRP A 252      -1.759   1.108  39.422  1.00 96.14           H
ATOM   4070  HD1 TRP A 252      -5.097   2.507  39.221  1.00 97.02           H
ATOM   4071  HE1 TRP A 252      -6.608   0.967  38.163  1.00101.55           H
ATOM   4072  HE3 TRP A 252      -2.169  -1.390  38.937  1.00 94.53           H
ATOM   4073  HZ2 TRP A 252      -6.536  -1.650  37.301  1.00101.25           H
ATOM   4074  HZ3 TRP A 252      -2.961  -3.319  38.003  1.00101.95           H
ATOM   4075  HH2 TRP A 252      -5.115  -3.447  37.196  1.00103.21           H
ATOM   4076  N   THR A 253      -0.522   0.777  42.487  1.00 72.57           N
ATOM   4077  CA  THR A 253       0.801   1.084  42.994  1.00 71.37           C
ATOM   4078  C   THR A 253       1.830   0.789  41.915  1.00 63.95           C
ATOM   4079  O   THR A 253       1.507   0.256  40.855  1.00 61.44           O
ATOM   4080  CB  THR A 253       1.082   0.296  44.265  1.00 58.86           C
ATOM   4081  OG1 THR A 253       1.100  -1.097  43.963  1.00 62.87           O
ATOM   4082  CG2 THR A 253      -0.024   0.543  45.248  1.00 63.20           C
ATOM   4083  H   THR A 253      -0.781  -0.037  42.589  1.00 87.04           H
ATOM   4084  HA  THR A 253       0.849   2.029  43.208  1.00 85.60           H
ATOM   4085  HB  THR A 253       1.928   0.570  44.654  1.00 70.58           H
ATOM   4086  HG1 THR A 253       1.255  -1.540  44.660  1.00 75.40           H
ATOM   4087 HG21 THR A 253       0.141   0.046  46.065  1.00 75.79           H
ATOM   4088 HG22 THR A 253      -0.075   1.488  45.459  1.00 75.79           H
ATOM   4089 HG23 THR A 253      -0.872   0.258  44.872  1.00 75.79           H
ATOM   4090  N   VAL A 254       3.074   1.193  42.187  1.00 62.02           N
ATOM   4091  CA  VAL A 254       4.194   0.850  41.319  1.00 56.42           C
ATOM   4092  C   VAL A 254       4.266  -0.647  41.126  1.00 54.62           C
ATOM   4093  O   VAL A 254       4.408  -1.154  40.005  1.00 51.85           O
ATOM   4094  CB  VAL A 254       5.510   1.375  41.915  1.00 66.84           C
ATOM   4095  CG1 VAL A 254       6.727   0.584  41.365  1.00 53.89           C
ATOM   4096  CG2 VAL A 254       5.642   2.857  41.641  1.00 59.39           C
ATOM   4097  H   VAL A 254       3.292   1.668  42.871  1.00 74.38           H
ATOM   4098  HA  VAL A 254       4.066   1.264  40.450  1.00 67.66           H
ATOM   4099  HB  VAL A 254       5.487   1.253  42.877  1.00 80.16           H
ATOM   4100 HG11 VAL A 254       7.539   0.939  41.760  1.00 64.62           H
ATOM   4101 HG12 VAL A 254       6.627  -0.352  41.599  1.00 64.62           H
ATOM   4102 HG13 VAL A 254       6.757   0.683  40.400  1.00 64.62           H
ATOM   4103 HG21 VAL A 254       6.475   3.176  42.022  1.00 71.23           H
ATOM   4104 HG22 VAL A 254       5.640   3.002  40.681  1.00 71.23           H
ATOM   4105 HG23 VAL A 254       4.893   3.321  42.047  1.00 71.23           H
ATOM   4106  N   ASN A 255       4.206  -1.374  42.229  1.00 55.99           N
ATOM   4107  CA  ASN A 255       4.319  -2.812  42.142  1.00 55.67           C
ATOM   4108  C   ASN A 255       3.163  -3.420  41.379  1.00 55.84           C
ATOM   4109  O   ASN A 255       3.366  -4.352  40.596  1.00 61.40           O
ATOM   4110  CB  ASN A 255       4.401  -3.401  43.525  1.00 60.87           C
ATOM   4111  CG  ASN A 255       5.287  -4.572  43.570  1.00 73.02           C
ATOM   4112  OD1 ASN A 255       5.854  -4.998  42.542  1.00 76.45           O
ATOM   4113  ND2 ASN A 255       5.457  -5.103  44.762  1.00 75.85           N
ATOM   4114  H   ASN A 255       4.101  -1.064  43.025  1.00 67.14           H
ATOM   4115  HA  ASN A 255       5.138  -3.035  41.672  1.00 66.77           H
ATOM   4116  HB2 ASN A 255       4.750  -2.734  44.137  1.00 73.01           H
ATOM   4117  HB3 ASN A 255       3.515  -3.681  43.806  1.00 73.01           H
ATOM   4118 HD21 ASN A 255       5.964  -5.791  44.858  1.00 90.97           H
ATOM   4119 HD22 ASN A 255       5.061  -4.762  45.445  1.00 90.97           H
ATOM   4120  N   ASP A 256       1.942  -2.922  41.599  1.00 56.72           N
ATOM   4121  CA  ASP A 256       0.794  -3.430  40.845  1.00 63.29           C
ATOM   4122  C   ASP A 256       1.014  -3.219  39.350  1.00 60.80           C
ATOM   4123  O   ASP A 256       0.633  -4.059  38.521  1.00 57.06           O
ATOM   4124  CB  ASP A 256      -0.523  -2.739  41.272  1.00 68.32           C
ATOM   4125  CG  ASP A 256      -0.967  -3.083  42.692  1.00 73.57           C
ATOM   4126  OD1 ASP A 256      -0.440  -4.054  43.290  1.00 66.24           O
ATOM   4127  OD2 ASP A 256      -1.874  -2.375  43.198  1.00 77.74           O1-
ATOM   4128  H   ASP A 256       1.756  -2.304  42.167  1.00 68.01           H
ATOM   4129  HA  ASP A 256       0.703  -4.382  41.006  1.00 75.90           H
ATOM   4130  HB2 ASP A 256      -0.401  -1.777  41.224  1.00 81.95           H
ATOM   4131  HB3 ASP A 256      -1.229  -3.011  40.666  1.00 81.95           H
ATOM   4132  N   ILE A 257       1.601  -2.079  38.985  1.00 54.96           N
ATOM   4133  CA  ILE A 257       1.738  -1.735  37.574  1.00 60.90           C
ATOM   4134  C   ILE A 257       2.806  -2.606  36.910  1.00 56.66           C
ATOM   4135  O   ILE A 257       2.598  -3.151  35.822  1.00 49.10           O
ATOM   4136  CB  ILE A 257       2.030  -0.232  37.430  1.00 56.96           C
ATOM   4137  CG1 ILE A 257       0.786   0.546  37.842  1.00 59.52           C
ATOM   4138  CG2 ILE A 257       2.357   0.134  35.978  1.00 59.05           C
ATOM   4139  CD1 ILE A 257       0.953   2.071  37.824  1.00 62.14           C
ATOM   4140  H   ILE A 257       1.925  -1.497  39.528  1.00 65.91           H
ATOM   4141  HA  ILE A 257       0.895  -1.914  37.128  1.00 73.04           H
ATOM   4142  HB  ILE A 257       2.773   0.013  38.003  1.00 68.31           H
ATOM   4143 HG12 ILE A 257       0.065   0.322  37.233  1.00 71.38           H
ATOM   4144 HG13 ILE A 257       0.544   0.287  38.745  1.00 71.38           H
ATOM   4145 HG21 ILE A 257       2.535   1.086  35.925  1.00 70.81           H
ATOM   4146 HG22 ILE A 257       3.140  -0.366  35.696  1.00 70.81           H
ATOM   4147 HG23 ILE A 257       1.599  -0.093  35.417  1.00 70.81           H
ATOM   4148 HD11 ILE A 257       0.118   2.482  38.099  1.00 74.52           H
ATOM   4149 HD12 ILE A 257       1.661   2.318  38.439  1.00 74.52           H
ATOM   4150 HD13 ILE A 257       1.181   2.353  36.925  1.00 74.52           H
ATOM   4151  N   GLN A 258       3.959  -2.765  37.557  1.00 57.42           N
ATOM   4152  CA  GLN A 258       4.962  -3.682  37.031  1.00 55.82           C
ATOM   4153  C   GLN A 258       4.376  -5.064  36.831  1.00 54.88           C
ATOM   4154  O   GLN A 258       4.599  -5.693  35.798  1.00 55.02           O
ATOM   4155  CB  GLN A 258       6.163  -3.759  37.957  1.00 55.85           C
ATOM   4156  CG  GLN A 258       6.877  -2.441  38.091  1.00 57.00           C
ATOM   4157  CD  GLN A 258       8.146  -2.551  38.908  1.00 47.38           C
ATOM   4158  OE1 GLN A 258       8.220  -3.319  39.881  1.00 52.71           O
ATOM   4159  NE2 GLN A 258       9.157  -1.798  38.510  1.00 49.64           N
ATOM   4160  H   GLN A 258       4.180  -2.363  38.285  1.00 68.85           H
ATOM   4161  HA  GLN A 258       5.267  -3.357  36.169  1.00 66.94           H
ATOM   4162  HB2 GLN A 258       5.866  -4.030  38.839  1.00 66.98           H
ATOM   4163  HB3 GLN A 258       6.793  -4.407  37.605  1.00 66.98           H
ATOM   4164  HG2 GLN A 258       7.115  -2.118  37.207  1.00 68.36           H
ATOM   4165  HG3 GLN A 258       6.291  -1.805  38.530  1.00 68.36           H
ATOM   4166 HE21 GLN A 258       9.068  -1.286  37.825  1.00 59.52           H
ATOM   4167 HE22 GLN A 258       9.903  -1.819  38.937  1.00 59.52           H
ATOM   4168  N   LYS A 259       3.632  -5.571  37.814  1.00 52.89           N
ATOM   4169  CA  LYS A 259       3.038  -6.891  37.622  1.00 55.06           C
ATOM   4170  C   LYS A 259       2.144  -6.896  36.394  1.00 47.19           C
ATOM   4171  O   LYS A 259       2.187  -7.821  35.574  1.00 46.33           O
ATOM   4172  CB  LYS A 259       2.248  -7.323  38.859  1.00 57.25           C
ATOM   4173  CG  LYS A 259       3.123  -7.472  40.106  1.00 75.50           C
ATOM   4174  CD  LYS A 259       2.417  -8.129  41.325  1.00 80.50           C
ATOM   4175  CE  LYS A 259       3.451  -8.368  42.471  1.00 86.90           C
ATOM   4176  NZ  LYS A 259       2.949  -9.288  43.566  1.00 87.64           N1+
ATOM   4177  H   LYS A 259       3.462  -5.192  38.567  1.00 63.42           H
ATOM   4178  HA  LYS A 259       3.747  -7.538  37.479  1.00 66.03           H
ATOM   4179  HB2 LYS A 259       1.569  -6.657  39.048  1.00 68.65           H
ATOM   4180  HB3 LYS A 259       1.831  -8.181  38.682  1.00 68.65           H
ATOM   4181  HG2 LYS A 259       3.890  -8.021  39.881  1.00 90.56           H
ATOM   4182  HG3 LYS A 259       3.422  -6.591  40.380  1.00 90.56           H
ATOM   4183  HD2 LYS A 259       1.721  -7.539  41.654  1.00 96.56           H
ATOM   4184  HD3 LYS A 259       2.043  -8.984  41.062  1.00 96.56           H
ATOM   4185  HE2 LYS A 259       4.251  -8.766  42.092  1.00104.24           H
ATOM   4186  HE3 LYS A 259       3.670  -7.514  42.877  1.00104.24           H
ATOM   4187  HZ1 LYS A 259       3.576  -9.389  44.190  1.00105.12           H
ATOM   4188  HZ2 LYS A 259       2.219  -8.943  43.942  1.00105.12           H
ATOM   4189  HZ3 LYS A 259       2.749 -10.086  43.225  1.00105.12           H
ATOM   4190  N   LEU A 260       1.335  -5.852  36.251  1.00 55.11           N
ATOM   4191  CA  LEU A 260       0.427  -5.749  35.116  1.00 50.58           C
ATOM   4192  C   LEU A 260       1.217  -5.820  33.824  1.00 46.63           C
ATOM   4193  O   LEU A 260       1.052  -6.750  33.032  1.00 49.90           O
ATOM   4194  CB  LEU A 260      -0.367  -4.436  35.220  1.00 52.85           C
ATOM   4195  CG  LEU A 260      -1.469  -4.112  34.209  1.00 48.69           C
ATOM   4196  CD1 LEU A 260      -2.767  -4.864  34.464  1.00 54.55           C
ATOM   4197  CD2 LEU A 260      -1.699  -2.695  34.288  1.00 54.65           C
ATOM   4198  H   LEU A 260       1.293  -5.189  36.798  1.00 66.09           H
ATOM   4199  HA  LEU A 260      -0.199  -6.489  35.134  1.00 60.65           H
ATOM   4200  HB2 LEU A 260      -0.786  -4.421  36.094  1.00 63.38           H
ATOM   4201  HB3 LEU A 260       0.271  -3.708  35.170  1.00 63.38           H
ATOM   4202  HG  LEU A 260      -1.161  -4.324  33.314  1.00 58.38           H
ATOM   4203 HD11 LEU A 260      -3.417  -4.611  33.789  1.00 65.42           H
ATOM   4204 HD12 LEU A 260      -2.594  -5.817  34.417  1.00 65.42           H
ATOM   4205 HD13 LEU A 260      -3.098  -4.631  35.346  1.00 65.42           H
ATOM   4206 HD21 LEU A 260      -2.395  -2.453  33.657  1.00 65.54           H
ATOM   4207 HD22 LEU A 260      -1.976  -2.471  35.190  1.00 65.54           H
ATOM   4208 HD23 LEU A 260      -0.876  -2.230  34.069  1.00 65.54           H
ATOM   4209  N   VAL A 261       2.145  -4.877  33.657  1.00 44.97           N
ATOM   4210  CA  VAL A 261       3.008  -4.780  32.480  1.00 48.04           C
ATOM   4211  C   VAL A 261       3.665  -6.119  32.141  1.00 52.81           C
ATOM   4212  O   VAL A 261       3.615  -6.587  30.996  1.00 41.69           O
ATOM   4213  CB  VAL A 261       4.068  -3.701  32.727  1.00 46.14           C
ATOM   4214  CG1 VAL A 261       5.137  -3.783  31.639  1.00 57.38           C
ATOM   4215  CG2 VAL A 261       3.404  -2.310  32.839  1.00 47.21           C
ATOM   4216  H   VAL A 261       2.299  -4.260  34.236  1.00 53.91           H
ATOM   4217  HA  VAL A 261       2.473  -4.507  31.718  1.00 57.60           H
ATOM   4218  HB  VAL A 261       4.501  -3.885  33.575  1.00 55.33           H
ATOM   4219 HG11 VAL A 261       5.805  -3.098  31.801  1.00 68.81           H
ATOM   4220 HG12 VAL A 261       5.550  -4.660  31.668  1.00 68.81           H
ATOM   4221 HG13 VAL A 261       4.720  -3.641  30.775  1.00 68.81           H
ATOM   4222 HG21 VAL A 261       4.092  -1.644  32.995  1.00 56.61           H
ATOM   4223 HG22 VAL A 261       2.936  -2.116  32.012  1.00 56.61           H
ATOM   4224 HG23 VAL A 261       2.778  -2.318  33.580  1.00 56.61           H
ATOM   4225  N   GLY A 262       4.333  -6.728  33.123  1.00 48.64           N
ATOM   4226  CA  GLY A 262       4.906  -8.051  32.918  1.00 45.73           C
ATOM   4227  C   GLY A 262       3.898  -9.103  32.479  1.00 44.85           C
ATOM   4228  O   GLY A 262       4.182  -9.916  31.597  1.00 50.40           O
ATOM   4229  H   GLY A 262       4.465  -6.399  33.906  1.00 58.33           H
ATOM   4230  HA2 GLY A 262       5.598  -7.995  32.240  1.00 54.83           H
ATOM   4231  HA3 GLY A 262       5.315  -8.351  33.744  1.00 54.83           H
ATOM   4232  N   LYS A 263       2.708  -9.116  33.092  1.00 54.44           N
ATOM   4233  CA  LYS A 263       1.670 -10.043  32.646  1.00 57.52           C
ATOM   4234  C   LYS A 263       1.222  -9.728  31.210  1.00 46.84           C
ATOM   4235  O   LYS A 263       1.084 -10.640  30.386  1.00 48.41           O
ATOM   4236  CB  LYS A 263       0.501 -10.026  33.644  1.00 58.82           C
ATOM   4237  CG  LYS A 263      -0.379 -11.322  33.638  1.00 71.41           C
ATOM   4238  CD  LYS A 263      -1.536 -11.344  34.687  1.00 89.71           C
ATOM   4239  CE  LYS A 263      -1.087 -11.757  36.129  1.00 94.08           C
ATOM   4240  NZ  LYS A 263      -2.208 -11.739  37.186  1.00 83.05           N1+
ATOM   4241  H   LYS A 263       2.484  -8.611  33.752  1.00 65.29           H
ATOM   4242  HA  LYS A 263       2.039 -10.940  32.645  1.00 68.98           H
ATOM   4243  HB2 LYS A 263       0.859  -9.918  34.539  1.00 70.54           H
ATOM   4244  HB3 LYS A 263      -0.078  -9.277  33.431  1.00 70.54           H
ATOM   4245  HG2 LYS A 263      -0.780 -11.418  32.760  1.00 85.65           H
ATOM   4246  HG3 LYS A 263       0.194 -12.084  33.819  1.00 85.65           H
ATOM   4247  HD2 LYS A 263      -1.923 -10.456  34.742  1.00107.61           H
ATOM   4248  HD3 LYS A 263      -2.209 -11.978  34.395  1.00107.61           H
ATOM   4249  HE2 LYS A 263      -0.731 -12.659  36.095  1.00112.85           H
ATOM   4250  HE3 LYS A 263      -0.396 -11.145  36.425  1.00112.85           H
ATOM   4251  HZ1 LYS A 263      -1.883 -11.984  37.978  1.00 99.62           H
ATOM   4252  HZ2 LYS A 263      -2.549 -10.920  37.254  1.00 99.62           H
ATOM   4253  HZ3 LYS A 263      -2.856 -12.303  36.952  1.00 99.62           H
ATOM   4254  N   LEU A 264       1.049  -8.443  30.879  1.00 46.65           N
ATOM   4255  CA  LEU A 264       0.632  -8.015  29.535  1.00 44.34           C
ATOM   4256  C   LEU A 264       1.722  -8.236  28.482  1.00 53.27           C
ATOM   4257  O   LEU A 264       1.423  -8.368  27.283  1.00 37.59           O
ATOM   4258  CB  LEU A 264       0.265  -6.527  29.554  1.00 46.60           C
ATOM   4259  CG  LEU A 264      -1.111  -5.984  29.917  1.00 54.14           C
ATOM   4260  CD1 LEU A 264      -2.140  -6.635  29.006  1.00 55.51           C
ATOM   4261  CD2 LEU A 264      -1.452  -6.201  31.375  1.00 63.59           C
ATOM   4262  H   LEU A 264       1.168  -7.789  31.425  1.00 55.94           H
ATOM   4263  HA  LEU A 264      -0.154  -8.518  29.270  1.00 53.17           H
ATOM   4264  HB2 LEU A 264       0.881  -6.101  30.171  1.00 55.88           H
ATOM   4265  HB3 LEU A 264       0.450  -6.189  28.664  1.00 55.88           H
ATOM   4266  HG  LEU A 264      -1.125  -5.029  29.747  1.00 64.92           H
ATOM   4267 HD11 LEU A 264      -3.020  -6.294  29.230  1.00 66.57           H
ATOM   4268 HD12 LEU A 264      -1.927  -6.419  28.084  1.00 66.57           H
ATOM   4269 HD13 LEU A 264      -2.114  -7.596  29.136  1.00 66.57           H
ATOM   4270 HD21 LEU A 264      -2.334  -5.838  31.549  1.00 76.27           H
ATOM   4271 HD22 LEU A 264      -1.442  -7.153  31.563  1.00 76.27           H
ATOM   4272 HD23 LEU A 264      -0.793  -5.748  31.924  1.00 76.27           H
ATOM   4273  N   ASN A 265       2.994  -8.249  28.892  1.00 54.05           N
ATOM   4274  CA  ASN A 265       4.050  -8.510  27.923  1.00 48.47           C
ATOM   4275  C   ASN A 265       4.053  -9.968  27.493  1.00 51.53           C
ATOM   4276  O   ASN A 265       4.282 -10.258  26.317  1.00 45.57           O
ATOM   4277  CB  ASN A 265       5.416  -8.125  28.489  1.00 57.84           C
ATOM   4278  CG  ASN A 265       6.504  -8.169  27.439  1.00 64.12           C
ATOM   4279  OD1 ASN A 265       6.479  -7.382  26.483  1.00 66.49           O
ATOM   4280  ND2 ASN A 265       7.477  -9.086  27.608  1.00 67.02           N
ATOM   4281  H   ASN A 265       3.261  -8.115  29.698  1.00 64.82           H
ATOM   4282  HA  ASN A 265       3.892  -7.967  27.135  1.00 58.12           H
ATOM   4283  HB2 ASN A 265       5.372  -7.222  28.840  1.00 69.36           H
ATOM   4284  HB3 ASN A 265       5.654  -8.746  29.196  1.00 69.36           H
ATOM   4285 HD21 ASN A 265       8.115  -9.147  27.036  1.00 80.38           H
ATOM   4286 HD22 ASN A 265       7.459  -9.611  28.289  1.00 80.38           H
ATOM   4287  N   TRP A 266       3.840 -10.908  28.434  1.00 58.56           N
ATOM   4288  CA  TRP A 266       3.699 -12.314  28.050  1.00 50.88           C
ATOM   4289  C   TRP A 266       2.462 -12.545  27.183  1.00 50.78           C
ATOM   4290  O   TRP A 266       2.462 -13.424  26.316  1.00 55.17           O
ATOM   4291  CB  TRP A 266       3.682 -13.204  29.302  1.00 61.44           C
ATOM   4292  CG  TRP A 266       2.746 -14.422  29.284  1.00 69.72           C
ATOM   4293  CD1 TRP A 266       1.426 -14.409  29.584  1.00 76.09           C
ATOM   4294  CD2 TRP A 266       3.072 -15.809  29.004  1.00 70.91           C
ATOM   4295  NE1 TRP A 266       0.902 -15.674  29.500  1.00 77.08           N
ATOM   4296  CE2 TRP A 266       1.886 -16.550  29.141  1.00 78.46           C
ATOM   4297  CE3 TRP A 266       4.236 -16.481  28.632  1.00 88.41           C
ATOM   4298  CZ2 TRP A 266       1.822 -17.935  28.918  1.00 94.03           C
ATOM   4299  CZ3 TRP A 266       4.174 -17.878  28.411  1.00 99.17           C
ATOM   4300  CH2 TRP A 266       2.973 -18.577  28.559  1.00 97.86           C
ATOM   4301  H   TRP A 266       3.775 -10.757  29.278  1.00 70.23           H
ATOM   4302  HA  TRP A 266       4.474 -12.567  27.524  1.00 61.01           H
ATOM   4303  HB2 TRP A 266       4.581 -13.538  29.446  1.00 73.68           H
ATOM   4304  HB3 TRP A 266       3.421 -12.656  30.058  1.00 73.68           H
ATOM   4305  HD1 TRP A 266       0.944 -13.650  29.823  1.00 91.27           H
ATOM   4306  HE1 TRP A 266       0.080 -15.881  29.643  1.00 92.45           H
ATOM   4307  HE3 TRP A 266       5.037 -16.020  28.529  1.00106.05           H
ATOM   4308  HZ2 TRP A 266       1.023 -18.400  29.018  1.00112.79           H
ATOM   4309  HZ3 TRP A 266       4.944 -18.338  28.167  1.00118.96           H
ATOM   4310  HH2 TRP A 266       2.957 -19.495  28.412  1.00117.39           H
ATOM   4311  N   ALA A 267       1.400 -11.773  27.382  1.00 54.14           N
ATOM   4312  CA  ALA A 267       0.224 -11.943  26.537  1.00 49.66           C
ATOM   4313  C   ALA A 267       0.473 -11.475  25.092  1.00 51.02           C
ATOM   4314  O   ALA A 267      -0.132 -12.012  24.167  1.00 53.93           O
ATOM   4315  CB  ALA A 267      -0.961 -11.219  27.203  1.00 49.79           C
ATOM   4316  H   ALA A 267       1.333 -11.160  27.982  1.00 64.92           H
ATOM   4317  HA  ALA A 267       0.006 -12.887  26.501  1.00 59.55           H
ATOM   4318  HB1 ALA A 267      -1.749 -11.326  26.647  1.00 59.71           H
ATOM   4319  HB2 ALA A 267      -1.117 -11.608  28.077  1.00 59.71           H
ATOM   4320  HB3 ALA A 267      -0.745 -10.277  27.293  1.00 59.71           H
ATOM   4321  N   SER A 268       1.380 -10.511  24.879  1.00 58.25           N
ATOM   4322  CA  SER A 268       1.721 -10.013  23.545  1.00 44.92           C
ATOM   4323  C   SER A 268       1.939 -11.112  22.530  1.00 56.67           C
ATOM   4324  O   SER A 268       1.619 -10.938  21.347  1.00 66.14           O
ATOM   4325  CB  SER A 268       3.003  -9.221  23.619  1.00 44.05           C
ATOM   4326  OG  SER A 268       2.940  -8.311  24.687  1.00 74.06           O
ATOM   4327  H   SER A 268       1.820 -10.124  25.508  1.00 69.86           H
ATOM   4328  HA  SER A 268       1.014  -9.431  23.224  1.00 53.86           H
ATOM   4329  HB2 SER A 268       3.746  -9.829  23.761  1.00 52.82           H
ATOM   4330  HB3 SER A 268       3.124  -8.732  22.790  1.00 52.82           H
ATOM   4331  HG  SER A 268       3.653  -7.869  24.730  1.00 88.83           H
ATOM   4332  N   GLN A 269       2.578 -12.209  22.955  1.00 55.09           N
ATOM   4333  CA  GLN A 269       2.904 -13.336  22.072  1.00 57.02           C
ATOM   4334  C   GLN A 269       1.677 -13.905  21.371  1.00 54.98           C
ATOM   4335  O   GLN A 269       1.652 -14.021  20.142  1.00 51.33           O
ATOM   4336  CB  GLN A 269       3.577 -14.434  22.884  1.00 54.53           C
ATOM   4337  CG  GLN A 269       4.708 -13.906  23.697  1.00 50.42           C
ATOM   4338  CD  GLN A 269       5.696 -13.295  22.804  1.00 62.31           C
ATOM   4339  OE1 GLN A 269       5.977 -13.839  21.722  1.00 62.02           O
ATOM   4340  NE2 GLN A 269       6.227 -12.130  23.203  1.00 75.06           N
ATOM   4341  H   GLN A 269       2.838 -12.325  23.767  1.00 66.06           H
ATOM   4342  HA  GLN A 269       3.528 -13.037  21.392  1.00 68.38           H
ATOM   4343  HB2 GLN A 269       2.928 -14.828  23.487  1.00 65.40           H
ATOM   4344  HB3 GLN A 269       3.926 -15.108  22.280  1.00 65.40           H
ATOM   4345  HG2 GLN A 269       4.382 -13.229  24.312  1.00 60.46           H
ATOM   4346  HG3 GLN A 269       5.132 -14.633  24.180  1.00 60.46           H
ATOM   4347 HE21 GLN A 269       5.983 -11.781  23.950  1.00 90.02           H
ATOM   4348 HE22 GLN A 269       6.811 -11.733  22.712  1.00 90.02           H
ATOM   4349  N   ILE A 270       0.684 -14.353  22.155  1.00 60.31           N
ATOM   4350  CA  ILE A 270      -0.554 -14.903  21.614  1.00 57.97           C
ATOM   4351  C   ILE A 270      -1.601 -13.820  21.337  1.00 58.76           C
ATOM   4352  O   ILE A 270      -2.663 -14.135  20.785  1.00 62.71           O
ATOM   4353  CB  ILE A 270      -1.067 -16.055  22.539  1.00 67.87           C
ATOM   4354  CG1 ILE A 270      -2.425 -16.643  22.078  1.00 81.37           C
ATOM   4355  CG2 ILE A 270      -1.217 -15.659  24.001  1.00 61.10           C
ATOM   4356  CD1 ILE A 270      -2.409 -17.279  20.646  1.00 89.45           C
ATOM   4357  H   ILE A 270       0.711 -14.346  23.015  1.00 72.33           H
ATOM   4358  HA  ILE A 270      -0.345 -15.308  20.758  1.00 69.52           H
ATOM   4359  HB  ILE A 270      -0.413 -16.770  22.498  1.00 81.41           H
ATOM   4360 HG12 ILE A 270      -2.691 -17.335  22.704  1.00 97.59           H
ATOM   4361 HG13 ILE A 270      -3.085 -15.933  22.077  1.00 97.59           H
ATOM   4362 HG21 ILE A 270      -1.537 -16.425  24.503  1.00 73.27           H
ATOM   4363 HG22 ILE A 270      -0.354 -15.377  24.341  1.00 73.27           H
ATOM   4364 HG23 ILE A 270      -1.853 -14.930  24.066  1.00 73.27           H
ATOM   4365 HD11 ILE A 270      -3.295 -17.619  20.442  1.00107.29           H
ATOM   4366 HD12 ILE A 270      -2.160 -16.598  20.001  1.00107.29           H
ATOM   4367 HD13 ILE A 270      -1.764 -18.003  20.629  1.00107.29           H
ATOM   4368  N   TYR A 271      -1.309 -12.546  21.626  1.00 63.09           N
ATOM   4369  CA  TYR A 271      -2.203 -11.423  21.297  1.00 64.25           C
ATOM   4370  C   TYR A 271      -1.402 -10.208  20.834  1.00 67.55           C
ATOM   4371  O   TYR A 271      -1.154  -9.281  21.612  1.00 65.15           O
ATOM   4372  CB  TYR A 271      -3.037 -11.017  22.498  1.00 58.84           C
ATOM   4373  CG  TYR A 271      -4.035 -11.992  23.044  1.00 49.04           C
ATOM   4374  CD1 TYR A 271      -5.275 -12.085  22.494  1.00 54.39           C
ATOM   4375  CD2 TYR A 271      -3.772 -12.730  24.188  1.00 52.68           C
ATOM   4376  CE1 TYR A 271      -6.243 -12.929  23.027  1.00 65.50           C
ATOM   4377  CE2 TYR A 271      -4.736 -13.585  24.735  1.00 62.25           C
ATOM   4378  CZ  TYR A 271      -5.970 -13.681  24.145  1.00 61.46           C
ATOM   4379  OH  TYR A 271      -6.938 -14.529  24.646  1.00 59.89           O
ATOM   4380  H   TYR A 271      -0.585 -12.301  22.020  1.00 75.67           H
ATOM   4381  HA  TYR A 271      -2.802 -11.687  20.581  1.00 77.06           H
ATOM   4382  HB2 TYR A 271      -2.428 -10.806  23.223  1.00 70.56           H
ATOM   4383  HB3 TYR A 271      -3.530 -10.217  22.259  1.00 70.56           H
ATOM   4384  HD1 TYR A 271      -5.478 -11.578  21.740  1.00 65.22           H
ATOM   4385  HD2 TYR A 271      -2.937 -12.663  24.593  1.00 63.18           H
ATOM   4386  HE1 TYR A 271      -7.076 -12.993  22.618  1.00 78.56           H
ATOM   4387  HE2 TYR A 271      -4.538 -14.092  25.489  1.00 74.65           H
ATOM   4388  HH  TYR A 271      -7.632 -14.483  24.174  1.00 71.82           H
ATOM   4389  N   PRO A 272      -1.021 -10.159  19.552  1.00 81.11           N
ATOM   4390  CA  PRO A 272      -0.088  -9.107  19.073  1.00 84.70           C
ATOM   4391  C   PRO A 272      -0.572  -7.674  19.262  1.00 87.74           C
ATOM   4392  O   PRO A 272       0.250  -6.748  19.133  1.00 80.65           O
ATOM   4393  CB  PRO A 272       0.057  -9.425  17.578  1.00 88.41           C
ATOM   4394  CG  PRO A 272      -0.284 -10.904  17.476  1.00 92.78           C
ATOM   4395  CD  PRO A 272      -1.360 -11.132  18.502  1.00 86.22           C
ATOM   4396  HA  PRO A 272       0.776  -9.208  19.503  1.00101.60           H
ATOM   4397  HB2 PRO A 272      -0.569  -8.889  17.066  1.00106.05           H
ATOM   4398  HB3 PRO A 272       0.969  -9.260  17.293  1.00106.05           H
ATOM   4399  HG2 PRO A 272      -0.613 -11.103  16.585  1.00111.29           H
ATOM   4400  HG3 PRO A 272       0.502 -11.436  17.679  1.00111.29           H
ATOM   4401  HD2 PRO A 272      -2.234 -10.937  18.128  1.00103.42           H
ATOM   4402  HD3 PRO A 272      -1.313 -12.036  18.849  1.00103.42           H
ATOM   4403  N   GLY A 273      -1.869  -7.461  19.531  1.00 81.06           N
ATOM   4404  CA  GLY A 273      -2.399  -6.109  19.614  1.00 76.99           C
ATOM   4405  C   GLY A 273      -2.045  -5.361  20.889  1.00 67.20           C
ATOM   4406  O   GLY A 273      -1.857  -4.140  20.860  1.00 71.09           O
ATOM   4407  H   GLY A 273      -2.450  -8.080  19.666  1.00 97.23           H
ATOM   4408  HA2 GLY A 273      -2.066  -5.594  18.863  1.00 92.34           H
ATOM   4409  HA3 GLY A 273      -3.366  -6.146  19.547  1.00 92.34           H
ATOM   4410  N   ILE A 274      -1.984  -6.066  22.014  1.00 63.48           N
ATOM   4411  CA  ILE A 274      -1.610  -5.529  23.320  1.00 54.36           C
ATOM   4412  C   ILE A 274      -0.568  -4.421  23.184  1.00 53.24           C
ATOM   4413  O   ILE A 274       0.342  -4.496  22.346  1.00 55.87           O
ATOM   4414  CB  ILE A 274      -1.073  -6.652  24.226  1.00 51.30           C
ATOM   4415  CG1 ILE A 274      -2.064  -7.829  24.334  1.00 53.69           C
ATOM   4416  CG2 ILE A 274      -0.718  -6.107  25.610  1.00 52.98           C
ATOM   4417  CD1 ILE A 274      -3.224  -7.594  25.252  1.00 55.25           C
ATOM   4418  H   ILE A 274      -2.166  -6.906  22.046  1.00 76.13           H
ATOM   4419  HA  ILE A 274      -2.396  -5.151  23.744  1.00 65.19           H
ATOM   4420  HB  ILE A 274      -0.257  -6.990  23.825  1.00 61.51           H
ATOM   4421 HG12 ILE A 274      -2.421  -8.013  23.452  1.00 64.39           H
ATOM   4422 HG13 ILE A 274      -1.585  -8.607  24.661  1.00 64.39           H
ATOM   4423 HG21 ILE A 274      -0.384  -6.834  26.159  1.00 63.53           H
ATOM   4424 HG22 ILE A 274      -0.037  -5.423  25.515  1.00 63.53           H
ATOM   4425 HG23 ILE A 274      -1.515  -5.728  26.013  1.00 63.53           H
ATOM   4426 HD11 ILE A 274      -3.788  -8.384  25.255  1.00 66.26           H
ATOM   4427 HD12 ILE A 274      -2.890  -7.423  26.146  1.00 66.26           H
ATOM   4428 HD13 ILE A 274      -3.728  -6.829  24.934  1.00 66.26           H
ATOM   4429  N   LYS A 275      -0.689  -3.379  24.006  1.00 49.61           N
ATOM   4430  CA  LYS A 275       0.310  -2.315  24.047  1.00 56.99           C
ATOM   4431  C   LYS A 275       0.476  -1.898  25.488  1.00 50.75           C
ATOM   4432  O   LYS A 275      -0.488  -1.932  26.257  1.00 54.14           O
ATOM   4433  CB  LYS A 275      -0.071  -1.104  23.203  1.00 52.58           C
ATOM   4434  CG  LYS A 275      -0.069  -1.363  21.724  1.00 58.13           C
ATOM   4435  CD  LYS A 275      -1.000  -0.409  21.037  1.00 64.16           C
ATOM   4436  CE  LYS A 275      -1.169  -0.758  19.561  1.00 79.25           C
ATOM   4437  NZ  LYS A 275      -2.113   0.161  18.807  1.00 82.83           N1+
ATOM   4438  H   LYS A 275      -1.343  -3.265  24.552  1.00 59.49           H
ATOM   4439  HA  LYS A 275       1.159  -2.657  23.726  1.00 68.35           H
ATOM   4440  HB2 LYS A 275      -0.964  -0.819  23.453  1.00 63.06           H
ATOM   4441  HB3 LYS A 275       0.561  -0.390  23.380  1.00 63.06           H
ATOM   4442  HG2 LYS A 275       0.825  -1.229  21.372  1.00 69.71           H
ATOM   4443  HG3 LYS A 275      -0.372  -2.268  21.552  1.00 69.71           H
ATOM   4444  HD2 LYS A 275      -1.872  -0.452  21.461  1.00 76.95           H
ATOM   4445  HD3 LYS A 275      -0.641   0.489  21.098  1.00 76.95           H
ATOM   4446  HE2 LYS A 275      -0.302  -0.709  19.128  1.00 95.05           H
ATOM   4447  HE3 LYS A 275      -1.519  -1.660  19.492  1.00 95.05           H
ATOM   4448  HZ1 LYS A 275      -2.169  -0.093  17.956  1.00 99.35           H
ATOM   4449  HZ2 LYS A 275      -2.924   0.130  19.172  1.00 99.35           H
ATOM   4450  HZ3 LYS A 275      -1.813   0.998  18.840  1.00 99.35           H
ATOM   4451  N   VAL A 276       1.704  -1.495  25.841  1.00 52.04           N
ATOM   4452  CA  VAL A 276       1.999  -1.135  27.226  1.00 55.94           C
ATOM   4453  C   VAL A 276       2.792   0.170  27.408  1.00 59.63           C
ATOM   4454  O   VAL A 276       3.340   0.394  28.497  1.00 58.65           O
ATOM   4455  CB  VAL A 276       2.747  -2.300  27.907  1.00 52.57           C
ATOM   4456  CG1 VAL A 276       1.880  -3.560  27.994  1.00 50.95           C
ATOM   4457  CG2 VAL A 276       3.977  -2.605  27.147  1.00 53.68           C
ATOM   4458  H   VAL A 276       2.372  -1.424  25.303  1.00 62.41           H
ATOM   4459  HA  VAL A 276       1.157  -1.024  27.693  1.00 67.08           H
ATOM   4460  HB  VAL A 276       2.999  -2.039  28.807  1.00 63.03           H
ATOM   4461 HG11 VAL A 276       2.388  -4.263  28.428  1.00 61.09           H
ATOM   4462 HG12 VAL A 276       1.084  -3.360  28.511  1.00 61.09           H
ATOM   4463 HG13 VAL A 276       1.632  -3.835  27.098  1.00 61.09           H
ATOM   4464 HG21 VAL A 276       4.442  -3.338  27.580  1.00 64.37           H
ATOM   4465 HG22 VAL A 276       3.734  -2.856  26.242  1.00 64.37           H
ATOM   4466 HG23 VAL A 276       4.542  -1.816  27.132  1.00 64.37           H
ATOM   4467  N   ARG A 277       2.875   1.040  26.372  1.00 60.77           N
ATOM   4468  CA  ARG A 277       3.543   2.365  26.473  1.00 58.42           C
ATOM   4469  C   ARG A 277       3.014   3.255  27.600  1.00 54.65           C
ATOM   4470  O   ARG A 277       3.755   3.646  28.501  1.00 53.25           O
ATOM   4471  CB  ARG A 277       3.387   3.205  25.207  1.00 70.43           C
ATOM   4472  CG  ARG A 277       4.297   2.935  24.038  1.00 86.59           C
ATOM   4473  CD  ARG A 277       4.098   4.047  22.961  1.00100.48           C
ATOM   4474  NE  ARG A 277       4.688   3.739  21.653  1.00115.98           N
ATOM   4475  CZ  ARG A 277       4.224   2.830  20.786  1.00125.06           C
ATOM   4476  NH1 ARG A 277       3.159   2.078  21.069  1.00129.44           N
ATOM   4477  NH2 ARG A 277       4.843   2.658  19.627  1.00125.10           N1+
ATOM   4478  H   ARG A 277       2.548   0.883  25.592  1.00 72.88           H
ATOM   4479  HA  ARG A 277       4.491   2.226  26.624  1.00 70.06           H
ATOM   4480  HB2 ARG A 277       2.479   3.089  24.886  1.00 84.47           H
ATOM   4481  HB3 ARG A 277       3.516   4.135  25.452  1.00 84.47           H
ATOM   4482  HG2 ARG A 277       5.221   2.949  24.333  1.00103.87           H
ATOM   4483  HG3 ARG A 277       4.076   2.077  23.643  1.00103.87           H
ATOM   4484  HD2 ARG A 277       3.147   4.185  22.830  1.00120.53           H
ATOM   4485  HD3 ARG A 277       4.507   4.866  23.282  1.00120.53           H
ATOM   4486  HE  ARG A 277       5.390   4.178  21.424  1.00139.13           H
ATOM   4487 HH11 ARG A 277       2.746   2.181  21.816  1.00155.29           H
ATOM   4488 HH12 ARG A 277       2.880   1.497  20.500  1.00155.29           H
ATOM   4489 HH21 ARG A 277       5.535   3.132  19.435  1.00150.07           H
ATOM   4490 HH22 ARG A 277       4.556   2.069  19.069  1.00150.07           H
ATOM   4491  N   GLN A 278       1.741   3.642  27.503  1.00 51.78           N
ATOM   4492  CA  GLN A 278       1.126   4.487  28.519  1.00 61.11           C
ATOM   4493  C   GLN A 278       1.175   3.869  29.915  1.00 56.89           C
ATOM   4494  O   GLN A 278       1.205   4.600  30.909  1.00 62.84           O
ATOM   4495  CB  GLN A 278      -0.320   4.792  28.122  1.00 61.72           C
ATOM   4496  CG  GLN A 278      -0.425   5.467  26.754  1.00 70.57           C
ATOM   4497  CD  GLN A 278       0.402   6.741  26.686  1.00 74.56           C
ATOM   4498  OE1 GLN A 278       0.612   7.415  27.718  1.00 71.08           O
ATOM   4499  NE2 GLN A 278       0.921   7.052  25.488  1.00 67.95           N
ATOM   4500  H   GLN A 278       1.215   3.426  26.858  1.00 62.09           H
ATOM   4501  HA  GLN A 278       1.606   5.330  28.554  1.00 73.28           H
ATOM   4502  HB2 GLN A 278      -0.819   3.961  28.087  1.00 74.02           H
ATOM   4503  HB3 GLN A 278      -0.710   5.387  28.782  1.00 74.02           H
ATOM   4504  HG2 GLN A 278      -0.101   4.858  26.072  1.00 84.64           H
ATOM   4505  HG3 GLN A 278      -1.352   5.698  26.583  1.00 84.64           H
ATOM   4506 HE21 GLN A 278       0.778   6.541  24.811  1.00 81.49           H
ATOM   4507 HE22 GLN A 278       1.397   7.763  25.397  1.00 81.49           H
ATOM   4508  N   LEU A 279       1.155   2.551  30.023  1.00 54.97           N
ATOM   4509  CA  LEU A 279       1.308   1.902  31.318  1.00 52.46           C
ATOM   4510  C   LEU A 279       2.769   1.966  31.801  1.00 56.81           C
ATOM   4511  O   LEU A 279       3.011   2.227  32.998  1.00 52.18           O
ATOM   4512  CB  LEU A 279       0.858   0.443  31.249  1.00 62.37           C
ATOM   4513  CG  LEU A 279      -0.625   0.080  31.340  1.00 66.17           C
ATOM   4514  CD1 LEU A 279      -1.057   0.128  32.778  1.00 67.37           C
ATOM   4515  CD2 LEU A 279      -1.442   0.977  30.491  1.00 62.35           C
ATOM   4516  H   LEU A 279       1.055   2.008  29.363  1.00 65.91           H
ATOM   4517  HA  LEU A 279       0.754   2.359  31.970  1.00 62.91           H
ATOM   4518  HB2 LEU A 279       1.176   0.083  30.406  1.00 74.80           H
ATOM   4519  HB3 LEU A 279       1.299  -0.029  31.972  1.00 74.80           H
ATOM   4520  HG  LEU A 279      -0.747  -0.828  31.021  1.00 79.36           H
ATOM   4521 HD11 LEU A 279      -1.998  -0.103  32.832  1.00 80.80           H
ATOM   4522 HD12 LEU A 279      -0.530  -0.508  33.286  1.00 80.80           H
ATOM   4523 HD13 LEU A 279      -0.915   1.025  33.120  1.00 80.80           H
ATOM   4524 HD21 LEU A 279      -2.375   0.722  30.569  1.00 74.77           H
ATOM   4525 HD22 LEU A 279      -1.322   1.891  30.791  1.00 74.77           H
ATOM   4526 HD23 LEU A 279      -1.151   0.889  29.569  1.00 74.77           H
ATOM   4527  N   CSD A 280       3.720   1.705  30.878  1.00 55.33           N
ATOM   4528  CA  CSD A 280       5.157   1.632  31.175  1.00 54.36           C
ATOM   4529  C   CSD A 280       5.570   3.050  31.589  1.00 52.29           C
ATOM   4530  O   CSD A 280       6.384   3.322  32.488  1.00 47.29           O
ATOM   4531  CB  CSD A 280       6.035   1.068  29.996  1.00 58.61           C
ATOM   4532  SG  CSD A 280       7.075  -0.381  30.234  1.00 69.29           S1+
ATOM   4533  OD1 CSD A 280       7.901  -0.813  29.052  1.00 47.69           O1-
ATOM   4534  OD2 CSD A 280       8.350   0.545  30.811  1.00 63.93           O1-
ATOM   4535  H   CSD A 280       3.541   1.537  29.908  1.00 66.36           H
ATOM   4536  HA  CSD A 280       5.294   0.976  32.090  1.00 65.19           H
ATOM   4537  HB2 CSD A 280       5.357   0.887  29.124  1.00 70.29           H
ATOM   4538  HB3 CSD A 280       6.697   1.911  29.669  1.00 70.29           H
ATOM   4539  N   LYS A 281       4.916   4.019  30.932  1.00 59.89           N
ATOM   4540  CA  LYS A 281       5.225   5.456  31.115  1.00 56.93           C
ATOM   4541  C   LYS A 281       4.871   5.960  32.511  1.00 43.02           C
ATOM   4542  O   LYS A 281       5.433   6.917  32.988  1.00 42.09           O
ATOM   4543  CB  LYS A 281       4.517   6.290  30.038  1.00 53.33           C
ATOM   4544  CG  LYS A 281       5.166   7.625  29.824  1.00 72.38           C
ATOM   4545  CD  LYS A 281       4.849   8.283  28.448  1.00 82.55           C
ATOM   4546  CE  LYS A 281       3.421   8.821  28.366  1.00 91.34           C
ATOM   4547  NZ  LYS A 281       3.213   9.685  27.158  1.00 95.56           N1+
ATOM   4548  H   LYS A 281       4.284   3.872  30.368  1.00 71.82           H
ATOM   4549  HA  LYS A 281       6.179   5.580  30.996  1.00 68.27           H
ATOM   4550  HB2 LYS A 281       4.540   5.807  29.197  1.00 63.95           H
ATOM   4551  HB3 LYS A 281       3.599   6.443  30.309  1.00 63.95           H
ATOM   4552  HG2 LYS A 281       4.863   8.232  30.517  1.00 86.81           H
ATOM   4553  HG3 LYS A 281       6.128   7.516  29.883  1.00 86.81           H
ATOM   4554  HD2 LYS A 281       5.458   9.024  28.304  1.00 99.01           H
ATOM   4555  HD3 LYS A 281       4.961   7.620  27.748  1.00 99.01           H
ATOM   4556  HE2 LYS A 281       2.802   8.076  28.314  1.00109.56           H
ATOM   4557  HE3 LYS A 281       3.236   9.355  29.154  1.00109.56           H
ATOM   4558  HZ1 LYS A 281       2.374   9.983  27.138  1.00114.63           H
ATOM   4559  HZ2 LYS A 281       3.766  10.382  27.183  1.00114.63           H
ATOM   4560  HZ3 LYS A 281       3.371   9.217  26.418  1.00114.63           H
ATOM   4561  N   LEU A 282       3.985   5.251  33.179  1.00 45.89           N
ATOM   4562  CA  LEU A 282       3.622   5.507  34.565  1.00 48.04           C
ATOM   4563  C   LEU A 282       4.697   5.113  35.580  1.00 50.02           C
ATOM   4564  O   LEU A 282       4.505   5.347  36.778  1.00 39.18           O
ATOM   4565  CB  LEU A 282       2.304   4.778  34.892  1.00 40.99           C
ATOM   4566  CG  LEU A 282       1.011   5.595  34.714  1.00 45.82           C
ATOM   4567  CD1 LEU A 282       0.878   6.305  33.383  1.00 54.61           C
ATOM   4568  CD2 LEU A 282      -0.089   4.644  34.840  1.00 51.52           C
ATOM   4569  H   LEU A 282       3.560   4.586  32.839  1.00 55.02           H
ATOM   4570  HA  LEU A 282       3.462   6.458  34.668  1.00 57.61           H
ATOM   4571  HB2 LEU A 282       2.236   4.001  34.315  1.00 49.14           H
ATOM   4572  HB3 LEU A 282       2.338   4.489  35.817  1.00 49.14           H
ATOM   4573  HG  LEU A 282       0.937   6.250  35.425  1.00 54.94           H
ATOM   4574 HD11 LEU A 282       0.037   6.789  33.366  1.00 65.49           H
ATOM   4575 HD12 LEU A 282       1.618   6.923  33.280  1.00 65.49           H
ATOM   4576 HD13 LEU A 282       0.895   5.646  32.671  1.00 65.49           H
ATOM   4577 HD21 LEU A 282      -0.929   5.117  34.734  1.00 61.78           H
ATOM   4578 HD22 LEU A 282      -0.002   3.967  34.150  1.00 61.78           H
ATOM   4579 HD23 LEU A 282      -0.050   4.230  35.716  1.00 61.78           H
ATOM   4580  N   LEU A 283       5.812   4.511  35.172  1.00 51.82           N
ATOM   4581  CA  LEU A 283       6.839   4.128  36.142  1.00 47.81           C
ATOM   4582  C   LEU A 283       7.940   5.180  36.275  1.00 49.05           C
ATOM   4583  O   LEU A 283       8.839   5.002  37.107  1.00 41.87           O
ATOM   4584  CB  LEU A 283       7.484   2.798  35.750  1.00 47.16           C
ATOM   4585  CG  LEU A 283       6.724   1.492  35.855  1.00 40.26           C
ATOM   4586  CD1 LEU A 283       5.486   1.558  34.999  1.00 57.61           C
ATOM   4587  CD2 LEU A 283       7.548   0.322  35.367  1.00 49.64           C
ATOM   4588  H   LEU A 283       5.997   4.315  34.355  1.00 62.14           H
ATOM   4589  HA  LEU A 283       6.424   4.015  37.012  1.00 57.32           H
ATOM   4590  HB2 LEU A 283       7.759   2.876  34.823  1.00 56.54           H
ATOM   4591  HB3 LEU A 283       8.278   2.693  36.298  1.00 56.54           H
ATOM   4592  HG  LEU A 283       6.463   1.332  36.775  1.00 48.27           H
ATOM   4593 HD11 LEU A 283       5.006   0.718  35.073  1.00 69.08           H
ATOM   4594 HD12 LEU A 283       4.926   2.287  35.309  1.00 69.08           H
ATOM   4595 HD13 LEU A 283       5.747   1.710  34.077  1.00 69.08           H
ATOM   4596 HD21 LEU A 283       7.024  -0.490  35.452  1.00 59.53           H
ATOM   4597 HD22 LEU A 283       7.784   0.468  34.437  1.00 59.53           H
ATOM   4598 HD23 LEU A 283       8.352   0.256  35.906  1.00 59.53           H
ATOM   4599  N   ARG A 284       7.885   6.243  35.455  1.00 48.89           N
ATOM   4600  CA  ARG A 284       8.897   7.296  35.433  1.00 42.92           C
ATOM   4601  C   ARG A 284       9.028   7.996  36.787  1.00 44.26           C
ATOM   4602  O   ARG A 284       8.041   8.424  37.384  1.00 47.90           O
ATOM   4603  CB  ARG A 284       8.545   8.308  34.351  1.00 38.68           C
ATOM   4604  CG  ARG A 284       8.705   7.751  32.950  1.00 44.19           C
ATOM   4605  CD  ARG A 284       8.459   8.862  31.892  1.00 55.87           C
ATOM   4606  NE  ARG A 284       8.552   8.376  30.508  1.00 62.63           N
ATOM   4607  CZ  ARG A 284       8.238   9.097  29.431  1.00 62.70           C
ATOM   4608  NH1 ARG A 284       7.799  10.345  29.565  1.00 66.45           N
ATOM   4609  NH2 ARG A 284       8.359   8.570  28.213  1.00 63.84           N1+
ATOM   4610  H   ARG A 284       7.251   6.373  34.890  1.00 58.62           H
ATOM   4611  HA  ARG A 284       9.756   6.905  35.212  1.00 51.46           H
ATOM   4612  HB2 ARG A 284       7.620   8.580  34.461  1.00 46.37           H
ATOM   4613  HB3 ARG A 284       9.129   9.078  34.436  1.00 46.37           H
ATOM   4614  HG2 ARG A 284       9.608   7.414  32.837  1.00 52.99           H
ATOM   4615  HG3 ARG A 284       8.059   7.042  32.808  1.00 52.99           H
ATOM   4616  HD2 ARG A 284       7.569   9.227  32.021  1.00 67.00           H
ATOM   4617  HD3 ARG A 284       9.122   9.560  32.008  1.00 67.00           H
ATOM   4618  HE  ARG A 284       8.827   7.571  30.384  1.00 75.11           H
ATOM   4619 HH11 ARG A 284       7.720  10.691  30.349  1.00 79.70           H
ATOM   4620 HH12 ARG A 284       7.597  10.808  28.869  1.00 79.70           H
ATOM   4621 HH21 ARG A 284       8.641   7.762  28.120  1.00 76.57           H
ATOM   4622 HH22 ARG A 284       8.154   9.036  27.520  1.00 76.57           H
ATOM   4623  N   GLY A 285      10.258   8.107  37.275  1.00 46.84           N
ATOM   4624  CA  GLY A 285      10.516   8.796  38.512  1.00 52.85           C
ATOM   4625  C   GLY A 285      10.044   8.114  39.769  1.00 50.20           C
ATOM   4626  O   GLY A 285      10.211   8.683  40.846  1.00 48.07           O
ATOM   4627  H   GLY A 285      10.961   7.786  36.898  1.00 56.16           H
ATOM   4628  HA2 GLY A 285      11.473   8.935  38.594  1.00 63.37           H
ATOM   4629  HA3 GLY A 285      10.093   9.668  38.474  1.00 63.37           H
ATOM   4630  N   THR A 286       9.525   6.895  39.690  1.00 47.95           N
ATOM   4631  CA  THR A 286       8.902   6.288  40.865  1.00 54.91           C
ATOM   4632  C   THR A 286       9.871   6.193  42.044  1.00 55.88           C
ATOM   4633  O   THR A 286      11.063   5.909  41.881  1.00 49.80           O
ATOM   4634  CB  THR A 286       8.361   4.904  40.551  1.00 54.39           C
ATOM   4635  OG1 THR A 286       9.414   4.094  40.035  1.00 58.37           O
ATOM   4636  CG2 THR A 286       7.215   5.012  39.534  1.00 62.34           C
ATOM   4637  H   THR A 286       9.519   6.404  38.984  1.00 57.49           H
ATOM   4638  HA  THR A 286       8.155   6.842  41.140  1.00 65.84           H
ATOM   4639  HB  THR A 286       8.013   4.503  41.363  1.00 65.22           H
ATOM   4640  HG1 THR A 286       9.723   4.437  39.334  1.00 70.00           H
ATOM   4641 HG21 THR A 286       6.868   4.129  39.332  1.00 74.76           H
ATOM   4642 HG22 THR A 286       6.500   5.557  39.897  1.00 74.76           H
ATOM   4643 HG23 THR A 286       7.537   5.419  38.714  1.00 74.76           H
ATOM   4644  N   LYS A 287       9.314   6.386  43.245  1.00 55.70           N
ATOM   4645  CA  LYS A 287      10.064   6.513  44.483  1.00 61.20           C
ATOM   4646  C   LYS A 287       9.976   5.273  45.346  1.00 59.31           C
ATOM   4647  O   LYS A 287      10.920   4.997  46.097  1.00 63.78           O
ATOM   4648  CB  LYS A 287       9.588   7.744  45.298  1.00 60.45           C
ATOM   4649  CG  LYS A 287       8.166   7.694  45.908  1.00 62.42           C
ATOM   4650  CD  LYS A 287       7.912   8.900  46.868  1.00 67.73           C
ATOM   4651  CE  LYS A 287       6.430   9.025  47.348  1.00 74.72           C
ATOM   4652  NZ  LYS A 287       6.097  10.360  47.975  1.00 76.98           N1+
ATOM   4653  H   LYS A 287       8.464   6.447  43.363  1.00 66.79           H
ATOM   4654  HA  LYS A 287      10.999   6.651  44.264  1.00 73.40           H
ATOM   4655  HB2 LYS A 287      10.207   7.875  46.033  1.00 72.50           H
ATOM   4656  HB3 LYS A 287       9.620   8.519  44.715  1.00 72.50           H
ATOM   4657  HG2 LYS A 287       7.510   7.731  45.194  1.00 74.86           H
ATOM   4658  HG3 LYS A 287       8.064   6.874  46.416  1.00 74.86           H
ATOM   4659  HD2 LYS A 287       8.470   8.796  47.655  1.00 81.24           H
ATOM   4660  HD3 LYS A 287       8.145   9.721  46.407  1.00 81.24           H
ATOM   4661  HE2 LYS A 287       5.844   8.902  46.585  1.00 89.62           H
ATOM   4662  HE3 LYS A 287       6.257   8.337  48.009  1.00 89.62           H
ATOM   4663  HZ1 LYS A 287       5.244  10.373  48.228  1.00 92.33           H
ATOM   4664  HZ2 LYS A 287       6.612  10.498  48.688  1.00 92.33           H
ATOM   4665  HZ3 LYS A 287       6.234  11.015  47.387  1.00 92.33           H
ATOM   4666  N   ALA A 288       8.889   4.507  45.237  1.00 58.51           N
ATOM   4667  CA  ALA A 288       8.755   3.273  46.007  1.00 62.01           C
ATOM   4668  C   ALA A 288       7.798   2.300  45.345  1.00 60.59           C
ATOM   4669  O   ALA A 288       6.885   2.685  44.619  1.00 63.30           O
ATOM   4670  CB  ALA A 288       8.253   3.534  47.421  1.00 65.62           C
ATOM   4671  H   ALA A 288       8.220   4.680  44.726  1.00 70.17           H
ATOM   4672  HA  ALA A 288       9.623   2.844  46.071  1.00 74.36           H
ATOM   4673  HB1 ALA A 288       8.180   2.689  47.891  1.00 78.71           H
ATOM   4674  HB2 ALA A 288       8.883   4.114  47.877  1.00 78.71           H
ATOM   4675  HB3 ALA A 288       7.384   3.962  47.373  1.00 78.71           H
ATOM   4676  N   LEU A 289       7.990   1.022  45.655  1.00 64.81           N
ATOM   4677  CA  LEU A 289       7.108   0.006  45.094  1.00 68.22           C
ATOM   4678  C   LEU A 289       5.658   0.240  45.512  1.00 61.30           C
ATOM   4679  O   LEU A 289       4.714  -0.040  44.750  1.00 53.90           O
ATOM   4680  CB  LEU A 289       7.617  -1.361  45.526  1.00 57.46           C
ATOM   4681  CG  LEU A 289       8.918  -1.714  44.804  1.00 62.62           C
ATOM   4682  CD1 LEU A 289       9.647  -2.807  45.562  1.00 73.43           C
ATOM   4683  CD2 LEU A 289       8.652  -2.166  43.331  1.00 64.53           C
ATOM   4684  H   LEU A 289       8.607   0.723  46.175  1.00 77.73           H
ATOM   4685  HA  LEU A 289       7.151   0.050  44.126  1.00 81.82           H
ATOM   4686  HB2 LEU A 289       7.789  -1.354  46.480  1.00 68.90           H
ATOM   4687  HB3 LEU A 289       6.954  -2.035  45.307  1.00 68.90           H
ATOM   4688  HG  LEU A 289       9.490  -0.931  44.780  1.00 75.10           H
ATOM   4689 HD11 LEU A 289      10.469  -3.021  45.094  1.00 88.07           H
ATOM   4690 HD12 LEU A 289       9.847  -2.490  46.457  1.00 88.07           H
ATOM   4691 HD13 LEU A 289       9.078  -3.592  45.608  1.00 88.07           H
ATOM   4692 HD21 LEU A 289       9.499  -2.379  42.909  1.00 77.39           H
ATOM   4693 HD22 LEU A 289       8.079  -2.948  43.340  1.00 77.39           H
ATOM   4694 HD23 LEU A 289       8.217  -1.442  42.853  1.00 77.39           H
ATOM   4695  N   THR A 290       5.480   0.793  46.706  1.00 68.11           N
ATOM   4696  CA  THR A 290       4.191   1.009  47.334  1.00 59.62           C
ATOM   4697  C   THR A 290       3.566   2.326  46.936  1.00 55.97           C
ATOM   4698  O   THR A 290       2.391   2.544  47.230  1.00 57.71           O
ATOM   4699  CB  THR A 290       4.362   0.989  48.854  1.00 66.72           C
ATOM   4700  OG1 THR A 290       4.949   2.228  49.277  1.00 65.54           O
ATOM   4701  CG2 THR A 290       5.258  -0.212  49.308  1.00 60.13           C
ATOM   4702  H   THR A 290       6.133   1.065  47.195  1.00 81.68           H
ATOM   4703  HA  THR A 290       3.585   0.294  47.084  1.00 71.51           H
ATOM   4704  HB  THR A 290       3.491   0.891  49.271  1.00 80.02           H
ATOM   4705  HG1 THR A 290       5.049   2.229  50.111  1.00 78.61           H
ATOM   4706 HG21 THR A 290       5.354  -0.207  50.273  1.00 72.11           H
ATOM   4707 HG22 THR A 290       4.852  -1.050  49.036  1.00 72.11           H
ATOM   4708 HG23 THR A 290       6.137  -0.141  48.903  1.00 72.11           H
ATOM   4709  N   GLU A 291       4.338   3.217  46.310  1.00 64.05           N
ATOM   4710  CA  GLU A 291       3.804   4.474  45.795  1.00 58.10           C
ATOM   4711  C   GLU A 291       2.610   4.184  44.889  1.00 60.06           C
ATOM   4712  O   GLU A 291       2.595   3.197  44.144  1.00 54.64           O
ATOM   4713  CB  GLU A 291       4.899   5.247  45.048  1.00 43.17           C
ATOM   4714  CG  GLU A 291       4.574   6.693  44.750  1.00 55.25           C
ATOM   4715  CD  GLU A 291       5.432   7.310  43.651  1.00 60.02           C
ATOM   4716  OE1 GLU A 291       5.740   8.516  43.725  1.00 59.99           O
ATOM   4717  OE2 GLU A 291       5.797   6.604  42.699  1.00 67.59           O1-
ATOM   4718  H   GLU A 291       5.181   3.113  46.171  1.00 76.82           H
ATOM   4719  HA  GLU A 291       3.497   5.020  46.536  1.00 69.67           H
ATOM   4720  HB2 GLU A 291       5.706   5.234  45.585  1.00 51.76           H
ATOM   4721  HB3 GLU A 291       5.065   4.805  44.201  1.00 51.76           H
ATOM   4722  HG2 GLU A 291       3.647   6.753  44.471  1.00 66.26           H
ATOM   4723  HG3 GLU A 291       4.707   7.214  45.557  1.00 66.26           H
ATOM   4724  N   VAL A 292       1.580   5.023  45.006  1.00 60.49           N
ATOM   4725  CA  VAL A 292       0.363   4.887  44.222  1.00 63.33           C
ATOM   4726  C   VAL A 292       0.466   5.810  43.019  1.00 57.19           C
ATOM   4727  O   VAL A 292       1.064   6.880  43.092  1.00 48.17           O
ATOM   4728  CB  VAL A 292      -0.887   5.204  45.075  1.00 62.64           C
ATOM   4729  CG1 VAL A 292      -2.142   5.024  44.260  1.00 78.38           C
ATOM   4730  CG2 VAL A 292      -0.992   4.284  46.281  1.00 56.82           C
ATOM   4731  H   VAL A 292       1.567   5.692  45.547  1.00 72.54           H
ATOM   4732  HA  VAL A 292       0.288   3.975  43.900  1.00 75.96           H
ATOM   4733  HB  VAL A 292      -0.847   6.122  45.386  1.00 75.13           H
ATOM   4734 HG11 VAL A 292      -2.911   5.227  44.815  1.00 94.01           H
ATOM   4735 HG12 VAL A 292      -2.114   5.626  43.499  1.00 94.01           H
ATOM   4736 HG13 VAL A 292      -2.190   4.105  43.953  1.00 94.01           H
ATOM   4737 HG21 VAL A 292      -1.787   4.516  46.786  1.00 68.13           H
ATOM   4738 HG22 VAL A 292      -1.052   3.366  45.973  1.00 68.13           H
ATOM   4739 HG23 VAL A 292      -0.203   4.397  46.833  1.00 68.13           H
ATOM   4740  N   ILE A 293      -0.102   5.392  41.899  1.00 64.75           N
ATOM   4741  CA  ILE A 293       0.008   6.211  40.703  1.00 60.77           C
ATOM   4742  C   ILE A 293      -1.389   6.390  40.127  1.00 59.37           C
ATOM   4743  O   ILE A 293      -2.105   5.402  39.926  1.00 66.78           O
ATOM   4744  CB  ILE A 293       0.992   5.596  39.692  1.00 58.13           C
ATOM   4745  CG1 ILE A 293       2.347   5.377  40.362  1.00 56.85           C
ATOM   4746  CG2 ILE A 293       1.243   6.531  38.533  1.00 50.54           C
ATOM   4747  CD1 ILE A 293       3.173   4.431  39.666  1.00 62.26           C
ATOM   4748  H   ILE A 293      -0.544   4.660  41.804  1.00 77.66           H
ATOM   4749  HA  ILE A 293       0.343   7.087  40.951  1.00 72.87           H
ATOM   4750  HB  ILE A 293       0.646   4.750  39.365  1.00 69.72           H
ATOM   4751 HG12 ILE A 293       2.823   6.222  40.394  1.00 68.18           H
ATOM   4752 HG13 ILE A 293       2.204   5.044  41.262  1.00 68.18           H
ATOM   4753 HG21 ILE A 293       1.865   6.112  37.918  1.00 60.61           H
ATOM   4754 HG22 ILE A 293       0.402   6.708  38.083  1.00 60.61           H
ATOM   4755 HG23 ILE A 293       1.618   7.359  38.871  1.00 60.61           H
ATOM   4756 HD11 ILE A 293       4.014   4.338  40.140  1.00 74.67           H
ATOM   4757 HD12 ILE A 293       2.715   3.577  39.634  1.00 74.67           H
ATOM   4758 HD13 ILE A 293       3.334   4.755  38.766  1.00 74.67           H
ATOM   4759  N   PRO A 294      -1.843   7.622  39.920  1.00 60.78           N
ATOM   4760  CA  PRO A 294      -3.079   7.819  39.170  1.00 57.31           C
ATOM   4761  C   PRO A 294      -2.847   7.541  37.693  1.00 57.77           C
ATOM   4762  O   PRO A 294      -1.860   7.989  37.105  1.00 55.90           O
ATOM   4763  CB  PRO A 294      -3.395   9.291  39.436  1.00 57.20           C
ATOM   4764  CG  PRO A 294      -2.040   9.893  39.490  1.00 57.80           C
ATOM   4765  CD  PRO A 294      -1.283   8.923  40.340  1.00 62.77           C
ATOM   4766  HA  PRO A 294      -3.790   7.256  39.512  1.00 68.73           H
ATOM   4767  HB2 PRO A 294      -3.916   9.659  38.706  1.00 68.60           H
ATOM   4768  HB3 PRO A 294      -3.857   9.387  40.284  1.00 68.60           H
ATOM   4769  HG2 PRO A 294      -1.663   9.945  38.598  1.00 69.31           H
ATOM   4770  HG3 PRO A 294      -2.080  10.767  39.907  1.00 69.31           H
ATOM   4771  HD2 PRO A 294      -0.334   8.965  40.142  1.00 75.28           H
ATOM   4772  HD3 PRO A 294      -1.461   9.083  41.280  1.00 75.28           H
ATOM   4773  N   LEU A 295      -3.757   6.764  37.111  1.00 53.55           N
ATOM   4774  CA  LEU A 295      -3.684   6.442  35.697  1.00 56.01           C
ATOM   4775  C   LEU A 295      -3.919   7.695  34.882  1.00 50.86           C
ATOM   4776  O   LEU A 295      -4.907   8.395  35.088  1.00 59.54           O
ATOM   4777  CB  LEU A 295      -4.726   5.380  35.331  1.00 59.71           C
ATOM   4778  CG  LEU A 295      -4.372   3.937  35.672  1.00 62.78           C
ATOM   4779  CD1 LEU A 295      -3.556   3.840  36.956  1.00 61.74           C
ATOM   4780  CD2 LEU A 295      -5.667   3.104  35.796  1.00 57.74           C
ATOM   4781  H   LEU A 295      -4.427   6.410  37.518  1.00 64.22           H
ATOM   4782  HA  LEU A 295      -2.803   6.097  35.486  1.00 67.17           H
ATOM   4783  HB2 LEU A 295      -5.550   5.591  35.797  1.00 71.61           H
ATOM   4784  HB3 LEU A 295      -4.878   5.421  34.374  1.00 71.61           H
ATOM   4785  HG  LEU A 295      -3.842   3.563  34.950  1.00 75.29           H
ATOM   4786 HD11 LEU A 295      -3.354   2.908  37.132  1.00 74.04           H
ATOM   4787 HD12 LEU A 295      -2.733   4.342  36.845  1.00 74.04           H
ATOM   4788 HD13 LEU A 295      -4.074   4.211  37.687  1.00 74.04           H
ATOM   4789 HD21 LEU A 295      -5.433   2.188  36.012  1.00 69.24           H
ATOM   4790 HD22 LEU A 295      -6.217   3.480  36.500  1.00 69.24           H
ATOM   4791 HD23 LEU A 295      -6.143   3.134  34.952  1.00 69.24           H
ATOM   4792  N   THR A 296      -3.025   7.984  33.949  1.00 56.18           N
ATOM   4793  CA  THR A 296      -3.364   9.028  33.013  1.00 58.48           C
ATOM   4794  C   THR A 296      -4.584   8.589  32.251  1.00 59.73           C
ATOM   4795  O   THR A 296      -5.035   7.458  32.358  1.00 56.15           O
ATOM   4796  CB  THR A 296      -2.238   9.315  32.032  1.00 58.13           C
ATOM   4797  OG1 THR A 296      -1.915   8.111  31.323  1.00 64.65           O
ATOM   4798  CG2 THR A 296      -1.062   9.804  32.773  1.00 62.83           C
ATOM   4799  H   THR A 296      -2.257   7.612  33.842  1.00 67.37           H
ATOM   4800  HA  THR A 296      -3.574   9.844  33.494  1.00 70.13           H
ATOM   4801  HB  THR A 296      -2.517  10.000  31.404  1.00 69.71           H
ATOM   4802  HG1 THR A 296      -1.294   8.256  30.777  1.00 77.54           H
ATOM   4803 HG21 THR A 296      -0.336   9.991  32.157  1.00 75.35           H
ATOM   4804 HG22 THR A 296      -1.286  10.617  33.252  1.00 75.35           H
ATOM   4805 HG23 THR A 296      -0.770   9.133  33.410  1.00 75.35           H
ATOM   4806  N   GLU A 297      -5.121   9.522  31.479  1.00 71.54           N
ATOM   4807  CA  GLU A 297      -6.198   9.195  30.561  1.00 73.45           C
ATOM   4808  C   GLU A 297      -5.714   8.189  29.532  1.00 64.71           C
ATOM   4809  O   GLU A 297      -6.391   7.201  29.242  1.00 62.33           O
ATOM   4810  CB  GLU A 297      -6.686  10.481  29.887  1.00 90.06           C
ATOM   4811  CG  GLU A 297      -7.930  10.361  29.003  1.00100.14           C
ATOM   4812  CD  GLU A 297      -8.444  11.733  28.529  1.00116.43           C
ATOM   4813  OE1 GLU A 297      -9.581  11.816  28.001  1.00117.01           O
ATOM   4814  OE2 GLU A 297      -7.706  12.731  28.701  1.00120.60           O1-
ATOM   4815  H   GLU A 297      -4.881  10.348  31.468  1.00 85.81           H
ATOM   4816  HA  GLU A 297      -6.937   8.804  31.053  1.00 88.09           H
ATOM   4817  HB2 GLU A 297      -6.887  11.129  30.580  1.00108.02           H
ATOM   4818  HB3 GLU A 297      -5.969  10.821  29.329  1.00108.02           H
ATOM   4819  HG2 GLU A 297      -7.714   9.832  28.219  1.00120.12           H
ATOM   4820  HG3 GLU A 297      -8.639   9.932  29.509  1.00120.12           H
ATOM   4821  N   GLU A 298      -4.524   8.409  28.988  1.00 54.79           N
ATOM   4822  CA  GLU A 298      -4.057   7.517  27.944  1.00 66.54           C
ATOM   4823  C   GLU A 298      -3.825   6.121  28.514  1.00 66.82           C
ATOM   4824  O   GLU A 298      -4.099   5.112  27.848  1.00 65.05           O
ATOM   4825  CB  GLU A 298      -2.792   8.075  27.296  1.00 71.61           C
ATOM   4826  CG  GLU A 298      -2.952   9.479  26.653  1.00 91.37           C
ATOM   4827  CD  GLU A 298      -3.334  10.618  27.660  1.00 96.91           C
ATOM   4828  OE1 GLU A 298      -4.429  11.230  27.493  1.00100.74           O
ATOM   4829  OE2 GLU A 298      -2.557  10.879  28.620  1.00 93.69           O1-
ATOM   4830  H   GLU A 298      -3.986   9.046  29.197  1.00 65.71           H
ATOM   4831  HA  GLU A 298      -4.740   7.450  27.259  1.00 79.81           H
ATOM   4832  HB2 GLU A 298      -2.101   8.140  27.973  1.00 85.89           H
ATOM   4833  HB3 GLU A 298      -2.508   7.464  26.598  1.00 85.89           H
ATOM   4834  HG2 GLU A 298      -2.112   9.726  26.235  1.00109.60           H
ATOM   4835  HG3 GLU A 298      -3.650   9.435  25.981  1.00109.60           H
ATOM   4836  N   ALA A 299      -3.373   6.040  29.765  1.00 63.84           N
ATOM   4837  CA  ALA A 299      -3.145   4.731  30.380  1.00 63.93           C
ATOM   4838  C   ALA A 299      -4.469   4.034  30.677  1.00 59.73           C
ATOM   4839  O   ALA A 299      -4.647   2.848  30.371  1.00 58.44           O
ATOM   4840  CB  ALA A 299      -2.322   4.888  31.661  1.00 55.78           C
ATOM   4841  H   ALA A 299      -3.193   6.712  30.270  1.00 76.57           H
ATOM   4842  HA  ALA A 299      -2.643   4.175  29.765  1.00 76.67           H
ATOM   4843  HB1 ALA A 299      -2.182   4.012  32.054  1.00 66.89           H
ATOM   4844  HB2 ALA A 299      -1.469   5.292  31.440  1.00 66.89           H
ATOM   4845  HB3 ALA A 299      -2.808   5.455  32.281  1.00 66.89           H
ATOM   4846  N   GLU A 300      -5.400   4.765  31.291  1.00 69.72           N
ATOM   4847  CA  GLU A 300      -6.790   4.335  31.407  1.00 65.32           C
ATOM   4848  C   GLU A 300      -7.324   3.795  30.084  1.00 54.74           C
ATOM   4849  O   GLU A 300      -7.863   2.688  30.028  1.00 50.91           O
ATOM   4850  CB  GLU A 300      -7.632   5.516  31.864  1.00 71.07           C
ATOM   4851  CG  GLU A 300      -8.909   5.132  32.507  1.00 77.51           C
ATOM   4852  CD  GLU A 300      -8.715   4.664  33.913  1.00 83.51           C
ATOM   4853  OE1 GLU A 300      -8.253   5.473  34.750  1.00 84.52           O
ATOM   4854  OE2 GLU A 300      -9.035   3.488  34.174  1.00 91.73           O1-
ATOM   4855  H   GLU A 300      -5.245   5.529  31.655  1.00 83.62           H
ATOM   4856  HA  GLU A 300      -6.856   3.634  32.074  1.00 78.34           H
ATOM   4857  HB2 GLU A 300      -7.122   6.033  32.506  1.00 85.24           H
ATOM   4858  HB3 GLU A 300      -7.843   6.065  31.093  1.00 85.24           H
ATOM   4859  HG2 GLU A 300      -9.500   5.900  32.524  1.00 92.97           H
ATOM   4860  HG3 GLU A 300      -9.314   4.410  32.002  1.00 92.97           H
ATOM   4861  N   LEU A 301      -7.208   4.578  29.011  1.00 57.00           N
ATOM   4862  CA  LEU A 301      -7.602   4.098  27.685  1.00 57.44           C
[truncated: 874,755 more chars]
