# Supplementary material for: High-throughput quantum-mechanics/molecular-mechanics (ONIOM) macromolecular crystallographic refinement with PHENIX/DivCon: the impact of mixed Hamiltonian methods on ligand and protein structure
Source: Acta Crystallogr D Struct Biol. 2018 Oct 29;74(Pt 11):1063–77. doi: 10.1107/S2059798318012913 (PMC6213575; doi:10.1107/S2059798318012913)
Supplement: Supplementary file 4 [file d-74-01063-sup4.gz › results_PHENIX/1K3U-H_refine_001.pdb]

REMARK Date 2017-01-28 Time 21:21:51 EST -0500 (1485656511.18 s)
REMARK PHENIX refinement
REMARK 
REMARK ****************** INPUT FILES AND LABELS ******************************
REMARK Reflections:
REMARK   file name      : 1K3U.mtz
REMARK   labels         : ['F-obs,SIGF-obs']
REMARK R-free flags:
REMARK   file name      : 1K3U.mtz
REMARK   label          : R-free-flags
REMARK   test_flag_value: 0
REMARK Model file name(s): 
REMARK   /scratch/oleg/2712184.gondor.quantumbioinc.com/1K3U-H.pdb
REMARK 
REMARK ******************** REFINEMENT SUMMARY: QUICK FACTS *******************
REMARK Start: r_work = 0.1481 r_free = 0.1798 bonds = 0.029 angles = 2.235
REMARK Final: r_work = 0.1400 r_free = 0.1737 bonds = 0.010 angles = 1.090
REMARK ************************************************************************
REMARK 
REMARK ****************** REFINEMENT STATISTICS STEP BY STEP ******************
REMARK leading digit, like 1_, means number of macro-cycle                     
REMARK 0    : statistics at the very beginning when nothing is done yet        
REMARK 1_bss: bulk solvent correction and/or (anisotropic) scaling             
REMARK 1_xyz: refinement of coordinates                                        
REMARK 1_adp: refinement of ADPs (Atomic Displacement Parameters)              
REMARK 1_occ: refinement of occupancies                                        
REMARK ------------------------------------------------------------------------
REMARK  stage       r-work r-free bonds angles b_min b_max b_ave n_water shift
REMARK       0    : 0.2151 0.2365 0.029  2.23   6.5  68.7  18.9 2136      0.000
REMARK       1_bss: 0.1481 0.1798 0.029  2.23   6.5  68.7  18.9 2136      0.000
REMARK 1_settarget: 0.1481 0.1798 0.029  2.23   6.5  68.7  18.9 2136      0.000
REMARK       1_nqh: 0.1481 0.1799 0.029  2.23   6.5  68.7  18.9 2136      0.001
REMARK    1_weight: 0.1481 0.1799 0.029  2.23   6.5  68.7  18.9 2136      0.001
REMARK    1_checkH: 0.1483 0.1804 0.029  2.23   6.5  68.7  18.9 2136      0.408
REMARK    1_xyzrec: 0.1460 0.1800 0.011  1.14   6.5  68.7  18.9 2136      0.483
REMARK    1_checkH: 0.1461 0.1802 0.011  1.14   6.5  68.7  18.9 2136      0.483
REMARK   1_regHxyz: 0.1463 0.1800 0.011  1.14   6.5  68.7  18.9 2136      0.493
REMARK       1_adp: 0.1449 0.1808 0.011  1.14   7.9  71.1  19.0 2136      0.493
REMARK   1_regHadp: 0.1447 0.1808 0.011  1.14   7.9  71.1  19.0 2136      0.493
REMARK       1_occ: 0.1443 0.1805 0.011  1.14   7.9  71.1  19.0 2136      0.493
REMARK       2_bss: 0.1441 0.1800 0.011  1.14   7.8  71.0  18.9 2136      0.493
REMARK 2_settarget: 0.1441 0.1800 0.011  1.14   7.8  71.0  18.9 2136      0.493
REMARK 2_updatecdl: 0.1441 0.1800 0.011  1.14   7.8  71.0  18.9 2136      0.493
REMARK       2_nqh: 0.1441 0.1800 0.011  1.14   7.8  71.0  18.9 2136      0.493
REMARK    2_weight: 0.1441 0.1800 0.011  1.14   7.8  71.0  18.9 2136      0.493
REMARK    2_checkH: 0.1441 0.1800 0.011  1.14   7.8  71.0  18.9 2136      0.493
REMARK    2_xyzrec: 0.1424 0.1747 0.010  1.09   7.8  71.0  18.9 2136      0.491
REMARK    2_checkH: 0.1425 0.1747 0.010  1.09   7.8  71.0  18.9 2136      0.491
REMARK   2_regHxyz: 0.1427 0.1747 0.010  1.09   7.8  71.0  18.9 2136      0.494
REMARK       2_adp: 0.1412 0.1743 0.010  1.09   7.2  71.9  18.9 2136      0.494
REMARK   2_regHadp: 0.1414 0.1742 0.010  1.09   7.2  71.9  18.9 2136      0.494
REMARK       2_occ: 0.1413 0.1742 0.010  1.09   7.2  71.9  18.9 2136      0.494
REMARK       3_bss: 0.1412 0.1741 0.010  1.09   7.1  71.8  18.8 2136      0.494
REMARK 3_settarget: 0.1412 0.1741 0.010  1.09   7.1  71.8  18.8 2136      0.494
REMARK 3_updatecdl: 0.1412 0.1741 0.010  1.10   7.1  71.8  18.8 2136      0.494
REMARK       3_nqh: 0.1412 0.1741 0.010  1.10   7.1  71.8  18.8 2136      0.494
REMARK    3_weight: 0.1412 0.1741 0.010  1.10   7.1  71.8  18.8 2136      0.494
REMARK    3_checkH: 0.1412 0.1741 0.010  1.10   7.1  71.8  18.8 2136      0.494
REMARK    3_xyzrec: 0.1397 0.1738 0.010  1.09   7.1  71.8  18.8 2136      0.498
REMARK    3_checkH: 0.1397 0.1737 0.010  1.09   7.1  71.8  18.8 2136      0.498
REMARK   3_regHxyz: 0.1400 0.1737 0.010  1.09   7.1  71.8  18.8 2136      0.499
REMARK       3_adp: 0.1400 0.1737 0.010  1.09   7.1  71.9  18.8 2136      0.499
REMARK   3_regHadp: 0.1400 0.1737 0.010  1.09   7.1  71.9  18.8 2136      0.499
REMARK       3_occ: 0.1400 0.1737 0.010  1.09   7.1  71.9  18.8 2136      0.499
REMARK         end: 0.1400 0.1737 0.010  1.09   7.1  71.8  18.7 2136      0.499
REMARK ------------------------------------------------------------------------
REMARK MODEL CONTENT.
REMARK  ELEMENT        ATOM RECORD COUNT   OCCUPANCY SUM
REMARK        C                     3173         3167.67
REMARK        H                     6427         6412.80
REMARK        O                     1587         1583.36
REMARK        N                      876          874.35
REMARK        P                        1            1.00
REMARK        S                       27           26.73
REMARK      O1-                       78           76.89
REMARK     Na1+                        1            1.00
REMARK    TOTAL                    12170        12143.80
REMARK -----------------------------------------------------------------------
REMARK r_free_flags.md5.hexdigest e2c16a0fcd8a76927bcbd4a06fc4f843
REMARK 
REMARK IF THIS FILE IS FOR PDB DEPOSITION: REMOVE ALL FROM THIS LINE UP.
REMARK   3
REMARK   3 REFINEMENT.
REMARK   3   PROGRAM     : PHENIX (1.11.1_2575: ???)
REMARK   3   AUTHORS     : Adams,Afonine,Bunkoczi,Burnley,Chen,Dar,Davis,
REMARK   3               : Draizen,Echols,Gildea,Gros,Grosse-Kunstleve,Headd,
REMARK   3               : Hintze,Hung,Ioerger,Liebschner,McCoy,McKee,Moriarty,
REMARK   3               : Oeffner,Poon,Read,Richardson,Richardson,Sacchettini,
REMARK   3               : Sauter,Sobolev,Storoni,Terwilliger,Williams,Zwart
REMARK   3
REMARK   3  REFINEMENT TARGET : ML
REMARK   3  
REMARK   3  DATA USED IN REFINEMENT.
REMARK   3   RESOLUTION RANGE HIGH (ANGSTROMS) : 1.700   
REMARK   3   RESOLUTION RANGE LOW  (ANGSTROMS) : 31.062  
REMARK   3   MIN(FOBS/SIGMA_FOBS)              : 1.33  
REMARK   3   COMPLETENESS FOR RANGE        (%) : 97.68 
REMARK   3   NUMBER OF REFLECTIONS             : 77564     
REMARK   3   NUMBER OF REFLECTIONS (NON-ANOMALOUS) : 77564     
REMARK   3  
REMARK   3  FIT TO DATA USED IN REFINEMENT.
REMARK   3   R VALUE     (WORKING + TEST SET) : 0.1417
REMARK   3   R VALUE            (WORKING SET) : 0.1400
REMARK   3   FREE R VALUE                     : 0.1737
REMARK   3   FREE R VALUE TEST SET SIZE   (%) : 5.08  
REMARK   3   FREE R VALUE TEST SET COUNT      : 3939      
REMARK   3  
REMARK   3  FIT TO DATA USED IN REFINEMENT (IN BINS).
REMARK   3   BIN  RESOLUTION RANGE  COMPL.    NWORK NFREE   RWORK  RFREE  CCWORK CCFREE
REMARK   3     1 31.0667 -  5.1545    0.93     2602   145  0.1551 0.1627   0.940  0.940
REMARK   3     2  5.1545 -  4.0942    0.95     2619   128  0.1207 0.1298   0.961  0.954
REMARK   3     3  4.0942 -  3.5775    0.96     2606   147  0.1353 0.1517   0.948  0.938
REMARK   3     4  3.5775 -  3.2508    0.96     2616   147  0.1406 0.1653   0.947  0.909
REMARK   3     5  3.2508 -  3.0180    0.97     2614   146  0.1428 0.1651   0.942  0.940
REMARK   3     6  3.0180 -  2.8402    0.98     2636   129  0.1450 0.1973   0.944  0.908
REMARK   3     7  2.8402 -  2.6981    0.98     2636   143  0.1399 0.1917   0.947  0.889
REMARK   3     8  2.6981 -  2.5807    0.98     2647   132  0.1346 0.1759   0.948  0.929
REMARK   3     9  2.5807 -  2.4814    0.98     2667   121  0.1289 0.1693   0.955  0.940
REMARK   3    10  2.4814 -  2.3958    0.98     2623   156  0.1305 0.1753   0.955  0.919
REMARK   3    11  2.3958 -  2.3209    0.99     2664   150  0.1288 0.1835   0.957  0.909
REMARK   3    12  2.3209 -  2.2546    0.99     2646   139  0.1316 0.1552   0.957  0.931
REMARK   3    13  2.2546 -  2.1952    0.99     2670   129  0.1233 0.1572   0.958  0.944
REMARK   3    14  2.1952 -  2.1417    0.99     2619   142  0.1285 0.1545   0.956  0.920
REMARK   3    15  2.1417 -  2.0930    0.99     2638   154  0.1298 0.1774   0.952  0.894
REMARK   3    16  2.0930 -  2.0485    0.99     2654   152  0.1346 0.1996   0.952  0.915
REMARK   3    17  2.0485 -  2.0075    0.99     2680   134  0.1412 0.1889   0.945  0.900
REMARK   3    18  2.0075 -  1.9696    0.99     2647   143  0.1385 0.1876   0.949  0.921
REMARK   3    19  1.9696 -  1.9345    0.99     2617   147  0.1428 0.1734   0.941  0.883
REMARK   3    20  1.9345 -  1.9017    0.99     2681   134  0.1510 0.1923   0.938  0.881
REMARK   3    21  1.9017 -  1.8710    0.99     2638   116  0.1556 0.2166   0.938  0.888
REMARK   3    22  1.8710 -  1.8422    0.99     2650   151  0.1593 0.1994   0.934  0.869
REMARK   3    23  1.8422 -  1.8151    0.98     2614   141  0.1610 0.1991   0.933  0.894
REMARK   3    24  1.8151 -  1.7896    0.98     2631   152  0.1627 0.2260   0.928  0.846
REMARK   3    25  1.7896 -  1.7654    0.98     2589   143  0.1621 0.2204   0.923  0.852
REMARK   3    26  1.7654 -  1.7425    0.97     2630   142  0.1728 0.1897   0.905  0.883
REMARK   3    27  1.7425 -  1.7207    0.96     2542   155  0.1783 0.2245   0.907  0.846
REMARK   3    28  1.7207 -  1.7000    0.95     2549   121  0.1932 0.2162   0.891  0.837
REMARK   3  
REMARK   3  BULK SOLVENT MODELLING.
REMARK   3   METHOD USED        : FLAT BULK SOLVENT MODEL
REMARK   3   SOLVENT RADIUS     : 1.11    
REMARK   3   SHRINKAGE RADIUS   : 0.90    
REMARK   3   GRID STEP FACTOR   : 4.00    
REMARK   3  
REMARK   3  ERROR ESTIMATES.
REMARK   3   COORDINATE ERROR (MAXIMUM-LIKELIHOOD BASED)     : 0.13    
REMARK   3   PHASE ERROR (DEGREES, MAXIMUM-LIKELIHOOD BASED) : 16.23   
REMARK   3  
REMARK   3  STRUCTURE FACTORS CALCULATION ALGORITHM : FFT
REMARK   3  
REMARK   3  RESTRAINTS LIBRARY
REMARK   3    GEOSTD + MON.LIB. + CDL v1.2
REMARK   3  
REMARK   3  DEVIATIONS FROM IDEAL VALUES.
REMARK   3                 RMSD     MAX  COUNT
REMARK   3   BOND      :  0.010   0.090   5129
REMARK   3   ANGLE     :  1.090  10.860   6948
REMARK   3   CHIRALITY :  0.059   0.236    771
REMARK   3   PLANARITY :  0.008   0.047    919
REMARK   3   DIHEDRAL  : 10.389 126.697   3082
REMARK   3   MIN NONBONDED DISTANCE : 1.804 
REMARK   3  
REMARK   3  MOLPROBITY STATISTICS.
REMARK   3   ALL-ATOM CLASHSCORE : 3.09
REMARK   3   RAMACHANDRAN PLOT:
REMARK   3     OUTLIERS : 0.15  %
REMARK   3     ALLOWED  : 2.13  %
REMARK   3     FAVORED  : 97.72 %
REMARK   3   ROTAMER OUTLIERS : 0.58 %
REMARK   3   CBETA DEVIATIONS : 0
REMARK   3   PEPTIDE PLANE:
REMARK   3     CIS-PROLINE     : 3
REMARK   3     CIS-GENERAL     : 0
REMARK   3     TWISTED PROLINE : 0
REMARK   3     TWISTED GENERAL : 0
REMARK   3  
REMARK   3  ATOMIC DISPLACEMENT PARAMETERS.
REMARK   3   WILSON B : 15.11
REMARK   3   RMS(B_ISO_OR_EQUIVALENT_BONDED) : 2.84
REMARK   3   ATOMS          NUMBER OF ATOMS
REMARK   3                    ISO.  ANISO. 
REMARK   3    ALL         :  12170       0
REMARK   3    ALL (NO H)  :   5743       0
REMARK   3    SOLVENT     :    712       0
REMARK   3    NON-SOLVENT :   5031       0
REMARK   3    HYDROGENS   :   6427       0
REMARK   3
HELIX    1   1 ARG A    3  ASP A   13  1               Generated by MOE   11
HELIX    2   2 ILE A   30  ASP A   42  1               Generated by MOE   13
HELIX    3   3 PRO A   62  ALA A   73  1               Generated by MOE   12
HELIX    4   4 PRO A   78  LYS A   91  1               Generated by MOE   14
HELIX    5   5 ALA A  103  PHE A  107  1               Generated by MOE    5
HELIX    6   6 ILE A  111  VAL A  121  1               Generated by MOE   11
HELIX    7   7 VAL A  133  GLU A  135  5               Generated by MOE    3
HELIX    8   8 ALA A  137  ARG A  145  1               Generated by MOE    9
HELIX    9   9 ASP A  160  TYR A  169  1               Generated by MOE   10
HELIX   10  10 HIS A  194  GLU A  202  1               Generated by MOE    9
HELIX   11  11 PRO A  217  ARG A  225  1               Generated by MOE    9
HELIX   12  12 SER A  235  LYS A  243  1               Generated by MOE    9
HELIX   13  13 PRO A  248  ALA A  264  1               Generated by MOE   17
HELIX   14  14 GLN B   19  LEU B   21  5               Generated by MOE    3
HELIX   15  15 MET B   22  GLN B   36  1               Generated by MOE   15
HELIX   16  16 PRO B   39  ASN B   51  1               Generated by MOE   13
HELIX   17  17 GLN B   63  THR B   66  1               Generated by MOE    4
HELIX   18  18 GLU B   78  LEU B   80  5               Generated by MOE    3
HELIX   19  19 LYS B   87  ARG B  100  1               Generated by MOE   14
HELIX   20  20 GLN B  114  LEU B  126  1               Generated by MOE   13
HELIX   21  21 ALA B  136  ARG B  141  1               Generated by MOE    6
HELIX   22  22 SER B  143  LEU B  151  1               Generated by MOE    9
HELIX   23  23 LEU B  166  SER B  180  1               Generated by MOE   15
HELIX   24  24 TYR B  197  GLU B  203  1               Generated by MOE    7
HELIX   25  25 MET B  207  GLU B  220  1               Generated by MOE   14
HELIX   26  26 SER B  235  PHE B  241  1               Generated by MOE    7
HELIX   27  27 ALA B  242  PHE B  244  5               Generated by MOE    3
HELIX   28  28 ILE B  262  THR B  264  5               Generated by MOE    3
HELIX   29  29 PRO B  270  HIS B  273  1               Generated by MOE    4
HELIX   30  30 PRO B  311  SER B  318  1               Generated by MOE    8
HELIX   31  31 ASP B  329  GLU B  343  1               Generated by MOE   15
HELIX   32  32 LEU B  349  GLU B  364  1               Generated by MOE   16
HELIX   33  33 ASP B  381  ASP B  383  5               Generated by MOE    3
HELIX   34  34 ILE B  384  LYS B  392  1               Generated by MOE    9
SHEET    1       ALA A  18  THR A  24                  Generated by MOE
SHEET    2       LEU A  48  GLY A  51                  Generated by MOE
SHEET    3       ILE A  97  MET A 101                  Generated by MOE
SHEET    4       SER A 125  VAL A 128                  Generated by MOE
SHEET    5       ALA A 149  ILE A 151                  Generated by MOE
SHEET    6       ILE A 153  CYS A 154                  Generated by MOE
SHEET    7       THR A 174  LEU A 177                  Generated by MOE
SHEET    8       ALA A 208  GLY A 211                  Generated by MOE
SHEET    9       GLY A 230  SER A 233                  Generated by MOE
SHEET   10       TYR B   8  PHE B   9                  Generated by MOE
SHEET   11       PHE B  12  TYR B  16                  Generated by MOE
SHEET   12       LEU B  59  LYS B  61                  Generated by MOE
SHEET   13       THR B  71  ARG B  77                  Generated by MOE
SHEET   14       GLU B 105  THR B 110                  Generated by MOE
SHEET   15       LYS B 129  GLY B 135                  Generated by MOE
SHEET   16       GLU B 155  VAL B 159                  Generated by MOE
SHEET   17       ALA B 184  TYR B 186                  Generated by MOE
SHEET   18       ALA B 226  CYS B 230                  Generated by MOE
SHEET   19       GLY B 251  PRO B 257                  Generated by MOE
SHEET   20       GLY B 258  GLY B 258                  Generated by MOE
SHEET   21       GLY B 259  GLY B 259                  Generated by MOE
SHEET   22       ARG B 275  TYR B 279                  Generated by MOE
SHEET   23       GLY B 281  MET B 286                  Generated by MOE
SHEET   24       ASP B 323  THR B 328                  Generated by MOE
SHEET   25       GLN B 370  LEU B 376                  Generated by MOE
CRYST1  182.409   59.718   67.177  90.00  94.52  90.00 C 1 2 1
SCALE1      0.005482  0.000000  0.000433        0.00000
SCALE2      0.000000  0.016745  0.000000        0.00000
SCALE3      0.000000  0.000000  0.014932        0.00000
ATOM      1  N   MET A   1      38.554  23.484  34.655  1.00 41.11           N
ATOM      2  CA  MET A   1      37.340  24.202  34.305  1.00 38.42           C
ATOM      3  C   MET A   1      36.726  23.567  33.063  1.00 35.12           C
ATOM      4  O   MET A   1      37.185  22.530  32.587  1.00 32.25           O
ATOM      5  CB  MET A   1      37.633  25.688  34.065  1.00 33.07           C
ATOM      6  CG  MET A   1      38.305  26.413  35.238  1.00 41.28           C
ATOM      7  SD  MET A   1      37.102  27.025  36.430  1.00 57.09           S
ATOM      8  CE  MET A   1      36.240  28.260  35.437  1.00 42.70           C
ATOM      9  H1  MET A   1      39.162  23.502  33.912  1.00 49.33           H
ATOM     10  H2  MET A   1      38.337  22.574  34.869  1.00 49.33           H
ATOM     11  HA  MET A   1      36.710  24.134  35.040  1.00 46.10           H
ATOM     12  HB2 MET A   1      36.795  26.142  33.881  1.00 39.69           H
ATOM     13  HB3 MET A   1      38.220  25.767  33.297  1.00 39.69           H
ATOM     14  HG2 MET A   1      38.807  27.170  34.899  1.00 49.54           H
ATOM     15  HG3 MET A   1      38.897  25.797  35.696  1.00 49.54           H
ATOM     16  HE1 MET A   1      36.877  28.930  35.145  1.00 51.25           H
ATOM     17  HE2 MET A   1      35.842  27.824  34.668  1.00 51.25           H
ATOM     18  HE3 MET A   1      35.549  28.673  35.978  1.00 51.25           H
ATOM     19  N   GLU A   2      35.689  24.206  32.528  1.00 31.90           N
ATOM     20  CA  GLU A   2      34.921  23.669  31.418  1.00 27.93           C
ATOM     21  C   GLU A   2      34.779  24.711  30.320  1.00 21.15           C
ATOM     22  O   GLU A   2      33.732  24.837  29.691  1.00 18.03           O
ATOM     23  CB  GLU A   2      33.540  23.216  31.902  1.00 32.89           C
ATOM     24  CG  GLU A   2      33.546  22.407  33.220  1.00 43.58           C
ATOM     25  CD  GLU A   2      33.529  23.285  34.499  1.00 52.47           C
ATOM     26  OE1 GLU A   2      32.868  24.348  34.492  1.00 53.63           O
ATOM     27  OE2 GLU A   2      34.173  22.908  35.515  1.00 49.11           O1-
ATOM     28  H   GLU A   2      35.408  24.972  32.800  1.00 38.28           H
ATOM     29  HA  GLU A   2      35.383  22.899  31.050  1.00 33.52           H
ATOM     30  HB2 GLU A   2      32.989  24.002  32.043  1.00 39.47           H
ATOM     31  HB3 GLU A   2      33.140  22.657  31.217  1.00 39.47           H
ATOM     32  HG2 GLU A   2      32.760  21.839  33.241  1.00 52.30           H
ATOM     33  HG3 GLU A   2      34.347  21.860  33.247  1.00 52.30           H
ATOM     34  N   ARG A   3      35.822  25.495  30.063  1.00 19.56           N
ATOM     35  CA  ARG A   3      35.603  26.671  29.234  1.00 14.13           C
ATOM     36  C   ARG A   3      35.306  26.306  27.787  1.00 14.57           C
ATOM     37  O   ARG A   3      34.477  26.963  27.150  1.00 15.17           O
ATOM     38  CB  ARG A   3      36.791  27.631  29.316  1.00 13.76           C
ATOM     39  CG  ARG A   3      36.956  28.282  30.683  1.00 16.97           C
ATOM     40  CD  ARG A   3      37.930  29.471  30.612  1.00 15.88           C
ATOM     41  NE  ARG A   3      38.148  30.057  31.918  1.00 17.00           N
ATOM     42  CZ  ARG A   3      39.030  29.632  32.818  1.00 18.27           C
ATOM     43  NH1 ARG A   3      39.841  28.612  32.570  1.00 16.80           N
ATOM     44  NH2 ARG A   3      39.083  30.225  34.004  1.00 20.19           N1+
ATOM     45  H   ARG A   3      36.627  25.376  30.341  1.00 23.48           H
ATOM     46  HA  ARG A   3      34.828  27.143  29.576  1.00 16.96           H
ATOM     47  HB2 ARG A   3      37.604  27.140  29.121  1.00 16.52           H
ATOM     48  HB3 ARG A   3      36.668  28.338  28.663  1.00 16.52           H
ATOM     49  HG2 ARG A   3      36.096  28.609  30.989  1.00 20.37           H
ATOM     50  HG3 ARG A   3      37.312  27.632  31.308  1.00 20.37           H
ATOM     51  HD2 ARG A   3      38.784  29.166  30.269  1.00 19.07           H
ATOM     52  HD3 ARG A   3      37.559  30.154  30.031  1.00 19.07           H
ATOM     53  HE  ARG A   3      37.667  30.737  32.130  1.00 20.41           H
ATOM     54 HH11 ARG A   3      39.805  28.208  31.812  1.00 20.17           H
ATOM     55 HH12 ARG A   3      40.406  28.358  33.166  1.00 20.17           H
ATOM     56 HH21 ARG A   3      38.568  30.893  34.174  1.00 24.24           H
ATOM     57 HH22 ARG A   3      39.663  29.972  34.586  1.00 24.24           H
ATOM     58  N   TYR A   4      36.008  25.318  27.209  1.00 16.35           N
ATOM     59  CA  TYR A   4      35.686  24.932  25.832  1.00 14.18           C
ATOM     60  C   TYR A   4      34.300  24.330  25.747  1.00 16.09           C
ATOM     61  O   TYR A   4      33.548  24.621  24.816  1.00 16.69           O
ATOM     62  CB  TYR A   4      36.689  23.918  25.265  1.00 16.35           C
ATOM     63  CG  TYR A   4      37.988  24.518  24.860  1.00 12.77           C
ATOM     64  CD1 TYR A   4      38.124  25.250  23.705  1.00 12.70           C
ATOM     65  CD2 TYR A   4      39.112  24.330  25.644  1.00 14.76           C
ATOM     66  CE1 TYR A   4      39.350  25.806  23.350  1.00 15.09           C
ATOM     67  CE2 TYR A   4      40.300  24.881  25.312  1.00 12.20           C
ATOM     68  CZ  TYR A   4      40.435  25.615  24.167  1.00 13.61           C
ATOM     69  OH  TYR A   4      41.667  26.152  23.874  1.00 13.81           O
ATOM     70  H   TYR A   4      36.646  24.875  27.576  1.00 19.62           H
ATOM     71  HA  TYR A   4      35.706  25.722  25.270  1.00 17.02           H
ATOM     72  HB2 TYR A   4      36.871  23.247  25.941  1.00 19.62           H
ATOM     73  HB3 TYR A   4      36.300  23.498  24.482  1.00 19.62           H
ATOM     74  HD1 TYR A   4      37.383  25.385  23.159  1.00 15.25           H
ATOM     75  HD2 TYR A   4      39.041  23.843  26.433  1.00 17.72           H
ATOM     76  HE1 TYR A   4      39.430  26.310  22.573  1.00 18.12           H
ATOM     77  HE2 TYR A   4      41.039  24.748  25.861  1.00 14.65           H
ATOM     78  HH  TYR A   4      41.629  26.585  23.155  1.00 16.58           H
ATOM     79  N   GLU A   5      33.978  23.426  26.678  1.00 15.89           N
ATOM     80  CA  GLU A   5      32.661  22.797  26.673  1.00 22.43           C
ATOM     81  C   GLU A   5      31.571  23.853  26.741  1.00 17.14           C
ATOM     82  O   GLU A   5      30.600  23.802  25.983  1.00 17.93           O
ATOM     83  CB  GLU A   5      32.545  21.826  27.847  1.00 17.93           C
ATOM     84  CG  GLU A   5      33.465  20.603  27.772  1.00 26.20           C
ATOM     85  CD  GLU A   5      34.906  20.825  28.273  1.00 37.38           C
ATOM     86  OE1 GLU A   5      35.325  21.975  28.586  1.00 27.93           O
ATOM     87  OE2 GLU A   5      35.635  19.807  28.341  1.00 41.14           O1-
ATOM     88  H   GLU A   5      34.498  23.164  27.311  1.00 19.07           H
ATOM     89  HA  GLU A   5      32.549  22.295  25.851  1.00 26.92           H
ATOM     90  HB2 GLU A   5      32.759  22.304  28.664  1.00 21.52           H
ATOM     91  HB3 GLU A   5      31.632  21.503  27.889  1.00 21.52           H
ATOM     92  HG2 GLU A   5      33.077  19.894  28.309  1.00 31.45           H
ATOM     93  HG3 GLU A   5      33.519  20.316  26.847  1.00 31.45           H
ATOM     94  N   ASN A   6      31.748  24.855  27.601  1.00 17.42           N
ATOM     95  CA  ASN A   6      30.754  25.923  27.710  1.00 21.00           C
ATOM     96  C   ASN A   6      30.675  26.757  26.444  1.00 19.98           C
ATOM     97  O   ASN A   6      29.579  27.140  26.017  1.00 18.99           O
ATOM     98  CB  ASN A   6      31.071  26.824  28.894  1.00 19.19           C
ATOM     99  CG  ASN A   6      30.869  26.130  30.205  1.00 23.89           C
ATOM    100  OD1 ASN A   6      30.250  25.073  30.265  1.00 24.57           O
ATOM    101  ND2 ASN A   6      31.372  26.717  31.263  1.00 26.96           N
ATOM    102  H   ASN A   6      32.425  24.940  28.125  1.00 20.91           H
ATOM    103  HA  ASN A   6      29.882  25.527  27.862  1.00 25.21           H
ATOM    104  HB2 ASN A   6      31.999  27.104  28.841  1.00 23.03           H
ATOM    105  HB3 ASN A   6      30.487  27.598  28.869  1.00 23.03           H
ATOM    106 HD21 ASN A   6      31.282  26.357  32.038  1.00 32.36           H
ATOM    107 HD22 ASN A   6      31.793  27.463  31.181  1.00 32.36           H
ATOM    108  N   LEU A   7      31.824  27.092  25.848  1.00 15.84           N
ATOM    109  CA  LEU A   7      31.805  27.827  24.595  1.00 14.66           C
ATOM    110  C   LEU A   7      31.040  27.076  23.516  1.00 16.75           C
ATOM    111  O   LEU A   7      30.190  27.653  22.821  1.00 19.08           O
ATOM    112  CB  LEU A   7      33.234  28.097  24.107  1.00 14.92           C
ATOM    113  CG  LEU A   7      33.276  28.738  22.728  1.00 16.96           C
ATOM    114  CD1 LEU A   7      32.674  30.113  22.726  1.00 17.16           C
ATOM    115  CD2 LEU A   7      34.720  28.810  22.228  1.00 18.94           C
ATOM    116  H   LEU A   7      32.609  26.908  26.147  1.00 19.01           H
ATOM    117  HA  LEU A   7      31.367  28.681  24.735  1.00 17.60           H
ATOM    118  HB2 LEU A   7      33.671  28.698  24.730  1.00 17.91           H
ATOM    119  HB3 LEU A   7      33.716  27.257  24.062  1.00 17.91           H
ATOM    120  HG  LEU A   7      32.771  28.188  22.109  1.00 20.36           H
ATOM    121 HD11 LEU A   7      32.724  30.478  21.829  1.00 20.60           H
ATOM    122 HD12 LEU A   7      31.748  30.053  23.008  1.00 20.60           H
ATOM    123 HD13 LEU A   7      33.171  30.676  23.341  1.00 20.60           H
ATOM    124 HD21 LEU A   7      34.729  29.221  21.349  1.00 22.73           H
ATOM    125 HD22 LEU A   7      35.242  29.344  22.847  1.00 22.73           H
ATOM    126 HD23 LEU A   7      35.082  27.912  22.178  1.00 22.73           H
ATOM    127  N   PHE A   8      31.394  25.806  23.296  1.00 17.55           N
ATOM    128  CA  PHE A   8      30.829  25.082  22.171  1.00 17.96           C
ATOM    129  C   PHE A   8      29.334  24.889  22.369  1.00 21.05           C
ATOM    130  O   PHE A   8      28.570  24.951  21.396  1.00 22.02           O
ATOM    131  CB  PHE A   8      31.561  23.755  21.980  1.00 15.35           C
ATOM    132  CG  PHE A   8      32.918  23.909  21.319  1.00 16.58           C
ATOM    133  CD1 PHE A   8      33.026  24.613  20.136  1.00 15.32           C
ATOM    134  CD2 PHE A   8      34.078  23.401  21.896  1.00 15.77           C
ATOM    135  CE1 PHE A   8      34.247  24.792  19.516  1.00 18.27           C
ATOM    136  CE2 PHE A   8      35.296  23.572  21.268  1.00 16.49           C
ATOM    137  CZ  PHE A   8      35.385  24.279  20.091  1.00 18.85           C
ATOM    138  H   PHE A   8      31.947  25.355  23.776  1.00 21.07           H
ATOM    139  HA  PHE A   8      30.956  25.609  21.366  1.00 21.56           H
ATOM    140  HB2 PHE A   8      31.697  23.344  22.848  1.00 18.43           H
ATOM    141  HB3 PHE A   8      31.021  23.176  21.420  1.00 18.43           H
ATOM    142  HD1 PHE A   8      32.261  24.968  19.745  1.00 18.39           H
ATOM    143  HD2 PHE A   8      34.030  22.926  22.695  1.00 18.92           H
ATOM    144  HE1 PHE A   8      34.299  25.263  18.716  1.00 21.93           H
ATOM    145  HE2 PHE A   8      36.067  23.226  21.656  1.00 19.80           H
ATOM    146  HZ  PHE A   8      36.208  24.389  19.674  1.00 22.63           H
ATOM    147  N   ALA A   9      28.905  24.734  23.619  1.00 19.26           N
ATOM    148  CA  ALA A   9      27.477  24.622  23.911  1.00 20.97           C
ATOM    149  C   ALA A   9      26.752  25.915  23.565  1.00 22.92           C
ATOM    150  O   ALA A   9      25.695  25.899  22.913  1.00 24.45           O
ATOM    151  CB  ALA A   9      27.262  24.255  25.375  1.00 25.35           C
ATOM    152  H   ALA A   9      29.415  24.692  24.311  1.00 23.11           H
ATOM    153  HA  ALA A   9      27.099  23.913  23.368  1.00 25.17           H
ATOM    154  HB1 ALA A   9      26.310  24.186  25.547  1.00 30.42           H
ATOM    155  HB2 ALA A   9      27.694  23.405  25.554  1.00 30.42           H
ATOM    156  HB3 ALA A   9      27.650  24.947  25.934  1.00 30.42           H
ATOM    157  N   GLN A  10      27.324  27.048  23.967  1.00 18.50           N
ATOM    158  CA  GLN A  10      26.748  28.341  23.628  1.00 21.98           C
ATOM    159  C   GLN A  10      26.706  28.551  22.120  1.00 26.36           C
ATOM    160  O   GLN A  10      25.687  28.982  21.570  1.00 23.05           O
ATOM    161  CB  GLN A  10      27.537  29.457  24.302  1.00 20.90           C
ATOM    162  CG  GLN A  10      27.556  29.417  25.814  1.00 29.46           C
ATOM    163  CD  GLN A  10      28.777  30.142  26.407  1.00 35.31           C
ATOM    164  OE1 GLN A  10      29.467  30.892  25.714  1.00 39.44           O
ATOM    165  NE2 GLN A  10      29.042  29.910  27.689  1.00 41.04           N
ATOM    166  H   GLN A  10      28.044  27.092  24.435  1.00 22.21           H
ATOM    167  HA  GLN A  10      25.837  28.377  23.960  1.00 26.39           H
ATOM    168  HB2 GLN A  10      28.457  29.409  23.997  1.00 25.09           H
ATOM    169  HB3 GLN A  10      27.152  30.307  24.038  1.00 25.09           H
ATOM    170  HG2 GLN A  10      26.757  29.850  26.153  1.00 35.36           H
ATOM    171  HG3 GLN A  10      27.584  28.493  26.107  1.00 35.36           H
ATOM    172 HE21 GLN A  10      28.541  29.378  28.142  1.00 49.26           H
ATOM    173 HE22 GLN A  10      29.715  30.293  28.064  1.00 49.26           H
ATOM    174  N   LEU A  11      27.813  28.268  21.425  1.00 19.64           N
ATOM    175  CA  LEU A  11      27.816  28.435  19.982  1.00 18.64           C
ATOM    176  C   LEU A  11      26.779  27.533  19.316  1.00 22.28           C
ATOM    177  O   LEU A  11      26.110  27.946  18.361  1.00 26.67           O
ATOM    178  CB  LEU A  11      29.207  28.145  19.431  1.00 18.08           C
ATOM    179  CG  LEU A  11      30.252  29.179  19.819  1.00 16.06           C
ATOM    180  CD1 LEU A  11      31.600  28.641  19.386  1.00 21.44           C
ATOM    181  CD2 LEU A  11      29.982  30.523  19.168  1.00 23.62           C
ATOM    182  H   LEU A  11      28.553  27.986  21.761  1.00 23.58           H
ATOM    183  HA  LEU A  11      27.594  29.355  19.769  1.00 22.37           H
ATOM    184  HB2 LEU A  11      29.503  27.284  19.767  1.00 21.70           H
ATOM    185  HB3 LEU A  11      29.160  28.120  18.462  1.00 21.70           H
ATOM    186  HG  LEU A  11      30.258  29.294  20.782  1.00 19.28           H
ATOM    187 HD11 LEU A  11      32.286  29.284  19.622  1.00 25.73           H
ATOM    188 HD12 LEU A  11      31.763  27.799  19.839  1.00 25.73           H
ATOM    189 HD13 LEU A  11      31.591  28.504  18.426  1.00 25.73           H
ATOM    190 HD21 LEU A  11      30.670  31.150  19.441  1.00 28.35           H
ATOM    191 HD22 LEU A  11      29.996  30.415  18.204  1.00 28.35           H
ATOM    192 HD23 LEU A  11      29.111  30.841  19.452  1.00 28.35           H
ATOM    193  N   ASN A  12      26.641  26.292  19.796  1.00 23.21           N
ATOM    194  CA  ASN A  12      25.695  25.380  19.157  1.00 26.64           C
ATOM    195  C   ASN A  12      24.271  25.883  19.326  1.00 24.23           C
ATOM    196  O   ASN A  12      23.449  25.779  18.404  1.00 26.86           O
ATOM    197  CB  ASN A  12      25.822  23.967  19.726  1.00 26.87           C
ATOM    198  CG  ASN A  12      24.903  22.977  19.017  1.00 34.86           C
ATOM    199  OD1 ASN A  12      25.068  22.708  17.825  1.00 33.59           O
ATOM    200  ND2 ASN A  12      23.938  22.431  19.745  1.00 37.24           N
ATOM    201  H   ASN A  12      27.069  25.965  20.467  1.00 27.85           H
ATOM    202  HA  ASN A  12      25.888  25.340  18.207  1.00 31.97           H
ATOM    203  HB2 ASN A  12      26.737  23.662  19.617  1.00 32.25           H
ATOM    204  HB3 ASN A  12      25.585  23.980  20.666  1.00 32.25           H
ATOM    205 HD21 ASN A  12      23.396  21.867  19.387  1.00 44.70           H
ATOM    206 HD22 ASN A  12      23.855  22.641  20.575  1.00 44.70           H
ATOM    207  N   ASP A  13      23.958  26.429  20.499  1.00 25.97           N
ATOM    208  CA  ASP A  13      22.639  27.015  20.718  1.00 31.85           C
ATOM    209  C   ASP A  13      22.358  28.166  19.757  1.00 31.44           C
ATOM    210  O   ASP A  13      21.188  28.459  19.473  1.00 29.12           O
ATOM    211  CB  ASP A  13      22.511  27.503  22.165  1.00 25.26           C
ATOM    212  CG  ASP A  13      22.432  26.364  23.166  0.87 28.60           C
ATOM    213  OD1 ASP A  13      21.992  25.253  22.794  0.83 36.21           O
ATOM    214  OD2 ASP A  13      22.822  26.591  24.329  0.72 34.87           O1-
ATOM    215  H   ASP A  13      24.485  26.473  21.177  1.00 31.17           H
ATOM    216  HA  ASP A  13      21.965  26.333  20.572  1.00 38.23           H
ATOM    217  HB2 ASP A  13      23.287  28.043  22.385  1.00 30.31           H
ATOM    218  HB3 ASP A  13      21.703  28.033  22.249  1.00 30.31           H
ATOM    219  N   ARG A  14      23.394  28.829  19.251  1.00 27.04           N
ATOM    220  CA  ARG A  14      23.227  29.873  18.252  1.00 28.86           C
ATOM    221  C   ARG A  14      23.530  29.395  16.840  1.00 23.41           C
ATOM    222  O   ARG A  14      23.584  30.220  15.928  1.00 28.85           O
ATOM    223  CB  ARG A  14      24.109  31.072  18.587  1.00 31.09           C
ATOM    224  CG  ARG A  14      24.091  31.419  20.050  1.00 30.10           C
ATOM    225  CD  ARG A  14      24.497  32.851  20.303  1.00 34.74           C
ATOM    226  NE  ARG A  14      25.881  33.165  19.930  1.00 36.73           N
ATOM    227  CZ  ARG A  14      26.929  33.093  20.751  1.00 43.18           C
ATOM    228  NH1 ARG A  14      26.777  32.686  22.007  1.00 43.65           N
ATOM    229  NH2 ARG A  14      28.143  33.424  20.309  1.00 41.22           N1+
ATOM    230  H   ARG A  14      24.213  28.689  19.475  1.00 32.45           H
ATOM    231  HA  ARG A  14      22.305  30.173  18.269  1.00 34.63           H
ATOM    232  HB2 ARG A  14      25.025  30.869  18.338  1.00 37.31           H
ATOM    233  HB3 ARG A  14      23.794  31.844  18.091  1.00 37.31           H
ATOM    234  HG2 ARG A  14      23.193  31.295  20.395  1.00 36.13           H
ATOM    235  HG3 ARG A  14      24.712  30.842  20.521  1.00 36.13           H
ATOM    236  HD2 ARG A  14      23.915  33.434  19.791  1.00 41.69           H
ATOM    237  HD3 ARG A  14      24.397  33.039  21.249  1.00 41.69           H
ATOM    238  HE  ARG A  14      26.027  33.414  19.120  1.00 44.08           H
ATOM    239 HH11 ARG A  14      25.995  32.477  22.299  1.00 52.38           H
ATOM    240 HH12 ARG A  14      27.458  32.639  22.529  1.00 52.38           H
ATOM    241 HH21 ARG A  14      28.249  33.681  19.495  1.00 49.47           H
ATOM    242 HH22 ARG A  14      28.822  33.367  20.834  1.00 49.47           H
ATOM    243  N   ARG A  15      23.713  28.092  16.632  1.00 22.42           N
ATOM    244  CA  ARG A  15      24.022  27.560  15.302  1.00 29.17           C
ATOM    245  C   ARG A  15      25.213  28.303  14.708  1.00 26.50           C
ATOM    246  O   ARG A  15      25.178  28.809  13.589  1.00 24.69           O
ATOM    247  CB  ARG A  15      22.807  27.652  14.371  1.00 29.24           C
ATOM    248  CG  ARG A  15      21.572  26.908  14.858  1.00 37.76           C
ATOM    249  CD  ARG A  15      21.810  25.402  14.903  1.00 51.81           C
ATOM    250  NE  ARG A  15      20.647  24.659  15.388  1.00 61.37           N
ATOM    251  CZ  ARG A  15      20.600  23.332  15.495  1.00 69.04           C
ATOM    252  NH1 ARG A  15      21.652  22.599  15.149  1.00 71.83           N
ATOM    253  NH2 ARG A  15      19.504  22.731  15.948  1.00 69.66           N1+
ATOM    254  H   ARG A  15      23.663  27.492  17.246  1.00 26.90           H
ATOM    255  HA  ARG A  15      24.265  26.625  15.386  1.00 35.01           H
ATOM    256  HB2 ARG A  15      22.566  28.585  14.268  1.00 35.09           H
ATOM    257  HB3 ARG A  15      23.051  27.281  13.508  1.00 35.09           H
ATOM    258  HG2 ARG A  15      21.350  27.207  15.754  1.00 45.32           H
ATOM    259  HG3 ARG A  15      20.834  27.081  14.253  1.00 45.32           H
ATOM    260  HD2 ARG A  15      22.014  25.087  14.008  1.00 62.18           H
ATOM    261  HD3 ARG A  15      22.553  25.217  15.498  1.00 62.18           H
ATOM    262  HE  ARG A  15      19.972  25.110  15.674  1.00 73.65           H
ATOM    263 HH11 ARG A  15      22.365  22.981  14.855  1.00 86.20           H
ATOM    264 HH12 ARG A  15      21.621  21.742  15.218  1.00 86.20           H
ATOM    265 HH21 ARG A  15      18.818  23.199  16.174  1.00 83.60           H
ATOM    266 HH22 ARG A  15      19.479  21.874  16.014  1.00 83.60           H
ATOM    267  N   GLU A  16      26.276  28.395  15.496  1.00 22.12           N
ATOM    268  CA  GLU A  16      27.361  29.317  15.229  1.00 21.60           C
ATOM    269  C   GLU A  16      28.675  28.573  15.313  1.00 18.22           C
ATOM    270  O   GLU A  16      28.837  27.692  16.164  1.00 20.82           O
ATOM    271  CB  GLU A  16      27.318  30.447  16.248  1.00 26.81           C
ATOM    272  CG  GLU A  16      28.224  31.556  15.978  1.00 25.44           C
ATOM    273  CD  GLU A  16      27.915  32.763  16.865  1.00 27.90           C
ATOM    274  OE1 GLU A  16      28.830  33.263  17.540  1.00 23.41           O
ATOM    275  OE2 GLU A  16      26.748  33.214  16.900  1.00 30.42           O1-
ATOM    276  H   GLU A  16      26.390  27.923  16.205  1.00 26.56           H
ATOM    277  HA  GLU A  16      27.267  29.691  14.339  1.00 25.93           H
ATOM    278  HB2 GLU A  16      26.417  30.806  16.273  1.00 32.17           H
ATOM    279  HB3 GLU A  16      27.548  30.087  17.119  1.00 32.17           H
ATOM    280  HG2 GLU A  16      29.136  31.275  16.155  1.00 30.53           H
ATOM    281  HG3 GLU A  16      28.131  31.828  15.052  1.00 30.53           H
ATOM    282  N   GLY A  17      29.592  28.912  14.413  1.00 15.70           N
ATOM    283  CA  GLY A  17      30.938  28.388  14.485  1.00 16.48           C
ATOM    284  C   GLY A  17      31.825  29.249  15.353  1.00 19.45           C
ATOM    285  O   GLY A  17      31.529  30.413  15.646  1.00 18.13           O
ATOM    286  H   GLY A  17      29.455  29.445  13.753  1.00 18.84           H
ATOM    287  HA2 GLY A  17      30.919  27.491  14.854  1.00 19.79           H
ATOM    288  HA3 GLY A  17      31.320  28.349  13.594  1.00 19.79           H
ATOM    289  N   ALA A  18      32.906  28.629  15.815  1.00 16.88           N
ATOM    290  CA  ALA A  18      33.937  29.316  16.572  1.00 15.98           C
ATOM    291  C   ALA A  18      34.972  29.892  15.628  1.00 17.25           C
ATOM    292  O   ALA A  18      35.350  29.249  14.643  1.00 15.77           O
ATOM    293  CB  ALA A  18      34.604  28.346  17.552  1.00 15.00           C
ATOM    294  H   ALA A  18      33.065  27.791  15.699  1.00 20.26           H
ATOM    295  HA  ALA A  18      33.540  30.042  17.078  1.00 19.19           H
ATOM    296  HB1 ALA A  18      35.289  28.820  18.048  1.00 18.01           H
ATOM    297  HB2 ALA A  18      33.933  28.000  18.161  1.00 18.01           H
ATOM    298  HB3 ALA A  18      35.003  27.617  17.051  1.00 18.01           H
ATOM    299  N   PHE A  19      35.428  31.115  15.920  1.00 13.56           N
ATOM    300  CA  PHE A  19      36.572  31.675  15.217  1.00 14.36           C
ATOM    301  C   PHE A  19      37.661  31.939  16.240  1.00 13.89           C
ATOM    302  O   PHE A  19      37.424  32.629  17.239  1.00 14.61           O
ATOM    303  CB  PHE A  19      36.269  32.952  14.445  1.00 16.88           C
ATOM    304  CG  PHE A  19      37.512  33.564  13.894  1.00 11.73           C
ATOM    305  CD1 PHE A  19      38.275  32.879  12.966  1.00 15.31           C
ATOM    306  CD2 PHE A  19      37.976  34.764  14.399  1.00 15.79           C
ATOM    307  CE1 PHE A  19      39.471  33.401  12.505  1.00 16.63           C
ATOM    308  CE2 PHE A  19      39.184  35.302  13.939  1.00 17.65           C
ATOM    309  CZ  PHE A  19      39.923  34.617  12.993  1.00 16.81           C
ATOM    310  H   PHE A  19      35.090  31.633  16.517  1.00 16.27           H
ATOM    311  HA  PHE A  19      36.906  31.017  14.586  1.00 17.24           H
ATOM    312  HB2 PHE A  19      35.677  32.747  13.705  1.00 20.26           H
ATOM    313  HB3 PHE A  19      35.852  33.594  15.041  1.00 20.26           H
ATOM    314  HD1 PHE A  19      37.978  32.059  12.644  1.00 18.38           H
ATOM    315  HD2 PHE A  19      37.482  35.218  15.042  1.00 18.95           H
ATOM    316  HE1 PHE A  19      39.965  32.942  11.863  1.00 19.96           H
ATOM    317  HE2 PHE A  19      39.484  36.120  14.263  1.00 21.19           H
ATOM    318  HZ  PHE A  19      40.718  34.979  12.673  1.00 20.18           H
ATOM    319  N   VAL A  20      38.838  31.365  15.999  1.00 13.62           N
ATOM    320  CA  VAL A  20      39.899  31.308  17.001  1.00 12.97           C
ATOM    321  C   VAL A  20      41.188  31.847  16.393  1.00 12.02           C
ATOM    322  O   VAL A  20      41.817  31.160  15.582  1.00 14.36           O
ATOM    323  CB  VAL A  20      40.092  29.873  17.512  1.00 13.36           C
ATOM    324  CG1 VAL A  20      41.197  29.826  18.572  1.00 14.57           C
ATOM    325  CG2 VAL A  20      38.802  29.334  18.070  1.00 13.92           C
ATOM    326  H   VAL A  20      39.049  30.997  15.251  1.00 16.35           H
ATOM    327  HA  VAL A  20      39.659  31.870  17.755  1.00 15.58           H
ATOM    328  HB  VAL A  20      40.360  29.307  16.772  1.00 16.04           H
ATOM    329 HG11 VAL A  20      41.300  28.912  18.879  1.00 17.49           H
ATOM    330 HG12 VAL A  20      42.026  30.139  18.178  1.00 17.49           H
ATOM    331 HG13 VAL A  20      40.946  30.398  19.314  1.00 17.49           H
ATOM    332 HG21 VAL A  20      38.949  28.429  18.385  1.00 16.71           H
ATOM    333 HG22 VAL A  20      38.516  29.899  18.805  1.00 16.71           H
ATOM    334 HG23 VAL A  20      38.131  29.336  17.370  1.00 16.71           H
ATOM    335  N   PRO A  21      41.587  33.073  16.696  1.00 12.50           N
ATOM    336  CA  PRO A  21      42.857  33.579  16.184  1.00 13.43           C
ATOM    337  C   PRO A  21      44.020  33.082  17.013  1.00 13.90           C
ATOM    338  O   PRO A  21      43.889  32.796  18.209  1.00 14.33           O
ATOM    339  CB  PRO A  21      42.696  35.096  16.310  1.00 14.68           C
ATOM    340  CG  PRO A  21      41.832  35.247  17.502  1.00 16.93           C
ATOM    341  CD  PRO A  21      40.882  34.083  17.498  1.00 14.97           C
ATOM    342  HA  PRO A  21      42.980  33.334  15.254  1.00 16.12           H
ATOM    343  HB2 PRO A  21      43.562  35.512  16.452  1.00 17.62           H
ATOM    344  HB3 PRO A  21      42.263  35.452  15.518  1.00 17.62           H
ATOM    345  HG2 PRO A  21      42.380  35.233  18.302  1.00 20.32           H
ATOM    346  HG3 PRO A  21      41.343  36.083  17.442  1.00 20.32           H
ATOM    347  HD2 PRO A  21      40.740  33.759  18.402  1.00 17.96           H
ATOM    348  HD3 PRO A  21      40.046  34.330  17.073  1.00 17.96           H
ATOM    349  N   PHE A  22      45.151  32.948  16.320  1.00 15.18           N
ATOM    350  CA  PHE A  22      46.443  32.663  16.922  1.00 13.59           C
ATOM    351  C   PHE A  22      47.352  33.877  16.794  1.00 13.57           C
ATOM    352  O   PHE A  22      47.392  34.533  15.748  1.00 12.63           O
ATOM    353  CB  PHE A  22      47.126  31.456  16.265  1.00 15.46           C
ATOM    354  CG  PHE A  22      48.601  31.331  16.599  1.00 12.78           C
ATOM    355  CD1 PHE A  22      49.552  32.064  15.900  1.00 13.99           C
ATOM    356  CD2 PHE A  22      49.032  30.529  17.638  1.00 11.32           C
ATOM    357  CE1 PHE A  22      50.915  31.954  16.227  1.00 16.80           C
ATOM    358  CE2 PHE A  22      50.359  30.432  17.973  1.00 12.26           C
ATOM    359  CZ  PHE A  22      51.310  31.136  17.277  1.00 15.36           C
ATOM    360  H   PHE A  22      45.190  33.023  15.464  1.00 18.22           H
ATOM    361  HA  PHE A  22      46.323  32.470  17.865  1.00 16.31           H
ATOM    362  HB2 PHE A  22      46.685  30.646  16.564  1.00 18.56           H
ATOM    363  HB3 PHE A  22      47.046  31.538  15.302  1.00 18.56           H
ATOM    364  HD1 PHE A  22      49.288  32.613  15.198  1.00 16.80           H
ATOM    365  HD2 PHE A  22      48.405  30.045  18.125  1.00 13.59           H
ATOM    366  HE1 PHE A  22      51.549  32.441  15.751  1.00 20.17           H
ATOM    367  HE2 PHE A  22      50.618  29.874  18.671  1.00 14.72           H
ATOM    368  HZ  PHE A  22      52.210  31.058  17.500  1.00 18.44           H
ATOM    369  N   VAL A  23      48.102  34.140  17.865  1.00 10.99           N
ATOM    370  CA  VAL A  23      49.238  35.048  17.848  1.00 10.67           C
ATOM    371  C   VAL A  23      50.321  34.464  18.737  1.00 12.61           C
ATOM    372  O   VAL A  23      50.068  33.636  19.619  1.00 12.47           O
ATOM    373  CB  VAL A  23      48.929  36.489  18.341  1.00 14.19           C
ATOM    374  CG1 VAL A  23      47.995  37.207  17.410  1.00 17.44           C
ATOM    375  CG2 VAL A  23      48.370  36.448  19.731  1.00 15.55           C
ATOM    376  H   VAL A  23      47.964  33.788  18.638  1.00 13.19           H
ATOM    377  HA  VAL A  23      49.586  35.106  16.944  1.00 12.81           H
ATOM    378  HB  VAL A  23      49.758  36.991  18.372  1.00 17.03           H
ATOM    379 HG11 VAL A  23      47.830  38.098  17.755  1.00 20.93           H
ATOM    380 HG12 VAL A  23      48.406  37.262  16.533  1.00 20.93           H
ATOM    381 HG13 VAL A  23      47.162  36.713  17.356  1.00 20.93           H
ATOM    382 HG21 VAL A  23      48.183  37.354  20.022  1.00 18.67           H
ATOM    383 HG22 VAL A  23      47.552  35.926  19.727  1.00 18.67           H
ATOM    384 HG23 VAL A  23      49.022  36.038  20.321  1.00 18.67           H
ATOM    385  N   THR A  24      51.542  34.924  18.498  1.00 12.43           N
ATOM    386  CA  THR A  24      52.666  34.633  19.371  1.00 11.91           C
ATOM    387  C   THR A  24      52.686  35.629  20.527  1.00 10.39           C
ATOM    388  O   THR A  24      52.680  36.846  20.319  1.00 13.52           O
ATOM    389  CB  THR A  24      53.969  34.708  18.569  1.00 13.10           C
ATOM    390  OG1 THR A  24      53.952  33.704  17.536  1.00 15.34           O
ATOM    391  CG2 THR A  24      55.171  34.493  19.457  1.00 13.85           C
ATOM    392  H   THR A  24      51.747  35.416  17.822  1.00 14.92           H
ATOM    393  HA  THR A  24      52.575  33.738  19.734  1.00 14.30           H
ATOM    394  HB  THR A  24      54.045  35.585  18.161  1.00 15.73           H
ATOM    395  HG1 THR A  24      53.882  32.941  17.879  1.00 18.42           H
ATOM    396 HG21 THR A  24      55.984  34.544  18.931  1.00 16.62           H
ATOM    397 HG22 THR A  24      55.198  35.174  20.147  1.00 16.62           H
ATOM    398 HG23 THR A  24      55.120  33.620  19.876  1.00 16.62           H
ATOM    399  N   LEU A  25      52.730  35.120  21.750  1.00 12.33           N
ATOM    400  CA  LEU A  25      52.804  36.008  22.905  1.00 12.49           C
ATOM    401  C   LEU A  25      54.051  36.868  22.841  1.00 13.66           C
ATOM    402  O   LEU A  25      55.162  36.373  22.628  1.00 14.93           O
ATOM    403  CB  LEU A  25      52.804  35.198  24.189  1.00 10.09           C
ATOM    404  CG  LEU A  25      51.452  34.574  24.527  1.00 13.45           C
ATOM    405  CD1 LEU A  25      51.623  33.490  25.591  1.00 13.75           C
ATOM    406  CD2 LEU A  25      50.478  35.618  25.017  1.00 13.65           C
ATOM    407  H   LEU A  25      52.719  34.281  21.938  1.00 14.80           H
ATOM    408  HA  LEU A  25      52.029  36.592  22.912  1.00 15.00           H
ATOM    409  HB2 LEU A  25      53.449  34.478  24.103  1.00 12.11           H
ATOM    410  HB3 LEU A  25      53.055  35.778  24.924  1.00 12.11           H
ATOM    411  HG  LEU A  25      51.082  34.163  23.731  1.00 16.14           H
ATOM    412 HD11 LEU A  25      50.755  33.107  25.792  1.00 16.51           H
ATOM    413 HD12 LEU A  25      52.217  32.804  25.249  1.00 16.51           H
ATOM    414 HD13 LEU A  25      52.003  33.889  26.389  1.00 16.51           H
ATOM    415 HD21 LEU A  25      49.633  35.188  25.222  1.00 16.38           H
ATOM    416 HD22 LEU A  25      50.839  36.037  25.814  1.00 16.38           H
ATOM    417 HD23 LEU A  25      50.352  36.282  24.322  1.00 16.38           H
ATOM    418  N   GLY A  26      53.865  38.170  23.025  1.00 14.03           N
ATOM    419  CA  GLY A  26      55.002  39.075  23.059  1.00 13.86           C
ATOM    420  C   GLY A  26      55.486  39.555  21.713  1.00 14.59           C
ATOM    421  O   GLY A  26      56.493  40.267  21.646  1.00 17.24           O
ATOM    422  H   GLY A  26      53.100  38.549  23.131  1.00 16.84           H
ATOM    423  HA2 GLY A  26      54.766  39.855  23.585  1.00 16.64           H
ATOM    424  HA3 GLY A  26      55.743  38.631  23.500  1.00 16.64           H
ATOM    425  N   ASP A  27      54.813  39.180  20.643  1.00 13.11           N
ATOM    426  CA  ASP A  27      55.067  39.724  19.325  1.00 12.67           C
ATOM    427  C   ASP A  27      54.167  40.934  19.089  1.00 15.90           C
ATOM    428  O   ASP A  27      52.945  40.776  19.065  1.00 15.66           O
ATOM    429  CB  ASP A  27      54.800  38.659  18.278  1.00 12.61           C
ATOM    430  CG  ASP A  27      54.852  39.190  16.871  1.00 15.22           C
ATOM    431  OD1 ASP A  27      55.522  40.219  16.665  1.00 18.27           O
ATOM    432  OD2 ASP A  27      54.208  38.566  16.002  1.00 15.07           O1-
ATOM    433  H   ASP A  27      54.186  38.592  20.655  1.00 15.74           H
ATOM    434  HA  ASP A  27      55.993  40.005  19.258  1.00 15.21           H
ATOM    435  HB2 ASP A  27      55.471  37.962  18.359  1.00 15.14           H
ATOM    436  HB3 ASP A  27      53.917  38.287  18.425  1.00 15.14           H
ATOM    437  N   PRO A  28      54.713  42.146  18.867  1.00 14.29           N
ATOM    438  CA  PRO A  28      56.133  42.508  18.719  1.00 14.66           C
ATOM    439  C   PRO A  28      56.806  42.978  19.990  1.00 18.45           C
ATOM    440  O   PRO A  28      58.004  43.236  19.990  1.00 18.66           O
ATOM    441  CB  PRO A  28      56.082  43.644  17.693  1.00 18.71           C
ATOM    442  CG  PRO A  28      54.794  44.327  17.949  1.00 19.95           C
ATOM    443  CD  PRO A  28      53.826  43.255  18.455  1.00 13.95           C
ATOM    444  HA  PRO A  28      56.632  41.764  18.348  1.00 17.60           H
ATOM    445  HB2 PRO A  28      56.827  44.248  17.836  1.00 22.46           H
ATOM    446  HB3 PRO A  28      56.104  43.276  16.795  1.00 22.46           H
ATOM    447  HG2 PRO A  28      54.922  45.014  18.623  1.00 23.95           H
ATOM    448  HG3 PRO A  28      54.467  44.718  17.124  1.00 23.95           H
ATOM    449  HD2 PRO A  28      53.324  43.587  19.215  1.00 16.75           H
ATOM    450  HD3 PRO A  28      53.238  42.968  17.739  1.00 16.75           H
ATOM    451  N   GLY A  29      56.016  43.111  21.044  1.00 15.82           N
ATOM    452  CA  GLY A  29      56.494  43.321  22.397  1.00 15.40           C
ATOM    453  C   GLY A  29      55.365  42.976  23.338  1.00 14.10           C
ATOM    454  O   GLY A  29      54.233  42.729  22.921  1.00 15.92           O
ATOM    455  H   GLY A  29      55.158  43.080  20.995  1.00 18.99           H
ATOM    456  HA2 GLY A  29      57.254  42.747  22.581  1.00 18.48           H
ATOM    457  HA3 GLY A  29      56.750  44.248  22.526  1.00 18.48           H
ATOM    458  N   ILE A  30      55.679  42.976  24.634  1.00 17.96           N
ATOM    459  CA  ILE A  30      54.688  42.548  25.622  1.00 16.63           C
ATOM    460  C   ILE A  30      53.484  43.489  25.618  1.00 16.68           C
ATOM    461  O   ILE A  30      52.332  43.051  25.524  1.00 15.77           O
ATOM    462  CB  ILE A  30      55.325  42.448  27.019  1.00 17.48           C
ATOM    463  CG1 ILE A  30      56.434  41.384  27.055  1.00 21.82           C
ATOM    464  CG2 ILE A  30      54.257  42.227  28.063  1.00 18.96           C
ATOM    465  CD1 ILE A  30      56.051  40.073  26.553  1.00 32.32           C
ATOM    466  H   ILE A  30      56.438  43.213  24.961  1.00 21.55           H
ATOM    467  HA  ILE A  30      54.370  41.664  25.379  1.00 19.96           H
ATOM    468  HB  ILE A  30      55.741  43.304  27.209  1.00 20.98           H
ATOM    469 HG12 ILE A  30      57.178  41.697  26.517  1.00 26.19           H
ATOM    470 HG13 ILE A  30      56.723  41.271  27.974  1.00 26.19           H
ATOM    471 HG21 ILE A  30      54.677  42.166  28.936  1.00 22.76           H
ATOM    472 HG22 ILE A  30      53.638  42.973  28.044  1.00 22.76           H
ATOM    473 HG23 ILE A  30      53.787  41.402  27.864  1.00 22.76           H
ATOM    474 HD11 ILE A  30      56.813  39.476  26.617  1.00 38.79           H
ATOM    475 HD12 ILE A  30      55.317  39.733  27.089  1.00 38.79           H
ATOM    476 HD13 ILE A  30      55.774  40.159  25.627  1.00 38.79           H
ATOM    477  N   GLU A  31      53.726  44.788  25.755  1.00 18.54           N
ATOM    478  CA  GLU A  31      52.616  45.730  25.857  1.00 16.33           C
ATOM    479  C   GLU A  31      51.739  45.685  24.606  1.00 14.42           C
ATOM    480  O   GLU A  31      50.502  45.664  24.701  1.00 16.67           O
ATOM    481  CB  GLU A  31      53.170  47.139  26.107  1.00 20.89           C
ATOM    482  CG  GLU A  31      52.132  48.258  26.149  0.75 24.19           C
ATOM    483  CD  GLU A  31      52.755  49.654  26.278  0.70 31.30           C
ATOM    484  OE1 GLU A  31      53.997  49.774  26.194  0.79 38.78           O
ATOM    485  OE2 GLU A  31      51.998  50.635  26.445  0.76 40.93           O1-
ATOM    486  H   GLU A  31      54.507  45.145  25.791  1.00 22.26           H
ATOM    487  HA  GLU A  31      52.065  45.486  26.617  1.00 19.60           H
ATOM    488  HB2 GLU A  31      53.633  47.140  26.960  1.00 25.07           H
ATOM    489  HB3 GLU A  31      53.798  47.351  25.399  1.00 25.07           H
ATOM    490  HG2 GLU A  31      51.614  48.237  25.329  0.65 29.03           H
ATOM    491  HG3 GLU A  31      51.550  48.119  26.912  1.00 29.03           H
ATOM    492  N   GLN A  32      52.355  45.680  23.417  1.00 15.80           N
ATOM    493  CA  GLN A  32      51.561  45.685  22.194  1.00 17.11           C
ATOM    494  C   GLN A  32      50.848  44.353  22.014  1.00 16.94           C
ATOM    495  O   GLN A  32      49.717  44.305  21.523  1.00 14.18           O
ATOM    496  CB  GLN A  32      52.438  45.984  20.985  1.00 15.72           C
ATOM    497  CG  GLN A  32      51.680  46.026  19.617  1.00 18.89           C
ATOM    498  CD  GLN A  32      50.700  47.204  19.466  1.00 21.27           C
ATOM    499  OE1 GLN A  32      50.551  48.038  20.353  1.00 24.21           O
ATOM    500  NE2 GLN A  32      50.021  47.250  18.329  1.00 22.34           N
ATOM    501  H   GLN A  32      53.207  45.674  23.298  1.00 18.96           H
ATOM    502  HA  GLN A  32      50.888  46.380  22.256  1.00 20.54           H
ATOM    503  HB2 GLN A  32      52.858  46.849  21.114  1.00 18.87           H
ATOM    504  HB3 GLN A  32      53.121  45.297  20.920  1.00 18.87           H
ATOM    505  HG2 GLN A  32      52.333  46.093  18.903  1.00 22.67           H
ATOM    506  HG3 GLN A  32      51.172  45.206  19.519  1.00 22.67           H
ATOM    507 HE21 GLN A  32      50.143  46.644  17.731  1.00 26.82           H
ATOM    508 HE22 GLN A  32      49.459  47.885  18.189  1.00 26.82           H
ATOM    509  N   SER A  33      51.496  43.268  22.421  1.00 15.78           N
ATOM    510  CA  SER A  33      50.863  41.962  22.318  1.00 18.40           C
ATOM    511  C   SER A  33      49.612  41.900  23.187  1.00 12.77           C
ATOM    512  O   SER A  33      48.571  41.402  22.746  1.00 15.29           O
ATOM    513  CB  SER A  33      51.876  40.861  22.681  1.00 15.25           C
ATOM    514  OG  SER A  33      51.272  39.569  22.630  1.00 14.10           O
ATOM    515  H   SER A  33      52.289  43.260  22.755  1.00 18.94           H
ATOM    516  HA  SER A  33      50.591  41.820  21.398  1.00 22.08           H
ATOM    517  HB2 SER A  33      52.611  40.890  22.049  1.00 18.30           H
ATOM    518  HB3 SER A  33      52.206  41.020  23.579  1.00 18.30           H
ATOM    519  HG  SER A  33      50.982  39.418  21.857  1.00 16.93           H
ATOM    520  N   LEU A  34      49.683  42.409  24.427  1.00 13.97           N
ATOM    521  CA  LEU A  34      48.482  42.471  25.262  1.00 15.32           C
ATOM    522  C   LEU A  34      47.379  43.287  24.602  1.00 18.20           C
ATOM    523  O   LEU A  34      46.199  42.921  24.682  1.00 16.10           O
ATOM    524  CB  LEU A  34      48.820  43.052  26.639  1.00 14.00           C
ATOM    525  CG  LEU A  34      49.676  42.161  27.551  1.00 15.89           C
ATOM    526  CD1 LEU A  34      50.161  42.916  28.785  1.00 19.19           C
ATOM    527  CD2 LEU A  34      48.926  40.924  27.993  1.00 15.42           C
ATOM    528  H   LEU A  34      50.397  42.717  24.796  1.00 16.77           H
ATOM    529  HA  LEU A  34      48.147  41.570  25.394  1.00 18.39           H
ATOM    530  HB2 LEU A  34      49.304  43.883  26.509  1.00 16.80           H
ATOM    531  HB3 LEU A  34      47.990  43.233  27.107  1.00 16.80           H
ATOM    532  HG  LEU A  34      50.458  41.871  27.057  1.00 19.07           H
ATOM    533 HD11 LEU A  34      50.695  42.318  29.331  1.00 23.04           H
ATOM    534 HD12 LEU A  34      50.697  43.673  28.502  1.00 23.04           H
ATOM    535 HD13 LEU A  34      49.391  43.225  29.288  1.00 23.04           H
ATOM    536 HD21 LEU A  34      49.502  40.393  28.564  1.00 18.51           H
ATOM    537 HD22 LEU A  34      48.132  41.194  28.481  1.00 18.51           H
ATOM    538 HD23 LEU A  34      48.673  40.412  27.209  1.00 18.51           H
ATOM    539  N   LYS A  35      47.738  44.388  23.932  1.00 17.27           N
ATOM    540  CA  LYS A  35      46.733  45.186  23.241  1.00 16.34           C
ATOM    541  C   LYS A  35      46.159  44.432  22.053  1.00 13.44           C
ATOM    542  O   LYS A  35      44.947  44.441  21.844  1.00 14.88           O
ATOM    543  CB  LYS A  35      47.324  46.520  22.791  1.00 17.90           C
ATOM    544  CG  LYS A  35      47.707  47.421  23.930  1.00 21.56           C
ATOM    545  CD  LYS A  35      48.356  48.685  23.377  1.00 27.34           C
ATOM    546  CE  LYS A  35      48.700  49.682  24.494  1.00 27.43           C
ATOM    547  NZ  LYS A  35      49.354  50.895  23.921  1.00 33.89           N1+
ATOM    548  H   LYS A  35      48.542  44.685  23.865  1.00 20.73           H
ATOM    549  HA  LYS A  35      46.005  45.374  23.854  1.00 19.61           H
ATOM    550  HB2 LYS A  35      48.122  46.348  22.266  1.00 21.48           H
ATOM    551  HB3 LYS A  35      46.668  46.987  22.249  1.00 21.48           H
ATOM    552  HG2 LYS A  35      46.914  47.672  24.429  1.00 25.87           H
ATOM    553  HG3 LYS A  35      48.345  46.969  24.504  1.00 25.87           H
ATOM    554  HD2 LYS A  35      49.178  48.448  22.918  1.00 32.81           H
ATOM    555  HD3 LYS A  35      47.742  49.118  22.763  1.00 32.81           H
ATOM    556  HE2 LYS A  35      47.887  49.955  24.946  1.00 32.92           H
ATOM    557  HE3 LYS A  35      49.314  49.267  25.120  1.00 32.92           H
ATOM    558  HZ1 LYS A  35      49.552  51.470  24.571  1.00 40.67           H
ATOM    559  HZ2 LYS A  35      50.104  50.666  23.500  1.00 40.67           H
ATOM    560  HZ3 LYS A  35      48.807  51.291  23.342  1.00 40.67           H
ATOM    561  N   ILE A  36      47.024  43.751  21.291  1.00 13.89           N
ATOM    562  CA  ILE A  36      46.593  42.909  20.181  1.00 11.18           C
ATOM    563  C   ILE A  36      45.555  41.909  20.654  1.00 13.14           C
ATOM    564  O   ILE A  36      44.506  41.730  20.034  1.00 14.90           O
ATOM    565  CB  ILE A  36      47.810  42.202  19.558  1.00 13.33           C
ATOM    566  CG1 ILE A  36      48.594  43.197  18.720  1.00 14.80           C
ATOM    567  CG2 ILE A  36      47.388  40.979  18.740  1.00 15.25           C
ATOM    568  CD1 ILE A  36      50.014  42.773  18.514  1.00 12.91           C
ATOM    569  H   ILE A  36      47.877  43.764  21.402  1.00 16.67           H
ATOM    570  HA  ILE A  36      46.186  43.466  19.499  1.00 13.42           H
ATOM    571  HB  ILE A  36      48.383  41.898  20.279  1.00 16.00           H
ATOM    572 HG12 ILE A  36      48.175  43.278  17.849  1.00 17.76           H
ATOM    573 HG13 ILE A  36      48.599  44.056  19.170  1.00 17.76           H
ATOM    574 HG21 ILE A  36      48.180  40.562  18.365  1.00 18.30           H
ATOM    575 HG22 ILE A  36      46.929  40.353  19.322  1.00 18.30           H
ATOM    576 HG23 ILE A  36      46.796  41.265  18.027  1.00 18.30           H
ATOM    577 HD11 ILE A  36      50.467  43.441  17.976  1.00 15.50           H
ATOM    578 HD12 ILE A  36      50.448  42.694  19.378  1.00 15.50           H
ATOM    579 HD13 ILE A  36      50.025  41.917  18.059  1.00 15.50           H
ATOM    580  N   ILE A  37      45.843  41.238  21.770  1.00 14.06           N
ATOM    581  CA  ILE A  37      44.963  40.181  22.244  1.00 13.38           C
ATOM    582  C   ILE A  37      43.623  40.751  22.707  1.00 13.19           C
ATOM    583  O   ILE A  37      42.568  40.185  22.416  1.00 13.88           O
ATOM    584  CB  ILE A  37      45.688  39.390  23.340  1.00 11.30           C
ATOM    585  CG1 ILE A  37      46.801  38.571  22.667  1.00 13.62           C
ATOM    586  CG2 ILE A  37      44.706  38.527  24.175  1.00 17.02           C
ATOM    587  CD1 ILE A  37      47.794  37.985  23.607  1.00 16.35           C
ATOM    588  H   ILE A  37      46.534  41.377  22.262  1.00 16.88           H
ATOM    589  HA  ILE A  37      44.786  39.572  21.510  1.00 16.06           H
ATOM    590  HB  ILE A  37      46.107  40.026  23.939  1.00 13.57           H
ATOM    591 HG12 ILE A  37      46.394  37.839  22.176  1.00 16.35           H
ATOM    592 HG13 ILE A  37      47.282  39.148  22.053  1.00 16.35           H
ATOM    593 HG21 ILE A  37      45.207  38.046  24.853  1.00 20.43           H
ATOM    594 HG22 ILE A  37      44.054  39.109  24.596  1.00 20.43           H
ATOM    595 HG23 ILE A  37      44.259  37.899  23.587  1.00 20.43           H
ATOM    596 HD11 ILE A  37      48.455  37.489  23.098  1.00 19.62           H
ATOM    597 HD12 ILE A  37      48.225  38.703  24.098  1.00 19.62           H
ATOM    598 HD13 ILE A  37      47.335  37.392  24.221  1.00 19.62           H
ATOM    599  N   ASP A  38      43.628  41.889  23.393  1.00 15.06           N
ATOM    600  CA  ASP A  38      42.350  42.477  23.784  1.00 16.22           C
ATOM    601  C   ASP A  38      41.550  42.896  22.556  1.00 15.23           C
ATOM    602  O   ASP A  38      40.316  42.821  22.554  1.00 16.93           O
ATOM    603  CB  ASP A  38      42.572  43.679  24.695  1.00 16.61           C
ATOM    604  CG  ASP A  38      42.939  43.295  26.106  1.00 16.64           C
ATOM    605  OD1 ASP A  38      42.831  42.091  26.477  1.00 15.84           O
ATOM    606  OD2 ASP A  38      43.340  44.214  26.866  1.00 17.77           O1-
ATOM    607  H   ASP A  38      44.327  42.327  23.636  1.00 18.08           H
ATOM    608  HA  ASP A  38      41.832  41.819  24.272  1.00 19.47           H
ATOM    609  HB2 ASP A  38      43.295  44.217  24.335  1.00 19.94           H
ATOM    610  HB3 ASP A  38      41.756  44.202  24.730  1.00 19.94           H
ATOM    611  N   THR A  39      42.233  43.389  21.524  1.00 14.50           N
ATOM    612  CA  THR A  39      41.566  43.741  20.274  1.00 16.37           C
ATOM    613  C   THR A  39      40.953  42.507  19.609  1.00 15.69           C
ATOM    614  O   THR A  39      39.808  42.545  19.159  1.00 15.99           O
ATOM    615  CB  THR A  39      42.564  44.435  19.340  1.00 17.51           C
ATOM    616  OG1 THR A  39      42.945  45.698  19.902  1.00 19.42           O
ATOM    617  CG2 THR A  39      41.972  44.693  17.979  1.00 19.72           C
ATOM    618  H   THR A  39      43.081  43.530  21.523  1.00 17.41           H
ATOM    619  HA  THR A  39      40.849  44.365  20.464  1.00 19.65           H
ATOM    620  HB  THR A  39      43.351  43.878  19.233  1.00 21.01           H
ATOM    621  HG1 THR A  39      43.303  45.582  20.653  1.00 23.31           H
ATOM    622 HG21 THR A  39      42.624  45.132  17.411  1.00 23.67           H
ATOM    623 HG22 THR A  39      41.710  43.854  17.568  1.00 23.67           H
ATOM    624 HG23 THR A  39      41.190  45.262  18.060  1.00 23.67           H
ATOM    625  N   LEU A  40      41.699  41.399  19.550  1.00 13.89           N
ATOM    626  CA  LEU A  40      41.144  40.164  18.988  1.00 13.83           C
ATOM    627  C   LEU A  40      39.863  39.777  19.703  1.00 14.25           C
ATOM    628  O   LEU A  40      38.882  39.369  19.074  1.00 16.34           O
ATOM    629  CB  LEU A  40      42.143  39.018  19.102  1.00 14.41           C
ATOM    630  CG  LEU A  40      43.529  39.161  18.482  1.00 17.60           C
ATOM    631  CD1 LEU A  40      44.333  37.887  18.742  1.00 17.59           C
ATOM    632  CD2 LEU A  40      43.437  39.450  17.040  1.00 19.33           C
ATOM    633  H   LEU A  40      42.512  41.336  19.822  1.00 16.68           H
ATOM    634  HA  LEU A  40      40.941  40.300  18.049  1.00 16.60           H
ATOM    635  HB2 LEU A  40      42.280  38.842  20.046  1.00 17.30           H
ATOM    636  HB3 LEU A  40      41.738  38.236  18.696  1.00 17.30           H
ATOM    637  HG  LEU A  40      43.991  39.900  18.907  1.00 21.12           H
ATOM    638 HD11 LEU A  40      45.213  37.983  18.345  1.00 21.12           H
ATOM    639 HD12 LEU A  40      44.414  37.755  19.700  1.00 21.12           H
ATOM    640 HD13 LEU A  40      43.871  37.134  18.342  1.00 21.12           H
ATOM    641 HD21 LEU A  40      44.333  39.535  16.678  1.00 23.20           H
ATOM    642 HD22 LEU A  40      42.969  38.722  16.601  1.00 23.20           H
ATOM    643 HD23 LEU A  40      42.949  40.280  16.915  1.00 23.20           H
ATOM    644  N   ILE A  41      39.879  39.846  21.027  1.00 15.02           N
ATOM    645  CA  ILE A  41      38.702  39.488  21.808  1.00 14.73           C
ATOM    646  C   ILE A  41      37.569  40.473  21.540  1.00 19.13           C
ATOM    647  O   ILE A  41      36.429  40.082  21.279  1.00 17.35           O
ATOM    648  CB  ILE A  41      39.051  39.426  23.300  1.00 16.91           C
ATOM    649  CG1 ILE A  41      40.050  38.309  23.556  1.00 16.23           C
ATOM    650  CG2 ILE A  41      37.773  39.226  24.166  1.00 18.39           C
ATOM    651  CD1 ILE A  41      40.711  38.372  24.957  1.00 19.00           C
ATOM    652  H   ILE A  41      40.556  40.095  21.497  1.00 18.03           H
ATOM    653  HA  ILE A  41      38.401  38.607  21.536  1.00 17.68           H
ATOM    654  HB  ILE A  41      39.462  40.268  23.553  1.00 20.30           H
ATOM    655 HG12 ILE A  41      39.592  37.457  23.483  1.00 19.48           H
ATOM    656 HG13 ILE A  41      40.755  38.361  22.893  1.00 19.48           H
ATOM    657 HG21 ILE A  41      38.028  39.191  25.101  1.00 22.08           H
ATOM    658 HG22 ILE A  41      37.170  39.970  24.014  1.00 22.08           H
ATOM    659 HG23 ILE A  41      37.345  38.395  23.908  1.00 22.08           H
ATOM    660 HD11 ILE A  41      41.332  37.632  25.046  1.00 22.81           H
ATOM    661 HD12 ILE A  41      41.184  39.214  25.044  1.00 22.81           H
ATOM    662 HD13 ILE A  41      40.020  38.309  25.635  1.00 22.81           H
ATOM    663  N   ASP A  42      37.860  41.770  21.607  1.00 18.26           N
ATOM    664  CA  ASP A  42      36.785  42.735  21.421  1.00 18.79           C
ATOM    665  C   ASP A  42      36.165  42.624  20.034  1.00 19.19           C
ATOM    666  O   ASP A  42      34.960  42.873  19.874  1.00 21.27           O
ATOM    667  CB  ASP A  42      37.298  44.146  21.660  1.00 16.65           C
ATOM    668  CG  ASP A  42      36.169  45.137  21.826  1.00 21.96           C
ATOM    669  OD1 ASP A  42      35.418  44.961  22.797  1.00 24.18           O
ATOM    670  OD2 ASP A  42      36.037  46.052  20.987  1.00 26.37           O1-
ATOM    671  H   ASP A  42      38.638  42.105  21.753  1.00 21.92           H
ATOM    672  HA  ASP A  42      36.088  42.558  22.072  1.00 22.56           H
ATOM    673  HB2 ASP A  42      37.833  44.158  22.470  1.00 19.98           H
ATOM    674  HB3 ASP A  42      37.835  44.423  20.901  1.00 19.98           H
ATOM    675  N   ALA A  43      36.950  42.225  19.031  1.00 15.66           N
ATOM    676  CA  ALA A  43      36.474  42.124  17.663  1.00 20.38           C
ATOM    677  C   ALA A  43      35.717  40.837  17.380  1.00 19.83           C
ATOM    678  O   ALA A  43      35.174  40.694  16.272  1.00 21.37           O
ATOM    679  CB  ALA A  43      37.649  42.242  16.692  1.00 20.88           C
ATOM    680  H   ALA A  43      37.776  42.005  19.126  1.00 18.80           H
ATOM    681  HA  ALA A  43      35.872  42.864  17.489  1.00 24.46           H
ATOM    682  HB1 ALA A  43      37.315  42.173  15.783  1.00 25.06           H
ATOM    683  HB2 ALA A  43      38.081  43.101  16.821  1.00 25.06           H
ATOM    684  HB3 ALA A  43      38.278  41.525  16.869  1.00 25.06           H
ATOM    685  N   GLY A  44      35.707  39.891  18.314  1.00 19.58           N
ATOM    686  CA  GLY A  44      34.842  38.737  18.193  1.00 18.52           C
ATOM    687  C   GLY A  44      35.482  37.367  18.347  1.00 19.68           C
ATOM    688  O   GLY A  44      34.805  36.351  18.178  1.00 16.32           O
ATOM    689  H   GLY A  44      36.193  39.899  19.024  1.00 23.50           H
ATOM    690  HA2 GLY A  44      34.143  38.807  18.862  1.00 22.23           H
ATOM    691  HA3 GLY A  44      34.417  38.762  17.322  1.00 22.23           H
ATOM    692  N   ALA A  45      36.767  37.298  18.690  1.00 15.84           N
ATOM    693  CA  ALA A  45      37.387  35.989  18.900  1.00 15.20           C
ATOM    694  C   ALA A  45      36.588  35.168  19.911  1.00 14.84           C
ATOM    695  O   ALA A  45      36.236  35.653  20.985  1.00 14.62           O
ATOM    696  CB  ALA A  45      38.826  36.162  19.379  1.00 16.42           C
ATOM    697  H   ALA A  45      37.289  37.972  18.805  1.00 19.02           H
ATOM    698  HA  ALA A  45      37.402  35.504  18.060  1.00 18.25           H
ATOM    699  HB1 ALA A  45      39.221  35.286  19.513  1.00 19.71           H
ATOM    700  HB2 ALA A  45      39.326  36.651  18.707  1.00 19.71           H
ATOM    701  HB3 ALA A  45      38.824  36.655  20.214  1.00 19.71           H
ATOM    702  N   ASP A  46      36.293  33.918  19.565  1.00 12.15           N
ATOM    703  CA  ASP A  46      35.586  33.043  20.500  1.00 12.85           C
ATOM    704  C   ASP A  46      36.534  32.360  21.488  1.00 14.77           C
ATOM    705  O   ASP A  46      36.127  31.987  22.588  1.00 14.72           O
ATOM    706  CB  ASP A  46      34.814  31.978  19.731  1.00 15.60           C
ATOM    707  CG  ASP A  46      33.632  32.546  18.983  1.00 16.25           C
ATOM    708  OD1 ASP A  46      32.754  33.177  19.636  1.00 18.84           O
ATOM    709  OD2 ASP A  46      33.578  32.351  17.758  1.00 14.37           O1-
ATOM    710  H   ASP A  46      36.485  33.556  18.809  1.00 14.59           H
ATOM    711  HA  ASP A  46      34.950  33.570  21.009  1.00 15.43           H
ATOM    712  HB2 ASP A  46      35.406  31.561  19.085  1.00 18.73           H
ATOM    713  HB3 ASP A  46      34.483  31.313  20.355  1.00 18.73           H
ATOM    714  N   ALA A  47      37.785  32.156  21.081  1.00 13.54           N
ATOM    715  CA  ALA A  47      38.812  31.543  21.904  1.00 12.36           C
ATOM    716  C   ALA A  47      40.128  32.078  21.383  1.00 11.50           C
ATOM    717  O   ALA A  47      40.176  32.736  20.338  1.00 14.31           O
ATOM    718  CB  ALA A  47      38.782  30.006  21.860  1.00 13.24           C
ATOM    719  H   ALA A  47      38.068  32.376  20.300  1.00 16.26           H
ATOM    720  HA  ALA A  47      38.705  31.828  22.825  1.00 14.84           H
ATOM    721  HB1 ALA A  47      39.489  29.660  22.427  1.00 15.89           H
ATOM    722  HB2 ALA A  47      37.919  29.699  22.181  1.00 15.89           H
ATOM    723  HB3 ALA A  47      38.918  29.715  20.945  1.00 15.89           H
ATOM    724  N   LEU A  48      41.209  31.796  22.108  1.00 12.93           N
ATOM    725  CA  LEU A  48      42.537  32.211  21.694  1.00 12.09           C
ATOM    726  C   LEU A  48      43.454  31.001  21.601  1.00 11.79           C
ATOM    727  O   LEU A  48      43.354  30.076  22.406  1.00 12.16           O
ATOM    728  CB  LEU A  48      43.172  33.199  22.671  1.00 12.22           C
ATOM    729  CG  LEU A  48      42.391  34.475  22.930  1.00 13.03           C
ATOM    730  CD1 LEU A  48      43.049  35.232  24.101  1.00 17.99           C
ATOM    731  CD2 LEU A  48      42.353  35.336  21.676  1.00 17.81           C
ATOM    732  H   LEU A  48      41.194  31.361  22.849  1.00 15.52           H
ATOM    733  HA  LEU A  48      42.488  32.630  20.820  1.00 14.51           H
ATOM    734  HB2 LEU A  48      43.288  32.753  23.524  1.00 14.66           H
ATOM    735  HB3 LEU A  48      44.040  33.458  22.322  1.00 14.66           H
ATOM    736  HG  LEU A  48      41.480  34.253  23.179  1.00 15.65           H
ATOM    737 HD11 LEU A  48      42.551  36.048  24.269  1.00 21.60           H
ATOM    738 HD12 LEU A  48      43.034  34.667  24.890  1.00 21.60           H
ATOM    739 HD13 LEU A  48      43.965  35.446  23.863  1.00 21.60           H
ATOM    740 HD21 LEU A  48      41.850  36.144  21.863  1.00 21.37           H
ATOM    741 HD22 LEU A  48      43.261  35.562  21.421  1.00 21.37           H
ATOM    742 HD23 LEU A  48      41.924  34.837  20.963  1.00 21.37           H
ATOM    743  N   GLU A  49      44.341  31.023  20.610  1.00 13.09           N
ATOM    744  CA  GLU A  49      45.491  30.135  20.558  1.00 12.43           C
ATOM    745  C   GLU A  49      46.737  31.016  20.635  1.00 12.84           C
ATOM    746  O   GLU A  49      46.864  31.985  19.880  1.00 12.86           O
ATOM    747  CB  GLU A  49      45.477  29.286  19.280  1.00 14.03           C
ATOM    748  CG  GLU A  49      46.345  28.077  19.339  1.00 20.23           C
ATOM    749  CD  GLU A  49      45.804  27.021  20.285  1.00 18.10           C
ATOM    750  OE1 GLU A  49      44.568  26.980  20.552  1.00 22.63           O
ATOM    751  OE2 GLU A  49      46.634  26.249  20.785  1.00 26.70           O1-
ATOM    752  H   GLU A  49      44.294  31.560  19.940  1.00 15.71           H
ATOM    753  HA  GLU A  49      45.482  29.542  21.326  1.00 14.92           H
ATOM    754  HB2 GLU A  49      44.569  28.989  19.114  1.00 16.84           H
ATOM    755  HB3 GLU A  49      45.783  29.833  18.540  1.00 16.84           H
ATOM    756  HG2 GLU A  49      46.404  27.686  18.453  1.00 24.28           H
ATOM    757  HG3 GLU A  49      47.227  28.335  19.649  1.00 24.28           H
ATOM    758  N   LEU A  50      47.630  30.712  21.570  1.00 12.85           N
ATOM    759  CA  LEU A  50      48.748  31.597  21.884  1.00 11.38           C
ATOM    760  C   LEU A  50      50.065  30.826  21.903  1.00 12.88           C
ATOM    761  O   LEU A  50      50.200  29.811  22.591  1.00 12.79           O
ATOM    762  CB  LEU A  50      48.530  32.295  23.223  1.00 10.29           C
ATOM    763  CG  LEU A  50      47.212  33.086  23.277  1.00 12.09           C
ATOM    764  CD1 LEU A  50      46.924  33.523  24.705  1.00 12.46           C
ATOM    765  CD2 LEU A  50      47.273  34.292  22.345  1.00 13.37           C
ATOM    766  H   LEU A  50      47.611  29.993  22.042  1.00 15.42           H
ATOM    767  HA  LEU A  50      48.812  32.280  21.198  1.00 13.67           H
ATOM    768  HB2 LEU A  50      48.508  31.628  23.927  1.00 12.36           H
ATOM    769  HB3 LEU A  50      49.259  32.917  23.377  1.00 12.36           H
ATOM    770  HG  LEU A  50      46.486  32.514  22.984  1.00 14.51           H
ATOM    771 HD11 LEU A  50      46.091  34.019  24.721  1.00 14.95           H
ATOM    772 HD12 LEU A  50      46.851  32.736  25.267  1.00 14.95           H
ATOM    773 HD13 LEU A  50      47.651  34.085  25.015  1.00 14.95           H
ATOM    774 HD21 LEU A  50      46.432  34.773  22.397  1.00 16.05           H
ATOM    775 HD22 LEU A  50      48.002  34.868  22.623  1.00 16.05           H
ATOM    776 HD23 LEU A  50      47.422  33.983  21.438  1.00 16.05           H
ATOM    777  N   GLY A  51      51.041  31.321  21.154  1.00 13.46           N
ATOM    778  CA  GLY A  51      52.326  30.667  21.058  1.00 13.29           C
ATOM    779  C   GLY A  51      53.293  31.254  22.066  1.00 12.73           C
ATOM    780  O   GLY A  51      53.328  32.457  22.297  1.00 14.39           O
ATOM    781  H   GLY A  51      50.978  32.042  20.689  1.00 16.16           H
ATOM    782  HA2 GLY A  51      52.227  29.718  21.233  1.00 15.95           H
ATOM    783  HA3 GLY A  51      52.691  30.786  20.167  1.00 15.95           H
ATOM    784  N   VAL A  52      54.073  30.373  22.679  1.00 13.77           N
ATOM    785  CA  VAL A  52      55.189  30.776  23.517  1.00 11.16           C
ATOM    786  C   VAL A  52      56.440  30.772  22.636  1.00 14.49           C
ATOM    787  O   VAL A  52      56.744  29.727  22.031  1.00 12.66           O
ATOM    788  CB  VAL A  52      55.363  29.832  24.709  1.00 12.48           C
ATOM    789  CG1 VAL A  52      56.697  30.110  25.429  1.00 15.92           C
ATOM    790  CG2 VAL A  52      54.192  29.971  25.663  1.00 13.73           C
ATOM    791  H   VAL A  52      53.972  29.521  22.623  1.00 16.52           H
ATOM    792  HA  VAL A  52      55.043  31.675  23.850  1.00 13.40           H
ATOM    793  HB  VAL A  52      55.381  28.917  24.387  1.00 14.98           H
ATOM    794 HG11 VAL A  52      56.783  29.501  26.179  1.00 19.11           H
ATOM    795 HG12 VAL A  52      57.426  29.973  24.805  1.00 19.11           H
ATOM    796 HG13 VAL A  52      56.699  31.027  25.745  1.00 19.11           H
ATOM    797 HG21 VAL A  52      54.320  29.365  26.410  1.00 16.48           H
ATOM    798 HG22 VAL A  52      54.151  30.886  25.981  1.00 16.48           H
ATOM    799 HG23 VAL A  52      53.374  29.747  25.192  1.00 16.48           H
ATOM    800  N   PRO A  53      57.178  31.887  22.536  1.00 15.49           N
ATOM    801  CA  PRO A  53      58.318  31.911  21.607  1.00 11.95           C
ATOM    802  C   PRO A  53      59.317  30.821  21.919  1.00 13.61           C
ATOM    803  O   PRO A  53      59.734  30.645  23.068  1.00 10.28           O
ATOM    804  CB  PRO A  53      58.927  33.305  21.798  1.00 13.96           C
ATOM    805  CG  PRO A  53      57.773  34.150  22.225  1.00 16.33           C
ATOM    806  CD  PRO A  53      56.947  33.224  23.126  1.00 16.61           C
ATOM    807  HA  PRO A  53      58.011  31.815  20.692  1.00 14.35           H
ATOM    808  HB2 PRO A  53      59.608  33.276  22.488  1.00 16.76           H
ATOM    809  HB3 PRO A  53      59.296  33.622  20.959  1.00 16.76           H
ATOM    810  HG2 PRO A  53      58.093  34.920  22.720  1.00 19.60           H
ATOM    811  HG3 PRO A  53      57.260  34.424  21.448  1.00 19.60           H
ATOM    812  HD2 PRO A  53      57.278  33.254  24.037  1.00 19.93           H
ATOM    813  HD3 PRO A  53      56.007  33.457  23.080  1.00 19.93           H
ATOM    814  N   PHE A  54      59.693  30.083  20.869  1.00 13.67           N
ATOM    815  CA  PHE A  54      60.655  28.989  20.944  1.00 13.01           C
ATOM    816  C   PHE A  54      61.732  29.167  19.878  1.00 12.90           C
ATOM    817  O   PHE A  54      61.461  29.647  18.773  1.00 14.81           O
ATOM    818  CB  PHE A  54      59.950  27.632  20.770  1.00 11.37           C
ATOM    819  CG  PHE A  54      60.853  26.451  20.877  1.00 13.15           C
ATOM    820  CD1 PHE A  54      61.618  26.233  22.000  1.00 14.57           C
ATOM    821  CD2 PHE A  54      60.888  25.512  19.861  1.00 12.81           C
ATOM    822  CE1 PHE A  54      62.419  25.126  22.094  1.00 12.79           C
ATOM    823  CE2 PHE A  54      61.683  24.415  19.942  1.00 14.41           C
ATOM    824  CZ  PHE A  54      62.448  24.209  21.060  1.00 14.47           C
ATOM    825  H   PHE A  54      59.390  30.208  20.074  1.00 16.40           H
ATOM    826  HA  PHE A  54      61.083  29.000  21.815  1.00 15.62           H
ATOM    827  HB2 PHE A  54      59.269  27.545  21.455  1.00 13.65           H
ATOM    828  HB3 PHE A  54      59.536  27.608  19.893  1.00 13.65           H
ATOM    829  HD1 PHE A  54      61.597  26.847  22.698  1.00 17.49           H
ATOM    830  HD2 PHE A  54      60.369  25.643  19.101  1.00 15.38           H
ATOM    831  HE1 PHE A  54      62.941  24.992  22.852  1.00 15.35           H
ATOM    832  HE2 PHE A  54      61.701  23.800  19.246  1.00 17.29           H
ATOM    833  HZ  PHE A  54      62.996  23.460  21.118  1.00 17.37           H
ATOM    834  N   SER A  55      62.956  28.776  20.244  1.00 12.93           N
ATOM    835  CA  SER A  55      64.122  28.969  19.382  1.00 12.10           C
ATOM    836  C   SER A  55      64.013  28.235  18.056  1.00 14.09           C
ATOM    837  O   SER A  55      64.588  28.683  17.043  1.00 14.81           O
ATOM    838  CB  SER A  55      65.364  28.499  20.126  1.00 12.41           C
ATOM    839  OG  SER A  55      65.233  27.151  20.476  1.00 12.80           O
ATOM    840  H   SER A  55      63.136  28.394  20.993  1.00 15.52           H
ATOM    841  HA  SER A  55      64.223  29.915  19.194  1.00 14.53           H
ATOM    842  HB2 SER A  55      66.138  28.605  19.550  1.00 14.90           H
ATOM    843  HB3 SER A  55      65.472  29.029  20.931  1.00 14.90           H
ATOM    844  HG  SER A  55      65.136  26.683  19.786  1.00 15.37           H
ATOM    845  N   ASP A  56      63.316  27.106  18.022  1.00 14.92           N
ATOM    846  CA  ASP A  56      63.403  26.195  16.879  1.00 14.84           C
ATOM    847  C   ASP A  56      62.039  25.643  16.524  1.00 13.59           C
ATOM    848  O   ASP A  56      61.774  24.444  16.657  1.00 14.61           O
ATOM    849  CB  ASP A  56      64.422  25.104  17.186  1.00 14.96           C
ATOM    850  CG  ASP A  56      65.820  25.680  17.233  1.00 14.52           C
ATOM    851  OD1 ASP A  56      66.454  25.807  16.137  1.00 17.63           O
ATOM    852  OD2 ASP A  56      66.264  26.087  18.331  1.00 16.87           O1-
ATOM    853  H   ASP A  56      62.784  26.842  18.644  1.00 17.91           H
ATOM    854  HA  ASP A  56      63.727  26.691  16.111  1.00 17.82           H
ATOM    855  HB2 ASP A  56      64.223  24.711  18.050  1.00 17.96           H
ATOM    856  HB3 ASP A  56      64.392  24.428  16.491  1.00 17.96           H
ATOM    857  N   PRO A  57      61.165  26.491  15.990  1.00 15.53           N
ATOM    858  CA  PRO A  57      59.752  26.117  15.746  1.00 15.77           C
ATOM    859  C   PRO A  57      59.572  25.353  14.436  1.00 12.59           C
ATOM    860  O   PRO A  57      59.182  25.862  13.413  1.00 14.66           O
ATOM    861  CB  PRO A  57      59.047  27.476  15.743  1.00 14.51           C
ATOM    862  CG  PRO A  57      60.095  28.443  15.223  1.00 15.02           C
ATOM    863  CD  PRO A  57      61.413  27.923  15.774  1.00 15.28           C
ATOM    864  HA  PRO A  57      59.414  25.581  16.480  1.00 18.93           H
ATOM    865  HB2 PRO A  57      58.280  27.447  15.150  1.00 17.42           H
ATOM    866  HB3 PRO A  57      58.779  27.710  16.645  1.00 17.42           H
ATOM    867  HG2 PRO A  57      60.099  28.432  14.253  1.00 18.03           H
ATOM    868  HG3 PRO A  57      59.912  29.335  15.557  1.00 18.03           H
ATOM    869  HD2 PRO A  57      62.122  28.047  15.123  1.00 18.34           H
ATOM    870  HD3 PRO A  57      61.623  28.359  16.614  1.00 18.34           H
ATOM    871  N   LEU A  58      59.872  24.051  14.494  1.00 15.35           N
ATOM    872  CA  LEU A  58      60.055  23.240  13.296  1.00 16.71           C
ATOM    873  C   LEU A  58      58.748  22.814  12.631  1.00 18.62           C
ATOM    874  O   LEU A  58      58.805  22.121  11.602  1.00 18.46           O
ATOM    875  CB  LEU A  58      60.903  22.020  13.643  1.00 15.84           C
ATOM    876  CG  LEU A  58      60.514  21.135  14.839  1.00 19.29           C
ATOM    877  CD1 LEU A  58      59.443  20.177  14.424  1.00 21.71           C
ATOM    878  CD2 LEU A  58      61.722  20.375  15.406  1.00 25.47           C
ATOM    879  H   LEU A  58      59.975  23.614  15.227  1.00 18.43           H
ATOM    880  HA  LEU A  58      60.552  23.763  12.647  1.00 20.06           H
ATOM    881  HB2 LEU A  58      60.914  21.442  12.864  1.00 19.02           H
ATOM    882  HB3 LEU A  58      61.806  22.331  13.812  1.00 19.02           H
ATOM    883  HG  LEU A  58      60.156  21.697  15.544  1.00 23.16           H
ATOM    884 HD11 LEU A  58      59.204  19.623  15.184  1.00 26.06           H
ATOM    885 HD12 LEU A  58      58.669  20.679  14.124  1.00 26.06           H
ATOM    886 HD13 LEU A  58      59.778  19.622  13.702  1.00 26.06           H
ATOM    887 HD21 LEU A  58      61.430  19.832  16.155  1.00 30.57           H
ATOM    888 HD22 LEU A  58      62.093  19.808  14.712  1.00 30.57           H
ATOM    889 HD23 LEU A  58      62.388  21.016  15.701  1.00 30.57           H
ATOM    890  N   ALA A  59      57.583  23.224  13.153  1.00 16.11           N
ATOM    891  CA  ALA A  59      56.311  23.047  12.459  1.00 17.16           C
ATOM    892  C   ALA A  59      55.744  24.356  11.926  1.00 15.86           C
ATOM    893  O   ALA A  59      54.602  24.382  11.452  1.00 18.28           O
ATOM    894  CB  ALA A  59      55.284  22.390  13.383  1.00 20.13           C
ATOM    895  H   ALA A  59      57.509  23.611  13.917  1.00 19.34           H
ATOM    896  HA  ALA A  59      56.450  22.456  11.703  1.00 20.60           H
ATOM    897  HB1 ALA A  59      54.449  22.283  12.901  1.00 24.16           H
ATOM    898  HB2 ALA A  59      55.619  21.523  13.661  1.00 24.16           H
ATOM    899  HB3 ALA A  59      55.149  22.957  14.158  1.00 24.16           H
ATOM    900  N   ASP A  60      56.521  25.427  11.953  1.00 16.13           N
ATOM    901  CA  ASP A  60      56.049  26.738  11.545  1.00 17.09           C
ATOM    902  C   ASP A  60      56.732  27.211  10.274  1.00 17.20           C
ATOM    903  O   ASP A  60      57.952  27.102  10.132  1.00 16.31           O
ATOM    904  CB  ASP A  60      56.288  27.749  12.660  1.00 14.33           C
ATOM    905  CG  ASP A  60      55.220  27.668  13.723  1.00 18.08           C
ATOM    906  OD1 ASP A  60      54.038  27.909  13.370  1.00 17.43           O
ATOM    907  OD2 ASP A  60      55.540  27.312  14.874  1.00 15.20           O1-
ATOM    908  H   ASP A  60      57.342  25.419  12.209  1.00 19.36           H
ATOM    909  HA  ASP A  60      55.095  26.694  11.376  1.00 20.51           H
ATOM    910  HB2 ASP A  60      57.145  27.569  13.077  1.00 17.20           H
ATOM    911  HB3 ASP A  60      56.278  28.644  12.287  1.00 17.20           H
ATOM    912  N   GLY A  61      55.924  27.766   9.362  1.00 16.13           N
ATOM    913  CA  GLY A  61      56.432  28.468   8.229  1.00 16.54           C
ATOM    914  C   GLY A  61      56.968  29.836   8.604  1.00 17.10           C
ATOM    915  O   GLY A  61      56.990  30.231   9.788  1.00 17.75           O
ATOM    916  H   GLY A  61      55.065  27.737   9.396  1.00 19.36           H
ATOM    917  HA2 GLY A  61      57.149  27.955   7.824  1.00 19.85           H
ATOM    918  HA3 GLY A  61      55.726  28.581   7.573  1.00 19.85           H
ATOM    919  N   PRO A  62      57.397  30.588   7.584  1.00 14.78           N
ATOM    920  CA  PRO A  62      58.167  31.813   7.850  1.00 16.57           C
ATOM    921  C   PRO A  62      57.401  32.864   8.616  1.00 15.03           C
ATOM    922  O   PRO A  62      58.003  33.608   9.397  1.00 18.49           O
ATOM    923  CB  PRO A  62      58.557  32.315   6.442  1.00 20.42           C
ATOM    924  CG  PRO A  62      58.097  31.329   5.482  1.00 23.96           C
ATOM    925  CD  PRO A  62      57.420  30.189   6.166  1.00 19.27           C
ATOM    926  HA  PRO A  62      58.975  31.595   8.340  1.00 19.89           H
ATOM    927  HB2 PRO A  62      58.128  33.170   6.277  1.00 24.51           H
ATOM    928  HB3 PRO A  62      59.521  32.409   6.391  1.00 24.51           H
ATOM    929  HG2 PRO A  62      57.475  31.758   4.874  1.00 28.76           H
ATOM    930  HG3 PRO A  62      58.863  31.001   4.986  1.00 28.76           H
ATOM    931  HD2 PRO A  62      56.515  30.084   5.831  1.00 23.13           H
ATOM    932  HD3 PRO A  62      57.935  29.375   6.053  1.00 23.13           H
ATOM    933  N   THR A  63      56.094  32.995   8.383  1.00 15.30           N
ATOM    934  CA  THR A  63      55.358  34.048   9.068  1.00 15.56           C
ATOM    935  C   THR A  63      55.486  33.888  10.574  1.00 16.64           C
ATOM    936  O   THR A  63      55.820  34.845  11.289  1.00 15.45           O
ATOM    937  CB  THR A  63      53.890  34.043   8.630  1.00 16.36           C
ATOM    938  OG1 THR A  63      53.826  34.334   7.224  1.00 18.66           O
ATOM    939  CG2 THR A  63      53.071  35.076   9.389  1.00 17.10           C
ATOM    940  H   THR A  63      55.628  32.504   7.853  1.00 18.36           H
ATOM    941  HA  THR A  63      55.738  34.907   8.826  1.00 18.68           H
ATOM    942  HB  THR A  63      53.508  33.167   8.795  1.00 19.64           H
ATOM    943  HG1 THR A  63      53.026  34.335   6.967  1.00 22.40           H
ATOM    944 HG21 THR A  63      52.148  35.050   9.092  1.00 20.52           H
ATOM    945 HG22 THR A  63      53.101  34.889  10.341  1.00 20.52           H
ATOM    946 HG23 THR A  63      53.429  35.964   9.231  1.00 20.52           H
ATOM    947  N   ILE A  64      55.247  32.680  11.075  1.00 16.18           N
ATOM    948  CA  ILE A  64      55.330  32.492  12.512  1.00 14.65           C
ATOM    949  C   ILE A  64      56.786  32.308  12.949  1.00 13.81           C
ATOM    950  O   ILE A  64      57.137  32.674  14.065  1.00 14.92           O
ATOM    951  CB  ILE A  64      54.384  31.352  12.930  1.00 15.61           C
ATOM    952  CG1 ILE A  64      52.922  31.814  12.717  1.00 19.06           C
ATOM    953  CG2 ILE A  64      54.585  30.969  14.387  1.00 14.83           C
ATOM    954  CD1 ILE A  64      51.880  30.742  12.954  1.00 19.90           C
ATOM    955  H   ILE A  64      55.043  31.979  10.621  1.00 19.42           H
ATOM    956  HA  ILE A  64      55.007  33.300  12.941  1.00 17.58           H
ATOM    957  HB  ILE A  64      54.556  30.578  12.373  1.00 18.74           H
ATOM    958 HG12 ILE A  64      52.736  32.545  13.326  1.00 22.88           H
ATOM    959 HG13 ILE A  64      52.825  32.120  11.801  1.00 22.88           H
ATOM    960 HG21 ILE A  64      53.973  30.250  14.611  1.00 17.80           H
ATOM    961 HG22 ILE A  64      55.501  30.675  14.513  1.00 17.80           H
ATOM    962 HG23 ILE A  64      54.406  31.742  14.945  1.00 17.80           H
ATOM    963 HD11 ILE A  64      51.000  31.118  12.798  1.00 23.89           H
ATOM    964 HD12 ILE A  64      52.039  30.006  12.343  1.00 23.89           H
ATOM    965 HD13 ILE A  64      51.950  30.432  13.871  1.00 23.89           H
ATOM    966  N   GLN A  65      57.683  31.836  12.071  1.00 16.94           N
ATOM    967  CA  GLN A  65      59.107  31.939  12.393  1.00 16.29           C
ATOM    968  C   GLN A  65      59.473  33.361  12.776  1.00 17.09           C
ATOM    969  O   GLN A  65      60.154  33.606  13.780  1.00 15.81           O
ATOM    970  CB  GLN A  65      59.983  31.502  11.222  1.00 17.05           C
ATOM    971  CG  GLN A  65      59.986  30.040  10.968  1.00 17.64           C
ATOM    972  CD  GLN A  65      60.546  29.721   9.609  1.00 17.92           C
ATOM    973  OE1 GLN A  65      61.513  30.351   9.167  1.00 17.50           O
ATOM    974  NE2 GLN A  65      59.948  28.747   8.927  1.00 17.78           N
ATOM    975  H   GLN A  65      57.501  31.469  11.316  1.00 20.33           H
ATOM    976  HA  GLN A  65      59.304  31.363  13.148  1.00 19.56           H
ATOM    977  HB2 GLN A  65      59.665  31.939  10.417  1.00 20.46           H
ATOM    978  HB3 GLN A  65      60.897  31.771  11.402  1.00 20.46           H
ATOM    979  HG2 GLN A  65      60.537  29.600  11.635  1.00 21.17           H
ATOM    980  HG3 GLN A  65      59.077  29.705  11.009  1.00 21.17           H
ATOM    981 HE21 GLN A  65      59.275  28.334   9.268  1.00 21.34           H
ATOM    982 HE22 GLN A  65      60.235  28.531   8.146  1.00 21.34           H
ATOM    983  N   ASN A  66      59.045  34.311  11.962  1.00 14.37           N
ATOM    984  CA  ASN A  66      59.357  35.708  12.207  1.00 17.63           C
ATOM    985  C   ASN A  66      58.621  36.290  13.412  1.00 15.80           C
ATOM    986  O   ASN A  66      59.141  37.214  14.055  1.00 19.18           O
ATOM    987  CB  ASN A  66      59.065  36.495  10.932  1.00 15.35           C
ATOM    988  CG  ASN A  66      60.158  36.318   9.910  0.91 18.80           C
ATOM    989  OD1 ASN A  66      61.336  36.301  10.270  0.68 20.32           O
ATOM    990  ND2 ASN A  66      59.792  36.176   8.649  0.95 21.77           N
ATOM    991  H   ASN A  66      58.570  34.173  11.259  1.00 17.25           H
ATOM    992  HA  ASN A  66      60.307  35.783  12.384  1.00 21.16           H
ATOM    993  HB2 ASN A  66      58.233  36.180  10.545  1.00 18.43           H
ATOM    994  HB3 ASN A  66      58.999  37.438  11.146  1.00 18.43           H
ATOM    995 HD21 ASN A  66      60.387  36.072   8.037  0.00 26.13           H
ATOM    996 HD22 ASN A  66      58.958  36.186   8.440  1.00 26.13           H
ATOM    997  N   ALA A  67      57.429  35.784  13.743  1.00 16.16           N
ATOM    998  CA  ALA A  67      56.772  36.220  14.973  1.00 14.07           C
ATOM    999  C   ALA A  67      57.597  35.831  16.188  1.00 15.43           C
ATOM   1000  O   ALA A  67      57.772  36.630  17.120  1.00 15.55           O
ATOM   1001  CB  ALA A  67      55.361  35.628  15.059  1.00 14.33           C
ATOM   1002  H   ALA A  67      56.991  35.202  13.285  1.00 19.40           H
ATOM   1003  HA  ALA A  67      56.691  37.187  14.962  1.00 16.89           H
ATOM   1004  HB1 ALA A  67      54.942  35.929  15.881  1.00 17.20           H
ATOM   1005  HB2 ALA A  67      54.845  35.930  14.295  1.00 17.20           H
ATOM   1006  HB3 ALA A  67      55.424  34.661  15.054  1.00 17.20           H
ATOM   1007  N   ASN A  68      58.117  34.604  16.186  1.00 15.55           N
ATOM   1008  CA  ASN A  68      58.999  34.169  17.256  1.00 16.06           C
ATOM   1009  C   ASN A  68      60.237  35.052  17.309  1.00 17.71           C
ATOM   1010  O   ASN A  68      60.651  35.489  18.388  1.00 16.44           O
ATOM   1011  CB  ASN A  68      59.384  32.696  17.054  1.00 17.06           C
ATOM   1012  CG  ASN A  68      58.233  31.722  17.367  1.00 21.20           C
ATOM   1013  OD1 ASN A  68      57.932  31.470  18.521  1.00 23.72           O
ATOM   1014  ND2 ASN A  68      57.591  31.165  16.316  1.00 22.73           N
ATOM   1015  H   ASN A  68      57.974  34.011  15.579  1.00 18.67           H
ATOM   1016  HA  ASN A  68      58.535  34.247  18.104  1.00 19.27           H
ATOM   1017  HB2 ASN A  68      59.645  32.563  16.129  1.00 20.48           H
ATOM   1018  HB3 ASN A  68      60.126  32.481  17.641  1.00 20.48           H
ATOM   1019 HD21 ASN A  68      56.943  30.616  16.450  1.00 27.29           H
ATOM   1020 HD22 ASN A  68      57.831  31.360  15.514  1.00 27.29           H
ATOM   1021  N   LEU A  69      60.806  35.372  16.141  1.00 16.90           N
ATOM   1022  CA  LEU A  69      62.010  36.197  16.090  1.00 18.79           C
ATOM   1023  C   LEU A  69      61.755  37.573  16.682  1.00 17.31           C
ATOM   1024  O   LEU A  69      62.540  38.066  17.497  1.00 18.29           O
ATOM   1025  CB  LEU A  69      62.497  36.322  14.643  1.00 21.54           C
ATOM   1026  CG  LEU A  69      63.696  37.254  14.401  1.00 26.48           C
ATOM   1027  CD1 LEU A  69      64.926  36.581  14.927  1.00 30.73           C
ATOM   1028  CD2 LEU A  69      63.919  37.630  12.933  1.00 32.45           C
ATOM   1029  H   LEU A  69      60.514  35.125  15.371  1.00 20.29           H
ATOM   1030  HA  LEU A  69      62.710  35.771  16.609  1.00 22.56           H
ATOM   1031  HB2 LEU A  69      62.751  35.440  14.332  1.00 25.85           H
ATOM   1032  HB3 LEU A  69      61.762  36.653  14.104  1.00 25.85           H
ATOM   1033  HG  LEU A  69      63.566  38.074  14.903  1.00 31.78           H
ATOM   1034 HD11 LEU A  69      65.690  37.161  14.779  1.00 36.88           H
ATOM   1035 HD12 LEU A  69      64.814  36.416  15.876  1.00 36.88           H
ATOM   1036 HD13 LEU A  69      65.052  35.742  14.457  1.00 36.88           H
ATOM   1037 HD21 LEU A  69      64.690  38.215  12.871  1.00 38.95           H
ATOM   1038 HD22 LEU A  69      64.075  36.821  12.421  1.00 38.95           H
ATOM   1039 HD23 LEU A  69      63.129  38.085  12.601  1.00 38.95           H
ATOM   1040  N   ARG A  70      60.639  38.199  16.308  1.00 13.43           N
ATOM   1041  CA  ARG A  70      60.305  39.514  16.860  1.00 17.23           C
ATOM   1042  C   ARG A  70      60.127  39.447  18.368  1.00 17.72           C
ATOM   1043  O   ARG A  70      60.577  40.343  19.091  1.00 16.93           O
ATOM   1044  CB  ARG A  70      59.044  40.069  16.205  1.00 14.35           C
ATOM   1045  CG  ARG A  70      59.192  40.441  14.752  1.00 18.63           C
ATOM   1046  CD  ARG A  70      58.002  41.261  14.269  1.00 18.18           C
ATOM   1047  NE  ARG A  70      56.766  40.481  14.264  1.00 16.53           N
ATOM   1048  CZ  ARG A  70      56.358  39.715  13.261  1.00 17.24           C
ATOM   1049  NH1 ARG A  70      57.076  39.600  12.149  1.00 16.37           N
ATOM   1050  NH2 ARG A  70      55.219  39.053  13.373  1.00 16.94           N1+
ATOM   1051  H   ARG A  70      60.066  37.891  15.745  1.00 16.12           H
ATOM   1052  HA  ARG A  70      61.032  40.127  16.673  1.00 20.68           H
ATOM   1053  HB2 ARG A  70      58.345  39.399  16.266  1.00 17.22           H
ATOM   1054  HB3 ARG A  70      58.772  40.866  16.686  1.00 17.22           H
ATOM   1055  HG2 ARG A  70      59.996  40.972  14.637  1.00 22.36           H
ATOM   1056  HG3 ARG A  70      59.243  39.633  14.217  1.00 22.36           H
ATOM   1057  HD2 ARG A  70      57.878  42.021  14.859  1.00 21.83           H
ATOM   1058  HD3 ARG A  70      58.171  41.566  13.363  1.00 21.83           H
ATOM   1059  HE  ARG A  70      56.267  40.523  14.963  1.00 19.84           H
ATOM   1060 HH11 ARG A  70      57.818  40.028  12.070  1.00 19.65           H
ATOM   1061 HH12 ARG A  70      56.798  39.099  11.507  1.00 19.65           H
ATOM   1062 HH21 ARG A  70      54.749  39.123  14.091  1.00 20.34           H
ATOM   1063 HH22 ARG A  70      54.946  38.554  12.728  1.00 20.34           H
ATOM   1064  N   ALA A  71      59.440  38.418  18.865  1.00 16.17           N
ATOM   1065  CA  ALA A  71      59.250  38.292  20.303  1.00 16.03           C
ATOM   1066  C   ALA A  71      60.594  38.125  21.017  1.00 13.99           C
ATOM   1067  O   ALA A  71      60.830  38.719  22.082  1.00 15.00           O
ATOM   1068  CB  ALA A  71      58.308  37.115  20.601  1.00 15.90           C
ATOM   1069  H   ALA A  71      59.081  37.792  18.397  1.00 19.41           H
ATOM   1070  HA  ALA A  71      58.832  39.101  20.638  1.00 19.24           H
ATOM   1071  HB1 ALA A  71      58.190  37.042  21.561  1.00 19.08           H
ATOM   1072  HB2 ALA A  71      57.453  37.279  20.174  1.00 19.08           H
ATOM   1073  HB3 ALA A  71      58.702  36.300  20.253  1.00 19.08           H
ATOM   1074  N   PHE A  72      61.487  37.322  20.444  1.00 15.28           N
ATOM   1075  CA  PHE A  72      62.825  37.180  21.021  1.00 14.27           C
ATOM   1076  C   PHE A  72      63.587  38.493  20.966  1.00 15.56           C
ATOM   1077  O   PHE A  72      64.383  38.779  21.867  1.00 18.55           O
ATOM   1078  CB  PHE A  72      63.594  36.082  20.309  1.00 18.59           C
ATOM   1079  CG  PHE A  72      63.236  34.702  20.775  1.00 16.50           C
ATOM   1080  CD1 PHE A  72      63.235  34.384  22.126  1.00 21.26           C
ATOM   1081  CD2 PHE A  72      62.870  33.736  19.867  1.00 19.12           C
ATOM   1082  CE1 PHE A  72      62.890  33.107  22.546  1.00 18.47           C
ATOM   1083  CE2 PHE A  72      62.544  32.468  20.271  1.00 17.88           C
ATOM   1084  CZ  PHE A  72      62.551  32.150  21.612  1.00 15.52           C
ATOM   1085  H   PHE A  72      61.349  36.855  19.735  1.00 18.34           H
ATOM   1086  HA  PHE A  72      62.738  36.925  21.953  1.00 17.13           H
ATOM   1087  HB2 PHE A  72      63.406  36.133  19.359  1.00 22.32           H
ATOM   1088  HB3 PHE A  72      64.542  36.212  20.465  1.00 22.32           H
ATOM   1089  HD1 PHE A  72      63.471  35.028  22.753  1.00 25.51           H
ATOM   1090  HD2 PHE A  72      62.870  33.940  18.960  1.00 22.94           H
ATOM   1091  HE1 PHE A  72      62.900  32.894  23.451  1.00 22.17           H
ATOM   1092  HE2 PHE A  72      62.305  31.826  19.642  1.00 21.46           H
ATOM   1093  HZ  PHE A  72      62.318  31.293  21.888  1.00 18.63           H
ATOM   1094  N   ALA A  73      63.367  39.294  19.920  1.00 17.95           N
ATOM   1095  CA  ALA A  73      64.038  40.595  19.835  1.00 19.02           C
ATOM   1096  C   ALA A  73      63.609  41.509  20.967  1.00 22.69           C
ATOM   1097  O   ALA A  73      64.389  42.363  21.418  1.00 22.40           O
ATOM   1098  CB  ALA A  73      63.751  41.258  18.486  1.00 20.93           C
ATOM   1099  H   ALA A  73      62.846  39.113  19.260  1.00 21.54           H
ATOM   1100  HA  ALA A  73      64.996  40.461  19.905  1.00 22.84           H
ATOM   1101  HB1 ALA A  73      64.204  42.115  18.453  1.00 25.12           H
ATOM   1102  HB2 ALA A  73      64.078  40.683  17.776  1.00 25.12           H
ATOM   1103  HB3 ALA A  73      62.794  41.385  18.394  1.00 25.12           H
ATOM   1104  N   ALA A  74      62.383  41.331  21.452  1.00 17.04           N
ATOM   1105  CA  ALA A  74      61.879  42.051  22.606  1.00 18.40           C
ATOM   1106  C   ALA A  74      62.212  41.362  23.922  1.00 19.35           C
ATOM   1107  O   ALA A  74      61.752  41.812  24.968  1.00 18.60           O
ATOM   1108  CB  ALA A  74      60.367  42.229  22.472  1.00 19.18           C
ATOM   1109  H   ALA A  74      61.812  40.782  21.116  1.00 20.46           H
ATOM   1110  HA  ALA A  74      62.282  42.934  22.624  1.00 22.09           H
ATOM   1111  HB1 ALA A  74      60.036  42.711  23.246  1.00 23.02           H
ATOM   1112  HB2 ALA A  74      60.178  42.731  21.664  1.00 23.02           H
ATOM   1113  HB3 ALA A  74      59.949  41.354  22.424  1.00 23.02           H
ATOM   1114  N   GLY A  75      62.966  40.272  23.888  1.00 18.58           N
ATOM   1115  CA  GLY A  75      63.412  39.623  25.097  1.00 18.71           C
ATOM   1116  C   GLY A  75      62.385  38.742  25.754  1.00 18.89           C
ATOM   1117  O   GLY A  75      62.527  38.417  26.934  1.00 17.00           O
ATOM   1118  H   GLY A  75      63.233  39.890  23.166  1.00 22.30           H
ATOM   1119  HA2 GLY A  75      64.189  39.078  24.894  1.00 22.45           H
ATOM   1120  HA3 GLY A  75      63.680  40.300  25.738  1.00 22.45           H
ATOM   1121  N   VAL A  76      61.341  38.350  25.025  1.00 14.98           N
ATOM   1122  CA  VAL A  76      60.237  37.603  25.614  1.00 16.20           C
ATOM   1123  C   VAL A  76      60.688  36.200  26.009  1.00 17.88           C
ATOM   1124  O   VAL A  76      61.300  35.478  25.216  1.00 20.40           O
ATOM   1125  CB  VAL A  76      59.046  37.565  24.644  1.00 16.77           C
ATOM   1126  CG1 VAL A  76      57.926  36.655  25.173  1.00 17.60           C
ATOM   1127  CG2 VAL A  76      58.533  38.978  24.426  1.00 18.71           C
ATOM   1128  H   VAL A  76      61.250  38.505  24.184  1.00 17.98           H
ATOM   1129  HA  VAL A  76      59.947  38.058  26.420  1.00 19.45           H
ATOM   1130  HB  VAL A  76      59.343  37.215  23.790  1.00 20.13           H
ATOM   1131 HG11 VAL A  76      57.194  36.655  24.538  1.00 21.12           H
ATOM   1132 HG12 VAL A  76      58.274  35.756  25.278  1.00 21.12           H
ATOM   1133 HG13 VAL A  76      57.622  36.995  26.029  1.00 21.12           H
ATOM   1134 HG21 VAL A  76      57.782  38.950  23.813  1.00 22.46           H
ATOM   1135 HG22 VAL A  76      58.252  39.347  25.278  1.00 22.46           H
ATOM   1136 HG23 VAL A  76      59.246  39.518  24.051  1.00 22.46           H
ATOM   1137  N   THR A  77      60.399  35.826  27.245  1.00 15.39           N
ATOM   1138  CA  THR A  77      60.710  34.536  27.835  1.00 15.71           C
ATOM   1139  C   THR A  77      59.441  33.770  28.166  1.00 17.72           C
ATOM   1140  O   THR A  77      58.366  34.362  28.302  1.00 15.17           O
ATOM   1141  CB  THR A  77      61.480  34.699  29.146  1.00 17.22           C
ATOM   1142  OG1 THR A  77      60.619  35.325  30.104  1.00 15.57           O
ATOM   1143  CG2 THR A  77      62.740  35.542  28.969  1.00 18.21           C
ATOM   1144  H   THR A  77      59.993  36.344  27.798  1.00 18.48           H
ATOM   1145  HA  THR A  77      61.244  34.010  27.219  1.00 18.86           H
ATOM   1146  HB  THR A  77      61.743  33.825  29.475  1.00 20.67           H
ATOM   1147  HG1 THR A  77      61.024  35.424  30.833  1.00 18.69           H
ATOM   1148 HG21 THR A  77      63.204  35.626  29.817  1.00 21.86           H
ATOM   1149 HG22 THR A  77      63.332  35.121  28.326  1.00 21.86           H
ATOM   1150 HG23 THR A  77      62.504  36.427  28.649  1.00 21.86           H
ATOM   1151  N   PRO A  78      59.541  32.454  28.400  1.00 14.38           N
ATOM   1152  CA  PRO A  78      58.341  31.739  28.856  1.00 14.58           C
ATOM   1153  C   PRO A  78      57.782  32.284  30.151  1.00 14.22           C
ATOM   1154  O   PRO A  78      56.554  32.366  30.294  1.00 16.06           O
ATOM   1155  CB  PRO A  78      58.829  30.296  29.007  1.00 15.99           C
ATOM   1156  CG  PRO A  78      59.911  30.197  28.008  1.00 16.75           C
ATOM   1157  CD  PRO A  78      60.632  31.515  28.101  1.00 17.24           C
ATOM   1158  HA  PRO A  78      57.653  31.773  28.174  1.00 17.51           H
ATOM   1159  HB2 PRO A  78      59.169  30.152  29.904  1.00 19.19           H
ATOM   1160  HB3 PRO A  78      58.108  29.679  28.803  1.00 19.19           H
ATOM   1161  HG2 PRO A  78      60.503  29.463  28.236  1.00 20.11           H
ATOM   1162  HG3 PRO A  78      59.532  30.073  27.124  1.00 20.11           H
ATOM   1163  HD2 PRO A  78      61.277  31.500  28.826  1.00 20.69           H
ATOM   1164  HD3 PRO A  78      61.049  31.736  27.254  1.00 20.69           H
ATOM   1165  N   ALA A  79      58.635  32.653  31.110  1.00 17.63           N
ATOM   1166  CA  ALA A  79      58.119  33.231  32.348  1.00 16.39           C
ATOM   1167  C   ALA A  79      57.298  34.482  32.071  1.00 16.31           C
ATOM   1168  O   ALA A  79      56.230  34.677  32.670  1.00 15.61           O
ATOM   1169  CB  ALA A  79      59.267  33.545  33.309  1.00 19.95           C
ATOM   1170  H   ALA A  79      59.491  32.582  31.070  1.00 21.16           H
ATOM   1171  HA  ALA A  79      57.539  32.584  32.778  1.00 19.68           H
ATOM   1172  HB1 ALA A  79      58.902  33.927  34.122  1.00 23.94           H
ATOM   1173  HB2 ALA A  79      59.741  32.723  33.513  1.00 23.94           H
ATOM   1174  HB3 ALA A  79      59.868  34.177  32.886  1.00 23.94           H
ATOM   1175  N   GLN A  80      57.776  35.354  31.178  1.00 14.29           N
ATOM   1176  CA  GLN A  80      56.990  36.545  30.845  1.00 14.83           C
ATOM   1177  C   GLN A  80      55.681  36.166  30.164  1.00 14.23           C
ATOM   1178  O   GLN A  80      54.642  36.800  30.383  1.00 13.56           O
ATOM   1179  CB  GLN A  80      57.806  37.490  29.969  1.00 17.97           C
ATOM   1180  CG  GLN A  80      58.940  38.169  30.746  1.00 17.37           C
ATOM   1181  CD  GLN A  80      59.851  39.008  29.875  1.00 22.01           C
ATOM   1182  OE1 GLN A  80      59.805  38.934  28.653  1.00 24.21           O
ATOM   1183  NE2 GLN A  80      60.671  39.830  30.509  1.00 31.45           N
ATOM   1184  H   GLN A  80      58.527  35.284  30.764  1.00 17.15           H
ATOM   1185  HA  GLN A  80      56.772  37.014  31.665  1.00 17.80           H
ATOM   1186  HB2 GLN A  80      58.200  36.987  29.239  1.00 21.57           H
ATOM   1187  HB3 GLN A  80      57.223  38.183  29.620  1.00 21.57           H
ATOM   1188  HG2 GLN A  80      58.554  38.750  31.420  1.00 20.85           H
ATOM   1189  HG3 GLN A  80      59.482  37.485  31.171  1.00 20.85           H
ATOM   1190 HE21 GLN A  80      60.665  39.865  31.369  1.00 37.75           H
ATOM   1191 HE22 GLN A  80      61.210  40.330  30.062  1.00 37.75           H
ATOM   1192  N   CYS A  81      55.702  35.113  29.351  1.00 13.49           N
ATOM   1193  CA  CYS A  81      54.472  34.649  28.738  1.00 11.93           C
ATOM   1194  C   CYS A  81      53.462  34.234  29.793  1.00 12.47           C
ATOM   1195  O   CYS A  81      52.267  34.527  29.674  1.00 11.86           O
ATOM   1196  CB  CYS A  81      54.771  33.481  27.801  1.00 14.29           C
ATOM   1197  SG  CYS A  81      55.615  33.964  26.260  1.00 14.29           S
ATOM   1198  H   CYS A  81      56.404  34.660  29.144  1.00 16.20           H
ATOM   1199  HA  CYS A  81      54.086  35.368  28.213  1.00 14.32           H
ATOM   1200  HB2 CYS A  81      55.341  32.847  28.265  1.00 17.16           H
ATOM   1201  HB3 CYS A  81      53.934  33.054  27.559  1.00 17.16           H
ATOM   1202  HG  CYS A  81      56.662  34.482  26.534  1.00 17.15           H
ATOM   1203  N   PHE A  82      53.906  33.503  30.798  1.00 13.92           N
ATOM   1204  CA  PHE A  82      52.969  33.085  31.826  1.00 12.88           C
ATOM   1205  C   PHE A  82      52.462  34.280  32.624  1.00 15.91           C
ATOM   1206  O   PHE A  82      51.298  34.292  33.015  1.00 15.52           O
ATOM   1207  CB  PHE A  82      53.600  32.019  32.709  1.00 12.17           C
ATOM   1208  CG  PHE A  82      53.457  30.627  32.142  1.00 17.02           C
ATOM   1209  CD1 PHE A  82      52.237  29.990  32.197  1.00 16.54           C
ATOM   1210  CD2 PHE A  82      54.511  29.976  31.546  1.00 21.73           C
ATOM   1211  CE1 PHE A  82      52.055  28.722  31.658  1.00 14.22           C
ATOM   1212  CE2 PHE A  82      54.345  28.686  31.013  1.00 25.18           C
ATOM   1213  CZ  PHE A  82      53.104  28.065  31.078  1.00 19.89           C
ATOM   1214  H   PHE A  82      54.717  33.242  30.910  1.00 16.71           H
ATOM   1215  HA  PHE A  82      52.200  32.682  31.393  1.00 15.46           H
ATOM   1216  HB2 PHE A  82      54.547  32.207  32.803  1.00 14.60           H
ATOM   1217  HB3 PHE A  82      53.171  32.034  33.578  1.00 14.60           H
ATOM   1218  HD1 PHE A  82      51.513  30.426  32.586  1.00 19.86           H
ATOM   1219  HD2 PHE A  82      55.342  30.390  31.500  1.00 26.09           H
ATOM   1220  HE1 PHE A  82      51.223  28.310  31.713  1.00 17.07           H
ATOM   1221  HE2 PHE A  82      55.064  28.251  30.615  1.00 30.22           H
ATOM   1222  HZ  PHE A  82      52.987  27.212  30.726  1.00 23.88           H
ATOM   1223  N   GLU A  83      53.281  35.331  32.805  1.00 16.56           N
ATOM   1224  CA  GLU A  83      52.756  36.552  33.421  1.00 17.69           C
ATOM   1225  C   GLU A  83      51.670  37.179  32.551  1.00 15.21           C
ATOM   1226  O   GLU A  83      50.642  37.637  33.064  1.00 14.49           O
ATOM   1227  CB  GLU A  83      53.883  37.557  33.676  1.00 18.57           C
ATOM   1228  CG  GLU A  83      54.935  37.099  34.691  1.00 16.34           C
ATOM   1229  CD  GLU A  83      56.258  37.865  34.609  1.00 32.30           C
ATOM   1230  OE1 GLU A  83      56.375  38.857  33.855  1.00 34.90           O
ATOM   1231  OE2 GLU A  83      57.209  37.449  35.300  1.00 38.97           O1-
ATOM   1232  H   GLU A  83      54.112  35.359  32.588  1.00 19.87           H
ATOM   1233  HA  GLU A  83      52.359  36.326  34.277  1.00 21.23           H
ATOM   1234  HB2 GLU A  83      54.340  37.727  32.837  1.00 22.29           H
ATOM   1235  HB3 GLU A  83      53.494  38.381  34.008  1.00 22.29           H
ATOM   1236  HG2 GLU A  83      54.579  37.221  35.585  1.00 19.61           H
ATOM   1237  HG3 GLU A  83      55.127  36.161  34.540  1.00 19.61           H
ATOM   1238  N   MET A  84      51.887  37.208  31.235  1.00 13.07           N
ATOM   1239  CA  MET A  84      50.880  37.713  30.304  1.00 13.31           C
ATOM   1240  C   MET A  84      49.606  36.899  30.398  1.00 13.37           C
ATOM   1241  O   MET A  84      48.502  37.454  30.431  1.00 14.37           O
ATOM   1242  CB  MET A  84      51.400  37.670  28.863  1.00 14.41           C
ATOM   1243  CG  MET A  84      52.525  38.626  28.556  1.00 14.69           C
ATOM   1244  SD  MET A  84      53.111  38.499  26.835  1.00 17.83           S
ATOM   1245  CE  MET A  84      51.725  39.164  25.978  1.00 17.94           C
ATOM   1246  H   MET A  84      52.611  36.940  30.857  1.00 15.69           H
ATOM   1247  HA  MET A  84      50.682  38.637  30.524  1.00 15.98           H
ATOM   1248  HB2 MET A  84      51.721  36.773  28.679  1.00 17.30           H
ATOM   1249  HB3 MET A  84      50.666  37.882  28.265  1.00 17.30           H
ATOM   1250  HG2 MET A  84      52.216  39.534  28.702  1.00 17.63           H
ATOM   1251  HG3 MET A  84      53.273  38.432  29.143  1.00 17.63           H
ATOM   1252  HE1 MET A  84      51.909  39.155  25.025  1.00 21.53           H
ATOM   1253  HE2 MET A  84      50.945  38.621  26.170  1.00 21.53           H
ATOM   1254  HE3 MET A  84      51.576  40.075  26.277  1.00 21.53           H
ATOM   1255  N   LEU A  85      49.741  35.570  30.417  1.00 12.84           N
ATOM   1256  CA  LEU A  85      48.566  34.716  30.453  1.00 12.51           C
ATOM   1257  C   LEU A  85      47.723  35.003  31.688  1.00 13.20           C
ATOM   1258  O   LEU A  85      46.491  35.038  31.612  1.00 13.80           O
ATOM   1259  CB  LEU A  85      48.976  33.251  30.412  1.00 13.88           C
ATOM   1260  CG  LEU A  85      49.548  32.830  29.050  1.00 14.49           C
ATOM   1261  CD1 LEU A  85      50.361  31.539  29.144  1.00 14.02           C
ATOM   1262  CD2 LEU A  85      48.440  32.704  28.012  1.00 12.39           C
ATOM   1263  H   LEU A  85      50.491  35.150  30.409  1.00 15.41           H
ATOM   1264  HA  LEU A  85      48.021  34.896  29.671  1.00 15.01           H
ATOM   1265  HB2 LEU A  85      49.657  33.095  31.084  1.00 16.66           H
ATOM   1266  HB3 LEU A  85      48.198  32.701  30.593  1.00 16.66           H
ATOM   1267  HG  LEU A  85      50.150  33.527  28.745  1.00 17.39           H
ATOM   1268 HD11 LEU A  85      50.700  31.315  28.263  1.00 16.83           H
ATOM   1269 HD12 LEU A  85      51.099  31.676  29.759  1.00 16.83           H
ATOM   1270 HD13 LEU A  85      49.787  30.828  29.469  1.00 16.83           H
ATOM   1271 HD21 LEU A  85      48.830  32.438  27.165  1.00 14.87           H
ATOM   1272 HD22 LEU A  85      47.804  32.034  28.310  1.00 14.87           H
ATOM   1273 HD23 LEU A  85      47.997  33.562  27.918  1.00 14.87           H
ATOM   1274  N   ALA A  86      48.366  35.194  32.837  1.00 14.78           N
ATOM   1275  CA  ALA A  86      47.618  35.494  34.049  1.00 15.51           C
ATOM   1276  C   ALA A  86      46.803  36.772  33.891  1.00 16.02           C
ATOM   1277  O   ALA A  86      45.634  36.828  34.305  1.00 17.29           O
ATOM   1278  CB  ALA A  86      48.574  35.609  35.236  1.00 18.05           C
ATOM   1279  H   ALA A  86      49.219  35.156  32.939  1.00 17.74           H
ATOM   1280  HA  ALA A  86      47.002  34.766  34.229  1.00 18.62           H
ATOM   1281  HB1 ALA A  86      48.062  35.808  36.035  1.00 21.66           H
ATOM   1282  HB2 ALA A  86      49.044  34.767  35.345  1.00 21.66           H
ATOM   1283  HB3 ALA A  86      49.208  36.322  35.062  1.00 21.66           H
ATOM   1284  N   LEU A  87      47.410  37.804  33.310  1.00 16.83           N
ATOM   1285  CA  LEU A  87      46.727  39.077  33.120  1.00 18.42           C
ATOM   1286  C   LEU A  87      45.596  38.945  32.125  1.00 17.96           C
ATOM   1287  O   LEU A  87      44.526  39.536  32.301  1.00 17.56           O
ATOM   1288  CB  LEU A  87      47.710  40.136  32.640  1.00 17.62           C
ATOM   1289  CG  LEU A  87      48.877  40.525  33.554  1.00 27.68           C
ATOM   1290  CD1 LEU A  87      49.776  41.505  32.844  1.00 30.68           C
ATOM   1291  CD2 LEU A  87      48.364  41.130  34.888  1.00 34.09           C
ATOM   1292  H   LEU A  87      48.218  37.791  33.016  1.00 20.20           H
ATOM   1293  HA  LEU A  87      46.354  39.369  33.967  1.00 22.11           H
ATOM   1294  HB2 LEU A  87      48.100  39.822  31.809  1.00 21.15           H
ATOM   1295  HB3 LEU A  87      47.209  40.947  32.466  1.00 21.15           H
ATOM   1296  HG  LEU A  87      49.397  39.733  33.762  1.00 33.22           H
ATOM   1297 HD11 LEU A  87      50.510  41.744  33.432  1.00 36.82           H
ATOM   1298 HD12 LEU A  87      50.120  41.090  32.037  1.00 36.82           H
ATOM   1299 HD13 LEU A  87      49.264  42.296  32.616  1.00 36.82           H
ATOM   1300 HD21 LEU A  87      49.125  41.365  35.441  1.00 40.91           H
ATOM   1301 HD22 LEU A  87      47.838  41.922  34.693  1.00 40.91           H
ATOM   1302 HD23 LEU A  87      47.815  40.471  35.341  1.00 40.91           H
ATOM   1303  N   ILE A  88      45.807  38.175  31.061  1.00 15.51           N
ATOM   1304  CA  ILE A  88      44.741  37.993  30.073  1.00 15.39           C
ATOM   1305  C   ILE A  88      43.541  37.317  30.721  1.00 15.93           C
ATOM   1306  O   ILE A  88      42.396  37.729  30.525  1.00 15.53           O
ATOM   1307  CB  ILE A  88      45.265  37.185  28.875  1.00 14.38           C
ATOM   1308  CG1 ILE A  88      46.340  37.978  28.128  1.00 12.94           C
ATOM   1309  CG2 ILE A  88      44.150  36.810  27.941  1.00 15.24           C
ATOM   1310  CD1 ILE A  88      47.227  37.128  27.285  1.00 13.59           C
ATOM   1311  H   ILE A  88      46.538  37.757  30.887  1.00 18.62           H
ATOM   1312  HA  ILE A  88      44.457  38.862  29.749  1.00 18.47           H
ATOM   1313  HB  ILE A  88      45.667  36.369  29.211  1.00 17.26           H
ATOM   1314 HG12 ILE A  88      45.908  38.623  27.547  1.00 15.54           H
ATOM   1315 HG13 ILE A  88      46.897  38.438  28.775  1.00 15.54           H
ATOM   1316 HG21 ILE A  88      44.516  36.303  27.199  1.00 18.29           H
ATOM   1317 HG22 ILE A  88      43.503  36.271  28.422  1.00 18.29           H
ATOM   1318 HG23 ILE A  88      43.728  37.620  27.612  1.00 18.29           H
ATOM   1319 HD11 ILE A  88      47.880  37.694  26.844  1.00 16.32           H
ATOM   1320 HD12 ILE A  88      47.677  36.483  27.852  1.00 16.32           H
ATOM   1321 HD13 ILE A  88      46.687  36.668  26.624  1.00 16.32           H
ATOM   1322  N   ARG A  89      43.783  36.249  31.488  1.00 12.66           N
ATOM   1323  CA  ARG A  89      42.690  35.553  32.153  1.00 15.81           C
ATOM   1324  C   ARG A  89      42.010  36.445  33.186  1.00 16.03           C
ATOM   1325  O   ARG A  89      40.791  36.378  33.371  1.00 16.21           O
ATOM   1326  CB  ARG A  89      43.235  34.286  32.802  1.00 15.07           C
ATOM   1327  CG  ARG A  89      42.243  33.549  33.675  1.00 13.26           C
ATOM   1328  CD  ARG A  89      40.980  33.205  32.945  1.00 15.93           C
ATOM   1329  NE  ARG A  89      41.245  32.135  31.986  1.00 14.96           N
ATOM   1330  CZ  ARG A  89      40.659  31.992  30.804  1.00 15.37           C
ATOM   1331  NH1 ARG A  89      39.778  32.882  30.334  1.00 12.83           N
ATOM   1332  NH2 ARG A  89      40.998  30.949  30.054  1.00 15.20           N1+
ATOM   1333  H   ARG A  89      44.562  35.915  31.634  1.00 15.20           H
ATOM   1334  HA  ARG A  89      42.027  35.295  31.493  1.00 18.97           H
ATOM   1335  HB2 ARG A  89      43.520  33.677  32.103  1.00 18.09           H
ATOM   1336  HB3 ARG A  89      43.994  34.525  33.357  1.00 18.09           H
ATOM   1337  HG2 ARG A  89      42.647  32.723  33.985  1.00 15.92           H
ATOM   1338  HG3 ARG A  89      42.010  34.109  34.432  1.00 15.92           H
ATOM   1339  HD2 ARG A  89      40.312  32.896  33.577  1.00 19.12           H
ATOM   1340  HD3 ARG A  89      40.660  33.983  32.462  1.00 19.12           H
ATOM   1341  HE  ARG A  89      41.833  31.547  32.207  1.00 17.96           H
ATOM   1342 HH11 ARG A  89      39.552  33.559  30.814  1.00 15.40           H
ATOM   1343 HH12 ARG A  89      39.422  32.767  29.559  1.00 15.40           H
ATOM   1344 HH21 ARG A  89      41.573  30.379  30.344  1.00 18.25           H
ATOM   1345 HH22 ARG A  89      40.644  30.846  29.277  1.00 18.25           H
ATOM   1346  N   GLU A  90      42.788  37.277  33.879  1.00 16.68           N
ATOM   1347  CA  GLU A  90      42.203  38.182  34.864  1.00 15.59           C
ATOM   1348  C   GLU A  90      41.244  39.167  34.227  1.00 16.48           C
ATOM   1349  O   GLU A  90      40.309  39.631  34.884  1.00 19.33           O
ATOM   1350  CB  GLU A  90      43.301  38.944  35.604  1.00 17.62           C
ATOM   1351  CG  GLU A  90      43.963  38.133  36.634  1.00 25.76           C
ATOM   1352  CD  GLU A  90      45.152  38.838  37.215  1.00 34.46           C
ATOM   1353  OE1 GLU A  90      45.430  40.000  36.800  1.00 32.69           O
ATOM   1354  OE2 GLU A  90      45.801  38.219  38.087  1.00 39.81           O1-
ATOM   1355  H   GLU A  90      43.642  37.336  33.799  1.00 20.03           H
ATOM   1356  HA  GLU A  90      41.708  37.661  35.515  1.00 18.71           H
ATOM   1357  HB2 GLU A  90      43.974  39.226  34.966  1.00 21.16           H
ATOM   1358  HB3 GLU A  90      42.910  39.718  36.038  1.00 21.16           H
ATOM   1359  HG2 GLU A  90      43.335  37.954  37.353  1.00 30.91           H
ATOM   1360  HG3 GLU A  90      44.266  37.300  36.240  1.00 30.91           H
ATOM   1361  N   LYS A  91      41.459  39.516  32.963  1.00 13.67           N
ATOM   1362  CA  LYS A  91      40.594  40.450  32.261  1.00 14.92           C
ATOM   1363  C   LYS A  91      39.398  39.764  31.632  1.00 15.57           C
ATOM   1364  O   LYS A  91      38.362  40.394  31.437  1.00 15.73           O
ATOM   1365  CB  LYS A  91      41.361  41.169  31.146  1.00 14.01           C
ATOM   1366  CG  LYS A  91      42.381  42.171  31.623  1.00 16.43           C
ATOM   1367  CD  LYS A  91      43.055  42.946  30.477  1.00 17.68           C
ATOM   1368  CE  LYS A  91      44.029  42.115  29.693  1.00 21.42           C
ATOM   1369  NZ  LYS A  91      44.936  43.006  28.876  1.00 20.83           N1+
ATOM   1370  H   LYS A  91      42.110  39.220  32.486  1.00 16.40           H
ATOM   1371  HA  LYS A  91      40.269  41.117  32.886  1.00 17.91           H
ATOM   1372  HB2 LYS A  91      41.828  40.506  30.614  1.00 16.82           H
ATOM   1373  HB3 LYS A  91      40.724  41.643  30.588  1.00 16.82           H
ATOM   1374  HG2 LYS A  91      41.942  42.814  32.201  1.00 19.72           H
ATOM   1375  HG3 LYS A  91      43.074  41.703  32.115  1.00 19.72           H
ATOM   1376  HD2 LYS A  91      42.371  43.261  29.865  1.00 21.22           H
ATOM   1377  HD3 LYS A  91      43.538  43.700  30.849  1.00 21.22           H
ATOM   1378  HE2 LYS A  91      44.575  41.595  30.303  1.00 25.71           H
ATOM   1379  HE3 LYS A  91      43.544  41.531  29.089  1.00 25.71           H
ATOM   1380  HZ1 LYS A  91      45.512  42.510  28.412  1.00 25.00           H
ATOM   1381  HZ2 LYS A  91      44.453  43.493  28.309  1.00 25.00           H
ATOM   1382  HZ3 LYS A  91      45.390  43.551  29.412  1.00 25.00           H
ATOM   1383  N   HIS A  92      39.544  38.486  31.284  1.00 15.43           N
ATOM   1384  CA  HIS A  92      38.621  37.801  30.386  1.00 14.48           C
ATOM   1385  C   HIS A  92      38.362  36.430  30.986  1.00 18.22           C
ATOM   1386  O   HIS A  92      39.112  35.479  30.733  1.00 14.81           O
ATOM   1387  CB  HIS A  92      39.206  37.652  28.981  1.00 14.20           C
ATOM   1388  CG  HIS A  92      39.622  38.943  28.347  1.00 16.24           C
ATOM   1389  ND1 HIS A  92      38.716  39.832  27.816  1.00 16.28           N1+
ATOM   1390  CD2 HIS A  92      40.844  39.484  28.140  1.00 13.43           C
ATOM   1391  CE1 HIS A  92      39.357  40.867  27.311  1.00 17.63           C
ATOM   1392  NE2 HIS A  92      40.650  40.681  27.493  1.00 14.84           N
ATOM   1393  H   HIS A  92      40.185  37.985  31.563  1.00 18.52           H
ATOM   1394  HA  HIS A  92      37.784  38.287  30.332  1.00 17.38           H
ATOM   1395  HB2 HIS A  92      38.538  37.244  28.408  1.00 17.05           H
ATOM   1396  HB3 HIS A  92      39.988  37.081  29.029  1.00 17.05           H
ATOM   1397  HD1 HIS A  92      37.863  39.726  27.812  1.00 19.55           H
ATOM   1398  HD2 HIS A  92      41.661  39.114  28.386  1.00 16.13           H
ATOM   1399  HE1 HIS A  92      38.964  41.603  26.900  1.00 21.16           H
ATOM   1400  HE2 HIS A  92      41.272  41.225  27.252  1.00 17.82           H
ATOM   1401  N   PRO A  93      37.307  36.287  31.802  1.00 16.53           N
ATOM   1402  CA  PRO A  93      37.178  35.069  32.621  1.00 16.39           C
ATOM   1403  C   PRO A  93      36.712  33.804  31.913  1.00 18.14           C
ATOM   1404  O   PRO A  93      36.961  32.703  32.422  1.00 17.08           O
ATOM   1405  CB  PRO A  93      36.137  35.484  33.682  1.00 21.31           C
ATOM   1406  CG  PRO A  93      35.309  36.510  32.984  1.00 18.51           C
ATOM   1407  CD  PRO A  93      36.340  37.322  32.216  1.00 19.29           C
ATOM   1408  HA  PRO A  93      38.020  34.884  33.066  1.00 19.67           H
ATOM   1409  HB2 PRO A  93      35.599  34.717  33.935  1.00 25.58           H
ATOM   1410  HB3 PRO A  93      36.585  35.865  34.453  1.00 25.58           H
ATOM   1411  HG2 PRO A  93      34.685  36.078  32.380  1.00 22.22           H
ATOM   1412  HG3 PRO A  93      34.844  37.060  33.634  1.00 22.22           H
ATOM   1413  HD2 PRO A  93      35.936  37.742  31.441  1.00 23.15           H
ATOM   1414  HD3 PRO A  93      36.764  37.973  32.798  1.00 23.15           H
ATOM   1415  N   THR A  94      36.002  33.924  30.798  1.00 14.20           N
ATOM   1416  CA  THR A  94      35.375  32.762  30.186  1.00 14.06           C
ATOM   1417  C   THR A  94      35.997  32.339  28.873  1.00 16.01           C
ATOM   1418  O   THR A  94      35.749  31.212  28.434  1.00 15.27           O
ATOM   1419  CB  THR A  94      33.882  33.004  29.931  1.00 17.27           C
ATOM   1420  OG1 THR A  94      33.679  34.146  29.087  1.00 18.08           O
ATOM   1421  CG2 THR A  94      33.202  33.237  31.242  1.00 22.72           C
ATOM   1422  H   THR A  94      35.870  34.663  30.379  1.00 17.04           H
ATOM   1423  HA  THR A  94      35.450  32.014  30.799  1.00 16.88           H
ATOM   1424  HB  THR A  94      33.492  32.220  29.515  1.00 20.73           H
ATOM   1425  HG1 THR A  94      34.000  34.833  29.450  1.00 21.71           H
ATOM   1426 HG21 THR A  94      32.255  33.392  31.101  1.00 27.27           H
ATOM   1427 HG22 THR A  94      33.312  32.462  31.815  1.00 27.27           H
ATOM   1428 HG23 THR A  94      33.586  34.011  31.682  1.00 27.27           H
ATOM   1429  N   ILE A  95      36.750  33.203  28.224  1.00 16.62           N
ATOM   1430  CA  ILE A  95      37.240  32.864  26.885  1.00 14.77           C
ATOM   1431  C   ILE A  95      38.216  31.700  27.001  1.00 11.58           C
ATOM   1432  O   ILE A  95      39.124  31.735  27.857  1.00 13.19           O
ATOM   1433  CB  ILE A  95      37.902  34.070  26.238  1.00 12.78           C
ATOM   1434  CG1 ILE A  95      38.316  33.716  24.808  1.00 12.68           C
ATOM   1435  CG2 ILE A  95      39.088  34.521  27.029  1.00 14.35           C
ATOM   1436  CD1 ILE A  95      38.641  34.898  23.943  1.00 15.64           C
ATOM   1437  H   ILE A  95      36.991  33.975  28.518  1.00 19.95           H
ATOM   1438  HA  ILE A  95      36.495  32.586  26.329  1.00 17.73           H
ATOM   1439  HB  ILE A  95      37.259  34.795  26.204  1.00 15.34           H
ATOM   1440 HG12 ILE A  95      39.104  33.152  24.844  1.00 15.22           H
ATOM   1441 HG13 ILE A  95      37.588  33.233  24.385  1.00 15.22           H
ATOM   1442 HG21 ILE A  95      39.486  35.289  26.590  1.00 17.23           H
ATOM   1443 HG22 ILE A  95      38.797  34.763  27.922  1.00 17.23           H
ATOM   1444 HG23 ILE A  95      39.730  33.796  27.075  1.00 17.23           H
ATOM   1445 HD11 ILE A  95      38.891  34.583  23.060  1.00 18.78           H
ATOM   1446 HD12 ILE A  95      37.859  35.468  23.882  1.00 18.78           H
ATOM   1447 HD13 ILE A  95      39.378  35.387  24.342  1.00 18.78           H
ATOM   1448  N   PRO A  96      38.104  30.658  26.183  1.00 13.29           N
ATOM   1449  CA  PRO A  96      39.084  29.582  26.301  1.00 13.13           C
ATOM   1450  C   PRO A  96      40.425  30.025  25.738  1.00 10.93           C
ATOM   1451  O   PRO A  96      40.480  30.739  24.730  1.00 12.12           O
ATOM   1452  CB  PRO A  96      38.481  28.447  25.477  1.00 12.63           C
ATOM   1453  CG  PRO A  96      37.020  28.760  25.376  1.00 13.08           C
ATOM   1454  CD  PRO A  96      36.992  30.279  25.297  1.00 12.30           C
ATOM   1455  HA  PRO A  96      39.185  29.304  27.225  1.00 15.76           H
ATOM   1456  HB2 PRO A  96      38.889  28.431  24.597  1.00 15.16           H
ATOM   1457  HB3 PRO A  96      38.619  27.603  25.934  1.00 15.16           H
ATOM   1458  HG2 PRO A  96      36.650  28.363  24.572  1.00 15.70           H
ATOM   1459  HG3 PRO A  96      36.558  28.444  26.167  1.00 15.70           H
ATOM   1460  HD2 PRO A  96      37.161  30.576  24.389  1.00 14.76           H
ATOM   1461  HD3 PRO A  96      36.151  30.622  25.638  1.00 14.76           H
ATOM   1462  N   ILE A  97      41.486  29.639  26.432  1.00 12.19           N
ATOM   1463  CA  ILE A  97      42.861  29.994  26.087  1.00 10.95           C
ATOM   1464  C   ILE A  97      43.651  28.705  25.878  1.00 13.08           C
ATOM   1465  O   ILE A  97      43.788  27.894  26.799  1.00 13.14           O
ATOM   1466  CB  ILE A  97      43.518  30.862  27.170  1.00 13.78           C
ATOM   1467  CG1 ILE A  97      42.806  32.209  27.281  1.00 14.85           C
ATOM   1468  CG2 ILE A  97      45.025  31.074  26.878  1.00 14.34           C
ATOM   1469  CD1 ILE A  97      43.280  33.059  28.429  1.00 17.88           C
ATOM   1470  H   ILE A  97      41.434  29.150  27.137  1.00 14.63           H
ATOM   1471  HA  ILE A  97      42.864  30.492  25.255  1.00 13.14           H
ATOM   1472  HB  ILE A  97      43.434  30.402  28.020  1.00 16.54           H
ATOM   1473 HG12 ILE A  97      42.954  32.708  26.463  1.00 17.83           H
ATOM   1474 HG13 ILE A  97      41.857  32.050  27.403  1.00 17.83           H
ATOM   1475 HG21 ILE A  97      45.408  31.624  27.579  1.00 17.21           H
ATOM   1476 HG22 ILE A  97      45.467  30.210  26.857  1.00 17.21           H
ATOM   1477 HG23 ILE A  97      45.121  31.516  26.020  1.00 17.21           H
ATOM   1478 HD11 ILE A  97      42.782  33.892  28.430  1.00 21.46           H
ATOM   1479 HD12 ILE A  97      43.129  32.581  29.259  1.00 21.46           H
ATOM   1480 HD13 ILE A  97      44.227  33.240  28.318  1.00 21.46           H
ATOM   1481  N   GLY A  98      44.161  28.519  24.672  1.00 11.97           N
ATOM   1482  CA  GLY A  98      44.979  27.370  24.340  1.00 14.59           C
ATOM   1483  C   GLY A  98      46.384  27.845  24.019  1.00 16.28           C
ATOM   1484  O   GLY A  98      46.564  28.851  23.327  1.00 14.72           O
ATOM   1485  H   GLY A  98      44.043  29.059  24.013  1.00 14.37           H
ATOM   1486  HA2 GLY A  98      45.014  26.756  25.091  1.00 17.52           H
ATOM   1487  HA3 GLY A  98      44.614  26.910  23.568  1.00 17.52           H
ATOM   1488  N   LEU A  99      47.365  27.107  24.505  1.00 12.63           N
ATOM   1489  CA  LEU A  99      48.758  27.350  24.166  1.00 10.74           C
ATOM   1490  C   LEU A  99      49.199  26.427  23.047  1.00 12.33           C
ATOM   1491  O   LEU A  99      48.791  25.265  22.980  1.00 13.88           O
ATOM   1492  CB  LEU A  99      49.671  27.126  25.368  1.00 12.02           C
ATOM   1493  CG  LEU A  99      49.359  27.958  26.596  1.00 11.69           C
ATOM   1494  CD1 LEU A  99      50.388  27.680  27.632  1.00 13.95           C
ATOM   1495  CD2 LEU A  99      49.275  29.452  26.188  1.00 13.08           C
ATOM   1496  H   LEU A  99      47.250  26.446  25.043  1.00 15.17           H
ATOM   1497  HA  LEU A  99      48.862  28.267  23.867  1.00 12.90           H
ATOM   1498  HB2 LEU A  99      49.613  26.193  25.627  1.00 14.43           H
ATOM   1499  HB3 LEU A  99      50.582  27.331  25.103  1.00 14.43           H
ATOM   1500  HG  LEU A  99      48.495  27.692  26.949  1.00 14.03           H
ATOM   1501 HD11 LEU A  99      50.193  28.210  28.421  1.00 16.75           H
ATOM   1502 HD12 LEU A  99      50.365  26.736  27.854  1.00 16.75           H
ATOM   1503 HD13 LEU A  99      51.261  27.917  27.282  1.00 16.75           H
ATOM   1504 HD21 LEU A  99      49.075  29.983  26.974  1.00 15.70           H
ATOM   1505 HD22 LEU A  99      50.127  29.724  25.812  1.00 15.70           H
ATOM   1506 HD23 LEU A  99      48.573  29.559  25.528  1.00 15.70           H
ATOM   1507  N   LEU A 100      50.083  26.959  22.209  1.00 11.29           N
ATOM   1508  CA  LEU A 100      50.798  26.219  21.179  1.00 16.28           C
ATOM   1509  C   LEU A 100      52.244  26.156  21.643  1.00 14.02           C
ATOM   1510  O   LEU A 100      52.940  27.184  21.702  1.00 11.76           O
ATOM   1511  CB  LEU A 100      50.683  26.893  19.813  1.00 12.98           C
ATOM   1512  CG  LEU A 100      51.258  26.129  18.610  1.00 13.21           C
ATOM   1513  CD1 LEU A 100      52.783  26.098  18.638  1.00 14.11           C
ATOM   1514  CD2 LEU A 100      50.700  24.761  18.461  1.00 15.95           C
ATOM   1515  H   LEU A 100      50.294  27.793  22.221  1.00 13.55           H
ATOM   1516  HA  LEU A 100      50.448  25.316  21.116  1.00 19.54           H
ATOM   1517  HB2 LEU A 100      49.742  27.047  19.631  1.00 15.58           H
ATOM   1518  HB3 LEU A 100      51.143  27.746  19.857  1.00 15.58           H
ATOM   1519  HG  LEU A 100      51.008  26.617  17.810  1.00 15.85           H
ATOM   1520 HD11 LEU A 100      53.103  25.608  17.864  1.00 16.94           H
ATOM   1521 HD12 LEU A 100      53.118  27.008  18.616  1.00 16.94           H
ATOM   1522 HD13 LEU A 100      53.075  25.658  19.452  1.00 16.94           H
ATOM   1523 HD21 LEU A 100      51.104  24.338  17.687  1.00 19.15           H
ATOM   1524 HD22 LEU A 100      50.901  24.250  19.260  1.00 19.15           H
ATOM   1525 HD23 LEU A 100      49.740  24.824  18.340  1.00 19.15           H
ATOM   1526  N   MET A 101      52.683  24.958  21.994  1.00 12.62           N
ATOM   1527  CA  MET A 101      53.981  24.751  22.595  1.00 12.17           C
ATOM   1528  C   MET A 101      54.802  23.830  21.724  1.00 14.20           C
ATOM   1529  O   MET A 101      54.265  23.017  20.976  1.00 12.25           O
ATOM   1530  CB  MET A 101      53.826  24.106  23.970  1.00 10.50           C
ATOM   1531  CG  MET A 101      52.998  24.904  24.965  1.00 11.59           C
ATOM   1532  SD  MET A 101      53.658  26.550  25.291  1.00 12.03           S
ATOM   1533  CE  MET A 101      55.347  26.178  25.790  1.00 13.75           C
ATOM   1534  H   MET A 101      52.233  24.233  21.890  1.00 15.15           H
ATOM   1535  HA  MET A 101      54.437  25.601  22.697  1.00 14.62           H
ATOM   1536  HB2 MET A 101      53.398  23.243  23.859  1.00 12.61           H
ATOM   1537  HB3 MET A 101      54.708  23.984  24.355  1.00 12.61           H
ATOM   1538  HG2 MET A 101      52.100  25.008  24.614  1.00 13.91           H
ATOM   1539  HG3 MET A 101      52.970  24.423  25.807  1.00 13.91           H
ATOM   1540  HE1 MET A 101      55.805  27.008  25.993  1.00 16.50           H
ATOM   1541  HE2 MET A 101      55.325  25.610  26.576  1.00 16.50           H
ATOM   1542  HE3 MET A 101      55.797  25.720  25.062  1.00 16.50           H
ATOM   1543  N   TYR A 102      56.122  23.939  21.873  1.00 11.37           N
ATOM   1544  CA  TYR A 102      57.015  22.873  21.479  1.00 11.54           C
ATOM   1545  C   TYR A 102      57.460  22.098  22.713  1.00 10.19           C
ATOM   1546  O   TYR A 102      57.567  22.630  23.824  1.00 12.30           O
ATOM   1547  CB  TYR A 102      58.220  23.427  20.691  1.00 12.79           C
ATOM   1548  CG  TYR A 102      57.800  23.813  19.280  1.00 11.20           C
ATOM   1549  CD1 TYR A 102      57.905  22.925  18.226  1.00 14.45           C
ATOM   1550  CD2 TYR A 102      57.269  25.055  19.025  1.00 12.00           C
ATOM   1551  CE1 TYR A 102      57.488  23.269  16.950  1.00 14.38           C
ATOM   1552  CE2 TYR A 102      56.862  25.421  17.745  1.00 14.35           C
ATOM   1553  CZ  TYR A 102      56.959  24.516  16.712  1.00 17.42           C
ATOM   1554  OH  TYR A 102      56.588  24.878  15.420  1.00 18.28           O
ATOM   1555  H   TYR A 102      56.519  24.627  22.202  1.00 13.65           H
ATOM   1556  HA  TYR A 102      56.537  22.261  20.898  1.00 13.85           H
ATOM   1557  HB2 TYR A 102      58.563  24.217  21.137  1.00 15.35           H
ATOM   1558  HB3 TYR A 102      58.908  22.746  20.632  1.00 15.35           H
ATOM   1559  HD1 TYR A 102      58.247  22.074  18.379  1.00 17.34           H
ATOM   1560  HD2 TYR A 102      57.187  25.667  19.721  1.00 14.40           H
ATOM   1561  HE1 TYR A 102      57.576  22.661  16.252  1.00 17.26           H
ATOM   1562  HE2 TYR A 102      56.512  26.268  17.591  1.00 17.22           H
ATOM   1563  HH  TYR A 102      56.283  25.661  15.418  1.00 21.94           H
ATOM   1564  N   ALA A 103      57.756  20.826  22.485  1.00 10.51           N
ATOM   1565  CA  ALA A 103      57.945  19.889  23.576  1.00 10.42           C
ATOM   1566  C   ALA A 103      59.015  20.343  24.547  1.00 12.18           C
ATOM   1567  O   ALA A 103      58.864  20.151  25.753  1.00 11.43           O
ATOM   1568  CB  ALA A 103      58.286  18.504  23.021  1.00 11.45           C
ATOM   1569  H   ALA A 103      57.851  20.481  21.703  1.00 12.62           H
ATOM   1570  HA  ALA A 103      57.113  19.813  24.069  1.00 12.51           H
ATOM   1571  HB1 ALA A 103      58.410  17.890  23.762  1.00 13.74           H
ATOM   1572  HB2 ALA A 103      57.557  18.202  22.458  1.00 13.74           H
ATOM   1573  HB3 ALA A 103      59.103  18.565  22.501  1.00 13.74           H
ATOM   1574  N   ASN A 104      60.140  20.866  24.057  1.00 11.06           N
ATOM   1575  CA  ASN A 104      61.211  21.133  25.006  1.00 11.60           C
ATOM   1576  C   ASN A 104      60.775  22.118  26.087  1.00 11.33           C
ATOM   1577  O   ASN A 104      61.244  22.033  27.221  1.00 13.40           O
ATOM   1578  CB  ASN A 104      62.469  21.655  24.351  1.00 13.45           C
ATOM   1579  CG  ASN A 104      63.663  21.471  25.266  1.00 13.65           C
ATOM   1580  OD1 ASN A 104      63.846  20.380  25.824  1.00 13.58           O
ATOM   1581  ND2 ASN A 104      64.415  22.533  25.498  1.00 14.57           N
ATOM   1582  H   ASN A 104      60.300  21.062  23.235  1.00 13.28           H
ATOM   1583  HA  ASN A 104      61.440  20.301  25.449  1.00 13.92           H
ATOM   1584  HB2 ASN A 104      62.633  21.164  23.531  1.00 16.14           H
ATOM   1585  HB3 ASN A 104      62.368  22.601  24.166  1.00 16.14           H
ATOM   1586 HD21 ASN A 104      65.102  22.469  26.012  1.00 17.49           H
ATOM   1587 HD22 ASN A 104      64.218  23.287  25.135  1.00 17.49           H
ATOM   1588  N   LEU A 105      59.933  23.099  25.728  1.00 12.02           N
ATOM   1589  CA  LEU A 105      59.481  24.091  26.711  1.00 12.12           C
ATOM   1590  C   LEU A 105      58.530  23.489  27.739  1.00 11.58           C
ATOM   1591  O   LEU A 105      58.432  23.997  28.870  1.00 14.71           O
ATOM   1592  CB  LEU A 105      58.810  25.269  26.002  1.00 12.32           C
ATOM   1593  CG  LEU A 105      59.710  26.116  25.095  1.00 13.74           C
ATOM   1594  CD1 LEU A 105      58.954  27.289  24.448  1.00 16.33           C
ATOM   1595  CD2 LEU A 105      60.932  26.612  25.850  1.00 16.19           C
ATOM   1596  H   LEU A 105      59.615  23.208  24.937  1.00 14.43           H
ATOM   1597  HA  LEU A 105      60.254  24.432  27.187  1.00 14.56           H
ATOM   1598  HB2 LEU A 105      58.090  24.923  25.452  1.00 14.78           H
ATOM   1599  HB3 LEU A 105      58.443  25.861  26.677  1.00 14.78           H
ATOM   1600  HG  LEU A 105      60.029  25.550  24.375  1.00 16.49           H
ATOM   1601 HD11 LEU A 105      59.568  27.789  23.888  1.00 19.60           H
ATOM   1602 HD12 LEU A 105      58.227  26.937  23.911  1.00 19.60           H
ATOM   1603 HD13 LEU A 105      58.603  27.862  25.148  1.00 19.60           H
ATOM   1604 HD21 LEU A 105      61.479  27.143  25.250  1.00 19.44           H
ATOM   1605 HD22 LEU A 105      60.641  27.154  26.600  1.00 19.44           H
ATOM   1606 HD23 LEU A 105      61.437  25.848  26.169  1.00 19.44           H
ATOM   1607  N   VAL A 106      57.820  22.427  27.379  1.00 11.51           N
ATOM   1608  CA  VAL A 106      56.979  21.719  28.336  1.00 12.52           C
ATOM   1609  C   VAL A 106      57.806  20.800  29.228  1.00 13.47           C
ATOM   1610  O   VAL A 106      57.562  20.700  30.434  1.00 13.31           O
ATOM   1611  CB  VAL A 106      55.896  20.935  27.575  1.00 10.83           C
ATOM   1612  CG1 VAL A 106      55.017  20.156  28.539  1.00 11.31           C
ATOM   1613  CG2 VAL A 106      55.061  21.902  26.771  1.00 13.30           C
ATOM   1614  H   VAL A 106      57.807  22.095  26.585  1.00 13.82           H
ATOM   1615  HA  VAL A 106      56.535  22.367  28.905  1.00 15.03           H
ATOM   1616  HB  VAL A 106      56.316  20.309  26.965  1.00 13.01           H
ATOM   1617 HG11 VAL A 106      54.345  19.673  28.033  1.00 13.58           H
ATOM   1618 HG12 VAL A 106      55.570  19.532  29.035  1.00 13.58           H
ATOM   1619 HG13 VAL A 106      54.590  20.777  29.149  1.00 13.58           H
ATOM   1620 HG21 VAL A 106      54.379  21.407  26.291  1.00 15.97           H
ATOM   1621 HG22 VAL A 106      54.646  22.539  27.374  1.00 15.97           H
ATOM   1622 HG23 VAL A 106      55.636  22.368  26.142  1.00 15.97           H
ATOM   1623  N   PHE A 107      58.777  20.114  28.645  1.00 11.89           N
ATOM   1624  CA  PHE A 107      59.543  19.080  29.336  1.00 12.71           C
ATOM   1625  C   PHE A 107      60.647  19.672  30.190  1.00 15.34           C
ATOM   1626  O   PHE A 107      61.023  19.086  31.219  1.00 15.52           O
ATOM   1627  CB  PHE A 107      60.150  18.143  28.284  1.00 13.35           C
ATOM   1628  CG  PHE A 107      61.087  17.122  28.844  1.00 13.84           C
ATOM   1629  CD1 PHE A 107      60.599  15.936  29.398  1.00 14.99           C
ATOM   1630  CD2 PHE A 107      62.449  17.326  28.812  1.00 14.33           C
ATOM   1631  CE1 PHE A 107      61.447  14.989  29.918  1.00 15.66           C
ATOM   1632  CE2 PHE A 107      63.311  16.362  29.349  1.00 16.96           C
ATOM   1633  CZ  PHE A 107      62.812  15.199  29.881  1.00 17.46           C
ATOM   1634  H   PHE A 107      59.019  20.231  27.829  1.00 14.28           H
ATOM   1635  HA  PHE A 107      58.952  18.563  29.906  1.00 15.26           H
ATOM   1636  HB2 PHE A 107      59.431  17.670  27.836  1.00 16.03           H
ATOM   1637  HB3 PHE A 107      60.643  18.675  27.640  1.00 16.03           H
ATOM   1638  HD1 PHE A 107      59.681  15.788  29.421  1.00 18.00           H
ATOM   1639  HD2 PHE A 107      62.795  18.110  28.450  1.00 17.20           H
ATOM   1640  HE1 PHE A 107      61.104  14.205  30.282  1.00 18.80           H
ATOM   1641  HE2 PHE A 107      64.231  16.500  29.325  1.00 20.36           H
ATOM   1642  HZ  PHE A 107      63.390  14.563  30.234  1.00 20.96           H
ATOM   1643  N   ASN A 108      61.122  20.850  29.784  1.00 19.86           N
ATOM   1644  CA  ASN A 108      62.362  21.456  30.250  1.00 26.32           C
ATOM   1645  C   ASN A 108      62.596  21.281  31.732  1.00 22.92           C
ATOM   1646  O   ASN A 108      63.648  20.781  32.175  1.00 23.62           O
ATOM   1647  CB  ASN A 108      62.356  22.963  29.898  1.00 23.44           C
ATOM   1648  CG  ASN A 108      63.614  23.656  30.354  1.00 25.38           C
ATOM   1649  OD1 ASN A 108      64.689  23.196  30.071  1.00 22.21           O
ATOM   1650  ND2 ASN A 108      63.478  24.748  31.088  1.00 32.91           N
ATOM   1651  H   ASN A 108      60.716  21.340  29.205  1.00 23.83           H
ATOM   1652  HA  ASN A 108      63.106  21.044  29.782  1.00 31.59           H
ATOM   1653  HB2 ASN A 108      62.287  23.065  28.936  1.00 28.13           H
ATOM   1654  HB3 ASN A 108      61.602  23.389  30.334  1.00 28.13           H
ATOM   1655 HD21 ASN A 108      64.175  25.169  31.366  1.00 39.50           H
ATOM   1656 HD22 ASN A 108      62.693  25.037  31.288  1.00 39.50           H
ATOM   1657  N   ASN A 109      61.650  21.754  32.501  1.00 24.22           N
ATOM   1658  CA  ASN A 109      61.772  21.759  33.943  1.00 26.59           C
ATOM   1659  C   ASN A 109      60.640  20.978  34.585  1.00 20.38           C
ATOM   1660  O   ASN A 109      60.253  21.236  35.723  1.00 23.68           O
ATOM   1661  CB  ASN A 109      61.862  23.207  34.403  1.00 26.74           C
ATOM   1662  CG  ASN A 109      63.167  23.873  33.897  1.00 32.61           C
ATOM   1663  OD1 ASN A 109      63.138  24.892  33.193  1.00 35.24           O
ATOM   1664  ND2 ASN A 109      64.311  23.258  34.217  1.00 29.64           N
ATOM   1665  H   ASN A 109      60.911  22.085  32.212  1.00 29.06           H
ATOM   1666  HA  ASN A 109      62.604  21.322  34.186  1.00 31.91           H
ATOM   1667  HB2 ASN A 109      61.108  23.704  34.050  1.00 32.09           H
ATOM   1668  HB3 ASN A 109      61.861  23.237  35.373  1.00 32.09           H
ATOM   1669 HD21 ASN A 109      65.063  23.588  33.959  1.00 35.57           H
ATOM   1670 HD22 ASN A 109      64.295  22.534  34.680  1.00 35.57           H
ATOM   1671  N   GLY A 110      60.127  19.972  33.863  1.00 17.64           N
ATOM   1672  CA  GLY A 110      59.154  19.061  34.425  1.00 17.56           C
ATOM   1673  C   GLY A 110      57.809  19.196  33.749  1.00 15.69           C
ATOM   1674  O   GLY A 110      57.217  20.281  33.741  1.00 13.54           O
ATOM   1675  H   GLY A 110      60.334  19.806  33.045  1.00 21.17           H
ATOM   1676  HA2 GLY A 110      59.464  18.147  34.319  1.00 21.07           H
ATOM   1677  HA3 GLY A 110      59.045  19.243  35.371  1.00 21.07           H
ATOM   1678  N   ILE A 111      57.355  18.104  33.129  1.00 13.95           N
ATOM   1679  CA  ILE A 111      56.085  18.115  32.411  1.00 13.75           C
ATOM   1680  C   ILE A 111      54.959  18.450  33.375  1.00 15.99           C
ATOM   1681  O   ILE A 111      54.088  19.279  33.088  1.00 13.72           O
ATOM   1682  CB  ILE A 111      55.838  16.755  31.717  1.00 13.00           C
ATOM   1683  CG1 ILE A 111      56.831  16.527  30.575  1.00 14.94           C
ATOM   1684  CG2 ILE A 111      54.413  16.654  31.186  1.00 13.58           C
ATOM   1685  CD1 ILE A 111      56.702  15.181  29.872  1.00 15.42           C
ATOM   1686  H   ILE A 111      57.764  17.348  33.110  1.00 16.75           H
ATOM   1687  HA  ILE A 111      56.112  18.802  31.727  1.00 16.51           H
ATOM   1688  HB  ILE A 111      55.967  16.053  32.374  1.00 15.60           H
ATOM   1689 HG12 ILE A 111      56.699  17.220  29.909  1.00 17.93           H
ATOM   1690 HG13 ILE A 111      57.731  16.586  30.932  1.00 17.93           H
ATOM   1691 HG21 ILE A 111      54.296  15.791  30.760  1.00 16.31           H
ATOM   1692 HG22 ILE A 111      53.794  16.745  31.927  1.00 16.31           H
ATOM   1693 HG23 ILE A 111      54.266  17.365  30.543  1.00 16.31           H
ATOM   1694 HD11 ILE A 111      57.368  15.128  29.168  1.00 18.51           H
ATOM   1695 HD12 ILE A 111      56.847  14.472  30.518  1.00 18.51           H
ATOM   1696 HD13 ILE A 111      55.813  15.107  29.493  1.00 18.51           H
ATOM   1697  N   ASP A 112      54.952  17.796  34.530  1.00 15.77           N
ATOM   1698  CA  ASP A 112      53.882  18.060  35.483  1.00 16.99           C
ATOM   1699  C   ASP A 112      53.895  19.515  35.927  1.00 16.75           C
ATOM   1700  O   ASP A 112      52.830  20.150  36.023  1.00 17.31           O
ATOM   1701  CB  ASP A 112      54.014  17.139  36.689  1.00 18.44           C
ATOM   1702  CG  ASP A 112      52.745  17.054  37.464  1.00 27.28           C
ATOM   1703  OD1 ASP A 112      51.773  16.471  36.953  1.00 22.51           O
ATOM   1704  OD2 ASP A 112      52.709  17.632  38.556  1.00 30.76           O1-
ATOM   1705  H   ASP A 112      55.533  17.214  34.780  1.00 18.93           H
ATOM   1706  HA  ASP A 112      53.028  17.881  35.059  1.00 20.39           H
ATOM   1707  HB2 ASP A 112      54.244  16.247  36.385  1.00 22.14           H
ATOM   1708  HB3 ASP A 112      54.705  17.482  37.277  1.00 22.14           H
ATOM   1709  N   ALA A 113      55.090  20.061  36.199  1.00 16.43           N
ATOM   1710  CA  ALA A 113      55.206  21.457  36.632  1.00 15.38           C
ATOM   1711  C   ALA A 113      54.676  22.408  35.566  1.00 14.61           C
ATOM   1712  O   ALA A 113      54.030  23.411  35.884  1.00 16.65           O
ATOM   1713  CB  ALA A 113      56.653  21.810  36.965  1.00 21.71           C
ATOM   1714  H   ALA A 113      55.841  19.645  36.140  1.00 19.72           H
ATOM   1715  HA  ALA A 113      54.675  21.582  37.434  1.00 18.46           H
ATOM   1716  HB1 ALA A 113      56.694  22.738  37.247  1.00 26.06           H
ATOM   1717  HB2 ALA A 113      56.962  21.233  37.681  1.00 26.06           H
ATOM   1718  HB3 ALA A 113      57.200  21.680  36.175  1.00 26.06           H
ATOM   1719  N   PHE A 114      54.932  22.104  34.292  1.00 16.01           N
ATOM   1720  CA  PHE A 114      54.417  22.956  33.221  1.00 15.85           C
ATOM   1721  C   PHE A 114      52.890  23.004  33.238  1.00 13.83           C
ATOM   1722  O   PHE A 114      52.281  24.078  33.135  1.00 13.26           O
ATOM   1723  CB  PHE A 114      54.893  22.451  31.867  1.00 14.83           C
ATOM   1724  CG  PHE A 114      54.423  23.307  30.742  1.00 12.18           C
ATOM   1725  CD1 PHE A 114      55.160  24.417  30.377  1.00 12.75           C
ATOM   1726  CD2 PHE A 114      53.224  23.050  30.101  1.00 13.27           C
ATOM   1727  CE1 PHE A 114      54.733  25.246  29.388  1.00 10.06           C
ATOM   1728  CE2 PHE A 114      52.783  23.873  29.098  1.00 14.82           C
ATOM   1729  CZ  PHE A 114      53.551  24.968  28.715  1.00 13.31           C
ATOM   1730  H   PHE A 114      55.390  21.426  34.027  1.00 19.22           H
ATOM   1731  HA  PHE A 114      54.750  23.859  33.343  1.00 19.02           H
ATOM   1732  HB2 PHE A 114      55.863  22.443  31.854  1.00 17.80           H
ATOM   1733  HB3 PHE A 114      54.551  21.554  31.725  1.00 17.80           H
ATOM   1734  HD1 PHE A 114      55.958  24.602  30.817  1.00 15.31           H
ATOM   1735  HD2 PHE A 114      52.716  22.311  30.350  1.00 15.93           H
ATOM   1736  HE1 PHE A 114      55.250  25.977  29.138  1.00 12.07           H
ATOM   1737  HE2 PHE A 114      51.987  23.684  28.657  1.00 17.79           H
ATOM   1738  HZ  PHE A 114      53.256  25.532  28.036  1.00 15.98           H
ATOM   1739  N   TYR A 115      52.249  21.844  33.317  1.00 12.51           N
ATOM   1740  CA  TYR A 115      50.796  21.843  33.285  1.00 12.59           C
ATOM   1741  C   TYR A 115      50.223  22.438  34.560  1.00 14.41           C
ATOM   1742  O   TYR A 115      49.184  23.095  34.509  1.00 15.45           O
ATOM   1743  CB  TYR A 115      50.290  20.436  33.023  1.00 13.86           C
ATOM   1744  CG  TYR A 115      50.478  20.039  31.569  1.00 11.93           C
ATOM   1745  CD1 TYR A 115      49.566  20.423  30.581  1.00 13.32           C
ATOM   1746  CD2 TYR A 115      51.570  19.307  31.178  1.00 11.08           C
ATOM   1747  CE1 TYR A 115      49.739  20.043  29.240  1.00 13.23           C
ATOM   1748  CE2 TYR A 115      51.756  18.945  29.854  1.00 10.45           C
ATOM   1749  CZ  TYR A 115      50.867  19.309  28.892  1.00 12.09           C
ATOM   1750  OH  TYR A 115      51.096  18.921  27.599  1.00 13.15           O
ATOM   1751  H   TYR A 115      52.618  21.070  33.387  1.00 15.02           H
ATOM   1752  HA  TYR A 115      50.504  22.400  32.546  1.00 15.12           H
ATOM   1753  HB2 TYR A 115      50.784  19.810  33.575  1.00 16.63           H
ATOM   1754  HB3 TYR A 115      49.344  20.393  33.230  1.00 16.63           H
ATOM   1755  HD1 TYR A 115      48.815  20.916  30.821  1.00 15.98           H
ATOM   1756  HD2 TYR A 115      52.196  19.046  31.814  1.00 13.30           H
ATOM   1757  HE1 TYR A 115      49.126  20.305  28.592  1.00 15.89           H
ATOM   1758  HE2 TYR A 115      52.504  18.445  29.618  1.00 12.54           H
ATOM   1759  HH  TYR A 115      50.473  19.191  27.103  1.00 15.79           H
ATOM   1760  N   ALA A 116      50.907  22.279  35.687  1.00 15.10           N
ATOM   1761  CA  ALA A 116      50.460  22.932  36.917  1.00 17.64           C
ATOM   1762  C   ALA A 116      50.514  24.454  36.787  1.00 16.22           C
ATOM   1763  O   ALA A 116      49.622  25.166  37.277  1.00 15.06           O
ATOM   1764  CB  ALA A 116      51.311  22.462  38.088  1.00 19.65           C
ATOM   1765  H   ALA A 116      51.621  21.807  35.769  1.00 18.13           H
ATOM   1766  HA  ALA A 116      49.541  22.679  37.093  1.00 21.18           H
ATOM   1767  HB1 ALA A 116      51.005  22.901  38.896  1.00 23.59           H
ATOM   1768  HB2 ALA A 116      51.218  21.500  38.178  1.00 23.59           H
ATOM   1769  HB3 ALA A 116      52.238  22.691  37.916  1.00 23.59           H
ATOM   1770  N   ARG A 117      51.542  24.971  36.123  1.00 14.38           N
ATOM   1771  CA  ARG A 117      51.622  26.410  35.873  1.00 14.52           C
ATOM   1772  C   ARG A 117      50.517  26.868  34.927  1.00 14.30           C
ATOM   1773  O   ARG A 117      49.948  27.951  35.113  1.00 14.17           O
ATOM   1774  CB  ARG A 117      52.980  26.776  35.306  1.00 13.21           C
ATOM   1775  CG  ARG A 117      53.171  28.251  35.116  0.81 15.32           C
ATOM   1776  CD  ARG A 117      53.354  28.941  36.454  0.63 18.12           C
ATOM   1777  NE  ARG A 117      53.737  30.342  36.286  0.76 17.54           N
ATOM   1778  CZ  ARG A 117      53.090  31.389  36.787  0.75 18.11           C
ATOM   1779  NH1 ARG A 117      52.013  31.236  37.554  0.61 22.17           N
ATOM   1780  NH2 ARG A 117      53.553  32.609  36.536  0.72 19.25           N1+
ATOM   1781  H   ARG A 117      52.202  24.518  35.810  1.00 17.26           H
ATOM   1782  HA  ARG A 117      51.511  26.882  36.713  1.00 17.43           H
ATOM   1783  HB2 ARG A 117      53.669  26.463  35.914  1.00 15.86           H
ATOM   1784  HB3 ARG A 117      53.085  26.349  34.442  1.00 15.86           H
ATOM   1785  HG2 ARG A 117      53.964  28.408  34.579  1.00 18.39           H
ATOM   1786  HG3 ARG A 117      52.388  28.625  34.682  1.00 18.39           H
ATOM   1787  HD2 ARG A 117      52.518  28.911  36.947  0.77 21.75           H
ATOM   1788  HD3 ARG A 117      54.054  28.492  36.953  1.00 21.75           H
ATOM   1789  HE  ARG A 117      54.443  30.502  35.822  1.00 21.05           H
ATOM   1790 HH11 ARG A 117      51.710  30.448  37.717  1.00 26.61           H
ATOM   1791 HH12 ARG A 117      51.612  31.926  37.875  1.00 26.61           H
ATOM   1792 HH21 ARG A 117      54.254  32.710  36.048  1.00 23.11           H
ATOM   1793 HH22 ARG A 117      53.154  33.297  36.863  0.38 23.11           H
ATOM   1794  N   CYS A 118      50.219  26.072  33.889  1.00 12.76           N
ATOM   1795  CA  CYS A 118      49.082  26.378  33.035  1.00 12.78           C
ATOM   1796  C   CYS A 118      47.814  26.492  33.858  1.00 14.42           C
ATOM   1797  O   CYS A 118      47.016  27.405  33.659  1.00 14.01           O
ATOM   1798  CB  CYS A 118      48.906  25.308  31.957  1.00 13.64           C
ATOM   1799  SG  CYS A 118      50.178  25.328  30.701  1.00 13.92           S
ATOM   1800  H   CYS A 118      50.655  25.364  33.668  1.00 15.32           H
ATOM   1801  HA  CYS A 118      49.234  27.228  32.595  1.00 15.34           H
ATOM   1802  HB2 CYS A 118      48.919  24.435  32.379  1.00 16.38           H
ATOM   1803  HB3 CYS A 118      48.053  25.447  31.517  1.00 16.38           H
ATOM   1804  HG  CYS A 118      51.243  25.143  31.222  1.00 16.71           H
ATOM   1805  N   GLU A 119      47.591  25.542  34.759  1.00 13.87           N
ATOM   1806  CA  GLU A 119      46.361  25.575  35.535  1.00 15.17           C
ATOM   1807  C   GLU A 119      46.316  26.816  36.423  1.00 15.75           C
ATOM   1808  O   GLU A 119      45.253  27.441  36.583  1.00 15.59           O
ATOM   1809  CB  GLU A 119      46.251  24.304  36.375  1.00 16.85           C
ATOM   1810  CG  GLU A 119      44.972  24.232  37.181  1.00 16.93           C
ATOM   1811  CD  GLU A 119      44.870  22.959  38.033  1.00 17.15           C
ATOM   1812  OE1 GLU A 119      45.906  22.351  38.371  1.00 20.07           O
ATOM   1813  OE2 GLU A 119      43.730  22.568  38.338  1.00 23.45           O1-
ATOM   1814  H   GLU A 119      48.119  24.887  34.937  1.00 16.65           H
ATOM   1815  HA  GLU A 119      45.602  25.607  34.931  1.00 18.21           H
ATOM   1816  HB2 GLU A 119      46.276  23.534  35.786  1.00 20.23           H
ATOM   1817  HB3 GLU A 119      46.996  24.271  36.995  1.00 20.23           H
ATOM   1818  HG2 GLU A 119      44.932  24.995  37.778  1.00 20.33           H
ATOM   1819  HG3 GLU A 119      44.215  24.246  36.574  1.00 20.33           H
ATOM   1820  N   GLN A 120      47.469  27.199  36.968  1.00 13.01           N
ATOM   1821  CA  GLN A 120      47.549  28.320  37.900  1.00 17.17           C
ATOM   1822  C   GLN A 120      47.190  29.632  37.219  1.00 17.27           C
ATOM   1823  O   GLN A 120      46.509  30.476  37.812  1.00 17.61           O
ATOM   1824  CB  GLN A 120      48.957  28.393  38.489  1.00 17.78           C
ATOM   1825  CG  GLN A 120      49.152  29.434  39.558  1.00 25.80           C
ATOM   1826  CD  GLN A 120      50.580  29.431  40.075  1.00 31.46           C
ATOM   1827  OE1 GLN A 120      51.524  29.138  39.334  1.00 35.86           O
ATOM   1828  NE2 GLN A 120      50.746  29.731  41.361  1.00 40.20           N
ATOM   1829  H   GLN A 120      48.226  26.821  36.813  1.00 15.62           H
ATOM   1830  HA  GLN A 120      46.924  28.176  38.628  1.00 20.61           H
ATOM   1831  HB2 GLN A 120      49.173  27.531  38.878  1.00 21.34           H
ATOM   1832  HB3 GLN A 120      49.580  28.591  37.772  1.00 21.34           H
ATOM   1833  HG2 GLN A 120      48.963  30.311  39.190  1.00 30.97           H
ATOM   1834  HG3 GLN A 120      48.558  29.246  40.301  1.00 30.97           H
ATOM   1835 HE21 GLN A 120      50.063  29.912  41.851  1.00 48.25           H
ATOM   1836 HE22 GLN A 120      51.535  29.742  41.701  1.00 48.25           H
ATOM   1837  N   VAL A 121      47.638  29.829  35.971  1.00 14.90           N
ATOM   1838  CA  VAL A 121      47.339  31.084  35.278  1.00 17.29           C
ATOM   1839  C   VAL A 121      45.988  31.068  34.583  1.00 16.52           C
ATOM   1840  O   VAL A 121      45.546  32.116  34.104  1.00 18.17           O
ATOM   1841  CB  VAL A 121      48.413  31.459  34.239  1.00 15.41           C
ATOM   1842  CG1 VAL A 121      49.790  31.623  34.897  1.00 18.51           C
ATOM   1843  CG2 VAL A 121      48.486  30.423  33.146  1.00 13.57           C
ATOM   1844  H   VAL A 121      48.105  29.267  35.517  1.00 17.88           H
ATOM   1845  HA  VAL A 121      47.315  31.795  35.937  1.00 20.76           H
ATOM   1846  HB  VAL A 121      48.174  32.306  33.831  1.00 18.49           H
ATOM   1847 HG11 VAL A 121      50.439  31.858  34.216  1.00 22.22           H
ATOM   1848 HG12 VAL A 121      49.739  32.327  35.563  1.00 22.22           H
ATOM   1849 HG13 VAL A 121      50.040  30.786  35.318  1.00 22.22           H
ATOM   1850 HG21 VAL A 121      49.168  30.684  32.509  1.00 16.29           H
ATOM   1851 HG22 VAL A 121      48.711  29.565  33.540  1.00 16.29           H
ATOM   1852 HG23 VAL A 121      47.624  30.368  32.705  1.00 16.29           H
ATOM   1853  N   GLY A 122      45.337  29.915  34.480  1.00 14.79           N
ATOM   1854  CA  GLY A 122      44.016  29.816  33.892  1.00 16.10           C
ATOM   1855  C   GLY A 122      43.979  29.426  32.425  1.00 12.37           C
ATOM   1856  O   GLY A 122      42.976  29.691  31.756  1.00 14.31           O
ATOM   1857  H   GLY A 122      45.651  29.162  34.752  1.00 17.75           H
ATOM   1858  HA2 GLY A 122      43.503  29.158  34.386  1.00 19.33           H
ATOM   1859  HA3 GLY A 122      43.569  30.672  33.982  1.00 19.33           H
ATOM   1860  N   VAL A 123      45.037  28.807  31.911  1.00 12.13           N
ATOM   1861  CA  VAL A 123      45.025  28.207  30.581  1.00 11.57           C
ATOM   1862  C   VAL A 123      44.083  27.007  30.544  1.00 10.66           C
ATOM   1863  O   VAL A 123      43.926  26.282  31.537  1.00 13.89           O
ATOM   1864  CB  VAL A 123      46.481  27.805  30.236  1.00 13.34           C
ATOM   1865  CG1 VAL A 123      46.563  26.838  29.083  1.00 14.00           C
ATOM   1866  CG2 VAL A 123      47.344  29.036  29.939  1.00 16.42           C
ATOM   1867  H   VAL A 123      45.788  28.721  32.321  1.00 14.56           H
ATOM   1868  HA  VAL A 123      44.721  28.859  29.931  1.00 13.88           H
ATOM   1869  HB  VAL A 123      46.865  27.364  31.009  1.00 16.02           H
ATOM   1870 HG11 VAL A 123      47.494  26.626  28.915  1.00 16.81           H
ATOM   1871 HG12 VAL A 123      46.075  26.032  29.312  1.00 16.81           H
ATOM   1872 HG13 VAL A 123      46.170  27.250  28.297  1.00 16.81           H
ATOM   1873 HG21 VAL A 123      48.245  28.746  29.728  1.00 19.71           H
ATOM   1874 HG22 VAL A 123      46.964  29.513  29.184  1.00 19.71           H
ATOM   1875 HG23 VAL A 123      47.355  29.610  30.721  1.00 19.71           H
ATOM   1876  N   ASP A 124      43.444  26.791  29.387  1.00 10.11           N
ATOM   1877  CA  ASP A 124      42.480  25.713  29.183  1.00 15.10           C
ATOM   1878  C   ASP A 124      43.017  24.527  28.395  1.00 13.58           C
ATOM   1879  O   ASP A 124      42.562  23.398  28.621  1.00 13.19           O
ATOM   1880  CB  ASP A 124      41.253  26.255  28.464  1.00 14.92           C
ATOM   1881  CG  ASP A 124      40.591  27.322  29.266  1.00 15.56           C
ATOM   1882  OD1 ASP A 124      40.067  26.978  30.357  1.00 14.96           O
ATOM   1883  OD2 ASP A 124      40.704  28.488  28.842  1.00 13.99           O1-
ATOM   1884  H   ASP A 124      43.561  27.275  28.685  1.00 12.14           H
ATOM   1885  HA  ASP A 124      42.193  25.385  30.050  1.00 18.12           H
ATOM   1886  HB2 ASP A 124      41.521  26.635  27.612  1.00 17.90           H
ATOM   1887  HB3 ASP A 124      40.616  25.536  28.327  1.00 17.90           H
ATOM   1888  N   SER A 125      43.946  24.750  27.475  1.00 11.60           N
ATOM   1889  CA  SER A 125      44.445  23.664  26.636  1.00 11.51           C
ATOM   1890  C   SER A 125      45.884  23.913  26.240  1.00 10.76           C
ATOM   1891  O   SER A 125      46.379  25.041  26.260  1.00 12.39           O
ATOM   1892  CB  SER A 125      43.642  23.474  25.337  1.00 13.28           C
ATOM   1893  OG  SER A 125      43.840  24.537  24.410  1.00 12.32           O
ATOM   1894  H   SER A 125      44.304  25.516  27.315  1.00 13.93           H
ATOM   1895  HA  SER A 125      44.409  22.834  27.137  1.00 13.81           H
ATOM   1896  HB2 SER A 125      43.920  22.643  24.920  1.00 15.94           H
ATOM   1897  HB3 SER A 125      42.699  23.428  25.559  1.00 15.94           H
ATOM   1898  HG  SER A 125      43.600  25.266  24.752  1.00 14.79           H
ATOM   1899  N   VAL A 126      46.525  22.826  25.828  1.00 10.85           N
ATOM   1900  CA  VAL A 126      47.899  22.850  25.354  1.00 10.80           C
ATOM   1901  C   VAL A 126      48.007  21.902  24.163  1.00 11.25           C
ATOM   1902  O   VAL A 126      47.687  20.714  24.283  1.00 11.74           O
ATOM   1903  CB  VAL A 126      48.888  22.444  26.452  1.00 11.08           C
ATOM   1904  CG1 VAL A 126      50.287  22.322  25.858  1.00 12.25           C
ATOM   1905  CG2 VAL A 126      48.911  23.475  27.572  1.00 11.25           C
ATOM   1906  H   VAL A 126      46.173  22.041  25.815  1.00 13.02           H
ATOM   1907  HA  VAL A 126      48.122  23.746  25.055  1.00 12.97           H
ATOM   1908  HB  VAL A 126      48.631  21.586  26.823  1.00 13.30           H
ATOM   1909 HG11 VAL A 126      50.906  22.065  26.559  1.00 14.71           H
ATOM   1910 HG12 VAL A 126      50.276  21.647  25.162  1.00 14.71           H
ATOM   1911 HG13 VAL A 126      50.547  23.179  25.484  1.00 14.71           H
ATOM   1912 HG21 VAL A 126      49.544  23.190  28.249  1.00 13.50           H
ATOM   1913 HG22 VAL A 126      49.180  24.332  27.206  1.00 13.50           H
ATOM   1914 HG23 VAL A 126      48.023  23.542  27.956  1.00 13.50           H
ATOM   1915  N   LEU A 127      48.496  22.418  23.040  1.00 10.64           N
ATOM   1916  CA  LEU A 127      48.845  21.636  21.860  1.00  9.58           C
ATOM   1917  C   LEU A 127      50.360  21.645  21.772  1.00 10.00           C
ATOM   1918  O   LEU A 127      50.964  22.712  21.629  1.00 12.41           O
ATOM   1919  CB  LEU A 127      48.205  22.242  20.600  1.00 10.31           C
ATOM   1920  CG  LEU A 127      48.156  21.394  19.314  1.00 16.05           C
ATOM   1921  CD1 LEU A 127      47.412  22.141  18.163  1.00 15.49           C
ATOM   1922  CD2 LEU A 127      49.534  20.959  18.856  1.00 15.63           C
ATOM   1923  H   LEU A 127      48.641  23.259  22.936  1.00 12.77           H
ATOM   1924  HA  LEU A 127      48.539  20.722  21.963  1.00 11.50           H
ATOM   1925  HB2 LEU A 127      47.289  22.475  20.817  1.00 12.38           H
ATOM   1926  HB3 LEU A 127      48.692  23.053  20.382  1.00 12.38           H
ATOM   1927  HG  LEU A 127      47.652  20.588  19.504  1.00 19.27           H
ATOM   1928 HD11 LEU A 127      47.403  21.576  17.374  1.00 18.59           H
ATOM   1929 HD12 LEU A 127      46.503  22.330  18.445  1.00 18.59           H
ATOM   1930 HD13 LEU A 127      47.878  22.970  17.971  1.00 18.59           H
ATOM   1931 HD21 LEU A 127      49.445  20.431  18.047  1.00 18.76           H
ATOM   1932 HD22 LEU A 127      50.071  21.748  18.680  1.00 18.76           H
ATOM   1933 HD23 LEU A 127      49.945  20.428  19.555  1.00 18.76           H
ATOM   1934  N   VAL A 128      50.977  20.473  21.888  1.00 10.69           N
ATOM   1935  CA  VAL A 128      52.429  20.374  21.776  1.00 12.12           C
ATOM   1936  C   VAL A 128      52.721  19.901  20.368  1.00 11.19           C
ATOM   1937  O   VAL A 128      52.442  18.748  20.018  1.00 13.03           O
ATOM   1938  CB  VAL A 128      53.053  19.438  22.814  1.00 10.95           C
ATOM   1939  CG1 VAL A 128      54.564  19.659  22.814  1.00 14.21           C
ATOM   1940  CG2 VAL A 128      52.440  19.675  24.207  1.00 12.38           C
ATOM   1941  H   VAL A 128      50.580  19.723  22.030  1.00 12.84           H
ATOM   1942  HA  VAL A 128      52.819  21.255  21.888  1.00 14.55           H
ATOM   1943  HB  VAL A 128      52.880  18.518  22.559  1.00 13.14           H
ATOM   1944 HG11 VAL A 128      54.969  19.070  23.469  1.00 17.06           H
ATOM   1945 HG12 VAL A 128      54.911  19.461  21.930  1.00 17.06           H
ATOM   1946 HG13 VAL A 128      54.747  20.584  23.042  1.00 17.06           H
ATOM   1947 HG21 VAL A 128      52.854  19.069  24.841  1.00 14.86           H
ATOM   1948 HG22 VAL A 128      52.604  20.594  24.471  1.00 14.86           H
ATOM   1949 HG23 VAL A 128      51.485  19.508  24.164  1.00 14.86           H
ATOM   1950  N   ALA A 129      53.272  20.797  19.559  1.00 11.74           N
ATOM   1951  CA  ALA A 129      53.303  20.592  18.112  1.00 11.71           C
ATOM   1952  C   ALA A 129      54.107  19.358  17.694  1.00 11.74           C
ATOM   1953  O   ALA A 129      53.779  18.724  16.672  1.00 12.88           O
ATOM   1954  CB  ALA A 129      53.861  21.833  17.415  1.00 14.92           C
ATOM   1955  H   ALA A 129      53.635  21.531  19.820  1.00 14.09           H
ATOM   1956  HA  ALA A 129      52.393  20.466  17.801  1.00 14.05           H
ATOM   1957  HB1 ALA A 129      53.874  21.678  16.457  1.00 17.91           H
ATOM   1958  HB2 ALA A 129      53.294  22.593  17.620  1.00 17.91           H
ATOM   1959  HB3 ALA A 129      54.762  21.997  17.736  1.00 17.91           H
ATOM   1960  N   ASP A 130      55.152  19.005  18.445  1.00 12.00           N
ATOM   1961  CA  ASP A 130      56.082  17.943  18.071  1.00 13.60           C
ATOM   1962  C   ASP A 130      55.960  16.725  18.989  1.00 12.52           C
ATOM   1963  O   ASP A 130      56.881  15.915  19.091  1.00 13.76           O
ATOM   1964  CB  ASP A 130      57.514  18.480  18.022  1.00 10.78           C
ATOM   1965  CG  ASP A 130      57.959  19.208  19.286  1.00 13.32           C
ATOM   1966  OD1 ASP A 130      57.141  19.662  20.108  1.00 11.46           O
ATOM   1967  OD2 ASP A 130      59.192  19.351  19.427  1.00 13.19           O1-
ATOM   1968  H   ASP A 130      55.347  19.379  19.195  1.00 14.41           H
ATOM   1969  HA  ASP A 130      55.858  17.647  17.175  1.00 16.33           H
ATOM   1970  HB2 ASP A 130      58.120  17.735  17.882  1.00 12.94           H
ATOM   1971  HB3 ASP A 130      57.586  19.103  17.282  1.00 12.94           H
ATOM   1972  N   VAL A 131      54.789  16.533  19.575  1.00 11.07           N
ATOM   1973  CA  VAL A 131      54.462  15.327  20.319  1.00 11.07           C
ATOM   1974  C   VAL A 131      53.323  14.623  19.603  1.00 13.30           C
ATOM   1975  O   VAL A 131      52.149  14.998  19.751  1.00 14.19           O
ATOM   1976  CB  VAL A 131      54.092  15.641  21.777  1.00 12.31           C
ATOM   1977  CG1 VAL A 131      53.659  14.380  22.493  1.00 13.65           C
ATOM   1978  CG2 VAL A 131      55.279  16.288  22.455  1.00 14.24           C
ATOM   1979  H   VAL A 131      54.147  17.105  19.554  1.00 13.29           H
ATOM   1980  HA  VAL A 131      55.231  14.735  20.323  1.00 13.28           H
ATOM   1981  HB  VAL A 131      53.353  16.269  21.791  1.00 14.78           H
ATOM   1982 HG11 VAL A 131      53.430  14.601  23.409  1.00 16.39           H
ATOM   1983 HG12 VAL A 131      52.887  14.009  22.038  1.00 16.39           H
ATOM   1984 HG13 VAL A 131      54.390  13.743  22.478  1.00 16.39           H
ATOM   1985 HG21 VAL A 131      55.046  16.487  23.375  1.00 17.09           H
ATOM   1986 HG22 VAL A 131      56.030  15.675  22.428  1.00 17.09           H
ATOM   1987 HG23 VAL A 131      55.502  17.107  21.985  1.00 17.09           H
ATOM   1988  N   PRO A 132      53.618  13.583  18.831  1.00 10.48           N
ATOM   1989  CA  PRO A 132      52.546  12.818  18.198  1.00 13.72           C
ATOM   1990  C   PRO A 132      51.825  11.974  19.242  1.00 12.35           C
ATOM   1991  O   PRO A 132      52.268  11.834  20.389  1.00 11.15           O
ATOM   1992  CB  PRO A 132      53.295  11.969  17.171  1.00 12.36           C
ATOM   1993  CG  PRO A 132      54.587  11.673  17.857  1.00  9.68           C
ATOM   1994  CD  PRO A 132      54.943  12.966  18.587  1.00 11.68           C
ATOM   1995  HA  PRO A 132      51.916  13.405  17.750  1.00 16.47           H
ATOM   1996  HB2 PRO A 132      52.802  11.154  16.989  1.00 14.84           H
ATOM   1997  HB3 PRO A 132      53.440  12.479  16.359  1.00 14.84           H
ATOM   1998  HG2 PRO A 132      54.465  10.945  18.486  1.00 11.62           H
ATOM   1999  HG3 PRO A 132      55.264  11.451  17.199  1.00 11.62           H
ATOM   2000  HD2 PRO A 132      55.386  12.771  19.427  1.00 14.02           H
ATOM   2001  HD3 PRO A 132      55.484  13.538  18.021  1.00 14.02           H
ATOM   2002  N   VAL A 133      50.679  11.408  18.859  1.00 13.96           N
ATOM   2003  CA  VAL A 133      49.949  10.607  19.841  1.00 11.93           C
ATOM   2004  C   VAL A 133      50.808   9.486  20.404  1.00 10.50           C
ATOM   2005  O   VAL A 133      50.688   9.142  21.583  1.00 11.27           O
ATOM   2006  CB  VAL A 133      48.626  10.044  19.281  1.00 17.44           C
ATOM   2007  CG1 VAL A 133      47.609  11.170  19.172  1.00 18.63           C
ATOM   2008  CG2 VAL A 133      48.830   9.327  17.978  1.00 17.22           C
ATOM   2009  H   VAL A 133      50.320  11.467  18.080  1.00 16.75           H
ATOM   2010  HA  VAL A 133      49.717  11.185  20.584  1.00 14.32           H
ATOM   2011  HB  VAL A 133      48.276   9.398  19.914  1.00 20.93           H
ATOM   2012 HG11 VAL A 133      46.779  10.812  18.820  1.00 22.37           H
ATOM   2013 HG12 VAL A 133      47.459  11.546  20.054  1.00 22.37           H
ATOM   2014 HG13 VAL A 133      47.955  11.852  18.575  1.00 22.37           H
ATOM   2015 HG21 VAL A 133      47.975   8.992  17.666  1.00 20.67           H
ATOM   2016 HG22 VAL A 133      49.200   9.947  17.331  1.00 20.67           H
ATOM   2017 HG23 VAL A 133      49.444   8.589  18.118  1.00 20.67           H
ATOM   2018  N   GLU A 134      51.695   8.912  19.586  1.00 13.66           N
ATOM   2019  CA  GLU A 134      52.568   7.837  20.040  1.00 15.96           C
ATOM   2020  C   GLU A 134      53.441   8.233  21.238  1.00 15.67           C
ATOM   2021  O   GLU A 134      53.808   7.365  22.034  1.00 16.44           O
ATOM   2022  CB  GLU A 134      53.417   7.378  18.848  1.00 17.01           C
ATOM   2023  CG  GLU A 134      52.585   6.720  17.722  1.00 23.76           C
ATOM   2024  CD  GLU A 134      51.953   7.689  16.696  1.00 22.58           C
ATOM   2025  OE1 GLU A 134      51.924   8.922  16.901  1.00 15.31           O
ATOM   2026  OE2 GLU A 134      51.459   7.201  15.658  1.00 22.22           O1-
ATOM   2027  H   GLU A 134      51.807   9.130  18.762  1.00 16.39           H
ATOM   2028  HA  GLU A 134      52.018   7.087  20.314  1.00 19.16           H
ATOM   2029  HB2 GLU A 134      53.873   8.147  18.472  1.00 20.42           H
ATOM   2030  HB3 GLU A 134      54.067   6.728  19.158  1.00 20.42           H
ATOM   2031  HG2 GLU A 134      53.161   6.113  17.231  1.00 28.52           H
ATOM   2032  HG3 GLU A 134      51.861   6.219  18.130  1.00 28.52           H
ATOM   2033  N   GLU A 135      53.794   9.515  21.388  1.00 11.30           N
ATOM   2034  CA  GLU A 135      54.662   9.976  22.465  1.00 11.45           C
ATOM   2035  C   GLU A 135      53.890  10.710  23.550  1.00 12.93           C
ATOM   2036  O   GLU A 135      54.497  11.227  24.487  1.00 13.95           O
ATOM   2037  CB  GLU A 135      55.761  10.907  21.923  1.00 14.13           C
ATOM   2038  CG  GLU A 135      56.780  10.258  20.998  1.00 13.16           C
ATOM   2039  CD  GLU A 135      57.721   9.230  21.655  1.00 15.25           C
ATOM   2040  OE1 GLU A 135      57.677   9.018  22.892  1.00 15.01           O
ATOM   2041  OE2 GLU A 135      58.545   8.628  20.921  1.00 13.09           O1-
ATOM   2042  H   GLU A 135      53.535  10.145  20.865  1.00 13.57           H
ATOM   2043  HA  GLU A 135      55.094   9.209  22.872  1.00 13.75           H
ATOM   2044  HB2 GLU A 135      55.338  11.626  21.428  1.00 16.96           H
ATOM   2045  HB3 GLU A 135      56.248  11.277  22.676  1.00 16.96           H
ATOM   2046  HG2 GLU A 135      56.301   9.800  20.289  1.00 15.80           H
ATOM   2047  HG3 GLU A 135      57.334  10.955  20.615  1.00 15.80           H
ATOM   2048  N   SER A 136      52.568  10.780  23.439  1.00 11.70           N
ATOM   2049  CA  SER A 136      51.800  11.769  24.195  1.00 13.00           C
ATOM   2050  C   SER A 136      51.482  11.378  25.629  1.00 10.81           C
ATOM   2051  O   SER A 136      51.036  12.237  26.396  1.00 11.69           O
ATOM   2052  CB  SER A 136      50.493  12.056  23.470  1.00 14.49           C
ATOM   2053  OG  SER A 136      49.637  10.929  23.485  1.00 13.73           O
ATOM   2054  H   SER A 136      52.091  10.270  22.936  1.00 14.05           H
ATOM   2055  HA  SER A 136      52.307  12.595  24.223  1.00 15.61           H
ATOM   2056  HB2 SER A 136      50.046  12.796  23.911  1.00 17.39           H
ATOM   2057  HB3 SER A 136      50.688  12.289  22.550  1.00 17.39           H
ATOM   2058  HG  SER A 136      50.010  10.280  23.106  1.00 16.48           H
ATOM   2059  N   ALA A 137      51.668  10.127  26.006  1.00 12.09           N
ATOM   2060  CA  ALA A 137      51.164   9.677  27.295  1.00 14.73           C
ATOM   2061  C   ALA A 137      51.519  10.591  28.465  1.00 13.74           C
ATOM   2062  O   ALA A 137      50.612  11.018  29.185  1.00 12.59           O
ATOM   2063  CB  ALA A 137      51.639   8.269  27.610  1.00 15.43           C
ATOM   2064  H   ALA A 137      52.075   9.526  25.546  1.00 14.52           H
ATOM   2065  HA  ALA A 137      50.196   9.646  27.243  1.00 17.68           H
ATOM   2066  HB1 ALA A 137      51.285   8.003  28.473  1.00 18.52           H
ATOM   2067  HB2 ALA A 137      51.319   7.667  26.921  1.00 18.52           H
ATOM   2068  HB3 ALA A 137      52.609   8.261  27.633  1.00 18.52           H
ATOM   2069  N   PRO A 138      52.784  10.908  28.725  1.00 11.68           N
ATOM   2070  CA  PRO A 138      53.053  11.733  29.916  1.00 10.06           C
ATOM   2071  C   PRO A 138      52.467  13.122  29.816  1.00 11.95           C
ATOM   2072  O   PRO A 138      52.135  13.718  30.851  1.00 13.35           O
ATOM   2073  CB  PRO A 138      54.590  11.774  29.999  1.00 15.38           C
ATOM   2074  CG  PRO A 138      55.057  11.328  28.721  1.00 17.72           C
ATOM   2075  CD  PRO A 138      54.031  10.461  28.088  1.00 14.41           C
ATOM   2076  HA  PRO A 138      52.704  11.297  30.709  1.00 12.08           H
ATOM   2077  HB2 PRO A 138      54.883  12.683  30.172  1.00 18.46           H
ATOM   2078  HB3 PRO A 138      54.895  11.178  30.701  1.00 18.46           H
ATOM   2079  HG2 PRO A 138      55.224  12.102  28.161  1.00 21.26           H
ATOM   2080  HG3 PRO A 138      55.879  10.828  28.845  1.00 21.26           H
ATOM   2081  HD2 PRO A 138      53.998  10.618  27.131  1.00 17.30           H
ATOM   2082  HD3 PRO A 138      54.201   9.529  28.293  1.00 17.30           H
ATOM   2083  N   PHE A 139      52.338  13.645  28.593  1.00 13.14           N
ATOM   2084  CA  PHE A 139      51.776  14.975  28.377  1.00 11.55           C
ATOM   2085  C   PHE A 139      50.276  14.983  28.619  1.00 11.43           C
ATOM   2086  O   PHE A 139      49.754  15.840  29.339  1.00 13.41           O
ATOM   2087  CB  PHE A 139      52.083  15.439  26.946  1.00 12.92           C
ATOM   2088  CG  PHE A 139      53.536  15.622  26.694  1.00 13.86           C
ATOM   2089  CD1 PHE A 139      54.303  14.565  26.222  1.00 13.12           C
ATOM   2090  CD2 PHE A 139      54.154  16.842  26.937  1.00 11.40           C
ATOM   2091  CE1 PHE A 139      55.676  14.718  25.990  1.00 14.68           C
ATOM   2092  CE2 PHE A 139      55.535  16.997  26.721  1.00 14.34           C
ATOM   2093  CZ  PHE A 139      56.295  15.937  26.235  1.00 14.04           C
ATOM   2094  H   PHE A 139      52.572  13.243  27.869  1.00 15.77           H
ATOM   2095  HA  PHE A 139      52.187  15.600  28.994  1.00 13.86           H
ATOM   2096  HB2 PHE A 139      51.752  14.776  26.322  1.00 15.51           H
ATOM   2097  HB3 PHE A 139      51.643  16.290  26.790  1.00 15.51           H
ATOM   2098  HD1 PHE A 139      53.898  13.745  26.055  1.00 15.75           H
ATOM   2099  HD2 PHE A 139      53.654  17.556  27.263  1.00 13.69           H
ATOM   2100  HE1 PHE A 139      56.174  14.000  25.671  1.00 17.62           H
ATOM   2101  HE2 PHE A 139      55.938  17.819  26.881  1.00 17.21           H
ATOM   2102  HZ  PHE A 139      57.206  16.042  26.082  1.00 16.86           H
ATOM   2103  N   ARG A 140      49.566  14.022  28.039  1.00 12.00           N
ATOM   2104  CA  ARG A 140      48.119  14.026  28.230  1.00 14.93           C
ATOM   2105  C   ARG A 140      47.754  13.685  29.675  1.00 12.24           C
ATOM   2106  O   ARG A 140      46.789  14.256  30.221  1.00 11.98           O
ATOM   2107  CB  ARG A 140      47.441  13.108  27.210  1.00 16.16           C
ATOM   2108  CG  ARG A 140      47.754  11.681  27.312  1.00 16.75           C
ATOM   2109  CD  ARG A 140      47.246  10.924  26.044  1.00 22.23           C
ATOM   2110  NE  ARG A 140      47.052   9.516  26.380  1.00 28.61           N
ATOM   2111  CZ  ARG A 140      47.829   8.518  25.973  1.00 22.20           C
ATOM   2112  NH1 ARG A 140      48.840   8.723  25.159  1.00 30.75           N
ATOM   2113  NH2 ARG A 140      47.559   7.283  26.360  1.00 35.70           N1+
ATOM   2114  H   ARG A 140      49.878  13.385  27.552  1.00 14.41           H
ATOM   2115  HA  ARG A 140      47.796  14.925  28.061  1.00 17.92           H
ATOM   2116  HB2 ARG A 140      46.481  13.200  27.309  1.00 19.40           H
ATOM   2117  HB3 ARG A 140      47.701  13.396  26.321  1.00 19.40           H
ATOM   2118  HG2 ARG A 140      48.714  11.563  27.377  1.00 20.10           H
ATOM   2119  HG3 ARG A 140      47.312  11.307  28.091  1.00 20.10           H
ATOM   2120  HD2 ARG A 140      46.398  11.296  25.757  1.00 26.68           H
ATOM   2121  HD3 ARG A 140      47.907  10.988  25.337  1.00 26.68           H
ATOM   2122  HE  ARG A 140      46.381   9.317  26.880  1.00 34.33           H
ATOM   2123 HH11 ARG A 140      49.030   9.521  24.900  1.00 36.90           H
ATOM   2124 HH12 ARG A 140      49.325   8.061  24.901  1.00 36.90           H
ATOM   2125 HH21 ARG A 140      46.894   7.132  26.883  1.00 42.85           H
ATOM   2126 HH22 ARG A 140      48.048   6.631  26.086  1.00 42.85           H
ATOM   2127  N   GLN A 141      48.519  12.810  30.342  1.00 12.00           N
ATOM   2128  CA  GLN A 141      48.230  12.489  31.746  1.00 15.47           C
ATOM   2129  C   GLN A 141      48.416  13.710  32.632  1.00 16.29           C
ATOM   2130  O   GLN A 141      47.550  14.033  33.461  1.00 14.10           O
ATOM   2131  CB  GLN A 141      49.130  11.335  32.222  1.00 14.60           C
ATOM   2132  CG  GLN A 141      48.787  10.038  31.487  1.00 14.04           C
ATOM   2133  CD  GLN A 141      49.919   9.064  31.369  1.00 15.88           C
ATOM   2134  OE1 GLN A 141      51.001   9.272  31.901  1.00 16.22           O
ATOM   2135  NE2 GLN A 141      49.667   7.966  30.645  1.00 19.97           N
ATOM   2136  H   GLN A 141      49.197  12.397  30.012  1.00 14.41           H
ATOM   2137  HA  GLN A 141      47.307  12.200  31.821  1.00 18.57           H
ATOM   2138  HB2 GLN A 141      50.057  11.553  32.041  1.00 17.53           H
ATOM   2139  HB3 GLN A 141      48.996  11.193  33.173  1.00 17.53           H
ATOM   2140  HG2 GLN A 141      48.067   9.594  31.962  1.00 16.85           H
ATOM   2141  HG3 GLN A 141      48.496  10.259  30.589  1.00 16.85           H
ATOM   2142 HE21 GLN A 141      48.894   7.857  30.284  1.00 23.96           H
ATOM   2143 HE22 GLN A 141      50.278   7.370  30.542  1.00 23.96           H
ATOM   2144  N   ALA A 142      49.550  14.408  32.472  1.00 12.26           N
ATOM   2145  CA  ALA A 142      49.785  15.626  33.239  1.00 11.43           C
ATOM   2146  C   ALA A 142      48.730  16.683  32.942  1.00 13.69           C
ATOM   2147  O   ALA A 142      48.249  17.367  33.860  1.00 13.57           O
ATOM   2148  CB  ALA A 142      51.184  16.170  32.963  1.00 12.71           C
ATOM   2149  H   ALA A 142      50.185  14.196  31.933  1.00 14.71           H
ATOM   2150  HA  ALA A 142      49.732  15.413  34.184  1.00 13.72           H
ATOM   2151  HB1 ALA A 142      51.316  16.978  33.483  1.00 15.26           H
ATOM   2152  HB2 ALA A 142      51.839  15.501  33.218  1.00 15.26           H
ATOM   2153  HB3 ALA A 142      51.264  16.368  32.017  1.00 15.26           H
ATOM   2154  N   ALA A 143      48.338  16.827  31.677  1.00 12.92           N
ATOM   2155  CA  ALA A 143      47.310  17.808  31.347  1.00 14.28           C
ATOM   2156  C   ALA A 143      46.047  17.526  32.134  1.00 15.95           C
ATOM   2157  O   ALA A 143      45.503  18.407  32.812  1.00 16.05           O
ATOM   2158  CB  ALA A 143      47.011  17.788  29.845  1.00 13.10           C
ATOM   2159  H   ALA A 143      48.642  16.380  31.008  1.00 15.51           H
ATOM   2160  HA  ALA A 143      47.625  18.695  31.583  1.00 17.14           H
ATOM   2161  HB1 ALA A 143      46.326  18.448  29.651  1.00 15.73           H
ATOM   2162  HB2 ALA A 143      47.822  18.001  29.359  1.00 15.73           H
ATOM   2163  HB3 ALA A 143      46.698  16.904  29.598  1.00 15.73           H
ATOM   2164  N   LEU A 144      45.571  16.286  32.049  1.00 13.94           N
ATOM   2165  CA  LEU A 144      44.310  15.925  32.660  1.00 13.38           C
ATOM   2166  C   LEU A 144      44.387  16.055  34.168  1.00 15.18           C
ATOM   2167  O   LEU A 144      43.406  16.453  34.794  1.00 16.88           O
ATOM   2168  CB  LEU A 144      43.922  14.504  32.246  1.00 13.18           C
ATOM   2169  CG  LEU A 144      43.587  14.306  30.754  1.00 19.78           C
ATOM   2170  CD1 LEU A 144      43.483  12.821  30.444  1.00 25.01           C
ATOM   2171  CD2 LEU A 144      42.285  15.022  30.369  1.00 18.83           C
ATOM   2172  H   LEU A 144      45.964  15.639  31.641  1.00 16.74           H
ATOM   2173  HA  LEU A 144      43.620  16.529  32.343  1.00 16.06           H
ATOM   2174  HB2 LEU A 144      44.660  13.912  32.458  1.00 15.83           H
ATOM   2175  HB3 LEU A 144      43.140  14.240  32.756  1.00 15.83           H
ATOM   2176  HG  LEU A 144      44.304  14.676  30.216  1.00 23.74           H
ATOM   2177 HD11 LEU A 144      43.272  12.709  29.504  1.00 30.02           H
ATOM   2178 HD12 LEU A 144      44.331  12.397  30.646  1.00 30.02           H
ATOM   2179 HD13 LEU A 144      42.780  12.434  30.990  1.00 30.02           H
ATOM   2180 HD21 LEU A 144      42.111  14.874  29.427  1.00 22.61           H
ATOM   2181 HD22 LEU A 144      41.559  14.662  30.901  1.00 22.61           H
ATOM   2182 HD23 LEU A 144      42.385  15.971  30.542  1.00 22.61           H
ATOM   2183  N   ARG A 145      45.545  15.766  34.772  1.00 12.41           N
ATOM   2184  CA  ARG A 145      45.672  15.919  36.217  1.00 13.62           C
ATOM   2185  C   ARG A 145      45.555  17.363  36.641  1.00 18.05           C
ATOM   2186  O   ARG A 145      45.193  17.636  37.793  1.00 18.47           O
ATOM   2187  CB  ARG A 145      47.005  15.386  36.728  1.00 15.86           C
ATOM   2188  CG  ARG A 145      47.094  13.870  36.671  1.00 13.76           C
ATOM   2189  CD  ARG A 145      48.246  13.351  37.478  1.00 15.94           C
ATOM   2190  NE  ARG A 145      49.546  13.856  37.038  1.00 16.60           N
ATOM   2191  CZ  ARG A 145      50.314  13.278  36.120  1.00 14.65           C
ATOM   2192  NH1 ARG A 145      49.929  12.157  35.530  1.00 13.67           N
ATOM   2193  NH2 ARG A 145      51.479  13.809  35.778  1.00 15.37           N1+
ATOM   2194  H   ARG A 145      46.254  15.485  34.374  1.00 14.90           H
ATOM   2195  HA  ARG A 145      44.962  15.420  36.651  1.00 16.35           H
ATOM   2196  HB2 ARG A 145      47.720  15.749  36.182  1.00 19.04           H
ATOM   2197  HB3 ARG A 145      47.122  15.659  37.651  1.00 19.04           H
ATOM   2198  HG2 ARG A 145      46.277  13.489  37.028  1.00 16.51           H
ATOM   2199  HG3 ARG A 145      47.219  13.592  35.750  1.00 16.51           H
ATOM   2200  HD2 ARG A 145      48.123  13.613  38.403  1.00 19.13           H
ATOM   2201  HD3 ARG A 145      48.265  12.384  37.410  1.00 19.13           H
ATOM   2202  HE  ARG A 145      49.834  14.581  37.400  1.00 19.93           H
ATOM   2203 HH11 ARG A 145      49.176  11.798  35.738  1.00 16.41           H
ATOM   2204 HH12 ARG A 145      50.432  11.788  34.937  1.00 16.41           H
ATOM   2205 HH21 ARG A 145      51.746  14.536  36.152  1.00 18.45           H
ATOM   2206 HH22 ARG A 145      51.968  13.425  35.185  1.00 18.45           H
ATOM   2207  N   HIS A 146      45.847  18.288  35.743  1.00 16.80           N
ATOM   2208  CA  HIS A 146      45.796  19.711  36.057  1.00 15.47           C
ATOM   2209  C   HIS A 146      44.668  20.423  35.334  1.00 12.98           C
ATOM   2210  O   HIS A 146      44.697  21.650  35.196  1.00 16.62           O
ATOM   2211  CB  HIS A 146      47.147  20.340  35.745  1.00 18.34           C
ATOM   2212  CG  HIS A 146      48.248  19.756  36.559  1.00 17.31           C
ATOM   2213  ND1 HIS A 146      48.443  20.077  37.885  1.00 21.22           N1+
ATOM   2214  CD2 HIS A 146      49.159  18.807  36.259  1.00 13.28           C
ATOM   2215  CE1 HIS A 146      49.466  19.384  38.352  1.00 26.04           C
ATOM   2216  NE2 HIS A 146      49.923  18.613  37.382  1.00 18.56           N
ATOM   2217  H   HIS A 146      46.082  18.119  34.933  1.00 20.17           H
ATOM   2218  HA  HIS A 146      45.641  19.811  37.009  1.00 18.57           H
ATOM   2219  HB2 HIS A 146      47.106  21.291  35.933  1.00 22.01           H
ATOM   2220  HB3 HIS A 146      47.356  20.195  34.808  1.00 22.01           H
ATOM   2221  HD1 HIS A 146      47.987  20.655  38.330  1.00 25.47           H
ATOM   2222  HD2 HIS A 146      49.274  18.393  35.434  1.00 15.94           H
ATOM   2223  HE1 HIS A 146      49.808  19.432  39.216  1.00 31.26           H
ATOM   2224  HE2 HIS A 146      50.581  18.064  37.449  1.00 22.28           H
ATOM   2225  N   ASN A 147      43.654  19.681  34.898  1.00 13.45           N
ATOM   2226  CA  ASN A 147      42.450  20.271  34.312  1.00 14.73           C
ATOM   2227  C   ASN A 147      42.791  21.080  33.065  1.00 19.12           C
ATOM   2228  O   ASN A 147      42.161  22.092  32.753  1.00 17.95           O
ATOM   2229  CB  ASN A 147      41.691  21.095  35.362  1.00 18.76           C
ATOM   2230  CG  ASN A 147      41.307  20.237  36.545  1.00 20.99           C
ATOM   2231  OD1 ASN A 147      40.543  19.285  36.395  1.00 23.33           O
ATOM   2232  ND2 ASN A 147      41.893  20.505  37.692  1.00 22.13           N
ATOM   2233  H   ASN A 147      43.638  18.822  34.930  1.00 16.15           H
ATOM   2234  HA  ASN A 147      41.863  19.550  34.034  1.00 17.68           H
ATOM   2235  HB2 ASN A 147      42.260  21.815  35.679  1.00 22.52           H
ATOM   2236  HB3 ASN A 147      40.881  21.453  34.968  1.00 22.52           H
ATOM   2237 HD21 ASN A 147      41.703  20.041  38.390  1.00 26.56           H
ATOM   2238 HD22 ASN A 147      42.466  21.144  37.743  1.00 26.56           H
ATOM   2239  N   ILE A 148      43.781  20.589  32.323  1.00 14.52           N
ATOM   2240  CA  ILE A 148      44.155  21.138  31.033  1.00 11.71           C
ATOM   2241  C   ILE A 148      43.754  20.141  29.953  1.00 13.03           C
ATOM   2242  O   ILE A 148      43.969  18.933  30.103  1.00 13.28           O
ATOM   2243  CB  ILE A 148      45.662  21.423  30.978  1.00 13.31           C
ATOM   2244  CG1 ILE A 148      46.102  22.326  32.164  1.00 13.81           C
ATOM   2245  CG2 ILE A 148      46.067  22.004  29.627  1.00 12.67           C
ATOM   2246  CD1 ILE A 148      45.532  23.739  32.127  1.00 16.42           C
ATOM   2247  H   ILE A 148      44.263  19.916  32.557  1.00 17.43           H
ATOM   2248  HA  ILE A 148      43.676  21.969  30.881  1.00 14.05           H
ATOM   2249  HB  ILE A 148      46.120  20.574  31.076  1.00 15.98           H
ATOM   2250 HG12 ILE A 148      45.811  21.913  32.992  1.00 16.58           H
ATOM   2251 HG13 ILE A 148      47.069  22.399  32.157  1.00 16.58           H
ATOM   2252 HG21 ILE A 148      47.023  22.171  29.629  1.00 15.21           H
ATOM   2253 HG22 ILE A 148      45.844  21.368  28.930  1.00 15.21           H
ATOM   2254 HG23 ILE A 148      45.587  22.835  29.483  1.00 15.21           H
ATOM   2255 HD11 ILE A 148      45.855  24.230  32.899  1.00 19.71           H
ATOM   2256 HD12 ILE A 148      45.823  24.175  31.311  1.00 19.71           H
ATOM   2257 HD13 ILE A 148      44.563  23.689  32.148  1.00 19.71           H
ATOM   2258  N   ALA A 149      43.161  20.644  28.888  1.00 11.41           N
ATOM   2259  CA  ALA A 149      42.814  19.798  27.755  1.00 10.89           C
ATOM   2260  C   ALA A 149      44.061  19.575  26.910  1.00 13.35           C
ATOM   2261  O   ALA A 149      44.670  20.559  26.436  1.00 12.11           O
ATOM   2262  CB  ALA A 149      41.719  20.420  26.889  1.00 12.53           C
ATOM   2263  H   ALA A 149      42.948  21.471  28.792  1.00 13.70           H
ATOM   2264  HA  ALA A 149      42.501  18.938  28.077  1.00 13.07           H
ATOM   2265  HB1 ALA A 149      41.523  19.822  26.151  1.00 15.04           H
ATOM   2266  HB2 ALA A 149      40.924  20.550  27.431  1.00 15.04           H
ATOM   2267  HB3 ALA A 149      42.032  21.273  26.551  1.00 15.04           H
ATOM   2268  N   PRO A 150      44.483  18.333  26.689  1.00 13.42           N
ATOM   2269  CA  PRO A 150      45.524  18.095  25.685  1.00 12.03           C
ATOM   2270  C   PRO A 150      44.897  18.049  24.297  1.00 12.05           C
ATOM   2271  O   PRO A 150      43.937  17.315  24.056  1.00 12.82           O
ATOM   2272  CB  PRO A 150      46.108  16.739  26.094  1.00 10.99           C
ATOM   2273  CG  PRO A 150      44.931  16.029  26.675  1.00 14.22           C
ATOM   2274  CD  PRO A 150      44.015  17.068  27.285  1.00 14.17           C
ATOM   2275  HA  PRO A 150      46.209  18.780  25.722  1.00 14.44           H
ATOM   2276  HB2 PRO A 150      46.447  16.273  25.314  1.00 13.20           H
ATOM   2277  HB3 PRO A 150      46.804  16.862  26.758  1.00 13.20           H
ATOM   2278  HG2 PRO A 150      44.469  15.549  25.970  1.00 17.07           H
ATOM   2279  HG3 PRO A 150      45.236  15.410  27.356  1.00 17.07           H
ATOM   2280  HD2 PRO A 150      43.094  16.896  27.034  1.00 17.00           H
ATOM   2281  HD3 PRO A 150      44.123  17.089  28.249  1.00 17.00           H
ATOM   2282  N   ILE A 151      45.433  18.868  23.392  1.00 12.93           N
ATOM   2283  CA  ILE A 151      44.956  18.997  22.023  1.00 12.18           C
ATOM   2284  C   ILE A 151      45.846  18.192  21.093  1.00 13.50           C
ATOM   2285  O   ILE A 151      47.074  18.324  21.140  1.00 12.80           O
ATOM   2286  CB  ILE A 151      44.973  20.459  21.564  1.00 11.38           C
ATOM   2287  CG1 ILE A 151      44.304  21.372  22.578  1.00 15.26           C
ATOM   2288  CG2 ILE A 151      44.396  20.551  20.179  1.00 13.60           C
ATOM   2289  CD1 ILE A 151      42.863  21.120  22.709  1.00 13.54           C
ATOM   2290  H   ILE A 151      46.104  19.379  23.560  1.00 15.53           H
ATOM   2291  HA  ILE A 151      44.049  18.659  21.958  1.00 14.62           H
ATOM   2292  HB  ILE A 151      45.902  20.730  21.506  1.00 13.67           H
ATOM   2293 HG12 ILE A 151      44.713  21.233  23.446  1.00 18.32           H
ATOM   2294 HG13 ILE A 151      44.423  22.294  22.299  1.00 18.32           H
ATOM   2295 HG21 ILE A 151      44.408  21.478  19.893  1.00 16.32           H
ATOM   2296 HG22 ILE A 151      44.932  20.011  19.577  1.00 16.32           H
ATOM   2297 HG23 ILE A 151      43.483  20.222  20.194  1.00 16.32           H
ATOM   2298 HD11 ILE A 151      42.495  21.730  23.367  1.00 16.25           H
ATOM   2299 HD12 ILE A 151      42.438  21.263  21.849  1.00 16.25           H
ATOM   2300 HD13 ILE A 151      42.729  20.203  22.996  1.00 16.25           H
ATOM   2301  N   PHE A 152      45.224  17.445  20.189  1.00 13.71           N
ATOM   2302  CA  PHE A 152      45.924  16.685  19.171  1.00 15.04           C
ATOM   2303  C   PHE A 152      45.500  17.088  17.773  1.00 13.45           C
ATOM   2304  O   PHE A 152      44.345  17.448  17.518  1.00 14.14           O
ATOM   2305  CB  PHE A 152      45.713  15.207  19.386  1.00 16.21           C
ATOM   2306  CG  PHE A 152      46.352  14.752  20.653  1.00 13.41           C
ATOM   2307  CD1 PHE A 152      47.734  14.614  20.712  1.00 15.70           C
ATOM   2308  CD2 PHE A 152      45.606  14.596  21.811  1.00 16.76           C
ATOM   2309  CE1 PHE A 152      48.371  14.272  21.902  1.00 19.08           C
ATOM   2310  CE2 PHE A 152      46.231  14.230  23.004  1.00 15.98           C
ATOM   2311  CZ  PHE A 152      47.628  14.084  23.049  1.00 19.34           C
ATOM   2312  H   PHE A 152      44.369  17.361  20.148  1.00 16.45           H
ATOM   2313  HA  PHE A 152      46.875  16.862  19.252  1.00 18.06           H
ATOM   2314  HB2 PHE A 152      44.762  15.023  19.441  1.00 19.46           H
ATOM   2315  HB3 PHE A 152      46.110  14.715  18.651  1.00 19.46           H
ATOM   2316  HD1 PHE A 152      48.241  14.752  19.945  1.00 18.85           H
ATOM   2317  HD2 PHE A 152      44.683  14.703  21.785  1.00 20.12           H
ATOM   2318  HE1 PHE A 152      49.294  14.160  21.921  1.00 22.90           H
ATOM   2319  HE2 PHE A 152      45.726  14.107  23.775  1.00 19.18           H
ATOM   2320  HZ  PHE A 152      48.046  13.833  23.840  1.00 23.22           H
ATOM   2321  N   ILE A 153      46.483  17.021  16.887  1.00 14.68           N
ATOM   2322  CA  ILE A 153      46.314  17.327  15.474  1.00 14.12           C
ATOM   2323  C   ILE A 153      45.876  16.057  14.779  1.00 18.00           C
ATOM   2324  O   ILE A 153      46.456  14.990  14.988  1.00 16.17           O
ATOM   2325  CB  ILE A 153      47.620  17.869  14.867  1.00 14.99           C
ATOM   2326  CG1 ILE A 153      47.918  19.285  15.380  1.00 13.68           C
ATOM   2327  CG2 ILE A 153      47.555  17.894  13.342  1.00 17.00           C
ATOM   2328  CD1 ILE A 153      49.282  19.855  14.988  1.00 18.50           C
ATOM   2329  H   ILE A 153      47.287  16.791  17.089  1.00 17.63           H
ATOM   2330  HA  ILE A 153      45.620  17.996  15.366  1.00 16.95           H
ATOM   2331  HB  ILE A 153      48.348  17.286  15.134  1.00 17.99           H
ATOM   2332 HG12 ILE A 153      47.241  19.886  15.031  1.00 16.42           H
ATOM   2333 HG13 ILE A 153      47.874  19.276  16.349  1.00 16.42           H
ATOM   2334 HG21 ILE A 153      48.393  18.240  12.996  1.00 20.40           H
ATOM   2335 HG22 ILE A 153      47.411  16.991  13.018  1.00 20.40           H
ATOM   2336 HG23 ILE A 153      46.822  18.466  13.066  1.00 20.40           H
ATOM   2337 HD11 ILE A 153      49.369  20.747  15.359  1.00 22.20           H
ATOM   2338 HD12 ILE A 153      49.977  19.279  15.342  1.00 22.20           H
ATOM   2339 HD13 ILE A 153      49.342  19.891  14.020  1.00 22.20           H
ATOM   2340  N   CYS A 154      44.845  16.178  13.948  1.00 14.53           N
ATOM   2341  CA  CYS A 154      44.333  15.081  13.150  1.00 15.70           C
ATOM   2342  C   CYS A 154      44.719  15.388  11.712  1.00 21.10           C
ATOM   2343  O   CYS A 154      44.155  16.323  11.114  1.00 17.73           O
ATOM   2344  CB  CYS A 154      42.821  14.965  13.299  1.00 20.49           C
ATOM   2345  SG  CYS A 154      42.156  13.658  12.260  1.00 24.38           S
ATOM   2346  H   CYS A 154      44.415  16.914  13.829  1.00 17.44           H
ATOM   2347  HA  CYS A 154      44.747  14.247  13.422  1.00 18.84           H
ATOM   2348  HB2 CYS A 154      42.605  14.759  14.222  1.00 24.59           H
ATOM   2349  HB3 CYS A 154      42.408  15.802  13.036  1.00 24.59           H
ATOM   2350  HG  CYS A 154      40.967  13.606  12.411  1.00 29.26           H
ATOM   2351  N   PRO A 155      45.702  14.692  11.143  1.00 18.64           N
ATOM   2352  CA  PRO A 155      46.094  14.958   9.765  1.00 19.97           C
ATOM   2353  C   PRO A 155      44.971  14.597   8.815  1.00 25.43           C
ATOM   2354  O   PRO A 155      44.113  13.752   9.134  1.00 23.59           O
ATOM   2355  CB  PRO A 155      47.310  14.047   9.559  1.00 29.56           C
ATOM   2356  CG  PRO A 155      47.746  13.672  10.914  1.00 23.18           C
ATOM   2357  CD  PRO A 155      46.531  13.632  11.742  1.00 19.02           C
ATOM   2358  HA  PRO A 155      46.348  15.887   9.647  1.00 23.97           H
ATOM   2359  HB2 PRO A 155      47.048  13.262   9.053  1.00 35.48           H
ATOM   2360  HB3 PRO A 155      48.009  14.535   9.096  1.00 35.48           H
ATOM   2361  HG2 PRO A 155      48.169  12.800  10.888  1.00 27.83           H
ATOM   2362  HG3 PRO A 155      48.365  14.340  11.251  1.00 27.83           H
ATOM   2363  HD2 PRO A 155      46.092  12.771  11.661  1.00 22.83           H
ATOM   2364  HD3 PRO A 155      46.740  13.843  12.665  1.00 22.83           H
ATOM   2365  N   PRO A 156      44.950  15.190   7.617  1.00 26.39           N
ATOM   2366  CA  PRO A 156      43.786  15.016   6.720  1.00 32.75           C
ATOM   2367  C   PRO A 156      43.677  13.620   6.097  1.00 37.43           C
ATOM   2368  O   PRO A 156      42.631  13.279   5.527  1.00 41.14           O
ATOM   2369  CB  PRO A 156      44.015  16.093   5.656  1.00 31.67           C
ATOM   2370  CG  PRO A 156      45.493  16.248   5.604  1.00 26.15           C
ATOM   2371  CD  PRO A 156      45.971  16.079   7.040  1.00 28.47           C
ATOM   2372  HA  PRO A 156      42.965  15.213   7.198  1.00 39.31           H
ATOM   2373  HB2 PRO A 156      43.670  15.792   4.801  1.00 38.01           H
ATOM   2374  HB3 PRO A 156      43.590  16.922   5.928  1.00 38.01           H
ATOM   2375  HG2 PRO A 156      45.873  15.562   5.034  1.00 31.39           H
ATOM   2376  HG3 PRO A 156      45.717  17.132   5.271  1.00 31.39           H
ATOM   2377  HD2 PRO A 156      46.843  15.654   7.061  1.00 34.17           H
ATOM   2378  HD3 PRO A 156      45.977  16.933   7.500  1.00 34.17           H
ATOM   2379  N   ASN A 157      44.729  12.824   6.215  1.00 31.67           N
ATOM   2380  CA  ASN A 157      44.843  11.443   5.765  1.00 34.74           C
ATOM   2381  C   ASN A 157      44.716  10.437   6.906  1.00 37.51           C
ATOM   2382  O   ASN A 157      44.989   9.246   6.709  1.00 33.84           O
ATOM   2383  CB  ASN A 157      46.220  11.273   5.149  1.00 37.98           C
ATOM   2384  CG  ASN A 157      47.292  11.859   6.060  1.00 40.57           C
ATOM   2385  OD1 ASN A 157      47.525  13.075   6.054  1.00 40.77           O
ATOM   2386  ND2 ASN A 157      47.860  11.026   6.924  1.00 47.09           N
ATOM   2387  H   ASN A 157      45.456  13.091   6.588  1.00 38.01           H
ATOM   2388  HA  ASN A 157      44.168  11.252   5.095  1.00 41.70           H
ATOM   2389  HB2 ASN A 157      46.405  10.329   5.026  1.00 45.58           H
ATOM   2390  HB3 ASN A 157      46.252  11.738   4.298  1.00 45.58           H
ATOM   2391 HD21 ASN A 157      48.470  11.312   7.458  1.00 56.51           H
ATOM   2392 HD22 ASN A 157      47.617  10.202   6.949  1.00 56.51           H
ATOM   2393  N   ALA A 158      44.395  10.893   8.112  1.00 33.51           N
ATOM   2394  CA  ALA A 158      44.496  10.029   9.281  1.00 31.80           C
ATOM   2395  C   ALA A 158      43.751   8.724   9.055  1.00 31.25           C
ATOM   2396  O   ALA A 158      42.580   8.725   8.660  1.00 24.68           O
ATOM   2397  CB  ALA A 158      43.930  10.739  10.505  1.00 26.03           C
ATOM   2398  H   ALA A 158      44.118  11.690   8.279  1.00 40.22           H
ATOM   2399  HA  ALA A 158      45.429   9.823   9.450  1.00 38.17           H
ATOM   2400  HB1 ALA A 158      44.005  10.152  11.274  1.00 31.25           H
ATOM   2401  HB2 ALA A 158      44.436  11.553  10.660  1.00 31.25           H
ATOM   2402  HB3 ALA A 158      42.998  10.954  10.342  1.00 31.25           H
ATOM   2403  N   ASP A 159      44.424   7.609   9.324  1.00 32.57           N
ATOM   2404  CA  ASP A 159      43.734   6.331   9.246  1.00 30.92           C
ATOM   2405  C   ASP A 159      42.847   6.125  10.481  1.00 33.51           C
ATOM   2406  O   ASP A 159      42.787   6.950  11.401  1.00 26.76           O
ATOM   2407  CB  ASP A 159      44.739   5.184   9.037  1.00 31.67           C
ATOM   2408  CG  ASP A 159      45.625   4.911  10.246  1.00 36.00           C
ATOM   2409  OD1 ASP A 159      45.273   5.296  11.381  1.00 33.74           O
ATOM   2410  OD2 ASP A 159      46.694   4.290  10.060  1.00 34.24           O1-
ATOM   2411  H   ASP A 159      45.254   7.566   9.546  1.00 39.09           H
ATOM   2412  HA  ASP A 159      43.150   6.347   8.472  1.00 37.11           H
ATOM   2413  HB2 ASP A 159      44.248   4.371   8.840  1.00 38.01           H
ATOM   2414  HB3 ASP A 159      45.317   5.408   8.291  1.00 38.01           H
ATOM   2415  N   ASP A 160      42.101   5.022  10.470  1.00 29.96           N
ATOM   2416  CA  ASP A 160      41.051   4.840  11.459  1.00 31.30           C
ATOM   2417  C   ASP A 160      41.627   4.682  12.863  1.00 26.92           C
ATOM   2418  O   ASP A 160      41.058   5.197  13.833  1.00 26.15           O
ATOM   2419  CB  ASP A 160      40.195   3.633  11.080  1.00 37.67           C
ATOM   2420  CG  ASP A 160      38.929   3.546  11.889  1.00 36.02           C
ATOM   2421  OD1 ASP A 160      38.015   4.368  11.667  1.00 34.34           O
ATOM   2422  OD2 ASP A 160      38.847   2.648  12.753  1.00 38.47           O1-
ATOM   2423  H   ASP A 160      42.183   4.376   9.908  1.00 35.96           H
ATOM   2424  HA  ASP A 160      40.479   5.623  11.458  1.00 37.57           H
ATOM   2425  HB2 ASP A 160      39.950   3.700  10.144  1.00 45.21           H
ATOM   2426  HB3 ASP A 160      40.706   2.822  11.232  1.00 45.21           H
ATOM   2427  N   ASP A 161      42.760   3.983  12.991  1.00 28.42           N
ATOM   2428  CA  ASP A 161      43.410   3.847  14.291  1.00 26.88           C
ATOM   2429  C   ASP A 161      43.820   5.205  14.841  1.00 22.23           C
ATOM   2430  O   ASP A 161      43.679   5.469  16.041  1.00 24.61           O
ATOM   2431  CB  ASP A 161      44.646   2.947  14.187  1.00 32.60           C
ATOM   2432  CG  ASP A 161      44.304   1.471  14.107  1.00 38.46           C
ATOM   2433  OD1 ASP A 161      43.110   1.114  14.173  1.00 37.95           O
ATOM   2434  OD2 ASP A 161      45.252   0.666  13.999  1.00 45.64           O1-
ATOM   2435  H   ASP A 161      43.166   3.584  12.346  1.00 34.11           H
ATOM   2436  HA  ASP A 161      42.790   3.441  14.917  1.00 32.26           H
ATOM   2437  HB2 ASP A 161      45.140   3.182  13.386  1.00 39.12           H
ATOM   2438  HB3 ASP A 161      45.202   3.083  14.970  1.00 39.12           H
ATOM   2439  N   LEU A 162      44.350   6.074  13.986  1.00 20.48           N
ATOM   2440  CA  LEU A 162      44.734   7.397  14.454  1.00 20.29           C
ATOM   2441  C   LEU A 162      43.509   8.223  14.835  1.00 18.81           C
ATOM   2442  O   LEU A 162      43.514   8.920  15.851  1.00 17.31           O
ATOM   2443  CB  LEU A 162      45.566   8.101  13.391  1.00 20.25           C
ATOM   2444  CG  LEU A 162      46.042   9.490  13.799  1.00 19.96           C
ATOM   2445  CD1 LEU A 162      46.782   9.480  15.125  1.00 22.30           C
ATOM   2446  CD2 LEU A 162      46.923  10.029  12.706  1.00 18.75           C
ATOM   2447  H   LEU A 162      44.494   5.926  13.151  1.00 24.58           H
ATOM   2448  HA  LEU A 162      45.285   7.300  15.247  1.00 24.35           H
ATOM   2449  HB2 LEU A 162      46.350   7.562  13.201  1.00 24.31           H
ATOM   2450  HB3 LEU A 162      45.030   8.195  12.588  1.00 24.31           H
ATOM   2451  HG  LEU A 162      45.275  10.077  13.885  1.00 23.96           H
ATOM   2452 HD11 LEU A 162      47.062  10.384  15.336  1.00 26.76           H
ATOM   2453 HD12 LEU A 162      46.187   9.147  15.815  1.00 26.76           H
ATOM   2454 HD13 LEU A 162      47.557   8.902  15.049  1.00 26.76           H
ATOM   2455 HD21 LEU A 162      47.231  10.913  12.957  1.00 22.51           H
ATOM   2456 HD22 LEU A 162      47.681   9.434  12.590  1.00 22.51           H
ATOM   2457 HD23 LEU A 162      46.411  10.077  11.884  1.00 22.51           H
ATOM   2458  N   LEU A 163      42.451   8.163  14.031  1.00 18.05           N
ATOM   2459  CA  LEU A 163      41.223   8.861  14.391  1.00 18.21           C
ATOM   2460  C   LEU A 163      40.709   8.424  15.752  1.00 20.01           C
ATOM   2461  O   LEU A 163      40.232   9.250  16.542  1.00 18.39           O
ATOM   2462  CB  LEU A 163      40.153   8.624  13.327  1.00 23.69           C
ATOM   2463  CG  LEU A 163      40.348   9.361  12.016  1.00 22.64           C
ATOM   2464  CD1 LEU A 163      39.494   8.698  10.923  1.00 27.20           C
ATOM   2465  CD2 LEU A 163      39.985  10.837  12.191  1.00 25.87           C
ATOM   2466  H   LEU A 163      42.419   7.734  13.287  1.00 21.67           H
ATOM   2467  HA  LEU A 163      41.401   9.814  14.430  1.00 21.85           H
ATOM   2468  HB2 LEU A 163      40.129   7.676  13.124  1.00 28.44           H
ATOM   2469  HB3 LEU A 163      39.296   8.899  13.689  1.00 28.44           H
ATOM   2470  HG  LEU A 163      41.279   9.306  11.751  1.00 27.18           H
ATOM   2471 HD11 LEU A 163      39.624   9.175  10.088  1.00 32.64           H
ATOM   2472 HD12 LEU A 163      39.772   7.774  10.823  1.00 32.64           H
ATOM   2473 HD13 LEU A 163      38.561   8.737  11.185  1.00 32.64           H
ATOM   2474 HD21 LEU A 163      40.113  11.296  11.347  1.00 31.05           H
ATOM   2475 HD22 LEU A 163      39.057  10.903  12.466  1.00 31.05           H
ATOM   2476 HD23 LEU A 163      40.559  11.225  12.870  1.00 31.05           H
ATOM   2477  N   ARG A 164      40.747   7.116  16.025  1.00 18.43           N
ATOM   2478  CA  ARG A 164      40.254   6.613  17.298  1.00 18.55           C
ATOM   2479  C   ARG A 164      41.127   7.099  18.439  1.00 16.73           C
ATOM   2480  O   ARG A 164      40.632   7.393  19.522  1.00 20.24           O
ATOM   2481  CB  ARG A 164      40.212   5.084  17.278  1.00 21.36           C
ATOM   2482  CG  ARG A 164      39.081   4.538  16.451  1.00 30.85           C
ATOM   2483  CD  ARG A 164      39.053   3.028  16.497  1.00 33.78           C
ATOM   2484  NE  ARG A 164      38.064   2.515  15.562  1.00 33.14           N
ATOM   2485  CZ  ARG A 164      36.811   2.209  15.869  1.00 35.13           C
ATOM   2486  NH1 ARG A 164      36.361   2.335  17.113  1.00 34.45           N
ATOM   2487  NH2 ARG A 164      36.006   1.760  14.917  1.00 37.00           N1+
ATOM   2488  H   ARG A 164      41.049   6.511  15.494  1.00 22.12           H
ATOM   2489  HA  ARG A 164      39.353   6.940  17.445  1.00 22.27           H
ATOM   2490  HB2 ARG A 164      41.043   4.750  16.906  1.00 25.63           H
ATOM   2491  HB3 ARG A 164      40.102   4.760  18.186  1.00 25.63           H
ATOM   2492  HG2 ARG A 164      38.239   4.870  16.800  1.00 37.02           H
ATOM   2493  HG3 ARG A 164      39.196   4.813  15.528  1.00 37.02           H
ATOM   2494  HD2 ARG A 164      39.923   2.680  16.247  1.00 40.54           H
ATOM   2495  HD3 ARG A 164      38.813   2.735  17.390  1.00 40.54           H
ATOM   2496  HE  ARG A 164      38.312   2.400  14.747  1.00 39.77           H
ATOM   2497 HH11 ARG A 164      36.882   2.629  17.731  1.00 41.35           H
ATOM   2498 HH12 ARG A 164      35.547   2.130  17.299  1.00 41.35           H
ATOM   2499 HH21 ARG A 164      36.298   1.673  14.112  1.00 44.41           H
ATOM   2500 HH22 ARG A 164      35.194   1.551  15.104  1.00 44.41           H
ATOM   2501  N   GLN A 165      42.439   7.167  18.214  1.00 17.12           N
ATOM   2502  CA  GLN A 165      43.341   7.623  19.264  1.00 17.56           C
ATOM   2503  C   GLN A 165      43.157   9.100  19.519  1.00 15.43           C
ATOM   2504  O   GLN A 165      43.130   9.538  20.670  1.00 16.38           O
ATOM   2505  CB  GLN A 165      44.790   7.364  18.879  1.00 21.60           C
ATOM   2506  CG  GLN A 165      45.304   5.999  19.174  1.00 25.50           C
ATOM   2507  CD  GLN A 165      46.767   5.896  18.788  1.00 29.27           C
ATOM   2508  OE1 GLN A 165      47.115   6.034  17.616  1.00 26.83           O
ATOM   2509  NE2 GLN A 165      47.628   5.725  19.777  1.00 36.50           N
ATOM   2510  H   GLN A 165      42.825   6.959  17.474  1.00 20.55           H
ATOM   2511  HA  GLN A 165      43.150   7.143  20.085  1.00 21.08           H
ATOM   2512  HB2 GLN A 165      44.883   7.509  17.925  1.00 25.93           H
ATOM   2513  HB3 GLN A 165      45.351   7.995  19.358  1.00 25.93           H
ATOM   2514  HG2 GLN A 165      45.222   5.820  20.124  1.00 30.60           H
ATOM   2515  HG3 GLN A 165      44.803   5.347  18.661  1.00 30.60           H
ATOM   2516 HE21 GLN A 165      47.347   5.679  20.589  1.00 43.81           H
ATOM   2517 HE22 GLN A 165      48.469   5.661  19.608  1.00 43.81           H
ATOM   2518  N   VAL A 166      43.117   9.894  18.449  1.00 16.63           N
ATOM   2519  CA  VAL A 166      42.856  11.320  18.608  1.00 15.92           C
ATOM   2520  C   VAL A 166      41.537  11.536  19.335  1.00 16.48           C
ATOM   2521  O   VAL A 166      41.438  12.364  20.248  1.00 17.42           O
ATOM   2522  CB  VAL A 166      42.874  12.006  17.237  1.00 14.62           C
ATOM   2523  CG1 VAL A 166      42.353  13.418  17.321  1.00 16.94           C
ATOM   2524  CG2 VAL A 166      44.299  12.012  16.688  1.00 15.69           C
ATOM   2525  H   VAL A 166      43.235   9.636  17.637  1.00 19.96           H
ATOM   2526  HA  VAL A 166      43.562  11.710  19.147  1.00 19.11           H
ATOM   2527  HB  VAL A 166      42.312  11.510  16.621  1.00 17.55           H
ATOM   2528 HG11 VAL A 166      42.380  13.817  16.437  1.00 20.33           H
ATOM   2529 HG12 VAL A 166      41.440  13.398  17.648  1.00 20.33           H
ATOM   2530 HG13 VAL A 166      42.913  13.924  17.930  1.00 20.33           H
ATOM   2531 HG21 VAL A 166      44.301  12.448  15.821  1.00 18.83           H
ATOM   2532 HG22 VAL A 166      44.872  12.496  17.303  1.00 18.83           H
ATOM   2533 HG23 VAL A 166      44.606  11.097  16.599  1.00 18.83           H
ATOM   2534  N   ALA A 167      40.500  10.785  18.954  1.00 17.20           N
ATOM   2535  CA  ALA A 167      39.212  10.941  19.620  1.00 15.08           C
ATOM   2536  C   ALA A 167      39.310  10.610  21.098  1.00 18.35           C
ATOM   2537  O   ALA A 167      38.718  11.299  21.937  1.00 17.98           O
ATOM   2538  CB  ALA A 167      38.154  10.070  18.952  1.00 18.35           C
ATOM   2539  H   ALA A 167      40.516  10.195  18.329  1.00 20.65           H
ATOM   2540  HA  ALA A 167      38.929  11.865  19.541  1.00 18.10           H
ATOM   2541  HB1 ALA A 167      37.309  10.192  19.413  1.00 22.02           H
ATOM   2542  HB2 ALA A 167      38.066  10.337  18.023  1.00 22.02           H
ATOM   2543  HB3 ALA A 167      38.430   9.142  19.005  1.00 22.02           H
ATOM   2544  N   SER A 168      40.035   9.545  21.430  1.00 20.07           N
ATOM   2545  CA  SER A 168      40.116   9.087  22.814  1.00 17.23           C
ATOM   2546  C   SER A 168      41.011   9.987  23.661  1.00 16.99           C
ATOM   2547  O   SER A 168      40.713  10.230  24.840  1.00 22.07           O
ATOM   2548  CB  SER A 168      40.635   7.651  22.857  1.00 20.32           C
ATOM   2549  OG  SER A 168      40.872   7.287  24.200  1.00 25.82           O
ATOM   2550  H   SER A 168      40.489   9.071  20.874  1.00 24.08           H
ATOM   2551  HA  SER A 168      39.227   9.097  23.202  1.00 20.68           H
ATOM   2552  HB2 SER A 168      39.970   7.057  22.476  1.00 24.39           H
ATOM   2553  HB3 SER A 168      41.464   7.594  22.357  1.00 24.39           H
ATOM   2554  HG  SER A 168      41.159   6.498  24.237  1.00 30.98           H
ATOM   2555  N   TYR A 169      42.122  10.473  23.090  1.00 19.43           N
ATOM   2556  CA  TYR A 169      43.156  11.153  23.867  1.00 17.72           C
ATOM   2557  C   TYR A 169      42.931  12.648  24.033  1.00 19.10           C
ATOM   2558  O   TYR A 169      43.442  13.227  24.993  1.00 19.60           O
ATOM   2559  CB  TYR A 169      44.537  10.998  23.225  1.00 18.67           C
ATOM   2560  CG  TYR A 169      45.105   9.605  23.179  1.00 18.91           C
ATOM   2561  CD1 TYR A 169      44.529   8.569  23.882  1.00 22.41           C
ATOM   2562  CD2 TYR A 169      46.254   9.346  22.450  1.00 23.22           C
ATOM   2563  CE1 TYR A 169      45.070   7.293  23.834  1.00 25.34           C
ATOM   2564  CE2 TYR A 169      46.799   8.098  22.409  1.00 26.43           C
ATOM   2565  CZ  TYR A 169      46.199   7.075  23.091  1.00 25.81           C
ATOM   2566  OH  TYR A 169      46.779   5.834  23.025  1.00 32.84           O
ATOM   2567  H   TYR A 169      42.296  10.419  22.250  1.00 23.32           H
ATOM   2568  HA  TYR A 169      43.193  10.757  24.752  1.00 21.26           H
ATOM   2569  HB2 TYR A 169      44.483  11.315  22.310  1.00 22.41           H
ATOM   2570  HB3 TYR A 169      45.164  11.548  23.718  1.00 22.41           H
ATOM   2571  HD1 TYR A 169      43.757   8.723  24.378  1.00 26.90           H
ATOM   2572  HD2 TYR A 169      46.661  10.037  21.979  1.00 27.87           H
ATOM   2573  HE1 TYR A 169      44.674   6.595  24.303  1.00 30.42           H
ATOM   2574  HE2 TYR A 169      47.564   7.939  21.906  1.00 31.72           H
ATOM   2575  HH  TYR A 169      46.342   5.287  23.490  1.00 39.41           H
ATOM   2576  N   GLY A 170      42.277  13.291  23.104  1.00 17.33           N
ATOM   2577  CA  GLY A 170      42.155  14.728  23.152  1.00 16.98           C
ATOM   2578  C   GLY A 170      40.953  15.173  23.937  1.00 18.57           C
ATOM   2579  O   GLY A 170      40.017  14.414  24.189  1.00 23.49           O
ATOM   2580  H   GLY A 170      41.892  12.922  22.429  1.00 20.80           H
ATOM   2581  HA2 GLY A 170      42.948  15.106  23.563  1.00 20.38           H
ATOM   2582  HA3 GLY A 170      42.079  15.076  22.250  1.00 20.38           H
ATOM   2583  N   ARG A 171      40.990  16.438  24.315  1.00 14.17           N
ATOM   2584  CA  ARG A 171      39.904  17.093  25.022  1.00 14.71           C
ATOM   2585  C   ARG A 171      39.824  18.524  24.517  1.00 12.40           C
ATOM   2586  O   ARG A 171      40.783  19.050  23.953  1.00 15.50           O
ATOM   2587  CB  ARG A 171      40.144  17.068  26.527  1.00 15.40           C
ATOM   2588  CG  ARG A 171      40.203  15.698  27.096  1.00 24.19           C
ATOM   2589  CD  ARG A 171      38.812  15.141  27.329  1.00 28.45           C
ATOM   2590  NE  ARG A 171      38.919  14.041  28.273  1.00 38.22           N
ATOM   2591  CZ  ARG A 171      39.512  12.890  27.996  1.00 36.09           C
ATOM   2592  NH1 ARG A 171      40.043  12.679  26.796  1.00 33.61           N
ATOM   2593  NH2 ARG A 171      39.573  11.946  28.925  1.00 45.67           N1+
ATOM   2594  H   ARG A 171      41.660  16.958  24.168  1.00 17.01           H
ATOM   2595  HA  ARG A 171      39.066  16.644  24.829  1.00 17.66           H
ATOM   2596  HB2 ARG A 171      40.988  17.506  26.717  1.00 18.48           H
ATOM   2597  HB3 ARG A 171      39.421  17.542  26.967  1.00 18.48           H
ATOM   2598  HG2 ARG A 171      40.667  15.113  26.477  1.00 29.03           H
ATOM   2599  HG3 ARG A 171      40.668  15.724  27.947  1.00 29.03           H
ATOM   2600  HD2 ARG A 171      38.241  15.827  27.709  1.00 34.15           H
ATOM   2601  HD3 ARG A 171      38.446  14.807  26.495  1.00 34.15           H
ATOM   2602  HE  ARG A 171      38.489  14.104  29.015  1.00 45.87           H
ATOM   2603 HH11 ARG A 171      40.006  13.294  26.195  1.00 40.34           H
ATOM   2604 HH12 ARG A 171      40.426  11.929  26.620  1.00 40.34           H
ATOM   2605 HH21 ARG A 171      39.227  12.083  29.700  1.00 54.81           H
ATOM   2606 HH22 ARG A 171      39.952  11.194  28.749  1.00 54.81           H
ATOM   2607  N   GLY A 172      38.675  19.161  24.746  1.00 13.89           N
ATOM   2608  CA  GLY A 172      38.542  20.574  24.454  1.00 14.99           C
ATOM   2609  C   GLY A 172      38.173  20.803  23.003  1.00 14.09           C
ATOM   2610  O   GLY A 172      37.027  21.123  22.697  1.00 15.49           O
ATOM   2611  H   GLY A 172      37.967  18.795  25.069  1.00 16.67           H
ATOM   2612  HA2 GLY A 172      37.851  20.960  25.015  1.00 17.99           H
ATOM   2613  HA3 GLY A 172      39.380  21.026  24.637  1.00 17.99           H
ATOM   2614  N   TYR A 173      39.136  20.650  22.098  1.00 13.59           N
ATOM   2615  CA  TYR A 173      38.822  20.596  20.680  1.00 12.41           C
ATOM   2616  C   TYR A 173      39.827  19.682  19.995  1.00 15.03           C
ATOM   2617  O   TYR A 173      40.889  19.377  20.535  1.00 13.81           O
ATOM   2618  CB  TYR A 173      38.815  22.002  20.041  1.00 14.92           C
ATOM   2619  CG  TYR A 173      40.185  22.627  19.877  1.00 14.32           C
ATOM   2620  CD1 TYR A 173      40.909  22.464  18.717  1.00 17.09           C
ATOM   2621  CD2 TYR A 173      40.752  23.397  20.890  1.00 18.99           C
ATOM   2622  CE1 TYR A 173      42.163  23.028  18.553  1.00 15.74           C
ATOM   2623  CE2 TYR A 173      42.030  23.965  20.735  1.00 19.70           C
ATOM   2624  CZ  TYR A 173      42.719  23.782  19.551  1.00 20.31           C
ATOM   2625  OH  TYR A 173      43.982  24.313  19.348  1.00 21.90           O
ATOM   2626  H   TYR A 173      39.973  20.577  22.281  1.00 16.32           H
ATOM   2627  HA  TYR A 173      37.940  20.211  20.566  1.00 14.89           H
ATOM   2628  HB2 TYR A 173      38.413  21.940  19.160  1.00 17.91           H
ATOM   2629  HB3 TYR A 173      38.287  22.594  20.600  1.00 17.91           H
ATOM   2630  HD1 TYR A 173      40.548  21.957  18.026  1.00 20.51           H
ATOM   2631  HD2 TYR A 173      40.288  23.522  21.686  1.00 22.79           H
ATOM   2632  HE1 TYR A 173      42.629  22.896  17.759  1.00 18.89           H
ATOM   2633  HE2 TYR A 173      42.401  24.476  21.418  1.00 23.64           H
ATOM   2634  HH  TYR A 173      44.220  24.754  20.022  1.00 26.28           H
ATOM   2635  N   THR A 174      39.485  19.254  18.789  1.00 12.69           N
ATOM   2636  CA  THR A 174      40.374  18.469  17.948  1.00 12.67           C
ATOM   2637  C   THR A 174      40.929  19.402  16.888  1.00 14.08           C
ATOM   2638  O   THR A 174      40.162  20.088  16.204  1.00 16.34           O
ATOM   2639  CB  THR A 174      39.626  17.309  17.278  1.00 11.56           C
ATOM   2640  OG1 THR A 174      39.064  16.428  18.257  1.00 14.22           O
ATOM   2641  CG2 THR A 174      40.557  16.517  16.350  1.00 17.49           C
ATOM   2642  H   THR A 174      38.721  19.410  18.426  1.00 15.24           H
ATOM   2643  HA  THR A 174      41.106  18.113  18.475  1.00 15.21           H
ATOM   2644  HB  THR A 174      38.908  17.673  16.736  1.00 13.88           H
ATOM   2645  HG1 THR A 174      38.522  16.847  18.743  1.00 17.07           H
ATOM   2646 HG21 THR A 174      40.070  15.788  15.935  1.00 20.99           H
ATOM   2647 HG22 THR A 174      40.907  17.098  15.656  1.00 20.99           H
ATOM   2648 HG23 THR A 174      41.299  16.151  16.858  1.00 20.99           H
ATOM   2649  N   TYR A 175      42.248  19.458  16.753  1.00 12.87           N
ATOM   2650  CA  TYR A 175      42.840  20.318  15.731  1.00 12.48           C
ATOM   2651  C   TYR A 175      42.798  19.584  14.399  1.00 18.06           C
ATOM   2652  O   TYR A 175      43.521  18.601  14.193  1.00 16.31           O
ATOM   2653  CB  TYR A 175      44.269  20.710  16.098  1.00 14.04           C
ATOM   2654  CG  TYR A 175      44.812  21.855  15.266  1.00 10.36           C
ATOM   2655  CD1 TYR A 175      45.118  21.665  13.927  1.00 16.51           C
ATOM   2656  CD2 TYR A 175      45.041  23.104  15.808  1.00 12.41           C
ATOM   2657  CE1 TYR A 175      45.604  22.692  13.145  1.00 16.28           C
ATOM   2658  CE2 TYR A 175      45.557  24.141  15.013  1.00 11.95           C
ATOM   2659  CZ  TYR A 175      45.823  23.912  13.688  1.00 17.37           C
ATOM   2660  OH  TYR A 175      46.308  24.909  12.863  1.00 17.55           O
ATOM   2661  H   TYR A 175      42.814  19.018  17.229  1.00 15.45           H
ATOM   2662  HA  TYR A 175      42.313  21.128  15.649  1.00 14.98           H
ATOM   2663  HB2 TYR A 175      44.291  20.983  17.029  1.00 16.86           H
ATOM   2664  HB3 TYR A 175      44.849  19.944  15.966  1.00 16.86           H
ATOM   2665  HD1 TYR A 175      44.967  20.833  13.541  1.00 19.82           H
ATOM   2666  HD2 TYR A 175      44.855  23.258  16.706  1.00 14.90           H
ATOM   2667  HE1 TYR A 175      45.793  22.542  12.247  1.00 19.54           H
ATOM   2668  HE2 TYR A 175      45.697  24.985  15.379  1.00 14.35           H
ATOM   2669  HH  TYR A 175      46.406  25.620  13.299  1.00 21.07           H
ATOM   2670  N   LEU A 176      41.969  20.067  13.482  1.00 14.99           N
ATOM   2671  CA  LEU A 176      41.751  19.401  12.205  1.00 14.50           C
ATOM   2672  C   LEU A 176      42.657  20.062  11.180  1.00 18.20           C
ATOM   2673  O   LEU A 176      42.436  21.208  10.783  1.00 15.67           O
ATOM   2674  CB  LEU A 176      40.293  19.487  11.779  1.00 16.56           C
ATOM   2675  CG  LEU A 176      39.980  18.667  10.542  1.00 24.32           C
ATOM   2676  CD1 LEU A 176      40.106  17.170  10.812  1.00 25.35           C
ATOM   2677  CD2 LEU A 176      38.591  19.026  10.091  1.00 26.69           C
ATOM   2678  H   LEU A 176      41.515  20.791  13.578  1.00 18.00           H
ATOM   2679  HA  LEU A 176      41.998  18.465  12.279  1.00 17.41           H
ATOM   2680  HB2 LEU A 176      39.734  19.162  12.502  1.00 19.88           H
ATOM   2681  HB3 LEU A 176      40.077  20.413  11.585  1.00 19.88           H
ATOM   2682  HG  LEU A 176      40.601  18.903   9.835  1.00 29.19           H
ATOM   2683 HD11 LEU A 176      39.898  16.684   9.999  1.00 30.42           H
ATOM   2684 HD12 LEU A 176      41.014  16.975  11.092  1.00 30.42           H
ATOM   2685 HD13 LEU A 176      39.483  16.923  11.514  1.00 30.42           H
ATOM   2686 HD21 LEU A 176      38.373  18.510   9.300  1.00 32.03           H
ATOM   2687 HD22 LEU A 176      37.966  18.820  10.804  1.00 32.03           H
ATOM   2688 HD23 LEU A 176      38.561  19.974   9.888  1.00 32.03           H
ATOM   2689  N   LEU A 177      43.669  19.336  10.753  1.00 17.09           N
ATOM   2690  CA  LEU A 177      44.689  19.886   9.884  1.00 19.80           C
ATOM   2691  C   LEU A 177      44.177  19.952   8.451  1.00 22.50           C
ATOM   2692  O   LEU A 177      43.623  18.979   7.935  1.00 23.50           O
ATOM   2693  CB  LEU A 177      45.939  19.012  10.007  1.00 26.16           C
ATOM   2694  CG  LEU A 177      47.296  19.506   9.587  1.00 28.11           C
ATOM   2695  CD1 LEU A 177      47.752  20.716  10.396  1.00 22.84           C
ATOM   2696  CD2 LEU A 177      48.274  18.308   9.764  1.00 27.06           C
ATOM   2697  H   LEU A 177      43.791  18.509  10.955  1.00 20.51           H
ATOM   2698  HA  LEU A 177      44.912  20.785  10.173  1.00 23.77           H
ATOM   2699  HB2 LEU A 177      46.022  18.765  10.942  1.00 31.40           H
ATOM   2700  HB3 LEU A 177      45.776  18.207   9.491  1.00 31.40           H
ATOM   2701  HG  LEU A 177      47.275  19.752   8.649  1.00 33.73           H
ATOM   2702 HD11 LEU A 177      48.629  20.991  10.085  1.00 27.42           H
ATOM   2703 HD12 LEU A 177      47.115  21.437  10.273  1.00 27.42           H
ATOM   2704 HD13 LEU A 177      47.796  20.470  11.334  1.00 27.42           H
ATOM   2705 HD21 LEU A 177      49.165  18.587   9.502  1.00 32.48           H
ATOM   2706 HD22 LEU A 177      48.272  18.034  10.695  1.00 32.48           H
ATOM   2707 HD23 LEU A 177      47.978  17.574   9.203  1.00 32.48           H
ATOM   2708  N   SER A 178      44.344  21.119   7.820  1.00 21.42           N
ATOM   2709  CA  SER A 178      43.870  21.332   6.455  1.00 26.64           C
ATOM   2710  C   SER A 178      44.705  20.579   5.429  1.00 29.79           C
ATOM   2711  O   SER A 178      44.186  20.203   4.365  1.00 23.86           O
ATOM   2712  CB  SER A 178      43.909  22.822   6.115  1.00 25.18           C
ATOM   2713  OG  SER A 178      43.047  23.563   6.956  1.00 28.25           O
ATOM   2714  H   SER A 178      44.731  21.805   8.165  1.00 25.71           H
ATOM   2715  HA  SER A 178      42.952  21.027   6.383  1.00 31.98           H
ATOM   2716  HB2 SER A 178      44.816  23.147   6.230  1.00 30.22           H
ATOM   2717  HB3 SER A 178      43.629  22.942   5.194  1.00 30.22           H
ATOM   2718  HG  SER A 178      43.081  24.378   6.756  1.00 33.90           H
ATOM   2719  N   ARG A 179      45.993  20.384   5.712  1.00 20.56           N
ATOM   2720  CA  ARG A 179      46.971  20.011   4.696  1.00 18.25           C
ATOM   2721  C   ARG A 179      48.262  19.625   5.400  1.00 22.16           C
ATOM   2722  O   ARG A 179      48.473  19.951   6.571  1.00 19.98           O
ATOM   2723  CB  ARG A 179      47.239  21.164   3.717  1.00 25.00           C
ATOM   2724  CG  ARG A 179      47.647  22.495   4.405  1.00 22.90           C
ATOM   2725  CD  ARG A 179      48.374  23.446   3.476  1.00 26.01           C
ATOM   2726  NE  ARG A 179      48.670  24.723   4.116  1.00 23.27           N
ATOM   2727  CZ  ARG A 179      49.684  24.927   4.953  1.00 24.97           C
ATOM   2728  NH1 ARG A 179      50.497  23.929   5.257  1.00 22.96           N
ATOM   2729  NH2 ARG A 179      49.879  26.128   5.492  1.00 22.61           N1+
ATOM   2730  H   ARG A 179      46.329  20.464   6.500  1.00 24.68           H
ATOM   2731  HA  ARG A 179      46.648  19.246   4.195  1.00 21.90           H
ATOM   2732  HB2 ARG A 179      47.960  20.906   3.121  1.00 30.01           H
ATOM   2733  HB3 ARG A 179      46.433  21.331   3.203  1.00 30.01           H
ATOM   2734  HG2 ARG A 179      46.847  22.943   4.724  1.00 27.48           H
ATOM   2735  HG3 ARG A 179      48.235  22.297   5.150  1.00 27.48           H
ATOM   2736  HD2 ARG A 179      49.214  23.043   3.203  1.00 31.22           H
ATOM   2737  HD3 ARG A 179      47.819  23.619   2.700  1.00 31.22           H
ATOM   2738  HE  ARG A 179      48.155  25.389   3.941  1.00 27.93           H
ATOM   2739 HH11 ARG A 179      50.373  23.152   4.911  1.00 27.56           H
ATOM   2740 HH12 ARG A 179      51.153  24.058   5.799  1.00 27.56           H
ATOM   2741 HH21 ARG A 179      49.350  26.778   5.297  1.00 27.13           H
ATOM   2742 HH22 ARG A 179      50.535  26.255   6.034  1.00 27.13           H
ATOM   2743  N   SER A 180      49.133  18.950   4.660  1.00 22.07           N
ATOM   2744  CA  SER A 180      50.491  18.715   5.132  1.00 22.83           C
ATOM   2745  C   SER A 180      51.298  20.015   5.078  1.00 22.70           C
ATOM   2746  O   SER A 180      50.794  21.090   4.729  1.00 22.21           O
ATOM   2747  CB  SER A 180      51.159  17.634   4.283  1.00 21.86           C
ATOM   2748  OG  SER A 180      51.299  18.109   2.960  1.00 22.44           O
ATOM   2749  H   SER A 180      48.963  18.618   3.885  1.00 26.49           H
ATOM   2750  HA  SER A 180      50.464  18.409   6.052  1.00 27.40           H
ATOM   2751  HB2 SER A 180      52.036  17.435   4.648  1.00 26.23           H
ATOM   2752  HB3 SER A 180      50.606  16.838   4.282  1.00 26.23           H
ATOM   2753  HG  SER A 180      51.666  17.523   2.482  1.00 26.93           H
ATOM   2754  N   GLY A 181      52.582  19.914   5.419  1.00 19.93           N
ATOM   2755  CA  GLY A 181      53.433  21.082   5.463  1.00 17.55           C
ATOM   2756  C   GLY A 181      53.455  21.721   6.838  1.00 20.03           C
ATOM   2757  O   GLY A 181      53.250  21.046   7.850  1.00 21.22           O
ATOM   2758  H   GLY A 181      52.976  19.179   5.628  1.00 23.92           H
ATOM   2759  HA2 GLY A 181      54.339  20.832   5.224  1.00 21.06           H
ATOM   2760  HA3 GLY A 181      53.115  21.739   4.823  1.00 21.06           H
ATOM   2761  N   VAL A 182      53.710  23.029   6.876  1.00 18.92           N
ATOM   2762  CA  VAL A 182      53.854  23.787   8.113  1.00 17.15           C
ATOM   2763  C   VAL A 182      52.864  24.948   8.097  1.00 18.81           C
ATOM   2764  O   VAL A 182      52.175  25.200   7.106  1.00 17.26           O
ATOM   2765  CB  VAL A 182      55.299  24.303   8.301  1.00 18.47           C
ATOM   2766  CG1 VAL A 182      56.230  23.134   8.429  1.00 18.57           C
ATOM   2767  CG2 VAL A 182      55.722  25.186   7.126  1.00 19.03           C
ATOM   2768  H   VAL A 182      53.805  23.513   6.171  1.00 22.71           H
ATOM   2769  HA  VAL A 182      53.637  23.215   8.865  1.00 20.59           H
ATOM   2770  HB  VAL A 182      55.351  24.828   9.115  1.00 22.17           H
ATOM   2771 HG11 VAL A 182      57.134  23.463   8.547  1.00 22.29           H
ATOM   2772 HG12 VAL A 182      55.967  22.604   9.198  1.00 22.29           H
ATOM   2773 HG13 VAL A 182      56.175  22.598   7.622  1.00 22.29           H
ATOM   2774 HG21 VAL A 182      56.631  25.492   7.274  1.00 22.84           H
ATOM   2775 HG22 VAL A 182      55.677  24.666   6.309  1.00 22.84           H
ATOM   2776 HG23 VAL A 182      55.121  25.945   7.070  1.00 22.84           H
ATOM   2777  N   THR A 183      52.792  25.663   9.220  1.00 17.52           N
ATOM   2778  CA  THR A 183      51.840  26.761   9.282  1.00 19.94           C
ATOM   2779  C   THR A 183      52.118  27.739   8.141  1.00 20.06           C
ATOM   2780  O   THR A 183      53.263  27.939   7.714  1.00 18.53           O
ATOM   2781  CB  THR A 183      51.909  27.490  10.627  1.00 19.31           C
ATOM   2782  OG1 THR A 183      53.217  28.049  10.811  1.00 17.16           O
ATOM   2783  CG2 THR A 183      51.569  26.545  11.798  1.00 16.80           C
ATOM   2784  H   THR A 183      53.263  25.539   9.929  1.00 21.03           H
ATOM   2785  HA  THR A 183      50.942  26.412   9.172  1.00 23.94           H
ATOM   2786  HB  THR A 183      51.259  28.209  10.627  1.00 23.18           H
ATOM   2787  HG1 THR A 183      53.257  28.449  11.549  1.00 20.60           H
ATOM   2788 HG21 THR A 183      51.619  27.028  12.638  1.00 20.17           H
ATOM   2789 HG22 THR A 183      50.671  26.194  11.690  1.00 20.17           H
ATOM   2790 HG23 THR A 183      52.196  25.806  11.821  1.00 20.17           H
ATOM   2791  N   GLY A 184      51.049  28.330   7.620  1.00 17.22           N
ATOM   2792  CA  GLY A 184      51.197  29.363   6.616  1.00 19.73           C
ATOM   2793  C   GLY A 184      49.840  29.782   6.097  1.00 22.82           C
ATOM   2794  O   GLY A 184      48.913  28.974   6.078  1.00 20.25           O
ATOM   2795  H   GLY A 184      50.235  28.150   7.831  1.00 20.67           H
ATOM   2796  HA2 GLY A 184      51.639  30.136   7.000  1.00 23.68           H
ATOM   2797  HA3 GLY A 184      51.728  29.031   5.876  1.00 23.68           H
ATOM   2798  N   ALA A 185      49.716  31.033   5.668  1.00 21.46           N
ATOM   2799  CA  ALA A 185      48.421  31.600   5.318  1.00 20.22           C
ATOM   2800  C   ALA A 185      48.063  31.393   3.854  1.00 30.36           C
ATOM   2801  O   ALA A 185      46.875  31.439   3.496  1.00 24.25           O
ATOM   2802  CB  ALA A 185      48.428  33.103   5.637  1.00 23.04           C
ATOM   2803  H   ALA A 185      50.374  31.579   5.571  1.00 25.76           H
ATOM   2804  HA  ALA A 185      47.734  31.180   5.859  1.00 24.27           H
ATOM   2805  HB1 ALA A 185      47.565  33.479   5.404  1.00 27.66           H
ATOM   2806  HB2 ALA A 185      48.596  33.224   6.585  1.00 27.66           H
ATOM   2807  HB3 ALA A 185      49.127  33.532   5.120  1.00 27.66           H
ATOM   2808  N   GLU A 186      49.066  31.159   3.011  1.00 28.94           N
ATOM   2809  CA  GLU A 186      48.931  31.240   1.560  1.00 35.82           C
ATOM   2810  C   GLU A 186      48.424  29.935   0.956  1.00 34.23           C
ATOM   2811  O   GLU A 186      47.631  29.959   0.008  1.00 33.21           O
ATOM   2812  CB  GLU A 186      50.282  31.629   0.951  1.00 35.30           C
ATOM   2813  CG  GLU A 186      50.697  33.088   1.212  1.00 37.06           C
ATOM   2814  CD  GLU A 186      51.461  33.285   2.519  1.00 36.42           C
ATOM   2815  OE1 GLU A 186      51.977  32.288   3.062  1.00 29.43           O
ATOM   2816  OE2 GLU A 186      51.555  34.446   2.991  1.00 35.84           O1-
ATOM   2817  H   GLU A 186      49.858  30.944   3.266  1.00 34.74           H
ATOM   2818  HA  GLU A 186      48.293  31.937   1.342  1.00 42.99           H
ATOM   2819  HB2 GLU A 186      50.969  31.056   1.326  1.00 42.36           H
ATOM   2820  HB3 GLU A 186      50.238  31.503  -0.009  1.00 42.36           H
ATOM   2821  HG2 GLU A 186      51.269  33.385   0.487  1.00 44.47           H
ATOM   2822  HG3 GLU A 186      49.899  33.638   1.249  1.00 44.47           H
ATOM   2823  N   ASN A 187      48.850  28.797   1.504  1.00 38.56           N
ATOM   2824  CA  ASN A 187      48.517  27.484   0.956  1.00 40.46           C
ATOM   2825  C   ASN A 187      47.224  27.014   1.606  1.00 38.14           C
ATOM   2826  O   ASN A 187      47.205  26.652   2.792  1.00 28.95           O
ATOM   2827  CB  ASN A 187      49.659  26.491   1.183  1.00 39.91           C
ATOM   2828  CG  ASN A 187      49.355  25.096   0.633  1.00 46.23           C
ATOM   2829  OD1 ASN A 187      48.372  24.895  -0.084  1.00 55.23           O
ATOM   2830  ND2 ASN A 187      50.210  24.123   0.966  1.00 54.67           N
ATOM   2831  H   ASN A 187      49.343  28.760   2.208  1.00 46.28           H
ATOM   2832  HA  ASN A 187      48.367  27.564   0.001  1.00 48.55           H
ATOM   2833  HB2 ASN A 187      50.456  26.821   0.739  1.00 47.90           H
ATOM   2834  HB3 ASN A 187      49.821  26.409   2.136  1.00 47.90           H
ATOM   2835 HD21 ASN A 187      50.082  23.322   0.682  1.00 65.62           H
ATOM   2836 HD22 ASN A 187      50.888  24.299   1.464  1.00 65.62           H
ATOM   2837  N   ARG A 188      46.141  27.062   0.838  1.00 37.86           N
ATOM   2838  CA  ARG A 188      44.853  26.566   1.287  1.00 42.70           C
ATOM   2839  C   ARG A 188      44.791  25.053   1.118  1.00 45.71           C
ATOM   2840  O   ARG A 188      45.351  24.488   0.172  1.00 47.35           O
ATOM   2841  CB  ARG A 188      43.725  27.242   0.498  1.00 42.54           C
ATOM   2842  H   ARG A 188      46.130  27.383   0.040  1.00 45.44           H
ATOM   2843  HA  ARG A 188      44.737  26.775   2.228  1.00 51.25           H
ATOM   2844  HB1 ARG A 188      43.709  28.187   0.717  1.00 51.05           H
ATOM   2845  HB3 ARG A 188      42.881  26.831   0.738  1.00 51.05           H
ATOM   2846  N   GLY A 189      44.093  24.400   2.042  1.00 41.30           N
ATOM   2847  CA  GLY A 189      43.972  22.952   1.989  1.00 47.27           C
ATOM   2848  C   GLY A 189      43.069  22.522   0.840  1.00 50.79           C
ATOM   2849  O   GLY A 189      41.980  23.071   0.648  1.00 54.48           O
ATOM   2850  H   GLY A 189      43.684  24.769   2.703  1.00 49.57           H
ATOM   2851  HA2 GLY A 189      44.848  22.555   1.863  1.00 56.73           H
ATOM   2852  HA3 GLY A 189      43.597  22.623   2.821  1.00 56.73           H
ATOM   2853  N   ALA A 190      43.537  21.553   0.053  1.00 53.17           N
ATOM   2854  CA  ALA A 190      42.788  21.003  -1.075  1.00 55.95           C
ATOM   2855  C   ALA A 190      41.990  19.753  -0.723  1.00 57.13           C
ATOM   2856  O   ALA A 190      41.443  19.117  -1.630  1.00 58.31           O
ATOM   2857  CB  ALA A 190      43.745  20.669  -2.225  1.00 55.09           C
ATOM   2858  H   ALA A 190      44.308  21.188   0.157  1.00 63.81           H
ATOM   2859  HA  ALA A 190      42.164  21.674  -1.392  1.00 67.14           H
ATOM   2860  HB1 ALA A 190      43.235  20.306  -2.965  1.00 66.11           H
ATOM   2861  HB2 ALA A 190      44.199  21.480  -2.503  1.00 66.11           H
ATOM   2862  HB3 ALA A 190      44.393  20.016  -1.917  1.00 66.11           H
ATOM   2863  N   LEU A 191      41.911  19.374   0.554  1.00 54.49           N
ATOM   2864  CA  LEU A 191      41.362  18.058   0.851  1.00 53.25           C
ATOM   2865  C   LEU A 191      39.953  18.151   1.413  1.00 51.03           C
ATOM   2866  O   LEU A 191      39.724  18.910   2.364  1.00 48.35           O
ATOM   2867  CB  LEU A 191      42.248  17.283   1.836  1.00 54.08           C
ATOM   2868  CG  LEU A 191      42.343  15.811   1.415  1.00 58.01           C
ATOM   2869  CD1 LEU A 191      43.116  15.674   0.103  1.00 57.80           C
ATOM   2870  CD2 LEU A 191      42.971  14.937   2.490  1.00 59.53           C
ATOM   2871  H   LEU A 191      42.157  19.838   1.235  1.00 65.40           H
ATOM   2872  HA  LEU A 191      41.318  17.547   0.028  1.00 63.91           H
ATOM   2873  HB2 LEU A 191      43.141  17.662   1.837  1.00 64.90           H
ATOM   2874  HB3 LEU A 191      41.859  17.325   2.724  1.00 64.90           H
ATOM   2875  HG  LEU A 191      41.445  15.478   1.259  1.00 69.62           H
ATOM   2876 HD11 LEU A 191      43.162  14.736  -0.141  1.00 69.37           H
ATOM   2877 HD12 LEU A 191      42.655  16.173  -0.589  1.00 69.37           H
ATOM   2878 HD13 LEU A 191      44.011  16.028   0.226  1.00 69.37           H
ATOM   2879 HD21 LEU A 191      43.005  14.021   2.172  1.00 71.45           H
ATOM   2880 HD22 LEU A 191      43.867  15.258   2.674  1.00 71.45           H
ATOM   2881 HD23 LEU A 191      42.429  14.988   3.294  1.00 71.45           H
ATOM   2882  N   PRO A 192      38.989  17.377   0.859  1.00 53.66           N
ATOM   2883  CA  PRO A 192      37.704  17.154   1.548  1.00 51.61           C
ATOM   2884  C   PRO A 192      37.886  16.635   2.964  1.00 43.02           C
ATOM   2885  O   PRO A 192      38.515  15.588   3.152  1.00 44.85           O
ATOM   2886  CB  PRO A 192      37.025  16.087   0.670  1.00 49.53           C
ATOM   2887  CG  PRO A 192      38.197  15.420  -0.037  1.00 53.20           C
ATOM   2888  CD  PRO A 192      39.060  16.575  -0.379  1.00 53.62           C
ATOM   2889  HA  PRO A 192      37.170  17.963   1.557  1.00 61.94           H
ATOM   2890  HB2 PRO A 192      36.547  15.453   1.227  1.00 59.44           H
ATOM   2891  HB3 PRO A 192      36.429  16.512   0.032  1.00 59.44           H
ATOM   2892  HG2 PRO A 192      38.650  14.811   0.568  1.00 63.84           H
ATOM   2893  HG3 PRO A 192      37.891  14.962  -0.835  1.00 63.84           H
ATOM   2894  HD2 PRO A 192      39.970  16.286  -0.549  1.00 64.35           H
ATOM   2895  HD3 PRO A 192      38.691  17.069  -1.129  1.00 64.35           H
ATOM   2896  N   LEU A 193      37.336  17.332   3.957  1.00 39.34           N
ATOM   2897  CA  LEU A 193      37.489  16.932   5.346  1.00 37.09           C
ATOM   2898  C   LEU A 193      36.190  16.421   5.953  1.00 40.13           C
ATOM   2899  O   LEU A 193      36.179  16.028   7.124  1.00 30.15           O
ATOM   2900  CB  LEU A 193      38.056  18.110   6.162  1.00 34.93           C
ATOM   2901  CG  LEU A 193      39.410  18.623   5.637  1.00 38.76           C
ATOM   2902  CD1 LEU A 193      39.964  19.774   6.471  1.00 33.01           C
ATOM   2903  CD2 LEU A 193      40.468  17.504   5.534  1.00 39.92           C
ATOM   2904  H   LEU A 193      36.867  18.044   3.848  1.00 47.21           H
ATOM   2905  HA  LEU A 193      38.134  16.209   5.389  1.00 44.51           H
ATOM   2906  HB2 LEU A 193      37.426  18.847   6.130  1.00 41.92           H
ATOM   2907  HB3 LEU A 193      38.182  17.824   7.080  1.00 41.92           H
ATOM   2908  HG  LEU A 193      39.272  18.965   4.740  1.00 46.52           H
ATOM   2909 HD11 LEU A 193      40.813  20.055   6.097  1.00 39.61           H
ATOM   2910 HD12 LEU A 193      39.333  20.511   6.451  1.00 39.61           H
ATOM   2911 HD13 LEU A 193      40.089  19.471   7.384  1.00 39.61           H
ATOM   2912 HD21 LEU A 193      41.296  17.882   5.200  1.00 47.91           H
ATOM   2913 HD22 LEU A 193      40.610  17.122   6.415  1.00 47.91           H
ATOM   2914 HD23 LEU A 193      40.146  16.821   4.925  1.00 47.91           H
ATOM   2915  N   HIS A 194      35.111  16.369   5.173  1.00 42.05           N
ATOM   2916  CA  HIS A 194      33.828  15.908   5.694  1.00 39.97           C
ATOM   2917  C   HIS A 194      33.937  14.517   6.308  1.00 39.98           C
ATOM   2918  O   HIS A 194      33.329  14.247   7.349  1.00 38.25           O
ATOM   2919  CB  HIS A 194      32.780  15.914   4.579  1.00 41.48           C
ATOM   2920  CG  HIS A 194      32.644  17.235   3.885  1.00 46.87           C
ATOM   2921  ND1 HIS A 194      33.540  17.676   2.932  1.00 47.43           N
ATOM   2922  CD2 HIS A 194      31.716  18.214   4.010  1.00 48.03           C
ATOM   2923  CE1 HIS A 194      33.170  18.870   2.502  1.00 48.61           C
ATOM   2924  NE2 HIS A 194      32.065  19.219   3.138  1.00 50.42           N
ATOM   2925  H   HIS A 194      35.097  16.594   4.343  1.00 50.47           H
ATOM   2926  HA  HIS A 194      33.531  16.519   6.387  1.00 47.97           H
ATOM   2927  HB2 HIS A 194      31.916  15.689   4.960  1.00 49.78           H
ATOM   2928  HB3 HIS A 194      33.027  15.253   3.914  1.00 49.78           H
ATOM   2929  HD2 HIS A 194      30.981  18.208   4.579  1.00 57.64           H
ATOM   2930  HE1 HIS A 194      33.610  19.377   1.858  1.00 58.34           H
ATOM   2931  HE2 HIS A 194      31.635  19.955   3.026  1.00 60.51           H
ATOM   2932  N   HIS A 195      34.716  13.624   5.690  1.00 40.04           N
ATOM   2933  CA  HIS A 195      34.800  12.245   6.171  1.00 40.28           C
ATOM   2934  C   HIS A 195      35.518  12.166   7.517  1.00 37.15           C
ATOM   2935  O   HIS A 195      35.051  11.488   8.441  1.00 39.05           O
ATOM   2936  CB  HIS A 195      35.509  11.367   5.138  1.00 44.92           C
ATOM   2937  CG  HIS A 195      35.948  10.037   5.672  1.00 49.45           C
ATOM   2938  ND1 HIS A 195      35.067   9.002   5.915  1.00 50.83           N
ATOM   2939  CD2 HIS A 195      37.175   9.574   6.016  1.00 49.70           C
ATOM   2940  CE1 HIS A 195      35.732   7.961   6.383  1.00 47.59           C
ATOM   2941  NE2 HIS A 195      37.012   8.282   6.458  1.00 52.36           N
ATOM   2942  H   HIS A 195      35.199  13.791   4.998  1.00 48.05           H
ATOM   2943  HA  HIS A 195      33.902  11.899   6.291  1.00 48.34           H
ATOM   2944  HB2 HIS A 195      36.298  11.833   4.819  1.00 53.90           H
ATOM   2945  HB3 HIS A 195      34.903  11.204   4.398  1.00 53.90           H
ATOM   2946  HD2 HIS A 195      37.976  10.044   5.967  1.00 59.64           H
ATOM   2947  HE1 HIS A 195      35.362   7.142   6.622  1.00 57.11           H
ATOM   2948  HE2 HIS A 195      37.642   7.765   6.732  1.00 62.84           H
ATOM   2949  N   LEU A 196      36.667  12.834   7.639  1.00 36.30           N
ATOM   2950  CA  LEU A 196      37.333  12.930   8.933  1.00 34.72           C
ATOM   2951  C   LEU A 196      36.380  13.462   9.987  1.00 31.04           C
ATOM   2952  O   LEU A 196      36.319  12.944  11.104  1.00 26.64           O
ATOM   2953  CB  LEU A 196      38.546  13.854   8.845  1.00 34.44           C
ATOM   2954  CG  LEU A 196      39.970  13.349   8.619  1.00 39.25           C
ATOM   2955  CD1 LEU A 196      40.095  11.842   8.387  1.00 42.24           C
ATOM   2956  CD2 LEU A 196      40.517  14.090   7.460  1.00 39.30           C
ATOM   2957  H   LEU A 196      37.075  13.233   6.996  1.00 43.57           H
ATOM   2958  HA  LEU A 196      37.636  12.050   9.207  1.00 41.67           H
ATOM   2959  HB2 LEU A 196      38.371  14.476   8.122  1.00 41.34           H
ATOM   2960  HB3 LEU A 196      38.574  14.355   9.675  1.00 41.34           H
ATOM   2961  HG  LEU A 196      40.508  13.574   9.395  1.00 47.10           H
ATOM   2962 HD11 LEU A 196      41.030  11.619   8.254  1.00 50.69           H
ATOM   2963 HD12 LEU A 196      39.750  11.373   9.163  1.00 50.69           H
ATOM   2964 HD13 LEU A 196      39.582  11.601   7.599  1.00 50.69           H
ATOM   2965 HD21 LEU A 196      41.424  13.789   7.292  1.00 47.16           H
ATOM   2966 HD22 LEU A 196      39.962  13.917   6.683  1.00 47.16           H
ATOM   2967 HD23 LEU A 196      40.515  15.039   7.663  1.00 47.16           H
ATOM   2968  N   ILE A 197      35.642  14.521   9.644  1.00 25.80           N
ATOM   2969  CA  ILE A 197      34.767  15.186  10.606  1.00 26.35           C
ATOM   2970  C   ILE A 197      33.682  14.231  11.082  1.00 25.18           C
ATOM   2971  O   ILE A 197      33.340  14.198  12.270  1.00 26.96           O
ATOM   2972  CB  ILE A 197      34.169  16.464   9.979  1.00 30.23           C
ATOM   2973  CG1 ILE A 197      35.264  17.527   9.799  1.00 27.40           C
ATOM   2974  CG2 ILE A 197      33.003  17.007  10.821  1.00 26.50           C
ATOM   2975  CD1 ILE A 197      34.939  18.622   8.783  1.00 28.03           C
ATOM   2976  H   ILE A 197      35.631  14.872   8.859  1.00 30.97           H
ATOM   2977  HA  ILE A 197      35.292  15.450  11.378  1.00 31.62           H
ATOM   2978  HB  ILE A 197      33.825  16.236   9.101  1.00 36.28           H
ATOM   2979 HG12 ILE A 197      35.418  17.958  10.655  1.00 32.89           H
ATOM   2980 HG13 ILE A 197      36.076  17.087   9.506  1.00 32.89           H
ATOM   2981 HG21 ILE A 197      32.654  17.806  10.398  1.00 31.81           H
ATOM   2982 HG22 ILE A 197      32.310  16.330  10.872  1.00 31.81           H
ATOM   2983 HG23 ILE A 197      33.327  17.217  11.710  1.00 31.81           H
ATOM   2984 HD11 ILE A 197      35.684  19.243   8.739  1.00 33.64           H
ATOM   2985 HD12 ILE A 197      34.797  18.214   7.914  1.00 33.64           H
ATOM   2986 HD13 ILE A 197      34.137  19.088   9.066  1.00 33.64           H
ATOM   2987  N   GLU A 198      33.114  13.450  10.165  1.00 28.71           N
ATOM   2988  CA  GLU A 198      32.069  12.503  10.537  1.00 29.06           C
ATOM   2989  C   GLU A 198      32.620  11.404  11.433  1.00 27.64           C
ATOM   2990  O   GLU A 198      31.987  11.028  12.428  1.00 27.49           O
ATOM   2991  CB  GLU A 198      31.444  11.880   9.285  1.00 34.80           C
ATOM   2992  CG  GLU A 198      30.780  12.847   8.332  1.00 37.34           C
ATOM   2993  CD  GLU A 198      29.620  13.596   8.960  1.00 48.78           C
ATOM   2994  OE1 GLU A 198      28.983  13.057   9.890  1.00 52.88           O
ATOM   2995  OE2 GLU A 198      29.346  14.732   8.512  1.00 57.11           O1-
ATOM   2996  H   GLU A 198      33.314  13.450   9.329  1.00 34.46           H
ATOM   2997  HA  GLU A 198      31.373  12.971  11.023  1.00 34.88           H
ATOM   2998  HB2 GLU A 198      32.140  11.419   8.792  1.00 41.77           H
ATOM   2999  HB3 GLU A 198      30.770  11.241   9.565  1.00 41.77           H
ATOM   3000  HG2 GLU A 198      31.435  13.500   8.040  1.00 44.82           H
ATOM   3001  HG3 GLU A 198      30.440  12.354   7.569  1.00 44.82           H
ATOM   3002  N   LYS A 199      33.790  10.869  11.080  1.00 24.44           N
ATOM   3003  CA  LYS A 199      34.423   9.840  11.890  1.00 26.08           C
ATOM   3004  C   LYS A 199      34.776  10.361  13.284  1.00 20.00           C
ATOM   3005  O   LYS A 199      34.518   9.686  14.293  1.00 21.59           O
ATOM   3006  CB  LYS A 199      35.657   9.320  11.148  1.00 30.76           C
ATOM   3007  CG  LYS A 199      35.380   8.180  10.179  1.00 38.34           C
ATOM   3008  CD  LYS A 199      34.852   6.961  10.956  1.00 39.32           C
ATOM   3009  CE  LYS A 199      34.466   5.813  10.073  1.00 47.43           C
ATOM   3010  NZ  LYS A 199      33.745   4.803  10.905  1.00 44.40           N1+
ATOM   3011  H   LYS A 199      34.233  11.088  10.377  1.00 29.34           H
ATOM   3012  HA  LYS A 199      33.805   9.100  11.996  1.00 31.31           H
ATOM   3013  HB2 LYS A 199      36.044  10.050  10.640  1.00 36.92           H
ATOM   3014  HB3 LYS A 199      36.299   9.000  11.801  1.00 36.92           H
ATOM   3015  HG2 LYS A 199      34.707   8.454   9.537  1.00 46.02           H
ATOM   3016  HG3 LYS A 199      36.201   7.928   9.728  1.00 46.02           H
ATOM   3017  HD2 LYS A 199      35.543   6.652  11.562  1.00 47.19           H
ATOM   3018  HD3 LYS A 199      34.067   7.227  11.460  1.00 47.19           H
ATOM   3019  HE2 LYS A 199      33.873   6.122   9.370  1.00 56.92           H
ATOM   3020  HE3 LYS A 199      35.262   5.402   9.700  1.00 56.92           H
ATOM   3021  HZ1 LYS A 199      33.505   4.110  10.401  1.00 53.28           H
ATOM   3022  HZ2 LYS A 199      34.274   4.515  11.560  1.00 53.28           H
ATOM   3023  HZ3 LYS A 199      33.016   5.167  11.261  1.00 53.28           H
ATOM   3024  N   LEU A 200      35.337  11.569  13.371  1.00 22.58           N
ATOM   3025  CA  LEU A 200      35.600  12.158  14.685  1.00 17.38           C
ATOM   3026  C   LEU A 200      34.333  12.228  15.534  1.00 20.93           C
ATOM   3027  O   LEU A 200      34.340  11.864  16.714  1.00 21.13           O
ATOM   3028  CB  LEU A 200      36.233  13.544  14.521  1.00 18.50           C
ATOM   3029  CG  LEU A 200      37.679  13.526  14.022  1.00 24.60           C
ATOM   3030  CD1 LEU A 200      38.071  14.902  13.567  1.00 21.30           C
ATOM   3031  CD2 LEU A 200      38.642  13.004  15.104  1.00 24.95           C
ATOM   3032  H   LEU A 200      35.571  12.056  12.702  1.00 27.10           H
ATOM   3033  HA  LEU A 200      36.238  11.598  15.154  1.00 20.86           H
ATOM   3034  HB2 LEU A 200      35.707  14.051  13.883  1.00 22.20           H
ATOM   3035  HB3 LEU A 200      36.224  13.993  15.381  1.00 22.20           H
ATOM   3036  HG  LEU A 200      37.740  12.932  13.258  1.00 29.52           H
ATOM   3037 HD11 LEU A 200      38.988  14.881  13.253  1.00 25.57           H
ATOM   3038 HD12 LEU A 200      37.481  15.177  12.848  1.00 25.57           H
ATOM   3039 HD13 LEU A 200      37.991  15.516  14.314  1.00 25.57           H
ATOM   3040 HD21 LEU A 200      39.545  13.008  14.751  1.00 29.94           H
ATOM   3041 HD22 LEU A 200      38.587  13.583  15.881  1.00 29.94           H
ATOM   3042 HD23 LEU A 200      38.385  12.101  15.345  1.00 29.94           H
ATOM   3043  N   LYS A 201      33.219  12.671  14.946  1.00 23.28           N
ATOM   3044  CA  LYS A 201      31.961  12.691  15.686  1.00 24.14           C
ATOM   3045  C   LYS A 201      31.543  11.285  16.098  1.00 18.27           C
ATOM   3046  O   LYS A 201      31.132  11.060  17.240  1.00 22.11           O
ATOM   3047  CB  LYS A 201      30.884  13.358  14.834  1.00 24.19           C
ATOM   3048  CG  LYS A 201      31.023  14.877  14.809  1.00 25.82           C
ATOM   3049  CD  LYS A 201      30.117  15.539  13.783  1.00 30.50           C
ATOM   3050  CE  LYS A 201      30.339  17.053  13.729  1.00 29.62           C
ATOM   3051  NZ  LYS A 201      29.234  17.744  12.997  1.00 31.88           N1+
ATOM   3052  H   LYS A 201      33.167  12.958  14.138  1.00 27.95           H
ATOM   3053  HA  LYS A 201      32.077  13.219  16.492  1.00 28.97           H
ATOM   3054  HB2 LYS A 201      30.954  13.033  13.923  1.00 29.03           H
ATOM   3055  HB3 LYS A 201      30.012  13.141  15.199  1.00 29.03           H
ATOM   3056  HG2 LYS A 201      30.793  15.229  15.683  1.00 30.99           H
ATOM   3057  HG3 LYS A 201      31.940  15.105  14.590  1.00 30.99           H
ATOM   3058  HD2 LYS A 201      30.307  15.173  12.905  1.00 36.61           H
ATOM   3059  HD3 LYS A 201      29.191  15.376  14.022  1.00 36.61           H
ATOM   3060  HE2 LYS A 201      30.371  17.404  14.633  1.00 35.55           H
ATOM   3061  HE3 LYS A 201      31.172  17.238  13.268  1.00 35.55           H
ATOM   3062  HZ1 LYS A 201      29.383  18.621  12.978  1.00 38.26           H
ATOM   3063  HZ2 LYS A 201      29.187  17.440  12.161  1.00 38.26           H
ATOM   3064  HZ3 LYS A 201      28.457  17.591  13.404  1.00 38.26           H
ATOM   3065  N   GLU A 202      31.662  10.325  15.187  1.00 23.79           N
ATOM   3066  CA  GLU A 202      31.321   8.942  15.502  1.00 21.06           C
ATOM   3067  C   GLU A 202      32.058   8.447  16.737  1.00 26.70           C
ATOM   3068  O   GLU A 202      31.494   7.719  17.560  1.00 25.78           O
ATOM   3069  CB  GLU A 202      31.643   8.038  14.312  1.00 27.98           C
ATOM   3070  CG  GLU A 202      31.282   6.573  14.558  1.00 33.05           C
ATOM   3071  CD  GLU A 202      31.663   5.649  13.412  1.00 32.94           C
ATOM   3072  OE1 GLU A 202      31.895   6.143  12.290  1.00 35.66           O
ATOM   3073  OE2 GLU A 202      31.752   4.423  13.651  1.00 36.88           O1-
ATOM   3074  H   GLU A 202      31.936  10.448  14.381  1.00 28.56           H
ATOM   3075  HA  GLU A 202      30.369   8.882  15.676  1.00 25.28           H
ATOM   3076  HB2 GLU A 202      31.142   8.344  13.540  1.00 33.58           H
ATOM   3077  HB3 GLU A 202      32.595   8.085  14.129  1.00 33.58           H
ATOM   3078  HG2 GLU A 202      31.745   6.266  15.354  1.00 39.67           H
ATOM   3079  HG3 GLU A 202      30.323   6.504  14.689  1.00 39.67           H
ATOM   3080  N   TYR A 203      33.329   8.810  16.869  1.00 22.91           N
ATOM   3081  CA  TYR A 203      34.161   8.379  17.985  1.00 22.90           C
ATOM   3082  C   TYR A 203      34.115   9.343  19.168  1.00 21.57           C
ATOM   3083  O   TYR A 203      34.927   9.209  20.090  1.00 23.58           O
ATOM   3084  CB  TYR A 203      35.599   8.194  17.501  1.00 21.84           C
ATOM   3085  CG  TYR A 203      35.723   7.196  16.365  1.00 25.13           C
ATOM   3086  CD1 TYR A 203      34.879   6.096  16.290  1.00 29.16           C
ATOM   3087  CD2 TYR A 203      36.676   7.351  15.368  1.00 25.22           C
ATOM   3088  CE1 TYR A 203      34.978   5.190  15.267  1.00 31.23           C
ATOM   3089  CE2 TYR A 203      36.785   6.432  14.328  1.00 28.04           C
ATOM   3090  CZ  TYR A 203      35.917   5.356  14.287  1.00 30.29           C
ATOM   3091  OH  TYR A 203      35.983   4.417  13.283  1.00 34.42           O
ATOM   3092  H   TYR A 203      33.742   9.318  16.310  1.00 27.50           H
ATOM   3093  HA  TYR A 203      33.841   7.518  18.295  1.00 27.48           H
ATOM   3094  HB2 TYR A 203      35.938   9.047  17.188  1.00 26.22           H
ATOM   3095  HB3 TYR A 203      36.140   7.874  18.240  1.00 26.22           H
ATOM   3096  HD1 TYR A 203      34.231   5.974  16.947  1.00 35.00           H
ATOM   3097  HD2 TYR A 203      37.253   8.080  15.397  1.00 30.27           H
ATOM   3098  HE1 TYR A 203      34.401   4.461  15.236  1.00 37.48           H
ATOM   3099  HE2 TYR A 203      37.425   6.546  13.664  1.00 33.65           H
ATOM   3100  HH  TYR A 203      36.591   4.619  12.740  1.00 41.31           H
ATOM   3101  N   HIS A 204      33.160  10.282  19.173  1.00 19.91           N
ATOM   3102  CA  HIS A 204      32.950  11.218  20.270  1.00 21.09           C
ATOM   3103  C   HIS A 204      34.197  12.043  20.544  1.00 15.01           C
ATOM   3104  O   HIS A 204      34.541  12.317  21.696  1.00 18.34           O
ATOM   3105  CB  HIS A 204      32.497  10.486  21.522  1.00 25.65           C
ATOM   3106  CG  HIS A 204      31.343   9.577  21.273  1.00 32.66           C
ATOM   3107  ND1 HIS A 204      30.038   9.991  21.401  1.00 40.29           N
ATOM   3108  CD2 HIS A 204      31.296   8.291  20.857  1.00 37.07           C
ATOM   3109  CE1 HIS A 204      29.232   8.990  21.099  1.00 42.27           C
ATOM   3110  NE2 HIS A 204      29.971   7.947  20.767  1.00 42.76           N
ATOM   3111  H   HIS A 204      32.606  10.395  18.525  1.00 23.89           H
ATOM   3112  HA  HIS A 204      32.242  11.833  20.018  1.00 25.32           H
ATOM   3113  HB2 HIS A 204      32.226  11.138  22.188  1.00 30.78           H
ATOM   3114  HB3 HIS A 204      33.232   9.952  21.860  1.00 30.78           H
ATOM   3115  HD2 HIS A 204      32.024   7.740  20.681  1.00 44.49           H
ATOM   3116  HE1 HIS A 204      28.303   9.015  21.117  1.00 50.73           H
ATOM   3117  HE2 HIS A 204      29.670   7.177  20.531  1.00 51.31           H
ATOM   3118  N   ALA A 205      34.853  12.472  19.480  1.00 17.49           N
ATOM   3119  CA  ALA A 205      36.007  13.334  19.634  1.00 15.94           C
ATOM   3120  C   ALA A 205      35.582  14.734  20.064  1.00 16.93           C
ATOM   3121  O   ALA A 205      34.441  15.176  19.872  1.00 17.32           O
ATOM   3122  CB  ALA A 205      36.794  13.412  18.333  1.00 15.79           C
ATOM   3123  H   ALA A 205      34.652  12.281  18.666  1.00 20.99           H
ATOM   3124  HA  ALA A 205      36.588  12.970  20.320  1.00 19.13           H
ATOM   3125  HB1 ALA A 205      37.559  13.993  18.462  1.00 18.96           H
ATOM   3126  HB2 ALA A 205      37.092  12.521  18.092  1.00 18.96           H
ATOM   3127  HB3 ALA A 205      36.219  13.769  17.638  1.00 18.96           H
ATOM   3128  N   ALA A 206      36.527  15.440  20.655  1.00 15.20           N
ATOM   3129  CA  ALA A 206      36.304  16.837  20.947  1.00 15.87           C
ATOM   3130  C   ALA A 206      35.969  17.576  19.654  1.00 16.74           C
ATOM   3131  O   ALA A 206      36.431  17.189  18.574  1.00 16.01           O
ATOM   3132  CB  ALA A 206      37.532  17.448  21.603  1.00 17.10           C
ATOM   3133  H   ALA A 206      37.296  15.138  20.894  1.00 18.25           H
ATOM   3134  HA  ALA A 206      35.553  16.925  21.555  1.00 19.05           H
ATOM   3135  HB1 ALA A 206      37.357  18.384  21.788  1.00 20.53           H
ATOM   3136  HB2 ALA A 206      37.716  16.975  22.430  1.00 20.53           H
ATOM   3137  HB3 ALA A 206      38.286  17.365  20.999  1.00 20.53           H
ATOM   3138  N   PRO A 207      35.157  18.638  19.728  1.00 14.08           N
ATOM   3139  CA  PRO A 207      34.759  19.347  18.500  1.00 15.71           C
ATOM   3140  C   PRO A 207      35.956  19.779  17.666  1.00 13.48           C
ATOM   3141  O   PRO A 207      36.990  20.195  18.194  1.00 15.84           O
ATOM   3142  CB  PRO A 207      33.980  20.558  19.035  1.00 16.97           C
ATOM   3143  CG  PRO A 207      33.415  20.073  20.336  1.00 22.20           C
ATOM   3144  CD  PRO A 207      34.496  19.191  20.921  1.00 18.57           C
ATOM   3145  HA  PRO A 207      34.170  18.794  17.963  1.00 18.86           H
ATOM   3146  HB2 PRO A 207      34.584  21.304  19.175  1.00 20.37           H
ATOM   3147  HB3 PRO A 207      33.272  20.795  18.416  1.00 20.37           H
ATOM   3148  HG2 PRO A 207      33.235  20.829  20.917  1.00 26.65           H
ATOM   3149  HG3 PRO A 207      32.606  19.564  20.173  1.00 26.65           H
ATOM   3150  HD2 PRO A 207      35.121  19.721  21.441  1.00 22.29           H
ATOM   3151  HD3 PRO A 207      34.103  18.481  21.452  1.00 22.29           H
ATOM   3152  N   ALA A 208      35.811  19.695  16.343  1.00 15.49           N
ATOM   3153  CA  ALA A 208      36.931  19.968  15.445  1.00 15.06           C
ATOM   3154  C   ALA A 208      37.032  21.446  15.100  1.00 18.20           C
ATOM   3155  O   ALA A 208      36.035  22.101  14.807  1.00 16.98           O
ATOM   3156  CB  ALA A 208      36.822  19.158  14.169  1.00 18.23           C
ATOM   3157  H   ALA A 208      35.079  19.482  15.944  1.00 18.59           H
ATOM   3158  HA  ALA A 208      37.755  19.711  15.888  1.00 18.07           H
ATOM   3159  HB1 ALA A 208      37.579  19.364  13.599  1.00 21.88           H
ATOM   3160  HB2 ALA A 208      36.823  18.214  14.394  1.00 21.88           H
ATOM   3161  HB3 ALA A 208      35.995  19.390  13.719  1.00 21.88           H
ATOM   3162  N   LEU A 209      38.246  21.967  15.163  1.00 15.04           N
ATOM   3163  CA  LEU A 209      38.562  23.289  14.653  1.00 12.68           C
ATOM   3164  C   LEU A 209      39.562  23.101  13.529  1.00 15.94           C
ATOM   3165  O   LEU A 209      40.590  22.450  13.722  1.00 18.69           O
ATOM   3166  CB  LEU A 209      39.140  24.190  15.715  1.00 15.57           C
ATOM   3167  CG  LEU A 209      38.248  24.519  16.886  1.00 17.66           C
ATOM   3168  CD1 LEU A 209      39.036  25.392  17.830  1.00 20.04           C
ATOM   3169  CD2 LEU A 209      36.991  25.198  16.427  1.00 17.34           C
ATOM   3170  H   LEU A 209      38.923  21.561  15.506  1.00 18.05           H
ATOM   3171  HA  LEU A 209      37.762  23.703  14.294  1.00 15.23           H
ATOM   3172  HB2 LEU A 209      39.936  23.766  16.072  1.00 18.69           H
ATOM   3173  HB3 LEU A 209      39.386  25.031  15.297  1.00 18.69           H
ATOM   3174  HG  LEU A 209      38.007  23.702  17.349  1.00 21.20           H
ATOM   3175 HD11 LEU A 209      38.479  25.615  18.592  1.00 24.06           H
ATOM   3176 HD12 LEU A 209      39.822  24.907  18.126  1.00 24.06           H
ATOM   3177 HD13 LEU A 209      39.301  26.201  17.365  1.00 24.06           H
ATOM   3178 HD21 LEU A 209      36.439  25.395  17.200  1.00 20.81           H
ATOM   3179 HD22 LEU A 209      37.226  26.019  15.969  1.00 20.81           H
ATOM   3180 HD23 LEU A 209      36.515  24.606  15.824  1.00 20.81           H
ATOM   3181  N   GLN A 210      39.243  23.637  12.353  1.00 16.71           N
ATOM   3182  CA  GLN A 210      40.113  23.492  11.195  1.00 17.02           C
ATOM   3183  C   GLN A 210      41.205  24.551  11.194  1.00 19.07           C
ATOM   3184  O   GLN A 210      40.933  25.735  11.413  1.00 17.32           O
ATOM   3185  CB  GLN A 210      39.315  23.601   9.906  1.00 17.39           C
ATOM   3186  CG  GLN A 210      40.167  23.276   8.687  1.00 20.97           C
ATOM   3187  CD  GLN A 210      39.355  23.272   7.438  1.00 23.73           C
ATOM   3188  OE1 GLN A 210      38.138  23.096   7.477  1.00 28.69           O
ATOM   3189  NE2 GLN A 210      40.012  23.491   6.316  1.00 24.59           N
ATOM   3190  H   GLN A 210      38.527  24.088  12.201  1.00 20.05           H
ATOM   3191  HA  GLN A 210      40.535  22.619  11.219  1.00 20.43           H
ATOM   3192  HB2 GLN A 210      38.575  22.975   9.934  1.00 20.88           H
ATOM   3193  HB3 GLN A 210      38.984  24.508   9.811  1.00 20.88           H
ATOM   3194  HG2 GLN A 210      40.863  23.945   8.595  1.00 25.17           H
ATOM   3195  HG3 GLN A 210      40.560  22.395   8.796  1.00 25.17           H
ATOM   3196 HE21 GLN A 210      40.861  23.625   6.335  1.00 29.51           H
ATOM   3197 HE22 GLN A 210      39.592  23.500   5.566  1.00 29.51           H
ATOM   3198  N   GLY A 211      42.444  24.130  10.939  1.00 15.24           N
ATOM   3199  CA  GLY A 211      43.547  25.067  10.886  1.00 15.33           C
ATOM   3200  C   GLY A 211      44.553  24.674   9.827  1.00 18.92           C
ATOM   3201  O   GLY A 211      44.637  23.511   9.430  1.00 22.04           O
ATOM   3202  H   GLY A 211      42.665  23.312  10.795  1.00 18.29           H
ATOM   3203  HA2 GLY A 211      43.212  25.955  10.683  1.00 18.41           H
ATOM   3204  HA3 GLY A 211      43.995  25.093  11.746  1.00 18.41           H
ATOM   3205  N   PHE A 212      45.368  25.676   9.443  1.00 18.86           N
ATOM   3206  CA  PHE A 212      46.416  25.695   8.405  1.00 18.20           C
ATOM   3207  C   PHE A 212      45.834  26.290   7.125  1.00 15.79           C
ATOM   3208  O   PHE A 212      44.905  25.734   6.520  1.00 18.45           O
ATOM   3209  CB  PHE A 212      47.053  24.328   8.083  1.00 19.52           C
ATOM   3210  CG  PHE A 212      48.223  23.958   8.981  1.00 16.30           C
ATOM   3211  CD1 PHE A 212      48.159  24.166  10.342  1.00 21.69           C
ATOM   3212  CD2 PHE A 212      49.355  23.360   8.450  1.00 21.92           C
ATOM   3213  CE1 PHE A 212      49.210  23.810  11.163  1.00 16.80           C
ATOM   3214  CE2 PHE A 212      50.417  23.006   9.279  1.00 20.17           C
ATOM   3215  CZ  PHE A 212      50.337  23.231  10.626  1.00 17.81           C
ATOM   3216  H   PHE A 212      45.318  26.446   9.823  1.00 22.63           H
ATOM   3217  HA  PHE A 212      47.129  26.283   8.701  1.00 21.85           H
ATOM   3218  HB2 PHE A 212      46.377  23.639   8.180  1.00 23.43           H
ATOM   3219  HB3 PHE A 212      47.376  24.343   7.168  1.00 23.43           H
ATOM   3220  HD1 PHE A 212      47.400  24.557  10.711  1.00 26.04           H
ATOM   3221  HD2 PHE A 212      49.412  23.207   7.535  1.00 26.30           H
ATOM   3222  HE1 PHE A 212      49.158  23.965  12.079  1.00 20.16           H
ATOM   3223  HE2 PHE A 212      51.178  22.613   8.918  1.00 24.21           H
ATOM   3224  HZ  PHE A 212      51.046  22.994  11.179  1.00 21.38           H
ATOM   3225  N   GLY A 213      46.374  27.438   6.730  1.00 15.79           N
ATOM   3226  CA  GLY A 213      45.904  28.151   5.555  1.00 19.81           C
ATOM   3227  C   GLY A 213      44.545  28.816   5.675  1.00 21.78           C
ATOM   3228  O   GLY A 213      43.971  29.179   4.643  1.00 19.80           O
ATOM   3229  H   GLY A 213      47.025  27.828   7.135  1.00 18.95           H
ATOM   3230  HA2 GLY A 213      46.549  28.839   5.331  1.00 23.77           H
ATOM   3231  HA3 GLY A 213      45.863  27.529   4.812  1.00 23.77           H
ATOM   3232  N   ILE A 214      44.024  29.015   6.890  1.00 19.70           N
ATOM   3233  CA  ILE A 214      42.716  29.648   7.111  1.00 15.65           C
ATOM   3234  C   ILE A 214      42.929  31.160   7.095  1.00 18.76           C
ATOM   3235  O   ILE A 214      43.386  31.743   8.086  1.00 16.23           O
ATOM   3236  CB  ILE A 214      42.073  29.201   8.427  1.00 18.66           C
ATOM   3237  CG1 ILE A 214      41.822  27.690   8.428  1.00 18.88           C
ATOM   3238  CG2 ILE A 214      40.767  29.978   8.680  1.00 19.57           C
ATOM   3239  CD1 ILE A 214      40.841  27.208   7.411  1.00 20.42           C
ATOM   3240  H   ILE A 214      44.418  28.786   7.619  1.00 23.65           H
ATOM   3241  HA  ILE A 214      42.118  29.416   6.384  1.00 18.78           H
ATOM   3242  HB  ILE A 214      42.690  29.404   9.148  1.00 22.40           H
ATOM   3243 HG12 ILE A 214      42.664  27.238   8.258  1.00 22.66           H
ATOM   3244 HG13 ILE A 214      41.487  27.434   9.301  1.00 22.66           H
ATOM   3245 HG21 ILE A 214      40.379  29.678   9.517  1.00 23.48           H
ATOM   3246 HG22 ILE A 214      40.968  30.926   8.730  1.00 23.48           H
ATOM   3247 HG23 ILE A 214      40.152  29.808   7.950  1.00 23.48           H
ATOM   3248 HD11 ILE A 214      40.752  26.246   7.491  1.00 24.51           H
ATOM   3249 HD12 ILE A 214      39.985  27.635   7.572  1.00 24.51           H
ATOM   3250 HD13 ILE A 214      41.165  27.438   6.526  1.00 24.51           H
ATOM   3251  N   SER A 215      42.516  31.820   6.005  1.00 17.79           N
ATOM   3252  CA  SER A 215      42.905  33.204   5.785  1.00 16.07           C
ATOM   3253  C   SER A 215      41.789  34.098   5.268  1.00 18.09           C
ATOM   3254  O   SER A 215      42.033  35.283   5.054  1.00 19.98           O
ATOM   3255  CB  SER A 215      44.081  33.261   4.811  1.00 21.30           C
ATOM   3256  OG  SER A 215      45.153  32.549   5.402  1.00 22.89           O
ATOM   3257  H   SER A 215      42.016  31.488   5.390  1.00 21.35           H
ATOM   3258  HA  SER A 215      43.207  33.575   6.629  1.00 19.29           H
ATOM   3259  HB2 SER A 215      43.832  32.840   3.974  1.00 25.56           H
ATOM   3260  HB3 SER A 215      44.342  34.184   4.667  1.00 25.56           H
ATOM   3261  HG  SER A 215      45.820  32.559   4.892  1.00 27.47           H
ATOM   3262  N   SER A 216      40.588  33.585   5.075  1.00 17.42           N
ATOM   3263  CA  SER A 216      39.519  34.377   4.492  1.00 18.03           C
ATOM   3264  C   SER A 216      38.195  33.973   5.106  1.00 17.98           C
ATOM   3265  O   SER A 216      38.010  32.809   5.481  1.00 18.26           O
ATOM   3266  CB  SER A 216      39.430  34.185   2.979  1.00 21.07           C
ATOM   3267  OG  SER A 216      39.077  32.843   2.689  1.00 27.35           O
ATOM   3268  H   SER A 216      40.364  32.778   5.273  1.00 20.91           H
ATOM   3269  HA  SER A 216      39.673  35.316   4.677  1.00 21.64           H
ATOM   3270  HB2 SER A 216      38.751  34.779   2.621  1.00 25.29           H
ATOM   3271  HB3 SER A 216      40.292  34.383   2.580  1.00 25.29           H
ATOM   3272  HG  SER A 216      39.657  32.320   2.999  1.00 32.83           H
ATOM   3273  N   PRO A 217      37.237  34.881   5.151  1.00 19.99           N
ATOM   3274  CA  PRO A 217      35.942  34.516   5.751  1.00 19.76           C
ATOM   3275  C   PRO A 217      35.273  33.313   5.095  1.00 18.34           C
ATOM   3276  O   PRO A 217      34.616  32.519   5.785  1.00 18.21           O
ATOM   3277  CB  PRO A 217      35.130  35.807   5.585  1.00 18.84           C
ATOM   3278  CG  PRO A 217      36.207  36.898   5.665  1.00 21.26           C
ATOM   3279  CD  PRO A 217      37.352  36.328   4.900  1.00 19.00           C
ATOM   3280  HA  PRO A 217      36.056  34.335   6.697  1.00 23.72           H
ATOM   3281  HB2 PRO A 217      34.688  35.815   4.722  1.00 22.61           H
ATOM   3282  HB3 PRO A 217      34.490  35.894   6.309  1.00 22.61           H
ATOM   3283  HG2 PRO A 217      35.884  37.712   5.249  1.00 25.52           H
ATOM   3284  HG3 PRO A 217      36.452  37.053   6.590  1.00 25.52           H
ATOM   3285  HD2 PRO A 217      37.254  36.516   3.953  1.00 22.81           H
ATOM   3286  HD3 PRO A 217      38.192  36.666   5.246  1.00 22.81           H
ATOM   3287  N   GLU A 218      35.408  33.145   3.786  1.00 16.43           N
ATOM   3288  CA  GLU A 218      34.695  32.040   3.152  1.00 15.47           C
ATOM   3289  C   GLU A 218      35.222  30.695   3.635  1.00 19.77           C
ATOM   3290  O   GLU A 218      34.492  29.695   3.597  1.00 18.10           O
ATOM   3291  CB  GLU A 218      34.782  32.144   1.629  1.00 19.99           C
ATOM   3292  CG  GLU A 218      36.161  31.740   1.087  1.00 19.25           C
ATOM   3293  CD  GLU A 218      36.362  32.013  -0.404  1.00 35.42           C
ATOM   3294  OE1 GLU A 218      35.365  32.268  -1.123  1.00 28.57           O
ATOM   3295  OE2 GLU A 218      37.533  31.957  -0.846  1.00 36.66           O1-
ATOM   3296  H   GLU A 218      35.884  33.632   3.261  1.00 19.72           H
ATOM   3297  HA  GLU A 218      33.758  32.094   3.397  1.00 18.57           H
ATOM   3298  HB2 GLU A 218      34.120  31.557   1.233  1.00 23.99           H
ATOM   3299  HB3 GLU A 218      34.613  33.062   1.364  1.00 23.99           H
ATOM   3300  HG2 GLU A 218      36.841  32.234   1.571  1.00 23.11           H
ATOM   3301  HG3 GLU A 218      36.284  30.788   1.231  1.00 23.11           H
ATOM   3302  N   GLN A 219      36.470  30.646   4.109  1.00 18.93           N
ATOM   3303  CA  GLN A 219      36.989  29.394   4.655  1.00 16.61           C
ATOM   3304  C   GLN A 219      36.369  29.056   6.005  1.00 16.69           C
ATOM   3305  O   GLN A 219      36.264  27.869   6.358  1.00 17.78           O
ATOM   3306  CB  GLN A 219      38.507  29.488   4.779  1.00 15.57           C
ATOM   3307  CG  GLN A 219      39.199  29.559   3.447  1.00 16.46           C
ATOM   3308  CD  GLN A 219      40.665  29.787   3.610  1.00 17.26           C
ATOM   3309  OE1 GLN A 219      41.091  30.926   3.775  1.00 21.19           O
ATOM   3310  NE2 GLN A 219      41.459  28.707   3.574  1.00 22.73           N
ATOM   3311  H   GLN A 219      37.022  31.306   4.125  1.00 22.72           H
ATOM   3312  HA  GLN A 219      36.783  28.672   4.041  1.00 19.94           H
ATOM   3313  HB2 GLN A 219      38.734  30.288   5.278  1.00 18.69           H
ATOM   3314  HB3 GLN A 219      38.834  28.703   5.246  1.00 18.69           H
ATOM   3315  HG2 GLN A 219      39.072  28.721   2.974  1.00 19.75           H
ATOM   3316  HG3 GLN A 219      38.831  30.294   2.933  1.00 19.75           H
ATOM   3317 HE21 GLN A 219      41.118  27.926   3.461  1.00 27.29           H
ATOM   3318 HE22 GLN A 219      42.310  28.796   3.664  1.00 27.29           H
ATOM   3319  N   VAL A 220      35.978  30.070   6.781  1.00 15.67           N
ATOM   3320  CA  VAL A 220      35.310  29.842   8.056  1.00 15.85           C
ATOM   3321  C   VAL A 220      33.909  29.273   7.823  1.00 14.90           C
ATOM   3322  O   VAL A 220      33.531  28.246   8.395  1.00 16.39           O
ATOM   3323  CB  VAL A 220      35.256  31.145   8.885  1.00 15.60           C
ATOM   3324  CG1 VAL A 220      34.535  30.929  10.164  1.00 15.18           C
ATOM   3325  CG2 VAL A 220      36.667  31.704   9.164  1.00 19.29           C
ATOM   3326  H   VAL A 220      36.091  30.901   6.587  1.00 18.81           H
ATOM   3327  HA  VAL A 220      35.816  29.188   8.563  1.00 19.03           H
ATOM   3328  HB  VAL A 220      34.768  31.814   8.381  1.00 18.72           H
ATOM   3329 HG11 VAL A 220      34.519  31.763  10.661  1.00 18.22           H
ATOM   3330 HG12 VAL A 220      33.630  30.641   9.971  1.00 18.22           H
ATOM   3331 HG13 VAL A 220      34.998  30.248  10.676  1.00 18.22           H
ATOM   3332 HG21 VAL A 220      36.586  32.518   9.684  1.00 23.15           H
ATOM   3333 HG22 VAL A 220      37.175  31.043   9.659  1.00 23.15           H
ATOM   3334 HG23 VAL A 220      37.104  31.893   8.319  1.00 23.15           H
ATOM   3335  N   SER A 221      33.118  29.931   6.966  1.00 15.90           N
ATOM   3336  CA  SER A 221      31.802  29.403   6.647  1.00 15.36           C
ATOM   3337  C   SER A 221      31.899  28.005   6.031  1.00 15.47           C
ATOM   3338  O   SER A 221      31.091  27.128   6.348  1.00 18.32           O
ATOM   3339  CB  SER A 221      31.046  30.373   5.723  1.00 15.86           C
ATOM   3340  OG  SER A 221      31.670  30.533   4.487  1.00 21.89           O
ATOM   3341  H   SER A 221      33.320  30.666   6.569  1.00 19.09           H
ATOM   3342  HA  SER A 221      31.293  29.325   7.469  1.00 18.43           H
ATOM   3343  HB2 SER A 221      30.152  30.027   5.576  1.00 19.04           H
ATOM   3344  HB3 SER A 221      30.994  31.238   6.158  1.00 19.04           H
ATOM   3345  HG  SER A 221      32.445  30.838   4.594  1.00 26.28           H
ATOM   3346  N   ALA A 222      32.903  27.754   5.202  1.00 14.07           N
ATOM   3347  CA  ALA A 222      33.034  26.422   4.611  1.00 17.58           C
ATOM   3348  C   ALA A 222      33.369  25.362   5.654  1.00 18.26           C
ATOM   3349  O   ALA A 222      32.879  24.231   5.577  1.00 18.10           O
ATOM   3350  CB  ALA A 222      34.103  26.409   3.528  1.00 16.80           C
ATOM   3351  H   ALA A 222      33.508  28.318   4.968  1.00 16.88           H
ATOM   3352  HA  ALA A 222      32.191  26.178   4.199  1.00 21.10           H
ATOM   3353  HB1 ALA A 222      34.166  25.515   3.157  1.00 20.17           H
ATOM   3354  HB2 ALA A 222      33.856  27.039   2.834  1.00 20.17           H
ATOM   3355  HB3 ALA A 222      34.952  26.665   3.921  1.00 20.17           H
ATOM   3356  N   ALA A 223      34.222  25.691   6.620  1.00 17.00           N
ATOM   3357  CA  ALA A 223      34.560  24.695   7.631  1.00 15.14           C
ATOM   3358  C   ALA A 223      33.340  24.304   8.438  1.00 21.44           C
ATOM   3359  O   ALA A 223      33.114  23.118   8.716  1.00 24.05           O
ATOM   3360  CB  ALA A 223      35.655  25.242   8.562  1.00 19.01           C
ATOM   3361  H   ALA A 223      34.605  26.455   6.712  1.00 20.40           H
ATOM   3362  HA  ALA A 223      34.903  23.900   7.194  1.00 18.17           H
ATOM   3363  HB1 ALA A 223      35.868  24.569   9.227  1.00 22.81           H
ATOM   3364  HB2 ALA A 223      36.442  25.449   8.035  1.00 22.81           H
ATOM   3365  HB3 ALA A 223      35.327  26.045   8.996  1.00 22.81           H
ATOM   3366  N   VAL A 224      32.543  25.297   8.828  1.00 16.21           N
ATOM   3367  CA  VAL A 224      31.328  25.051   9.588  1.00 19.79           C
ATOM   3368  C   VAL A 224      30.355  24.223   8.767  1.00 20.05           C
ATOM   3369  O   VAL A 224      29.705  23.303   9.283  1.00 18.51           O
ATOM   3370  CB  VAL A 224      30.713  26.394  10.032  1.00 26.01           C
ATOM   3371  CG1 VAL A 224      29.390  26.188  10.735  1.00 24.50           C
ATOM   3372  CG2 VAL A 224      31.669  27.150  10.942  1.00 25.77           C
ATOM   3373  H   VAL A 224      32.689  26.128   8.662  1.00 19.46           H
ATOM   3374  HA  VAL A 224      31.551  24.547  10.386  1.00 23.75           H
ATOM   3375  HB  VAL A 224      30.552  26.941   9.247  1.00 31.22           H
ATOM   3376 HG11 VAL A 224      29.035  27.052  10.998  1.00 29.40           H
ATOM   3377 HG12 VAL A 224      28.775  25.748  10.127  1.00 29.40           H
ATOM   3378 HG13 VAL A 224      29.533  25.636  11.519  1.00 29.40           H
ATOM   3379 HG21 VAL A 224      31.257  27.989  11.205  1.00 30.92           H
ATOM   3380 HG22 VAL A 224      31.851  26.610  11.726  1.00 30.92           H
ATOM   3381 HG23 VAL A 224      32.493  27.323  10.460  1.00 30.92           H
ATOM   3382  N   ARG A 225      30.232  24.541   7.476  1.00 23.21           N
ATOM   3383  CA  ARG A 225      29.316  23.813   6.604  1.00 23.99           C
ATOM   3384  C   ARG A 225      29.717  22.350   6.474  1.00 24.14           C
ATOM   3385  O   ARG A 225      28.854  21.470   6.383  1.00 25.19           O
ATOM   3386  CB  ARG A 225      29.280  24.501   5.240  1.00 23.52           C
ATOM   3387  CG  ARG A 225      28.135  24.157   4.357  1.00 32.50           C
ATOM   3388  CD  ARG A 225      27.867  25.347   3.435  1.00 26.13           C
ATOM   3389  NE  ARG A 225      29.053  25.704   2.652  1.00 20.85           N
ATOM   3390  CZ  ARG A 225      29.681  26.879   2.681  1.00 16.63           C
ATOM   3391  NH1 ARG A 225      29.259  27.880   3.453  1.00 20.77           N
ATOM   3392  NH2 ARG A 225      30.723  27.044   1.904  1.00 19.94           N1+
ATOM   3393  H   ARG A 225      30.667  25.172   7.085  1.00 27.85           H
ATOM   3394  HA  ARG A 225      28.423  23.848   6.983  1.00 28.80           H
ATOM   3395  HB2 ARG A 225      29.255  25.460   5.384  1.00 28.23           H
ATOM   3396  HB3 ARG A 225      30.092  24.269   4.762  1.00 28.23           H
ATOM   3397  HG2 ARG A 225      28.357  23.384   3.815  1.00 39.01           H
ATOM   3398  HG3 ARG A 225      27.344  23.990   4.892  1.00 39.01           H
ATOM   3399  HD2 ARG A 225      27.154  25.119   2.819  1.00 31.36           H
ATOM   3400  HD3 ARG A 225      27.614  26.115   3.971  1.00 31.36           H
ATOM   3401  HE  ARG A 225      29.371  25.102   2.128  1.00 25.02           H
ATOM   3402 HH11 ARG A 225      28.571  27.774   3.958  1.00 24.93           H
ATOM   3403 HH12 ARG A 225      29.680  28.630   3.453  1.00 24.93           H
ATOM   3404 HH21 ARG A 225      30.994  26.398   1.405  1.00 23.94           H
ATOM   3405 HH22 ARG A 225      31.146  27.792   1.905  1.00 23.94           H
ATOM   3406  N   ALA A 226      31.022  22.068   6.455  1.00 21.50           N
ATOM   3407  CA  ALA A 226      31.509  20.697   6.379  1.00 24.99           C
ATOM   3408  C   ALA A 226      31.346  19.930   7.687  1.00 24.91           C
ATOM   3409  O   ALA A 226      31.610  18.726   7.713  1.00 26.52           O
ATOM   3410  CB  ALA A 226      32.976  20.694   5.988  1.00 22.50           C
ATOM   3411  H   ALA A 226      31.646  22.659   6.486  1.00 25.80           H
ATOM   3412  HA  ALA A 226      31.014  20.225   5.691  1.00 29.99           H
ATOM   3413  HB1 ALA A 226      33.287  19.777   5.941  1.00 27.00           H
ATOM   3414  HB2 ALA A 226      33.073  21.122   5.123  1.00 27.00           H
ATOM   3415  HB3 ALA A 226      33.481  21.181   6.657  1.00 27.00           H
ATOM   3416  N   GLY A 227      30.955  20.589   8.766  1.00 19.24           N
ATOM   3417  CA  GLY A 227      30.704  19.924  10.030  1.00 24.45           C
ATOM   3418  C   GLY A 227      31.693  20.243  11.125  1.00 24.28           C
ATOM   3419  O   GLY A 227      31.519  19.758  12.253  1.00 23.72           O
ATOM   3420  H   GLY A 227      30.827  21.439   8.791  1.00 23.10           H
ATOM   3421  HA2 GLY A 227      29.820  20.170  10.345  1.00 29.35           H
ATOM   3422  HA3 GLY A 227      30.714  18.964   9.888  1.00 29.35           H
ATOM   3423  N   ALA A 228      32.699  21.063  10.850  1.00 20.26           N
ATOM   3424  CA  ALA A 228      33.615  21.468  11.901  1.00 18.06           C
ATOM   3425  C   ALA A 228      32.934  22.452  12.851  1.00 22.21           C
ATOM   3426  O   ALA A 228      31.962  23.132  12.516  1.00 19.99           O
ATOM   3427  CB  ALA A 228      34.875  22.081  11.305  1.00 18.49           C
ATOM   3428  H   ALA A 228      32.869  21.395  10.075  1.00 24.32           H
ATOM   3429  HA  ALA A 228      33.874  20.686  12.414  1.00 21.68           H
ATOM   3430  HB1 ALA A 228      35.470  22.342  12.025  1.00 22.20           H
ATOM   3431  HB2 ALA A 228      35.309  21.423  10.739  1.00 22.20           H
ATOM   3432  HB3 ALA A 228      34.629  22.858  10.779  1.00 22.20           H
ATOM   3433  N   ALA A 229      33.438  22.511  14.067  1.00 15.58           N
ATOM   3434  CA  ALA A 229      32.883  23.447  15.028  1.00 12.31           C
ATOM   3435  C   ALA A 229      33.416  24.855  14.836  1.00 18.07           C
ATOM   3436  O   ALA A 229      32.884  25.798  15.442  1.00 17.19           O
ATOM   3437  CB  ALA A 229      33.152  22.970  16.443  1.00 15.64           C
ATOM   3438  H   ALA A 229      34.089  22.031  14.360  1.00 18.70           H
ATOM   3439  HA  ALA A 229      31.921  23.479  14.908  1.00 14.78           H
ATOM   3440  HB1 ALA A 229      32.774  23.608  17.068  1.00 18.77           H
ATOM   3441  HB2 ALA A 229      32.740  22.101  16.567  1.00 18.77           H
ATOM   3442  HB3 ALA A 229      34.111  22.904  16.577  1.00 18.77           H
ATOM   3443  N   GLY A 230      34.431  25.029  14.002  1.00 16.19           N
ATOM   3444  CA  GLY A 230      35.033  26.336  13.833  1.00 14.36           C
ATOM   3445  C   GLY A 230      36.354  26.229  13.106  1.00 15.30           C
ATOM   3446  O   GLY A 230      36.685  25.197  12.516  1.00 16.34           O
ATOM   3447  H   GLY A 230      34.787  24.408  13.525  1.00 19.43           H
ATOM   3448  HA2 GLY A 230      34.439  26.907  13.321  1.00 17.24           H
ATOM   3449  HA3 GLY A 230      35.186  26.742  14.701  1.00 17.24           H
ATOM   3450  N   ALA A 231      37.094  27.328  13.141  1.00 13.16           N
ATOM   3451  CA  ALA A 231      38.354  27.412  12.422  1.00 16.21           C
ATOM   3452  C   ALA A 231      39.316  28.285  13.203  1.00 16.70           C
ATOM   3453  O   ALA A 231      38.894  29.186  13.931  1.00 14.28           O
ATOM   3454  CB  ALA A 231      38.174  27.982  11.011  1.00 16.63           C
ATOM   3455  H   ALA A 231      36.888  28.040  13.576  1.00 15.80           H
ATOM   3456  HA  ALA A 231      38.740  26.525  12.346  1.00 19.45           H
ATOM   3457  HB1 ALA A 231      39.038  28.019  10.573  1.00 19.96           H
ATOM   3458  HB2 ALA A 231      37.574  27.406  10.512  1.00 19.96           H
ATOM   3459  HB3 ALA A 231      37.797  28.874  11.077  1.00 19.96           H
ATOM   3460  N   ILE A 232      40.615  28.009  13.026  1.00 13.42           N
ATOM   3461  CA  ILE A 232      41.711  28.767  13.624  1.00 12.01           C
ATOM   3462  C   ILE A 232      42.477  29.486  12.513  1.00 13.53           C
ATOM   3463  O   ILE A 232      42.835  28.873  11.496  1.00 16.63           O
ATOM   3464  CB  ILE A 232      42.655  27.836  14.416  1.00 14.19           C
ATOM   3465  CG1 ILE A 232      41.946  27.213  15.620  1.00 13.85           C
ATOM   3466  CG2 ILE A 232      43.924  28.571  14.853  1.00 15.45           C
ATOM   3467  CD1 ILE A 232      42.665  25.954  16.143  1.00 17.79           C
ATOM   3468  H   ILE A 232      40.891  27.356  12.540  1.00 16.11           H
ATOM   3469  HA  ILE A 232      41.353  29.432  14.232  1.00 14.42           H
ATOM   3470  HB  ILE A 232      42.922  27.115  13.825  1.00 17.04           H
ATOM   3471 HG12 ILE A 232      41.914  27.863  16.340  1.00 16.62           H
ATOM   3472 HG13 ILE A 232      41.046  26.960  15.361  1.00 16.62           H
ATOM   3473 HG21 ILE A 232      44.490  27.957  15.346  1.00 18.55           H
ATOM   3474 HG22 ILE A 232      44.390  28.892  14.065  1.00 18.55           H
ATOM   3475 HG23 ILE A 232      43.676  29.319  15.419  1.00 18.55           H
ATOM   3476 HD11 ILE A 232      42.174  25.603  16.903  1.00 21.35           H
ATOM   3477 HD12 ILE A 232      42.697  25.292  15.435  1.00 21.35           H
ATOM   3478 HD13 ILE A 232      43.565  26.195  16.413  1.00 21.35           H
ATOM   3479  N   SER A 233      42.749  30.769  12.717  1.00 12.59           N
ATOM   3480  CA  SER A 233      43.554  31.567  11.803  1.00 13.26           C
ATOM   3481  C   SER A 233      44.748  32.124  12.559  1.00 20.37           C
ATOM   3482  O   SER A 233      44.580  32.851  13.546  1.00 18.32           O
ATOM   3483  CB  SER A 233      42.749  32.710  11.189  1.00 14.90           C
ATOM   3484  OG  SER A 233      43.574  33.470  10.315  1.00 16.15           O
ATOM   3485  H   SER A 233      42.469  31.212  13.399  1.00 15.11           H
ATOM   3486  HA  SER A 233      43.881  31.003  11.085  1.00 15.91           H
ATOM   3487  HB2 SER A 233      42.005  32.343  10.686  1.00 17.89           H
ATOM   3488  HB3 SER A 233      42.421  33.286  11.898  1.00 17.89           H
ATOM   3489  HG  SER A 233      43.866  32.981   9.698  1.00 19.38           H
ATOM   3490  N   GLY A 234      45.945  31.821  12.076  1.00 20.22           N
ATOM   3491  CA  GLY A 234      47.132  32.326  12.731  1.00 17.58           C
ATOM   3492  C   GLY A 234      48.025  33.112  11.810  1.00 18.15           C
ATOM   3493  O   GLY A 234      48.230  34.302  12.025  1.00 20.06           O
ATOM   3494  H   GLY A 234      46.092  31.334  11.382  1.00 24.27           H
ATOM   3495  HA2 GLY A 234      46.873  32.900  13.468  1.00 21.10           H
ATOM   3496  HA3 GLY A 234      47.642  31.582  13.088  1.00 21.10           H
ATOM   3497  N   SER A 235      48.550  32.460  10.778  1.00 15.69           N
ATOM   3498  CA  SER A 235      49.489  33.147   9.913  1.00 17.29           C
ATOM   3499  C   SER A 235      48.878  34.423   9.351  1.00 17.73           C
ATOM   3500  O   SER A 235      49.562  35.446   9.243  1.00 17.97           O
ATOM   3501  CB  SER A 235      49.940  32.212   8.798  1.00 19.24           C
ATOM   3502  OG  SER A 235      50.795  31.223   9.338  1.00 21.07           O
ATOM   3503  H   SER A 235      48.382  31.644  10.564  1.00 18.84           H
ATOM   3504  HA  SER A 235      50.271  33.393  10.431  1.00 20.76           H
ATOM   3505  HB2 SER A 235      49.163  31.785   8.404  1.00 23.09           H
ATOM   3506  HB3 SER A 235      50.421  32.721   8.127  1.00 23.09           H
ATOM   3507  HG  SER A 235      50.388  30.780   9.925  1.00 25.29           H
ATOM   3508  N   ALA A 236      47.582  34.389   9.011  1.00 19.48           N
ATOM   3509  CA  ALA A 236      46.932  35.569   8.449  1.00 17.38           C
ATOM   3510  C   ALA A 236      46.892  36.703   9.459  1.00 16.95           C
ATOM   3511  O   ALA A 236      47.088  37.872   9.106  1.00 21.84           O
ATOM   3512  CB  ALA A 236      45.510  35.231   7.994  1.00 19.35           C
ATOM   3513  H   ALA A 236      47.069  33.704   9.096  1.00 23.38           H
ATOM   3514  HA  ALA A 236      47.433  35.871   7.676  1.00 20.87           H
ATOM   3515  HB1 ALA A 236      45.099  36.028   7.625  1.00 23.23           H
ATOM   3516  HB2 ALA A 236      45.553  34.537   7.318  1.00 23.23           H
ATOM   3517  HB3 ALA A 236      45.000  34.918   8.758  1.00 23.23           H
ATOM   3518  N   ILE A 237      46.635  36.372  10.718  1.00 17.39           N
ATOM   3519  CA  ILE A 237      46.652  37.363  11.796  1.00 18.31           C
ATOM   3520  C   ILE A 237      48.060  37.923  11.972  1.00 17.67           C
ATOM   3521  O   ILE A 237      48.263  39.143  12.074  1.00 17.55           O
ATOM   3522  CB  ILE A 237      46.152  36.721  13.101  1.00 18.91           C
ATOM   3523  CG1 ILE A 237      44.701  36.224  12.954  1.00 22.46           C
ATOM   3524  CG2 ILE A 237      46.307  37.666  14.245  1.00 16.72           C
ATOM   3525  CD1 ILE A 237      43.657  37.242  13.171  1.00 24.90           C
ATOM   3526  H   ILE A 237      46.446  35.574  10.980  1.00 20.87           H
ATOM   3527  HA  ILE A 237      46.058  38.095  11.569  1.00 21.98           H
ATOM   3528  HB  ILE A 237      46.710  35.948  13.281  1.00 22.70           H
ATOM   3529 HG12 ILE A 237      44.586  35.876  12.055  1.00 26.96           H
ATOM   3530 HG13 ILE A 237      44.553  35.513  13.597  1.00 26.96           H
ATOM   3531 HG21 ILE A 237      45.985  37.238  15.054  1.00 20.07           H
ATOM   3532 HG22 ILE A 237      47.245  37.893  14.341  1.00 20.07           H
ATOM   3533 HG23 ILE A 237      45.789  38.466  14.065  1.00 20.07           H
ATOM   3534 HD11 ILE A 237      42.787  36.830  13.056  1.00 29.89           H
ATOM   3535 HD12 ILE A 237      43.741  37.592  14.072  1.00 29.89           H
ATOM   3536 HD13 ILE A 237      43.774  37.956  12.526  1.00 29.89           H
ATOM   3537  N   VAL A 238      49.049  37.029  12.048  1.00 15.69           N
ATOM   3538  CA  VAL A 238      50.435  37.439  12.279  1.00 16.52           C
ATOM   3539  C   VAL A 238      50.946  38.301  11.128  1.00 17.38           C
ATOM   3540  O   VAL A 238      51.725  39.235  11.351  1.00 17.67           O
ATOM   3541  CB  VAL A 238      51.313  36.186  12.517  1.00 15.90           C
ATOM   3542  CG1 VAL A 238      52.805  36.553  12.630  1.00 18.98           C
ATOM   3543  CG2 VAL A 238      50.833  35.431  13.773  1.00 16.70           C
ATOM   3544  H   VAL A 238      48.943  36.179  11.969  1.00 18.84           H
ATOM   3545  HA  VAL A 238      50.468  37.978  13.085  1.00 19.83           H
ATOM   3546  HB  VAL A 238      51.214  35.589  11.759  1.00 19.08           H
ATOM   3547 HG11 VAL A 238      53.318  35.744  12.778  1.00 22.78           H
ATOM   3548 HG12 VAL A 238      53.088  36.978  11.805  1.00 22.78           H
ATOM   3549 HG13 VAL A 238      52.924  37.163  13.375  1.00 22.78           H
ATOM   3550 HG21 VAL A 238      51.394  34.651  13.906  1.00 20.05           H
ATOM   3551 HG22 VAL A 238      50.899  36.021  14.540  1.00 20.05           H
ATOM   3552 HG23 VAL A 238      49.911  35.158  13.644  1.00 20.05           H
ATOM   3553  N   LYS A 239      50.507  38.039   9.891  1.00 18.44           N
ATOM   3554  CA  LYS A 239      50.922  38.903   8.789  1.00 16.46           C
ATOM   3555  C   LYS A 239      50.442  40.333   8.977  1.00 18.08           C
ATOM   3556  O   LYS A 239      51.135  41.273   8.572  1.00 19.45           O
ATOM   3557  CB  LYS A 239      50.408  38.394   7.448  1.00 22.72           C
ATOM   3558  CG  LYS A 239      51.067  37.150   6.984  1.00 21.43           C
ATOM   3559  CD  LYS A 239      50.265  36.493   5.835  1.00 29.14           C
ATOM   3560  CE  LYS A 239      50.576  37.079   4.473  1.00 38.67           C
ATOM   3561  NZ  LYS A 239      51.510  38.250   4.500  1.00 48.04           N1+
ATOM   3562  H   LYS A 239      49.987  37.390   9.673  1.00 22.13           H
ATOM   3563  HA  LYS A 239      51.891  38.917   8.750  1.00 19.75           H
ATOM   3564  HB2 LYS A 239      49.458  38.215   7.526  1.00 27.27           H
ATOM   3565  HB3 LYS A 239      50.559  39.077   6.776  1.00 27.27           H
ATOM   3566  HG2 LYS A 239      51.955  37.359   6.657  1.00 25.72           H
ATOM   3567  HG3 LYS A 239      51.118  36.520   7.720  1.00 25.72           H
ATOM   3568  HD2 LYS A 239      50.476  35.546   5.807  1.00 34.97           H
ATOM   3569  HD3 LYS A 239      49.318  36.615   6.003  1.00 34.97           H
ATOM   3570  HE2 LYS A 239      50.983  36.391   3.924  1.00 46.41           H
ATOM   3571  HE3 LYS A 239      49.746  37.374   4.066  1.00 46.41           H
ATOM   3572  HZ1 LYS A 239      51.651  38.546   3.673  1.00 57.65           H
ATOM   3573  HZ2 LYS A 239      51.159  38.908   4.987  1.00 57.65           H
ATOM   3574  HZ3 LYS A 239      52.289  38.010   4.858  1.00 57.65           H
ATOM   3575  N   ILE A 240      49.263  40.517   9.579  1.00 16.02           N
ATOM   3576  CA  ILE A 240      48.767  41.864   9.845  1.00 18.80           C
ATOM   3577  C   ILE A 240      49.658  42.575  10.852  1.00 19.85           C
ATOM   3578  O   ILE A 240      49.917  43.776  10.729  1.00 17.90           O
ATOM   3579  CB  ILE A 240      47.301  41.806  10.303  1.00 19.48           C
ATOM   3580  CG1 ILE A 240      46.424  41.283   9.168  1.00 19.28           C
ATOM   3581  CG2 ILE A 240      46.813  43.186  10.754  1.00 18.21           C
ATOM   3582  CD1 ILE A 240      44.987  40.953   9.597  1.00 23.16           C
ATOM   3583  H   ILE A 240      48.740  39.885   9.838  1.00 19.23           H
ATOM   3584  HA  ILE A 240      48.796  42.372   9.019  1.00 22.56           H
ATOM   3585  HB  ILE A 240      47.235  41.194  11.052  1.00 23.38           H
ATOM   3586 HG12 ILE A 240      46.378  41.958   8.473  1.00 23.14           H
ATOM   3587 HG13 ILE A 240      46.821  40.472   8.814  1.00 23.14           H
ATOM   3588 HG21 ILE A 240      45.887  43.116  11.036  1.00 21.86           H
ATOM   3589 HG22 ILE A 240      47.362  43.489  11.493  1.00 21.86           H
ATOM   3590 HG23 ILE A 240      46.887  43.805  10.011  1.00 21.86           H
ATOM   3591 HD11 ILE A 240      44.495  40.629   8.827  1.00 27.80           H
ATOM   3592 HD12 ILE A 240      45.013  40.270  10.285  1.00 27.80           H
ATOM   3593 HD13 ILE A 240      44.569  41.757   9.943  1.00 27.80           H
ATOM   3594  N   ILE A 241      50.163  41.846  11.847  1.00 16.59           N
ATOM   3595  CA  ILE A 241      51.164  42.413  12.741  1.00 16.31           C
ATOM   3596  C   ILE A 241      52.419  42.792  11.957  1.00 19.89           C
ATOM   3597  O   ILE A 241      52.926  43.922  12.047  1.00 20.33           O
ATOM   3598  CB  ILE A 241      51.462  41.416  13.879  1.00 15.27           C
ATOM   3599  CG1 ILE A 241      50.170  41.112  14.656  1.00 17.56           C
ATOM   3600  CG2 ILE A 241      52.570  41.962  14.787  1.00 17.07           C
ATOM   3601  CD1 ILE A 241      50.318  40.027  15.738  1.00 14.75           C
ATOM   3602  H   ILE A 241      49.944  41.033  12.022  1.00 19.91           H
ATOM   3603  HA  ILE A 241      50.807  43.222  13.140  1.00 19.58           H
ATOM   3604  HB  ILE A 241      51.778  40.589  13.481  1.00 18.33           H
ATOM   3605 HG12 ILE A 241      49.872  41.925  15.093  1.00 21.08           H
ATOM   3606 HG13 ILE A 241      49.494  40.811  14.029  1.00 21.08           H
ATOM   3607 HG21 ILE A 241      52.742  41.322  15.495  1.00 20.50           H
ATOM   3608 HG22 ILE A 241      53.373  42.097  14.260  1.00 20.50           H
ATOM   3609 HG23 ILE A 241      52.278  42.806  15.168  1.00 20.50           H
ATOM   3610 HD11 ILE A 241      49.462  39.900  16.176  1.00 17.71           H
ATOM   3611 HD12 ILE A 241      50.602  39.200  15.319  1.00 17.71           H
ATOM   3612 HD13 ILE A 241      50.981  40.316  16.385  1.00 17.71           H
ATOM   3613  N   GLU A 242      52.932  41.854  11.173  1.00 17.80           N
ATOM   3614  CA  GLU A 242      54.194  42.059  10.474  1.00 16.89           C
ATOM   3615  C   GLU A 242      54.117  43.272   9.553  1.00 19.55           C
ATOM   3616  O   GLU A 242      55.055  44.078   9.484  1.00 25.21           O
ATOM   3617  CB  GLU A 242      54.534  40.797   9.684  1.00 20.39           C
ATOM   3618  CG  GLU A 242      55.798  40.910   8.860  1.00 24.29           C
ATOM   3619  CD  GLU A 242      56.108  39.628   8.136  1.00 29.79           C
ATOM   3620  OE1 GLU A 242      55.258  38.715   8.186  1.00 33.32           O
ATOM   3621  OE2 GLU A 242      57.185  39.538   7.509  1.00 42.81           O1-
ATOM   3622  H   GLU A 242      52.569  41.087  11.029  1.00 21.36           H
ATOM   3623  HA  GLU A 242      54.899  42.212  11.123  1.00 20.27           H
ATOM   3624  HB2 GLU A 242      54.650  40.062  10.305  1.00 24.48           H
ATOM   3625  HB3 GLU A 242      53.802  40.603   9.078  1.00 24.48           H
ATOM   3626  HG2 GLU A 242      55.687  41.611   8.199  1.00 29.16           H
ATOM   3627  HG3 GLU A 242      56.544  41.115   9.445  1.00 29.16           H
ATOM   3628  N   LYS A 243      53.004  43.416   8.850  1.00 20.30           N
ATOM   3629  CA  LYS A 243      52.811  44.520   7.920  1.00 22.53           C
ATOM   3630  C   LYS A 243      52.696  45.870   8.611  1.00 22.28           C
ATOM   3631  O   LYS A 243      52.951  46.896   7.984  1.00 24.73           O
ATOM   3632  CB  LYS A 243      51.555  44.265   7.092  1.00 18.96           C
ATOM   3633  CG  LYS A 243      51.250  45.359   6.068  1.00 34.41           C
ATOM   3634  CD  LYS A 243      49.921  45.153   5.359  1.00 43.52           C
ATOM   3635  CE  LYS A 243      49.806  46.137   4.178  1.00 51.09           C
ATOM   3636  NZ  LYS A 243      48.684  45.818   3.257  1.00 62.24           N1+
ATOM   3637  H   LYS A 243      52.334  42.878   8.894  1.00 24.37           H
ATOM   3638  HA  LYS A 243      53.568  44.557   7.314  1.00 27.04           H
ATOM   3639  HB2 LYS A 243      51.665  43.430   6.610  1.00 22.76           H
ATOM   3640  HB3 LYS A 243      50.795  44.200   7.691  1.00 22.76           H
ATOM   3641  HG2 LYS A 243      51.217  46.216   6.522  1.00 41.30           H
ATOM   3642  HG3 LYS A 243      51.949  45.367   5.396  1.00 41.30           H
ATOM   3643  HD2 LYS A 243      49.873  44.248   5.014  1.00 52.23           H
ATOM   3644  HD3 LYS A 243      49.193  45.323   5.976  1.00 52.23           H
ATOM   3645  HE2 LYS A 243      49.661  47.030   4.527  1.00 61.31           H
ATOM   3646  HE3 LYS A 243      50.629  46.111   3.666  1.00 61.31           H
ATOM   3647  HZ1 LYS A 243      48.658  46.411   2.594  1.00 74.69           H
ATOM   3648  HZ2 LYS A 243      48.795  45.005   2.913  1.00 74.69           H
ATOM   3649  HZ3 LYS A 243      47.912  45.843   3.698  1.00 74.69           H
ATOM   3650  N   ASN A 244      52.295  45.912   9.872  1.00 20.93           N
ATOM   3651  CA  ASN A 244      51.952  47.186  10.501  1.00 19.42           C
ATOM   3652  C   ASN A 244      52.855  47.532  11.669  1.00 19.40           C
ATOM   3653  O   ASN A 244      52.468  48.333  12.528  1.00 20.96           O
ATOM   3654  CB  ASN A 244      50.488  47.172  10.930  1.00 21.75           C
ATOM   3655  CG  ASN A 244      49.545  47.218   9.746  1.00 26.79           C
ATOM   3656  OD1 ASN A 244      49.440  48.238   9.071  1.00 25.84           O
ATOM   3657  ND2 ASN A 244      48.858  46.108   9.476  1.00 22.55           N
ATOM   3658  H   ASN A 244      52.213  45.227  10.384  1.00 25.12           H
ATOM   3659  HA  ASN A 244      52.054  47.889   9.841  1.00 23.31           H
ATOM   3660  HB2 ASN A 244      50.310  46.357  11.425  1.00 26.11           H
ATOM   3661  HB3 ASN A 244      50.313  47.946  11.486  1.00 26.11           H
ATOM   3662 HD21 ASN A 244      48.311  46.092   8.813  1.00 27.06           H
ATOM   3663 HD22 ASN A 244      48.962  45.409   9.965  1.00 27.06           H
ATOM   3664  N   LEU A 245      54.060  46.962  11.704  1.00 17.82           N
ATOM   3665  CA  LEU A 245      54.955  47.188  12.833  1.00 17.45           C
ATOM   3666  C   LEU A 245      55.201  48.664  13.092  1.00 20.98           C
ATOM   3667  O   LEU A 245      55.362  49.063  14.248  1.00 21.40           O
ATOM   3668  CB  LEU A 245      56.282  46.469  12.596  1.00 21.80           C
ATOM   3669  CG  LEU A 245      56.168  44.946  12.550  1.00 23.71           C
ATOM   3670  CD1 LEU A 245      57.455  44.328  12.046  1.00 23.29           C
ATOM   3671  CD2 LEU A 245      55.814  44.381  13.918  1.00 20.04           C
ATOM   3672  H   LEU A 245      54.378  46.447  11.094  1.00 21.39           H
ATOM   3673  HA  LEU A 245      54.553  46.811  13.631  1.00 20.95           H
ATOM   3674  HB2 LEU A 245      56.649  46.764  11.748  1.00 26.16           H
ATOM   3675  HB3 LEU A 245      56.893  46.698  13.314  1.00 26.16           H
ATOM   3676  HG  LEU A 245      55.459  44.703  11.934  1.00 28.45           H
ATOM   3677 HD11 LEU A 245      57.355  43.363  12.027  1.00 27.96           H
ATOM   3678 HD12 LEU A 245      57.636  44.660  11.153  1.00 27.96           H
ATOM   3679 HD13 LEU A 245      58.179  44.574  12.644  1.00 27.96           H
ATOM   3680 HD21 LEU A 245      55.749  43.415  13.853  1.00 24.06           H
ATOM   3681 HD22 LEU A 245      56.508  44.625  14.550  1.00 24.06           H
ATOM   3682 HD23 LEU A 245      54.963  44.751  14.202  1.00 24.06           H
ATOM   3683  N   ALA A 246      55.258  49.486  12.039  1.00 24.44           N
ATOM   3684  CA  ALA A 246      55.567  50.901  12.216  1.00 27.06           C
ATOM   3685  C   ALA A 246      54.364  51.723  12.660  1.00 25.25           C
ATOM   3686  O   ALA A 246      54.543  52.864  13.112  1.00 22.96           O
ATOM   3687  CB  ALA A 246      56.136  51.489  10.920  1.00 29.10           C
ATOM   3688  H   ALA A 246      55.123  49.249  11.223  1.00 29.34           H
ATOM   3689  HA  ALA A 246      56.249  50.985  12.901  1.00 32.48           H
ATOM   3690  HB1 ALA A 246      56.335  52.428  11.060  1.00 34.92           H
ATOM   3691  HB2 ALA A 246      56.947  51.011  10.686  1.00 34.92           H
ATOM   3692  HB3 ALA A 246      55.479  51.391  10.214  1.00 34.92           H
ATOM   3693  N   SER A 247      53.145  51.189  12.556  1.00 19.94           N
ATOM   3694  CA  SER A 247      51.957  51.891  13.033  1.00 27.80           C
ATOM   3695  C   SER A 247      51.138  50.995  13.953  1.00 23.30           C
ATOM   3696  O   SER A 247      50.214  50.298  13.508  1.00 24.14           O
ATOM   3697  CB  SER A 247      51.101  52.378  11.872  1.00 26.32           C
ATOM   3698  OG  SER A 247      49.943  53.039  12.388  1.00 32.73           O
ATOM   3699  H   SER A 247      52.982  50.418  12.212  1.00 23.94           H
ATOM   3700  HA  SER A 247      52.235  52.667  13.544  1.00 33.36           H
ATOM   3701  HB2 SER A 247      51.614  53.002  11.335  1.00 31.60           H
ATOM   3702  HB3 SER A 247      50.825  51.619  11.336  1.00 31.60           H
ATOM   3703  HG  SER A 247      50.173  53.695  12.859  1.00 39.29           H
ATOM   3704  N   PRO A 248      51.430  51.017  15.246  1.00 21.50           N
ATOM   3705  CA  PRO A 248      50.639  50.225  16.203  1.00 26.39           C
ATOM   3706  C   PRO A 248      49.148  50.486  16.134  1.00 29.52           C
ATOM   3707  O   PRO A 248      48.364  49.545  16.312  1.00 24.44           O
ATOM   3708  CB  PRO A 248      51.239  50.653  17.550  1.00 24.91           C
ATOM   3709  CG  PRO A 248      52.653  50.926  17.223  1.00 30.04           C
ATOM   3710  CD  PRO A 248      52.612  51.615  15.886  1.00 24.59           C
ATOM   3711  HA  PRO A 248      50.803  49.278  16.068  1.00 31.67           H
ATOM   3712  HB2 PRO A 248      50.796  51.454  17.872  1.00 29.89           H
ATOM   3713  HB3 PRO A 248      51.164  49.930  18.192  1.00 29.89           H
ATOM   3714  HG2 PRO A 248      53.040  51.505  17.897  1.00 36.05           H
ATOM   3715  HG3 PRO A 248      53.143  50.090  17.164  1.00 36.05           H
ATOM   3716  HD2 PRO A 248      52.490  52.570  16.000  1.00 29.51           H
ATOM   3717  HD3 PRO A 248      53.412  51.415  15.376  1.00 29.51           H
ATOM   3718  N   LYS A 249      48.738  51.743  15.894  1.00 28.21           N
ATOM   3719  CA  LYS A 249      47.319  52.071  15.770  1.00 26.28           C
ATOM   3720  C   LYS A 249      46.697  51.358  14.580  1.00 24.64           C
ATOM   3721  O   LYS A 249      45.652  50.710  14.709  1.00 28.53           O
ATOM   3722  CB  LYS A 249      47.112  53.577  15.599  1.00 33.42           C
ATOM   3723  CG  LYS A 249      47.294  54.433  16.830  1.00 45.39           C
ATOM   3724  CD  LYS A 249      46.975  55.909  16.492  1.00 53.82           C
ATOM   3725  CE  LYS A 249      47.785  56.897  17.350  1.00 55.46           C
ATOM   3726  NZ  LYS A 249      47.502  58.327  17.012  1.00 58.49           N1+
ATOM   3727  H   LYS A 249      49.264  52.416  15.800  1.00 33.86           H
ATOM   3728  HA  LYS A 249      46.854  51.789  16.572  1.00 31.54           H
ATOM   3729  HB2 LYS A 249      47.742  53.895  14.934  1.00 40.11           H
ATOM   3730  HB3 LYS A 249      46.208  53.723  15.280  1.00 40.11           H
ATOM   3731  HG2 LYS A 249      46.686  54.136  17.525  1.00 54.47           H
ATOM   3732  HG3 LYS A 249      48.214  54.376  17.133  1.00 54.47           H
ATOM   3733  HD2 LYS A 249      47.189  56.074  15.560  1.00 64.58           H
ATOM   3734  HD3 LYS A 249      46.033  56.074  16.651  1.00 64.58           H
ATOM   3735  HE2 LYS A 249      47.562  56.760  18.284  1.00 66.55           H
ATOM   3736  HE3 LYS A 249      48.731  56.737  17.208  1.00 66.55           H
ATOM   3737  HZ1 LYS A 249      47.989  58.863  17.529  1.00 70.19           H
ATOM   3738  HZ2 LYS A 249      47.705  58.484  16.160  1.00 70.19           H
ATOM   3739  HZ3 LYS A 249      46.639  58.505  17.141  1.00 70.19           H
ATOM   3740  N   GLN A 250      47.304  51.507  13.403  1.00 20.76           N
ATOM   3741  CA  GLN A 250      46.781  50.858  12.212  1.00 20.96           C
ATOM   3742  C   GLN A 250      46.817  49.345  12.360  1.00 25.56           C
ATOM   3743  O   GLN A 250      45.915  48.649  11.877  1.00 20.12           O
ATOM   3744  CB  GLN A 250      47.569  51.300  10.988  1.00 20.32           C
ATOM   3745  CG  GLN A 250      47.103  50.720   9.687  1.00 29.13           C
ATOM   3746  CD  GLN A 250      47.598  51.510   8.478  1.00 43.94           C
ATOM   3747  OE1 GLN A 250      48.430  52.420   8.605  1.00 50.78           O
ATOM   3748  NE2 GLN A 250      47.081  51.172   7.301  1.00 46.21           N
ATOM   3749  H   GLN A 250      48.014  51.974  13.272  1.00 24.91           H
ATOM   3750  HA  GLN A 250      45.857  51.126  12.087  1.00 25.16           H
ATOM   3751  HB2 GLN A 250      47.509  52.266  10.915  1.00 24.39           H
ATOM   3752  HB3 GLN A 250      48.496  51.040  11.108  1.00 24.39           H
ATOM   3753  HG2 GLN A 250      47.435  49.812   9.608  1.00 34.96           H
ATOM   3754  HG3 GLN A 250      46.133  50.721   9.669  1.00 34.96           H
ATOM   3755 HE21 GLN A 250      46.501  50.538   7.252  1.00 55.45           H
ATOM   3756 HE22 GLN A 250      47.326  51.586   6.588  1.00 55.45           H
ATOM   3757  N   MET A 251      47.857  48.815  13.018  1.00 22.08           N
ATOM   3758  CA  MET A 251      47.897  47.379  13.292  1.00 23.15           C
ATOM   3759  C   MET A 251      46.629  46.934  14.015  1.00 20.61           C
ATOM   3760  O   MET A 251      45.971  45.964  13.615  1.00 18.48           O
ATOM   3761  CB  MET A 251      49.133  47.032  14.122  1.00 19.67           C
ATOM   3762  CG  MET A 251      49.307  45.529  14.347  1.00 19.06           C
ATOM   3763  SD  MET A 251      50.523  45.184  15.611  1.00 17.19           S
ATOM   3764  CE  MET A 251      52.010  45.893  14.924  1.00 18.84           C
ATOM   3765  H   MET A 251      48.535  49.257  13.309  1.00 26.51           H
ATOM   3766  HA  MET A 251      47.961  46.902  12.450  1.00 27.78           H
ATOM   3767  HB2 MET A 251      49.922  47.358  13.662  1.00 23.61           H
ATOM   3768  HB3 MET A 251      49.058  47.457  14.991  1.00 23.61           H
ATOM   3769  HG2 MET A 251      48.461  45.148  14.628  1.00 22.88           H
ATOM   3770  HG3 MET A 251      49.603  45.115  13.521  1.00 22.88           H
ATOM   3771  HE1 MET A 251      52.742  45.756  15.546  1.00 22.62           H
ATOM   3772  HE2 MET A 251      52.207  45.456  14.080  1.00 22.62           H
ATOM   3773  HE3 MET A 251      51.870  46.842  14.781  1.00 22.62           H
ATOM   3774  N   LEU A 252      46.270  47.626  15.092  1.00 16.92           N
ATOM   3775  CA  LEU A 252      45.083  47.221  15.832  1.00 16.84           C
ATOM   3776  C   LEU A 252      43.826  47.391  14.994  1.00 21.42           C
ATOM   3777  O   LEU A 252      42.927  46.547  15.046  1.00 18.90           O
ATOM   3778  CB  LEU A 252      44.981  47.995  17.140  1.00 24.30           C
ATOM   3779  CG  LEU A 252      46.139  47.781  18.116  1.00 20.80           C
ATOM   3780  CD1 LEU A 252      45.913  48.617  19.380  1.00 20.48           C
ATOM   3781  CD2 LEU A 252      46.319  46.300  18.471  1.00 21.44           C
ATOM   3782  H   LEU A 252      46.682  48.312  15.406  1.00 20.30           H
ATOM   3783  HA  LEU A 252      45.163  46.280  16.054  1.00 20.21           H
ATOM   3784  HB2 LEU A 252      44.944  48.942  16.934  1.00 29.17           H
ATOM   3785  HB3 LEU A 252      44.165  47.729  17.592  1.00 29.17           H
ATOM   3786  HG  LEU A 252      46.959  48.088  17.700  1.00 24.97           H
ATOM   3787 HD11 LEU A 252      46.653  48.472  19.990  1.00 24.58           H
ATOM   3788 HD12 LEU A 252      45.865  49.554  19.133  1.00 24.58           H
ATOM   3789 HD13 LEU A 252      45.081  48.341  19.796  1.00 24.58           H
ATOM   3790 HD21 LEU A 252      47.061  46.212  19.090  1.00 25.73           H
ATOM   3791 HD22 LEU A 252      45.504  45.972  18.882  1.00 25.73           H
ATOM   3792 HD23 LEU A 252      46.505  45.802  17.659  1.00 25.73           H
ATOM   3793  N   ALA A 253      43.770  48.433  14.153  1.00 19.91           N
ATOM   3794  CA  ALA A 253      42.563  48.643  13.361  1.00 20.06           C
ATOM   3795  C   ALA A 253      42.377  47.522  12.349  1.00 18.48           C
ATOM   3796  O   ALA A 253      41.254  47.034  12.154  1.00 19.46           O
ATOM   3797  CB  ALA A 253      42.628  50.000  12.659  1.00 21.92           C
ATOM   3798  H   ALA A 253      44.396  49.010  14.029  1.00 23.90           H
ATOM   3799  HA  ALA A 253      41.793  48.646  13.951  1.00 24.08           H
ATOM   3800  HB1 ALA A 253      41.819  50.124  12.137  1.00 26.31           H
ATOM   3801  HB2 ALA A 253      42.701  50.698  13.328  1.00 26.31           H
ATOM   3802  HB3 ALA A 253      43.403  50.016  12.076  1.00 26.31           H
ATOM   3803  N   GLU A 254      43.471  47.106  11.702  1.00 17.72           N
ATOM   3804  CA  GLU A 254      43.402  46.058  10.685  1.00 22.27           C
ATOM   3805  C   GLU A 254      43.148  44.697  11.322  1.00 22.07           C
ATOM   3806  O   GLU A 254      42.400  43.878  10.774  1.00 17.61           O
ATOM   3807  CB  GLU A 254      44.684  46.035   9.845  1.00 26.68           C
ATOM   3808  CG  GLU A 254      44.891  47.308   9.008  1.00 29.73           C
ATOM   3809  CD  GLU A 254      45.907  47.171   7.886  1.00 35.96           C
ATOM   3810  OE1 GLU A 254      46.486  46.077   7.681  1.00 27.25           O
ATOM   3811  OE2 GLU A 254      46.121  48.189   7.201  1.00 36.88           O1-
ATOM   3812  H   GLU A 254      44.262  47.414  11.836  1.00 21.27           H
ATOM   3813  HA  GLU A 254      42.660  46.249  10.089  1.00 26.72           H
ATOM   3814  HB2 GLU A 254      45.446  45.943  10.439  1.00 32.02           H
ATOM   3815  HB3 GLU A 254      44.647  45.281   9.236  1.00 32.02           H
ATOM   3816  HG2 GLU A 254      44.043  47.556   8.607  1.00 35.69           H
ATOM   3817  HG3 GLU A 254      45.195  48.019   9.594  1.00 35.69           H
ATOM   3818  N   LEU A 255      43.742  44.442  12.489  1.00 19.96           N
ATOM   3819  CA  LEU A 255      43.382  43.238  13.240  1.00 17.84           C
ATOM   3820  C   LEU A 255      41.884  43.198  13.545  1.00 19.56           C
ATOM   3821  O   LEU A 255      41.229  42.159  13.376  1.00 18.88           O
ATOM   3822  CB  LEU A 255      44.197  43.171  14.526  1.00 17.57           C
ATOM   3823  CG  LEU A 255      45.677  42.850  14.341  1.00 16.68           C
ATOM   3824  CD1 LEU A 255      46.392  43.008  15.676  1.00 17.25           C
ATOM   3825  CD2 LEU A 255      45.847  41.439  13.820  1.00 17.60           C
ATOM   3826  H   LEU A 255      44.341  44.936  12.859  1.00 23.96           H
ATOM   3827  HA  LEU A 255      43.600  42.457  12.708  1.00 21.41           H
ATOM   3828  HB2 LEU A 255      44.138  44.030  14.973  1.00 21.09           H
ATOM   3829  HB3 LEU A 255      43.818  42.483  15.096  1.00 21.09           H
ATOM   3830  HG  LEU A 255      46.068  43.467  13.703  1.00 20.02           H
ATOM   3831 HD11 LEU A 255      47.333  42.803  15.556  1.00 20.71           H
ATOM   3832 HD12 LEU A 255      46.289  43.922  15.983  1.00 20.71           H
ATOM   3833 HD13 LEU A 255      46.000  42.396  16.318  1.00 20.71           H
ATOM   3834 HD21 LEU A 255      46.793  41.255  13.710  1.00 21.13           H
ATOM   3835 HD22 LEU A 255      45.462  40.819  14.459  1.00 21.13           H
ATOM   3836 HD23 LEU A 255      45.392  41.361  12.967  1.00 21.13           H
ATOM   3837  N   ARG A 256      41.330  44.317  14.015  1.00 19.64           N
ATOM   3838  CA  ARG A 256      39.914  44.377  14.346  1.00 16.83           C
ATOM   3839  C   ARG A 256      39.055  44.071  13.121  1.00 18.18           C
ATOM   3840  O   ARG A 256      38.083  43.304  13.204  1.00 20.62           O
ATOM   3841  CB  ARG A 256      39.574  45.751  14.914  1.00 20.24           C
ATOM   3842  CG  ARG A 256      38.082  45.951  15.177  1.00 20.75           C
ATOM   3843  CD  ARG A 256      37.798  47.265  15.868  1.00 28.89           C
ATOM   3844  NE  ARG A 256      38.372  47.339  17.204  1.00 26.26           N
ATOM   3845  CZ  ARG A 256      37.795  46.868  18.309  1.00 27.81           C
ATOM   3846  NH1 ARG A 256      36.615  46.262  18.258  1.00 26.71           N
ATOM   3847  NH2 ARG A 256      38.413  46.999  19.477  1.00 30.49           N1+
ATOM   3848  H   ARG A 256      41.756  45.052  14.151  1.00 23.58           H
ATOM   3849  HA  ARG A 256      39.718  43.713  15.025  1.00 20.20           H
ATOM   3850  HB2 ARG A 256      40.042  45.866  15.756  1.00 24.30           H
ATOM   3851  HB3 ARG A 256      39.859  46.430  14.283  1.00 24.30           H
ATOM   3852  HG2 ARG A 256      37.607  45.946  14.332  1.00 24.90           H
ATOM   3853  HG3 ARG A 256      37.760  45.235  15.746  1.00 24.90           H
ATOM   3854  HD2 ARG A 256      38.174  47.987  15.340  1.00 34.67           H
ATOM   3855  HD3 ARG A 256      36.838  47.378  15.948  1.00 34.67           H
ATOM   3856  HE  ARG A 256      39.142  47.714  17.286  1.00 31.52           H
ATOM   3857 HH11 ARG A 256      36.208  46.174  17.505  1.00 32.05           H
ATOM   3858 HH12 ARG A 256      36.255  45.961  18.979  1.00 32.05           H
ATOM   3859 HH21 ARG A 256      39.179  47.388  19.516  1.00 36.59           H
ATOM   3860 HH22 ARG A 256      38.048  46.693  20.193  1.00 36.59           H
ATOM   3861  N   SER A 257      39.384  44.688  11.979  1.00 17.77           N
ATOM   3862  CA  SER A 257      38.619  44.478  10.749  1.00 16.60           C
ATOM   3863  C   SER A 257      38.655  43.016  10.321  1.00 20.80           C
ATOM   3864  O   SER A 257      37.631  42.447   9.922  1.00 18.72           O
ATOM   3865  CB  SER A 257      39.167  45.355   9.627  1.00 25.22           C
ATOM   3866  OG  SER A 257      38.872  46.720   9.866  1.00 32.49           O
ATOM   3867  H   SER A 257      40.045  45.231  11.893  1.00 21.33           H
ATOM   3868  HA  SER A 257      37.694  44.725  10.903  1.00 19.93           H
ATOM   3869  HB2 SER A 257      40.129  45.243   9.579  1.00 30.26           H
ATOM   3870  HB3 SER A 257      38.759  45.086   8.789  1.00 30.26           H
ATOM   3871  HG  SER A 257      39.219  46.966  10.590  1.00 39.00           H
ATOM   3872  N   PHE A 258      39.850  42.419  10.320  1.00 21.53           N
ATOM   3873  CA  PHE A 258      39.994  41.025   9.903  1.00 17.37           C
ATOM   3874  C   PHE A 258      39.243  40.079  10.841  1.00 16.32           C
ATOM   3875  O   PHE A 258      38.483  39.216  10.386  1.00 16.52           O
ATOM   3876  CB  PHE A 258      41.475  40.656   9.830  1.00 19.64           C
ATOM   3877  CG  PHE A 258      41.708  39.283   9.301  1.00 16.62           C
ATOM   3878  CD1 PHE A 258      41.485  38.992   7.975  1.00 22.89           C
ATOM   3879  CD2 PHE A 258      42.116  38.264  10.148  1.00 20.00           C
ATOM   3880  CE1 PHE A 258      41.692  37.702   7.486  1.00 23.66           C
ATOM   3881  CE2 PHE A 258      42.307  36.989   9.678  1.00 19.08           C
ATOM   3882  CZ  PHE A 258      42.104  36.705   8.346  1.00 16.66           C
ATOM   3883  H   PHE A 258      40.585  42.797  10.555  1.00 25.85           H
ATOM   3884  HA  PHE A 258      39.618  40.924   9.015  1.00 20.85           H
ATOM   3885  HB2 PHE A 258      41.927  41.283   9.244  1.00 23.57           H
ATOM   3886  HB3 PHE A 258      41.855  40.702  10.721  1.00 23.57           H
ATOM   3887  HD1 PHE A 258      41.210  39.665   7.395  1.00 27.47           H
ATOM   3888  HD2 PHE A 258      42.257  38.446  11.049  1.00 24.01           H
ATOM   3889  HE1 PHE A 258      41.547  37.514   6.586  1.00 28.40           H
ATOM   3890  HE2 PHE A 258      42.591  36.319  10.257  1.00 22.90           H
ATOM   3891  HZ  PHE A 258      42.241  35.842   8.027  1.00 20.00           H
ATOM   3892  N   VAL A 259      39.454  40.201  12.155  1.00 15.09           N
ATOM   3893  CA  VAL A 259      38.754  39.316  13.094  1.00 14.59           C
ATOM   3894  C   VAL A 259      37.248  39.484  12.965  1.00 17.45           C
ATOM   3895  O   VAL A 259      36.489  38.505  12.974  1.00 18.69           O
ATOM   3896  CB  VAL A 259      39.206  39.572  14.545  1.00 15.68           C
ATOM   3897  CG1 VAL A 259      38.352  38.792  15.528  1.00 17.35           C
ATOM   3898  CG2 VAL A 259      40.685  39.204  14.704  1.00 17.26           C
ATOM   3899  H   VAL A 259      39.983  40.771  12.522  1.00 18.12           H
ATOM   3900  HA  VAL A 259      38.970  38.396  12.876  1.00 17.51           H
ATOM   3901  HB  VAL A 259      39.108  40.516  14.745  1.00 18.82           H
ATOM   3902 HG11 VAL A 259      38.661  38.975  16.429  1.00 20.82           H
ATOM   3903 HG12 VAL A 259      37.427  39.070  15.433  1.00 20.82           H
ATOM   3904 HG13 VAL A 259      38.435  37.845  15.336  1.00 20.82           H
ATOM   3905 HG21 VAL A 259      40.955  39.370  15.620  1.00 20.72           H
ATOM   3906 HG22 VAL A 259      40.800  38.265  14.489  1.00 20.72           H
ATOM   3907 HG23 VAL A 259      41.212  39.749  14.099  1.00 20.72           H
ATOM   3908  N   SER A 260      36.786  40.728  12.881  1.00 18.32           N
ATOM   3909  CA  SER A 260      35.356  40.964  12.737  1.00 18.06           C
ATOM   3910  C   SER A 260      34.795  40.228  11.520  1.00 17.59           C
ATOM   3911  O   SER A 260      33.730  39.590  11.596  1.00 17.73           O
ATOM   3912  CB  SER A 260      35.098  42.470  12.620  1.00 22.88           C
ATOM   3913  OG  SER A 260      33.718  42.720  12.715  1.00 38.12           O
ATOM   3914  H   SER A 260      37.270  41.439  12.904  1.00 21.99           H
ATOM   3915  HA  SER A 260      34.897  40.638  13.527  1.00 21.68           H
ATOM   3916  HB2 SER A 260      35.557  42.930  13.340  1.00 27.46           H
ATOM   3917  HB3 SER A 260      35.422  42.784  11.761  1.00 27.46           H
ATOM   3918  HG  SER A 260      33.427  42.447  13.454  1.00 45.74           H
ATOM   3919  N   ALA A 261      35.499  40.291  10.397  1.00 17.72           N
ATOM   3920  CA  ALA A 261      35.021  39.652   9.163  1.00 17.76           C
ATOM   3921  C   ALA A 261      35.064  38.134   9.278  1.00 19.32           C
ATOM   3922  O   ALA A 261      34.117  37.441   8.865  1.00 18.58           O
ATOM   3923  CB  ALA A 261      35.851  40.117   7.970  1.00 19.31           C
ATOM   3924  H   ALA A 261      36.255  40.694  10.316  1.00 21.27           H
ATOM   3925  HA  ALA A 261      34.100  39.914   9.008  1.00 21.31           H
ATOM   3926  HB1 ALA A 261      35.519  39.684   7.168  1.00 23.18           H
ATOM   3927  HB2 ALA A 261      35.768  41.080   7.885  1.00 23.18           H
ATOM   3928  HB3 ALA A 261      36.778  39.875   8.118  1.00 23.18           H
ATOM   3929  N   MET A 262      36.147  37.599   9.849  1.00 16.10           N
ATOM   3930  CA  MET A 262      36.241  36.159  10.047  1.00 16.48           C
ATOM   3931  C   MET A 262      35.158  35.647  10.982  1.00 15.68           C
ATOM   3932  O   MET A 262      34.558  34.601  10.720  1.00 18.38           O
ATOM   3933  CB  MET A 262      37.622  35.792  10.585  1.00 15.52           C
ATOM   3934  CG  MET A 262      38.724  36.128   9.615  1.00 15.75           C
ATOM   3935  SD  MET A 262      38.756  35.130   8.098  1.00 16.81           S
ATOM   3936  CE  MET A 262      39.740  33.721   8.683  1.00 15.51           C
ATOM   3937  H   MET A 262      36.829  38.044  10.126  1.00 19.33           H
ATOM   3938  HA  MET A 262      36.138  35.723   9.186  1.00 19.78           H
ATOM   3939  HB2 MET A 262      37.783  36.283  11.406  1.00 18.63           H
ATOM   3940  HB3 MET A 262      37.652  34.838  10.756  1.00 18.63           H
ATOM   3941  HG2 MET A 262      38.628  37.056   9.351  1.00 18.91           H
ATOM   3942  HG3 MET A 262      39.575  36.004  10.063  1.00 18.91           H
ATOM   3943  HE1 MET A 262      39.843  33.085   7.958  1.00 18.62           H
ATOM   3944  HE2 MET A 262      40.610  34.041   8.970  1.00 18.62           H
ATOM   3945  HE3 MET A 262      39.279  33.302   9.427  1.00 18.62           H
ATOM   3946  N   LYS A 263      34.896  36.353  12.089  1.00 15.74           N
ATOM   3947  CA  LYS A 263      33.877  35.892  13.018  1.00 15.67           C
ATOM   3948  C   LYS A 263      32.487  36.025  12.410  1.00 16.83           C
ATOM   3949  O   LYS A 263      31.618  35.173  12.655  1.00 18.14           O
ATOM   3950  CB  LYS A 263      33.968  36.669  14.332  1.00 19.99           C
ATOM   3951  CG  LYS A 263      32.844  36.398  15.304  1.00 18.03           C
ATOM   3952  CD  LYS A 263      32.814  34.951  15.791  1.00 16.30           C
ATOM   3953  CE  LYS A 263      31.429  34.565  16.283  1.00 15.15           C
ATOM   3954  NZ  LYS A 263      31.283  33.089  16.483  1.00 18.51           N1+
ATOM   3955  H   LYS A 263      35.288  37.085  12.315  1.00 18.90           H
ATOM   3956  HA  LYS A 263      34.029  34.954  13.214  1.00 18.81           H
ATOM   3957  HB2 LYS A 263      34.800  36.436  14.773  1.00 24.00           H
ATOM   3958  HB3 LYS A 263      33.960  37.618  14.132  1.00 24.00           H
ATOM   3959  HG2 LYS A 263      32.950  36.972  16.078  1.00 21.64           H
ATOM   3960  HG3 LYS A 263      31.998  36.584  14.867  1.00 21.64           H
ATOM   3961  HD2 LYS A 263      33.053  34.361  15.060  1.00 19.57           H
ATOM   3962  HD3 LYS A 263      33.438  34.847  16.526  1.00 19.57           H
ATOM   3963  HE2 LYS A 263      31.262  35.002  17.133  1.00 18.19           H
ATOM   3964  HE3 LYS A 263      30.771  34.847  15.629  1.00 18.19           H
ATOM   3965  HZ1 LYS A 263      30.461  32.902  16.770  1.00 22.21           H
ATOM   3966  HZ2 LYS A 263      31.425  32.663  15.714  1.00 22.21           H
ATOM   3967  HZ3 LYS A 263      31.872  32.804  17.085  1.00 22.21           H
ATOM   3968  N   ALA A 264      32.275  37.060  11.592  1.00 19.27           N
ATOM   3969  CA  ALA A 264      30.970  37.231  10.956  1.00 18.23           C
ATOM   3970  C   ALA A 264      30.621  36.021  10.104  1.00 18.61           C
ATOM   3971  O   ALA A 264      29.461  35.594  10.073  1.00 22.36           O
ATOM   3972  CB  ALA A 264      30.944  38.502  10.106  1.00 17.90           C
ATOM   3973  H   ALA A 264      32.856  37.662  11.393  1.00 23.12           H
ATOM   3974  HA  ALA A 264      30.292  37.317  11.645  1.00 21.88           H
ATOM   3975  HB1 ALA A 264      30.069  38.590   9.698  1.00 21.49           H
ATOM   3976  HB2 ALA A 264      31.122  39.266  10.676  1.00 21.49           H
ATOM   3977  HB3 ALA A 264      31.625  38.435   9.419  1.00 21.49           H
ATOM   3978  N   ALA A 265      31.610  35.455   9.407  1.00 18.57           N
ATOM   3979  CA  ALA A 265      31.391  34.287   8.560  1.00 18.03           C
ATOM   3980  C   ALA A 265      30.961  33.053   9.341  1.00 20.02           C
ATOM   3981  O   ALA A 265      30.506  32.072   8.729  1.00 19.13           O
ATOM   3982  CB  ALA A 265      32.662  33.976   7.787  1.00 16.57           C
ATOM   3983  H   ALA A 265      32.424  35.734   9.411  1.00 22.29           H
ATOM   3984  HA  ALA A 265      30.693  34.492   7.918  1.00 21.64           H
ATOM   3985  HB1 ALA A 265      32.508  33.200   7.226  1.00 19.88           H
ATOM   3986  HB2 ALA A 265      32.892  34.742   7.236  1.00 19.88           H
ATOM   3987  HB3 ALA A 265      33.377  33.795   8.416  1.00 19.88           H
ATOM   3988  N   SER A 266      31.115  33.055  10.660  1.00 20.53           N
ATOM   3989  CA  SER A 266      30.779  31.887  11.459  1.00 19.02           C
ATOM   3990  C   SER A 266      29.337  31.894  11.941  1.00 20.56           C
ATOM   3991  O   SER A 266      28.876  30.879  12.473  1.00 23.22           O
ATOM   3992  CB  SER A 266      31.687  31.795  12.687  1.00 19.62           C
ATOM   3993  OG  SER A 266      31.337  32.761  13.676  1.00 19.11           O
ATOM   3994  H   SER A 266      31.413  33.720  11.115  1.00 24.65           H
ATOM   3995  HA  SER A 266      30.913  31.089  10.924  1.00 22.83           H
ATOM   3996  HB2 SER A 266      31.604  30.909  13.072  1.00 23.55           H
ATOM   3997  HB3 SER A 266      32.604  31.949  12.410  1.00 23.55           H
ATOM   3998  HG  SER A 266      31.406  33.536  13.359  1.00 22.94           H
ATOM   3999  N   ARG A 267      28.637  33.014  11.806  1.00 23.56           N
ATOM   4000  CA  ARG A 267      27.319  33.157  12.405  1.00 27.97           C
ATOM   4001  C   ARG A 267      26.253  32.556  11.494  1.00 29.87           C
ATOM   4002  O   ARG A 267      26.432  32.452  10.276  1.00 30.38           O
ATOM   4003  CB  ARG A 267      27.021  34.631  12.698  1.00 27.01           C
ATOM   4004  CG  ARG A 267      27.845  35.167  13.853  1.00 29.13           C
ATOM   4005  CD  ARG A 267      27.340  36.479  14.394  1.00 32.31           C
ATOM   4006  NE  ARG A 267      28.239  37.003  15.427  1.00 27.15           N
ATOM   4007  CZ  ARG A 267      29.183  37.910  15.211  1.00 27.17           C
ATOM   4008  NH1 ARG A 267      29.377  38.420  13.991  1.00 29.18           N
ATOM   4009  NH2 ARG A 267      29.938  38.316  16.221  1.00 29.49           N1+
ATOM   4010  H   ARG A 267      28.904  33.706  11.371  1.00 28.28           H
ATOM   4011  HA  ARG A 267      27.300  32.674  13.246  1.00 33.57           H
ATOM   4012  HB2 ARG A 267      27.227  35.159  11.911  1.00 32.41           H
ATOM   4013  HB3 ARG A 267      26.084  34.726  12.927  1.00 32.41           H
ATOM   4014  HG2 ARG A 267      27.828  34.521  14.577  1.00 34.97           H
ATOM   4015  HG3 ARG A 267      28.757  35.301  13.552  1.00 34.97           H
ATOM   4016  HD2 ARG A 267      27.292  37.127  13.673  1.00 38.77           H
ATOM   4017  HD3 ARG A 267      26.464  36.349  14.788  1.00 38.77           H
ATOM   4018  HE  ARG A 267      28.147  36.702  16.227  1.00 32.59           H
ATOM   4019 HH11 ARG A 267      28.887  38.159  13.334  1.00 35.02           H
ATOM   4020 HH12 ARG A 267      29.992  39.007  13.863  1.00 35.02           H
ATOM   4021 HH21 ARG A 267      29.816  37.990  17.007  1.00 35.39           H
ATOM   4022 HH22 ARG A 267      30.553  38.903  16.090  1.00 35.39           H
ATOM   4023  N   ALA A 268      25.150  32.121  12.113  1.00 33.41           N
ATOM   4024  CA  ALA A 268      24.062  31.479  11.383  1.00 34.63           C
ATOM   4025  C   ALA A 268      23.355  32.503  10.507  1.00 31.05           C
ATOM   4026  O   ALA A 268      23.222  33.664  10.898  1.00 30.03           O
ATOM   4027  CB  ALA A 268      23.080  30.833  12.339  1.00 34.34           C
ATOM   4028  OXT ALA A 268      22.893  32.187   9.410  1.00 39.61           O1-
ATOM   4029  H   ALA A 268      25.011  32.189  12.959  1.00 40.10           H
ATOM   4030  HA  ALA A 268      24.427  30.788  10.808  1.00 41.56           H
ATOM   4031  HB1 ALA A 268      22.370  30.415  11.826  1.00 41.21           H
ATOM   4032  HB2 ALA A 268      23.546  30.165  12.866  1.00 41.21           H
ATOM   4033  HB3 ALA A 268      22.711  31.516  12.921  1.00 41.21           H
TER
ATOM   4034  N   THR B   2      53.126   2.705  17.154  1.00 39.55           N
ATOM   4035  CA  THR B   2      53.478   1.295  16.954  1.00 36.49           C
ATOM   4036  C   THR B   2      54.655   1.192  15.995  1.00 23.38           C
ATOM   4037  O   THR B   2      54.647   1.811  14.936  1.00 25.54           O
ATOM   4038  CB  THR B   2      52.304   0.503  16.400  1.00 37.67           C
ATOM   4039  OG1 THR B   2      51.206   0.592  17.321  1.00 45.93           O
ATOM   4040  CG2 THR B   2      52.679  -0.959  16.200  1.00 32.84           C
ATOM   4041  H1  THR B   2      52.930   3.109  16.305  1.00 47.47           H
ATOM   4042  H2  THR B   2      53.863   3.164  17.564  1.00 47.47           H
ATOM   4043  HA  THR B   2      53.739   0.904  17.803  1.00 43.79           H
ATOM   4044  HB  THR B   2      52.039   0.873  15.543  1.00 45.21           H
ATOM   4045  HG1 THR B   2      50.980   1.394  17.422  1.00 55.12           H
ATOM   4046 HG21 THR B   2      53.419  -1.029  15.576  1.00 39.42           H
ATOM   4047 HG22 THR B   2      52.943  -1.353  17.047  1.00 39.42           H
ATOM   4048 HG23 THR B   2      51.921  -1.451  15.846  1.00 39.42           H
ATOM   4049  N   THR B   3      55.671   0.419  16.358  1.00 19.80           N
ATOM   4050  CA  THR B   3      56.846   0.318  15.505  1.00 14.09           C
ATOM   4051  C   THR B   3      57.324  -1.115  15.485  1.00 15.10           C
ATOM   4052  O   THR B   3      56.972  -1.924  16.346  1.00 16.37           O
ATOM   4053  CB  THR B   3      57.971   1.218  16.007  1.00 17.44           C
ATOM   4054  OG1 THR B   3      58.306   0.825  17.333  1.00 16.05           O
ATOM   4055  CG2 THR B   3      57.542   2.678  16.009  1.00 19.45           C
ATOM   4056  H   THR B   3      55.706  -0.049  17.078  1.00 23.77           H
ATOM   4057  HA  THR B   3      56.616   0.582  14.601  1.00 16.92           H
ATOM   4058  HB  THR B   3      58.746   1.123  15.432  1.00 20.93           H
ATOM   4059  HG1 THR B   3      58.560   0.024  17.340  1.00 19.26           H
ATOM   4060 HG21 THR B   3      58.268   3.236  16.330  1.00 23.35           H
ATOM   4061 HG22 THR B   3      57.305   2.955  15.110  1.00 23.35           H
ATOM   4062 HG23 THR B   3      56.773   2.796  16.588  1.00 23.35           H
ATOM   4063  N   LEU B   4      58.166  -1.408  14.503  1.00 12.77           N
ATOM   4064  CA  LEU B   4      58.785  -2.716  14.414  1.00 15.44           C
ATOM   4065  C   LEU B   4      59.962  -2.864  15.359  1.00 19.32           C
ATOM   4066  O   LEU B   4      60.210  -3.962  15.866  1.00 17.23           O
ATOM   4067  CB  LEU B   4      59.279  -2.951  13.003  1.00 14.23           C
ATOM   4068  CG  LEU B   4      58.175  -2.907  11.959  1.00 12.97           C
ATOM   4069  CD1 LEU B   4      58.774  -2.852  10.554  1.00 19.00           C
ATOM   4070  CD2 LEU B   4      57.225  -4.098  12.116  1.00 15.88           C
ATOM   4071  H   LEU B   4      58.395  -0.865  13.877  1.00 15.34           H
ATOM   4072  HA  LEU B   4      58.131  -3.399  14.629  1.00 18.53           H
ATOM   4073  HB2 LEU B   4      59.928  -2.266  12.779  1.00 17.08           H
ATOM   4074  HB3 LEU B   4      59.696  -3.826  12.958  1.00 17.08           H
ATOM   4075  HG  LEU B   4      57.657  -2.098  12.090  1.00 15.57           H
ATOM   4076 HD11 LEU B   4      58.053  -2.824   9.905  1.00 22.80           H
ATOM   4077 HD12 LEU B   4      59.321  -2.055  10.476  1.00 22.80           H
ATOM   4078 HD13 LEU B   4      59.318  -3.643  10.412  1.00 22.80           H
ATOM   4079 HD21 LEU B   4      56.533  -4.041  11.438  1.00 19.06           H
ATOM   4080 HD22 LEU B   4      57.728  -4.920  12.008  1.00 19.06           H
ATOM   4081 HD23 LEU B   4      56.825  -4.068  13.000  1.00 19.06           H
ATOM   4082  N   LEU B   5      60.698  -1.779  15.570  1.00 14.69           N
ATOM   4083  CA  LEU B   5      61.907  -1.741  16.377  1.00 14.63           C
ATOM   4084  C   LEU B   5      61.719  -0.773  17.540  1.00 13.34           C
ATOM   4085  O   LEU B   5      60.889   0.136  17.495  1.00 14.11           O
ATOM   4086  CB  LEU B   5      63.116  -1.302  15.538  1.00 13.57           C
ATOM   4087  CG  LEU B   5      63.368  -2.024  14.222  1.00 15.73           C
ATOM   4088  CD1 LEU B   5      64.530  -1.416  13.468  1.00 18.65           C
ATOM   4089  CD2 LEU B   5      63.611  -3.490  14.507  1.00 19.92           C
ATOM   4090  H   LEU B   5      60.502  -1.012  15.234  1.00 17.63           H
ATOM   4091  HA  LEU B   5      62.085  -2.624  16.737  1.00 17.56           H
ATOM   4092  HB2 LEU B   5      63.008  -0.361  15.328  1.00 16.29           H
ATOM   4093  HB3 LEU B   5      63.912  -1.416  16.080  1.00 16.29           H
ATOM   4094  HG  LEU B   5      62.577  -1.953  13.665  1.00 18.89           H
ATOM   4095 HD11 LEU B   5      64.657  -1.903  12.639  1.00 22.39           H
ATOM   4096 HD12 LEU B   5      64.331  -0.486  13.279  1.00 22.39           H
ATOM   4097 HD13 LEU B   5      65.328  -1.480  14.015  1.00 22.39           H
ATOM   4098 HD21 LEU B   5      63.772  -3.952  13.669  1.00 23.90           H
ATOM   4099 HD22 LEU B   5      64.385  -3.575  15.085  1.00 23.90           H
ATOM   4100 HD23 LEU B   5      62.829  -3.861  14.944  1.00 23.90           H
ATOM   4101  N   ASN B   6      62.501  -0.972  18.586  1.00 14.22           N
ATOM   4102  CA  ASN B   6      62.402  -0.110  19.765  1.00 16.56           C
ATOM   4103  C   ASN B   6      62.915   1.281  19.434  1.00 11.11           C
ATOM   4104  O   ASN B   6      64.089   1.403  19.061  1.00 12.23           O
ATOM   4105  CB  ASN B   6      63.251  -0.677  20.887  1.00 16.28           C
ATOM   4106  CG  ASN B   6      63.000   0.002  22.226  1.00 15.67           C
ATOM   4107  OD1 ASN B   6      62.366   1.068  22.327  1.00 14.38           O
ATOM   4108  ND2 ASN B   6      63.478  -0.651  23.287  1.00 21.20           N
ATOM   4109  H   ASN B   6      63.094  -1.592  18.645  1.00 17.08           H
ATOM   4110  HA  ASN B   6      61.480  -0.049  20.061  1.00 19.88           H
ATOM   4111  HB2 ASN B   6      63.050  -1.621  20.988  1.00 19.54           H
ATOM   4112  HB3 ASN B   6      64.188  -0.560  20.663  1.00 19.54           H
ATOM   4113 HD21 ASN B   6      63.373  -0.325  24.075  1.00 25.44           H
ATOM   4114 HD22 ASN B   6      63.892  -1.397  23.182  1.00 25.44           H
ATOM   4115  N   PRO B   7      62.113   2.341  19.578  1.00  9.79           N
ATOM   4116  CA  PRO B   7      62.601   3.697  19.277  1.00 11.94           C
ATOM   4117  C   PRO B   7      63.481   4.296  20.343  1.00  9.77           C
ATOM   4118  O   PRO B   7      64.011   5.398  20.129  1.00 11.79           O
ATOM   4119  CB  PRO B   7      61.319   4.521  19.163  1.00 12.63           C
ATOM   4120  CG  PRO B   7      60.187   3.552  19.197  1.00 20.62           C
ATOM   4121  CD  PRO B   7      60.666   2.338  19.861  1.00 14.76           C
ATOM   4122  HA  PRO B   7      63.068   3.709  18.427  1.00 14.33           H
ATOM   4123  HB2 PRO B   7      61.262   5.134  19.912  1.00 15.16           H
ATOM   4124  HB3 PRO B   7      61.322   5.009  18.325  1.00 15.16           H
ATOM   4125  HG2 PRO B   7      59.450   3.939  19.695  1.00 24.75           H
ATOM   4126  HG3 PRO B   7      59.910   3.352  18.289  1.00 24.75           H
ATOM   4127  HD2 PRO B   7      60.508   2.390  20.816  1.00 17.72           H
ATOM   4128  HD3 PRO B   7      60.248   1.553  19.473  1.00 17.72           H
ATOM   4129  N   TYR B   8      63.635   3.613  21.457  1.00 10.77           N
ATOM   4130  CA  TYR B   8      64.313   4.147  22.627  1.00 13.33           C
ATOM   4131  C   TYR B   8      65.542   3.329  22.970  1.00 10.86           C
ATOM   4132  O   TYR B   8      65.608   2.119  22.728  1.00 14.83           O
ATOM   4133  CB  TYR B   8      63.372   4.190  23.842  1.00  9.68           C
ATOM   4134  CG  TYR B   8      62.478   5.401  23.845  1.00 10.63           C
ATOM   4135  CD1 TYR B   8      62.906   6.608  24.383  1.00 14.05           C
ATOM   4136  CD2 TYR B   8      61.221   5.349  23.276  1.00 12.89           C
ATOM   4137  CE1 TYR B   8      62.113   7.721  24.384  1.00 13.69           C
ATOM   4138  CE2 TYR B   8      60.400   6.477  23.258  1.00 11.89           C
ATOM   4139  CZ  TYR B   8      60.855   7.662  23.811  1.00 13.64           C
ATOM   4140  OH  TYR B   8      60.065   8.797  23.834  1.00 13.82           O
ATOM   4141  H   TYR B   8      63.347   2.810  21.567  1.00 12.93           H
ATOM   4142  HA  TYR B   8      64.599   5.054  22.438  1.00 16.00           H
ATOM   4143  HB2 TYR B   8      62.808   3.401  23.832  1.00 11.62           H
ATOM   4144  HB3 TYR B   8      63.904   4.208  24.652  1.00 11.62           H
ATOM   4145  HD1 TYR B   8      63.752   6.657  24.766  1.00 16.86           H
ATOM   4146  HD2 TYR B   8      60.918   4.554  22.900  1.00 15.47           H
ATOM   4147  HE1 TYR B   8      62.420   8.515  24.757  1.00 16.43           H
ATOM   4148  HE2 TYR B   8      59.551   6.433  22.881  1.00 14.27           H
ATOM   4149  HH  TYR B   8      59.329   8.642  23.459  1.00 16.59           H
ATOM   4150  N   PHE B   9      66.530   4.032  23.522  1.00 12.30           N
ATOM   4151  CA  PHE B   9      67.711   3.473  24.170  1.00 11.02           C
ATOM   4152  C   PHE B   9      67.577   3.903  25.625  1.00 10.46           C
ATOM   4153  O   PHE B   9      67.899   5.043  25.970  1.00 10.33           O
ATOM   4154  CB  PHE B   9      68.973   4.000  23.532  1.00 11.62           C
ATOM   4155  CG  PHE B   9      69.036   3.721  22.087  1.00  9.25           C
ATOM   4156  CD1 PHE B   9      69.638   2.572  21.625  1.00 13.22           C
ATOM   4157  CD2 PHE B   9      68.480   4.613  21.165  1.00 11.28           C
ATOM   4158  CE1 PHE B   9      69.723   2.316  20.241  1.00 10.59           C
ATOM   4159  CE2 PHE B   9      68.563   4.357  19.795  1.00 10.67           C
ATOM   4160  CZ  PHE B   9      69.156   3.200  19.346  1.00 11.04           C
ATOM   4161  H   PHE B   9      66.534   4.892  23.530  1.00 14.77           H
ATOM   4162  HA  PHE B   9      67.700   2.505  24.116  1.00 13.23           H
ATOM   4163  HB2 PHE B   9      69.012   4.962  23.654  1.00 13.95           H
ATOM   4164  HB3 PHE B   9      69.740   3.580  23.953  1.00 13.95           H
ATOM   4165  HD1 PHE B   9      70.015   1.974  22.229  1.00 15.87           H
ATOM   4166  HD2 PHE B   9      68.073   5.394  21.466  1.00 13.54           H
ATOM   4167  HE1 PHE B   9      70.126   1.536  19.935  1.00 12.71           H
ATOM   4168  HE2 PHE B   9      68.187   4.953  19.188  1.00 12.80           H
ATOM   4169  HZ  PHE B   9      69.208   3.032  18.433  1.00 13.25           H
ATOM   4170  N   GLY B  10      67.020   3.036  26.461  1.00 13.09           N
ATOM   4171  CA  GLY B  10      66.622   3.497  27.782  1.00 13.15           C
ATOM   4172  C   GLY B  10      65.627   4.619  27.657  1.00 13.63           C
ATOM   4173  O   GLY B  10      64.610   4.509  26.951  1.00 11.42           O
ATOM   4174  H   GLY B  10      66.865   2.206  26.297  1.00 15.71           H
ATOM   4175  HA2 GLY B  10      66.216   2.769  28.279  1.00 15.78           H
ATOM   4176  HA3 GLY B  10      67.398   3.816  28.269  1.00 15.78           H
ATOM   4177  N   GLU B  11      65.908   5.714  28.349  1.00 12.34           N
ATOM   4178  CA  GLU B  11      65.044   6.879  28.352  1.00 13.80           C
ATOM   4179  C   GLU B  11      65.212   7.749  27.118  1.00 11.34           C
ATOM   4180  O   GLU B  11      64.387   8.637  26.890  1.00 13.55           O
ATOM   4181  CB  GLU B  11      65.321   7.706  29.615  1.00 18.52           C
ATOM   4182  CG  GLU B  11      66.707   8.378  29.622  0.45 19.15           C
ATOM   4183  CD  GLU B  11      67.220   8.778  31.018  0.03 23.39           C
ATOM   4184  OE1 GLU B  11      67.863   7.945  31.732  1.00 19.68           O
ATOM   4185  OE2 GLU B  11      67.003   9.960  31.380  0.94 22.31           O1-
ATOM   4186  H   GLU B  11      66.612   5.807  28.834  1.00 14.81           H
ATOM   4187  HA  GLU B  11      64.120   6.584  28.385  1.00 16.56           H
ATOM   4188  HB2 GLU B  11      64.652   8.405  29.685  1.00 22.23           H
ATOM   4189  HB3 GLU B  11      65.270   7.123  30.389  1.00 22.23           H
ATOM   4190  HG2 GLU B  11      67.351   7.763  29.238  1.00 22.98           H
ATOM   4191  HG3 GLU B  11      66.663   9.183  29.084  1.00 22.98           H
ATOM   4192  N   PHE B  12      66.227   7.490  26.289  1.00 11.47           N
ATOM   4193  CA  PHE B  12      66.619   8.411  25.245  1.00 10.94           C
ATOM   4194  C   PHE B  12      66.126   7.952  23.881  1.00 11.44           C
ATOM   4195  O   PHE B  12      66.139   6.764  23.562  1.00 12.74           O
ATOM   4196  CB  PHE B  12      68.136   8.524  25.212  1.00 10.67           C
ATOM   4197  CG  PHE B  12      68.720   8.870  26.542  1.00 10.05           C
ATOM   4198  CD1 PHE B  12      68.616  10.155  27.042  1.00 11.11           C
ATOM   4199  CD2 PHE B  12      69.379   7.909  27.281  1.00 12.23           C
ATOM   4200  CE1 PHE B  12      69.185  10.458  28.275  1.00 12.40           C
ATOM   4201  CE2 PHE B  12      69.940   8.204  28.495  1.00 11.44           C
ATOM   4202  CZ  PHE B  12      69.832   9.462  29.009  1.00 11.71           C
ATOM   4203  H   PHE B  12      66.704   6.775  26.318  1.00 13.76           H
ATOM   4204  HA  PHE B  12      66.248   9.288  25.429  1.00 13.14           H
ATOM   4205  HB2 PHE B  12      68.510   7.674  24.932  1.00 12.81           H
ATOM   4206  HB3 PHE B  12      68.387   9.220  24.584  1.00 12.81           H
ATOM   4207  HD1 PHE B  12      68.178  10.814  26.554  1.00 13.34           H
ATOM   4208  HD2 PHE B  12      69.452   7.046  26.943  1.00 14.69           H
ATOM   4209  HE1 PHE B  12      69.113  11.318  28.622  1.00 14.88           H
ATOM   4210  HE2 PHE B  12      70.374   7.539  28.980  1.00 13.74           H
ATOM   4211  HZ  PHE B  12      70.213   9.663  29.833  1.00 14.06           H
ATOM   4212  N   GLY B  13      65.771   8.925  23.050  1.00 12.62           N
ATOM   4213  CA  GLY B  13      65.354   8.638  21.688  1.00 11.20           C
ATOM   4214  C   GLY B  13      63.927   9.055  21.412  1.00  9.61           C
ATOM   4215  O   GLY B  13      63.521  10.168  21.761  1.00 10.74           O
ATOM   4216  H   GLY B  13      65.764   9.761  23.253  1.00 15.15           H
ATOM   4217  HA2 GLY B  13      65.935   9.106  21.068  1.00 13.44           H
ATOM   4218  HA3 GLY B  13      65.432   7.686  21.522  1.00 13.44           H
ATOM   4219  N   GLY B  14      63.161   8.166  20.811  1.00 11.62           N
ATOM   4220  CA  GLY B  14      61.773   8.427  20.567  1.00 10.73           C
ATOM   4221  C   GLY B  14      61.530   9.008  19.190  1.00 10.38           C
ATOM   4222  O   GLY B  14      62.422   9.057  18.323  1.00  9.83           O
ATOM   4223  H   GLY B  14      63.430   7.398  20.534  1.00 13.95           H
ATOM   4224  HA2 GLY B  14      61.270   7.601  20.646  1.00 12.89           H
ATOM   4225  HA3 GLY B  14      61.441   9.054  21.229  1.00 12.89           H
ATOM   4226  N   MET B  15      60.268   9.434  18.985  1.00 10.83           N
ATOM   4227  CA  MET B  15      59.794   9.979  17.699  1.00 11.83           C
ATOM   4228  C   MET B  15      58.984  11.260  17.929  1.00 13.03           C
ATOM   4229  O   MET B  15      57.766  11.304  17.712  1.00 12.72           O
ATOM   4230  CB  MET B  15      58.960   8.942  16.954  1.00 12.55           C
ATOM   4231  CG  MET B  15      59.729   7.675  16.680  1.00 13.39           C
ATOM   4232  SD  MET B  15      58.741   6.240  16.145  1.00 13.46           S
ATOM   4233  CE  MET B  15      58.433   6.631  14.440  1.00 16.60           C
ATOM   4234  H   MET B  15      59.658   9.417  19.590  1.00 13.00           H
ATOM   4235  HA  MET B  15      60.564  10.192  17.148  1.00 14.20           H
ATOM   4236  HB2 MET B  15      58.185   8.714  17.491  1.00 15.07           H
ATOM   4237  HB3 MET B  15      58.679   9.313  16.104  1.00 15.07           H
ATOM   4238  HG2 MET B  15      60.377   7.856  15.981  1.00 16.08           H
ATOM   4239  HG3 MET B  15      60.194   7.418  17.492  1.00 16.08           H
ATOM   4240  HE1 MET B  15      57.904   5.921  14.044  1.00 19.92           H
ATOM   4241  HE2 MET B  15      57.950   7.471  14.391  1.00 19.92           H
ATOM   4242  HE3 MET B  15      59.282   6.709  13.976  1.00 19.92           H
ATOM   4243  N   TYR B  16      59.668  12.327  18.329  1.00 10.87           N
ATOM   4244  CA  TYR B  16      58.999  13.570  18.714  1.00 10.34           C
ATOM   4245  C   TYR B  16      58.897  14.489  17.495  1.00 10.00           C
ATOM   4246  O   TYR B  16      59.557  15.526  17.374  1.00 11.40           O
ATOM   4247  CB  TYR B  16      59.736  14.233  19.864  1.00 10.94           C
ATOM   4248  CG  TYR B  16      59.658  13.490  21.174  1.00 11.30           C
ATOM   4249  CD1 TYR B  16      58.624  13.727  22.072  1.00 12.65           C
ATOM   4250  CD2 TYR B  16      60.632  12.563  21.520  1.00 11.44           C
ATOM   4251  CE1 TYR B  16      58.563  13.062  23.271  1.00 11.39           C
ATOM   4252  CE2 TYR B  16      60.586  11.895  22.719  1.00 11.93           C
ATOM   4253  CZ  TYR B  16      59.545  12.148  23.601  1.00 14.09           C
ATOM   4254  OH  TYR B  16      59.485  11.465  24.795  1.00 15.33           O
ATOM   4255  H   TYR B  16      60.525  12.360  18.386  1.00 13.05           H
ATOM   4256  HA  TYR B  16      58.099  13.365  19.012  1.00 12.42           H
ATOM   4257  HB2 TYR B  16      60.673  14.312  19.626  1.00 13.14           H
ATOM   4258  HB3 TYR B  16      59.359  15.116  20.004  1.00 13.14           H
ATOM   4259  HD1 TYR B  16      57.965  14.347  21.858  1.00 15.19           H
ATOM   4260  HD2 TYR B  16      61.335  12.399  20.933  1.00 13.73           H
ATOM   4261  HE1 TYR B  16      57.864  13.229  23.861  1.00 13.67           H
ATOM   4262  HE2 TYR B  16      61.244  11.274  22.936  1.00 14.33           H
ATOM   4263  HH  TYR B  16      60.143  10.947  24.863  1.00 18.40           H
ATOM   4264  N   VAL B  17      58.046  14.075  16.572  1.00 12.59           N
ATOM   4265  CA  VAL B  17      57.804  14.858  15.360  1.00 11.41           C
ATOM   4266  C   VAL B  17      56.327  15.212  15.323  1.00 11.49           C
ATOM   4267  O   VAL B  17      55.499  14.489  15.859  1.00  9.55           O
ATOM   4268  CB  VAL B  17      58.204  14.104  14.069  1.00 11.66           C
ATOM   4269  CG1 VAL B  17      59.728  13.861  14.007  1.00 12.44           C
ATOM   4270  CG2 VAL B  17      57.434  12.817  13.869  1.00 15.26           C
ATOM   4271  H   VAL B  17      57.593  13.346  16.617  1.00 15.12           H
ATOM   4272  HA  VAL B  17      58.314  15.681  15.403  1.00 13.70           H
ATOM   4273  HB  VAL B  17      57.984  14.676  13.317  1.00 13.99           H
ATOM   4274 HG11 VAL B  17      59.938  13.389  13.187  1.00 14.94           H
ATOM   4275 HG12 VAL B  17      60.184  14.717  14.022  1.00 14.94           H
ATOM   4276 HG13 VAL B  17      59.994  13.330  14.773  1.00 14.94           H
ATOM   4277 HG21 VAL B  17      57.731  12.397  13.047  1.00 18.31           H
ATOM   4278 HG22 VAL B  17      57.603  12.229  14.622  1.00 18.31           H
ATOM   4279 HG23 VAL B  17      56.488  13.021  13.814  1.00 18.31           H
ATOM   4280  N   PRO B  18      55.964  16.258  14.601  1.00 12.44           N
ATOM   4281  CA  PRO B  18      54.540  16.488  14.350  1.00 12.74           C
ATOM   4282  C   PRO B  18      53.877  15.264  13.741  1.00 10.56           C
ATOM   4283  O   PRO B  18      54.475  14.517  12.952  1.00 12.79           O
ATOM   4284  CB  PRO B  18      54.545  17.673  13.387  1.00 15.20           C
ATOM   4285  CG  PRO B  18      55.865  18.371  13.688  1.00 15.15           C
ATOM   4286  CD  PRO B  18      56.799  17.241  13.905  1.00 10.91           C
ATOM   4287  HA  PRO B  18      54.083  16.735  15.169  1.00 15.30           H
ATOM   4288  HB2 PRO B  18      54.521  17.355  12.471  1.00 18.24           H
ATOM   4289  HB3 PRO B  18      53.793  18.255  13.574  1.00 18.24           H
ATOM   4290  HG2 PRO B  18      56.137  18.909  12.928  1.00 18.18           H
ATOM   4291  HG3 PRO B  18      55.780  18.912  14.488  1.00 18.18           H
ATOM   4292  HD2 PRO B  18      57.106  16.885  13.055  1.00 13.10           H
ATOM   4293  HD3 PRO B  18      57.541  17.515  14.466  1.00 13.10           H
ATOM   4294  N   GLN B  19      52.608  15.083  14.117  1.00 10.41           N
ATOM   4295  CA  GLN B  19      51.852  13.909  13.693  1.00 11.93           C
ATOM   4296  C   GLN B  19      51.977  13.684  12.193  1.00 12.25           C
ATOM   4297  O   GLN B  19      52.034  12.540  11.732  1.00 11.36           O
ATOM   4298  CB  GLN B  19      50.381  14.072  14.080  1.00 14.75           C
ATOM   4299  CG  GLN B  19      49.605  12.773  14.012  1.00 11.86           C
ATOM   4300  CD  GLN B  19      49.998  11.830  15.135  1.00 14.39           C
ATOM   4301  OE1 GLN B  19      49.968  12.213  16.292  1.00 15.00           O
ATOM   4302  NE2 GLN B  19      50.400  10.610  14.788  1.00 16.47           N
ATOM   4303  H   GLN B  19      52.166  15.626  14.617  1.00 12.50           H
ATOM   4304  HA  GLN B  19      52.199  13.125  14.146  1.00 14.32           H
ATOM   4305  HB2 GLN B  19      50.329  14.404  14.990  1.00 17.71           H
ATOM   4306  HB3 GLN B  19      49.962  14.703  13.473  1.00 17.71           H
ATOM   4307  HG2 GLN B  19      48.657  12.961  14.091  1.00 14.24           H
ATOM   4308  HG3 GLN B  19      49.791  12.333  13.168  1.00 14.24           H
ATOM   4309 HE21 GLN B  19      50.429  10.387  13.958  1.00 19.77           H
ATOM   4310 HE22 GLN B  19      50.631  10.045  15.394  1.00 19.77           H
ATOM   4311  N   ILE B  20      51.974  14.766  11.411  1.00 13.66           N
ATOM   4312  CA  ILE B  20      51.993  14.641   9.946  1.00 14.86           C
ATOM   4313  C   ILE B  20      53.203  13.858   9.463  1.00 13.42           C
ATOM   4314  O   ILE B  20      53.168  13.263   8.378  1.00 14.54           O
ATOM   4315  CB  ILE B  20      51.934  16.050   9.308  1.00 15.14           C
ATOM   4316  CG1 ILE B  20      51.582  15.978   7.815  1.00 16.94           C
ATOM   4317  CG2 ILE B  20      53.241  16.802   9.518  1.00 15.54           C
ATOM   4318  CD1 ILE B  20      50.176  15.471   7.536  1.00 22.92           C
ATOM   4319  H   ILE B  20      51.962  15.577  11.697  1.00 16.39           H
ATOM   4320  HA  ILE B  20      51.199  14.158   9.666  1.00 17.84           H
ATOM   4321  HB  ILE B  20      51.231  16.548   9.754  1.00 18.17           H
ATOM   4322 HG12 ILE B  20      51.656  16.867   7.433  1.00 20.33           H
ATOM   4323 HG13 ILE B  20      52.205  15.379   7.375  1.00 20.33           H
ATOM   4324 HG21 ILE B  20      53.170  17.678   9.107  1.00 18.65           H
ATOM   4325 HG22 ILE B  20      53.401  16.895  10.470  1.00 18.65           H
ATOM   4326 HG23 ILE B  20      53.963  16.301   9.107  1.00 18.65           H
ATOM   4327 HD11 ILE B  20      50.031  15.455   6.578  1.00 27.51           H
ATOM   4328 HD12 ILE B  20      50.086  14.576   7.900  1.00 27.51           H
ATOM   4329 HD13 ILE B  20      49.537  16.065   7.959  1.00 27.51           H
ATOM   4330  N   LEU B  21      54.286  13.838  10.235  1.00 13.60           N
ATOM   4331  CA  LEU B  21      55.490  13.122   9.815  1.00 12.52           C
ATOM   4332  C   LEU B  21      55.562  11.670  10.274  1.00 14.48           C
ATOM   4333  O   LEU B  21      56.467  10.944   9.851  1.00 13.07           O
ATOM   4334  CB  LEU B  21      56.724  13.866  10.313  1.00 14.25           C
ATOM   4335  CG  LEU B  21      57.191  14.964   9.363  1.00 18.24           C
ATOM   4336  CD1 LEU B  21      58.325  15.710   9.984  1.00 15.80           C
ATOM   4337  CD2 LEU B  21      57.624  14.408   7.995  1.00 14.13           C
ATOM   4338  H   LEU B  21      54.352  14.228  10.999  1.00 16.33           H
ATOM   4339  HA  LEU B  21      55.522  13.121   8.845  1.00 15.02           H
ATOM   4340  HB2 LEU B  21      56.519  14.277  11.167  1.00 17.11           H
ATOM   4341  HB3 LEU B  21      57.452  13.233  10.417  1.00 17.11           H
ATOM   4342  HG  LEU B  21      56.463  15.589   9.218  1.00 21.90           H
ATOM   4343 HD11 LEU B  21      58.616  16.406   9.375  1.00 18.97           H
ATOM   4344 HD12 LEU B  21      58.025  16.104  10.818  1.00 18.97           H
ATOM   4345 HD13 LEU B  21      59.054  15.092  10.153  1.00 18.97           H
ATOM   4346 HD21 LEU B  21      57.910  15.143   7.432  1.00 16.96           H
ATOM   4347 HD22 LEU B  21      58.356  13.786   8.126  1.00 16.96           H
ATOM   4348 HD23 LEU B  21      56.871  13.952   7.588  1.00 16.96           H
ATOM   4349  N   MET B  22      54.661  11.216  11.129  1.00 12.81           N
ATOM   4350  CA  MET B  22      54.804   9.848  11.612  1.00 15.91           C
ATOM   4351  C   MET B  22      54.687   8.831  10.491  1.00 13.25           C
ATOM   4352  O   MET B  22      55.464   7.856  10.489  1.00 11.88           O
ATOM   4353  CB  MET B  22      53.789   9.591  12.718  1.00 14.77           C
ATOM   4354  CG  MET B  22      54.132  10.334  13.963  1.00 14.60           C
ATOM   4355  SD  MET B  22      55.680   9.766  14.768  1.00 17.60           S
ATOM   4356  CE  MET B  22      55.339   8.035  14.908  1.00 19.50           C
ATOM   4357  H   MET B  22      53.986  11.653  11.434  1.00 15.38           H
ATOM   4358  HA  MET B  22      55.685   9.759  12.007  1.00 19.09           H
ATOM   4359  HB2 MET B  22      52.912   9.883  12.423  1.00 17.72           H
ATOM   4360  HB3 MET B  22      53.774   8.643  12.925  1.00 17.72           H
ATOM   4361  HG2 MET B  22      54.239  11.273  13.746  1.00 17.52           H
ATOM   4362  HG3 MET B  22      53.410  10.224  14.601  1.00 17.52           H
ATOM   4363  HE1 MET B  22      56.096   7.598  15.329  1.00 23.40           H
ATOM   4364  HE2 MET B  22      54.543   7.913  15.450  1.00 23.40           H
ATOM   4365  HE3 MET B  22      55.196   7.669  14.022  1.00 23.40           H
ATOM   4366  N   PRO B  23      53.784   8.967   9.529  1.00 13.56           N
ATOM   4367  CA  PRO B  23      53.783   7.975   8.438  1.00 15.19           C
ATOM   4368  C   PRO B  23      55.119   7.879   7.712  1.00 12.85           C
ATOM   4369  O   PRO B  23      55.536   6.777   7.328  1.00 13.89           O
ATOM   4370  CB  PRO B  23      52.643   8.470   7.531  1.00 16.95           C
ATOM   4371  CG  PRO B  23      51.698   9.149   8.500  1.00 14.41           C
ATOM   4372  CD  PRO B  23      52.623   9.878   9.449  1.00 13.46           C
ATOM   4373  HA  PRO B  23      53.550   7.100   8.787  1.00 18.24           H
ATOM   4374  HB2 PRO B  23      52.988   9.102   6.880  1.00 20.34           H
ATOM   4375  HB3 PRO B  23      52.215   7.717   7.095  1.00 20.34           H
ATOM   4376  HG2 PRO B  23      51.127   9.773   8.023  1.00 17.30           H
ATOM   4377  HG3 PRO B  23      51.171   8.484   8.969  1.00 17.30           H
ATOM   4378  HD2 PRO B  23      52.887  10.734   9.078  1.00 16.16           H
ATOM   4379  HD3 PRO B  23      52.208   9.977  10.320  1.00 16.16           H
ATOM   4380  N   ALA B  24      55.798   8.999   7.505  1.00 12.71           N
ATOM   4381  CA  ALA B  24      57.102   8.952   6.855  1.00 15.97           C
ATOM   4382  C   ALA B  24      58.090   8.141   7.682  1.00 14.60           C
ATOM   4383  O   ALA B  24      58.870   7.350   7.126  1.00 12.65           O
ATOM   4384  CB  ALA B  24      57.633  10.353   6.620  1.00 14.31           C
ATOM   4385  H   ALA B  24      55.533   9.787   7.726  1.00 15.26           H
ATOM   4386  HA  ALA B  24      57.008   8.519   5.992  1.00 19.16           H
ATOM   4387  HB1 ALA B  24      58.499  10.294   6.187  1.00 17.17           H
ATOM   4388  HB2 ALA B  24      57.011  10.835   6.051  1.00 17.17           H
ATOM   4389  HB3 ALA B  24      57.719  10.805   7.474  1.00 17.17           H
ATOM   4390  N   LEU B  25      58.083   8.322   9.001  1.00 12.68           N
ATOM   4391  CA  LEU B  25      59.005   7.558   9.840  1.00 12.45           C
ATOM   4392  C   LEU B  25      58.667   6.079   9.837  1.00 12.92           C
ATOM   4393  O   LEU B  25      59.570   5.228   9.785  1.00 14.02           O
ATOM   4394  CB  LEU B  25      59.010   8.102  11.270  1.00 11.01           C
ATOM   4395  CG  LEU B  25      59.521   9.540  11.413  1.00 11.04           C
ATOM   4396  CD1 LEU B  25      59.441   9.944  12.851  1.00 12.78           C
ATOM   4397  CD2 LEU B  25      60.947   9.711  10.886  1.00 12.08           C
ATOM   4398  H   LEU B  25      57.569   8.865   9.425  1.00 15.22           H
ATOM   4399  HA  LEU B  25      59.902   7.657   9.484  1.00 14.94           H
ATOM   4400  HB2 LEU B  25      58.102   8.078  11.612  1.00 13.22           H
ATOM   4401  HB3 LEU B  25      59.577   7.534  11.814  1.00 13.22           H
ATOM   4402  HG  LEU B  25      58.944  10.131  10.905  1.00 13.25           H
ATOM   4403 HD11 LEU B  25      59.764  10.854  12.941  1.00 15.35           H
ATOM   4404 HD12 LEU B  25      58.517   9.890  13.142  1.00 15.35           H
ATOM   4405 HD13 LEU B  25      59.990   9.343  13.378  1.00 15.35           H
ATOM   4406 HD21 LEU B  25      61.217  10.635  11.002  1.00 14.51           H
ATOM   4407 HD22 LEU B  25      61.540   9.128  11.386  1.00 14.51           H
ATOM   4408 HD23 LEU B  25      60.966   9.475   9.945  1.00 14.51           H
ATOM   4409  N   ASN B  26      57.379   5.750   9.894  1.00 12.87           N
ATOM   4410  CA  ASN B  26      56.976   4.346   9.912  1.00 10.34           C
ATOM   4411  C   ASN B  26      57.316   3.688   8.586  1.00 11.07           C
ATOM   4412  O   ASN B  26      57.805   2.562   8.558  1.00 12.25           O
ATOM   4413  CB  ASN B  26      55.491   4.231  10.206  1.00 13.79           C
ATOM   4414  CG  ASN B  26      55.163   4.467  11.653  1.00 16.51           C
ATOM   4415  OD1 ASN B  26      55.911   4.073  12.534  1.00 24.48           O
ATOM   4416  ND2 ASN B  26      54.043   5.115  11.902  1.00 21.60           N
ATOM   4417  H   ASN B  26      56.728   6.311   9.922  1.00 15.45           H
ATOM   4418  HA  ASN B  26      57.462   3.884  10.613  1.00 12.41           H
ATOM   4419  HB2 ASN B  26      55.013   4.890   9.679  1.00 16.56           H
ATOM   4420  HB3 ASN B  26      55.192   3.338   9.973  1.00 16.56           H
ATOM   4421 HD21 ASN B  26      53.811   5.274  12.714  1.00 25.93           H
ATOM   4422 HD22 ASN B  26      53.545   5.378  11.253  1.00 25.93           H
ATOM   4423  N   GLN B  27      57.089   4.399   7.481  1.00 13.39           N
ATOM   4424  CA  GLN B  27      57.449   3.865   6.169  1.00 13.56           C
ATOM   4425  C   GLN B  27      58.946   3.589   6.086  1.00 12.61           C
ATOM   4426  O   GLN B  27      59.377   2.539   5.591  1.00 12.01           O
ATOM   4427  CB  GLN B  27      57.025   4.842   5.078  1.00 13.94           C
ATOM   4428  CG  GLN B  27      57.556   4.435   3.662  1.00 20.93           C
ATOM   4429  CD  GLN B  27      57.423   5.502   2.612  1.00 22.74           C
ATOM   4430  OE1 GLN B  27      57.748   6.660   2.829  1.00 17.67           O
ATOM   4431  NE2 GLN B  27      56.981   5.094   1.421  1.00 19.35           N
ATOM   4432  H   GLN B  27      56.733   5.182   7.464  1.00 16.08           H
ATOM   4433  HA  GLN B  27      56.978   3.028   6.026  1.00 16.28           H
ATOM   4434  HB2 GLN B  27      56.056   4.870   5.038  1.00 16.73           H
ATOM   4435  HB3 GLN B  27      57.375   5.721   5.288  1.00 16.73           H
ATOM   4436  HG2 GLN B  27      58.497   4.212   3.736  1.00 25.12           H
ATOM   4437  HG3 GLN B  27      57.060   3.659   3.356  1.00 25.12           H
ATOM   4438 HE21 GLN B  27      56.793   4.265   1.294  1.00 23.22           H
ATOM   4439 HE22 GLN B  27      56.885   5.661   0.781  1.00 23.22           H
ATOM   4440  N   LEU B  28      59.751   4.538   6.553  1.00 12.45           N
ATOM   4441  CA  LEU B  28      61.203   4.393   6.520  1.00 12.33           C
ATOM   4442  C   LEU B  28      61.653   3.219   7.377  1.00 12.20           C
ATOM   4443  O   LEU B  28      62.477   2.411   6.953  1.00 11.99           O
ATOM   4444  CB  LEU B  28      61.844   5.702   6.977  1.00 11.11           C
ATOM   4445  CG  LEU B  28      63.362   5.665   7.097  1.00 11.04           C
ATOM   4446  CD1 LEU B  28      64.031   5.373   5.764  1.00 10.52           C
ATOM   4447  CD2 LEU B  28      63.818   7.014   7.698  1.00 11.88           C
ATOM   4448  H   LEU B  28      59.481   5.279   6.896  1.00 14.94           H
ATOM   4449  HA  LEU B  28      61.483   4.223   5.607  1.00 14.80           H
ATOM   4450  HB2 LEU B  28      61.618   6.396   6.338  1.00 13.34           H
ATOM   4451  HB3 LEU B  28      61.487   5.933   7.849  1.00 13.34           H
ATOM   4452  HG  LEU B  28      63.612   4.962   7.717  1.00 13.25           H
ATOM   4453 HD11 LEU B  28      64.993   5.360   5.889  1.00 12.63           H
ATOM   4454 HD12 LEU B  28      63.727   4.511   5.440  1.00 12.63           H
ATOM   4455 HD13 LEU B  28      63.789   6.068   5.131  1.00 12.63           H
ATOM   4456 HD21 LEU B  28      64.784   7.011   7.783  1.00 14.26           H
ATOM   4457 HD22 LEU B  28      63.539   7.732   7.108  1.00 14.26           H
ATOM   4458 HD23 LEU B  28      63.409   7.124   8.571  1.00 14.26           H
ATOM   4459  N   GLU B  29      61.094   3.078   8.582  1.00 10.02           N
ATOM   4460  CA  GLU B  29      61.465   1.961   9.440  1.00  9.63           C
ATOM   4461  C   GLU B  29      61.160   0.640   8.764  1.00 11.23           C
ATOM   4462  O   GLU B  29      61.989  -0.271   8.772  1.00 13.64           O
ATOM   4463  CB  GLU B  29      60.734   2.036  10.774  1.00 11.03           C
ATOM   4464  CG  GLU B  29      61.179   0.957  11.769  1.00  9.66           C
ATOM   4465  CD  GLU B  29      60.195   0.679  12.870  1.00 12.49           C
ATOM   4466  OE1 GLU B  29      58.991   0.533  12.579  1.00 13.93           O
ATOM   4467  OE2 GLU B  29      60.641   0.610  14.043  1.00 13.82           O1-
ATOM   4468  H   GLU B  29      60.508   3.610   8.918  1.00 12.03           H
ATOM   4469  HA  GLU B  29      62.418   1.998   9.616  1.00 11.56           H
ATOM   4470  HB2 GLU B  29      60.903   2.902  11.178  1.00 13.24           H
ATOM   4471  HB3 GLU B  29      59.783   1.924  10.619  1.00 13.24           H
ATOM   4472  HG2 GLU B  29      61.320   0.129  11.285  1.00 11.60           H
ATOM   4473  HG3 GLU B  29      62.009   1.240  12.182  1.00 11.60           H
ATOM   4474  N   GLU B  30      59.954   0.513   8.207  1.00 13.39           N
ATOM   4475  CA  GLU B  30      59.568  -0.718   7.532  1.00 13.77           C
ATOM   4476  C   GLU B  30      60.505  -1.016   6.370  1.00 14.41           C
ATOM   4477  O   GLU B  30      60.930  -2.160   6.188  1.00 14.07           O
ATOM   4478  CB  GLU B  30      58.113  -0.595   7.055  1.00 15.33           C
ATOM   4479  CG  GLU B  30      57.765  -1.285   5.742  1.00 32.62           C
ATOM   4480  CD  GLU B  30      57.509  -2.748   5.921  1.00 44.40           C
ATOM   4481  OE1 GLU B  30      56.903  -3.078   6.970  1.00 47.15           O
ATOM   4482  OE2 GLU B  30      57.907  -3.553   5.029  1.00 37.41           O1-
ATOM   4483  H   GLU B  30      59.348   1.123   8.208  1.00 16.08           H
ATOM   4484  HA  GLU B  30      59.620  -1.455   8.160  1.00 16.53           H
ATOM   4485  HB2 GLU B  30      57.538  -0.973   7.738  1.00 18.41           H
ATOM   4486  HB3 GLU B  30      57.908   0.346   6.948  1.00 18.41           H
ATOM   4487  HG2 GLU B  30      56.964  -0.881   5.374  1.00 39.15           H
ATOM   4488  HG3 GLU B  30      58.505  -1.182   5.123  1.00 39.15           H
ATOM   4489  N   ALA B  31      60.825  -0.003   5.566  1.00 15.20           N
ATOM   4490  CA  ALA B  31      61.716  -0.212   4.427  1.00 13.68           C
ATOM   4491  C   ALA B  31      63.109  -0.626   4.878  1.00 13.28           C
ATOM   4492  O   ALA B  31      63.758  -1.468   4.243  1.00 13.26           O
ATOM   4493  CB  ALA B  31      61.762   1.052   3.576  1.00 13.80           C
ATOM   4494  H   ALA B  31      60.544   0.804   5.657  1.00 18.25           H
ATOM   4495  HA  ALA B  31      61.358  -0.927   3.877  1.00 16.42           H
ATOM   4496  HB1 ALA B  31      62.355   0.904   2.823  1.00 16.57           H
ATOM   4497  HB2 ALA B  31      60.868   1.252   3.258  1.00 16.57           H
ATOM   4498  HB3 ALA B  31      62.093   1.785   4.118  1.00 16.57           H
ATOM   4499  N   PHE B  32      63.582  -0.064   5.996  1.00 13.21           N
ATOM   4500  CA  PHE B  32      64.897  -0.411   6.518  1.00 12.37           C
ATOM   4501  C   PHE B  32      64.928  -1.861   7.004  1.00 10.04           C
ATOM   4502  O   PHE B  32      65.864  -2.605   6.707  1.00 13.38           O
ATOM   4503  CB  PHE B  32      65.270   0.564   7.643  1.00 13.87           C
ATOM   4504  CG  PHE B  32      66.477   0.149   8.418  1.00 13.19           C
ATOM   4505  CD1 PHE B  32      67.752   0.219   7.847  1.00 12.52           C
ATOM   4506  CD2 PHE B  32      66.352  -0.307   9.711  1.00 13.61           C
ATOM   4507  CE1 PHE B  32      68.865  -0.161   8.561  1.00 10.88           C
ATOM   4508  CE2 PHE B  32      67.471  -0.704  10.426  1.00 16.35           C
ATOM   4509  CZ  PHE B  32      68.717  -0.637   9.848  1.00 14.23           C
ATOM   4510  H   PHE B  32      63.159   0.519   6.465  1.00 15.86           H
ATOM   4511  HA  PHE B  32      65.554  -0.318   5.810  1.00 14.85           H
ATOM   4512  HB2 PHE B  32      65.450   1.434   7.256  1.00 16.65           H
ATOM   4513  HB3 PHE B  32      64.526   0.626   8.262  1.00 16.65           H
ATOM   4514  HD1 PHE B  32      67.849   0.530   6.976  1.00 15.03           H
ATOM   4515  HD2 PHE B  32      65.510  -0.365  10.101  1.00 16.34           H
ATOM   4516  HE1 PHE B  32      69.709  -0.118   8.172  1.00 13.07           H
ATOM   4517  HE2 PHE B  32      67.379  -1.014  11.298  1.00 19.63           H
ATOM   4518  HZ  PHE B  32      69.467  -0.891  10.336  1.00 17.09           H
ATOM   4519  N   VAL B  33      63.914  -2.274   7.755  1.00 12.24           N
ATOM   4520  CA  VAL B  33      63.870  -3.644   8.244  1.00 14.03           C
ATOM   4521  C   VAL B  33      63.842  -4.605   7.070  1.00 13.63           C
ATOM   4522  O   VAL B  33      64.527  -5.633   7.069  1.00 13.80           O
ATOM   4523  CB  VAL B  33      62.655  -3.835   9.165  1.00 14.97           C
ATOM   4524  CG1 VAL B  33      62.430  -5.298   9.502  1.00 16.44           C
ATOM   4525  CG2 VAL B  33      62.813  -3.026  10.457  1.00 17.26           C
ATOM   4526  H   VAL B  33      63.247  -1.786   7.993  1.00 14.69           H
ATOM   4527  HA  VAL B  33      64.671  -3.823   8.761  1.00 16.85           H
ATOM   4528  HB  VAL B  33      61.863  -3.511   8.707  1.00 17.97           H
ATOM   4529 HG11 VAL B  33      61.656  -5.372  10.083  1.00 19.73           H
ATOM   4530 HG12 VAL B  33      62.276  -5.791   8.681  1.00 19.73           H
ATOM   4531 HG13 VAL B  33      63.216  -5.643   9.953  1.00 19.73           H
ATOM   4532 HG21 VAL B  33      62.032  -3.167  11.015  1.00 20.72           H
ATOM   4533 HG22 VAL B  33      63.610  -3.325  10.921  1.00 20.72           H
ATOM   4534 HG23 VAL B  33      62.893  -2.086  10.232  1.00 20.72           H
ATOM   4535  N   SER B  34      63.063  -4.273   6.057  1.00 13.49           N
ATOM   4536  CA  SER B  34      62.997  -5.089   4.845  1.00 13.38           C
ATOM   4537  C   SER B  34      64.344  -5.149   4.139  1.00 16.18           C
ATOM   4538  O   SER B  34      64.828  -6.230   3.768  1.00 13.72           O
ATOM   4539  CB  SER B  34      61.913  -4.528   3.921  1.00 16.48           C
ATOM   4540  OG  SER B  34      61.826  -5.279   2.708  1.00 16.84           O
ATOM   4541  H   SER B  34      62.557  -3.577   6.040  1.00 16.20           H
ATOM   4542  HA  SER B  34      62.745  -5.994   5.087  1.00 16.06           H
ATOM   4543  HB2 SER B  34      61.059  -4.568   4.379  1.00 19.79           H
ATOM   4544  HB3 SER B  34      62.129  -3.607   3.706  1.00 19.79           H
ATOM   4545  HG  SER B  34      61.638  -6.080   2.879  1.00 20.22           H
ATOM   4546  N   ALA B  35      64.975  -3.992   3.957  1.00 13.10           N
ATOM   4547  CA  ALA B  35      66.280  -3.929   3.307  1.00 13.01           C
ATOM   4548  C   ALA B  35      67.336  -4.733   4.054  1.00 14.92           C
ATOM   4549  O   ALA B  35      68.193  -5.368   3.440  1.00 14.16           O
ATOM   4550  CB  ALA B  35      66.710  -2.475   3.182  1.00 11.66           C
ATOM   4551  H   ALA B  35      64.667  -3.227   4.201  1.00 15.72           H
ATOM   4552  HA  ALA B  35      66.204  -4.296   2.412  1.00 15.62           H
ATOM   4553  HB1 ALA B  35      67.577  -2.438   2.750  1.00 14.00           H
ATOM   4554  HB2 ALA B  35      66.054  -1.997   2.650  1.00 14.00           H
ATOM   4555  HB3 ALA B  35      66.765  -2.085   4.068  1.00 14.00           H
ATOM   4556  N   GLN B  36      67.315  -4.701   5.387  1.00 14.39           N
ATOM   4557  CA  GLN B  36      68.333  -5.411   6.142  1.00 14.71           C
ATOM   4558  C   GLN B  36      68.227  -6.927   5.988  1.00 17.07           C
ATOM   4559  O   GLN B  36      69.233  -7.628   6.189  1.00 18.35           O
ATOM   4560  CB  GLN B  36      68.248  -4.997   7.615  1.00 16.29           C
ATOM   4561  CG  GLN B  36      68.734  -3.557   7.864  1.00 18.85           C
ATOM   4562  CD  GLN B  36      70.145  -3.293   7.350  1.00 19.95           C
ATOM   4563  OE1 GLN B  36      70.350  -3.010   6.161  1.00 26.38           O
ATOM   4564  NE2 GLN B  36      71.112  -3.338   8.249  1.00 23.47           N
ATOM   4565  H   GLN B  36      66.734  -4.284   5.865  1.00 17.28           H
ATOM   4566  HA  GLN B  36      69.205  -5.144   5.812  1.00 17.66           H
ATOM   4567  HB2 GLN B  36      67.324  -5.056   7.906  1.00 19.56           H
ATOM   4568  HB3 GLN B  36      68.800  -5.595   8.143  1.00 19.56           H
ATOM   4569  HG2 GLN B  36      68.134  -2.941   7.415  1.00 22.62           H
ATOM   4570  HG3 GLN B  36      68.729  -3.385   8.819  1.00 22.62           H
ATOM   4571 HE21 GLN B  36      70.927  -3.508   9.072  1.00 28.16           H
ATOM   4572 HE22 GLN B  36      71.926  -3.196   8.012  1.00 28.16           H
ATOM   4573  N   LYS B  37      67.054  -7.441   5.625  1.00 18.78           N
ATOM   4574  CA  LYS B  37      66.859  -8.861   5.354  1.00 22.22           C
ATOM   4575  C   LYS B  37      67.022  -9.206   3.887  1.00 19.12           C
ATOM   4576  O   LYS B  37      66.854 -10.374   3.514  1.00 23.93           O
ATOM   4577  CB  LYS B  37      65.451  -9.302   5.754  1.00 21.38           C
ATOM   4578  CG  LYS B  37      65.007  -9.119   7.161  1.00 31.95           C
ATOM   4579  CD  LYS B  37      63.487  -9.360   7.157  1.00 33.50           C
ATOM   4580  CE  LYS B  37      62.838  -9.075   8.499  1.00 42.33           C
ATOM   4581  NZ  LYS B  37      61.338  -8.961   8.353  1.00 36.99           N1+
ATOM   4582  H   LYS B  37      66.338  -6.974   5.526  1.00 22.54           H
ATOM   4583  HA  LYS B  37      67.501  -9.378   5.865  1.00 26.66           H
ATOM   4584  HB2 LYS B  37      64.822  -8.815   5.199  1.00 25.66           H
ATOM   4585  HB3 LYS B  37      65.374 -10.249   5.559  1.00 25.66           H
ATOM   4586  HG2 LYS B  37      65.434  -9.773   7.737  1.00 38.34           H
ATOM   4587  HG3 LYS B  37      65.188  -8.214   7.457  1.00 38.34           H
ATOM   4588  HD2 LYS B  37      63.077  -8.779   6.497  1.00 40.21           H
ATOM   4589  HD3 LYS B  37      63.315 -10.288   6.933  1.00 40.21           H
ATOM   4590  HE2 LYS B  37      63.032  -9.801   9.112  1.00 50.81           H
ATOM   4591  HE3 LYS B  37      63.176  -8.236   8.849  1.00 50.81           H
ATOM   4592  HZ1 LYS B  37      60.967  -8.793   9.144  1.00 44.39           H
ATOM   4593  HZ2 LYS B  37      61.136  -8.299   7.793  1.00 44.39           H
ATOM   4594  HZ3 LYS B  37      61.005  -9.721   8.032  1.00 44.39           H
ATOM   4595  N   ASP B  38      67.312  -8.231   3.045  1.00 14.85           N
ATOM   4596  CA  ASP B  38      67.260  -8.409   1.610  1.00 14.76           C
ATOM   4597  C   ASP B  38      68.679  -8.608   1.092  1.00 19.52           C
ATOM   4598  O   ASP B  38      69.449  -7.641   1.046  1.00 16.01           O
ATOM   4599  CB  ASP B  38      66.608  -7.197   0.947  1.00 15.85           C
ATOM   4600  CG  ASP B  38      66.501  -7.335  -0.567  1.00 19.10           C
ATOM   4601  OD1 ASP B  38      67.125  -8.248  -1.129  1.00 19.15           O
ATOM   4602  OD2 ASP B  38      65.797  -6.529  -1.206  1.00 20.30           O1-
ATOM   4603  H   ASP B  38      67.547  -7.440   3.287  1.00 17.82           H
ATOM   4604  HA  ASP B  38      66.738  -9.198   1.397  1.00 17.72           H
ATOM   4605  HB2 ASP B  38      65.712  -7.087   1.302  1.00 19.02           H
ATOM   4606  HB3 ASP B  38      67.139  -6.408   1.139  1.00 19.02           H
ATOM   4607  N   PRO B  39      69.074  -9.823   0.709  1.00 20.51           N
ATOM   4608  CA  PRO B  39      70.453 -10.025   0.229  1.00 16.97           C
ATOM   4609  C   PRO B  39      70.827  -9.162  -0.950  1.00 18.57           C
ATOM   4610  O   PRO B  39      72.011  -8.821  -1.096  1.00 20.87           O
ATOM   4611  CB  PRO B  39      70.470 -11.515  -0.148  1.00 20.89           C
ATOM   4612  CG  PRO B  39      69.021 -11.818  -0.461  1.00 25.32           C
ATOM   4613  CD  PRO B  39      68.272 -11.055   0.584  1.00 20.66           C
ATOM   4614  HA  PRO B  39      71.084  -9.871   0.950  1.00 20.37           H
ATOM   4615  HB2 PRO B  39      71.030 -11.653  -0.927  1.00 25.07           H
ATOM   4616  HB3 PRO B  39      70.781 -12.044   0.604  1.00 25.07           H
ATOM   4617  HG2 PRO B  39      68.800 -11.500  -1.350  1.00 30.39           H
ATOM   4618  HG3 PRO B  39      68.856 -12.771  -0.381  1.00 30.39           H
ATOM   4619  HD2 PRO B  39      67.375 -10.849   0.279  1.00 24.80           H
ATOM   4620  HD3 PRO B  39      68.264 -11.543   1.423  1.00 24.80           H
ATOM   4621  N   GLU B  40      69.882  -8.839  -1.826  1.00 16.81           N
ATOM   4622  CA  GLU B  40      70.200  -8.007  -2.982  1.00 17.81           C
ATOM   4623  C   GLU B  40      70.504  -6.567  -2.573  1.00 22.00           C
ATOM   4624  O   GLU B  40      71.379  -5.930  -3.163  1.00 17.24           O
ATOM   4625  CB  GLU B  40      69.068  -8.021  -4.012  1.00 23.37           C
ATOM   4626  CG  GLU B  40      69.048  -9.268  -4.879  1.00 33.18           C
ATOM   4627  CD  GLU B  40      67.735  -9.439  -5.628  1.00 45.75           C
ATOM   4628  OE1 GLU B  40      66.776  -8.688  -5.338  1.00 48.44           O
ATOM   4629  OE2 GLU B  40      67.664 -10.329  -6.507  1.00 54.35           O1-
ATOM   4630  H   GLU B  40      69.059  -9.084  -1.776  1.00 20.18           H
ATOM   4631  HA  GLU B  40      70.993  -8.364  -3.412  1.00 21.38           H
ATOM   4632  HB2 GLU B  40      68.219  -7.970  -3.545  1.00 28.05           H
ATOM   4633  HB3 GLU B  40      69.167  -7.254  -4.597  1.00 28.05           H
ATOM   4634  HG2 GLU B  40      69.762  -9.210  -5.533  1.00 39.82           H
ATOM   4635  HG3 GLU B  40      69.176 -10.047  -4.315  1.00 39.82           H
ATOM   4636  N   PHE B  41      69.762  -6.016  -1.608  1.00 15.69           N
ATOM   4637  CA  PHE B  41      70.116  -4.705  -1.057  1.00 15.70           C
ATOM   4638  C   PHE B  41      71.506  -4.733  -0.439  1.00 12.14           C
ATOM   4639  O   PHE B  41      72.340  -3.843  -0.677  1.00 14.03           O
ATOM   4640  CB  PHE B  41      69.084  -4.286  -0.006  1.00 14.49           C
ATOM   4641  CG  PHE B  41      69.303  -2.903   0.548  1.00 12.76           C
ATOM   4642  CD1 PHE B  41      70.176  -2.697   1.586  1.00 15.35           C
ATOM   4643  CD2 PHE B  41      68.584  -1.838   0.053  1.00 13.81           C
ATOM   4644  CE1 PHE B  41      70.363  -1.435   2.112  1.00 13.62           C
ATOM   4645  CE2 PHE B  41      68.728  -0.577   0.579  1.00 14.66           C
ATOM   4646  CZ  PHE B  41      69.626  -0.361   1.597  1.00 15.55           C
ATOM   4647  H   PHE B  41      69.061  -6.374  -1.260  1.00 18.83           H
ATOM   4648  HA  PHE B  41      70.112  -4.046  -1.769  1.00 18.85           H
ATOM   4649  HB2 PHE B  41      68.202  -4.308  -0.408  1.00 17.40           H
ATOM   4650  HB3 PHE B  41      69.123  -4.911   0.735  1.00 17.40           H
ATOM   4651  HD1 PHE B  41      70.663  -3.412   1.925  1.00 18.42           H
ATOM   4652  HD2 PHE B  41      67.974  -1.979  -0.635  1.00 16.57           H
ATOM   4653  HE1 PHE B  41      70.964  -1.302   2.809  1.00 16.35           H
ATOM   4654  HE2 PHE B  41      68.247   0.135   0.223  1.00 17.60           H
ATOM   4655  HZ  PHE B  41      69.741   0.494   1.945  1.00 18.67           H
ATOM   4656  N   GLN B  42      71.782  -5.762   0.361  1.00 13.73           N
ATOM   4657  CA  GLN B  42      73.069  -5.832   1.036  1.00 17.45           C
ATOM   4658  C   GLN B  42      74.203  -5.927   0.026  1.00 17.38           C
ATOM   4659  O   GLN B  42      75.265  -5.312   0.210  1.00 14.89           O
ATOM   4660  CB  GLN B  42      73.085  -7.012   1.998  1.00 16.00           C
ATOM   4661  CG  GLN B  42      72.044  -6.907   3.141  1.00 18.51           C
ATOM   4662  CD  GLN B  42      72.195  -5.612   3.939  1.00 18.89           C
ATOM   4663  OE1 GLN B  42      73.309  -5.215   4.284  1.00 18.40           O
ATOM   4664  NE2 GLN B  42      71.088  -4.929   4.186  1.00 18.98           N
ATOM   4665  H   GLN B  42      71.252  -6.419   0.524  1.00 16.48           H
ATOM   4666  HA  GLN B  42      73.197  -5.021   1.554  1.00 20.95           H
ATOM   4667  HB2 GLN B  42      72.896  -7.822   1.500  1.00 19.20           H
ATOM   4668  HB3 GLN B  42      73.964  -7.072   2.403  1.00 19.20           H
ATOM   4669  HG2 GLN B  42      71.152  -6.926   2.762  1.00 22.22           H
ATOM   4670  HG3 GLN B  42      72.164  -7.653   3.750  1.00 22.22           H
ATOM   4671 HE21 GLN B  42      70.331  -5.220   3.900  1.00 22.78           H
ATOM   4672 HE22 GLN B  42      71.126  -4.195   4.631  1.00 22.78           H
ATOM   4673  N   ALA B  43      74.003  -6.705  -1.048  1.00 15.86           N
ATOM   4674  CA  ALA B  43      75.034  -6.838  -2.063  1.00 15.80           C
ATOM   4675  C   ALA B  43      75.235  -5.526  -2.806  1.00 13.15           C
ATOM   4676  O   ALA B  43      76.377  -5.150  -3.112  1.00 16.06           O
ATOM   4677  CB  ALA B  43      74.675  -7.965  -3.028  1.00 18.11           C
ATOM   4678  H   ALA B  43      73.287  -7.156  -1.203  1.00 19.04           H
ATOM   4679  HA  ALA B  43      75.872  -7.069  -1.633  1.00 18.96           H
ATOM   4680  HB1 ALA B  43      75.373  -8.040  -3.698  1.00 21.74           H
ATOM   4681  HB2 ALA B  43      74.603  -8.794  -2.530  1.00 21.74           H
ATOM   4682  HB3 ALA B  43      73.828  -7.758  -3.453  1.00 21.74           H
ATOM   4683  N   GLN B  44      74.155  -4.786  -3.067  1.00 13.94           N
ATOM   4684  CA  GLN B  44      74.310  -3.527  -3.779  1.00 14.41           C
ATOM   4685  C   GLN B  44      75.051  -2.515  -2.914  1.00 12.24           C
ATOM   4686  O   GLN B  44      75.951  -1.814  -3.396  1.00 13.74           O
ATOM   4687  CB  GLN B  44      72.961  -2.948  -4.222  1.00 14.97           C
ATOM   4688  CG  GLN B  44      73.192  -1.595  -4.960  1.00 24.44           C
ATOM   4689  CD  GLN B  44      72.007  -1.044  -5.748  1.00 27.71           C
ATOM   4690  OE1 GLN B  44      70.864  -1.410  -5.512  1.00 22.81           O
ATOM   4691  NE2 GLN B  44      72.292  -0.138  -6.685  1.00 25.87           N
ATOM   4692  H   GLN B  44      73.348  -4.986  -2.848  1.00 16.73           H
ATOM   4693  HA  GLN B  44      74.842  -3.682  -4.576  1.00 17.30           H
ATOM   4694  HB2 GLN B  44      72.526  -3.564  -4.833  1.00 17.97           H
ATOM   4695  HB3 GLN B  44      72.404  -2.787  -3.445  1.00 17.97           H
ATOM   4696  HG2 GLN B  44      73.435  -0.926  -4.300  1.00 29.34           H
ATOM   4697  HG3 GLN B  44      73.925  -1.710  -5.585  1.00 29.34           H
ATOM   4698 HE21 GLN B  44      73.108   0.103  -6.815  1.00 31.05           H
ATOM   4699 HE22 GLN B  44      71.662   0.204  -7.159  1.00 31.05           H
ATOM   4700  N   PHE B  45      74.710  -2.463  -1.630  1.00 12.97           N
ATOM   4701  CA  PHE B  45      75.377  -1.558  -0.700  1.00 12.41           C
ATOM   4702  C   PHE B  45      76.844  -1.924  -0.570  1.00 12.17           C
ATOM   4703  O   PHE B  45      77.724  -1.066  -0.700  1.00 12.13           O
ATOM   4704  CB  PHE B  45      74.636  -1.644   0.630  1.00 10.88           C
ATOM   4705  CG  PHE B  45      75.061  -0.640   1.672  1.00 13.55           C
ATOM   4706  CD1 PHE B  45      75.606   0.595   1.339  1.00 10.77           C
ATOM   4707  CD2 PHE B  45      74.872  -0.947   3.014  1.00 13.40           C
ATOM   4708  CE1 PHE B  45      75.963   1.495   2.315  1.00 12.09           C
ATOM   4709  CE2 PHE B  45      75.230  -0.029   4.018  1.00 15.52           C
ATOM   4710  CZ  PHE B  45      75.767   1.185   3.664  1.00 12.49           C
ATOM   4711  H   PHE B  45      74.093  -2.943  -1.272  1.00 15.57           H
ATOM   4712  HA  PHE B  45      75.313  -0.648  -1.030  1.00 14.90           H
ATOM   4713  HB2 PHE B  45      73.690  -1.509   0.464  1.00 13.06           H
ATOM   4714  HB3 PHE B  45      74.777  -2.528   1.004  1.00 13.06           H
ATOM   4715  HD1 PHE B  45      75.732   0.814   0.445  1.00 12.93           H
ATOM   4716  HD2 PHE B  45      74.500  -1.766   3.250  1.00 16.08           H
ATOM   4717  HE1 PHE B  45      76.329   2.316   2.077  1.00 14.51           H
ATOM   4718  HE2 PHE B  45      75.104  -0.243   4.915  1.00 18.63           H
ATOM   4719  HZ  PHE B  45      76.017   1.793   4.322  1.00 14.99           H
ATOM   4720  N   ALA B  46      77.134  -3.215  -0.378  1.00 13.46           N
ATOM   4721  CA  ALA B  46      78.528  -3.665  -0.284  1.00 14.80           C
ATOM   4722  C   ALA B  46      79.319  -3.320  -1.540  1.00 13.89           C
ATOM   4723  O   ALA B  46      80.492  -2.924  -1.464  1.00 12.34           O
ATOM   4724  CB  ALA B  46      78.573  -5.172  -0.053  1.00 15.85           C
ATOM   4725  H   ALA B  46      76.551  -3.843  -0.301  1.00 16.15           H
ATOM   4726  HA  ALA B  46      78.953  -3.229   0.471  1.00 17.77           H
ATOM   4727  HB1 ALA B  46      79.499  -5.455   0.008  1.00 19.02           H
ATOM   4728  HB2 ALA B  46      78.109  -5.378   0.774  1.00 19.02           H
ATOM   4729  HB3 ALA B  46      78.139  -5.618  -0.796  1.00 19.02           H
ATOM   4730  N   ASP B  47      78.692  -3.471  -2.704  1.00 11.99           N
ATOM   4731  CA  ASP B  47      79.370  -3.164  -3.961  1.00 14.01           C
ATOM   4732  C   ASP B  47      79.735  -1.687  -4.040  1.00 12.81           C
ATOM   4733  O   ASP B  47      80.854  -1.343  -4.435  1.00 13.62           O
ATOM   4734  CB  ASP B  47      78.504  -3.558  -5.149  1.00 15.17           C
ATOM   4735  CG  ASP B  47      79.144  -3.148  -6.495  1.00 22.38           C
ATOM   4736  OD1 ASP B  47      80.195  -3.707  -6.841  1.00 24.38           O
ATOM   4737  OD2 ASP B  47      78.620  -2.252  -7.174  1.00 28.50           O1-
ATOM   4738  H   ASP B  47      77.882  -3.747  -2.793  1.00 14.39           H
ATOM   4739  HA  ASP B  47      80.192  -3.677  -4.007  1.00 16.81           H
ATOM   4740  HB2 ASP B  47      78.385  -4.521  -5.152  1.00 18.21           H
ATOM   4741  HB3 ASP B  47      77.643  -3.116  -5.077  1.00 18.21           H
ATOM   4742  N   LEU B  48      78.809  -0.800  -3.664  1.00 11.72           N
ATOM   4743  CA  LEU B  48      79.125   0.623  -3.678  1.00 10.01           C
ATOM   4744  C   LEU B  48      80.212   0.936  -2.664  1.00 11.27           C
ATOM   4745  O   LEU B  48      81.123   1.733  -2.932  1.00 10.97           O
ATOM   4746  CB  LEU B  48      77.872   1.441  -3.381  1.00 10.78           C
ATOM   4747  CG  LEU B  48      76.766   1.369  -4.429  1.00 13.16           C
ATOM   4748  CD1 LEU B  48      75.599   2.215  -3.945  1.00 16.34           C
ATOM   4749  CD2 LEU B  48      77.259   1.833  -5.787  1.00 21.56           C
ATOM   4750  H   LEU B  48      78.012  -0.994  -3.405  1.00 14.07           H
ATOM   4751  HA  LEU B  48      79.449   0.871  -4.558  1.00 12.01           H
ATOM   4752  HB2 LEU B  48      77.496   1.131  -2.542  1.00 12.94           H
ATOM   4753  HB3 LEU B  48      78.129   2.373  -3.295  1.00 12.94           H
ATOM   4754  HG  LEU B  48      76.463   0.451  -4.513  1.00 15.79           H
ATOM   4755 HD11 LEU B  48      74.888   2.178  -4.603  1.00 19.62           H
ATOM   4756 HD12 LEU B  48      75.285   1.863  -3.097  1.00 19.62           H
ATOM   4757 HD13 LEU B  48      75.899   3.131  -3.833  1.00 19.62           H
ATOM   4758 HD21 LEU B  48      76.530   1.773  -6.424  1.00 25.88           H
ATOM   4759 HD22 LEU B  48      77.561   2.752  -5.715  1.00 25.88           H
ATOM   4760 HD23 LEU B  48      77.992   1.264  -6.067  1.00 25.88           H
ATOM   4761  N   LEU B  49      80.136   0.308  -1.492  1.00 11.90           N
ATOM   4762  CA  LEU B  49      81.133   0.613  -0.472  1.00 11.03           C
ATOM   4763  C   LEU B  49      82.522   0.228  -0.945  1.00 11.54           C
ATOM   4764  O   LEU B  49      83.487   0.970  -0.731  1.00 12.22           O
ATOM   4765  CB  LEU B  49      80.792  -0.105   0.825  1.00 12.16           C
ATOM   4766  CG  LEU B  49      79.547   0.438   1.526  1.00  9.23           C
ATOM   4767  CD1 LEU B  49      79.123  -0.467   2.685  1.00 15.44           C
ATOM   4768  CD2 LEU B  49      79.755   1.879   2.018  1.00 13.73           C
ATOM   4769  H   LEU B  49      79.543  -0.273  -1.269  1.00 14.28           H
ATOM   4770  HA  LEU B  49      81.127   1.567  -0.298  1.00 13.24           H
ATOM   4771  HB2 LEU B  49      80.637  -1.043   0.631  1.00 14.60           H
ATOM   4772  HB3 LEU B  49      81.539  -0.016   1.437  1.00 14.60           H
ATOM   4773  HG  LEU B  49      78.817   0.453   0.887  1.00 11.08           H
ATOM   4774 HD11 LEU B  49      78.333  -0.092   3.105  1.00 18.53           H
ATOM   4775 HD12 LEU B  49      78.927  -1.351   2.338  1.00 18.53           H
ATOM   4776 HD13 LEU B  49      79.848  -0.516   3.327  1.00 18.53           H
ATOM   4777 HD21 LEU B  49      78.944   2.183   2.455  1.00 16.49           H
ATOM   4778 HD22 LEU B  49      80.494   1.894   2.646  1.00 16.49           H
ATOM   4779 HD23 LEU B  49      79.954   2.446   1.257  1.00 16.49           H
ATOM   4780  N   LYS B  50      82.632  -0.930  -1.591  1.00 10.54           N
ATOM   4781  CA  LYS B  50      83.918  -1.442  -2.039  1.00 10.53           C
ATOM   4782  C   LYS B  50      84.456  -0.682  -3.247  1.00 12.10           C
ATOM   4783  O   LYS B  50      85.613  -0.200  -3.239  1.00 11.27           O
ATOM   4784  CB  LYS B  50      83.762  -2.918  -2.375  1.00 12.87           C
ATOM   4785  CG  LYS B  50      85.011  -3.571  -2.923  1.00 20.21           C
ATOM   4786  CD  LYS B  50      84.779  -5.038  -3.259  1.00 27.73           C
ATOM   4787  CE  LYS B  50      86.093  -5.672  -3.739  1.00 38.00           C
ATOM   4788  NZ  LYS B  50      85.956  -7.130  -4.022  1.00 43.31           N1+
ATOM   4789  H   LYS B  50      81.968  -1.441  -1.782  1.00 12.65           H
ATOM   4790  HA  LYS B  50      84.562  -1.361  -1.319  1.00 12.64           H
ATOM   4791  HB2 LYS B  50      83.511  -3.395  -1.568  1.00 15.45           H
ATOM   4792  HB3 LYS B  50      83.063  -3.013  -3.041  1.00 15.45           H
ATOM   4793  HG2 LYS B  50      85.280  -3.113  -3.735  1.00 24.26           H
ATOM   4794  HG3 LYS B  50      85.716  -3.519  -2.259  1.00 24.26           H
ATOM   4795  HD2 LYS B  50      84.479  -5.510  -2.467  1.00 33.28           H
ATOM   4796  HD3 LYS B  50      84.123  -5.110  -3.970  1.00 33.28           H
ATOM   4797  HE2 LYS B  50      86.376  -5.232  -4.556  1.00 45.61           H
ATOM   4798  HE3 LYS B  50      86.767  -5.561  -3.050  1.00 45.61           H
ATOM   4799  HZ1 LYS B  50      86.735  -7.461  -4.297  1.00 51.98           H
ATOM   4800  HZ2 LYS B  50      85.703  -7.561  -3.285  1.00 51.98           H
ATOM   4801  HZ3 LYS B  50      85.346  -7.261  -4.657  1.00 51.98           H
ATOM   4802  N   ASN B  51      83.658  -0.635  -4.316  1.00 11.79           N
ATOM   4803  CA  ASN B  51      84.162  -0.240  -5.627  1.00 12.20           C
ATOM   4804  C   ASN B  51      83.951   1.227  -5.932  1.00 11.71           C
ATOM   4805  O   ASN B  51      84.552   1.736  -6.887  1.00 14.33           O
ATOM   4806  CB  ASN B  51      83.510  -1.093  -6.711  1.00 13.90           C
ATOM   4807  CG  ASN B  51      83.800  -2.539  -6.513  1.00 17.27           C
ATOM   4808  OD1 ASN B  51      84.958  -2.926  -6.377  1.00 17.52           O
ATOM   4809  ND2 ASN B  51      82.749  -3.357  -6.436  1.00 17.89           N
ATOM   4810  H   ASN B  51      82.820  -0.827  -4.306  1.00 14.15           H
ATOM   4811  HA  ASN B  51      85.117  -0.410  -5.654  1.00 14.64           H
ATOM   4812  HB2 ASN B  51      82.548  -0.969  -6.681  1.00 16.69           H
ATOM   4813  HB3 ASN B  51      83.856  -0.830  -7.578  1.00 16.69           H
ATOM   4814 HD21 ASN B  51      82.868  -4.201  -6.322  1.00 21.47           H
ATOM   4815 HD22 ASN B  51      81.952  -3.040  -6.501  1.00 21.47           H
ATOM   4816  N   TYR B  52      83.116   1.914  -5.162  1.00 11.02           N
ATOM   4817  CA  TYR B  52      82.917   3.345  -5.297  1.00 10.45           C
ATOM   4818  C   TYR B  52      83.552   4.104  -4.144  1.00 11.85           C
ATOM   4819  O   TYR B  52      84.325   5.042  -4.373  1.00 11.29           O
ATOM   4820  CB  TYR B  52      81.415   3.681  -5.405  1.00 10.75           C
ATOM   4821  CG  TYR B  52      81.148   5.162  -5.488  1.00 11.59           C
ATOM   4822  CD1 TYR B  52      81.291   5.859  -6.692  1.00 11.23           C
ATOM   4823  CD2 TYR B  52      80.719   5.865  -4.381  1.00 11.68           C
ATOM   4824  CE1 TYR B  52      81.056   7.216  -6.765  1.00 12.39           C
ATOM   4825  CE2 TYR B  52      80.476   7.256  -4.449  1.00 11.78           C
ATOM   4826  CZ  TYR B  52      80.628   7.912  -5.643  1.00 10.21           C
ATOM   4827  OH  TYR B  52      80.379   9.273  -5.745  1.00 13.65           O
ATOM   4828  H   TYR B  52      82.643   1.560  -4.537  1.00 13.22           H
ATOM   4829  HA  TYR B  52      83.344   3.641  -6.116  1.00 12.54           H
ATOM   4830  HB2 TYR B  52      81.055   3.267  -6.205  1.00 12.90           H
ATOM   4831  HB3 TYR B  52      80.958   3.338  -4.621  1.00 12.90           H
ATOM   4832  HD1 TYR B  52      81.578   5.404  -7.451  1.00 13.49           H
ATOM   4833  HD2 TYR B  52      80.616   5.422  -3.570  1.00 14.03           H
ATOM   4834  HE1 TYR B  52      81.158   7.661  -7.575  1.00 14.87           H
ATOM   4835  HE2 TYR B  52      80.188   7.719  -3.695  1.00 14.14           H
ATOM   4836  HH  TYR B  52      80.128   9.575  -5.002  1.00 16.39           H
ATOM   4837  N   ALA B  53      83.272   3.706  -2.903  1.00 12.04           N
ATOM   4838  CA  ALA B  53      83.777   4.415  -1.731  1.00 10.97           C
ATOM   4839  C   ALA B  53      85.185   3.977  -1.307  1.00 10.51           C
ATOM   4840  O   ALA B  53      85.884   4.768  -0.656  1.00 13.45           O
ATOM   4841  CB  ALA B  53      82.808   4.260  -0.561  1.00 11.71           C
ATOM   4842  H   ALA B  53      82.788   3.021  -2.713  1.00 14.45           H
ATOM   4843  HA  ALA B  53      83.823   5.360  -1.944  1.00 13.17           H
ATOM   4844  HB1 ALA B  53      83.160   4.737   0.206  1.00 14.06           H
ATOM   4845  HB2 ALA B  53      81.947   4.628  -0.814  1.00 14.06           H
ATOM   4846  HB3 ALA B  53      82.715   3.317  -0.352  1.00 14.06           H
ATOM   4847  N   GLY B  54      85.624   2.773  -1.679  1.00 11.29           N
ATOM   4848  CA  GLY B  54      86.971   2.326  -1.360  1.00 13.63           C
ATOM   4849  C   GLY B  54      87.119   1.538  -0.073  1.00 15.33           C
ATOM   4850  O   GLY B  54      88.224   1.475   0.475  1.00 14.94           O
ATOM   4851  H   GLY B  54      85.157   2.200  -2.118  1.00 13.55           H
ATOM   4852  HA2 GLY B  54      87.294   1.769  -2.085  1.00 16.36           H
ATOM   4853  HA3 GLY B  54      87.551   3.101  -1.299  1.00 16.36           H
ATOM   4854  N   ARG B  55      86.051   0.935   0.429  1.00  8.84           N
ATOM   4855  CA  ARG B  55      86.175   0.044   1.574  1.00  7.88           C
ATOM   4856  C   ARG B  55      86.802  -1.283   1.152  1.00  9.19           C
ATOM   4857  O   ARG B  55      86.621  -1.739   0.022  1.00 10.87           O
ATOM   4858  CB  ARG B  55      84.801  -0.226   2.188  1.00  8.74           C
ATOM   4859  CG  ARG B  55      84.101   1.033   2.663  1.00  9.28           C
ATOM   4860  CD  ARG B  55      83.278   0.782   3.916  1.00  8.51           C
ATOM   4861  NE  ARG B  55      84.124   0.631   5.086  1.00 10.31           N
[truncated: 577,596 more chars]
