# Supplementary material for: High-throughput quantum-mechanics/molecular-mechanics (ONIOM) macromolecular crystallographic refinement with PHENIX/DivCon: the impact of mixed Hamiltonian methods on ligand and protein structure
Source: Acta Crystallogr D Struct Biol. 2018 Oct 29;74(Pt 11):1063–77. doi: 10.1107/S2059798318012913 (PMC6213575; doi:10.1107/S2059798318012913)
Supplement: Supplementary file 4 [file d-74-01063-sup4.gz › results_PHENIX/1KE5-H_refine_001.pdb]

REMARK Date 2017-01-10 Time 17:33:52 EST -0500 (1484087632.55 s)
REMARK PHENIX refinement
REMARK 
REMARK ****************** INPUT FILES AND LABELS ******************************
REMARK Reflections:
REMARK   file name      : 1KE5.sf
REMARK   labels         : ['r1ke5sf,wavelength_id=1,_refln.F_meas_au,_refln.F_meas_sigma_au']
REMARK R-free flags:
REMARK   file name      : None
REMARK   label          : R-free-flags
REMARK   test_flag_value: 1
REMARK Model file name(s): 
REMARK   /scratch/oleg/2711060.gondor.quantumbioinc.com/1KE5-H.pdb
REMARK 
REMARK ******************** REFINEMENT SUMMARY: QUICK FACTS *******************
REMARK Start: r_work = 0.1887 r_free = 0.1854 bonds = 0.012 angles = 1.406
REMARK Final: r_work = 0.1522 r_free = 0.1993 bonds = 0.013 angles = 1.133
REMARK ************************************************************************
REMARK 
REMARK ****************** REFINEMENT STATISTICS STEP BY STEP ******************
REMARK leading digit, like 1_, means number of macro-cycle                     
REMARK 0    : statistics at the very beginning when nothing is done yet        
REMARK 1_bss: bulk solvent correction and/or (anisotropic) scaling             
REMARK 1_xyz: refinement of coordinates                                        
REMARK 1_adp: refinement of ADPs (Atomic Displacement Parameters)              
REMARK 1_occ: refinement of occupancies                                        
REMARK ------------------------------------------------------------------------
REMARK  stage       r-work r-free bonds angles b_min b_max b_ave n_water shift
REMARK       0    : 0.2476 0.2511 0.012  1.41  10.9  83.4  32.8 402      0.000
REMARK       1_bss: 0.1887 0.1854 0.012  1.41  12.7  85.2  34.6 402      0.000
REMARK 1_settarget: 0.1887 0.1854 0.012  1.41  12.7  85.2  34.6 402      0.000
REMARK       1_nqh: 0.1887 0.1854 0.012  1.41  12.7  85.2  34.6 402      0.000
REMARK    1_weight: 0.1887 0.1854 0.012  1.41  12.7  85.2  34.6 402      0.000
REMARK    1_checkH: 0.1895 0.1869 0.012  1.41  12.7  85.2  34.6 402      0.451
REMARK    1_xyzrec: 0.1716 0.1980 0.014  1.12  12.7  85.2  34.6 402      0.535
REMARK    1_checkH: 0.1717 0.1981 0.014  1.12  12.7  85.2  34.6 402      0.536
REMARK   1_regHxyz: 0.1721 0.1982 0.014  1.12  12.7  85.2  34.6 402      0.545
REMARK       1_adp: 0.1634 0.2018 0.014  1.12  13.3  85.3  34.8 402      0.545
REMARK   1_regHadp: 0.1629 0.2021 0.014  1.12  13.3  85.3  34.8 402      0.545
REMARK       2_bss: 0.1624 0.2025 0.014  1.12  13.1  85.0  34.5 402      0.545
REMARK 2_settarget: 0.1624 0.2025 0.014  1.12  13.1  85.0  34.5 402      0.545
REMARK 2_updatecdl: 0.1624 0.2025 0.014  1.13  13.1  85.0  34.5 402      0.545
REMARK       2_nqh: 0.1624 0.2027 0.014  1.13  13.1  85.0  34.5 402      0.549
REMARK    2_weight: 0.1624 0.2027 0.014  1.13  13.1  85.0  34.5 402      0.549
REMARK    2_checkH: 0.1624 0.2027 0.014  1.13  13.1  85.0  34.5 402      0.549
REMARK    2_xyzrec: 0.1586 0.2015 0.012  1.12  13.1  85.0  34.5 402      0.564
REMARK    2_checkH: 0.1587 0.2015 0.012  1.12  13.1  85.0  34.5 402      0.564
REMARK   2_regHxyz: 0.1591 0.2015 0.012  1.12  13.1  85.0  34.5 402      0.565
REMARK       2_adp: 0.1558 0.1992 0.012  1.12  13.0  85.8  34.3 402      0.565
REMARK   2_regHadp: 0.1560 0.1993 0.012  1.12  13.0  85.8  34.3 402      0.565
REMARK       3_bss: 0.1557 0.1988 0.012  1.12  12.8  85.6  34.1 402      0.565
REMARK 3_settarget: 0.1557 0.1988 0.012  1.12  12.8  85.6  34.1 402      0.565
REMARK 3_updatecdl: 0.1557 0.1988 0.012  1.12  12.8  85.6  34.1 402      0.565
REMARK       3_nqh: 0.1557 0.1988 0.012  1.12  12.8  85.6  34.1 402      0.565
REMARK    3_weight: 0.1557 0.1988 0.012  1.12  12.8  85.6  34.1 402      0.565
REMARK    3_checkH: 0.1557 0.1988 0.012  1.12  12.8  85.6  34.1 402      0.565
REMARK    3_xyzrec: 0.1519 0.1996 0.013  1.13  12.8  85.6  34.1 402      0.577
REMARK    3_checkH: 0.1519 0.1996 0.013  1.13  12.8  85.6  34.1 402      0.578
REMARK   3_regHxyz: 0.1523 0.1996 0.013  1.13  12.8  85.6  34.1 402      0.578
REMARK       3_adp: 0.1522 0.1996 0.013  1.13  12.6  85.6  34.0 402      0.578
REMARK   3_regHadp: 0.1522 0.1996 0.013  1.13  12.6  85.6  34.0 402      0.578
REMARK         end: 0.1522 0.1993 0.013  1.13  12.5  85.5  33.9 402      0.578
REMARK ------------------------------------------------------------------------
REMARK MODEL CONTENT.
REMARK  ELEMENT        ATOM RECORD COUNT   OCCUPANCY SUM
REMARK        C                     1480         1480.00
REMARK        H                     2591         2591.00
REMARK        O                      497          497.00
REMARK        N                      386          386.00
REMARK        S                        9            9.00
REMARK      O1-                       31           31.00
REMARK    TOTAL                     4994         4994.00
REMARK -----------------------------------------------------------------------
REMARK r_free_flags.md5.hexdigest 08e7b8fdae77a89386af7bd793d588ca
REMARK 
REMARK IF THIS FILE IS FOR PDB DEPOSITION: REMOVE ALL FROM THIS LINE UP.
REMARK   3
REMARK   3 REFINEMENT.
REMARK   3   PROGRAM     : PHENIX (1.11.1_2575: ???)
REMARK   3   AUTHORS     : Adams,Afonine,Bunkoczi,Burnley,Chen,Dar,Davis,
REMARK   3               : Draizen,Echols,Gildea,Gros,Grosse-Kunstleve,Headd,
REMARK   3               : Hintze,Hung,Ioerger,Liebschner,McCoy,McKee,Moriarty,
REMARK   3               : Oeffner,Poon,Read,Richardson,Richardson,Sacchettini,
REMARK   3               : Sauter,Sobolev,Storoni,Terwilliger,Williams,Zwart
REMARK   3
REMARK   3  REFINEMENT TARGET : ML
REMARK   3  
REMARK   3  DATA USED IN REFINEMENT.
REMARK   3   RESOLUTION RANGE HIGH (ANGSTROMS) : 2.000   
REMARK   3   RESOLUTION RANGE LOW  (ANGSTROMS) : 18.688  
REMARK   3   MIN(FOBS/SIGMA_FOBS)              : 0.03  
REMARK   3   COMPLETENESS FOR RANGE        (%) : 87.05 
REMARK   3   NUMBER OF REFLECTIONS             : 17565     
REMARK   3   NUMBER OF REFLECTIONS (NON-ANOMALOUS) : 17565     
REMARK   3  
REMARK   3  FIT TO DATA USED IN REFINEMENT.
REMARK   3   R VALUE     (WORKING + TEST SET) : 0.1568
REMARK   3   R VALUE            (WORKING SET) : 0.1522
REMARK   3   FREE R VALUE                     : 0.1993
REMARK   3   FREE R VALUE TEST SET SIZE   (%) : 9.92  
REMARK   3   FREE R VALUE TEST SET COUNT      : 1742      
REMARK   3  
REMARK   3  FIT TO DATA USED IN REFINEMENT (IN BINS).
REMARK   3   BIN  RESOLUTION RANGE  COMPL.    NWORK NFREE   RWORK  RFREE  CCWORK CCFREE
REMARK   3     1 18.6891 -  4.5587    0.75     1213   142  0.1577 0.1856   0.929  0.883
REMARK   3     2  4.5587 -  3.6270    0.86     1328   147  0.1297 0.1773   0.953  0.910
REMARK   3     3  3.6270 -  3.1711    0.90     1381   148  0.1502 0.1950   0.940  0.916
REMARK   3     4  3.1711 -  2.8823    0.92     1397   152  0.1660 0.2086   0.928  0.905
REMARK   3     5  2.8823 -  2.6763    0.92     1386   155  0.1701 0.2128   0.922  0.876
REMARK   3     6  2.6763 -  2.5189    0.90     1369   145  0.1504 0.2216   0.945  0.848
REMARK   3     7  2.5189 -  2.3930    0.89     1330   151  0.1508 0.2100   0.939  0.886
REMARK   3     8  2.3930 -  2.2891    0.89     1314   146  0.1515 0.1969   0.940  0.864
REMARK   3     9  2.2891 -  2.2011    0.88     1314   139  0.1551 0.2079   0.935  0.891
REMARK   3    10  2.2011 -  2.1252    0.87     1298   151  0.1500 0.1951   0.937  0.887
REMARK   3    11  2.1252 -  2.0589    0.84     1247   131  0.1645 0.2331   0.929  0.840
REMARK   3    12  2.0589 -  2.0001    0.84     1246   135  0.1633 0.2325   0.930  0.874
REMARK   3  
REMARK   3  BULK SOLVENT MODELLING.
REMARK   3   METHOD USED        : FLAT BULK SOLVENT MODEL
REMARK   3   SOLVENT RADIUS     : 1.11    
REMARK   3   SHRINKAGE RADIUS   : 0.90    
REMARK   3   GRID STEP FACTOR   : 4.00    
REMARK   3  
REMARK   3  ERROR ESTIMATES.
REMARK   3   COORDINATE ERROR (MAXIMUM-LIKELIHOOD BASED)     : 0.20    
REMARK   3   PHASE ERROR (DEGREES, MAXIMUM-LIKELIHOOD BASED) : 18.08   
REMARK   3  
REMARK   3  STRUCTURE FACTORS CALCULATION ALGORITHM : FFT
REMARK   3  
REMARK   3  RESTRAINTS LIBRARY
REMARK   3    GEOSTD + MON.LIB. + CDL v1.2
REMARK   3  
REMARK   3  DEVIATIONS FROM IDEAL VALUES.
REMARK   3                 RMSD     MAX  COUNT
REMARK   3   BOND      :  0.013   0.092   2327
REMARK   3   ANGLE     :  1.133   7.143   3158
REMARK   3   CHIRALITY :  0.060   0.187    354
REMARK   3   PLANARITY :  0.008   0.038    394
REMARK   3   DIHEDRAL  : 18.678 179.970   1390
REMARK   3   MIN NONBONDED DISTANCE : 2.089 
REMARK   3  
REMARK   3  MOLPROBITY STATISTICS.
REMARK   3   ALL-ATOM CLASHSCORE : 6.99
REMARK   3   RAMACHANDRAN PLOT:
REMARK   3     OUTLIERS : 0.00  %
REMARK   3     ALLOWED  : 2.18  %
REMARK   3     FAVORED  : 97.82 %
REMARK   3   ROTAMER OUTLIERS : 0.82 %
REMARK   3   CBETA DEVIATIONS : 0
REMARK   3   PEPTIDE PLANE:
REMARK   3     CIS-PROLINE     : 0
REMARK   3     CIS-GENERAL     : 0
REMARK   3     TWISTED PROLINE : 0
REMARK   3     TWISTED GENERAL : 0
REMARK   3  
REMARK   3  ATOMIC DISPLACEMENT PARAMETERS.
REMARK   3   WILSON B : 24.33
REMARK   3   RMS(B_ISO_OR_EQUIVALENT_BONDED) : 4.71
REMARK   3   ATOMS          NUMBER OF ATOMS
REMARK   3                    ISO.  ANISO. 
REMARK   3    ALL         :   4994       0
REMARK   3    ALL (NO H)  :   2403       0
REMARK   3    SOLVENT     :    134       0
REMARK   3    NON-SOLVENT :   2269       0
REMARK   3    HYDROGENS   :   2591       0
REMARK   3
HELIX    1   1 SER A   46  LEU A   55  1               Generated by MOE   10
HELIX    2   2 LEU A   87  ALA A   93  1               Generated by MOE    7
HELIX    3   3 LEU A  101  SER A  120  1               Generated by MOE   20
HELIX    4   4 PRO A  130  ASN A  132  5               Generated by MOE    3
HELIX    5   5 LEU A  148  ALA A  151  1               Generated by MOE    4
HELIX    6   6 PRO A  171  LEU A  174  1               Generated by MOE    4
HELIX    7   7 ALA A  183  THR A  198  1               Generated by MOE   16
HELIX    8   8 GLU A  208  LEU A  219  1               Generated by MOE   12
HELIX    9   9 VAL A  230  SER A  232  5               Generated by MOE    3
HELIX   10  10 PHE A  248  VAL A  251  1               Generated by MOE    4
HELIX   11  11 GLU A  257  MET A  266  1               Generated by MOE   10
HELIX   12  12 ALA A  277  ALA A  280  1               Generated by MOE    4
HELIX   13  13 PRO A  284  PHE A  286  5               Generated by MOE    3
SHEET    1       PHE A   4  GLU A  12                  Generated by MOE
SHEET    2       GLY A  16  ASN A  23                  Generated by MOE
SHEET    3       VAL A  29  ILE A  35                  Generated by MOE
SHEET    4       LEU A  66  THR A  72                  Generated by MOE
SHEET    5       LYS A  75  GLU A  81                  Generated by MOE
SHEET    6       GLN A  85  ASP A  86                  Generated by MOE
SHEET    7       LEU A 133  ILE A 135                  Generated by MOE
SHEET    8       ILE A 141  LYS A 142                  Generated by MOE
SHEET    9       LEU A 143  LEU A 143                  Generated by MOE
CRYST1   72.390   73.960   54.060  90.00  90.00  90.00 P 21 21 21
SCALE1      0.013814  0.000000  0.000000        0.00000
SCALE2      0.000000  0.013521  0.000000        0.00000
SCALE3      0.000000  0.000000  0.018498        0.00000
ATOM      1  N   MET A   1     -19.541  49.637  53.947  1.00 61.07           N
ATOM      2  CA  MET A   1     -20.374  50.826  54.088  1.00 64.65           C
ATOM      3  C   MET A   1     -21.759  50.677  53.419  1.00 59.94           C
ATOM      4  O   MET A   1     -21.861  50.362  52.230  1.00 59.38           O
ATOM      5  CB  MET A   1     -19.636  52.031  53.507  1.00 69.71           C
ATOM      6  CG  MET A   1     -20.367  53.365  53.658  1.00 69.27           C
ATOM      7  SD  MET A   1     -20.567  53.823  55.369  1.00 73.01           S
ATOM      8  CE  MET A   1     -21.545  55.321  55.201  1.00 72.91           C
ATOM      9  H1  MET A   1     -18.725  49.758  54.438  1.00 73.30           H
ATOM     10  H2  MET A   1     -19.339  49.495  53.020  1.00 73.30           H
ATOM     11  HA  MET A   1     -20.509  50.996  55.034  1.00 77.60           H
ATOM     12  HB2 MET A   1     -19.495  51.879  52.559  1.00 83.66           H
ATOM     13  HB3 MET A   1     -18.779  52.113  53.955  1.00 83.66           H
ATOM     14  HG2 MET A   1     -21.248  53.292  53.259  1.00 83.14           H
ATOM     15  HG3 MET A   1     -19.855  54.060  53.216  1.00 83.14           H
ATOM     16  HE1 MET A   1     -21.045  55.967  54.678  1.00 87.51           H
ATOM     17  HE2 MET A   1     -22.378  55.105  54.753  1.00 87.51           H
ATOM     18  HE3 MET A   1     -21.727  55.679  56.084  1.00 87.51           H
ATOM     19  N   GLU A   2     -22.816  50.918  54.209  1.00 68.89           N
ATOM     20  CA  GLU A   2     -24.206  50.826  53.759  1.00 64.68           C
ATOM     21  C   GLU A   2     -24.566  51.892  52.730  1.00 59.85           C
ATOM     22  O   GLU A   2     -25.647  51.825  52.131  1.00 52.32           O
ATOM     23  CB  GLU A   2     -25.134  50.939  54.972  1.00 52.27           C
ATOM     24  H   GLU A   2     -22.745  51.144  55.036  1.00 82.69           H
ATOM     25  HA  GLU A   2     -24.348  49.958  53.352  1.00 77.63           H
ATOM     26  HB1 GLU A   2     -24.940  50.214  55.587  1.00 62.74           H
ATOM     27  HB3 GLU A   2     -26.055  50.882  54.672  1.00 62.74           H
ATOM     28  N   ASN A   3     -23.690  52.867  52.522  1.00 59.14           N
ATOM     29  CA  ASN A   3     -23.893  53.957  51.584  1.00 58.46           C
ATOM     30  C   ASN A   3     -23.393  53.633  50.171  1.00 49.60           C
ATOM     31  O   ASN A   3     -23.567  54.452  49.268  1.00 44.24           O
ATOM     32  CB  ASN A   3     -23.195  55.203  52.140  1.00 62.21           C
ATOM     33  CG  ASN A   3     -23.614  56.491  51.440  1.00 72.37           C
ATOM     34  OD1 ASN A   3     -24.514  56.509  50.591  1.00 67.88           O
ATOM     35  ND2 ASN A   3     -22.959  57.589  51.812  1.00 73.53           N
ATOM     36  H   ASN A   3     -22.937  52.918  52.934  1.00 70.98           H
ATOM     37  HA  ASN A   3     -24.842  54.148  51.526  1.00 70.17           H
ATOM     38  HB2 ASN A   3     -23.412  55.291  53.081  1.00 74.67           H
ATOM     39  HB3 ASN A   3     -22.237  55.101  52.030  1.00 74.67           H
ATOM     40 HD21 ASN A   3     -23.151  58.346  51.452  1.00 88.25           H
ATOM     41 HD22 ASN A   3     -22.345  57.541  52.411  1.00 88.25           H
ATOM     42  N   PHE A   4     -22.777  52.474  49.960  1.00 48.83           N
ATOM     43  CA  PHE A   4     -22.330  52.036  48.643  1.00 45.79           C
ATOM     44  C   PHE A   4     -23.025  50.738  48.272  1.00 47.69           C
ATOM     45  O   PHE A   4     -23.264  49.878  49.122  1.00 43.69           O
ATOM     46  CB  PHE A   4     -20.815  51.823  48.599  1.00 42.31           C
ATOM     47  CG  PHE A   4     -20.059  53.052  48.842  1.00 43.11           C
ATOM     48  CD1 PHE A   4     -19.839  53.943  47.825  1.00 39.52           C
ATOM     49  CD2 PHE A   4     -19.603  53.351  50.109  1.00 44.62           C
ATOM     50  CE1 PHE A   4     -19.163  55.095  48.048  1.00 41.48           C
ATOM     51  CE2 PHE A   4     -18.933  54.515  50.343  1.00 44.73           C
ATOM     52  CZ  PHE A   4     -18.709  55.391  49.305  1.00 46.39           C
ATOM     53  H   PHE A   4     -22.602  51.908  50.584  1.00 58.61           H
ATOM     54  HA  PHE A   4     -22.563  52.708  47.984  1.00 54.97           H
ATOM     55  HB2 PHE A   4     -20.567  51.179  49.280  1.00 50.78           H
ATOM     56  HB3 PHE A   4     -20.569  51.489  47.722  1.00 50.78           H
ATOM     57  HD1 PHE A   4     -20.149  53.750  46.970  1.00 47.44           H
ATOM     58  HD2 PHE A   4     -19.761  52.759  50.809  1.00 53.56           H
ATOM     59  HE1 PHE A   4     -19.014  55.689  47.348  1.00 49.79           H
ATOM     60  HE2 PHE A   4     -18.617  54.710  51.196  1.00 53.70           H
ATOM     61  HZ  PHE A   4     -18.241  56.180  49.456  1.00 55.68           H
ATOM     62  N   GLN A   5     -23.370  50.614  47.006  1.00 42.73           N
ATOM     63  CA  GLN A   5     -23.837  49.358  46.443  1.00 46.05           C
ATOM     64  C   GLN A   5     -22.704  48.750  45.641  1.00 43.52           C
ATOM     65  O   GLN A   5     -22.248  49.358  44.668  1.00 42.87           O
ATOM     66  CB  GLN A   5     -25.042  49.586  45.538  1.00 50.03           C
ATOM     67  CG  GLN A   5     -25.630  48.324  44.929  1.00 54.48           C
ATOM     68  CD  GLN A   5     -26.233  48.604  43.582  1.00 64.22           C
ATOM     69  OE1 GLN A   5     -25.985  49.654  42.984  1.00 65.15           O
ATOM     70  NE2 GLN A   5     -27.040  47.674  43.095  1.00 72.12           N
ATOM     71  H   GLN A   5     -23.342  51.258  46.436  1.00 51.29           H
ATOM     72  HA  GLN A   5     -24.086  48.747  47.154  1.00 55.27           H
ATOM     73  HB2 GLN A   5     -25.741  50.014  46.057  1.00 60.06           H
ATOM     74  HB3 GLN A   5     -24.775  50.167  44.809  1.00 60.06           H
ATOM     75  HG2 GLN A   5     -24.928  47.663  44.818  1.00 65.39           H
ATOM     76  HG3 GLN A   5     -26.327  47.981  45.510  1.00 65.39           H
ATOM     77 HE21 GLN A   5     -27.193  46.958  43.546  1.00 86.56           H
ATOM     78 HE22 GLN A   5     -27.411  47.786  42.327  1.00 86.56           H
ATOM     79  N   LYS A   6     -22.268  47.556  46.033  1.00 45.27           N
ATOM     80  CA  LYS A   6     -21.204  46.851  45.317  1.00 46.17           C
ATOM     81  C   LYS A   6     -21.737  46.327  43.985  1.00 46.85           C
ATOM     82  O   LYS A   6     -22.759  45.635  43.943  1.00 45.46           O
ATOM     83  CB  LYS A   6     -20.647  45.711  46.175  1.00 48.49           C
ATOM     84  CG  LYS A   6     -19.965  46.194  47.475  1.00 58.39           C
ATOM     85  CD  LYS A   6     -19.917  45.136  48.622  1.00 65.16           C
ATOM     86  CE  LYS A   6     -19.000  43.947  48.321  1.00 65.36           C
ATOM     87  NZ  LYS A   6     -18.899  42.961  49.467  1.00 63.80           N1+
ATOM     88  H   LYS A   6     -22.572  47.130  46.715  1.00 54.34           H
ATOM     89  HA  LYS A   6     -20.481  47.470  45.131  1.00 55.43           H
ATOM     90  HB2 LYS A   6     -21.375  45.120  46.423  1.00 58.20           H
ATOM     91  HB3 LYS A   6     -19.987  45.223  45.657  1.00 58.20           H
ATOM     92  HG2 LYS A   6     -19.051  46.445  47.270  1.00 70.09           H
ATOM     93  HG3 LYS A   6     -20.448  46.966  47.809  1.00 70.09           H
ATOM     94  HD2 LYS A   6     -19.593  45.564  49.430  1.00 78.21           H
ATOM     95  HD3 LYS A   6     -20.812  44.792  48.768  1.00 78.21           H
ATOM     96  HE2 LYS A   6     -19.345  43.471  47.549  1.00 78.45           H
ATOM     97  HE3 LYS A   6     -18.108  44.278  48.133  1.00 78.45           H
ATOM     98  HZ1 LYS A   6     -18.357  42.291  49.245  1.00 76.57           H
ATOM     99  HZ2 LYS A   6     -18.575  43.368  50.190  1.00 76.57           H
ATOM    100  HZ3 LYS A   6     -19.704  42.632  49.657  1.00 76.57           H
ATOM    101  N   VAL A   7     -21.069  46.699  42.891  1.00 45.50           N
ATOM    102  CA  VAL A   7     -21.458  46.239  41.560  1.00 41.31           C
ATOM    103  C   VAL A   7     -20.748  44.944  41.176  1.00 46.10           C
ATOM    104  O   VAL A   7     -21.366  44.052  40.597  1.00 47.03           O
ATOM    105  CB  VAL A   7     -21.189  47.346  40.521  1.00 42.77           C
ATOM    106  CG1 VAL A   7     -21.534  46.869  39.154  1.00 43.81           C
ATOM    107  CG2 VAL A   7     -22.000  48.559  40.802  1.00 42.23           C
ATOM    108  H   VAL A   7     -20.384  47.219  42.895  1.00 54.62           H
ATOM    109  HA  VAL A   7     -22.411  46.062  41.560  1.00 49.59           H
ATOM    110  HB  VAL A   7     -20.250  47.589  40.537  1.00 51.34           H
ATOM    111 HG11 VAL A   7     -21.357  47.579  38.518  1.00 52.59           H
ATOM    112 HG12 VAL A   7     -20.990  46.093  38.944  1.00 52.59           H
ATOM    113 HG13 VAL A   7     -22.474  46.630  39.131  1.00 52.59           H
ATOM    114 HG21 VAL A   7     -21.805  49.232  40.131  1.00 50.69           H
ATOM    115 HG22 VAL A   7     -22.940  48.324  40.772  1.00 50.69           H
ATOM    116 HG23 VAL A   7     -21.770  48.895  41.683  1.00 50.69           H
ATOM    117  N   GLU A   8     -19.447  44.825  41.435  1.00 38.23           N
ATOM    118  CA  GLU A   8     -18.704  43.600  41.150  1.00 45.31           C
ATOM    119  C   GLU A   8     -17.284  43.734  41.691  1.00 46.38           C
ATOM    120  O   GLU A   8     -16.767  44.839  41.883  1.00 42.84           O
ATOM    121  CB  GLU A   8     -18.672  43.271  39.644  1.00 52.29           C
ATOM    122  CG  GLU A   8     -18.095  44.342  38.776  1.00 52.32           C
ATOM    123  CD  GLU A   8     -18.126  43.967  37.295  1.00 61.16           C
ATOM    124  OE1 GLU A   8     -17.627  44.755  36.467  1.00 53.83           O
ATOM    125  OE2 GLU A   8     -18.660  42.884  36.967  1.00 67.50           O1-
ATOM    126  H   GLU A   8     -18.966  45.448  41.781  1.00 45.90           H
ATOM    127  HA  GLU A   8     -19.131  42.859  41.608  1.00 54.39           H
ATOM    128  HB2 GLU A   8     -18.140  42.471  39.514  1.00 62.76           H
ATOM    129  HB3 GLU A   8     -19.580  43.110  39.344  1.00 62.76           H
ATOM    130  HG2 GLU A   8     -18.608  45.157  38.892  1.00 62.80           H
ATOM    131  HG3 GLU A   8     -17.170  44.492  39.029  1.00 62.80           H
ATOM    132  N   LYS A   9     -16.667  42.587  41.942  1.00 42.23           N
ATOM    133  CA  LYS A   9     -15.284  42.542  42.364  1.00 43.41           C
ATOM    134  C   LYS A   9     -14.401  42.826  41.159  1.00 46.82           C
ATOM    135  O   LYS A   9     -14.513  42.160  40.127  1.00 54.92           O
ATOM    136  CB  LYS A   9     -14.955  41.181  42.981  1.00 48.24           C
ATOM    137  CG  LYS A   9     -13.537  41.090  43.581  1.00 56.33           C
ATOM    138  CD  LYS A   9     -13.221  39.754  44.289  1.00 61.33           C
ATOM    139  CE  LYS A   9     -14.105  39.506  45.522  1.00 62.96           C
ATOM    140  NZ  LYS A   9     -13.777  38.227  46.254  1.00 62.85           N1+
ATOM    141  H   LYS A   9     -17.036  41.814  41.873  1.00 50.69           H
ATOM    142  HA  LYS A   9     -15.126  43.229  43.031  1.00 52.10           H
ATOM    143  HB2 LYS A   9     -15.590  41.000  43.693  1.00 57.91           H
ATOM    144  HB3 LYS A   9     -15.030  40.501  42.294  1.00 57.91           H
ATOM    145  HG2 LYS A   9     -12.890  41.204  42.867  1.00 67.62           H
ATOM    146  HG3 LYS A   9     -13.430  41.801  44.233  1.00 67.62           H
ATOM    147  HD2 LYS A   9     -13.365  39.025  43.666  1.00 73.61           H
ATOM    148  HD3 LYS A   9     -12.296  39.762  44.582  1.00 73.61           H
ATOM    149  HE2 LYS A   9     -13.990  40.242  46.143  1.00 75.56           H
ATOM    150  HE3 LYS A   9     -15.031  39.457  45.237  1.00 75.56           H
ATOM    151  HZ1 LYS A   9     -14.316  38.132  46.956  1.00 75.44           H
ATOM    152  HZ2 LYS A   9     -13.884  37.530  45.712  1.00 75.44           H
ATOM    153  HZ3 LYS A   9     -12.934  38.247  46.538  1.00 75.44           H
ATOM    154  N   ILE A  10     -13.540  43.828  41.282  1.00 44.93           N
ATOM    155  CA  ILE A  10     -12.583  44.128  40.230  1.00 44.58           C
ATOM    156  C   ILE A  10     -11.304  43.333  40.418  1.00 53.01           C
ATOM    157  O   ILE A  10     -10.621  43.036  39.440  1.00 55.51           O
ATOM    158  CB  ILE A  10     -12.286  45.636  40.192  1.00 45.08           C
ATOM    159  CG1 ILE A  10     -13.520  46.423  39.791  1.00 44.02           C
ATOM    160  CG2 ILE A  10     -11.139  45.928  39.245  1.00 56.22           C
ATOM    161  CD1 ILE A  10     -14.126  46.002  38.440  1.00 48.70           C
ATOM    162  H   ILE A  10     -13.489  44.348  41.965  1.00 53.93           H
ATOM    163  HA  ILE A  10     -12.968  43.878  39.375  1.00 53.51           H
ATOM    164  HB  ILE A  10     -12.023  45.916  41.083  1.00 54.12           H
ATOM    165 HG12 ILE A  10     -14.201  46.301  40.471  1.00 52.84           H
ATOM    166 HG13 ILE A  10     -13.283  47.362  39.729  1.00 52.84           H
ATOM    167 HG21 ILE A  10     -10.970  46.883  39.238  1.00 67.49           H
ATOM    168 HG22 ILE A  10     -10.349  45.455  39.550  1.00 67.49           H
ATOM    169 HG23 ILE A  10     -11.381  45.628  38.354  1.00 67.49           H
ATOM    170 HD11 ILE A  10     -14.905  46.550  38.260  1.00 58.46           H
ATOM    171 HD12 ILE A  10     -13.463  46.129  37.744  1.00 58.46           H
ATOM    172 HD13 ILE A  10     -14.381  45.067  38.487  1.00 58.46           H
ATOM    173  N   GLY A  11     -10.953  42.992  41.647  1.00 51.81           N
ATOM    174  CA  GLY A  11      -9.765  42.200  41.862  1.00 62.79           C
ATOM    175  C   GLY A  11      -9.253  42.316  43.271  1.00 61.08           C
ATOM    176  O   GLY A  11      -9.672  43.165  44.063  1.00 55.89           O
ATOM    177  H   GLY A  11     -11.380  43.205  42.362  1.00 62.19           H
ATOM    178  HA2 GLY A  11      -9.960  41.267  41.681  1.00 75.36           H
ATOM    179  HA3 GLY A  11      -9.067  42.491  41.255  1.00 75.36           H
ATOM    180  N   GLU A  12      -8.333  41.421  43.575  1.00 69.00           N
ATOM    181  CA  GLU A  12      -7.659  41.444  44.855  1.00 75.31           C
ATOM    182  C   GLU A  12      -6.330  42.156  44.706  1.00 72.70           C
ATOM    183  O   GLU A  12      -5.711  42.152  43.637  1.00 70.70           O
ATOM    184  CB  GLU A  12      -7.437  40.035  45.394  1.00 75.11           C
ATOM    185  CG  GLU A  12      -8.718  39.263  45.659  1.00 76.48           C
ATOM    186  CD  GLU A  12      -8.439  37.954  46.355  1.00 83.91           C
ATOM    187  OE1 GLU A  12      -7.639  37.149  45.822  1.00 85.55           O
ATOM    188  OE2 GLU A  12      -8.994  37.747  47.453  1.00 83.50           O1-
ATOM    189  H   GLU A  12      -8.080  40.786  43.053  1.00 82.82           H
ATOM    190  HA  GLU A  12      -8.199  41.935  45.494  1.00 90.38           H
ATOM    191  HB2 GLU A  12      -6.917  39.532  44.747  1.00 90.15           H
ATOM    192  HB3 GLU A  12      -6.949  40.095  46.231  1.00 90.15           H
ATOM    193  HG2 GLU A  12      -9.299  39.792  46.228  1.00 91.79           H
ATOM    194  HG3 GLU A  12      -9.157  39.072  44.816  1.00 91.79           H
ATOM    195  N   GLY A  13      -5.902  42.775  45.800  1.00 70.30           N
ATOM    196  CA  GLY A  13      -4.716  43.600  45.807  1.00 75.96           C
ATOM    197  C   GLY A  13      -3.803  43.220  46.953  1.00 74.86           C
ATOM    198  O   GLY A  13      -4.123  42.361  47.782  1.00 74.57           O
ATOM    199  H   GLY A  13      -6.295  42.727  46.564  1.00 84.38           H
ATOM    200  HA2 GLY A  13      -4.233  43.489  44.973  1.00 91.17           H
ATOM    201  HA3 GLY A  13      -4.965  44.532  45.902  1.00 91.17           H
ATOM    202  N   THR A  14      -2.650  43.895  46.992  1.00 76.75           N
ATOM    203  CA  THR A  14      -1.669  43.658  48.039  1.00 78.46           C
ATOM    204  C   THR A  14      -2.204  44.031  49.412  1.00 76.79           C
ATOM    205  O   THR A  14      -1.746  43.477  50.418  1.00 74.00           O
ATOM    206  CB  THR A  14      -0.401  44.456  47.737  1.00 81.43           C
ATOM    207  OG1 THR A  14      -0.031  44.267  46.359  1.00 78.98           O
ATOM    208  CG2 THR A  14       0.744  44.014  48.650  1.00 80.35           C
ATOM    209  H   THR A  14      -2.418  44.495  46.421  1.00 92.12           H
ATOM    210  HA  THR A  14      -1.438  42.716  48.050  1.00 94.17           H
ATOM    211  HB  THR A  14      -0.571  45.397  47.896  1.00 97.73           H
ATOM    212  HG1 THR A  14       0.666  44.703  46.187  1.00 94.79           H
ATOM    213 HG21 THR A  14       1.543  44.526  48.450  1.00 96.43           H
ATOM    214 HG22 THR A  14       0.501  44.157  49.578  1.00 96.43           H
ATOM    215 HG23 THR A  14       0.931  43.072  48.515  1.00 96.43           H
ATOM    216  N   TYR A  15      -3.178  44.943  49.467  1.00 75.96           N
ATOM    217  CA  TYR A  15      -3.677  45.469  50.727  1.00 68.82           C
ATOM    218  C   TYR A  15      -5.185  45.339  50.889  1.00 62.64           C
ATOM    219  O   TYR A  15      -5.730  45.877  51.857  1.00 64.59           O
ATOM    220  CB  TYR A  15      -3.278  46.935  50.861  1.00 72.21           C
ATOM    221  CG  TYR A  15      -1.783  47.141  50.955  1.00 77.81           C
ATOM    222  CD1 TYR A  15      -1.067  46.635  52.038  1.00 73.00           C
ATOM    223  CD2 TYR A  15      -1.088  47.859  49.979  1.00 76.47           C
ATOM    224  CE1 TYR A  15       0.295  46.827  52.151  1.00 76.51           C
ATOM    225  CE2 TYR A  15       0.285  48.055  50.084  1.00 76.71           C
ATOM    226  CZ  TYR A  15       0.970  47.532  51.180  1.00 80.25           C
ATOM    227  OH  TYR A  15       2.331  47.699  51.333  1.00 80.82           O
ATOM    228  H   TYR A  15      -3.568  45.274  48.775  1.00 91.16           H
ATOM    229  HA  TYR A  15      -3.259  44.982  51.454  1.00 82.60           H
ATOM    230  HB2 TYR A  15      -3.598  47.420  50.085  1.00 86.67           H
ATOM    231  HB3 TYR A  15      -3.681  47.297  51.666  1.00 86.67           H
ATOM    232  HD1 TYR A  15      -1.516  46.160  52.699  1.00 87.62           H
ATOM    233  HD2 TYR A  15      -1.548  48.209  49.250  1.00 91.78           H
ATOM    234  HE1 TYR A  15       0.756  46.478  52.880  1.00 91.83           H
ATOM    235  HE2 TYR A  15       0.742  48.531  49.430  1.00 92.07           H
ATOM    236  HH  TYR A  15       2.641  48.140  50.689  1.00 97.00           H
ATOM    237  N   GLY A  16      -5.872  44.640  49.997  1.00 55.31           N
ATOM    238  CA  GLY A  16      -7.303  44.475  50.126  1.00 49.28           C
ATOM    239  C   GLY A  16      -7.968  44.168  48.795  1.00 51.93           C
ATOM    240  O   GLY A  16      -7.319  43.956  47.773  1.00 52.31           O
ATOM    241  H   GLY A  16      -5.530  44.252  49.310  1.00 66.39           H
ATOM    242  HA2 GLY A  16      -7.491  43.747  50.739  1.00 59.15           H
ATOM    243  HA3 GLY A  16      -7.692  45.288  50.485  1.00 59.15           H
ATOM    244  N   VAL A  17      -9.291  44.159  48.834  1.00 48.66           N
ATOM    245  CA  VAL A  17     -10.101  43.812  47.680  1.00 39.62           C
ATOM    246  C   VAL A  17     -10.660  45.098  47.084  1.00 36.09           C
ATOM    247  O   VAL A  17     -10.938  46.057  47.797  1.00 32.48           O
ATOM    248  CB  VAL A  17     -11.228  42.839  48.068  1.00 43.90           C
ATOM    249  CG1 VAL A  17     -11.986  42.378  46.805  1.00 49.15           C
ATOM    250  CG2 VAL A  17     -10.673  41.639  48.844  1.00 50.90           C
ATOM    251  H   VAL A  17      -9.752  44.355  49.532  1.00 58.41           H
ATOM    252  HA  VAL A  17      -9.543  43.383  47.012  1.00 47.56           H
ATOM    253  HB  VAL A  17     -11.859  43.300  48.642  1.00 52.69           H
ATOM    254 HG11 VAL A  17     -12.692  41.766  47.067  1.00 59.00           H
ATOM    255 HG12 VAL A  17     -12.366  43.154  46.365  1.00 59.00           H
ATOM    256 HG13 VAL A  17     -11.364  41.931  46.210  1.00 59.00           H
ATOM    257 HG21 VAL A  17     -11.406  41.046  49.073  1.00 61.10           H
ATOM    258 HG22 VAL A  17     -10.031  41.172  48.286  1.00 61.10           H
ATOM    259 HG23 VAL A  17     -10.240  41.958  49.651  1.00 61.10           H
ATOM    260  N   VAL A  18     -10.815  45.128  45.764  1.00 40.73           N
ATOM    261  CA  VAL A  18     -11.286  46.307  45.051  1.00 29.45           C
ATOM    262  C   VAL A  18     -12.624  45.965  44.421  1.00 25.91           C
ATOM    263  O   VAL A  18     -12.759  44.939  43.744  1.00 31.46           O
ATOM    264  CB  VAL A  18     -10.252  46.787  44.007  1.00 32.22           C
ATOM    265  CG1 VAL A  18     -10.717  48.037  43.327  1.00 32.92           C
ATOM    266  CG2 VAL A  18      -8.950  47.103  44.682  1.00 36.70           C
ATOM    267  H   VAL A  18     -10.649  44.460  45.248  1.00 48.89           H
ATOM    268  HA  VAL A  18     -11.428  47.027  45.686  1.00 35.35           H
ATOM    269  HB  VAL A  18     -10.105  46.098  43.341  1.00 38.68           H
ATOM    270 HG11 VAL A  18     -10.048  48.311  42.680  1.00 39.52           H
ATOM    271 HG12 VAL A  18     -11.558  47.857  42.878  1.00 39.52           H
ATOM    272 HG13 VAL A  18     -10.839  48.732  43.992  1.00 39.52           H
ATOM    273 HG21 VAL A  18      -8.313  47.402  44.014  1.00 44.06           H
ATOM    274 HG22 VAL A  18      -9.096  47.803  45.337  1.00 44.06           H
ATOM    275 HG23 VAL A  18      -8.620  46.303  45.120  1.00 44.06           H
ATOM    276  N   TYR A  19     -13.616  46.804  44.672  1.00 30.39           N
ATOM    277  CA  TYR A  19     -14.939  46.666  44.077  1.00 31.46           C
ATOM    278  C   TYR A  19     -15.276  47.902  43.250  1.00 29.91           C
ATOM    279  O   TYR A  19     -14.962  49.036  43.631  1.00 27.86           O
ATOM    280  CB  TYR A  19     -16.049  46.486  45.134  1.00 38.49           C
ATOM    281  CG  TYR A  19     -15.838  45.344  46.110  1.00 40.67           C
ATOM    282  CD1 TYR A  19     -15.245  45.571  47.335  1.00 37.78           C
ATOM    283  CD2 TYR A  19     -16.244  44.051  45.805  1.00 43.90           C
ATOM    284  CE1 TYR A  19     -15.045  44.538  48.246  1.00 54.13           C
ATOM    285  CE2 TYR A  19     -16.039  42.995  46.703  1.00 45.02           C
ATOM    286  CZ  TYR A  19     -15.440  43.248  47.929  1.00 56.79           C
ATOM    287  OH  TYR A  19     -15.224  42.234  48.858  1.00 58.81           O
ATOM    288  H   TYR A  19     -13.547  47.481  45.198  1.00 36.49           H
ATOM    289  HA  TYR A  19     -14.948  45.894  43.491  1.00 37.76           H
ATOM    290  HB2 TYR A  19     -16.116  47.303  45.653  1.00 46.20           H
ATOM    291  HB3 TYR A  19     -16.888  46.324  44.674  1.00 46.20           H
ATOM    292  HD1 TYR A  19     -14.973  46.433  47.556  1.00 45.36           H
ATOM    293  HD2 TYR A  19     -16.641  43.880  44.981  1.00 52.70           H
ATOM    294  HE1 TYR A  19     -14.639  44.712  49.064  1.00 64.97           H
ATOM    295  HE2 TYR A  19     -16.313  42.134  46.484  1.00 54.04           H
ATOM    296  HH  TYR A  19     -15.503  41.502  48.554  1.00 70.58           H
ATOM    297  N   LYS A  20     -15.927  47.675  42.117  1.00 32.54           N
ATOM    298  CA  LYS A  20     -16.737  48.714  41.512  1.00 25.52           C
ATOM    299  C   LYS A  20     -17.991  48.886  42.360  1.00 21.81           C
ATOM    300  O   LYS A  20     -18.642  47.907  42.721  1.00 27.05           O
ATOM    301  CB  LYS A  20     -17.110  48.322  40.077  1.00 25.20           C
ATOM    302  CG  LYS A  20     -17.819  49.422  39.297  1.00 21.53           C
ATOM    303  CD  LYS A  20     -18.200  48.970  37.916  1.00 23.46           C
ATOM    304  CE  LYS A  20     -18.665  50.152  37.091  1.00 21.57           C
ATOM    305  NZ  LYS A  20     -19.122  49.682  35.748  1.00 23.86           N1+
ATOM    306  H   LYS A  20     -15.915  46.932  41.684  1.00 39.06           H
ATOM    307  HA  LYS A  20     -16.248  49.552  41.495  1.00 30.64           H
ATOM    308  HB2 LYS A  20     -16.299  48.094  39.596  1.00 30.26           H
ATOM    309  HB3 LYS A  20     -17.701  47.554  40.107  1.00 30.26           H
ATOM    310  HG2 LYS A  20     -18.628  49.676  39.767  1.00 25.85           H
ATOM    311  HG3 LYS A  20     -17.227  50.186  39.213  1.00 25.85           H
ATOM    312  HD2 LYS A  20     -17.429  48.574  37.480  1.00 28.17           H
ATOM    313  HD3 LYS A  20     -18.926  48.329  37.973  1.00 28.17           H
ATOM    314  HE2 LYS A  20     -19.409  50.587  37.536  1.00 25.91           H
ATOM    315  HE3 LYS A  20     -17.930  50.773  36.968  1.00 25.91           H
ATOM    316  HZ1 LYS A  20     -19.396  50.375  35.261  1.00 28.65           H
ATOM    317  HZ2 LYS A  20     -18.453  49.277  35.324  1.00 28.65           H
ATOM    318  HZ3 LYS A  20     -19.796  49.109  35.840  1.00 28.65           H
ATOM    319  N   ALA A  21     -18.312  50.122  42.705  1.00 22.37           N
ATOM    320  CA  ALA A  21     -19.424  50.388  43.602  1.00 26.65           C
ATOM    321  C   ALA A  21     -20.108  51.678  43.191  1.00 27.64           C
ATOM    322  O   ALA A  21     -19.512  52.555  42.563  1.00 27.73           O
ATOM    323  CB  ALA A  21     -18.949  50.495  45.055  1.00 28.84           C
ATOM    324  H   ALA A  21     -17.901  50.826  42.434  1.00 26.86           H
ATOM    325  HA  ALA A  21     -20.069  49.665  43.541  1.00 32.00           H
ATOM    326  HB1 ALA A  21     -19.713  50.672  45.625  1.00 34.63           H
ATOM    327  HB2 ALA A  21     -18.531  49.658  45.312  1.00 34.63           H
ATOM    328  HB3 ALA A  21     -18.308  51.220  45.124  1.00 34.63           H
ATOM    329  N   ARG A  22     -21.363  51.808  43.569  1.00 23.62           N
ATOM    330  CA  ARG A  22     -22.104  53.030  43.317  1.00 31.86           C
ATOM    331  C   ARG A  22     -22.408  53.716  44.643  1.00 36.02           C
ATOM    332  O   ARG A  22     -22.876  53.078  45.591  1.00 35.52           O
ATOM    333  CB  ARG A  22     -23.401  52.750  42.549  1.00 39.84           C
ATOM    334  CG  ARG A  22     -24.166  54.035  42.212  1.00 44.26           C
ATOM    335  CD  ARG A  22     -25.365  53.824  41.297  1.00 52.14           C
ATOM    336  NE  ARG A  22     -24.994  53.636  39.900  1.00 57.26           N
ATOM    337  CZ  ARG A  22     -24.756  52.448  39.364  1.00 60.21           C
ATOM    338  NH1 ARG A  22     -24.437  52.357  38.082  1.00 56.01           N
ATOM    339  NH2 ARG A  22     -24.844  51.348  40.111  1.00 60.86           N1+
ATOM    340  H   ARG A  22     -21.814  51.200  43.976  1.00 28.35           H
ATOM    341  HA  ARG A  22     -21.559  53.629  42.783  1.00 38.24           H
ATOM    342  HB2 ARG A  22     -23.186  52.300  41.717  1.00 47.83           H
ATOM    343  HB3 ARG A  22     -23.977  52.190  43.092  1.00 47.83           H
ATOM    344  HG2 ARG A  22     -24.490  54.430  43.037  1.00 53.13           H
ATOM    345  HG3 ARG A  22     -23.562  54.651  41.769  1.00 53.13           H
ATOM    346  HD2 ARG A  22     -25.846  53.033  41.587  1.00 62.59           H
ATOM    347  HD3 ARG A  22     -25.943  54.601  41.351  1.00 62.59           H
ATOM    348  HE  ARG A  22     -25.069  54.309  39.370  1.00 68.73           H
ATOM    349 HH11 ARG A  22     -24.378  53.068  37.602  1.00 67.22           H
ATOM    350 HH12 ARG A  22     -24.277  51.587  37.732  1.00 67.22           H
ATOM    351 HH21 ARG A  22     -25.055  51.409  40.943  1.00 73.05           H
ATOM    352 HH22 ARG A  22     -24.688  50.577  39.763  1.00 73.05           H
ATOM    353  N   ASN A  23     -22.109  55.004  44.708  1.00 34.65           N
ATOM    354  CA  ASN A  23     -22.441  55.841  45.861  1.00 40.39           C
ATOM    355  C   ASN A  23     -23.917  56.189  45.832  1.00 44.90           C
ATOM    356  O   ASN A  23     -24.345  56.997  45.005  1.00 52.78           O
ATOM    357  CB  ASN A  23     -21.599  57.104  45.812  1.00 47.69           C
ATOM    358  CG  ASN A  23     -21.726  57.931  47.054  1.00 45.73           C
ATOM    359  OD1 ASN A  23     -22.818  58.131  47.583  1.00 46.47           O
ATOM    360  ND2 ASN A  23     -20.612  58.432  47.517  1.00 49.94           N
ATOM    361  H   ASN A  23     -21.704  55.431  44.081  1.00 41.59           H
ATOM    362  HA  ASN A  23     -22.246  55.364  46.683  1.00 48.49           H
ATOM    363  HB2 ASN A  23     -20.667  56.859  45.708  1.00 57.25           H
ATOM    364  HB3 ASN A  23     -21.886  57.646  45.060  1.00 57.25           H
ATOM    365 HD21 ASN A  23     -20.620  58.916  48.228  1.00 59.94           H
ATOM    366 HD22 ASN A  23     -19.869  58.277  47.111  1.00 59.94           H
ATOM    367  N   LYS A  24     -24.695  55.603  46.744  1.00 51.30           N
ATOM    368  CA  LYS A  24     -26.145  55.780  46.731  1.00 55.26           C
ATOM    369  C   LYS A  24     -26.591  57.213  47.031  1.00 58.62           C
ATOM    370  O   LYS A  24     -27.747  57.552  46.757  1.00 58.02           O
ATOM    371  CB  LYS A  24     -26.792  54.827  47.733  1.00 52.75           C
ATOM    372  CG  LYS A  24     -26.555  53.376  47.420  1.00 56.95           C
ATOM    373  CD  LYS A  24     -27.359  52.470  48.354  1.00 65.59           C
ATOM    374  CE  LYS A  24     -27.298  51.022  47.886  1.00 66.09           C
ATOM    375  NZ  LYS A  24     -28.216  50.108  48.622  1.00 71.60           N1+
ATOM    376  H   LYS A  24     -24.407  55.100  47.379  1.00 61.58           H
ATOM    377  HA  LYS A  24     -26.477  55.548  45.849  1.00 66.33           H
ATOM    378  HB2 LYS A  24     -26.429  55.005  48.614  1.00 63.31           H
ATOM    379  HB3 LYS A  24     -27.750  54.978  47.735  1.00 63.31           H
ATOM    380  HG2 LYS A  24     -26.830  53.194  46.508  1.00 68.35           H
ATOM    381  HG3 LYS A  24     -25.613  53.172  47.535  1.00 68.35           H
ATOM    382  HD2 LYS A  24     -26.988  52.519  49.249  1.00 78.73           H
ATOM    383  HD3 LYS A  24     -28.287  52.753  48.357  1.00 78.73           H
ATOM    384  HE2 LYS A  24     -27.537  50.988  46.947  1.00 79.33           H
ATOM    385  HE3 LYS A  24     -26.394  50.693  48.007  1.00 79.33           H
ATOM    386  HZ1 LYS A  24     -28.137  49.279  48.307  1.00 85.94           H
ATOM    387  HZ2 LYS A  24     -28.015  50.108  49.489  1.00 85.94           H
ATOM    388  HZ3 LYS A  24     -29.059  50.377  48.521  1.00 85.94           H
ATOM    389  N   LEU A  25     -25.713  58.058  47.567  1.00 55.25           N
ATOM    390  CA  LEU A  25     -26.045  59.435  47.916  1.00 54.21           C
ATOM    391  C   LEU A  25     -25.608  60.411  46.841  1.00 60.05           C
ATOM    392  O   LEU A  25     -25.860  61.615  46.955  1.00 64.99           O
ATOM    393  CB  LEU A  25     -25.382  59.820  49.249  1.00 61.40           C
ATOM    394  H   LEU A  25     -24.897  57.850  47.741  1.00 66.32           H
ATOM    395  HA  LEU A  25     -27.006  59.513  48.023  1.00 65.06           H
ATOM    396  HB1 LEU A  25     -25.648  59.183  49.930  1.00 73.69           H
ATOM    397  HB3 LEU A  25     -25.670  60.712  49.499  1.00 73.69           H
ATOM    398  N   THR A  26     -24.917  59.919  45.824  1.00 58.86           N
ATOM    399  CA  THR A  26     -24.445  60.739  44.714  1.00 53.26           C
ATOM    400  C   THR A  26     -24.655  60.074  43.367  1.00 47.81           C
ATOM    401  O   THR A  26     -24.653  60.773  42.354  1.00 52.47           O
ATOM    402  CB  THR A  26     -22.953  61.062  44.883  1.00 53.95           C
ATOM    403  OG1 THR A  26     -22.651  61.289  46.271  1.00 64.71           O
ATOM    404  CG2 THR A  26     -22.587  62.296  44.096  1.00 60.81           C
ATOM    405  H   THR A  26     -24.701  59.090  45.750  1.00 70.65           H
ATOM    406  HA  THR A  26     -24.934  61.576  44.713  1.00 63.93           H
ATOM    407  HB  THR A  26     -22.423  60.320  44.554  1.00 64.76           H
ATOM    408  HG1 THR A  26     -21.835  61.465  46.362  1.00 77.67           H
ATOM    409 HG21 THR A  26     -21.644  62.493  44.208  1.00 72.99           H
ATOM    410 HG22 THR A  26     -22.770  62.155  43.154  1.00 72.99           H
ATOM    411 HG23 THR A  26     -23.107  63.054  44.407  1.00 72.99           H
ATOM    412  N   GLY A  27     -24.884  58.763  43.318  1.00 44.78           N
ATOM    413  CA  GLY A  27     -24.968  58.028  42.080  1.00 45.79           C
ATOM    414  C   GLY A  27     -23.643  57.829  41.395  1.00 41.69           C
ATOM    415  O   GLY A  27     -23.603  57.176  40.344  1.00 42.16           O
ATOM    416  H   GLY A  27     -24.997  58.271  44.015  1.00 53.75           H
ATOM    417  HA2 GLY A  27     -25.351  57.154  42.254  1.00 54.97           H
ATOM    418  HA3 GLY A  27     -25.556  58.500  41.469  1.00 54.97           H
ATOM    419  N   GLU A  28     -22.561  58.370  41.958  1.00 36.56           N
ATOM    420  CA  GLU A  28     -21.251  58.205  41.361  1.00 39.84           C
ATOM    421  C   GLU A  28     -20.837  56.741  41.365  1.00 35.85           C
ATOM    422  O   GLU A  28     -21.098  55.992  42.311  1.00 30.05           O
ATOM    423  CB  GLU A  28     -20.205  58.999  42.116  1.00 41.24           C
ATOM    424  CG  GLU A  28     -20.401  60.478  42.156  1.00 52.95           C
ATOM    425  CD  GLU A  28     -19.563  61.102  43.276  1.00 67.29           C
ATOM    426  OE1 GLU A  28     -19.880  60.841  44.470  1.00 64.60           O
ATOM    427  OE2 GLU A  28     -18.578  61.811  42.960  1.00 68.66           O1-
ATOM    428  H   GLU A  28     -22.565  58.834  42.683  1.00 43.89           H
ATOM    429  HA  GLU A  28     -21.272  58.517  40.443  1.00 47.82           H
ATOM    430  HB2 GLU A  28     -20.189  58.686  43.034  1.00 49.50           H
ATOM    431  HB3 GLU A  28     -19.342  58.834  41.705  1.00 49.50           H
ATOM    432  HG2 GLU A  28     -20.121  60.864  41.311  1.00 63.56           H
ATOM    433  HG3 GLU A  28     -21.335  60.676  42.325  1.00 63.56           H
ATOM    434  N   VAL A  29     -20.148  56.366  40.322  1.00 25.01           N
ATOM    435  CA  VAL A  29     -19.470  55.096  40.225  1.00 24.60           C
ATOM    436  C   VAL A  29     -18.052  55.332  40.705  1.00 24.40           C
ATOM    437  O   VAL A  29     -17.372  56.250  40.223  1.00 22.56           O
ATOM    438  CB  VAL A  29     -19.495  54.579  38.773  1.00 30.33           C
ATOM    439  CG1 VAL A  29     -18.593  53.426  38.592  1.00 26.61           C
ATOM    440  CG2 VAL A  29     -20.896  54.157  38.428  1.00 33.59           C
ATOM    441  H   VAL A  29     -20.052  56.852  39.619  1.00 30.03           H
ATOM    442  HA  VAL A  29     -19.897  54.444  40.803  1.00 29.54           H
ATOM    443  HB  VAL A  29     -19.224  55.287  38.168  1.00 36.41           H
ATOM    444 HG11 VAL A  29     -18.638  53.133  37.668  1.00 31.95           H
ATOM    445 HG12 VAL A  29     -17.687  53.697  38.809  1.00 31.95           H
ATOM    446 HG13 VAL A  29     -18.874  52.709  39.181  1.00 31.95           H
ATOM    447 HG21 VAL A  29     -20.911  53.831  37.514  1.00 40.33           H
ATOM    448 HG22 VAL A  29     -21.172  53.452  39.035  1.00 40.33           H
ATOM    449 HG23 VAL A  29     -21.487  54.921  38.518  1.00 40.33           H
ATOM    450  N   VAL A  30     -17.591  54.486  41.623  1.00 20.33           N
ATOM    451  CA  VAL A  30     -16.295  54.651  42.268  1.00 21.60           C
ATOM    452  C   VAL A  30     -15.649  53.279  42.412  1.00 23.76           C
ATOM    453  O   VAL A  30     -16.269  52.243  42.160  1.00 20.55           O
ATOM    454  CB  VAL A  30     -16.415  55.349  43.644  1.00 21.76           C
ATOM    455  CG1 VAL A  30     -17.055  56.732  43.499  1.00 32.53           C
ATOM    456  CG2 VAL A  30     -17.232  54.505  44.633  1.00 24.88           C
ATOM    457  H   VAL A  30     -18.023  53.793  41.894  1.00 24.41           H
ATOM    458  HA  VAL A  30     -15.726  55.196  41.703  1.00 25.93           H
ATOM    459  HB  VAL A  30     -15.527  55.469  44.015  1.00 26.13           H
ATOM    460 HG11 VAL A  30     -17.117  57.144  44.374  1.00 39.06           H
ATOM    461 HG12 VAL A  30     -16.503  57.275  42.915  1.00 39.06           H
ATOM    462 HG13 VAL A  30     -17.941  56.631  43.117  1.00 39.06           H
ATOM    463 HG21 VAL A  30     -17.285  54.974  45.480  1.00 29.88           H
ATOM    464 HG22 VAL A  30     -18.123  54.371  44.273  1.00 29.88           H
ATOM    465 HG23 VAL A  30     -16.793  53.649  44.756  1.00 29.88           H
ATOM    466  N   ALA A  31     -14.353  53.287  42.740  1.00 22.82           N
ATOM    467  CA  ALA A  31     -13.641  52.087  43.136  1.00 21.02           C
ATOM    468  C   ALA A  31     -13.515  52.077  44.646  1.00 24.15           C
ATOM    469  O   ALA A  31     -12.999  53.030  45.249  1.00 25.89           O
ATOM    470  CB  ALA A  31     -12.255  52.022  42.500  1.00 22.09           C
ATOM    471  H   ALA A  31     -13.863  53.993  42.738  1.00 27.39           H
ATOM    472  HA  ALA A  31     -14.144  51.304  42.861  1.00 25.23           H
ATOM    473  HB1 ALA A  31     -11.813  51.208  42.789  1.00 26.52           H
ATOM    474  HB2 ALA A  31     -12.350  52.022  41.534  1.00 26.52           H
ATOM    475  HB3 ALA A  31     -11.742  52.796  42.782  1.00 26.52           H
ATOM    476  N   LEU A  32     -13.976  51.008  45.251  1.00 25.22           N
ATOM    477  CA  LEU A  32     -13.986  50.907  46.698  1.00 27.68           C
ATOM    478  C   LEU A  32     -12.953  49.871  47.111  1.00 22.35           C
ATOM    479  O   LEU A  32     -13.018  48.721  46.682  1.00 25.51           O
ATOM    480  CB  LEU A  32     -15.378  50.532  47.186  1.00 28.02           C
ATOM    481  CG  LEU A  32     -15.583  50.403  48.691  1.00 32.00           C
ATOM    482  CD1 LEU A  32     -15.268  51.698  49.361  1.00 32.75           C
ATOM    483  CD2 LEU A  32     -17.014  50.046  48.897  1.00 36.15           C
ATOM    484  H   LEU A  32     -14.292  50.318  44.847  1.00 30.29           H
ATOM    485  HA  LEU A  32     -13.741  51.761  47.087  1.00 33.23           H
ATOM    486  HB2 LEU A  32     -15.998  51.209  46.872  1.00 33.64           H
ATOM    487  HB3 LEU A  32     -15.614  49.677  46.793  1.00 33.64           H
ATOM    488  HG  LEU A  32     -15.018  49.703  49.053  1.00 38.42           H
ATOM    489 HD11 LEU A  32     -15.403  51.600  50.317  1.00 39.31           H
ATOM    490 HD12 LEU A  32     -14.344  51.930  49.179  1.00 39.31           H
ATOM    491 HD13 LEU A  32     -15.857  52.385  49.012  1.00 39.31           H
ATOM    492 HD21 LEU A  32     -17.183  49.955  49.848  1.00 43.39           H
ATOM    493 HD22 LEU A  32     -17.571  50.749  48.527  1.00 43.39           H
ATOM    494 HD23 LEU A  32     -17.197  49.206  48.446  1.00 43.39           H
ATOM    495  N   LYS A  33     -12.002  50.279  47.928  1.00 24.58           N
ATOM    496  CA  LYS A  33     -10.946  49.386  48.381  1.00 32.41           C
ATOM    497  C   LYS A  33     -11.175  49.146  49.871  1.00 30.60           C
ATOM    498  O   LYS A  33     -11.090  50.079  50.673  1.00 27.44           O
ATOM    499  CB  LYS A  33      -9.570  49.985  48.090  1.00 27.61           C
ATOM    500  CG  LYS A  33      -8.368  49.048  48.320  1.00 35.17           C
ATOM    501  CD  LYS A  33      -7.081  49.747  47.876  1.00 43.60           C
ATOM    502  CE  LYS A  33      -5.869  48.847  48.004  1.00 51.64           C
ATOM    503  NZ  LYS A  33      -5.949  47.749  47.036  1.00 54.37           N1+
ATOM    504  H   LYS A  33     -11.943  51.078  48.241  1.00 29.51           H
ATOM    505  HA  LYS A  33     -11.018  48.537  47.918  1.00 38.90           H
ATOM    506  HB2 LYS A  33      -9.548  50.262  47.161  1.00 33.15           H
ATOM    507  HB3 LYS A  33      -9.447  50.759  48.661  1.00 33.15           H
ATOM    508  HG2 LYS A  33      -8.296  48.836  49.264  1.00 42.22           H
ATOM    509  HG3 LYS A  33      -8.479  48.240  47.795  1.00 42.22           H
ATOM    510  HD2 LYS A  33      -7.166  50.008  46.946  1.00 52.34           H
ATOM    511  HD3 LYS A  33      -6.937  50.529  48.431  1.00 52.34           H
ATOM    512  HE2 LYS A  33      -5.065  49.358  47.825  1.00 61.99           H
ATOM    513  HE3 LYS A  33      -5.839  48.468  48.897  1.00 61.99           H
ATOM    514  HZ1 LYS A  33      -5.235  47.223  47.114  1.00 65.25           H
ATOM    515  HZ2 LYS A  33      -6.682  47.267  47.183  1.00 65.25           H
ATOM    516  HZ3 LYS A  33      -5.978  48.076  46.208  1.00 65.25           H
ATOM    517  N   LYS A  34     -11.483  47.901  50.224  1.00 30.55           N
ATOM    518  CA  LYS A  34     -11.629  47.478  51.611  1.00 38.33           C
ATOM    519  C   LYS A  34     -10.258  46.999  52.050  1.00 43.61           C
ATOM    520  O   LYS A  34      -9.735  46.019  51.513  1.00 42.51           O
ATOM    521  CB  LYS A  34     -12.674  46.374  51.736  1.00 46.16           C
ATOM    522  CG  LYS A  34     -12.640  45.599  53.077  1.00 52.06           C
ATOM    523  CD  LYS A  34     -13.379  44.233  52.996  1.00 60.65           C
ATOM    524  CE  LYS A  34     -12.773  43.267  51.929  1.00 65.26           C
ATOM    525  NZ  LYS A  34     -13.510  41.967  51.733  1.00 62.97           N1+
ATOM    526  H   LYS A  34     -11.615  47.265  49.659  1.00 36.67           H
ATOM    527  HA  LYS A  34     -11.895  48.231  52.163  1.00 46.01           H
ATOM    528  HB2 LYS A  34     -13.555  46.771  51.648  1.00 55.41           H
ATOM    529  HB3 LYS A  34     -12.533  45.733  51.022  1.00 55.41           H
ATOM    530  HG2 LYS A  34     -11.717  45.427  53.320  1.00 62.49           H
ATOM    531  HG3 LYS A  34     -13.070  46.134  53.762  1.00 62.49           H
ATOM    532  HD2 LYS A  34     -13.325  43.795  53.859  1.00 72.80           H
ATOM    533  HD3 LYS A  34     -14.307  44.391  52.763  1.00 72.80           H
ATOM    534  HE2 LYS A  34     -12.761  43.725  51.073  1.00 78.33           H
ATOM    535  HE3 LYS A  34     -11.866  43.050  52.192  1.00 78.33           H
ATOM    536  HZ1 LYS A  34     -13.102  41.478  51.112  1.00 75.58           H
ATOM    537  HZ2 LYS A  34     -13.527  41.510  52.496  1.00 75.58           H
ATOM    538  HZ3 LYS A  34     -14.345  42.128  51.473  1.00 75.58           H
ATOM    539  N   ILE A  35      -9.661  47.702  52.985  1.00 42.26           N
ATOM    540  CA  ILE A  35      -8.282  47.423  53.352  1.00 44.36           C
ATOM    541  C   ILE A  35      -8.208  46.281  54.357  1.00 53.42           C
ATOM    542  O   ILE A  35      -9.005  46.189  55.313  1.00 43.45           O
ATOM    543  CB  ILE A  35      -7.611  48.695  53.878  1.00 41.06           C
ATOM    544  CG1 ILE A  35      -7.408  49.644  52.693  1.00 48.06           C
ATOM    545  CG2 ILE A  35      -6.303  48.352  54.548  1.00 50.03           C
ATOM    546  CD1 ILE A  35      -6.772  50.918  53.036  1.00 54.68           C
ATOM    547  H   ILE A  35     -10.025  48.344  53.425  1.00 50.72           H
ATOM    548  HA  ILE A  35      -7.800  47.145  52.557  1.00 53.24           H
ATOM    549  HB  ILE A  35      -8.197  49.117  54.525  1.00 49.29           H
ATOM    550 HG12 ILE A  35      -6.848  49.203  52.036  1.00 57.69           H
ATOM    551 HG13 ILE A  35      -8.274  49.843  52.304  1.00 57.69           H
ATOM    552 HG21 ILE A  35      -5.893  49.168  54.874  1.00 60.05           H
ATOM    553 HG22 ILE A  35      -6.476  47.749  55.288  1.00 60.05           H
ATOM    554 HG23 ILE A  35      -5.720  47.924  53.901  1.00 60.05           H
ATOM    555 HD11 ILE A  35      -6.684  51.452  52.231  1.00 65.63           H
ATOM    556 HD12 ILE A  35      -7.325  51.382  53.683  1.00 65.63           H
ATOM    557 HD13 ILE A  35      -5.897  50.741  53.414  1.00 65.63           H
ATOM    558  N   ARG A  36      -7.225  45.410  54.119  1.00 53.64           N
ATOM    559  CA  ARG A  36      -6.961  44.208  54.899  1.00 58.30           C
ATOM    560  C   ARG A  36      -5.625  44.361  55.612  1.00 50.43           C
ATOM    561  O   ARG A  36      -5.576  44.316  56.838  1.00 63.56           O
ATOM    562  CB  ARG A  36      -6.938  42.963  53.997  1.00 58.35           C
ATOM    563  H   ARG A  36      -6.669  45.507  53.470  1.00 64.39           H
ATOM    564  HA  ARG A  36      -7.656  44.094  55.566  1.00 69.98           H
ATOM    565  HB1 ARG A  36      -6.147  42.994  53.436  1.00 70.04           H
ATOM    566  HB3 ARG A  36      -6.919  42.169  54.554  1.00 70.04           H
ATOM    567  HC  ARG A  36      -4.780  44.508  55.097  1.00 60.53           H
ATOM    568  N   VAL A  44      -6.907  50.148  63.459  1.00 63.01           N
ATOM    569  CA  VAL A  44      -6.156  50.802  62.393  1.00 61.34           C
ATOM    570  C   VAL A  44      -5.082  51.700  62.996  1.00 62.75           C
ATOM    571  O   VAL A  44      -5.419  52.633  63.720  1.00 63.80           O
ATOM    572  CB  VAL A  44      -7.102  51.625  61.469  1.00 65.32           C
ATOM    573  CG1 VAL A  44      -6.308  52.557  60.528  1.00 60.46           C
ATOM    574  CG2 VAL A  44      -8.063  50.697  60.680  1.00 63.63           C
ATOM    575  H1  VAL A  44      -7.481  49.478  63.081  1.00 75.63           H
ATOM    576  H2  VAL A  44      -7.437  50.799  63.923  1.00 75.63           H
ATOM    577  HA  VAL A  44      -5.717  50.127  61.853  1.00 73.62           H
ATOM    578  HB  VAL A  44      -7.652  52.191  62.031  1.00 78.40           H
ATOM    579 HG11 VAL A  44      -5.360  52.446  60.700  1.00 72.57           H
ATOM    580 HG12 VAL A  44      -6.508  52.322  59.609  1.00 72.57           H
ATOM    581 HG13 VAL A  44      -6.571  53.475  60.699  1.00 72.57           H
ATOM    582 HG21 VAL A  44      -7.881  49.776  60.923  1.00 76.37           H
ATOM    583 HG22 VAL A  44      -8.978  50.926  60.907  1.00 76.37           H
ATOM    584 HG23 VAL A  44      -7.915  50.825  59.730  1.00 76.37           H
ATOM    585  N   PRO A  45      -3.807  51.440  62.690  1.00 60.96           N
ATOM    586  CA  PRO A  45      -2.733  52.320  63.177  1.00 60.59           C
ATOM    587  C   PRO A  45      -2.972  53.785  62.838  1.00 62.31           C
ATOM    588  O   PRO A  45      -3.383  54.131  61.727  1.00 61.24           O
ATOM    589  CB  PRO A  45      -1.491  51.786  62.459  1.00 60.83           C
ATOM    590  CG  PRO A  45      -1.790  50.364  62.225  1.00 64.34           C
ATOM    591  CD  PRO A  45      -3.262  50.284  61.955  1.00 60.20           C
ATOM    592  HA  PRO A  45      -2.621  52.222  64.136  1.00 72.73           H
ATOM    593  HB2 PRO A  45      -1.368  52.255  61.619  1.00 73.01           H
ATOM    594  HB3 PRO A  45      -0.712  51.885  63.029  1.00 73.01           H
ATOM    595  HG2 PRO A  45      -1.286  50.049  61.459  1.00 77.22           H
ATOM    596  HG3 PRO A  45      -1.562  49.851  63.016  1.00 77.22           H
ATOM    597  HD2 PRO A  45      -3.437  50.375  61.005  1.00 72.26           H
ATOM    598  HD3 PRO A  45      -3.626  49.457  62.307  1.00 72.26           H
ATOM    599  N   SER A  46      -2.667  54.656  63.809  1.00 66.18           N
ATOM    600  CA  SER A  46      -2.866  56.094  63.628  1.00 60.68           C
ATOM    601  C   SER A  46      -1.964  56.647  62.536  1.00 55.67           C
ATOM    602  O   SER A  46      -2.361  57.548  61.793  1.00 57.35           O
ATOM    603  CB  SER A  46      -2.602  56.843  64.937  1.00 65.14           C
ATOM    604  OG  SER A  46      -3.486  56.429  65.971  1.00 71.48           O
ATOM    605  H   SER A  46      -2.346  54.438  64.576  1.00 79.43           H
ATOM    606  HA  SER A  46      -3.787  56.257  63.368  1.00 72.83           H
ATOM    607  HB2 SER A  46      -1.690  56.670  65.218  1.00 78.18           H
ATOM    608  HB3 SER A  46      -2.724  57.793  64.784  1.00 78.18           H
ATOM    609  HG  SER A  46      -3.322  56.854  66.677  1.00 85.79           H
ATOM    610  N   THR A  47      -0.735  56.145  62.443  1.00 59.68           N
ATOM    611  CA  THR A  47       0.171  56.614  61.402  1.00 62.28           C
ATOM    612  C   THR A  47      -0.368  56.289  60.010  1.00 59.22           C
ATOM    613  O   THR A  47      -0.170  57.064  59.069  1.00 59.58           O
ATOM    614  CB  THR A  47       1.553  55.995  61.607  1.00 60.85           C
ATOM    615  OG1 THR A  47       1.407  54.596  61.881  1.00 55.37           O
ATOM    616  CG2 THR A  47       2.271  56.676  62.763  1.00 60.30           C
ATOM    617  H   THR A  47      -0.407  55.542  62.961  1.00 71.63           H
ATOM    618  HA  THR A  47       0.260  57.577  61.472  1.00 74.75           H
ATOM    619  HB  THR A  47       2.083  56.114  60.803  1.00 73.03           H
ATOM    620  HG1 THR A  47       2.162  54.246  61.996  1.00 66.46           H
ATOM    621 HG21 THR A  47       3.147  56.279  62.888  1.00 72.38           H
ATOM    622 HG22 THR A  47       2.376  57.622  62.576  1.00 72.38           H
ATOM    623 HG23 THR A  47       1.758  56.571  63.579  1.00 72.38           H
ATOM    624  N   ALA A  48      -1.038  55.141  59.851  1.00 56.07           N
ATOM    625  CA  ALA A  48      -1.626  54.794  58.555  1.00 57.99           C
ATOM    626  C   ALA A  48      -2.685  55.806  58.149  1.00 55.22           C
ATOM    627  O   ALA A  48      -2.714  56.274  57.002  1.00 48.05           O
ATOM    628  CB  ALA A  48      -2.240  53.399  58.609  1.00 56.92           C
ATOM    629  H   ALA A  48      -1.163  54.556  60.469  1.00 67.30           H
ATOM    630  HA  ALA A  48      -0.931  54.794  57.878  1.00 69.60           H
ATOM    631  HB1 ALA A  48      -2.623  53.190  57.743  1.00 68.31           H
ATOM    632  HB2 ALA A  48      -1.547  52.758  58.829  1.00 68.31           H
ATOM    633  HB3 ALA A  48      -2.932  53.386  59.289  1.00 68.31           H
ATOM    634  N   ILE A  49      -3.578  56.141  59.085  1.00 54.43           N
ATOM    635  CA  ILE A  49      -4.597  57.155  58.839  1.00 50.97           C
ATOM    636  C   ILE A  49      -3.949  58.444  58.360  1.00 48.66           C
ATOM    637  O   ILE A  49      -4.408  59.062  57.397  1.00 44.46           O
ATOM    638  CB  ILE A  49      -5.439  57.378  60.110  1.00 54.89           C
ATOM    639  CG1 ILE A  49      -6.195  56.094  60.474  1.00 49.37           C
ATOM    640  CG2 ILE A  49      -6.411  58.561  59.941  1.00 52.40           C
ATOM    641  CD1 ILE A  49      -7.241  55.698  59.472  1.00 52.39           C
ATOM    642  H   ILE A  49      -3.612  55.793  59.871  1.00 65.33           H
ATOM    643  HA  ILE A  49      -5.190  56.841  58.139  1.00 61.18           H
ATOM    644  HB  ILE A  49      -4.834  57.587  60.839  1.00 65.88           H
ATOM    645 HG12 ILE A  49      -5.559  55.365  60.541  1.00 59.26           H
ATOM    646 HG13 ILE A  49      -6.638  56.224  61.327  1.00 59.26           H
ATOM    647 HG21 ILE A  49      -6.921  58.669  60.758  1.00 62.89           H
ATOM    648 HG22 ILE A  49      -5.899  59.365  59.761  1.00 62.89           H
ATOM    649 HG23 ILE A  49      -7.008  58.375  59.199  1.00 62.89           H
ATOM    650 HD11 ILE A  49      -7.672  54.883  59.772  1.00 62.89           H
ATOM    651 HD12 ILE A  49      -7.895  56.411  59.400  1.00 62.89           H
ATOM    652 HD13 ILE A  49      -6.815  55.552  58.613  1.00 62.89           H
ATOM    653  N   ARG A  50      -2.854  58.857  59.007  1.00 51.65           N
ATOM    654  CA  ARG A  50      -2.226  60.124  58.627  1.00 56.31           C
ATOM    655  C   ARG A  50      -1.487  59.993  57.300  1.00 50.61           C
ATOM    656  O   ARG A  50      -1.524  60.915  56.478  1.00 51.79           O
ATOM    657  CB  ARG A  50      -1.280  60.627  59.730  1.00 57.00           C
ATOM    658  CG  ARG A  50      -1.989  60.904  61.060  1.00 62.25           C
ATOM    659  CD  ARG A  50      -1.024  61.095  62.239  1.00 62.70           C
ATOM    660  NE  ARG A  50      -1.689  60.833  63.521  1.00 62.55           N
ATOM    661  CZ  ARG A  50      -1.097  60.931  64.712  1.00 70.08           C
ATOM    662  NH1 ARG A  50       0.176  61.308  64.783  1.00 74.64           N
ATOM    663  NH2 ARG A  50      -1.776  60.660  65.835  1.00 63.63           N1+
ATOM    664  H   ARG A  50      -2.467  58.436  59.649  1.00 62.00           H
ATOM    665  HA  ARG A  50      -2.921  60.791  58.511  1.00 67.59           H
ATOM    666  HB2 ARG A  50      -0.599  59.955  59.890  1.00 68.42           H
ATOM    667  HB3 ARG A  50      -0.866  61.453  59.436  1.00 68.42           H
ATOM    668  HG2 ARG A  50      -2.516  61.714  60.972  1.00 74.72           H
ATOM    669  HG3 ARG A  50      -2.569  60.155  61.269  1.00 74.72           H
ATOM    670  HD2 ARG A  50      -0.281  60.478  62.148  1.00 75.26           H
ATOM    671  HD3 ARG A  50      -0.701  62.010  62.244  1.00 75.26           H
ATOM    672  HE  ARG A  50      -2.516  60.600  63.503  1.00 75.07           H
ATOM    673 HH11 ARG A  50       0.615  61.479  64.064  1.00 89.59           H
ATOM    674 HH12 ARG A  50       0.562  61.375  65.549  1.00 89.59           H
ATOM    675 HH21 ARG A  50      -2.601  60.420  65.791  1.00 76.38           H
ATOM    676 HH22 ARG A  50      -1.390  60.732  66.599  1.00 76.38           H
ATOM    677  N   GLU A  51      -0.827  58.853  57.062  1.00 47.60           N
ATOM    678  CA  GLU A  51      -0.189  58.614  55.764  1.00 53.05           C
ATOM    679  C   GLU A  51      -1.217  58.609  54.630  1.00 52.07           C
ATOM    680  O   GLU A  51      -0.966  59.155  53.544  1.00 48.13           O
ATOM    681  CB  GLU A  51       0.579  57.285  55.781  1.00 57.87           C
ATOM    682  CG  GLU A  51       1.805  57.250  56.713  1.00 65.33           C
ATOM    683  CD  GLU A  51       2.879  58.271  56.334  1.00 72.98           C
ATOM    684  OE1 GLU A  51       2.806  59.420  56.829  1.00 76.95           O
ATOM    685  OE2 GLU A  51       3.786  57.931  55.542  1.00 73.17           O1-
ATOM    686  H   GLU A  51      -0.735  58.212  57.628  1.00 57.14           H
ATOM    687  HA  GLU A  51       0.446  59.325  55.589  1.00 63.67           H
ATOM    688  HB2 GLU A  51      -0.027  56.584  56.068  1.00 69.46           H
ATOM    689  HB3 GLU A  51       0.890  57.098  54.882  1.00 69.46           H
ATOM    690  HG2 GLU A  51       1.517  57.441  57.619  1.00 78.41           H
ATOM    691  HG3 GLU A  51       2.205  56.367  56.673  1.00 78.41           H
ATOM    692  N   ILE A  52      -2.369  57.971  54.855  1.00 47.44           N
ATOM    693  CA  ILE A  52      -3.425  57.959  53.845  1.00 46.18           C
ATOM    694  C   ILE A  52      -3.947  59.370  53.638  1.00 48.45           C
ATOM    695  O   ILE A  52      -4.204  59.799  52.503  1.00 40.69           O
ATOM    696  CB  ILE A  52      -4.540  56.977  54.268  1.00 39.85           C
ATOM    697  CG1 ILE A  52      -4.014  55.539  54.319  1.00 43.16           C
ATOM    698  CG2 ILE A  52      -5.725  57.047  53.357  1.00 48.92           C
ATOM    699  CD1 ILE A  52      -3.351  55.067  53.085  1.00 50.52           C
ATOM    700  H   ILE A  52      -2.561  57.543  55.576  1.00 56.95           H
ATOM    701  HA  ILE A  52      -3.056  57.649  53.004  1.00 55.44           H
ATOM    702  HB  ILE A  52      -4.833  57.222  55.160  1.00 47.84           H
ATOM    703 HG12 ILE A  52      -3.369  55.473  55.041  1.00 51.81           H
ATOM    704 HG13 ILE A  52      -4.760  54.944  54.495  1.00 51.81           H
ATOM    705 HG21 ILE A  52      -6.395  56.416  53.662  1.00 58.72           H
ATOM    706 HG22 ILE A  52      -6.085  57.948  53.376  1.00 58.72           H
ATOM    707 HG23 ILE A  52      -5.443  56.822  52.456  1.00 58.72           H
ATOM    708 HD11 ILE A  52      -3.055  54.152  53.216  1.00 60.63           H
ATOM    709 HD12 ILE A  52      -3.984  55.108  52.351  1.00 60.63           H
ATOM    710 HD13 ILE A  52      -2.590  55.638  52.898  1.00 60.63           H
ATOM    711  N   SER A  53      -4.056  60.134  54.730  1.00 43.35           N
ATOM    712  CA  SER A  53      -4.677  61.450  54.658  1.00 54.05           C
ATOM    713  C   SER A  53      -3.888  62.396  53.763  1.00 49.81           C
ATOM    714  O   SER A  53      -4.483  63.256  53.100  1.00 49.08           O
ATOM    715  CB  SER A  53      -4.847  62.034  56.071  1.00 54.47           C
ATOM    716  OG  SER A  53      -5.908  61.390  56.776  1.00 50.22           O
ATOM    717  H   SER A  53      -3.780  59.912  55.514  1.00 52.04           H
ATOM    718  HA  SER A  53      -5.562  61.353  54.273  1.00 64.87           H
ATOM    719  HB2 SER A  53      -4.021  61.909  56.564  1.00 65.38           H
ATOM    720  HB3 SER A  53      -5.047  62.980  55.998  1.00 65.38           H
ATOM    721  HG  SER A  53      -5.748  60.569  56.849  1.00 60.28           H
ATOM    722  N   LEU A  54      -2.561  62.236  53.702  1.00 47.68           N
ATOM    723  CA  LEU A  54      -1.752  63.028  52.776  1.00 52.54           C
ATOM    724  C   LEU A  54      -2.057  62.683  51.323  1.00 53.52           C
ATOM    725  O   LEU A  54      -2.025  63.561  50.452  1.00 52.42           O
ATOM    726  CB  LEU A  54      -0.263  62.807  53.042  1.00 53.21           C
ATOM    727  CG  LEU A  54       0.234  63.117  54.456  1.00 59.97           C
ATOM    728  CD1 LEU A  54       1.736  62.815  54.572  1.00 56.37           C
ATOM    729  CD2 LEU A  54      -0.071  64.568  54.837  1.00 56.47           C
ATOM    730  H   LEU A  54      -2.112  61.682  54.182  1.00 57.24           H
ATOM    731  HA  LEU A  54      -1.946  63.969  52.909  1.00 63.06           H
ATOM    732  HB2 LEU A  54      -0.059  61.875  52.864  1.00 63.87           H
ATOM    733  HB3 LEU A  54       0.241  63.367  52.432  1.00 63.87           H
ATOM    734  HG  LEU A  54      -0.232  62.542  55.084  1.00 71.98           H
ATOM    735 HD11 LEU A  54       2.030  63.018  55.474  1.00 67.66           H
ATOM    736 HD12 LEU A  54       1.885  61.876  54.378  1.00 67.66           H
ATOM    737 HD13 LEU A  54       2.218  63.365  53.935  1.00 67.66           H
ATOM    738 HD21 LEU A  54       0.255  64.733  55.736  1.00 67.78           H
ATOM    739 HD22 LEU A  54       0.374  65.159  54.210  1.00 67.78           H
ATOM    740 HD23 LEU A  54      -1.030  64.709  54.802  1.00 67.78           H
ATOM    741  N   LEU A  55      -2.323  61.408  51.030  1.00 53.41           N
ATOM    742  CA  LEU A  55      -2.552  61.019  49.640  1.00 52.95           C
ATOM    743  C   LEU A  55      -3.790  61.680  49.038  1.00 46.31           C
ATOM    744  O   LEU A  55      -3.917  61.726  47.808  1.00 44.03           O
ATOM    745  CB  LEU A  55      -2.663  59.504  49.533  1.00 45.85           C
ATOM    746  CG  LEU A  55      -1.440  58.711  49.951  1.00 50.16           C
ATOM    747  CD1 LEU A  55      -1.740  57.243  49.753  1.00 57.44           C
ATOM    748  CD2 LEU A  55      -0.239  59.101  49.146  1.00 54.34           C
ATOM    749  H   LEU A  55      -2.376  60.767  51.601  1.00 64.11           H
ATOM    750  HA  LEU A  55      -1.786  61.295  49.112  1.00 63.56           H
ATOM    751  HB2 LEU A  55      -3.400  59.213  50.092  1.00 55.04           H
ATOM    752  HB3 LEU A  55      -2.851  59.277  48.609  1.00 55.04           H
ATOM    753  HG  LEU A  55      -1.252  58.867  50.890  1.00 60.20           H
ATOM    754 HD11 LEU A  55      -0.964  56.724  50.017  1.00 68.94           H
ATOM    755 HD12 LEU A  55      -2.503  57.000  50.300  1.00 68.94           H
ATOM    756 HD13 LEU A  55      -1.940  57.086  48.817  1.00 68.94           H
ATOM    757 HD21 LEU A  55       0.521  58.575  49.439  1.00 65.23           H
ATOM    758 HD22 LEU A  55      -0.419  58.929  48.208  1.00 65.23           H
ATOM    759 HD23 LEU A  55      -0.062  60.045  49.281  1.00 65.23           H
ATOM    760  N   LYS A  56      -4.706  62.194  49.864  1.00 46.13           N
ATOM    761  CA  LYS A  56      -5.868  62.902  49.331  1.00 50.49           C
ATOM    762  C   LYS A  56      -5.497  64.230  48.680  1.00 50.56           C
ATOM    763  O   LYS A  56      -6.222  64.697  47.795  1.00 50.82           O
ATOM    764  CB  LYS A  56      -6.891  63.157  50.436  1.00 54.62           C
ATOM    765  CG  LYS A  56      -7.693  61.959  50.800  1.00 53.72           C
ATOM    766  CD  LYS A  56      -8.969  62.363  51.520  1.00 57.70           C
ATOM    767  CE  LYS A  56      -8.647  63.130  52.781  1.00 65.72           C
ATOM    768  NZ  LYS A  56      -7.610  62.412  53.595  1.00 73.21           N1+
ATOM    769  H   LYS A  56      -4.677  62.146  50.722  1.00 55.38           H
ATOM    770  HA  LYS A  56      -6.290  62.348  48.656  1.00 60.60           H
ATOM    771  HB2 LYS A  56      -6.424  63.455  51.232  1.00 65.56           H
ATOM    772  HB3 LYS A  56      -7.507  63.846  50.139  1.00 65.56           H
ATOM    773  HG2 LYS A  56      -7.935  61.476  49.995  1.00 64.48           H
ATOM    774  HG3 LYS A  56      -7.174  61.392  51.392  1.00 64.48           H
ATOM    775  HD2 LYS A  56      -9.500  62.933  50.941  1.00 69.25           H
ATOM    776  HD3 LYS A  56      -9.469  61.568  51.764  1.00 69.25           H
ATOM    777  HE2 LYS A  56      -8.299  64.005  52.546  1.00 78.87           H
ATOM    778  HE3 LYS A  56      -9.450  63.219  53.317  1.00 78.87           H
ATOM    779  HZ1 LYS A  56      -7.430  62.874  54.334  1.00 87.87           H
ATOM    780  HZ2 LYS A  56      -7.909  61.605  53.824  1.00 87.87           H
ATOM    781  HZ3 LYS A  56      -6.862  62.320  53.122  1.00 87.87           H
ATOM    782  N   GLU A  57      -4.401  64.863  49.108  1.00 48.95           N
ATOM    783  CA  GLU A  57      -3.974  66.147  48.551  1.00 58.28           C
ATOM    784  C   GLU A  57      -3.071  66.000  47.335  1.00 54.45           C
ATOM    785  O   GLU A  57      -2.521  67.003  46.875  1.00 60.68           O
ATOM    786  CB  GLU A  57      -3.212  66.976  49.593  1.00 61.09           C
ATOM    787  CG  GLU A  57      -3.824  67.015  50.973  1.00 66.93           C
ATOM    788  CD  GLU A  57      -5.289  67.434  50.958  1.00 71.97           C
ATOM    789  OE1 GLU A  57      -5.635  68.404  50.243  1.00 74.83           O
ATOM    790  OE2 GLU A  57      -6.096  66.779  51.655  1.00 72.89           O1-
ATOM    791  H   GLU A  57      -3.884  64.564  49.728  1.00 58.76           H
ATOM    792  HA  GLU A  57      -4.758  66.650  48.283  1.00 69.95           H
ATOM    793  HB2 GLU A  57      -2.318  66.609  49.682  1.00 73.32           H
ATOM    794  HB3 GLU A  57      -3.155  67.891  49.274  1.00 73.32           H
ATOM    795  HG2 GLU A  57      -3.770  66.131  51.368  1.00 80.33           H
ATOM    796  HG3 GLU A  57      -3.336  67.653  51.517  1.00 80.33           H
ATOM    797  N   LEU A  58      -2.872  64.783  46.843  1.00 48.48           N
ATOM    798  CA  LEU A  58      -1.978  64.500  45.728  1.00 43.66           C
ATOM    799  C   LEU A  58      -2.826  64.391  44.469  1.00 49.20           C
ATOM    800  O   LEU A  58      -3.259  63.306  44.078  1.00 50.80           O
ATOM    801  CB  LEU A  58      -1.218  63.215  46.012  1.00 56.96           C
ATOM    802  CG  LEU A  58       0.085  62.950  45.278  1.00 59.62           C
ATOM    803  CD1 LEU A  58       1.117  63.943  45.757  1.00 50.38           C
ATOM    804  CD2 LEU A  58       0.553  61.523  45.509  1.00 52.05           C
ATOM    805  H   LEU A  58      -3.258  64.079  47.152  1.00 58.19           H
ATOM    806  HA  LEU A  58      -1.343  65.225  45.619  1.00 52.40           H
ATOM    807  HB2 LEU A  58      -1.012  63.199  46.960  1.00 68.37           H
ATOM    808  HB3 LEU A  58      -1.808  62.473  45.807  1.00 68.37           H
ATOM    809  HG  LEU A  58      -0.048  63.080  44.326  1.00 71.56           H
ATOM    810 HD11 LEU A  58       1.952  63.779  45.292  1.00 60.47           H
ATOM    811 HD12 LEU A  58       0.803  64.841  45.568  1.00 60.47           H
ATOM    812 HD13 LEU A  58       1.243  63.831  46.712  1.00 60.47           H
ATOM    813 HD21 LEU A  58       1.385  61.382  45.030  1.00 62.48           H
ATOM    814 HD22 LEU A  58       0.691  61.386  46.460  1.00 62.48           H
ATOM    815 HD23 LEU A  58      -0.125  60.911  45.182  1.00 62.48           H
ATOM    816  N   ASN A  59      -3.062  65.528  43.820  1.00 41.28           N
ATOM    817  CA  ASN A  59      -3.960  65.611  42.685  1.00 42.35           C
ATOM    818  C   ASN A  59      -3.150  65.853  41.419  1.00 34.84           C
ATOM    819  O   ASN A  59      -2.371  66.807  41.338  1.00 35.14           O
ATOM    820  CB  ASN A  59      -4.998  66.705  42.943  1.00 43.78           C
ATOM    821  CG  ASN A  59      -5.754  66.470  44.263  1.00 54.93           C
ATOM    822  OD1 ASN A  59      -6.605  65.578  44.360  1.00 50.33           O
ATOM    823  ND2 ASN A  59      -5.409  67.251  45.300  1.00 59.23           N
ATOM    824  H   ASN A  59      -2.702  66.281  44.028  1.00 49.56           H
ATOM    825  HA  ASN A  59      -4.429  64.768  42.587  1.00 50.83           H
ATOM    826  HB2 ASN A  59      -4.551  67.564  42.999  1.00 52.55           H
ATOM    827  HB3 ASN A  59      -5.645  66.710  42.220  1.00 52.55           H
ATOM    828 HD21 ASN A  59      -5.803  67.157  46.058  1.00 71.10           H
ATOM    829 HD22 ASN A  59      -4.794  67.845  45.205  1.00 71.10           H
ATOM    830  N   HIS A  60      -3.313  64.964  40.436  1.00 31.19           N
ATOM    831  CA  HIS A  60      -2.584  65.098  39.182  1.00 28.22           C
ATOM    832  C   HIS A  60      -3.370  64.322  38.143  1.00 23.77           C
ATOM    833  O   HIS A  60      -3.985  63.321  38.503  1.00 26.26           O
ATOM    834  CB  HIS A  60      -1.168  64.544  39.343  1.00 27.11           C
ATOM    835  CG  HIS A  60      -0.321  64.708  38.137  1.00 21.90           C
ATOM    836  ND1 HIS A  60      -0.417  63.868  37.053  1.00 22.64           N
ATOM    837  CD2 HIS A  60       0.617  65.636  37.821  1.00 28.46           C
ATOM    838  CE1 HIS A  60       0.435  64.259  36.117  1.00 25.07           C
ATOM    839  NE2 HIS A  60       1.080  65.325  36.559  1.00 21.20           N
ATOM    840  H   HIS A  60      -3.835  64.281  40.474  1.00 37.44           H
ATOM    841  HA  HIS A  60      -2.536  66.030  38.918  1.00 33.88           H
ATOM    842  HB2 HIS A  60      -1.224  63.595  39.539  1.00 32.55           H
ATOM    843  HB3 HIS A  60      -0.734  65.006  40.076  1.00 32.55           H
ATOM    844  HD2 HIS A  60       0.902  66.340  38.357  1.00 34.17           H
ATOM    845  HE1 HIS A  60       0.564  63.847  35.293  1.00 30.10           H
ATOM    846  HE2 HIS A  60       1.685  65.757  36.127  1.00 25.45           H
ATOM    847  N   PRO A  61      -3.423  64.754  36.885  1.00 23.60           N
ATOM    848  CA  PRO A  61      -4.256  64.026  35.909  1.00 30.80           C
ATOM    849  C   PRO A  61      -3.805  62.590  35.600  1.00 28.12           C
ATOM    850  O   PRO A  61      -4.596  61.818  35.054  1.00 24.89           O
ATOM    851  CB  PRO A  61      -4.187  64.912  34.658  1.00 33.82           C
ATOM    852  CG  PRO A  61      -2.992  65.721  34.824  1.00 36.05           C
ATOM    853  CD  PRO A  61      -2.808  65.947  36.290  1.00 28.74           C
ATOM    854  HA  PRO A  61      -5.174  64.000  36.220  1.00 36.98           H
ATOM    855  HB2 PRO A  61      -4.115  64.355  33.867  1.00 40.60           H
ATOM    856  HB3 PRO A  61      -4.976  65.474  34.611  1.00 40.60           H
ATOM    857  HG2 PRO A  61      -2.230  65.245  34.459  1.00 43.28           H
ATOM    858  HG3 PRO A  61      -3.111  66.567  34.366  1.00 43.28           H
ATOM    859  HD2 PRO A  61      -1.865  65.990  36.511  1.00 34.50           H
ATOM    860  HD3 PRO A  61      -3.278  66.748  36.571  1.00 34.50           H
ATOM    861  N   ASN A  62      -2.582  62.194  35.940  1.00 25.09           N
ATOM    862  CA  ASN A  62      -2.126  60.827  35.696  1.00 24.10           C
ATOM    863  C   ASN A  62      -1.989  60.016  36.976  1.00 21.36           C
ATOM    864  O   ASN A  62      -1.317  58.983  36.968  1.00 19.10           O
ATOM    865  CB  ASN A  62      -0.815  60.867  34.938  1.00 21.72           C
ATOM    866  CG  ASN A  62      -0.978  61.585  33.625  1.00 22.48           C
ATOM    867  OD1 ASN A  62      -0.464  62.688  33.432  1.00 24.97           O
ATOM    868  ND2 ASN A  62      -1.724  60.972  32.719  1.00 21.72           N
ATOM    869  H   ASN A  62      -1.994  62.698  36.314  1.00 30.13           H
ATOM    870  HA  ASN A  62      -2.778  60.379  35.134  1.00 28.94           H
ATOM    871  HB2 ASN A  62      -0.152  61.339  35.465  1.00 26.08           H
ATOM    872  HB3 ASN A  62      -0.521  59.960  34.756  1.00 26.08           H
ATOM    873 HD21 ASN A  62      -1.852  61.335  31.950  1.00 26.08           H
ATOM    874 HD22 ASN A  62      -2.080  60.210  32.900  1.00 26.08           H
ATOM    875  N   ILE A  63      -2.650  60.449  38.056  1.00 21.66           N
ATOM    876  CA  ILE A  63      -2.753  59.704  39.309  1.00 18.34           C
ATOM    877  C   ILE A  63      -4.237  59.488  39.590  1.00 23.14           C
ATOM    878  O   ILE A  63      -5.036  60.415  39.431  1.00 22.68           O
ATOM    879  CB  ILE A  63      -2.074  60.450  40.469  1.00 20.92           C
ATOM    880  CG1 ILE A  63      -0.591  60.671  40.180  1.00 30.00           C
ATOM    881  CG2 ILE A  63      -2.259  59.685  41.704  1.00 30.89           C
ATOM    882  CD1 ILE A  63       0.067  61.676  41.159  1.00 40.01           C
ATOM    883  H   ILE A  63      -3.063  61.203  38.082  1.00 26.01           H
ATOM    884  HA  ILE A  63      -2.329  58.838  39.208  1.00 22.02           H
ATOM    885  HB  ILE A  63      -2.501  61.315  40.573  1.00 25.12           H
ATOM    886 HG12 ILE A  63      -0.124  59.824  40.260  1.00 36.01           H
ATOM    887 HG13 ILE A  63      -0.493  61.020  39.280  1.00 36.01           H
ATOM    888 HG21 ILE A  63      -1.830  60.157  42.435  1.00 37.08           H
ATOM    889 HG22 ILE A  63      -3.209  59.596  41.880  1.00 37.08           H
ATOM    890 HG23 ILE A  63      -1.858  58.809  41.595  1.00 37.08           H
ATOM    891 HD11 ILE A  63       1.004  61.775  40.927  1.00 48.03           H
ATOM    892 HD12 ILE A  63      -0.385  62.531  41.085  1.00 48.03           H
ATOM    893 HD13 ILE A  63      -0.016  61.335  42.064  1.00 48.03           H
ATOM    894  N   VAL A  64      -4.610  58.250  39.905  1.00 17.29           N
ATOM    895  CA  VAL A  64      -5.999  57.935  40.250  1.00 17.81           C
ATOM    896  C   VAL A  64      -6.352  58.649  41.548  1.00 23.95           C
ATOM    897  O   VAL A  64      -5.663  58.501  42.563  1.00 22.97           O
ATOM    898  CB  VAL A  64      -6.180  56.423  40.370  1.00 22.96           C
ATOM    899  CG1 VAL A  64      -7.591  56.037  40.764  1.00 25.38           C
ATOM    900  CG2 VAL A  64      -5.811  55.777  39.038  1.00 22.83           C
ATOM    901  H   VAL A  64      -4.079  57.573  39.928  1.00 20.76           H
ATOM    902  HA  VAL A  64      -6.587  58.260  39.551  1.00 21.38           H
ATOM    903  HB  VAL A  64      -5.574  56.084  41.048  1.00 27.57           H
ATOM    904 HG11 VAL A  64      -7.649  55.071  40.825  1.00 30.47           H
ATOM    905 HG12 VAL A  64      -7.799  56.436  41.623  1.00 30.47           H
ATOM    906 HG13 VAL A  64      -8.207  56.364  40.089  1.00 30.47           H
ATOM    907 HG21 VAL A  64      -5.925  54.816  39.112  1.00 27.41           H
ATOM    908 HG22 VAL A  64      -6.393  56.127  38.346  1.00 27.41           H
ATOM    909 HG23 VAL A  64      -4.887  55.985  38.832  1.00 27.41           H
ATOM    910  N   LYS A  65      -7.414  59.427  41.525  1.00 21.92           N
ATOM    911  CA  LYS A  65      -7.723  60.310  42.639  1.00 23.81           C
ATOM    912  C   LYS A  65      -8.283  59.517  43.826  1.00 24.24           C
ATOM    913  O   LYS A  65      -9.131  58.642  43.658  1.00 19.54           O
ATOM    914  CB  LYS A  65      -8.717  61.377  42.216  1.00 28.39           C
ATOM    915  CG  LYS A  65      -8.972  62.394  43.307  1.00 41.42           C
ATOM    916  CD  LYS A  65      -9.941  63.476  42.855  1.00 50.81           C
ATOM    917  CE  LYS A  65     -10.247  64.503  43.979  1.00 53.80           C
ATOM    918  NZ  LYS A  65     -11.359  65.462  43.591  1.00 53.13           N1+
ATOM    919  H   LYS A  65      -7.977  59.466  40.876  1.00 26.32           H
ATOM    920  HA  LYS A  65      -6.910  60.752  42.928  1.00 28.59           H
ATOM    921  HB2 LYS A  65      -8.368  61.847  41.442  1.00 34.09           H
ATOM    922  HB3 LYS A  65      -9.562  60.955  41.995  1.00 34.09           H
ATOM    923  HG2 LYS A  65      -9.355  61.946  44.078  1.00 49.72           H
ATOM    924  HG3 LYS A  65      -8.134  62.819  43.549  1.00 49.72           H
ATOM    925  HD2 LYS A  65      -9.555  63.956  42.106  1.00 60.99           H
ATOM    926  HD3 LYS A  65     -10.777  63.062  42.590  1.00 60.99           H
ATOM    927  HE2 LYS A  65     -10.524  64.028  44.778  1.00 64.58           H
ATOM    928  HE3 LYS A  65      -9.449  65.024  44.160  1.00 64.58           H
ATOM    929  HZ1 LYS A  65     -11.510  66.037  44.253  1.00 63.77           H
ATOM    930  HZ2 LYS A  65     -11.127  65.917  42.861  1.00 63.77           H
ATOM    931  HZ3 LYS A  65     -12.107  65.009  43.424  1.00 63.77           H
ATOM    932  N   LEU A  66      -7.771  59.800  45.022  1.00 22.97           N
ATOM    933  CA  LEU A  66      -8.346  59.264  46.249  1.00 25.28           C
ATOM    934  C   LEU A  66      -9.409  60.244  46.727  1.00 27.35           C
ATOM    935  O   LEU A  66      -9.097  61.361  47.124  1.00 30.16           O
ATOM    936  CB  LEU A  66      -7.273  59.026  47.296  1.00 31.96           C
ATOM    937  CG  LEU A  66      -7.800  58.644  48.688  1.00 31.25           C
ATOM    938  CD1 LEU A  66      -8.605  57.437  48.645  1.00 28.30           C
ATOM    939  CD2 LEU A  66      -6.628  58.434  49.657  1.00 36.74           C
ATOM    940  H   LEU A  66      -7.086  60.305  45.149  1.00 27.58           H
ATOM    941  HA  LEU A  66      -8.777  58.416  46.057  1.00 30.35           H
ATOM    942  HB2 LEU A  66      -6.699  58.305  46.992  1.00 38.37           H
ATOM    943  HB3 LEU A  66      -6.751  59.837  47.393  1.00 38.37           H
ATOM    944  HG  LEU A  66      -8.351  59.365  49.030  1.00 37.51           H
ATOM    945 HD11 LEU A  66      -8.916  57.233  49.541  1.00 33.98           H
ATOM    946 HD12 LEU A  66      -9.362  57.584  48.057  1.00 33.98           H
ATOM    947 HD13 LEU A  66      -8.061  56.707  48.309  1.00 33.98           H
ATOM    948 HD21 LEU A  66      -6.979  58.194  50.529  1.00 44.11           H
ATOM    949 HD22 LEU A  66      -6.064  57.721  49.320  1.00 44.11           H
ATOM    950 HD23 LEU A  66      -6.120  59.257  49.720  1.00 44.11           H
ATOM    951  N   LEU A  67     -10.665  59.821  46.653  1.00 27.12           N
ATOM    952  CA  LEU A  67     -11.811  60.681  46.931  1.00 33.57           C
ATOM    953  C   LEU A  67     -12.116  60.784  48.418  1.00 36.23           C
ATOM    954  O   LEU A  67     -12.364  61.878  48.932  1.00 27.68           O
ATOM    955  CB  LEU A  67     -13.031  60.148  46.211  1.00 30.01           C
ATOM    956  CG  LEU A  67     -12.818  59.972  44.716  1.00 29.95           C
ATOM    957  CD1 LEU A  67     -14.028  59.340  44.085  1.00 27.69           C
ATOM    958  CD2 LEU A  67     -12.561  61.318  44.119  1.00 34.56           C
ATOM    959  H   LEU A  67     -10.885  59.018  46.438  1.00 32.56           H
ATOM    960  HA  LEU A  67     -11.629  61.574  46.597  1.00 40.30           H
ATOM    961  HB2 LEU A  67     -13.261  59.282  46.583  1.00 36.03           H
ATOM    962  HB3 LEU A  67     -13.766  60.768  46.337  1.00 36.03           H
ATOM    963  HG  LEU A  67     -12.048  59.405  44.557  1.00 35.96           H
ATOM    964 HD11 LEU A  67     -13.869  59.238  43.133  1.00 33.25           H
ATOM    965 HD12 LEU A  67     -14.179  58.472  44.490  1.00 33.25           H
ATOM    966 HD13 LEU A  67     -14.796  59.913  44.233  1.00 33.25           H
ATOM    967 HD21 LEU A  67     -12.424  61.218  43.164  1.00 41.49           H
ATOM    968 HD22 LEU A  67     -13.328  61.889  44.286  1.00 41.49           H
ATOM    969 HD23 LEU A  67     -11.769  61.699  44.529  1.00 41.49           H
ATOM    970  N   ASP A  68     -12.120  59.657  49.121  1.00 33.85           N
ATOM    971  CA  ASP A  68     -12.497  59.678  50.522  1.00 35.68           C
ATOM    972  C   ASP A  68     -11.888  58.492  51.227  1.00 31.32           C
ATOM    973  O   ASP A  68     -11.643  57.444  50.632  1.00 28.16           O
ATOM    974  CB  ASP A  68     -14.015  59.657  50.729  1.00 40.73           C
ATOM    975  CG  ASP A  68     -14.597  61.051  50.870  1.00 47.91           C
ATOM    976  OD1 ASP A  68     -15.458  61.419  50.031  1.00 39.05           O
ATOM    977  OD2 ASP A  68     -14.166  61.775  51.813  1.00 50.63           O1-
ATOM    978  H   ASP A  68     -11.912  58.881  48.814  1.00 40.64           H
ATOM    979  HA  ASP A  68     -12.149  60.485  50.932  1.00 42.83           H
ATOM    980  HB2 ASP A  68     -14.434  59.232  49.964  1.00 48.90           H
ATOM    981  HB3 ASP A  68     -14.218  59.163  51.538  1.00 48.90           H
ATOM    982  N   VAL A  69     -11.637  58.696  52.507  1.00 30.21           N
ATOM    983  CA  VAL A  69     -11.170  57.673  53.425  1.00 37.75           C
ATOM    984  C   VAL A  69     -12.267  57.508  54.462  1.00 43.53           C
ATOM    985  O   VAL A  69     -12.732  58.499  55.036  1.00 33.86           O
ATOM    986  CB  VAL A  69      -9.835  58.080  54.071  1.00 39.77           C
ATOM    987  CG1 VAL A  69      -9.316  57.021  54.934  1.00 38.41           C
ATOM    988  CG2 VAL A  69      -8.832  58.405  52.999  1.00 41.13           C
ATOM    989  H   VAL A  69     -11.736  59.461  52.887  1.00 36.27           H
ATOM    990  HA  VAL A  69     -11.051  56.833  52.954  1.00 45.32           H
ATOM    991  HB  VAL A  69      -9.970  58.874  54.612  1.00 47.75           H
ATOM    992 HG11 VAL A  69      -8.477  57.313  55.322  1.00 46.11           H
ATOM    993 HG12 VAL A  69      -9.962  56.841  55.635  1.00 46.11           H
ATOM    994 HG13 VAL A  69      -9.175  56.222  54.402  1.00 46.11           H
ATOM    995 HG21 VAL A  69      -7.995  58.661  53.418  1.00 49.37           H
ATOM    996 HG22 VAL A  69      -8.699  57.621  52.444  1.00 49.37           H
ATOM    997 HG23 VAL A  69      -9.171  59.138  52.462  1.00 49.37           H
ATOM    998  N   ILE A  70     -12.732  56.285  54.646  1.00 36.47           N
ATOM    999  CA  ILE A  70     -13.816  56.017  55.579  1.00 39.21           C
ATOM   1000  C   ILE A  70     -13.268  55.046  56.597  1.00 38.30           C
ATOM   1001  O   ILE A  70     -12.937  53.899  56.275  1.00 33.01           O
ATOM   1002  CB  ILE A  70     -15.061  55.472  54.882  1.00 39.86           C
ATOM   1003  CG1 ILE A  70     -16.032  54.851  55.880  1.00 42.30           C
ATOM   1004  CG2 ILE A  70     -14.666  54.464  53.914  1.00 49.90           C
ATOM   1005  CD1 ILE A  70     -16.492  55.813  56.919  1.00 55.91           C
ATOM   1006  H   ILE A  70     -12.436  55.586  54.241  1.00 43.78           H
ATOM   1007  HA  ILE A  70     -14.057  56.837  56.037  1.00 47.06           H
ATOM   1008  HB  ILE A  70     -15.507  56.198  54.418  1.00 47.85           H
ATOM   1009 HG12 ILE A  70     -16.813  54.530  55.402  1.00 50.77           H
ATOM   1010 HG13 ILE A  70     -15.593  54.112  56.330  1.00 50.77           H
ATOM   1011 HG21 ILE A  70     -15.459  54.121  53.474  1.00 59.89           H
ATOM   1012 HG22 ILE A  70     -14.074  54.869  53.261  1.00 59.89           H
ATOM   1013 HG23 ILE A  70     -14.206  53.746  54.377  1.00 59.89           H
ATOM   1014 HD11 ILE A  70     -17.104  55.360  57.520  1.00 67.11           H
ATOM   1015 HD12 ILE A  70     -15.722  56.136  57.412  1.00 67.11           H
ATOM   1016 HD13 ILE A  70     -16.942  56.555  56.485  1.00 67.11           H
ATOM   1017  N   HIS A  71     -13.112  55.535  57.807  1.00 43.80           N
ATOM   1018  CA  HIS A  71     -12.638  54.758  58.932  1.00 41.46           C
ATOM   1019  C   HIS A  71     -13.834  54.631  59.873  1.00 38.70           C
ATOM   1020  O   HIS A  71     -14.172  55.573  60.595  1.00 35.96           O
ATOM   1021  CB  HIS A  71     -11.448  55.456  59.560  1.00 36.50           C
ATOM   1022  CG  HIS A  71     -10.853  54.717  60.704  1.00 39.15           C
ATOM   1023  ND1 HIS A  71     -10.977  53.351  60.849  1.00 47.78           N
ATOM   1024  CD2 HIS A  71     -10.119  55.147  61.757  1.00 45.13           C
ATOM   1025  CE1 HIS A  71     -10.343  52.972  61.945  1.00 51.86           C
ATOM   1026  NE2 HIS A  71      -9.812  54.044  62.513  1.00 52.02           N
ATOM   1027  H   HIS A  71     -13.281  56.353  58.011  1.00 52.58           H
ATOM   1028  HA  HIS A  71     -12.370  53.873  58.638  1.00 49.77           H
ATOM   1029  HB2 HIS A  71     -11.731  56.325  59.884  1.00 43.81           H
ATOM   1030  HB3 HIS A  71     -10.758  55.565  58.887  1.00 43.81           H
ATOM   1031  HD1 HIS A  71     -11.397  52.828  60.311  1.00 57.35           H
ATOM   1032  HD2 HIS A  71      -9.867  56.025  61.933  1.00 54.18           H
ATOM   1033  HE1 HIS A  71     -10.281  52.101  62.263  1.00 62.25           H
ATOM   1034  N   THR A  72     -14.491  53.488  59.807  1.00 43.76           N
ATOM   1035  CA  THR A  72     -15.685  53.194  60.582  1.00 50.92           C
ATOM   1036  C   THR A  72     -15.528  51.799  61.154  1.00 53.64           C
ATOM   1037  O   THR A  72     -14.965  50.915  60.495  1.00 45.18           O
ATOM   1038  CB  THR A  72     -16.989  53.256  59.739  1.00 51.20           C
ATOM   1039  OG1 THR A  72     -17.331  54.618  59.470  1.00 56.02           O
ATOM   1040  CG2 THR A  72     -18.185  52.608  60.486  1.00 56.55           C
ATOM   1041  H   THR A  72     -14.255  52.838  59.297  1.00 52.53           H
ATOM   1042  HA  THR A  72     -15.761  53.823  61.316  1.00 61.12           H
ATOM   1043  HB  THR A  72     -16.857  52.784  58.902  1.00 61.46           H
ATOM   1044  HG1 THR A  72     -18.036  54.652  59.015  1.00 67.24           H
ATOM   1045 HG21 THR A  72     -18.985  52.661  59.939  1.00 67.87           H
ATOM   1046 HG22 THR A  72     -17.993  51.677  60.675  1.00 67.87           H
ATOM   1047 HG23 THR A  72     -18.345  53.073  61.322  1.00 67.87           H
ATOM   1048  N   GLU A  73     -16.031  51.621  62.387  1.00 57.72           N
ATOM   1049  CA  GLU A  73     -16.039  50.326  63.076  1.00 53.06           C
ATOM   1050  C   GLU A  73     -14.674  49.654  63.017  1.00 50.28           C
ATOM   1051  O   GLU A  73     -14.560  48.447  62.795  1.00 59.06           O
ATOM   1052  CB  GLU A  73     -17.123  49.409  62.510  1.00 62.80           C
ATOM   1053  CG  GLU A  73     -18.532  49.832  62.918  1.00 67.34           C
ATOM   1054  CD  GLU A  73     -19.568  48.795  62.574  1.00 71.40           C
ATOM   1055  OE1 GLU A  73     -20.505  48.612  63.389  1.00 72.99           O
ATOM   1056  OE2 GLU A  73     -19.430  48.162  61.502  1.00 71.22           O1-
ATOM   1057  H   GLU A  73     -16.380  52.254  62.852  1.00 69.28           H
ATOM   1058  HA  GLU A  73     -16.247  50.478  64.011  1.00 63.69           H
ATOM   1059  HB2 GLU A  73     -17.074  49.424  61.541  1.00 75.37           H
ATOM   1060  HB3 GLU A  73     -16.975  48.507  62.835  1.00 75.37           H
ATOM   1061  HG2 GLU A  73     -18.555  49.973  63.877  1.00 80.82           H
ATOM   1062  HG3 GLU A  73     -18.763  50.653  62.455  1.00 80.82           H
ATOM   1063  N   ASN A  74     -13.628  50.453  63.236  1.00 44.50           N
ATOM   1064  CA  ASN A  74     -12.243  49.989  63.210  1.00 51.82           C
ATOM   1065  C   ASN A  74     -11.885  49.261  61.915  1.00 50.71           C
ATOM   1066  O   ASN A  74     -11.046  48.356  61.907  1.00 50.05           O
ATOM   1067  CB  ASN A  74     -11.968  49.115  64.420  1.00 53.38           C
ATOM   1068  CG  ASN A  74     -12.091  49.887  65.673  1.00 55.91           C
ATOM   1069  OD1 ASN A  74     -11.356  50.853  65.867  1.00 50.91           O
ATOM   1070  ND2 ASN A  74     -13.059  49.524  66.516  1.00 63.23           N
ATOM   1071  H   ASN A  74     -13.700  51.293  63.407  1.00 53.42           H
ATOM   1072  HA  ASN A  74     -11.661  50.762  63.275  1.00 62.20           H
ATOM   1073  HB2 ASN A  74     -12.611  48.388  64.445  1.00 64.08           H
ATOM   1074  HB3 ASN A  74     -11.065  48.764  64.365  1.00 64.08           H
ATOM   1075 HD21 ASN A  74     -13.165  49.948  67.257  1.00 75.89           H
ATOM   1076 HD22 ASN A  74     -13.576  48.866  66.319  1.00 75.89           H
ATOM   1077  N   LYS A  75     -12.505  49.677  60.814  1.00 55.29           N
ATOM   1078  CA  LYS A  75     -12.195  49.174  59.482  1.00 54.95           C
ATOM   1079  C   LYS A  75     -11.892  50.371  58.592  1.00 45.75           C
ATOM   1080  O   LYS A  75     -12.262  51.504  58.911  1.00 40.85           O
ATOM   1081  CB  LYS A  75     -13.358  48.322  58.923  1.00 53.83           C
ATOM   1082  CG  LYS A  75     -13.412  46.906  59.530  1.00 56.05           C
ATOM   1083  CD  LYS A  75     -14.658  46.147  59.127  1.00 61.57           C
ATOM   1084  CE  LYS A  75     -15.900  46.567  59.940  1.00 57.71           C
ATOM   1085  NZ  LYS A  75     -15.873  46.069  61.348  1.00 65.12           N1+
ATOM   1086  H   LYS A  75     -13.128  50.270  60.816  1.00 66.37           H
ATOM   1087  HA  LYS A  75     -11.402  48.617  59.526  1.00 65.95           H
ATOM   1088  HB2 LYS A  75     -14.198  48.766  59.123  1.00 64.61           H
ATOM   1089  HB3 LYS A  75     -13.251  48.233  57.963  1.00 64.61           H
ATOM   1090  HG2 LYS A  75     -12.642  46.401  59.225  1.00 67.28           H
ATOM   1091  HG3 LYS A  75     -13.402  46.975  60.497  1.00 67.28           H
ATOM   1092  HD2 LYS A  75     -14.842  46.317  58.190  1.00 73.90           H
ATOM   1093  HD3 LYS A  75     -14.511  45.199  59.271  1.00 73.90           H
ATOM   1094  HE2 LYS A  75     -15.947  47.535  59.966  1.00 69.27           H
ATOM   1095  HE3 LYS A  75     -16.693  46.208  59.512  1.00 69.27           H
ATOM   1096  HZ1 LYS A  75     -16.605  46.333  61.778  1.00 78.16           H
ATOM   1097  HZ2 LYS A  75     -15.838  45.180  61.355  1.00 78.16           H
ATOM   1098  HZ3 LYS A  75     -15.158  46.390  61.770  1.00 78.16           H
ATOM   1099  N   LEU A  76     -11.180  50.118  57.488  1.00 45.52           N
ATOM   1100  CA  LEU A  76     -10.742  51.172  56.582  1.00 37.70           C
ATOM   1101  C   LEU A  76     -11.190  50.858  55.159  1.00 34.43           C
ATOM   1102  O   LEU A  76     -10.854  49.802  54.616  1.00 32.72           O
ATOM   1103  CB  LEU A  76      -9.223  51.320  56.632  1.00 36.65           C
ATOM   1104  CG  LEU A  76      -8.667  52.555  55.930  1.00 40.12           C
ATOM   1105  CD1 LEU A  76      -9.266  53.833  56.471  1.00 40.40           C
ATOM   1106  CD2 LEU A  76      -7.158  52.611  56.095  1.00 56.63           C
ATOM   1107  H   LEU A  76     -10.937  49.330  57.243  1.00 54.64           H
ATOM   1108  HA  LEU A  76     -11.142  52.014  56.851  1.00 45.25           H
ATOM   1109  HB2 LEU A  76      -8.948  51.364  57.561  1.00 44.00           H
ATOM   1110  HB3 LEU A  76      -8.824  50.542  56.212  1.00 44.00           H
ATOM   1111  HG  LEU A  76      -8.868  52.503  54.982  1.00 48.16           H
ATOM   1112 HD11 LEU A  76      -8.883  54.586  55.996  1.00 48.50           H
ATOM   1113 HD12 LEU A  76     -10.227  53.811  56.340  1.00 48.50           H
ATOM   1114 HD13 LEU A  76      -9.062  53.900  57.417  1.00 48.50           H
ATOM   1115 HD21 LEU A  76      -6.820  53.400  55.644  1.00 67.98           H
ATOM   1116 HD22 LEU A  76      -6.946  52.653  57.041  1.00 67.98           H
ATOM   1117 HD23 LEU A  76      -6.769  51.813  55.704  1.00 67.98           H
ATOM   1118  N   TYR A  77     -11.943  51.765  54.562  1.00 35.67           N
ATOM   1119  CA  TYR A  77     -12.250  51.694  53.141  1.00 32.44           C
ATOM   1120  C   TYR A  77     -11.746  52.963  52.488  1.00 31.40           C
ATOM   1121  O   TYR A  77     -11.903  54.061  53.041  1.00 31.04           O
ATOM   1122  CB  TYR A  77     -13.742  51.528  52.829  1.00 34.71           C
ATOM   1123  CG  TYR A  77     -14.482  50.470  53.575  1.00 39.38           C
ATOM   1124  CD1 TYR A  77     -14.827  49.276  52.943  1.00 40.26           C
ATOM   1125  CD2 TYR A  77     -14.865  50.659  54.899  1.00 43.36           C
ATOM   1126  CE1 TYR A  77     -15.513  48.288  53.613  1.00 50.82           C
ATOM   1127  CE2 TYR A  77     -15.547  49.673  55.582  1.00 48.01           C
ATOM   1128  CZ  TYR A  77     -15.879  48.494  54.929  1.00 54.54           C
ATOM   1129  OH  TYR A  77     -16.565  47.505  55.602  1.00 68.54           O
ATOM   1130  H   TYR A  77     -12.294  52.441  54.962  1.00 42.82           H
ATOM   1131  HA  TYR A  77     -11.775  50.944  52.750  1.00 38.95           H
ATOM   1132  HB2 TYR A  77     -14.184  52.371  53.016  1.00 41.66           H
ATOM   1133  HB3 TYR A  77     -13.831  51.325  51.884  1.00 41.66           H
ATOM   1134  HD1 TYR A  77     -14.580  49.141  52.056  1.00 48.33           H
ATOM   1135  HD2 TYR A  77     -14.642  51.450  55.334  1.00 52.05           H
ATOM   1136  HE1 TYR A  77     -15.734  47.494  53.182  1.00 61.00           H
ATOM   1137  HE2 TYR A  77     -15.798  49.805  56.467  1.00 57.63           H
ATOM   1138  HH  TYR A  77     -16.727  47.752  56.389  1.00 82.26           H
ATOM   1139  N   LEU A  78     -11.136  52.797  51.313  1.00 26.46           N
ATOM   1140  CA  LEU A  78     -10.661  53.894  50.486  1.00 26.50           C
ATOM   1141  C   LEU A  78     -11.541  54.004  49.253  1.00 19.18           C
ATOM   1142  O   LEU A  78     -11.827  52.997  48.606  1.00 23.82           O
ATOM   1143  CB  LEU A  78      -9.215  53.647  50.068  1.00 25.11           C
ATOM   1144  CG  LEU A  78      -8.241  53.502  51.235  1.00 36.48           C
ATOM   1145  CD1 LEU A  78      -6.864  53.341  50.672  1.00 35.31           C
ATOM   1146  CD2 LEU A  78      -8.326  54.723  52.112  1.00 37.79           C
ATOM   1147  H   LEU A  78     -10.983  52.025  50.966  1.00 31.77           H
ATOM   1148  HA  LEU A  78     -10.707  54.727  50.982  1.00 31.82           H
ATOM   1149  HB2 LEU A  78      -9.177  52.828  49.549  1.00 30.15           H
ATOM   1150  HB3 LEU A  78      -8.916  54.393  49.526  1.00 30.15           H
ATOM   1151  HG  LEU A  78      -8.463  52.717  51.760  1.00 43.79           H
ATOM   1152 HD11 LEU A  78      -6.233  53.248  51.402  1.00 42.38           H
ATOM   1153 HD12 LEU A  78      -6.843  52.549  50.112  1.00 42.38           H
ATOM   1154 HD13 LEU A  78      -6.646  54.126  50.144  1.00 42.38           H
ATOM   1155 HD21 LEU A  78      -7.705  54.624  52.851  1.00 45.36           H
ATOM   1156 HD22 LEU A  78      -8.095  55.505  51.587  1.00 45.36           H
ATOM   1157 HD23 LEU A  78      -9.232  54.806  52.450  1.00 45.36           H
ATOM   1158  N   VAL A  79     -11.979  55.213  48.945  1.00 22.08           N
ATOM   1159  CA  VAL A  79     -12.876  55.456  47.817  1.00 23.63           C
ATOM   1160  C   VAL A  79     -12.064  56.168  46.771  1.00 22.78           C
ATOM   1161  O   VAL A  79     -11.605  57.290  47.020  1.00 22.49           O
ATOM   1162  CB  VAL A  79     -14.090  56.320  48.186  1.00 31.87           C
ATOM   1163  CG1 VAL A  79     -15.051  56.331  47.006  1.00 24.47           C
ATOM   1164  CG2 VAL A  79     -14.743  55.827  49.460  1.00 28.98           C
ATOM   1165  H   VAL A  79     -11.770  55.926  49.379  1.00 26.52           H
ATOM   1166  HA  VAL A  79     -13.188  54.612  47.454  1.00 28.37           H
ATOM   1167  HB  VAL A  79     -13.793  57.230  48.337  1.00 38.26           H
ATOM   1168 HG11 VAL A  79     -15.821  56.875  47.232  1.00 29.38           H
ATOM   1169 HG12 VAL A  79     -14.597  56.703  46.234  1.00 29.38           H
ATOM   1170 HG13 VAL A  79     -15.331  55.421  46.819  1.00 29.38           H
ATOM   1171 HG21 VAL A  79     -15.504  56.393  49.663  1.00 34.79           H
ATOM   1172 HG22 VAL A  79     -15.037  54.912  49.329  1.00 34.79           H
ATOM   1173 HG23 VAL A  79     -14.097  55.868  50.182  1.00 34.79           H
ATOM   1174  N   PHE A  80     -11.930  55.538  45.594  1.00 22.26           N
ATOM   1175  CA  PHE A  80     -11.133  56.073  44.499  1.00 23.72           C
ATOM   1176  C   PHE A  80     -11.990  56.352  43.261  1.00 20.47           C
ATOM   1177  O   PHE A  80     -13.043  55.746  43.049  1.00 19.14           O
ATOM   1178  CB  PHE A  80     -10.024  55.108  44.052  1.00 21.35           C
ATOM   1179  CG  PHE A  80      -8.917  54.869  45.052  1.00 20.64           C
ATOM   1180  CD1 PHE A  80      -8.937  53.730  45.841  1.00 23.97           C
ATOM   1181  CD2 PHE A  80      -7.826  55.735  45.158  1.00 22.87           C
ATOM   1182  CE1 PHE A  80      -7.933  53.462  46.732  1.00 24.80           C
ATOM   1183  CE2 PHE A  80      -6.802  55.463  46.054  1.00 24.54           C
ATOM   1184  CZ  PHE A  80      -6.862  54.317  46.839  1.00 23.18           C
ATOM   1185  H   PHE A  80     -12.302  54.785  45.410  1.00 26.73           H
ATOM   1186  HA  PHE A  80     -10.720  56.905  44.778  1.00 28.48           H
ATOM   1187  HB2 PHE A  80     -10.428  54.248  43.856  1.00 25.64           H
ATOM   1188  HB3 PHE A  80      -9.615  55.463  43.247  1.00 25.64           H
ATOM   1189  HD1 PHE A  80      -9.652  53.140  45.771  1.00 28.78           H
ATOM   1190  HD2 PHE A  80      -7.786  56.496  44.625  1.00 27.46           H
ATOM   1191  HE1 PHE A  80      -7.971  52.697  47.259  1.00 29.78           H
ATOM   1192  HE2 PHE A  80      -6.082  56.047  46.132  1.00 29.47           H
ATOM   1193  HZ  PHE A  80      -6.185  54.138  47.451  1.00 27.83           H
ATOM   1194  N   GLU A  81     -11.478  57.233  42.400  1.00 24.02           N
ATOM   1195  CA  GLU A  81     -12.037  57.367  41.058  1.00 25.24           C
ATOM   1196  C   GLU A  81     -11.926  56.042  40.311  1.00 18.60           C
ATOM   1197  O   GLU A  81     -11.033  55.231  40.549  1.00 20.22           O
ATOM   1198  CB  GLU A  81     -11.358  58.514  40.257  1.00 29.14           C
ATOM   1199  CG  GLU A  81     -10.167  58.168  39.435  1.00 34.04           C
ATOM   1200  CD  GLU A  81      -9.653  59.322  38.566  1.00 31.07           C
ATOM   1201  OE1 GLU A  81     -10.099  59.500  37.405  1.00 33.07           O
ATOM   1202  OE2 GLU A  81      -8.746  60.021  39.041  1.00 32.37           O1-
ATOM   1203  H   GLU A  81     -10.817  57.757  42.566  1.00 28.84           H
ATOM   1204  HA  GLU A  81     -12.980  57.582  41.135  1.00 30.31           H
ATOM   1205  HB2 GLU A  81     -12.018  58.890  39.654  1.00 34.98           H
ATOM   1206  HB3 GLU A  81     -11.078  59.196  40.888  1.00 34.98           H
ATOM   1207  HG2 GLU A  81      -9.447  57.900  40.027  1.00 40.87           H
ATOM   1208  HG3 GLU A  81     -10.398  57.433  38.845  1.00 40.87           H
ATOM   1209  N   PHE A  82     -12.877  55.815  39.425  1.00 18.98           N
ATOM   1210  CA  PHE A  82     -13.020  54.554  38.710  1.00 22.73           C
ATOM   1211  C   PHE A  82     -12.638  54.748  37.255  1.00 20.86           C
ATOM   1212  O   PHE A  82     -13.103  55.706  36.630  1.00 18.55           O
ATOM   1213  CB  PHE A  82     -14.458  54.025  38.754  1.00 20.37           C
ATOM   1214  CG  PHE A  82     -14.637  52.723  38.017  1.00 20.14           C
ATOM   1215  CD1 PHE A  82     -14.289  51.521  38.611  1.00 20.15           C
ATOM   1216  CD2 PHE A  82     -15.186  52.694  36.751  1.00 20.76           C
ATOM   1217  CE1 PHE A  82     -14.446  50.310  37.952  1.00 22.18           C
ATOM   1218  CE2 PHE A  82     -15.344  51.470  36.080  1.00 23.39           C
ATOM   1219  CZ  PHE A  82     -14.975  50.292  36.690  1.00 26.77           C
ATOM   1220  H   PHE A  82     -13.475  56.395  39.212  1.00 22.79           H
ATOM   1221  HA  PHE A  82     -12.432  53.888  39.100  1.00 27.29           H
ATOM   1222  HB2 PHE A  82     -14.712  53.882  39.680  1.00 24.46           H
ATOM   1223  HB3 PHE A  82     -15.047  54.681  38.348  1.00 24.46           H
ATOM   1224  HD1 PHE A  82     -13.922  51.528  39.466  1.00 24.19           H
ATOM   1225  HD2 PHE A  82     -15.429  53.488  36.333  1.00 24.92           H
ATOM   1226  HE1 PHE A  82     -14.197  49.515  38.367  1.00 26.64           H
ATOM   1227  HE2 PHE A  82     -15.707  51.455  35.223  1.00 28.08           H
ATOM   1228  HZ  PHE A  82     -15.088  49.483  36.245  1.00 32.14           H
ATOM   1229  N   LEU A  83     -11.828  53.809  36.724  1.00 19.88           N
ATOM   1230  CA  LEU A  83     -11.480  53.717  35.302  1.00 16.68           C
ATOM   1231  C   LEU A  83     -11.739  52.286  34.850  1.00 22.58           C
ATOM   1232  O   LEU A  83     -11.593  51.351  35.639  1.00 20.89           O
ATOM   1233  CB  LEU A  83     -10.039  54.090  34.988  1.00 19.24           C
ATOM   1234  CG  LEU A  83      -9.678  55.581  35.070  1.00 23.55           C
ATOM   1235  CD1 LEU A  83      -9.268  55.935  36.503  1.00 28.45           C
ATOM   1236  CD2 LEU A  83      -8.531  55.962  34.135  1.00 23.62           C
ATOM   1237  H   LEU A  83     -11.458  53.192  37.195  1.00 23.87           H
ATOM   1238  HA  LEU A  83     -12.061  54.304  34.793  1.00 20.03           H
ATOM   1239  HB2 LEU A  83      -9.462  53.621  35.612  1.00 23.11           H
ATOM   1240  HB3 LEU A  83      -9.840  53.797  34.085  1.00 23.11           H
ATOM   1241  HG  LEU A  83     -10.454  56.114  34.835  1.00 28.27           H
ATOM   1242 HD11 LEU A  83      -9.043  56.877  36.544  1.00 34.16           H
ATOM   1243 HD12 LEU A  83     -10.010  55.746  37.099  1.00 34.16           H
ATOM   1244 HD13 LEU A  83      -8.499  55.399  36.752  1.00 34.16           H
ATOM   1245 HD21 LEU A  83      -8.349  56.910  34.230  1.00 28.36           H
ATOM   1246 HD22 LEU A  83      -7.745  55.448  34.375  1.00 28.36           H
ATOM   1247 HD23 LEU A  83      -8.790  55.764  33.222  1.00 28.36           H
ATOM   1248  N   HIS A  84     -12.122  52.125  33.566  1.00 20.01           N
ATOM   1249  CA  HIS A  84     -12.777  50.898  33.118  1.00 24.25           C
ATOM   1250  C   HIS A  84     -11.849  49.773  32.699  1.00 27.18           C
ATOM   1251  O   HIS A  84     -12.326  48.636  32.583  1.00 21.04           O
ATOM   1252  CB  HIS A  84     -13.703  51.186  31.950  1.00 23.99           C
ATOM   1253  CG  HIS A  84     -14.920  51.948  32.344  1.00 26.59           C
ATOM   1254  ND1 HIS A  84     -16.133  51.341  32.574  1.00 28.97           N
ATOM   1255  CD2 HIS A  84     -15.098  53.265  32.568  1.00 20.69           C
ATOM   1256  CE1 HIS A  84     -17.013  52.273  32.898  1.00 20.03           C
ATOM   1257  NE2 HIS A  84     -16.410  53.442  32.913  1.00 31.93           N
ATOM   1258  H   HIS A  84     -12.011  52.712  32.947  1.00 24.03           H
ATOM   1259  HA  HIS A  84     -13.324  50.564  33.846  1.00 29.12           H
ATOM   1260  HB2 HIS A  84     -13.990  50.346  31.561  1.00 28.81           H
ATOM   1261  HB3 HIS A  84     -13.224  51.710  31.290  1.00 28.81           H
ATOM   1262  HD2 HIS A  84     -14.452  53.930  32.494  1.00 24.85           H
ATOM   1263  HE1 HIS A  84     -17.907  52.123  33.104  1.00 24.05           H
ATOM   1264  HE2 HIS A  84     -16.782  54.195  33.101  1.00 38.34           H
ATOM   1265  N   GLN A  85     -10.565  50.034  32.447  1.00 23.37           N
ATOM   1266  CA  GLN A  85      -9.677  48.958  32.012  1.00 20.86           C
ATOM   1267  C   GLN A  85      -8.274  49.165  32.575  1.00 19.32           C
ATOM   1268  O   GLN A  85      -7.859  50.295  32.817  1.00 19.75           O
ATOM   1269  CB  GLN A  85      -9.644  48.889  30.486  1.00 22.20           C
ATOM   1270  CG  GLN A  85      -9.073  47.616  29.914  1.00 27.52           C
ATOM   1271  CD  GLN A  85      -9.446  47.447  28.431  1.00 24.92           C
ATOM   1272  OE1 GLN A  85      -8.613  47.616  27.529  1.00 28.17           O
ATOM   1273  NE2 GLN A  85     -10.694  47.123  28.187  1.00 30.29           N
ATOM   1274  H   GLN A  85     -10.191  50.806  32.518  1.00 28.06           H
ATOM   1275  HA  GLN A  85     -10.015  48.112  32.346  1.00 25.05           H
ATOM   1276  HB2 GLN A  85     -10.551  48.977  30.154  1.00 26.66           H
ATOM   1277  HB3 GLN A  85      -9.104  49.624  30.157  1.00 26.66           H
ATOM   1278  HG2 GLN A  85      -8.106  47.639  29.983  1.00 33.05           H
ATOM   1279  HG3 GLN A  85      -9.427  46.858  30.404  1.00 33.05           H
ATOM   1280 HE21 GLN A  85     -11.247  47.018  28.837  1.00 36.36           H
ATOM   1281 HE22 GLN A  85     -10.960  47.015  27.376  1.00 36.36           H
ATOM   1282  N   ASP A  86      -7.551  48.069  32.828  1.00 22.46           N
ATOM   1283  CA  ASP A  86      -6.144  48.217  33.199  1.00 20.02           C
ATOM   1284  C   ASP A  86      -5.281  47.864  31.997  1.00 22.75           C
ATOM   1285  O   ASP A  86      -5.758  47.299  31.007  1.00 19.45           O
ATOM   1286  CB  ASP A  86      -5.762  47.398  34.443  1.00 19.63           C
ATOM   1287  CG  ASP A  86      -5.885  45.898  34.253  1.00 23.28           C
ATOM   1288  OD1 ASP A  86      -6.254  45.252  35.218  1.00 24.07           O
ATOM   1289  OD2 ASP A  86      -5.658  45.371  33.162  1.00 27.66           O1-
ATOM   1290  H   ASP A  86      -7.839  47.260  32.794  1.00 26.97           H
ATOM   1291  HA  ASP A  86      -5.980  49.150  33.407  1.00 24.05           H
ATOM   1292  HB2 ASP A  86      -4.841  47.593  34.674  1.00 23.57           H
ATOM   1293  HB3 ASP A  86      -6.345  47.652  35.175  1.00 23.57           H
ATOM   1294  N   LEU A  87      -3.997  48.235  32.090  1.00 20.71           N
ATOM   1295  CA  LEU A  87      -3.087  48.040  30.961  1.00 17.91           C
ATOM   1296  C   LEU A  87      -2.853  46.569  30.655  1.00 18.34           C
ATOM   1297  O   LEU A  87      -2.658  46.206  29.486  1.00 21.47           O
ATOM   1298  CB  LEU A  87      -1.780  48.747  31.224  1.00 19.31           C
ATOM   1299  CG  LEU A  87      -0.778  48.711  30.069  1.00 17.77           C
ATOM   1300  CD1 LEU A  87      -1.306  49.513  28.907  1.00 22.55           C
ATOM   1301  CD2 LEU A  87       0.500  49.302  30.583  1.00 22.74           C
ATOM   1302  H   LEU A  87      -3.637  48.596  32.783  1.00 24.87           H
ATOM   1303  HA  LEU A  87      -3.484  48.442  30.172  1.00 21.50           H
ATOM   1304  HB2 LEU A  87      -1.967  49.679  31.418  1.00 23.18           H
ATOM   1305  HB3 LEU A  87      -1.355  48.334  31.992  1.00 23.18           H
ATOM   1306  HG  LEU A  87      -0.620  47.797  29.787  1.00 21.34           H
ATOM   1307 HD11 LEU A  87      -0.661  49.481  28.183  1.00 27.07           H
ATOM   1308 HD12 LEU A  87      -2.149  49.130  28.617  1.00 27.07           H
ATOM   1309 HD13 LEU A  87      -1.440  50.430  29.192  1.00 27.07           H
ATOM   1310 HD21 LEU A  87       1.159  49.294  29.871  1.00 27.31           H
ATOM   1311 HD22 LEU A  87       0.333  50.214  30.869  1.00 27.31           H
ATOM   1312 HD23 LEU A  87       0.814  48.772  31.331  1.00 27.31           H
ATOM   1313  N   LYS A  88      -2.985  45.696  31.654  1.00 21.94           N
ATOM   1314  CA  LYS A  88      -2.770  44.272  31.408  1.00 25.67           C
ATOM   1315  C   LYS A  88      -3.845  43.723  30.477  1.00 26.85           C
ATOM   1316  O   LYS A  88      -3.536  43.045  29.491  1.00 27.06           O
ATOM   1317  CB  LYS A  88      -2.746  43.511  32.736  1.00 30.97           C
ATOM   1318  CG  LYS A  88      -2.775  42.000  32.618  1.00 31.64           C
ATOM   1319  CD  LYS A  88      -1.553  41.374  31.943  1.00 41.25           C
ATOM   1320  CE  LYS A  88      -1.683  39.840  31.914  1.00 40.95           C
ATOM   1321  NZ  LYS A  88      -2.275  39.273  33.200  1.00 48.16           N1+
ATOM   1322  H   LYS A  88      -3.192  45.897  32.464  1.00 26.35           H
ATOM   1323  HA  LYS A  88      -1.910  44.151  30.977  1.00 30.82           H
ATOM   1324  HB2 LYS A  88      -1.936  43.751  33.212  1.00 37.17           H
ATOM   1325  HB3 LYS A  88      -3.519  43.778  33.257  1.00 37.17           H
ATOM   1326  HG2 LYS A  88      -2.841  41.623  33.509  1.00 37.99           H
ATOM   1327  HG3 LYS A  88      -3.555  41.747  32.100  1.00 37.99           H
ATOM   1328  HD2 LYS A  88      -1.487  41.695  31.030  1.00 49.52           H
ATOM   1329  HD3 LYS A  88      -0.754  41.605  32.442  1.00 49.52           H
ATOM   1330  HE2 LYS A  88      -2.264  39.586  31.179  1.00 49.16           H
ATOM   1331  HE3 LYS A  88      -0.804  39.450  31.791  1.00 49.16           H
ATOM   1332  HZ1 LYS A  88      -2.334  38.386  33.143  1.00 57.81           H
ATOM   1333  HZ2 LYS A  88      -1.757  39.484  33.892  1.00 57.81           H
ATOM   1334  HZ3 LYS A  88      -3.088  39.608  33.335  1.00 57.81           H
ATOM   1335  N   LYS A  89      -5.120  44.047  30.753  1.00 21.93           N
ATOM   1336  CA  LYS A  89      -6.200  43.627  29.856  1.00 25.76           C
ATOM   1337  C   LYS A  89      -6.048  44.244  28.471  1.00 28.70           C
ATOM   1338  O   LYS A  89      -6.317  43.595  27.453  1.00 23.80           O
ATOM   1339  CB  LYS A  89      -7.554  43.991  30.467  1.00 28.08           C
ATOM   1340  CG  LYS A  89      -8.722  43.588  29.567  1.00 34.38           C
ATOM   1341  CD  LYS A  89     -10.052  43.751  30.294  1.00 36.78           C
ATOM   1342  CE  LYS A  89     -11.225  43.331  29.405  1.00 48.08           C
ATOM   1343  NZ  LYS A  89     -12.548  43.636  30.053  1.00 53.23           N1+
ATOM   1344  H   LYS A  89      -5.378  44.498  31.438  1.00 26.33           H
ATOM   1345  HA  LYS A  89      -6.168  42.663  29.756  1.00 30.93           H
ATOM   1346  HB2 LYS A  89      -7.654  43.531  31.315  1.00 33.71           H
ATOM   1347  HB3 LYS A  89      -7.595  44.951  30.601  1.00 33.71           H
ATOM   1348  HG2 LYS A  89      -8.733  44.154  28.780  1.00 41.27           H
ATOM   1349  HG3 LYS A  89      -8.625  42.657  29.312  1.00 41.27           H
ATOM   1350  HD2 LYS A  89     -10.055  43.192  31.087  1.00 44.15           H
ATOM   1351  HD3 LYS A  89     -10.173  44.682  30.538  1.00 44.15           H
ATOM   1352  HE2 LYS A  89     -11.180  43.815  28.565  1.00 57.71           H
ATOM   1353  HE3 LYS A  89     -11.179  42.375  29.244  1.00 57.71           H
ATOM   1354  HZ1 LYS A  89     -13.214  43.384  29.520  1.00 63.90           H
ATOM   1355  HZ2 LYS A  89     -12.615  43.199  30.826  1.00 63.90           H
ATOM   1356  HZ3 LYS A  89     -12.616  44.509  30.208  1.00 63.90           H
ATOM   1357  N   PHE A  90      -5.571  45.482  28.403  1.00 25.11           N
ATOM   1358  CA  PHE A  90      -5.375  46.109  27.111  1.00 20.83           C
ATOM   1359  C   PHE A  90      -4.236  45.444  26.345  1.00 23.78           C
ATOM   1360  O   PHE A  90      -4.340  45.232  25.135  1.00 24.13           O
ATOM   1361  CB  PHE A  90      -5.129  47.603  27.291  1.00 21.82           C
ATOM   1362  CG  PHE A  90      -4.954  48.361  25.997  1.00 25.21           C
ATOM   1363  CD1 PHE A  90      -3.742  48.920  25.652  1.00 27.92           C
ATOM   1364  CD2 PHE A  90      -6.010  48.522  25.146  1.00 27.21           C
ATOM   1365  CE1 PHE A  90      -3.595  49.623  24.447  1.00 26.94           C
ATOM   1366  CE2 PHE A  90      -5.870  49.208  23.964  1.00 31.44           C
ATOM   1367  CZ  PHE A  90      -4.677  49.775  23.623  1.00 30.58           C
ATOM   1368  H   PHE A  90      -5.358  45.970  29.079  1.00 30.14           H
ATOM   1369  HA  PHE A  90      -6.184  46.004  26.588  1.00 25.01           H
ATOM   1370  HB2 PHE A  90      -5.886  47.989  27.759  1.00 26.20           H
ATOM   1371  HB3 PHE A  90      -4.322  47.725  27.816  1.00 26.20           H
ATOM   1372  HD1 PHE A  90      -3.012  48.824  26.220  1.00 33.52           H
ATOM   1373  HD2 PHE A  90      -6.834  48.152  25.366  1.00 32.66           H
ATOM   1374  HE1 PHE A  90      -2.776  50.000  24.220  1.00 32.35           H
ATOM   1375  HE2 PHE A  90      -6.603  49.308  23.401  1.00 37.75           H
ATOM   1376  HZ  PHE A  90      -4.590  50.233  22.819  1.00 36.72           H
ATOM   1377  N   MET A  91      -3.140  45.095  27.022  1.00 23.96           N
ATOM   1378  CA  MET A  91      -2.071  44.371  26.329  1.00 24.63           C
ATOM   1379  C   MET A  91      -2.548  43.009  25.825  1.00 26.71           C
ATOM   1380  O   MET A  91      -2.206  42.597  24.705  1.00 27.87           O
ATOM   1381  CB  MET A  91      -0.864  44.193  27.255  1.00 23.37           C
ATOM   1382  CG  MET A  91      -0.162  45.521  27.491  1.00 29.29           C
ATOM   1383  SD  MET A  91       1.461  45.351  28.203  1.00 39.95           S
ATOM   1384  CE  MET A  91       1.049  44.632  29.759  1.00 30.32           C
ATOM   1385  H   MET A  91      -2.993  45.258  27.853  1.00 28.77           H
ATOM   1386  HA  MET A  91      -1.783  44.898  25.568  1.00 29.57           H
ATOM   1387  HB2 MET A  91      -1.163  43.849  28.112  1.00 28.06           H
ATOM   1388  HB3 MET A  91      -0.232  43.581  26.847  1.00 28.06           H
ATOM   1389  HG2 MET A  91      -0.068  45.980  26.642  1.00 35.16           H
ATOM   1390  HG3 MET A  91      -0.698  46.055  28.097  1.00 35.16           H
ATOM   1391  HE1 MET A  91       1.864  44.483  30.263  1.00 36.40           H
ATOM   1392  HE2 MET A  91       0.466  45.239  30.242  1.00 36.40           H
ATOM   1393  HE3 MET A  91       0.594  43.789  29.606  1.00 36.40           H
ATOM   1394  N   ASP A  92      -3.280  42.272  26.666  1.00 28.62           N
ATOM   1395  CA  ASP A  92      -3.849  40.988  26.258  1.00 28.74           C
ATOM   1396  C   ASP A  92      -4.705  41.156  25.018  1.00 37.88           C
ATOM   1397  O   ASP A  92      -4.577  40.403  24.049  1.00 35.30           O
ATOM   1398  CB  ASP A  92      -4.674  40.376  27.397  1.00 31.04           C
ATOM   1399  CG  ASP A  92      -3.812  39.900  28.550  1.00 37.42           C
ATOM   1400  OD1 ASP A  92      -4.357  39.567  29.619  1.00 38.67           O
ATOM   1401  OD2 ASP A  92      -2.585  39.872  28.390  1.00 40.64           O1-
ATOM   1402  H   ASP A  92      -3.461  42.495  27.476  1.00 34.36           H
ATOM   1403  HA  ASP A  92      -3.127  40.375  26.045  1.00 34.50           H
ATOM   1404  HB2 ASP A  92      -5.288  41.045  27.738  1.00 37.27           H
ATOM   1405  HB3 ASP A  92      -5.167  39.614  27.057  1.00 37.27           H
ATOM   1406  N   ALA A  93      -5.579  42.153  25.030  1.00 36.88           N
ATOM   1407  CA  ALA A  93      -6.464  42.402  23.900  1.00 36.35           C
ATOM   1408  C   ALA A  93      -5.705  42.771  22.652  1.00 40.80           C
ATOM   1409  O   ALA A  93      -6.242  42.627  21.554  1.00 37.25           O
ATOM   1410  CB  ALA A  93      -7.429  43.537  24.223  1.00 33.60           C
ATOM   1411  H   ALA A  93      -5.680  42.703  25.683  1.00 44.28           H
ATOM   1412  HA  ALA A  93      -6.982  41.603  23.717  1.00 43.63           H
ATOM   1413  HB1 ALA A  93      -8.008  43.686  23.459  1.00 40.33           H
ATOM   1414  HB2 ALA A  93      -7.959  43.290  24.997  1.00 40.33           H
ATOM   1415  HB3 ALA A  93      -6.919  44.340  24.414  1.00 40.33           H
ATOM   1416  N   SER A  94      -4.496  43.291  22.802  1.00 36.70           N
ATOM   1417  CA  SER A  94      -3.692  43.760  21.687  1.00 35.32           C
ATOM   1418  C   SER A  94      -2.580  42.765  21.339  1.00 36.28           C
ATOM   1419  O   SER A  94      -1.611  43.137  20.670  1.00 41.40           O
ATOM   1420  CB  SER A  94      -3.106  45.136  22.032  1.00 35.26           C
ATOM   1421  OG  SER A  94      -4.098  46.052  22.536  1.00 38.10           O
ATOM   1422  H   SER A  94      -4.108  43.385  23.564  1.00 44.06           H
ATOM   1423  HA  SER A  94      -4.260  43.861  20.907  1.00 42.40           H
ATOM   1424  HB2 SER A  94      -2.420  45.020  22.707  1.00 42.32           H
ATOM   1425  HB3 SER A  94      -2.713  45.515  21.230  1.00 42.32           H
ATOM   1426  HG  SER A  94      -4.446  45.742  23.235  1.00 45.74           H
ATOM   1427  N   ALA A  95      -2.687  41.519  21.820  1.00 34.46           N
ATOM   1428  CA  ALA A  95      -1.570  40.586  21.745  1.00 38.79           C
ATOM   1429  C   ALA A  95      -1.235  40.189  20.306  1.00 50.70           C
ATOM   1430  O   ALA A  95      -0.060  39.946  19.992  1.00 41.60           O
ATOM   1431  CB  ALA A  95      -1.878  39.341  22.565  1.00 47.36           C
ATOM   1432  H   ALA A  95      -3.393  41.197  22.191  1.00 41.37           H
ATOM   1433  HA  ALA A  95      -0.784  41.008  22.127  1.00 46.57           H
ATOM   1434  HB1 ALA A  95      -1.127  38.730  22.506  1.00 56.85           H
ATOM   1435  HB2 ALA A  95      -2.023  39.600  23.489  1.00 56.85           H
ATOM   1436  HB3 ALA A  95      -2.677  38.920  22.210  1.00 56.85           H
ATOM   1437  N   LEU A  96      -2.239  40.137  19.420  1.00 38.13           N
ATOM   1438  CA  LEU A  96      -2.004  39.684  18.052  1.00 42.39           C
ATOM   1439  C   LEU A  96      -1.297  40.738  17.216  1.00 41.98           C
ATOM   1440  O   LEU A  96      -0.519  40.389  16.325  1.00 44.78           O
ATOM   1441  CB  LEU A  96      -3.322  39.296  17.386  1.00 48.47           C
ATOM   1442  CG  LEU A  96      -4.128  38.162  18.038  1.00 55.49           C
ATOM   1443  CD1 LEU A  96      -5.318  37.775  17.139  1.00 56.68           C
ATOM   1444  CD2 LEU A  96      -3.256  36.933  18.344  1.00 51.32           C
ATOM   1445  H   LEU A  96      -3.054  40.358  19.587  1.00 45.77           H
ATOM   1446  HA  LEU A  96      -1.439  38.895  18.076  1.00 50.88           H
ATOM   1447  HB2 LEU A  96      -3.893  40.080  17.371  1.00 58.18           H
ATOM   1448  HB3 LEU A  96      -3.131  39.024  16.475  1.00 58.18           H
ATOM   1449  HG  LEU A  96      -4.489  38.483  18.880  1.00 66.60           H
ATOM   1450 HD11 LEU A  96      -5.815  37.059  17.565  1.00 68.03           H
ATOM   1451 HD12 LEU A  96      -5.889  38.550  17.021  1.00 68.03           H
ATOM   1452 HD13 LEU A  96      -4.980  37.478  16.280  1.00 68.03           H
ATOM   1453 HD21 LEU A  96      -3.808  36.248  18.752  1.00 61.60           H
ATOM   1454 HD22 LEU A  96      -2.876  36.602  17.515  1.00 61.60           H
ATOM   1455 HD23 LEU A  96      -2.547  37.194  18.952  1.00 61.60           H
ATOM   1456  N   THR A  97      -1.542  42.018  17.502  1.00 38.18           N
ATOM   1457  CA  THR A  97      -1.005  43.136  16.740  1.00 38.27           C
ATOM   1458  C   THR A  97       0.051  43.948  17.465  1.00 41.43           C
ATOM   1459  O   THR A  97       0.828  44.636  16.803  1.00 42.78           O
ATOM   1460  CB  THR A  97      -2.119  44.122  16.338  1.00 45.08           C
ATOM   1461  OG1 THR A  97      -1.513  45.355  15.921  1.00 50.66           O
ATOM   1462  CG2 THR A  97      -3.091  44.440  17.503  1.00 44.19           C
ATOM   1463  H   THR A  97      -2.037  42.268  18.160  1.00 45.83           H
ATOM   1464  HA  THR A  97      -0.606  42.792  15.926  1.00 45.94           H
ATOM   1465  HB  THR A  97      -2.631  43.749  15.604  1.00 54.11           H
ATOM   1466  HG1 THR A  97      -1.007  45.219  15.264  1.00 60.80           H
ATOM   1467 HG21 THR A  97      -3.773  45.062  17.205  1.00 53.04           H
ATOM   1468 HG22 THR A  97      -3.520  43.625  17.808  1.00 53.04           H
ATOM   1469 HG23 THR A  97      -2.604  44.836  18.243  1.00 53.04           H
ATOM   1470  N   GLY A  98       0.070  43.941  18.782  1.00 34.74           N
ATOM   1471  CA  GLY A  98       0.928  44.853  19.501  1.00 36.60           C
ATOM   1472  C   GLY A  98       0.281  46.216  19.645  1.00 31.30           C
ATOM   1473  O   GLY A  98      -0.596  46.603  18.889  1.00 29.39           O
ATOM   1474  H   GLY A  98      -0.401  43.422  19.280  1.00 41.71           H
ATOM   1475  HA2 GLY A  98       1.112  44.500  20.386  1.00 43.94           H
ATOM   1476  HA3 GLY A  98       1.768  44.955  19.026  1.00 43.94           H
ATOM   1477  N   ILE A  99       0.685  46.929  20.681  1.00 34.86           N
ATOM   1478  CA  ILE A  99       0.247  48.316  20.844  1.00 32.16           C
ATOM   1479  C   ILE A  99       1.057  49.178  19.892  1.00 27.57           C
ATOM   1480  O   ILE A  99       2.283  49.052  19.851  1.00 27.77           O
ATOM   1481  CB  ILE A  99       0.415  48.785  22.297  1.00 30.01           C
ATOM   1482  CG1 ILE A  99      -0.391  47.927  23.265  1.00 36.62           C
ATOM   1483  CG2 ILE A  99      -0.040  50.246  22.488  1.00 24.75           C
ATOM   1484  CD1 ILE A  99      -0.031  48.198  24.707  1.00 35.22           C
ATOM   1485  H   ILE A  99       1.208  46.644  21.301  1.00 41.85           H
ATOM   1486  HA  ILE A  99      -0.690  48.389  20.605  1.00 38.61           H
ATOM   1487  HB  ILE A  99       1.353  48.720  22.535  1.00 36.03           H
ATOM   1488 HG12 ILE A  99      -1.334  48.118  23.149  1.00 43.96           H
ATOM   1489 HG13 ILE A  99      -0.215  46.991  23.082  1.00 43.96           H
ATOM   1490 HG21 ILE A  99       0.085  50.496  23.417  1.00 29.72           H
ATOM   1491 HG22 ILE A  99       0.493  50.819  21.916  1.00 29.72           H
ATOM   1492 HG23 ILE A  99      -0.977  50.318  22.249  1.00 29.72           H
ATOM   1493 HD11 ILE A  99      -0.570  47.629  25.279  1.00 42.29           H
ATOM   1494 HD12 ILE A  99       0.910  48.005  24.839  1.00 42.29           H
ATOM   1495 HD13 ILE A  99      -0.208  49.131  24.906  1.00 42.29           H
ATOM   1496  N   PRO A 100       0.427  50.057  19.124  1.00 25.62           N
ATOM   1497  CA  PRO A 100       1.194  50.910  18.219  1.00 26.90           C
ATOM   1498  C   PRO A 100       2.152  51.823  18.977  1.00 31.53           C
ATOM   1499  O   PRO A 100       1.813  52.386  20.022  1.00 22.71           O
ATOM   1500  CB  PRO A 100       0.115  51.709  17.472  1.00 31.19           C
ATOM   1501  CG  PRO A 100      -1.147  51.559  18.277  1.00 34.46           C
ATOM   1502  CD  PRO A 100      -1.029  50.279  19.037  1.00 29.92           C
ATOM   1503  HA  PRO A 100       1.693  50.370  17.586  1.00 32.29           H
ATOM   1504  HB2 PRO A 100       0.378  52.641  17.423  1.00 37.44           H
ATOM   1505  HB3 PRO A 100      -0.003  51.341  16.582  1.00 37.44           H
ATOM   1506  HG2 PRO A 100      -1.230  52.308  18.887  1.00 41.37           H
ATOM   1507  HG3 PRO A 100      -1.909  51.527  17.677  1.00 41.37           H
ATOM   1508  HD2 PRO A 100      -1.409  50.377  19.924  1.00 35.93           H
ATOM   1509  HD3 PRO A 100      -1.451  49.556  18.548  1.00 35.93           H
ATOM   1510  N   LEU A 101       3.339  52.003  18.399  1.00 23.03           N
ATOM   1511  CA  LEU A 101       4.400  52.734  19.081  1.00 23.44           C
ATOM   1512  C   LEU A 101       3.984  54.128  19.507  1.00 22.00           C
ATOM   1513  O   LEU A 101       4.482  54.592  20.554  1.00 22.43           O
ATOM   1514  CB  LEU A 101       5.646  52.821  18.178  1.00 25.87           C
ATOM   1515  CG  LEU A 101       6.838  53.585  18.776  1.00 31.99           C
ATOM   1516  CD1 LEU A 101       7.322  52.843  19.997  1.00 36.11           C
ATOM   1517  CD2 LEU A 101       7.979  53.738  17.832  1.00 38.98           C
ATOM   1518  H   LEU A 101       3.552  51.713  17.618  1.00 27.65           H
ATOM   1519  HA  LEU A 101       4.649  52.245  19.880  1.00 28.15           H
ATOM   1520  HB2 LEU A 101       5.946  51.919  17.982  1.00 31.06           H
ATOM   1521  HB3 LEU A 101       5.398  53.267  17.353  1.00 31.06           H
ATOM   1522  HG  LEU A 101       6.548  54.469  19.051  1.00 38.40           H
ATOM   1523 HD11 LEU A 101       8.075  53.322  20.378  1.00 43.35           H
ATOM   1524 HD12 LEU A 101       6.600  52.793  20.642  1.00 43.35           H
ATOM   1525 HD13 LEU A 101       7.595  51.950  19.735  1.00 43.35           H
ATOM   1526 HD21 LEU A 101       8.691  54.226  18.274  1.00 46.79           H
ATOM   1527 HD22 LEU A 101       8.294  52.857  17.572  1.00 46.79           H
ATOM   1528 HD23 LEU A 101       7.679  54.226  17.050  1.00 46.79           H
ATOM   1529  N   PRO A 102       3.168  54.873  18.745  1.00 24.15           N
ATOM   1530  CA  PRO A 102       2.778  56.213  19.215  1.00 22.27           C
ATOM   1531  C   PRO A 102       1.978  56.161  20.484  1.00 17.49           C
ATOM   1532  O   PRO A 102       2.068  57.083  21.303  1.00 21.69           O
ATOM   1533  CB  PRO A 102       1.957  56.791  18.041  1.00 21.89           C
ATOM   1534  CG  PRO A 102       2.391  56.004  16.858  1.00 29.19           C
ATOM   1535  CD  PRO A 102       2.649  54.622  17.379  1.00 23.95           C
ATOM   1536  HA  PRO A 102       3.565  56.762  19.355  1.00 26.74           H
ATOM   1537  HB2 PRO A 102       1.010  56.665  18.209  1.00 26.28           H
ATOM   1538  HB3 PRO A 102       2.165  57.731  17.925  1.00 26.28           H
ATOM   1539  HG2 PRO A 102       1.684  55.994  16.194  1.00 35.04           H
ATOM   1540  HG3 PRO A 102       3.203  56.388  16.490  1.00 35.04           H
ATOM   1541  HD2 PRO A 102       1.823  54.115  17.417  1.00 28.75           H
ATOM   1542  HD3 PRO A 102       3.318  54.175  16.838  1.00 28.75           H
ATOM   1543  N   LEU A 103       1.237  55.081  20.702  1.00 20.40           N
ATOM   1544  CA  LEU A 103       0.451  54.948  21.925  1.00 19.60           C
ATOM   1545  C   LEU A 103       1.327  54.507  23.101  1.00 18.76           C
ATOM   1546  O   LEU A 103       1.172  55.025  24.211  1.00 19.96           O
ATOM   1547  CB  LEU A 103      -0.700  53.980  21.661  1.00 23.11           C
ATOM   1548  CG  LEU A 103      -1.716  53.802  22.784  1.00 28.00           C
ATOM   1549  CD1 LEU A 103      -2.342  55.146  23.045  1.00 28.50           C
ATOM   1550  CD2 LEU A 103      -2.802  52.772  22.422  1.00 26.21           C
ATOM   1551  H   LEU A 103       1.172  54.414  20.163  1.00 24.50           H
ATOM   1552  HA  LEU A 103       0.069  55.812  22.148  1.00 23.53           H
ATOM   1553  HB2 LEU A 103      -1.186  54.294  20.882  1.00 27.75           H
ATOM   1554  HB3 LEU A 103      -0.323  53.107  21.473  1.00 27.75           H
ATOM   1555  HG  LEU A 103      -1.264  53.507  23.591  1.00 33.61           H
ATOM   1556 HD11 LEU A 103      -2.993  55.057  23.758  1.00 34.22           H
ATOM   1557 HD12 LEU A 103      -1.648  55.771  23.307  1.00 34.22           H
ATOM   1558 HD13 LEU A 103      -2.777  55.453  22.235  1.00 34.22           H
ATOM   1559 HD21 LEU A 103      -3.422  52.693  23.163  1.00 31.46           H
ATOM   1560 HD22 LEU A 103      -3.271  53.074  21.628  1.00 31.46           H
ATOM   1561 HD23 LEU A 103      -2.379  51.915  22.250  1.00 31.46           H
ATOM   1562  N   ILE A 104       2.255  53.566  22.868  1.00 18.55           N
ATOM   1563  CA  ILE A 104       3.305  53.239  23.852  1.00 18.51           C
ATOM   1564  C   ILE A 104       3.988  54.509  24.325  1.00 18.02           C
ATOM   1565  O   ILE A 104       4.130  54.756  25.522  1.00 17.09           O
ATOM   1566  CB  ILE A 104       4.312  52.231  23.243  1.00 19.09           C
ATOM   1567  CG1 ILE A 104       3.646  50.868  23.069  1.00 22.27           C
ATOM   1568  CG2 ILE A 104       5.542  52.048  24.146  1.00 23.18           C
ATOM   1569  CD1 ILE A 104       4.483  49.778  22.291  1.00 24.89           C
ATOM   1570  H   ILE A 104       2.299  53.102  22.146  1.00 22.27           H
ATOM   1571  HA  ILE A 104       2.893  52.818  24.623  1.00 22.23           H
ATOM   1572  HB  ILE A 104       4.601  52.556  22.376  1.00 22.93           H
ATOM   1573 HG12 ILE A 104       3.452  50.509  23.949  1.00 26.74           H
ATOM   1574 HG13 ILE A 104       2.816  50.995  22.583  1.00 26.74           H
ATOM   1575 HG21 ILE A 104       6.146  51.412  23.731  1.00 27.83           H
ATOM   1576 HG22 ILE A 104       5.985  52.904  24.254  1.00 27.83           H
ATOM   1577 HG23 ILE A 104       5.252  51.714  25.010  1.00 27.83           H
ATOM   1578 HD11 ILE A 104       3.965  48.959  22.242  1.00 29.88           H
ATOM   1579 HD12 ILE A 104       4.673  50.104  21.398  1.00 29.88           H
ATOM   1580 HD13 ILE A 104       5.312  49.617  22.769  1.00 29.88           H
ATOM   1581  N   LYS A 105       4.373  55.366  23.387  1.00 19.36           N
ATOM   1582  CA  LYS A 105       5.140  56.559  23.721  1.00 18.89           C
ATOM   1583  C   LYS A 105       4.298  57.546  24.531  1.00 21.76           C
ATOM   1584  O   LYS A 105       4.786  58.143  25.496  1.00 17.83           O
ATOM   1585  CB  LYS A 105       5.689  57.162  22.417  1.00 22.14           C
ATOM   1586  CG  LYS A 105       6.607  58.278  22.568  1.00 29.27           C
ATOM   1587  CD  LYS A 105       7.221  58.729  21.234  1.00 32.92           C
ATOM   1588  CE  LYS A 105       7.993  57.610  20.555  1.00 28.85           C
ATOM   1589  NZ  LYS A 105       9.082  58.127  19.674  1.00 35.38           N1+
ATOM   1590  H   LYS A 105       4.202  55.279  22.548  1.00 23.25           H
ATOM   1591  HA  LYS A 105       5.898  56.300  24.268  1.00 22.68           H
ATOM   1592  HB2 LYS A 105       6.159  56.465  21.933  1.00 26.58           H
ATOM   1593  HB3 LYS A 105       4.940  57.473  21.885  1.00 26.58           H
ATOM   1594  HG2 LYS A 105       6.128  59.032  22.948  1.00 35.14           H
ATOM   1595  HG3 LYS A 105       7.331  58.014  23.157  1.00 35.14           H
ATOM   1596  HD2 LYS A 105       6.511  59.013  20.637  1.00 39.53           H
ATOM   1597  HD3 LYS A 105       7.833  59.463  21.398  1.00 39.53           H
ATOM   1598  HE2 LYS A 105       8.396  57.045  21.233  1.00 34.64           H
ATOM   1599  HE3 LYS A 105       7.384  57.091  20.007  1.00 34.64           H
ATOM   1600  HZ1 LYS A 105       9.512  57.447  19.293  1.00 42.47           H
ATOM   1601  HZ2 LYS A 105       8.737  58.645  19.038  1.00 42.47           H
ATOM   1602  HZ3 LYS A 105       9.660  58.603  20.154  1.00 42.47           H
ATOM   1603  N   SER A 106       3.026  57.708  24.160  1.00 18.89           N
ATOM   1604  CA  SER A 106       2.088  58.541  24.912  1.00 19.84           C
ATOM   1605  C   SER A 106       1.906  58.061  26.344  1.00 16.15           C
ATOM   1606  O   SER A 106       1.907  58.861  27.289  1.00 16.02           O
ATOM   1607  CB  SER A 106       0.723  58.523  24.198  1.00 21.16           C
ATOM   1608  OG  SER A 106      -0.202  59.305  24.911  1.00 19.77           O
ATOM   1609  H   SER A 106       2.678  57.341  23.464  1.00 22.69           H
ATOM   1610  HA  SER A 106       2.412  59.455  24.933  1.00 23.83           H
ATOM   1611  HB2 SER A 106       0.827  58.887  23.304  1.00 25.41           H
ATOM   1612  HB3 SER A 106       0.400  57.610  24.152  1.00 25.41           H
ATOM   1613  HG  SER A 106      -0.946  59.296  24.521  1.00 23.75           H
ATOM   1614  N   TYR A 107       1.627  56.768  26.505  1.00 16.90           N
ATOM   1615  CA  TYR A 107       1.442  56.176  27.820  1.00 17.50           C
ATOM   1616  C   TYR A 107       2.704  56.327  28.665  1.00 18.41           C
ATOM   1617  O   TYR A 107       2.643  56.726  29.826  1.00 16.56           O
ATOM   1618  CB  TYR A 107       1.071  54.712  27.638  1.00 17.11           C
ATOM   1619  CG  TYR A 107      -0.374  54.447  27.232  1.00 19.69           C
ATOM   1620  CD1 TYR A 107      -1.336  55.456  27.240  1.00 24.28           C
ATOM   1621  CD2 TYR A 107      -0.789  53.165  26.930  1.00 20.12           C
ATOM   1622  CE1 TYR A 107      -2.682  55.185  26.906  1.00 23.34           C
ATOM   1623  CE2 TYR A 107      -2.132  52.886  26.605  1.00 18.17           C
ATOM   1624  CZ  TYR A 107      -3.066  53.901  26.594  1.00 24.53           C
ATOM   1625  OH  TYR A 107      -4.401  53.642  26.287  1.00 24.38           O
ATOM   1626  H   TYR A 107       1.539  56.209  25.857  1.00 20.30           H
ATOM   1627  HA  TYR A 107       0.712  56.623  28.276  1.00 21.02           H
ATOM   1628  HB2 TYR A 107       1.640  54.335  26.948  1.00 20.54           H
ATOM   1629  HB3 TYR A 107       1.228  54.249  28.476  1.00 20.54           H
ATOM   1630  HD1 TYR A 107      -1.084  56.325  27.453  1.00 29.15           H
ATOM   1631  HD2 TYR A 107      -0.170  52.472  26.937  1.00 24.16           H
ATOM   1632  HE1 TYR A 107      -3.309  55.872  26.907  1.00 28.02           H
ATOM   1633  HE2 TYR A 107      -2.388  52.017  26.394  1.00 21.82           H
ATOM   1634  HH  TYR A 107      -4.504  52.826  26.116  1.00 29.28           H
ATOM   1635  N   LEU A 108       3.865  55.998  28.100  1.00 16.31           N
ATOM   1636  CA  LEU A 108       5.100  56.123  28.879  1.00 16.30           C
ATOM   1637  C   LEU A 108       5.354  57.578  29.298  1.00 16.38           C
ATOM   1638  O   LEU A 108       5.771  57.858  30.439  1.00 16.26           O
ATOM   1639  CB  LEU A 108       6.253  55.536  28.046  1.00 17.40           C
ATOM   1640  CG  LEU A 108       7.572  55.340  28.785  1.00 29.33           C
ATOM   1641  CD1 LEU A 108       7.364  54.317  29.867  1.00 24.39           C
ATOM   1642  CD2 LEU A 108       8.657  54.857  27.760  1.00 31.25           C
ATOM   1643  H   LEU A 108       3.965  55.710  27.296  1.00 19.59           H
ATOM   1644  HA  LEU A 108       5.016  55.593  29.686  1.00 19.58           H
ATOM   1645  HB2 LEU A 108       5.977  54.669  27.711  1.00 20.90           H
ATOM   1646  HB3 LEU A 108       6.425  56.131  27.300  1.00 20.90           H
ATOM   1647  HG  LEU A 108       7.859  56.175  29.185  1.00 35.21           H
ATOM   1648 HD11 LEU A 108       8.200  54.186  30.342  1.00 29.29           H
ATOM   1649 HD12 LEU A 108       6.682  54.638  30.478  1.00 29.29           H
ATOM   1650 HD13 LEU A 108       7.079  53.483  29.462  1.00 29.29           H
ATOM   1651 HD21 LEU A 108       9.498  54.731  28.226  1.00 37.51           H
ATOM   1652 HD22 LEU A 108       8.368  54.019  27.366  1.00 37.51           H
ATOM   1653 HD23 LEU A 108       8.759  55.530  27.069  1.00 37.51           H
ATOM   1654  N   PHE A 109       5.127  58.525  28.378  1.00 19.89           N
ATOM   1655  CA  PHE A 109       5.268  59.946  28.687  1.00 21.30           C
ATOM   1656  C   PHE A 109       4.331  60.397  29.826  1.00 15.95           C
ATOM   1657  O   PHE A 109       4.750  61.128  30.749  1.00 16.82           O
ATOM   1658  CB  PHE A 109       4.995  60.737  27.412  1.00 18.85           C
ATOM   1659  CG  PHE A 109       5.258  62.210  27.532  1.00 20.57           C
ATOM   1660  CD1 PHE A 109       4.223  63.095  27.598  1.00 28.33           C
ATOM   1661  CD2 PHE A 109       6.540  62.695  27.511  1.00 23.79           C
ATOM   1662  CE1 PHE A 109       4.466  64.440  27.674  1.00 31.90           C
ATOM   1663  CE2 PHE A 109       6.782  64.052  27.575  1.00 27.87           C
ATOM   1664  CZ  PHE A 109       5.753  64.914  27.669  1.00 28.06           C
ATOM   1665  H   PHE A 109       4.889  58.365  27.567  1.00 23.88           H
ATOM   1666  HA  PHE A 109       6.182  60.122  28.961  1.00 25.57           H
ATOM   1667  HB2 PHE A 109       5.563  60.393  26.705  1.00 22.64           H
ATOM   1668  HB3 PHE A 109       4.064  60.622  27.168  1.00 22.64           H
ATOM   1669  HD1 PHE A 109       3.347  62.783  27.604  1.00 34.02           H
ATOM   1670  HD2 PHE A 109       7.254  62.103  27.449  1.00 28.56           H
ATOM   1671  HE1 PHE A 109       3.755  65.036  27.733  1.00 38.29           H
ATOM   1672  HE2 PHE A 109       7.657  64.369  27.577  1.00 33.46           H
ATOM   1673  HZ  PHE A 109       5.914  65.828  27.721  1.00 33.69           H
ATOM   1674  N   GLN A 110       3.057  59.986  29.773  1.00 15.36           N
ATOM   1675  CA  GLN A 110       2.106  60.330  30.836  1.00 19.75           C
ATOM   1676  C   GLN A 110       2.487  59.684  32.163  1.00 16.18           C
ATOM   1677  O   GLN A 110       2.368  60.301  33.228  1.00 15.90           O
ATOM   1678  CB  GLN A 110       0.709  59.891  30.446  1.00 21.34           C
ATOM   1679  CG  GLN A 110       0.088  60.662  29.248  1.00 21.14           C
ATOM   1680  CD  GLN A 110      -1.303  60.099  28.925  1.00 23.58           C
ATOM   1681  OE1 GLN A 110      -2.209  60.198  29.747  1.00 19.21           O
ATOM   1682  NE2 GLN A 110      -1.443  59.439  27.785  1.00 21.49           N
ATOM   1683  H   GLN A 110       2.722  59.513  29.138  1.00 18.45           H
ATOM   1684  HA  GLN A 110       2.098  61.293  30.958  1.00 23.72           H
ATOM   1685  HB2 GLN A 110       0.736  58.952  30.206  1.00 25.63           H
ATOM   1686  HB3 GLN A 110       0.122  60.015  31.208  1.00 25.63           H
ATOM   1687  HG2 GLN A 110      -0.005  61.600  29.479  1.00 25.39           H
ATOM   1688  HG3 GLN A 110       0.652  60.557  28.467  1.00 25.39           H
ATOM   1689 HE21 GLN A 110      -0.770  59.340  27.259  1.00 25.81           H
ATOM   1690 HE22 GLN A 110      -2.208  59.109  27.570  1.00 25.81           H
ATOM   1691  N   LEU A 111       2.914  58.432  32.131  1.00 13.76           N
ATOM   1692  CA  LEU A 111       3.268  57.772  33.378  1.00 13.95           C
ATOM   1693  C   LEU A 111       4.465  58.459  34.039  1.00 16.74           C
ATOM   1694  O   LEU A 111       4.520  58.607  35.263  1.00 17.17           O
ATOM   1695  CB  LEU A 111       3.548  56.308  33.101  1.00 19.34           C
ATOM   1696  CG  LEU A 111       2.348  55.462  32.732  1.00 20.31           C
ATOM   1697  CD1 LEU A 111       2.834  54.152  32.256  1.00 23.35           C
ATOM   1698  CD2 LEU A 111       1.411  55.243  33.908  1.00 24.15           C
ATOM   1699  H   LEU A 111       3.008  57.954  31.423  1.00 16.53           H
ATOM   1700  HA  LEU A 111       2.516  57.825  33.989  1.00 16.76           H
ATOM   1701  HB2 LEU A 111       4.178  56.252  32.365  1.00 23.23           H
ATOM   1702  HB3 LEU A 111       3.945  55.918  33.895  1.00 23.23           H
ATOM   1703  HG  LEU A 111       1.854  55.889  32.015  1.00 24.38           H
ATOM   1704 HD11 LEU A 111       2.072  53.601  32.017  1.00 28.04           H
ATOM   1705 HD12 LEU A 111       3.400  54.289  31.481  1.00 28.04           H
ATOM   1706 HD13 LEU A 111       3.341  53.727  32.966  1.00 28.04           H
ATOM   1707 HD21 LEU A 111       0.663  54.697  33.618  1.00 28.99           H
ATOM   1708 HD22 LEU A 111       1.895  54.791  34.617  1.00 28.99           H
ATOM   1709 HD23 LEU A 111       1.091  56.103  34.221  1.00 28.99           H
ATOM   1710  N   LEU A 112       5.400  58.940  33.232  1.00 16.77           N
ATOM   1711  CA  LEU A 112       6.552  59.635  33.762  1.00 17.73           C
ATOM   1712  C   LEU A 112       6.156  60.988  34.343  1.00 18.18           C
ATOM   1713  O   LEU A 112       6.727  61.416  35.334  1.00 16.16           O
ATOM   1714  CB  LEU A 112       7.593  59.799  32.671  1.00 17.46           C
ATOM   1715  CG  LEU A 112       8.396  58.535  32.283  1.00 19.91           C
ATOM   1716  CD1 LEU A 112       9.099  58.744  31.015  1.00 20.37           C
ATOM   1717  CD2 LEU A 112       9.440  58.222  33.343  1.00 16.32           C
ATOM   1718  H   LEU A 112       5.388  58.875  32.374  1.00 20.14           H
ATOM   1719  HA  LEU A 112       6.942  59.105  34.474  1.00 21.29           H
ATOM   1720  HB2 LEU A 112       7.146  60.112  31.870  1.00 20.97           H
ATOM   1721  HB3 LEU A 112       8.234  60.467  32.962  1.00 20.97           H
ATOM   1722  HG  LEU A 112       7.799  57.775  32.192  1.00 23.91           H
ATOM   1723 HD11 LEU A 112       9.594  57.940  30.792  1.00 24.46           H
ATOM   1724 HD12 LEU A 112       8.448  58.936  30.321  1.00 24.46           H
ATOM   1725 HD13 LEU A 112       9.709  59.492  31.113  1.00 24.46           H
ATOM   1726 HD21 LEU A 112       9.930  57.428  33.078  1.00 19.60           H
ATOM   1727 HD22 LEU A 112      10.047  58.975  33.419  1.00 19.60           H
ATOM   1728 HD23 LEU A 112       8.994  58.070  34.190  1.00 19.60           H
ATOM   1729  N   GLN A 113       5.207  61.695  33.715  1.00 17.37           N
ATOM   1730  CA  GLN A 113       4.675  62.909  34.342  1.00 19.27           C
ATOM   1731  C   GLN A 113       4.096  62.590  35.707  1.00 17.50           C
ATOM   1732  O   GLN A 113       4.309  63.322  36.673  1.00 22.43           O
ATOM   1733  CB  GLN A 113       3.586  63.547  33.470  1.00 20.94           C
ATOM   1734  CG  GLN A 113       4.077  64.021  32.083  1.00 28.40           C
ATOM   1735  CD  GLN A 113       2.997  64.628  31.193  1.00 35.29           C
ATOM   1736  OE1 GLN A 113       2.435  63.952  30.337  1.00 46.72           O
ATOM   1737  NE2 GLN A 113       2.741  65.907  31.363  1.00 41.29           N
ATOM   1738  H   GLN A 113       4.866  61.500  32.950  1.00 20.86           H
ATOM   1739  HA  GLN A 113       5.392  63.552  34.456  1.00 23.14           H
ATOM   1740  HB2 GLN A 113       2.881  62.896  33.327  1.00 25.15           H
ATOM   1741  HB3 GLN A 113       3.229  64.319  33.935  1.00 25.15           H
ATOM   1742  HG2 GLN A 113       4.763  64.694  32.211  1.00 34.09           H
ATOM   1743  HG3 GLN A 113       4.451  63.260  31.611  1.00 34.09           H
ATOM   1744 HE21 GLN A 113       3.174  66.358  31.953  1.00 49.56           H
ATOM   1745 HE22 GLN A 113       2.140  66.293  30.884  1.00 49.56           H
ATOM   1746  N   GLY A 114       3.336  61.503  35.795  1.00 16.84           N
ATOM   1747  CA  GLY A 114       2.722  61.144  37.061  1.00 20.29           C
ATOM   1748  C   GLY A 114       3.755  60.814  38.127  1.00 20.22           C
ATOM   1749  O   GLY A 114       3.646  61.245  39.292  1.00 23.33           O
ATOM   1750  H   GLY A 114       3.165  60.965  35.146  1.00 20.23           H
ATOM   1751  HA2 GLY A 114       2.177  61.882  37.377  1.00 24.36           H
ATOM   1752  HA3 GLY A 114       2.150  60.370  36.936  1.00 24.36           H
ATOM   1753  N   LEU A 115       4.764  60.027  37.749  1.00 17.58           N
ATOM   1754  CA  LEU A 115       5.856  59.693  38.660  1.00 17.21           C
ATOM   1755  C   LEU A 115       6.667  60.918  39.048  1.00 17.62           C
ATOM   1756  O   LEU A 115       7.066  61.051  40.198  1.00 22.64           O
ATOM   1757  CB  LEU A 115       6.790  58.656  38.027  1.00 15.83           C
ATOM   1758  CG  LEU A 115       6.234  57.230  38.036  1.00 20.72           C
ATOM   1759  CD1 LEU A 115       7.191  56.278  37.412  1.00 27.11           C
ATOM   1760  CD2 LEU A 115       5.895  56.778  39.484  1.00 20.15           C
ATOM   1761  H   LEU A 115       4.838  59.674  36.968  1.00 21.11           H
ATOM   1762  HA  LEU A 115       5.485  59.309  39.470  1.00 20.67           H
ATOM   1763  HB2 LEU A 115       6.952  58.905  37.103  1.00 19.01           H
ATOM   1764  HB3 LEU A 115       7.628  58.651  38.516  1.00 19.01           H
ATOM   1765  HG  LEU A 115       5.414  57.210  37.518  1.00 24.88           H
ATOM   1766 HD11 LEU A 115       6.809  55.386  37.434  1.00 32.55           H
ATOM   1767 HD12 LEU A 115       7.350  56.547  36.493  1.00 32.55           H
ATOM   1768 HD13 LEU A 115       8.023  56.294  37.910  1.00 32.55           H
ATOM   1769 HD21 LEU A 115       5.546  55.873  39.458  1.00 24.19           H
ATOM   1770 HD22 LEU A 115       6.703  56.806  40.020  1.00 24.19           H
ATOM   1771 HD23 LEU A 115       5.230  57.379  39.854  1.00 24.19           H
ATOM   1772  N   ALA A 116       7.002  61.768  38.086  1.00 19.33           N
ATOM   1773  CA  ALA A 116       7.714  62.983  38.423  1.00 19.49           C
ATOM   1774  C   ALA A 116       6.944  63.785  39.472  1.00 24.91           C
ATOM   1775  O   ALA A 116       7.529  64.280  40.430  1.00 23.66           O
ATOM   1776  CB  ALA A 116       7.951  63.802  37.162  1.00 23.84           C
ATOM   1777  H   ALA A 116       6.832  61.665  37.250  1.00 23.22           H
ATOM   1778  HA  ALA A 116       8.578  62.751  38.798  1.00 23.41           H
ATOM   1779  HB1 ALA A 116       8.428  64.613  37.397  1.00 28.62           H
ATOM   1780  HB2 ALA A 116       8.478  63.276  36.540  1.00 28.62           H
ATOM   1781  HB3 ALA A 116       7.094  64.024  36.765  1.00 28.62           H
ATOM   1782  N   PHE A 117       5.620  63.872  39.340  1.00 21.71           N
ATOM   1783  CA  PHE A 117       4.827  64.585  40.336  1.00 20.01           C
ATOM   1784  C   PHE A 117       4.901  63.916  41.703  1.00 24.83           C
ATOM   1785  O   PHE A 117       5.188  64.569  42.712  1.00 24.74           O
ATOM   1786  CB  PHE A 117       3.379  64.689  39.872  1.00 23.13           C
ATOM   1787  CG  PHE A 117       2.473  65.323  40.863  1.00 24.82           C
ATOM   1788  CD1 PHE A 117       1.623  64.554  41.614  1.00 30.32           C
ATOM   1789  CD2 PHE A 117       2.455  66.684  41.013  1.00 32.82           C
ATOM   1790  CE1 PHE A 117       0.755  65.128  42.528  1.00 41.42           C
ATOM   1791  CE2 PHE A 117       1.602  67.280  41.945  1.00 39.00           C
ATOM   1792  CZ  PHE A 117       0.760  66.499  42.704  1.00 32.75           C
ATOM   1793  H   PHE A 117       5.165  63.533  38.693  1.00 26.07           H
ATOM   1794  HA  PHE A 117       5.175  65.486  40.427  1.00 24.03           H
ATOM   1795  HB2 PHE A 117       3.349  65.221  39.061  1.00 27.77           H
ATOM   1796  HB3 PHE A 117       3.044  63.797  39.693  1.00 27.77           H
ATOM   1797  HD1 PHE A 117       1.625  63.631  41.504  1.00 36.40           H
ATOM   1798  HD2 PHE A 117       3.032  67.212  40.509  1.00 39.40           H
ATOM   1799  HE1 PHE A 117       0.192  64.592  43.040  1.00 49.72           H
ATOM   1800  HE2 PHE A 117       1.599  68.204  42.049  1.00 46.82           H
ATOM   1801  HZ  PHE A 117       0.181  66.894  43.315  1.00 39.32           H
ATOM   1802  N   CYS A 118       4.618  62.613  41.771  1.00 19.97           N
ATOM   1803  CA  CYS A 118       4.677  61.906  43.046  1.00 21.45           C
ATOM   1804  C   CYS A 118       6.061  62.020  43.672  1.00 22.53           C
ATOM   1805  O   CYS A 118       6.210  62.323  44.865  1.00 24.90           O
ATOM   1806  CB  CYS A 118       4.318  60.432  42.844  1.00 29.63           C
ATOM   1807  SG  CYS A 118       2.603  60.175  42.545  1.00 40.69           S
ATOM   1808  H   CYS A 118       4.393  62.123  41.100  1.00 23.98           H
ATOM   1809  HA  CYS A 118       4.033  62.295  43.659  1.00 25.75           H
ATOM   1810  HB2 CYS A 118       4.810  60.090  42.081  1.00 35.57           H
ATOM   1811  HB3 CYS A 118       4.560  59.937  43.642  1.00 35.57           H
ATOM   1812  HG  CYS A 118       2.405  59.000  42.398  1.00 48.84           H
ATOM   1813  N   HIS A 119       7.087  61.773  42.872  1.00 20.18           N
ATOM   1814  CA  HIS A 119       8.437  61.742  43.403  1.00 19.81           C
ATOM   1815  C   HIS A 119       8.841  63.101  43.958  1.00 24.43           C
ATOM   1816  O   HIS A 119       9.538  63.177  44.963  1.00 24.76           O
ATOM   1817  CB  HIS A 119       9.394  61.272  42.314  1.00 17.31           C
ATOM   1818  CG  HIS A 119       9.265  59.809  41.998  1.00 18.55           C
ATOM   1819  ND1 HIS A 119       9.937  59.206  40.961  1.00 20.52           N
ATOM   1820  CD2 HIS A 119       8.548  58.833  42.605  1.00 17.25           C
ATOM   1821  CE1 HIS A 119       9.636  57.915  40.940  1.00 21.08           C
ATOM   1822  NE2 HIS A 119       8.808  57.661  41.940  1.00 18.68           N
ATOM   1823  H   HIS A 119       7.029  61.623  42.027  1.00 24.23           H
ATOM   1824  HA  HIS A 119       8.474  61.101  44.129  1.00 23.79           H
ATOM   1825  HB2 HIS A 119      10.304  61.436  42.604  1.00 20.79           H
ATOM   1826  HB3 HIS A 119       9.212  61.769  41.501  1.00 20.79           H
ATOM   1827  HD2 HIS A 119       7.999  58.934  43.348  1.00 20.72           H
ATOM   1828  HE1 HIS A 119       9.963  57.291  40.334  1.00 25.32           H
ATOM   1829  HE2 HIS A 119       8.465  56.894  42.123  1.00 22.44           H
ATOM   1830  N   SER A 120       8.432  64.185  43.307  1.00 26.29           N
ATOM   1831  CA  SER A 120       8.750  65.495  43.864  1.00 27.83           C
ATOM   1832  C   SER A 120       8.081  65.712  45.215  1.00 32.06           C
ATOM   1833  O   SER A 120       8.579  66.510  46.007  1.00 33.46           O
ATOM   1834  CB  SER A 120       8.358  66.615  42.905  1.00 32.45           C
ATOM   1835  OG  SER A 120       6.963  66.835  42.969  1.00 36.55           O
ATOM   1836  H   SER A 120       7.987  64.193  42.571  1.00 31.57           H
ATOM   1837  HA  SER A 120       9.709  65.548  44.000  1.00 33.41           H
ATOM   1838  HB2 SER A 120       8.821  67.428  43.158  1.00 38.96           H
ATOM   1839  HB3 SER A 120       8.599  66.360  42.001  1.00 38.96           H
ATOM   1840  HG  SER A 120       6.551  66.135  42.755  1.00 43.88           H
ATOM   1841  N   HIS A 121       6.997  65.006  45.519  1.00 30.95           N
ATOM   1842  CA  HIS A 121       6.383  65.057  46.840  1.00 29.45           C
ATOM   1843  C   HIS A 121       6.901  63.971  47.767  1.00 37.23           C
ATOM   1844  O   HIS A 121       6.315  63.745  48.831  1.00 36.57           O
ATOM   1845  CB  HIS A 121       4.847  64.959  46.741  1.00 37.24           C
ATOM   1846  CG  HIS A 121       4.209  66.213  46.251  1.00 36.51           C
ATOM   1847  ND1 HIS A 121       4.170  66.550  44.918  1.00 41.36           N
ATOM   1848  CD2 HIS A 121       3.631  67.240  46.913  1.00 43.89           C
ATOM   1849  CE1 HIS A 121       3.568  67.718  44.774  1.00 41.99           C
ATOM   1850  NE2 HIS A 121       3.240  68.165  45.972  1.00 41.41           N
ATOM   1851  H   HIS A 121       6.594  64.482  44.969  1.00 37.16           H
ATOM   1852  HA  HIS A 121       6.596  65.913  47.245  1.00 35.36           H
ATOM   1853  HB2 HIS A 121       4.487  64.765  47.621  1.00 44.71           H
ATOM   1854  HB3 HIS A 121       4.616  64.247  46.125  1.00 44.71           H
ATOM   1855  HD1 HIS A 121       4.476  66.067  44.276  1.00 49.65           H
ATOM   1856  HD2 HIS A 121       3.515  67.307  47.833  1.00 52.69           H
ATOM   1857  HE1 HIS A 121       3.414  68.155  43.968  1.00 50.40           H
ATOM   1858  N   ARG A 122       7.972  63.285  47.374  1.00 30.17           N
ATOM   1859  CA  ARG A 122       8.576  62.194  48.151  1.00 38.52           C
ATOM   1860  C   ARG A 122       7.608  61.028  48.393  1.00 39.62           C
ATOM   1861  O   ARG A 122       7.698  60.340  49.408  1.00 32.70           O
ATOM   1862  CB  ARG A 122       9.144  62.725  49.470  1.00 43.71           C
ATOM   1863  CG  ARG A 122      10.339  63.669  49.247  1.00 39.07           C
ATOM   1864  CD  ARG A 122      10.237  64.911  50.123  1.00 58.13           C
ATOM   1865  NE  ARG A 122       9.101  65.768  49.768  1.00 67.19           N
ATOM   1866  CZ  ARG A 122       8.697  66.822  50.477  1.00 61.59           C
ATOM   1867  NH1 ARG A 122       7.656  67.543  50.071  1.00 60.36           N
ATOM   1868  NH2 ARG A 122       9.333  67.156  51.589  1.00 62.61           N1+
ATOM   1869  H   ARG A 122       8.384  63.436  46.634  1.00 36.22           H
ATOM   1870  HA  ARG A 122       9.322  61.841  47.641  1.00 46.25           H
ATOM   1871  HB2 ARG A 122       8.452  63.219  49.938  1.00 52.47           H
ATOM   1872  HB3 ARG A 122       9.446  61.978  50.011  1.00 52.47           H
ATOM   1873  HG2 ARG A 122      11.160  63.204  49.471  1.00 46.90           H
ATOM   1874  HG3 ARG A 122      10.355  63.951  48.319  1.00 46.90           H
ATOM   1875  HD2 ARG A 122      10.128  64.637  51.048  1.00 69.77           H
ATOM   1876  HD3 ARG A 122      11.048  65.434  50.026  1.00 69.77           H
ATOM   1877  HE  ARG A 122       8.665  65.576  49.052  1.00 80.65           H
ATOM   1878 HH11 ARG A 122       7.240  67.328  49.349  1.00 72.45           H
ATOM   1879 HH12 ARG A 122       7.397  68.221  50.531  1.00 72.45           H
ATOM   1880 HH21 ARG A 122      10.007  66.693  51.854  1.00 75.15           H
ATOM   1881 HH22 ARG A 122       9.072  67.836  52.047  1.00 75.15           H
ATOM   1882  N   VAL A 123       6.715  60.764  47.437  1.00 29.05           N
ATOM   1883  CA  VAL A 123       5.797  59.626  47.476  1.00 23.43           C
ATOM   1884  C   VAL A 123       6.255  58.628  46.423  1.00 25.83           C
ATOM   1885  O   VAL A 123       6.325  58.965  45.236  1.00 25.70           O
ATOM   1886  CB  VAL A 123       4.340  60.059  47.225  1.00 32.20           C
ATOM   1887  CG1 VAL A 123       3.398  58.839  47.174  1.00 35.77           C
ATOM   1888  CG2 VAL A 123       3.896  61.044  48.296  1.00 34.31           C
ATOM   1889  H   VAL A 123       6.620  61.249  46.733  1.00 34.88           H
ATOM   1890  HA  VAL A 123       5.846  59.200  48.346  1.00 28.13           H
ATOM   1891  HB  VAL A 123       4.291  60.509  46.367  1.00 38.66           H
ATOM   1892 HG11 VAL A 123       2.492  59.147  47.015  1.00 42.94           H
ATOM   1893 HG12 VAL A 123       3.680  58.253  46.454  1.00 42.94           H
ATOM   1894 HG13 VAL A 123       3.444  58.369  48.021  1.00 42.94           H
ATOM   1895 HG21 VAL A 123       2.978  61.306  48.123  1.00 41.19           H
ATOM   1896 HG22 VAL A 123       3.960  60.616  49.164  1.00 41.19           H
ATOM   1897 HG23 VAL A 123       4.473  61.823  48.267  1.00 41.19           H
ATOM   1898  N   LEU A 124       6.503  57.400  46.852  1.00 21.62           N
ATOM   1899  CA  LEU A 124       6.892  56.284  46.003  1.00 29.15           C
ATOM   1900  C   LEU A 124       5.704  55.376  45.754  1.00 29.55           C
ATOM   1901  O   LEU A 124       4.788  55.277  46.573  1.00 23.33           O
ATOM   1902  CB  LEU A 124       7.999  55.459  46.659  1.00 35.39           C
ATOM   1903  CG  LEU A 124       9.185  56.244  47.222  1.00 30.31           C
ATOM   1904  CD1 LEU A 124      10.356  55.342  47.636  1.00 39.72           C
ATOM   1905  CD2 LEU A 124       9.623  57.220  46.229  1.00 41.18           C
ATOM   1906  H   LEU A 124       6.448  57.178  47.681  1.00 25.96           H
ATOM   1907  HA  LEU A 124       7.214  56.617  45.151  1.00 35.00           H
ATOM   1908  HB2 LEU A 124       7.611  54.957  47.393  1.00 42.48           H
ATOM   1909  HB3 LEU A 124       8.350  54.841  45.998  1.00 42.48           H
ATOM   1910  HG  LEU A 124       8.893  56.732  48.008  1.00 36.38           H
ATOM   1911 HD11 LEU A 124      11.073  55.896  47.983  1.00 47.68           H
ATOM   1912 HD12 LEU A 124      10.052  54.726  48.321  1.00 47.68           H
ATOM   1913 HD13 LEU A 124      10.664  54.850  46.860  1.00 47.68           H
ATOM   1914 HD21 LEU A 124      10.375  57.718  46.586  1.00 49.44           H
ATOM   1915 HD22 LEU A 124       9.889  56.751  45.422  1.00 49.44           H
ATOM   1916 HD23 LEU A 124       8.889  57.823  46.034  1.00 49.44           H
ATOM   1917  N   HIS A 125       5.712  54.707  44.612  1.00 24.26           N
ATOM   1918  CA  HIS A 125       4.679  53.698  44.407  1.00 22.17           C
ATOM   1919  C   HIS A 125       5.094  52.359  44.999  1.00 21.95           C
ATOM   1920  O   HIS A 125       4.350  51.753  45.773  1.00 27.74           O
ATOM   1921  CB  HIS A 125       4.352  53.575  42.921  1.00 19.70           C
ATOM   1922  CG  HIS A 125       3.117  52.789  42.659  1.00 20.48           C
ATOM   1923  ND1 HIS A 125       3.034  51.448  42.909  1.00 24.20           N
ATOM   1924  CD2 HIS A 125       1.900  53.175  42.207  1.00 26.22           C
ATOM   1925  CE1 HIS A 125       1.810  51.029  42.629  1.00 23.16           C
ATOM   1926  NE2 HIS A 125       1.113  52.054  42.196  1.00 24.72           N
ATOM   1927  H   HIS A 125       6.272  54.809  43.967  1.00 29.13           H
ATOM   1928  HA  HIS A 125       3.872  53.984  44.864  1.00 26.62           H
ATOM   1929  HB2 HIS A 125       5.089  53.132  42.472  1.00 23.65           H
ATOM   1930  HB3 HIS A 125       4.225  54.463  42.552  1.00 23.65           H
ATOM   1931  HD2 HIS A 125       1.646  54.035  41.958  1.00 31.48           H
ATOM   1932  HE1 HIS A 125       1.505  50.154  42.702  1.00 27.81           H
ATOM   1933  HE2 HIS A 125       0.293  52.024  41.939  1.00 29.69           H
ATOM   1934  N   ARG A 126       6.300  51.905  44.658  1.00 21.57           N
ATOM   1935  CA  ARG A 126       6.936  50.712  45.196  1.00 24.60           C
ATOM   1936  C   ARG A 126       6.359  49.424  44.623  1.00 25.05           C
ATOM   1937  O   ARG A 126       7.031  48.390  44.668  1.00 22.24           O
ATOM   1938  CB  ARG A 126       6.865  50.668  46.733  1.00 28.23           C
ATOM   1939  CG  ARG A 126       7.584  51.843  47.362  1.00 45.67           C
ATOM   1940  CD  ARG A 126       7.354  52.010  48.879  1.00 53.52           C
ATOM   1941  NE  ARG A 126       8.110  53.178  49.346  1.00 68.89           N
ATOM   1942  CZ  ARG A 126       8.227  53.576  50.609  1.00 59.07           C
ATOM   1943  NH1 ARG A 126       8.947  54.662  50.902  1.00 60.86           N
ATOM   1944  NH2 ARG A 126       7.636  52.896  51.573  1.00 65.39           N1+
ATOM   1945  H   ARG A 126       6.795  52.302  44.078  1.00 25.91           H
ATOM   1946  HA  ARG A 126       7.875  50.737  44.954  1.00 29.54           H
ATOM   1947  HB2 ARG A 126       5.937  50.697  47.011  1.00 33.89           H
ATOM   1948  HB3 ARG A 126       7.285  49.852  47.049  1.00 33.89           H
ATOM   1949  HG2 ARG A 126       8.537  51.733  47.220  1.00 54.83           H
ATOM   1950  HG3 ARG A 126       7.282  52.657  46.929  1.00 54.83           H
ATOM   1951  HD2 ARG A 126       6.412  52.158  49.054  1.00 64.24           H
ATOM   1952  HD3 ARG A 126       7.673  51.224  49.348  1.00 64.24           H
ATOM   1953  HE  ARG A 126       8.514  53.647  48.749  1.00 82.68           H
ATOM   1954 HH11 ARG A 126       9.333  55.105  50.274  1.00 73.04           H
ATOM   1955 HH12 ARG A 126       9.024  54.919  51.719  1.00 73.04           H
ATOM   1956 HH21 ARG A 126       7.173  52.197  51.384  1.00 78.48           H
ATOM   1957 HH22 ARG A 126       7.713  53.153  52.390  1.00 78.48           H
ATOM   1958  N   ASP A 127       5.187  49.463  44.002  1.00 21.65           N
ATOM   1959  CA  ASP A 127       4.579  48.208  43.508  1.00 27.82           C
ATOM   1960  C   ASP A 127       3.995  48.351  42.093  1.00 25.94           C
ATOM   1961  O   ASP A 127       2.920  47.823  41.793  1.00 24.72           O
ATOM   1962  CB  ASP A 127       3.506  47.729  44.485  1.00 25.15           C
ATOM   1963  CG  ASP A 127       2.912  46.387  44.097  1.00 44.61           C
ATOM   1964  OD1 ASP A 127       3.665  45.478  43.669  1.00 44.10           O
ATOM   1965  OD2 ASP A 127       1.676  46.252  44.202  1.00 53.47           O1-
ATOM   1966  H   ASP A 127       4.727  50.174  43.851  1.00 25.99           H
ATOM   1967  HA  ASP A 127       5.268  47.525  43.472  1.00 33.40           H
ATOM   1968  HB2 ASP A 127       3.900  47.638  45.367  1.00 30.20           H
ATOM   1969  HB3 ASP A 127       2.787  48.380  44.508  1.00 30.20           H
ATOM   1970  N   LEU A 128       4.690  49.058  41.198  1.00 21.32           N
ATOM   1971  CA  LEU A 128       4.167  49.264  39.855  1.00 22.22           C
ATOM   1972  C   LEU A 128       4.094  47.959  39.070  1.00 25.08           C
ATOM   1973  O   LEU A 128       5.008  47.139  39.097  1.00 20.77           O
ATOM   1974  CB  LEU A 128       5.029  50.252  39.079  1.00 25.94           C
ATOM   1975  CG  LEU A 128       4.868  51.703  39.418  1.00 29.59           C
ATOM   1976  CD1 LEU A 128       5.973  52.469  38.734  1.00 32.38           C
ATOM   1977  CD2 LEU A 128       3.548  52.157  38.941  1.00 34.02           C
ATOM   1978  H   LEU A 128       5.455  49.421  41.345  1.00 25.60           H
ATOM   1979  HA  LEU A 128       3.271  49.629  39.917  1.00 26.68           H
ATOM   1980  HB2 LEU A 128       5.960  50.024  39.230  1.00 31.15           H
ATOM   1981  HB3 LEU A 128       4.825  50.154  38.136  1.00 31.15           H
ATOM   1982  HG  LEU A 128       4.928  51.836  40.377  1.00 35.53           H
ATOM   1983 HD11 LEU A 128       5.882  53.411  38.945  1.00 38.88           H
ATOM   1984 HD12 LEU A 128       6.829  52.140  39.052  1.00 38.88           H
ATOM   1985 HD13 LEU A 128       5.903  52.336  37.776  1.00 38.88           H
ATOM   1986 HD21 LEU A 128       3.439  53.096  39.158  1.00 40.84           H
ATOM   1987 HD22 LEU A 128       3.500  52.032  37.980  1.00 40.84           H
ATOM   1988 HD23 LEU A 128       2.858  51.634  39.378  1.00 40.84           H
ATOM   1989  N   LYS A 129       3.016  47.807  38.326  1.00 21.91           N
ATOM   1990  CA  LYS A 129       2.817  46.665  37.444  1.00 18.47           C
ATOM   1991  C   LYS A 129       1.653  46.998  36.546  1.00 19.89           C
ATOM   1992  O   LYS A 129       0.897  47.910  36.844  1.00 19.99           O
ATOM   1993  CB  LYS A 129       2.533  45.377  38.233  1.00 22.10           C
ATOM   1994  CG  LYS A 129       1.441  45.473  39.240  1.00 28.23           C
ATOM   1995  CD  LYS A 129       1.546  44.273  40.203  1.00 37.30           C
ATOM   1996  CE  LYS A 129       0.432  44.229  41.232  1.00 37.75           C
ATOM   1997  NZ  LYS A 129       0.647  45.251  42.266  1.00 52.25           N1+
ATOM   1998  H   LYS A 129       2.363  48.367  38.312  1.00 26.31           H
ATOM   1999  HA  LYS A 129       3.606  46.530  36.897  1.00 22.17           H
ATOM   2000  HB2 LYS A 129       2.289  44.679  37.605  1.00 26.54           H
ATOM   2001  HB3 LYS A 129       3.342  45.121  38.704  1.00 26.54           H
ATOM   2002  HG2 LYS A 129       1.536  46.293  39.750  1.00 33.89           H
ATOM   2003  HG3 LYS A 129       0.580  45.442  38.795  1.00 33.89           H
ATOM   2004  HD2 LYS A 129       1.509  43.452  39.688  1.00 44.77           H
ATOM   2005  HD3 LYS A 129       2.390  44.325  40.679  1.00 44.77           H
ATOM   2006  HE2 LYS A 129      -0.417  44.406  40.797  1.00 45.32           H
ATOM   2007  HE3 LYS A 129       0.420  43.358  41.658  1.00 45.32           H
ATOM   2008  HZ1 LYS A 129      -0.010  45.219  42.866  1.00 62.72           H
ATOM   2009  HZ2 LYS A 129       1.423  45.107  42.679  1.00 62.72           H
ATOM   2010  HZ3 LYS A 129       0.662  46.060  41.896  1.00 62.72           H
ATOM   2011  N   PRO A 130       1.509  46.285  35.431  1.00 19.07           N
ATOM   2012  CA  PRO A 130       0.429  46.621  34.486  1.00 18.41           C
ATOM   2013  C   PRO A 130      -0.925  46.707  35.118  1.00 20.19           C
ATOM   2014  O   PRO A 130      -1.752  47.494  34.661  1.00 21.49           O
ATOM   2015  CB  PRO A 130       0.502  45.473  33.484  1.00 25.35           C
ATOM   2016  CG  PRO A 130       1.968  45.162  33.450  1.00 22.75           C
ATOM   2017  CD  PRO A 130       2.353  45.201  34.898  1.00 25.47           C
ATOM   2018  HA  PRO A 130       0.626  47.456  34.033  1.00 22.10           H
ATOM   2019  HB2 PRO A 130      -0.010  44.715  33.806  1.00 30.44           H
ATOM   2020  HB3 PRO A 130       0.187  45.767  32.615  1.00 30.44           H
ATOM   2021  HG2 PRO A 130       2.112  44.279  33.074  1.00 27.32           H
ATOM   2022  HG3 PRO A 130       2.441  45.840  32.944  1.00 27.32           H
ATOM   2023  HD2 PRO A 130       2.139  44.360  35.330  1.00 30.59           H
ATOM   2024  HD3 PRO A 130       3.292  45.424  34.993  1.00 30.59           H
ATOM   2025  N   GLN A 131      -1.197  45.883  36.129  1.00 17.27           N
ATOM   2026  CA  GLN A 131      -2.525  45.856  36.735  1.00 24.05           C
ATOM   2027  C   GLN A 131      -2.807  47.096  37.541  1.00 23.15           C
ATOM   2028  O   GLN A 131      -3.964  47.339  37.888  1.00 23.20           O
ATOM   2029  CB  GLN A 131      -2.694  44.660  37.648  1.00 26.21           C
ATOM   2030  CG  GLN A 131      -2.622  43.352  36.911  1.00 33.48           C
ATOM   2031  CD  GLN A 131      -1.196  42.733  36.894  1.00 48.18           C
ATOM   2032  OE1 GLN A 131      -0.180  43.386  36.570  1.00 31.90           O
ATOM   2033  NE2 GLN A 131      -1.129  41.470  37.286  1.00 58.19           N
ATOM   2034  H   GLN A 131      -0.635  45.335  36.478  1.00 20.74           H
ATOM   2035  HA  GLN A 131      -3.192  45.796  36.033  1.00 28.88           H
ATOM   2036  HB2 GLN A 131      -1.988  44.668  38.313  1.00 31.47           H
ATOM   2037  HB3 GLN A 131      -3.560  44.712  38.081  1.00 31.47           H
ATOM   2038  HG2 GLN A 131      -3.218  42.718  37.339  1.00 40.19           H
ATOM   2039  HG3 GLN A 131      -2.896  43.495  35.991  1.00 40.19           H
ATOM   2040 HE21 GLN A 131      -1.843  41.055  37.525  1.00 69.84           H
ATOM   2041 HE22 GLN A 131      -0.371  41.064  37.302  1.00 69.84           H
ATOM   2042  N   ASN A 132      -1.772  47.860  37.892  1.00 21.81           N
ATOM   2043  CA  ASN A 132      -1.949  49.113  38.614  1.00 21.76           C
ATOM   2044  C   ASN A 132      -2.029  50.331  37.696  1.00 21.71           C
ATOM   2045  O   ASN A 132      -2.041  51.462  38.190  1.00 25.47           O
ATOM   2046  CB  ASN A 132      -0.805  49.344  39.608  1.00 24.64           C
ATOM   2047  CG  ASN A 132      -0.797  48.364  40.709  1.00 36.60           C
ATOM   2048  OD1 ASN A 132       0.246  48.078  41.268  1.00 39.01           O
ATOM   2049  ND2 ASN A 132      -1.968  47.809  41.034  1.00 41.68           N
ATOM   2050  H   ASN A 132      -0.951  47.669  37.721  1.00 26.19           H
ATOM   2051  HA  ASN A 132      -2.776  49.068  39.119  1.00 26.13           H
ATOM   2052  HB2 ASN A 132       0.041  49.273  39.138  1.00 29.59           H
ATOM   2053  HB3 ASN A 132      -0.896  50.228  39.995  1.00 29.59           H
ATOM   2054 HD21 ASN A 132      -2.008  47.232  41.670  1.00 50.03           H
ATOM   2055 HD22 ASN A 132      -2.681  48.028  40.606  1.00 50.03           H
ATOM   2056  N   LEU A 133      -2.026  50.143  36.389  1.00 17.60           N
ATOM   2057  CA  LEU A 133      -2.022  51.256  35.442  1.00 16.56           C
ATOM   2058  C   LEU A 133      -3.350  51.229  34.705  1.00 18.49           C
ATOM   2059  O   LEU A 133      -3.706  50.204  34.128  1.00 20.59           O
ATOM   2060  CB  LEU A 133      -0.861  51.134  34.475  1.00 18.16           C
ATOM   2061  CG  LEU A 133       0.516  51.002  35.140  1.00 18.46           C
ATOM   2062  CD1 LEU A 133       1.584  50.879  34.067  1.00 20.21           C
ATOM   2063  CD2 LEU A 133       0.774  52.139  36.042  1.00 22.89           C
ATOM   2064  H   LEU A 133      -2.027  49.369  36.013  1.00 21.14           H
ATOM   2065  HA  LEU A 133      -1.945  52.096  35.921  1.00 19.89           H
ATOM   2066  HB2 LEU A 133      -0.999  50.347  33.925  1.00 21.80           H
ATOM   2067  HB3 LEU A 133      -0.842  51.924  33.914  1.00 21.80           H
ATOM   2068  HG  LEU A 133       0.533  50.190  35.671  1.00 22.17           H
ATOM   2069 HD11 LEU A 133       2.451  50.796  34.493  1.00 24.27           H
ATOM   2070 HD12 LEU A 133       1.402  50.092  33.529  1.00 24.27           H
ATOM   2071 HD13 LEU A 133       1.563  51.673  33.510  1.00 24.27           H
ATOM   2072 HD21 LEU A 133       1.648  52.029  36.447  1.00 27.48           H
ATOM   2073 HD22 LEU A 133       0.747  52.961  35.528  1.00 27.48           H
ATOM   2074 HD23 LEU A 133       0.090  52.156  36.730  1.00 27.48           H
ATOM   2075  N   LEU A 134      -4.108  52.323  34.791  1.00 17.29           N
ATOM   2076  CA  LEU A 134      -5.498  52.306  34.362  1.00 16.68           C
ATOM   2077  C   LEU A 134      -5.650  53.258  33.183  1.00 17.86           C
ATOM   2078  O   LEU A 134      -5.015  54.306  33.142  1.00 16.57           O
ATOM   2079  CB  LEU A 134      -6.454  52.702  35.524  1.00 15.17           C
ATOM   2080  CG  LEU A 134      -6.380  51.852  36.813  1.00 20.42           C
ATOM   2081  CD1 LEU A 134      -7.371  52.392  37.868  1.00 23.93           C
ATOM   2082  CD2 LEU A 134      -6.735  50.412  36.496  1.00 23.49           C
ATOM   2083  H   LEU A 134      -3.839  53.082  35.092  1.00 20.77           H
ATOM   2084  HA  LEU A 134      -5.732  51.412  34.065  1.00 20.03           H
ATOM   2085  HB2 LEU A 134      -6.260  53.619  35.774  1.00 18.22           H
ATOM   2086  HB3 LEU A 134      -7.365  52.646  35.197  1.00 18.22           H
ATOM   2087  HG  LEU A 134      -5.483  51.882  37.179  1.00 24.52           H
ATOM   2088 HD11 LEU A 134      -7.310  51.846  38.667  1.00 28.74           H
ATOM   2089 HD12 LEU A 134      -7.141  53.311  38.076  1.00 28.74           H
ATOM   2090 HD13 LEU A 134      -8.270  52.349  37.506  1.00 28.74           H
ATOM   2091 HD21 LEU A 134      -6.686  49.888  37.311  1.00 28.21           H
ATOM   2092 HD22 LEU A 134      -7.635  50.381  36.136  1.00 28.21           H
ATOM   2093 HD23 LEU A 134      -6.105  50.069  35.843  1.00 28.21           H
ATOM   2094  N   ILE A 135      -6.508  52.888  32.239  1.00 17.44           N
ATOM   2095  CA  ILE A 135      -6.675  53.657  31.013  1.00 16.25           C
ATOM   2096  C   ILE A 135      -8.150  53.974  30.780  1.00 17.96           C
ATOM   2097  O   ILE A 135      -9.047  53.258  31.239  1.00 18.82           O
ATOM   2098  CB  ILE A 135      -6.079  52.915  29.794  1.00 19.70           C
ATOM   2099  CG1 ILE A 135      -6.781  51.570  29.573  1.00 25.04           C
ATOM   2100  CG2 ILE A 135      -4.596  52.661  29.987  1.00 19.81           C
ATOM   2101  CD1 ILE A 135      -6.402  50.878  28.284  1.00 30.90           C
ATOM   2102  H   ILE A 135      -7.009  52.190  32.286  1.00 20.94           H
ATOM   2103  HA  ILE A 135      -6.202  54.499  31.106  1.00 19.52           H
ATOM   2104  HB  ILE A 135      -6.201  53.465  29.004  1.00 23.66           H
ATOM   2105 HG12 ILE A 135      -6.553  50.975  30.305  1.00 30.07           H
ATOM   2106 HG13 ILE A 135      -7.740  51.717  29.558  1.00 30.07           H
ATOM   2107 HG21 ILE A 135      -4.252  52.196  29.208  1.00 23.79           H
ATOM   2108 HG22 ILE A 135      -4.141  53.511  30.092  1.00 23.79           H
ATOM   2109 HG23 ILE A 135      -4.470  52.117  30.780  1.00 23.79           H
ATOM   2110 HD11 ILE A 135      -6.887  50.040  28.221  1.00 37.09           H
ATOM   2111 HD12 ILE A 135      -6.635  51.452  27.537  1.00 37.09           H
ATOM   2112 HD13 ILE A 135      -5.447  50.708  28.285  1.00 37.09           H
ATOM   2113  N   ASN A 136      -8.399  55.072  30.075  1.00 18.91           N
ATOM   2114  CA  ASN A 136      -9.761  55.433  29.701  1.00 22.81           C
ATOM   2115  C   ASN A 136      -9.861  55.629  28.193  1.00 28.74           C
ATOM   2116  O   ASN A 136      -8.913  55.389  27.436  1.00 22.07           O
ATOM   2117  CB  ASN A 136     -10.254  56.676  30.462  1.00 19.26           C
ATOM   2118  CG  ASN A 136      -9.458  57.930  30.139  1.00 22.30           C
ATOM   2119  OD1 ASN A 136      -8.766  57.994  29.141  1.00 24.68           O
ATOM   2120  ND2 ASN A 136      -9.546  58.936  31.018  1.00 24.27           N
ATOM   2121  H   ASN A 136      -7.798  55.624  29.802  1.00 22.71           H
ATOM   2122  HA  ASN A 136     -10.348  54.698  29.937  1.00 27.39           H
ATOM   2123  HB2 ASN A 136     -11.180  56.841  30.228  1.00 23.12           H
ATOM   2124  HB3 ASN A 136     -10.177  56.511  31.415  1.00 23.12           H
ATOM   2125 HD21 ASN A 136      -9.114  59.667  30.879  1.00 29.14           H
ATOM   2126 HD22 ASN A 136     -10.034  58.852  31.721  1.00 29.14           H
ATOM   2127  N   THR A 137     -11.068  55.996  27.753  1.00 25.38           N
ATOM   2128  CA  THR A 137     -11.377  56.123  26.330  1.00 23.60           C
ATOM   2129  C   THR A 137     -10.756  57.348  25.680  1.00 27.38           C
ATOM   2130  O   THR A 137     -10.784  57.452  24.447  1.00 28.09           O
ATOM   2131  CB  THR A 137     -12.879  56.226  26.150  1.00 24.64           C
ATOM   2132  OG1 THR A 137     -13.333  57.301  26.987  1.00 25.86           O
ATOM   2133  CG2 THR A 137     -13.550  54.970  26.532  1.00 27.07           C
ATOM   2134  H   THR A 137     -11.732  56.179  28.268  1.00 30.47           H
ATOM   2135  HA  THR A 137     -11.065  55.334  25.860  1.00 28.34           H
ATOM   2136  HB  THR A 137     -13.087  56.423  25.223  1.00 29.58           H
ATOM   2137  HG1 THR A 137     -13.145  57.139  27.790  1.00 31.05           H
ATOM   2138 HG21 THR A 137     -14.509  55.056  26.410  1.00 32.50           H
ATOM   2139 HG22 THR A 137     -13.227  54.241  25.980  1.00 32.50           H
ATOM   2140 HG23 THR A 137     -13.368  54.766  27.462  1.00 32.50           H
ATOM   2141  N   GLU A 138     -10.270  58.284  26.491  1.00 22.61           N
ATOM   2142  CA  GLU A 138      -9.706  59.562  26.104  1.00 28.70           C
ATOM   2143  C   GLU A 138      -8.223  59.497  25.764  1.00 33.26           C
ATOM   2144  O   GLU A 138      -7.657  60.513  25.385  1.00 34.36           O
ATOM   2145  CB  GLU A 138      -9.876  60.539  27.267  1.00 34.15           C
ATOM   2146  CG  GLU A 138     -11.282  60.640  27.838  1.00 41.44           C
ATOM   2147  CD  GLU A 138     -12.201  61.341  26.892  1.00 48.40           C
ATOM   2148  OE1 GLU A 138     -11.914  62.513  26.569  1.00 46.14           O
ATOM   2149  OE2 GLU A 138     -13.192  60.724  26.452  1.00 50.13           O1-
ATOM   2150  H   GLU A 138     -10.260  58.181  27.344  1.00 27.15           H
ATOM   2151  HA  GLU A 138     -10.185  59.910  25.336  1.00 34.45           H
ATOM   2152  HB2 GLU A 138      -9.289  60.263  27.988  1.00 40.99           H
ATOM   2153  HB3 GLU A 138      -9.622  61.424  26.964  1.00 40.99           H
ATOM   2154  HG2 GLU A 138     -11.629  59.748  27.995  1.00 49.74           H
ATOM   2155  HG3 GLU A 138     -11.256  61.142  28.667  1.00 49.74           H
ATOM   2156  N   GLY A 139      -7.566  58.367  25.965  1.00 23.23           N
ATOM   2157  CA  GLY A 139      -6.158  58.254  25.742  1.00 21.70           C
ATOM   2158  C   GLY A 139      -5.310  58.535  26.964  1.00 28.46           C
ATOM   2159  O   GLY A 139      -4.076  58.545  26.852  1.00 26.43           O
ATOM   2160  H   GLY A 139      -7.933  57.638  26.237  1.00 27.89           H
ATOM   2161  HA2 GLY A 139      -5.956  57.356  25.436  1.00 26.05           H
ATOM   2162  HA3 GLY A 139      -5.897  58.876  25.045  1.00 26.05           H
ATOM   2163  N   ALA A 140      -5.921  58.701  28.140  1.00 22.34           N
ATOM   2164  CA  ALA A 140      -5.151  58.921  29.348  1.00 18.87           C
ATOM   2165  C   ALA A 140      -4.765  57.585  29.973  1.00 19.15           C
ATOM   2166  O   ALA A 140      -5.364  56.544  29.712  1.00 19.94           O
ATOM   2167  CB  ALA A 140      -5.934  59.765  30.352  1.00 25.43           C
ATOM   2168  H   ALA A 140      -6.773  58.690  28.256  1.00 26.82           H
ATOM   2169  HA  ALA A 140      -4.336  59.396  29.124  1.00 22.65           H
ATOM   2170  HB1 ALA A 140      -5.393  59.894  31.146  1.00 30.53           H
ATOM   2171  HB2 ALA A 140      -6.140  60.624  29.949  1.00 30.53           H
ATOM   2172  HB3 ALA A 140      -6.755  59.302  30.581  1.00 30.53           H
ATOM   2173  N   ILE A 141      -3.736  57.629  30.800  1.00 22.82           N
ATOM   2174  CA  ILE A 141      -3.360  56.485  31.622  1.00 17.23           C
ATOM   2175  C   ILE A 141      -2.974  57.014  33.003  1.00 22.13           C
ATOM   2176  O   ILE A 141      -2.358  58.080  33.111  1.00 22.19           O
ATOM   2177  CB  ILE A 141      -2.222  55.678  30.941  1.00 16.11           C
ATOM   2178  CG1 ILE A 141      -1.843  54.478  31.793  1.00 20.50           C
ATOM   2179  CG2 ILE A 141      -0.952  56.587  30.717  1.00 17.47           C
ATOM   2180  CD1 ILE A 141      -1.056  53.368  31.054  1.00 16.19           C
ATOM   2181  H   ILE A 141      -3.231  58.317  30.908  1.00 27.40           H
ATOM   2182  HA  ILE A 141      -4.127  55.900  31.725  1.00 20.69           H
ATOM   2183  HB  ILE A 141      -2.536  55.362  30.080  1.00 19.35           H
ATOM   2184 HG12 ILE A 141      -1.292  54.786  32.529  1.00 24.61           H
ATOM   2185 HG13 ILE A 141      -2.655  54.078  32.140  1.00 24.61           H
ATOM   2186 HG21 ILE A 141      -0.258  56.060  30.292  1.00 20.98           H
ATOM   2187 HG22 ILE A 141      -1.196  57.334  30.149  1.00 20.98           H
ATOM   2188 HG23 ILE A 141      -0.641  56.912  31.577  1.00 20.98           H
ATOM   2189 HD11 ILE A 141      -0.861  52.651  31.678  1.00 19.45           H
ATOM   2190 HD12 ILE A 141      -1.596  53.033  30.322  1.00 19.45           H
ATOM   2191 HD13 ILE A 141      -0.229  53.742  30.712  1.00 19.45           H
ATOM   2192  N   LYS A 142      -3.352  56.288  34.066  1.00 19.00           N
ATOM   2193  CA  LYS A 142      -3.200  56.780  35.435  1.00 21.58           C
ATOM   2194  C   LYS A 142      -2.582  55.727  36.359  1.00 21.74           C
ATOM   2195  O   LYS A 142      -2.830  54.531  36.220  1.00 18.44           O
ATOM   2196  CB  LYS A 142      -4.555  57.203  36.043  1.00 18.08           C
ATOM   2197  CG  LYS A 142      -5.259  58.306  35.238  1.00 21.56           C
ATOM   2198  CD  LYS A 142      -6.368  59.005  35.987  1.00 18.90           C
ATOM   2199  CE  LYS A 142      -7.166  60.004  35.055  1.00 21.49           C
ATOM   2200  NZ  LYS A 142      -8.094  60.770  35.874  1.00 27.40           N1+
ATOM   2201  H   LYS A 142      -3.700  55.503  34.015  1.00 22.81           H
ATOM   2202  HA  LYS A 142      -2.617  57.555  35.430  1.00 25.91           H
ATOM   2203  HB2 LYS A 142      -5.142  56.431  36.070  1.00 21.72           H
ATOM   2204  HB3 LYS A 142      -4.406  57.537  36.941  1.00 21.72           H
ATOM   2205  HG2 LYS A 142      -4.604  58.975  34.988  1.00 25.89           H
ATOM   2206  HG3 LYS A 142      -5.645  57.911  34.441  1.00 25.89           H
ATOM   2207  HD2 LYS A 142      -6.991  58.344  36.326  1.00 22.70           H
ATOM   2208  HD3 LYS A 142      -5.987  59.514  36.720  1.00 22.70           H
ATOM   2209  HE2 LYS A 142      -6.549  60.617  34.626  1.00 25.80           H
ATOM   2210  HE3 LYS A 142      -7.671  59.504  34.394  1.00 25.80           H
ATOM   2211  HZ1 LYS A 142      -8.552  61.338  35.364  1.00 32.90           H
ATOM   2212  HZ2 LYS A 142      -8.665  60.221  36.280  1.00 32.90           H
ATOM   2213  HZ3 LYS A 142      -7.647  61.230  36.490  1.00 32.90           H
ATOM   2214  N   LEU A 143      -1.759  56.193  37.288  1.00 21.08           N
ATOM   2215  CA  LEU A 143      -1.208  55.345  38.340  1.00 22.36           C
ATOM   2216  C   LEU A 143      -2.226  55.111  39.455  1.00 25.76           C
ATOM   2217  O   LEU A 143      -2.812  56.064  39.968  1.00 18.95           O
ATOM   2218  CB  LEU A 143       0.039  56.001  38.905  1.00 21.35           C
ATOM   2219  CG  LEU A 143       1.143  56.175  37.855  1.00 28.03           C
ATOM   2220  CD1 LEU A 143       1.861  57.489  38.036  1.00 31.66           C
ATOM   2221  CD2 LEU A 143       2.146  55.032  37.978  1.00 28.69           C
ATOM   2222  H   LEU A 143      -1.499  57.011  37.332  1.00 25.32           H
ATOM   2223  HA  LEU A 143      -0.960  54.485  37.965  1.00 26.85           H
ATOM   2224  HB2 LEU A 143      -0.192  56.879  39.245  1.00 25.64           H
ATOM   2225  HB3 LEU A 143       0.390  55.449  39.621  1.00 25.64           H
ATOM   2226  HG  LEU A 143       0.755  56.153  36.966  1.00 33.65           H
ATOM   2227 HD11 LEU A 143       2.550  57.569  37.359  1.00 38.01           H
ATOM   2228 HD12 LEU A 143       1.221  58.213  37.944  1.00 38.01           H
ATOM   2229 HD13 LEU A 143       2.260  57.511  38.920  1.00 38.01           H
ATOM   2230 HD21 LEU A 143       2.840  55.149  37.311  1.00 34.45           H
ATOM   2231 HD22 LEU A 143       2.534  55.048  38.867  1.00 34.45           H
ATOM   2232 HD23 LEU A 143       1.685  54.191  37.832  1.00 34.45           H
ATOM   2233  N   ALA A 144      -2.443  53.839  39.819  1.00 18.57           N
ATOM   2234  CA  ALA A 144      -3.357  53.441  40.887  1.00 22.78           C
ATOM   2235  C   ALA A 144      -2.576  52.707  41.975  1.00 32.69           C
ATOM   2236  O   ALA A 144      -1.563  52.071  41.680  1.00 21.57           O
ATOM   2237  CB  ALA A 144      -4.469  52.515  40.376  1.00 21.87           C
ATOM   2238  H   ALA A 144      -2.055  53.169  39.444  1.00 22.30           H
ATOM   2239  HA  ALA A 144      -3.766  54.229  41.277  1.00 27.35           H
ATOM   2240  HB1 ALA A 144      -5.048  52.279  41.117  1.00 26.26           H
ATOM   2241  HB2 ALA A 144      -4.978  52.981  39.694  1.00 26.26           H
ATOM   2242  HB3 ALA A 144      -4.067  51.716  40.002  1.00 26.26           H
ATOM   2243  N   ASP A 145      -3.074  52.781  43.232  1.00 26.12           N
ATOM   2244  CA  ASP A 145      -2.430  52.223  44.452  1.00 30.94           C
ATOM   2245  C   ASP A 145      -1.120  52.925  44.832  1.00 30.66           C
ATOM   2246  O   ASP A 145      -0.236  52.333  45.438  1.00 36.61           O
ATOM   2247  CB  ASP A 145      -2.221  50.708  44.334  1.00 38.24           C
ATOM   2248  CG  ASP A 145      -3.517  49.888  44.695  1.00 39.79           C
ATOM   2249  OD1 ASP A 145      -4.363  50.390  45.441  1.00 41.16           O
ATOM   2250  OD2 ASP A 145      -3.688  48.741  44.250  1.00 45.77           O1-
ATOM   2251  H   ASP A 145      -3.820  53.169  43.409  1.00 31.36           H
ATOM   2252  HA  ASP A 145      -3.041  52.361  45.192  1.00 37.15           H
ATOM   2253  HB2 ASP A 145      -1.973  50.492  43.421  1.00 45.90           H
ATOM   2254  HB3 ASP A 145      -1.515  50.438  44.942  1.00 45.90           H
ATOM   2255  N   PHE A 146      -0.992  54.208  44.500  1.00 46.16           N
ATOM   2256  CA  PHE A 146       0.226  54.966  44.756  1.00 41.03           C
ATOM   2257  C   PHE A 146       0.389  55.199  46.255  1.00 46.35           C
ATOM   2258  O   PHE A 146      -0.590  55.423  46.973  1.00 51.57           O
ATOM   2259  CB  PHE A 146       0.158  56.311  44.012  1.00 50.90           C
ATOM   2260  CG  PHE A 146      -1.050  57.170  44.423  1.00 64.51           C
ATOM   2261  CD1 PHE A 146      -0.949  58.097  45.464  1.00 68.45           C
ATOM   2262  CD2 PHE A 146      -2.300  57.018  43.801  1.00 65.05           C
ATOM   2263  CE1 PHE A 146      -2.069  58.873  45.870  1.00 69.03           C
ATOM   2264  CE2 PHE A 146      -3.428  57.791  44.215  1.00 61.81           C
ATOM   2265  CZ  PHE A 146      -3.301  58.718  45.241  1.00 60.19           C
ATOM   2266  H   PHE A 146      -1.610  54.668  44.118  1.00 55.40           H
ATOM   2267  HA  PHE A 146       0.994  54.470  44.433  1.00 49.26           H
ATOM   2268  HB2 PHE A 146       0.963  56.817  44.202  1.00 61.10           H
ATOM   2269  HB3 PHE A 146       0.092  56.140  43.059  1.00 61.10           H
ATOM   2270  HD1 PHE A 146      -0.133  58.211  45.897  1.00 82.16           H
ATOM   2271  HD2 PHE A 146      -2.398  56.398  43.115  1.00 78.08           H
ATOM   2272  HE1 PHE A 146      -1.977  59.490  46.560  1.00 82.85           H
ATOM   2273  HE2 PHE A 146      -4.246  57.685  43.785  1.00 74.19           H
ATOM   2274  HZ  PHE A 146      -4.031  59.230  45.505  1.00 72.24           H
ATOM   2275  N   GLY A 147       1.628  55.142  46.733  1.00 52.17           N
ATOM   2276  CA  GLY A 147       1.947  55.545  48.096  1.00 55.21           C
ATOM   2277  C   GLY A 147       1.320  54.709  49.203  1.00 60.74           C
ATOM   2278  O   GLY A 147       1.518  55.000  50.390  1.00 60.20           O
ATOM   2279  H   GLY A 147       2.308  54.871  46.282  1.00 62.62           H
ATOM   2280  HA2 GLY A 147       2.909  55.514  48.212  1.00 66.27           H
ATOM   2281  HA3 GLY A 147       1.662  56.463  48.224  1.00 66.27           H
ATOM   2282  N   LEU A 148       0.570  53.662  48.835  1.00 62.20           N
ATOM   2283  CA  LEU A 148      -0.025  52.767  49.826  1.00 62.13           C
ATOM   2284  C   LEU A 148       1.007  51.842  50.464  1.00 66.57           C
ATOM   2285  O   LEU A 148       0.797  51.384  51.595  1.00 59.55           O
ATOM   2286  CB  LEU A 148      -1.145  51.932  49.185  1.00 60.34           C
ATOM   2287  CG  LEU A 148      -2.422  52.685  48.776  1.00 59.30           C
ATOM   2288  CD1 LEU A 148      -3.412  51.766  48.063  1.00 53.05           C
ATOM   2289  CD2 LEU A 148      -3.056  53.331  49.998  1.00 60.00           C
ATOM   2290  H   LEU A 148       0.393  53.452  48.020  1.00 74.65           H
ATOM   2291  HA  LEU A 148      -0.420  53.301  50.532  1.00 74.58           H
ATOM   2292  HB2 LEU A 148      -0.790  51.514  48.385  1.00 72.42           H
ATOM   2293  HB3 LEU A 148      -1.408  51.244  49.816  1.00 72.42           H
ATOM   2294  HG  LEU A 148      -2.181  53.394  48.160  1.00 71.17           H
ATOM   2295 HD11 LEU A 148      -4.201  52.277  47.823  1.00 63.68           H
ATOM   2296 HD12 LEU A 148      -2.993  51.409  47.265  1.00 63.68           H
ATOM   2297 HD13 LEU A 148      -3.656  51.041  48.661  1.00 63.68           H
ATOM   2298 HD21 LEU A 148      -3.859  53.801  49.725  1.00 72.02           H
ATOM   2299 HD22 LEU A 148      -3.279  52.639  50.640  1.00 72.02           H
ATOM   2300 HD23 LEU A 148      -2.423  53.954  50.389  1.00 72.02           H
ATOM   2301  N   ALA A 149       2.134  51.593  49.794  1.00 55.78           N
ATOM   2302  CA  ALA A 149       3.124  50.682  50.358  1.00 67.25           C
ATOM   2303  C   ALA A 149       3.643  51.183  51.709  1.00 65.99           C
ATOM   2304  O   ALA A 149       3.656  50.429  52.687  1.00 67.24           O
ATOM   2305  CB  ALA A 149       4.270  50.461  49.370  1.00 64.40           C
ATOM   2306  H   ALA A 149       2.343  51.929  49.030  1.00 66.95           H
ATOM   2307  HA  ALA A 149       2.700  49.823  50.510  1.00 80.72           H
ATOM   2308  HB1 ALA A 149       4.915  49.854  49.766  1.00 77.30           H
ATOM   2309  HB2 ALA A 149       3.914  50.079  48.553  1.00 77.30           H
ATOM   2310  HB3 ALA A 149       4.692  51.314  49.181  1.00 77.30           H
ATOM   2311  N   ARG A 150       4.069  52.451  51.794  1.00 61.56           N
ATOM   2312  CA  ARG A 150       4.641  52.946  53.049  1.00 68.38           C
ATOM   2313  C   ARG A 150       3.621  52.864  54.180  1.00 73.28           C
ATOM   2314  O   ARG A 150       3.929  52.373  55.272  1.00 66.42           O
ATOM   2315  CB  ARG A 150       5.161  54.383  52.889  1.00 71.39           C
ATOM   2316  CG  ARG A 150       4.089  55.485  52.885  1.00 75.22           C
ATOM   2317  CD  ARG A 150       4.684  56.877  53.056  1.00 81.65           C
ATOM   2318  NE  ARG A 150       3.644  57.906  53.153  1.00 79.82           N
ATOM   2319  CZ  ARG A 150       2.849  58.276  52.149  1.00 80.77           C
ATOM   2320  NH1 ARG A 150       1.939  59.228  52.341  1.00 74.66           N
ATOM   2321  NH2 ARG A 150       2.954  57.693  50.953  1.00 73.85           N1+
ATOM   2322  H   ARG A 150       4.038  53.029  51.158  1.00 73.89           H
ATOM   2323  HA  ARG A 150       5.394  52.384  53.290  1.00 82.07           H
ATOM   2324  HB2 ARG A 150       5.768  54.572  53.621  1.00 85.69           H
ATOM   2325  HB3 ARG A 150       5.641  54.442  52.048  1.00 85.69           H
ATOM   2326  HG2 ARG A 150       3.614  55.463  52.039  1.00 90.28           H
ATOM   2327  HG3 ARG A 150       3.472  55.330  53.617  1.00 90.28           H
ATOM   2328  HD2 ARG A 150       5.211  56.901  53.869  1.00 98.00           H
ATOM   2329  HD3 ARG A 150       5.242  57.082  52.289  1.00 98.00           H
ATOM   2330  HE  ARG A 150       3.539  58.298  53.911  1.00 95.80           H
ATOM   2331 HH11 ARG A 150       1.866  59.604  53.111  1.00 89.61           H
ATOM   2332 HH12 ARG A 150       1.422  59.465  51.696  1.00 89.61           H
ATOM   2333 HH21 ARG A 150       3.541  57.078  50.823  1.00 88.64           H
ATOM   2334 HH22 ARG A 150       2.436  57.935  50.310  1.00 88.64           H
ATOM   2335  N   ALA A 151       2.385  53.317  53.916  1.00 75.35           N
ATOM   2336  CA  ALA A 151       1.319  53.339  54.916  1.00 73.32           C
ATOM   2337  C   ALA A 151       1.156  52.013  55.643  1.00 73.50           C
ATOM   2338  O   ALA A 151       0.602  51.993  56.746  1.00 72.28           O
ATOM   2339  CB  ALA A 151      -0.007  53.703  54.252  1.00 73.76           C
ATOM   2340  H   ALA A 151       2.142  53.622  53.150  1.00 90.44           H
ATOM   2341  HA  ALA A 151       1.520  54.020  55.577  1.00 88.00           H
ATOM   2342  HB1 ALA A 151      -0.705  53.713  54.926  1.00 88.53           H
ATOM   2343  HB2 ALA A 151       0.074  54.580  53.845  1.00 88.53           H
ATOM   2344  HB3 ALA A 151      -0.213  53.041  53.573  1.00 88.53           H
ATOM   2345  N   PHE A 152       1.606  50.909  55.050  1.00 77.39           N
ATOM   2346  CA  PHE A 152       1.589  49.605  55.717  1.00 80.72           C
ATOM   2347  C   PHE A 152       2.906  48.830  55.515  1.00 77.43           C
ATOM   2348  O   PHE A 152       3.973  49.407  55.298  1.00 71.97           O
ATOM   2349  CB  PHE A 152       0.401  48.777  55.207  1.00 81.82           C
ATOM   2350  H   PHE A 152       1.929  50.887  54.254  1.00 92.89           H
ATOM   2351  HA  PHE A 152       1.469  49.743  56.669  1.00 96.89           H
ATOM   2352  HB1 PHE A 152       0.454  48.710  54.240  1.00 98.20           H
ATOM   2353  HB3 PHE A 152       0.440  47.892  55.603  1.00 98.20           H
ATOM   2354  HC  PHE A 152       2.928  47.832  55.567  1.00 92.93           H
ATOM   2355  N   VAL A 163       0.064  34.092  44.680  1.00 66.90           N
ATOM   2356  CA  VAL A 163       1.436  34.586  44.762  1.00 68.17           C
ATOM   2357  C   VAL A 163       1.621  35.954  44.083  1.00 65.02           C
ATOM   2358  O   VAL A 163       1.212  36.182  42.933  1.00 57.00           O
ATOM   2359  CB  VAL A 163       2.429  33.559  44.171  1.00 64.74           C
ATOM   2360  CG1 VAL A 163       2.548  32.382  45.100  1.00 63.91           C
ATOM   2361  CG2 VAL A 163       2.023  33.136  42.763  1.00 67.03           C
ATOM   2362  H1  VAL A 163       0.007  33.234  45.108  1.00 80.30           H
ATOM   2363  H2  VAL A 163      -0.192  34.008  43.759  1.00 80.30           H
ATOM   2364  HA  VAL A 163       1.662  34.698  45.698  1.00 81.82           H
ATOM   2365  HB  VAL A 163       3.304  33.974  44.111  1.00 77.70           H
ATOM   2366 HG11 VAL A 163       1.974  32.527  45.868  1.00 76.71           H
ATOM   2367 HG12 VAL A 163       2.275  31.579  44.628  1.00 76.71           H
ATOM   2368 HG13 VAL A 163       3.471  32.299  45.387  1.00 76.71           H
ATOM   2369 HG21 VAL A 163       1.210  33.604  42.516  1.00 80.45           H
ATOM   2370 HG22 VAL A 163       2.736  33.364  42.147  1.00 80.45           H
ATOM   2371 HG23 VAL A 163       1.870  32.178  42.753  1.00 80.45           H
ATOM   2372  N   VAL A 164       2.253  36.860  44.833  1.00 63.48           N
ATOM   2373  CA  VAL A 164       2.546  38.198  44.329  1.00 62.63           C
ATOM   2374  C   VAL A 164       3.583  38.121  43.206  1.00 54.06           C
ATOM   2375  O   VAL A 164       4.415  37.208  43.141  1.00 56.40           O
ATOM   2376  CB  VAL A 164       3.013  39.104  45.489  1.00 62.99           C
ATOM   2377  CG1 VAL A 164       4.269  38.537  46.173  1.00 64.42           C
ATOM   2378  CG2 VAL A 164       3.238  40.532  45.009  1.00 63.60           C
ATOM   2379  H   VAL A 164       2.523  36.722  45.638  1.00 76.19           H
ATOM   2380  HA  VAL A 164       1.734  38.580  43.960  1.00 75.17           H
ATOM   2381  HB  VAL A 164       2.309  39.131  46.156  1.00 75.60           H
ATOM   2382 HG11 VAL A 164       4.531  39.132  46.893  1.00 77.32           H
ATOM   2383 HG12 VAL A 164       4.066  37.657  46.527  1.00 77.32           H
ATOM   2384 HG13 VAL A 164       4.983  38.475  45.519  1.00 77.32           H
ATOM   2385 HG21 VAL A 164       3.529  41.075  45.758  1.00 76.33           H
ATOM   2386 HG22 VAL A 164       3.918  40.529  44.317  1.00 76.33           H
ATOM   2387 HG23 VAL A 164       2.405  40.880  44.653  1.00 76.33           H
ATOM   2388  N   THR A 165       3.527  39.078  42.300  1.00 49.59           N
ATOM   2389  CA  THR A 165       4.441  39.110  41.168  1.00 45.07           C
ATOM   2390  C   THR A 165       5.732  39.846  41.529  1.00 36.33           C
ATOM   2391  O   THR A 165       5.704  40.971  42.035  1.00 31.88           O
ATOM   2392  CB  THR A 165       3.732  39.769  39.984  1.00 43.88           C
ATOM   2393  OG1 THR A 165       2.551  39.011  39.699  1.00 53.16           O
ATOM   2394  CG2 THR A 165       4.600  39.814  38.752  1.00 36.07           C
ATOM   2395  H   THR A 165       2.965  39.728  42.315  1.00 59.52           H
ATOM   2396  HA  THR A 165       4.670  38.202  40.916  1.00 54.10           H
ATOM   2397  HB  THR A 165       3.485  40.677  40.220  1.00 52.68           H
ATOM   2398  HG1 THR A 165       2.140  39.352  39.050  1.00 63.80           H
ATOM   2399 HG21 THR A 165       4.119  40.238  38.023  1.00 43.30           H
ATOM   2400 HG22 THR A 165       5.407  40.320  38.933  1.00 43.30           H
ATOM   2401 HG23 THR A 165       4.845  38.914  38.486  1.00 43.30           H
ATOM   2402  N   LEU A 166       6.868  39.216  41.246  1.00 29.56           N
ATOM   2403  CA  LEU A 166       8.160  39.842  41.494  1.00 25.25           C
ATOM   2404  C   LEU A 166       8.733  40.455  40.239  1.00 18.62           C
ATOM   2405  O   LEU A 166       9.863  40.931  40.260  1.00 18.27           O
ATOM   2406  CB  LEU A 166       9.149  38.804  42.043  1.00 28.86           C
ATOM   2407  CG  LEU A 166       8.692  38.126  43.324  1.00 38.33           C
ATOM   2408  CD1 LEU A 166       9.555  36.922  43.505  1.00 39.26           C
ATOM   2409  CD2 LEU A 166       8.768  39.071  44.512  1.00 42.46           C
ATOM   2410  H   LEU A 166       6.917  38.425  40.910  1.00 35.49           H
ATOM   2411  HA  LEU A 166       8.055  40.543  42.156  1.00 30.32           H
ATOM   2412  HB2 LEU A 166       9.279  38.114  41.374  1.00 34.65           H
ATOM   2413  HB3 LEU A 166       9.993  39.245  42.227  1.00 34.65           H
ATOM   2414  HG  LEU A 166       7.773  37.832  43.224  1.00 46.01           H
ATOM   2415 HD11 LEU A 166       9.290  36.463  44.317  1.00 47.13           H
ATOM   2416 HD12 LEU A 166       9.442  36.335  42.740  1.00 47.13           H
ATOM   2417 HD13 LEU A 166      10.481  37.204  43.571  1.00 47.13           H
ATOM   2418 HD21 LEU A 166       8.469  38.603  45.307  1.00 50.97           H
ATOM   2419 HD22 LEU A 166       9.686  39.363  44.624  1.00 50.97           H
ATOM   2420 HD23 LEU A 166       8.195  39.836  44.343  1.00 50.97           H
ATOM   2421  N   TRP A 167       8.003  40.370  39.129  1.00 18.15           N
ATOM   2422  CA  TRP A 167       8.583  40.616  37.814  1.00 17.52           C
ATOM   2423  C   TRP A 167       9.101  42.039  37.644  1.00 14.18           C
ATOM   2424  O   TRP A 167       9.956  42.284  36.784  1.00 17.71           O
ATOM   2425  CB  TRP A 167       7.548  40.339  36.747  1.00 20.74           C
ATOM   2426  CG  TRP A 167       7.078  38.956  36.686  1.00 29.15           C
ATOM   2427  CD1 TRP A 167       7.471  37.898  37.459  1.00 29.56           C
ATOM   2428  CD2 TRP A 167       6.110  38.459  35.773  1.00 27.17           C
ATOM   2429  NE1 TRP A 167       6.806  36.754  37.057  1.00 26.69           N
ATOM   2430  CE2 TRP A 167       5.961  37.076  36.029  1.00 27.76           C
ATOM   2431  CE3 TRP A 167       5.361  39.049  34.760  1.00 24.23           C
ATOM   2432  CZ2 TRP A 167       5.079  36.276  35.311  1.00 30.28           C
ATOM   2433  CZ3 TRP A 167       4.483  38.245  34.033  1.00 28.10           C
ATOM   2434  CH2 TRP A 167       4.369  36.871  34.307  1.00 29.04           C
ATOM   2435  H   TRP A 167       7.167  40.171  39.112  1.00 21.80           H
ATOM   2436  HA  TRP A 167       9.326  40.008  37.677  1.00 21.05           H
ATOM   2437  HB2 TRP A 167       6.777  40.903  36.911  1.00 24.90           H
ATOM   2438  HB3 TRP A 167       7.931  40.555  35.882  1.00 24.90           H
ATOM   2439  HD1 TRP A 167       8.107  37.937  38.138  1.00 35.49           H
ATOM   2440  HE1 TRP A 167       6.895  35.973  37.407  1.00 32.04           H
ATOM   2441  HE3 TRP A 167       5.450  39.954  34.566  1.00 29.09           H
ATOM   2442  HZ2 TRP A 167       4.994  35.368  35.491  1.00 36.35           H
ATOM   2443  HZ3 TRP A 167       3.977  38.620  33.349  1.00 33.73           H
ATOM   2444  HH2 TRP A 167       3.765  36.361  33.817  1.00 34.86           H
ATOM   2445  N   TYR A 168       8.548  42.991  38.387  1.00 19.03           N
ATOM   2446  CA  TYR A 168       8.854  44.409  38.225  1.00 19.75           C
ATOM   2447  C   TYR A 168       9.694  44.957  39.387  1.00 18.84           C
ATOM   2448  O   TYR A 168       9.926  46.165  39.445  1.00 17.11           O
ATOM   2449  CB  TYR A 168       7.528  45.194  38.040  1.00 18.15           C
ATOM   2450  CG  TYR A 168       6.669  44.574  36.947  1.00 14.25           C
ATOM   2451  CD1 TYR A 168       6.875  44.854  35.611  1.00 14.08           C
ATOM   2452  CD2 TYR A 168       5.678  43.680  37.276  1.00 16.01           C
ATOM   2453  CE1 TYR A 168       6.153  44.215  34.629  1.00 18.14           C
ATOM   2454  CE2 TYR A 168       4.959  43.046  36.333  1.00 18.50           C
ATOM   2455  CZ  TYR A 168       5.175  43.306  35.008  1.00 17.75           C
ATOM   2456  OH  TYR A 168       4.387  42.636  34.120  1.00 18.80           O
ATOM   2457  H   TYR A 168       7.976  42.837  39.010  1.00 22.86           H
ATOM   2458  HA  TYR A 168       9.374  44.520  37.413  1.00 23.72           H
ATOM   2459  HB2 TYR A 168       7.026  45.176  38.869  1.00 21.80           H
ATOM   2460  HB3 TYR A 168       7.729  46.108  37.787  1.00 21.80           H
ATOM   2461  HD1 TYR A 168       7.555  45.441  35.369  1.00 16.91           H
ATOM   2462  HD2 TYR A 168       5.540  43.465  38.170  1.00 19.23           H
ATOM   2463  HE1 TYR A 168       6.300  44.406  33.731  1.00 21.78           H
ATOM   2464  HE2 TYR A 168       4.299  42.440  36.584  1.00 22.21           H
ATOM   2465  HH  TYR A 168       4.586  42.859  33.335  1.00 22.58           H
ATOM   2466  N   ARG A 169      10.223  44.085  40.263  1.00 15.80           N
ATOM   2467  CA  ARG A 169      10.952  44.534  41.445  1.00 17.27           C
ATOM   2468  C   ARG A 169      12.374  44.915  41.101  1.00 17.30           C
ATOM   2469  O   ARG A 169      13.076  44.172  40.408  1.00 19.15           O
ATOM   2470  CB  ARG A 169      10.972  43.462  42.547  1.00 27.90           C
ATOM   2471  CG  ARG A 169       9.680  43.414  43.273  1.00 37.00           C
ATOM   2472  CD  ARG A 169       9.865  43.072  44.759  1.00 44.78           C
ATOM   2473  NE  ARG A 169       8.593  42.666  45.343  1.00 45.19           N
ATOM   2474  CZ  ARG A 169       8.474  41.789  46.342  1.00 55.72           C
ATOM   2475  NH1 ARG A 169       7.262  41.474  46.762  1.00 57.40           N
ATOM   2476  NH2 ARG A 169       9.557  41.232  46.928  1.00 49.27           N1+
ATOM   2477  H   ARG A 169      10.168  43.230  40.189  1.00 18.98           H
ATOM   2478  HA  ARG A 169      10.513  45.320  41.804  1.00 20.74           H
ATOM   2479  HB2 ARG A 169      11.129  42.592  42.147  1.00 33.49           H
ATOM   2480  HB3 ARG A 169      11.673  43.670  43.185  1.00 33.49           H
ATOM   2481  HG2 ARG A 169       9.250  44.281  43.213  1.00 44.41           H
ATOM   2482  HG3 ARG A 169       9.116  42.733  42.874  1.00 44.41           H
ATOM   2483  HD2 ARG A 169      10.493  42.338  44.848  1.00 53.75           H
ATOM   2484  HD3 ARG A 169      10.187  43.854  45.234  1.00 53.75           H
ATOM   2485  HE  ARG A 169       7.872  42.980  44.995  1.00 54.24           H
ATOM   2486 HH11 ARG A 169       6.573  41.836  46.395  1.00 68.89           H
ATOM   2487 HH12 ARG A 169       7.163  40.925  47.416  1.00 68.89           H
ATOM   2488 HH21 ARG A 169      10.346  41.430  46.649  1.00 59.14           H
ATOM   2489 HH22 ARG A 169       9.457  40.674  47.575  1.00 59.14           H
ATOM   2490  N   ALA A 170      12.808  46.064  41.634  1.00 19.02           N
ATOM   2491  CA  ALA A 170      14.151  46.559  41.375  1.00 18.74           C
ATOM   2492  C   ALA A 170      15.193  45.686  42.068  1.00 22.01           C
ATOM   2493  O   ALA A 170      14.935  45.161  43.159  1.00 18.03           O
ATOM   2494  CB  ALA A 170      14.323  47.987  41.872  1.00 21.21           C
ATOM   2495  H   ALA A 170      12.339  46.570  42.147  1.00 22.84           H
ATOM   2496  HA  ALA A 170      14.323  46.543  40.420  1.00 22.51           H
ATOM   2497  HB1 ALA A 170      15.227  48.281  41.683  1.00 25.47           H
ATOM   2498  HB2 ALA A 170      13.686  48.559  41.415  1.00 25.47           H
ATOM   2499  HB3 ALA A 170      14.161  48.009  42.828  1.00 25.47           H
ATOM   2500  N   PRO A 171      16.400  45.570  41.488  1.00 18.54           N
ATOM   2501  CA  PRO A 171      17.439  44.680  42.080  1.00 24.49           C
ATOM   2502  C   PRO A 171      17.854  45.043  43.502  1.00 20.24           C
ATOM   2503  O   PRO A 171      18.200  44.151  44.298  1.00 17.85           O
ATOM   2504  CB  PRO A 171      18.634  44.814  41.118  1.00 24.56           C
ATOM   2505  CG  PRO A 171      18.306  45.945  40.159  1.00 23.13           C
ATOM   2506  CD  PRO A 171      16.807  46.122  40.186  1.00 18.35           C
ATOM   2507  HA  PRO A 171      17.130  43.760  42.069  1.00 29.41           H
ATOM   2508  HB2 PRO A 171      19.434  45.024  41.626  1.00 29.49           H
ATOM   2509  HB3 PRO A 171      18.751  43.983  40.632  1.00 29.49           H
ATOM   2510  HG2 PRO A 171      18.747  46.756  40.456  1.00 27.77           H
ATOM   2511  HG3 PRO A 171      18.602  45.706  39.267  1.00 27.77           H
ATOM   2512  HD2 PRO A 171      16.579  47.064  40.134  1.00 22.03           H
ATOM   2513  HD3 PRO A 171      16.396  45.620  39.465  1.00 22.03           H
ATOM   2514  N   GLU A 172      17.842  46.321  43.848  1.00 20.04           N
ATOM   2515  CA  GLU A 172      18.243  46.699  45.197  1.00 18.81           C
ATOM   2516  C   GLU A 172      17.246  46.207  46.243  1.00 21.77           C
ATOM   2517  O   GLU A 172      17.643  45.935  47.381  1.00 22.61           O
ATOM   2518  CB  GLU A 172      18.451  48.223  45.290  1.00 17.99           C
ATOM   2519  CG  GLU A 172      17.221  49.103  44.984  1.00 22.07           C
ATOM   2520  CD  GLU A 172      17.112  49.495  43.521  1.00 23.27           C
ATOM   2521  OE1 GLU A 172      17.502  48.678  42.661  1.00 17.35           O
ATOM   2522  OE2 GLU A 172      16.676  50.630  43.238  1.00 20.17           O1-
ATOM   2523  H   GLU A 172      17.612  46.974  43.338  1.00 24.07           H
ATOM   2524  HA  GLU A 172      19.095  46.278  45.390  1.00 22.59           H
ATOM   2525  HB2 GLU A 172      18.739  48.436  46.191  1.00 21.61           H
ATOM   2526  HB3 GLU A 172      19.147  48.474  44.662  1.00 21.61           H
ATOM   2527  HG2 GLU A 172      16.418  48.614  45.222  1.00 26.50           H
ATOM   2528  HG3 GLU A 172      17.279  49.918  45.507  1.00 26.50           H
ATOM   2529  N   ILE A 173      15.963  46.054  45.885  1.00 16.81           N
ATOM   2530  CA  ILE A 173      14.998  45.462  46.807  1.00 16.18           C
ATOM   2531  C   ILE A 173      15.280  43.979  46.985  1.00 19.70           C
ATOM   2532  O   ILE A 173      15.307  43.465  48.104  1.00 20.69           O
ATOM   2533  CB  ILE A 173      13.555  45.706  46.309  1.00 20.22           C
ATOM   2534  CG1 ILE A 173      13.216  47.198  46.342  1.00 23.14           C
ATOM   2535  CG2 ILE A 173      12.538  44.889  47.103  1.00 23.79           C
ATOM   2536  CD1 ILE A 173      11.919  47.526  45.727  1.00 27.47           C
ATOM   2537  H   ILE A 173      15.635  46.282  45.123  1.00 20.19           H
ATOM   2538  HA  ILE A 173      15.089  45.889  47.674  1.00 19.44           H
ATOM   2539  HB  ILE A 173      13.510  45.414  45.385  1.00 24.29           H
ATOM   2540 HG12 ILE A 173      13.189  47.492  47.266  1.00 27.78           H
ATOM   2541 HG13 ILE A 173      13.904  47.686  45.862  1.00 27.78           H
ATOM   2542 HG21 ILE A 173      11.649  45.071  46.759  1.00 28.57           H
ATOM   2543 HG22 ILE A 173      12.745  43.946  47.005  1.00 28.57           H
ATOM   2544 HG23 ILE A 173      12.590  45.144  48.038  1.00 28.57           H
ATOM   2545 HD11 ILE A 173      11.775  48.484  45.786  1.00 32.98           H
ATOM   2546 HD12 ILE A 173      11.931  47.250  44.797  1.00 32.98           H
ATOM   2547 HD13 ILE A 173      11.216  47.056  46.203  1.00 32.98           H
ATOM   2548  N   LEU A 174      15.545  43.278  45.893  1.00 18.78           N
ATOM   2549  CA  LEU A 174      15.795  41.837  45.952  1.00 18.19           C
ATOM   2550  C   LEU A 174      17.093  41.504  46.691  1.00 22.35           C
ATOM   2551  O   LEU A 174      17.238  40.387  47.208  1.00 23.47           O
ATOM   2552  CB  LEU A 174      15.845  41.254  44.537  1.00 22.35           C
ATOM   2553  CG  LEU A 174      14.586  41.388  43.649  1.00 25.41           C
ATOM   2554  CD1 LEU A 174      14.826  41.135  42.180  1.00 28.21           C
ATOM   2555  CD2 LEU A 174      13.540  40.430  44.147  1.00 25.47           C
ATOM   2556  H   LEU A 174      15.586  43.610  45.101  1.00 22.55           H
ATOM   2557  HA  LEU A 174      15.065  41.410  46.425  1.00 21.84           H
ATOM   2558  HB2 LEU A 174      16.571  41.687  44.062  1.00 26.83           H
ATOM   2559  HB3 LEU A 174      16.037  40.307  44.612  1.00 26.83           H
ATOM   2560  HG  LEU A 174      14.232  42.286  43.741  1.00 30.51           H
ATOM   2561 HD11 LEU A 174      13.989  41.239  41.701  1.00 33.87           H
ATOM   2562 HD12 LEU A 174      15.477  41.775  41.852  1.00 33.87           H
ATOM   2563 HD13 LEU A 174      15.163  40.232  42.066  1.00 33.87           H
ATOM   2564 HD21 LEU A 174      12.748  40.510  43.593  1.00 30.58           H
ATOM   2565 HD22 LEU A 174      13.889  39.526  44.096  1.00 30.58           H
ATOM   2566 HD23 LEU A 174      13.323  40.649  45.067  1.00 30.58           H
ATOM   2567  N   LEU A 175      18.033  42.439  46.744  1.00 18.20           N
ATOM   2568  CA  LEU A 175      19.327  42.260  47.403  1.00 22.60           C
ATOM   2569  C   LEU A 175      19.316  42.764  48.837  1.00 23.23           C
ATOM   2570  O   LEU A 175      20.373  42.813  49.472  1.00 24.76           O
ATOM   2571  CB  LEU A 175      20.430  42.974  46.598  1.00 24.33           C
ATOM   2572  CG  LEU A 175      20.825  42.335  45.260  1.00 20.97           C
ATOM   2573  CD1 LEU A 175      21.847  43.125  44.481  1.00 27.49           C
ATOM   2574  CD2 LEU A 175      21.368  40.939  45.507  1.00 27.62           C
ATOM   2575  H   LEU A 175      17.943  43.218  46.391  1.00 21.86           H
ATOM   2576  HA  LEU A 175      19.539  41.314  47.423  1.00 27.14           H
ATOM   2577  HB2 LEU A 175      20.130  43.877  46.408  1.00 29.21           H
ATOM   2578  HB3 LEU A 175      21.229  43.011  47.146  1.00 29.21           H
ATOM   2579  HG  LEU A 175      20.032  42.251  44.707  1.00 25.18           H
ATOM   2580 HD11 LEU A 175      22.042  42.658  43.653  1.00 33.01           H
ATOM   2581 HD12 LEU A 175      21.485  44.004  44.288  1.00 33.01           H
ATOM   2582 HD13 LEU A 175      22.653  43.208  45.013  1.00 33.01           H
ATOM   2583 HD21 LEU A 175      21.616  40.542  44.657  1.00 33.16           H
ATOM   2584 HD22 LEU A 175      22.146  41.000  46.083  1.00 33.16           H
ATOM   2585 HD23 LEU A 175      20.681  40.404  45.934  1.00 33.16           H
ATOM   2586  N   GLY A 176      18.157  43.187  49.336  1.00 23.39           N
ATOM   2587  CA  GLY A 176      17.980  43.452  50.744  1.00 29.39           C
ATOM   2588  C   GLY A 176      18.137  44.883  51.189  1.00 29.02           C
ATOM   2589  O   GLY A 176      18.180  45.126  52.393  1.00 26.48           O
ATOM   2590  H   GLY A 176      17.452  43.328  48.864  1.00 28.09           H
ATOM   2591  HA2 GLY A 176      17.092  43.161  51.003  1.00 35.29           H
ATOM   2592  HA3 GLY A 176      18.621  42.920  51.241  1.00 35.29           H
ATOM   2593  N   CYS A 177      18.236  45.840  50.274  1.00 25.44           N
ATOM   2594  CA  CYS A 177      18.232  47.239  50.685  1.00 27.82           C
ATOM   2595  C   CYS A 177      16.894  47.567  51.339  1.00 34.02           C
ATOM   2596  O   CYS A 177      15.830  47.275  50.794  1.00 29.66           O
ATOM   2597  CB  CYS A 177      18.492  48.160  49.488  1.00 32.95           C
ATOM   2598  SG  CYS A 177      18.836  49.873  49.885  1.00 44.34           S
ATOM   2599  H   CYS A 177      18.304  45.711  49.427  1.00 30.54           H
ATOM   2600  HA  CYS A 177      18.934  47.383  51.338  1.00 33.41           H
ATOM   2601  HB2 CYS A 177      19.255  47.817  48.998  1.00 39.55           H
ATOM   2602  HB3 CYS A 177      17.708  48.146  48.916  1.00 39.55           H
ATOM   2603  HG  CYS A 177      19.019  50.481  48.867  1.00 53.22           H
ATOM   2604  N   LYS A 178      16.937  48.126  52.538  1.00 33.68           N
ATOM   2605  CA  LYS A 178      15.690  48.472  53.191  1.00 34.85           C
ATOM   2606  C   LYS A 178      15.378  49.947  53.055  1.00 31.61           C
ATOM   2607  O   LYS A 178      14.274  50.351  53.392  1.00 35.63           O
ATOM   2608  CB  LYS A 178      15.711  48.047  54.667  1.00 41.77           C
ATOM   2609  CG  LYS A 178      17.063  48.097  55.325  1.00 45.83           C
ATOM   2610  CD  LYS A 178      17.035  47.548  56.768  1.00 43.89           C
ATOM   2611  CE  LYS A 178      18.387  47.787  57.428  1.00 49.03           C
ATOM   2612  NZ  LYS A 178      18.427  47.423  58.891  1.00 60.46           N1+
ATOM   2613  H   LYS A 178      17.651  48.311  52.982  1.00 40.43           H
ATOM   2614  HA  LYS A 178      14.972  47.984  52.758  1.00 41.84           H
ATOM   2615  HB2 LYS A 178      15.122  48.634  55.166  1.00 50.14           H
ATOM   2616  HB3 LYS A 178      15.389  47.134  54.730  1.00 50.14           H
ATOM   2617  HG2 LYS A 178      17.686  47.559  54.811  1.00 55.01           H
ATOM   2618  HG3 LYS A 178      17.366  49.017  55.358  1.00 55.01           H
ATOM   2619  HD2 LYS A 178      16.353  48.011  57.280  1.00 52.69           H
ATOM   2620  HD3 LYS A 178      16.861  46.594  56.752  1.00 52.69           H
ATOM   2621  HE2 LYS A 178      19.056  47.252  56.972  1.00 58.85           H
ATOM   2622  HE3 LYS A 178      18.610  48.728  57.352  1.00 58.85           H
ATOM   2623  HZ1 LYS A 178      19.238  47.582  59.222  1.00 72.57           H
ATOM   2624  HZ2 LYS A 178      17.830  47.906  59.341  1.00 72.57           H
ATOM   2625  HZ3 LYS A 178      18.237  46.559  58.994  1.00 72.57           H
ATOM   2626  N   TYR A 179      16.304  50.739  52.511  1.00 29.84           N
ATOM   2627  CA  TYR A 179      16.106  52.176  52.346  1.00 39.61           C
ATOM   2628  C   TYR A 179      16.088  52.532  50.871  1.00 37.99           C
ATOM   2629  O   TYR A 179      16.888  53.355  50.416  1.00 42.32           O
ATOM   2630  CB  TYR A 179      17.200  52.967  53.057  1.00 40.12           C
ATOM   2631  CG  TYR A 179      17.280  52.631  54.512  1.00 44.57           C
ATOM   2632  CD1 TYR A 179      18.281  51.806  54.989  1.00 45.11           C
ATOM   2633  CD2 TYR A 179      16.323  53.101  55.404  1.00 48.73           C
ATOM   2634  CE1 TYR A 179      18.348  51.480  56.307  1.00 46.16           C
ATOM   2635  CE2 TYR A 179      16.378  52.775  56.738  1.00 48.45           C
ATOM   2636  CZ  TYR A 179      17.393  51.963  57.181  1.00 49.07           C
ATOM   2637  OH  TYR A 179      17.442  51.638  58.511  1.00 55.79           O
ATOM   2638  H   TYR A 179      17.067  50.461  52.226  1.00 35.82           H
ATOM   2639  HA  TYR A 179      15.251  52.427  52.730  1.00 47.55           H
ATOM   2640  HB2 TYR A 179      18.057  52.760  52.652  1.00 48.16           H
ATOM   2641  HB3 TYR A 179      17.012  53.915  52.976  1.00 48.16           H
ATOM   2642  HD1 TYR A 179      18.924  51.479  54.402  1.00 54.15           H
ATOM   2643  HD2 TYR A 179      15.638  53.649  55.094  1.00 58.49           H
ATOM   2644  HE1 TYR A 179      19.030  50.929  56.618  1.00 55.40           H
ATOM   2645  HE2 TYR A 179      15.738  53.098  57.330  1.00 58.16           H
ATOM   2646  HH  TYR A 179      16.803  51.999  58.919  1.00 66.97           H
ATOM   2647  N   TYR A 180      15.190  51.915  50.119  1.00 39.56           N
ATOM   2648  CA  TYR A 180      15.148  52.166  48.683  1.00 42.88           C
ATOM   2649  C   TYR A 180      14.548  53.553  48.401  1.00 41.26           C
ATOM   2650  O   TYR A 180      14.015  54.230  49.282  1.00 33.40           O
ATOM   2651  CB  TYR A 180      14.356  51.071  47.946  1.00 39.14           C
ATOM   2652  CG  TYR A 180      13.120  50.574  48.664  1.00 44.21           C
ATOM   2653  CD1 TYR A 180      13.182  49.428  49.452  1.00 46.44           C
ATOM   2654  CD2 TYR A 180      11.903  51.230  48.555  1.00 43.76           C
ATOM   2655  CE1 TYR A 180      12.074  48.950  50.118  1.00 50.16           C
ATOM   2656  CE2 TYR A 180      10.771  50.746  49.223  1.00 54.58           C
ATOM   2657  CZ  TYR A 180      10.875  49.606  50.005  1.00 52.98           C
ATOM   2658  OH  TYR A 180       9.790  49.109  50.693  1.00 62.96           O
ATOM   2659  H   TYR A 180      14.602  51.356  50.406  1.00 47.49           H
ATOM   2660  HA  TYR A 180      16.055  52.159  48.338  1.00 51.47           H
ATOM   2661  HB2 TYR A 180      14.073  51.421  47.087  1.00 46.98           H
ATOM   2662  HB3 TYR A 180      14.940  50.308  47.809  1.00 46.98           H
ATOM   2663  HD1 TYR A 180      13.992  48.978  49.535  1.00 55.74           H
ATOM   2664  HD2 TYR A 180      11.837  51.995  48.031  1.00 52.53           H
ATOM   2665  HE1 TYR A 180      12.139  48.185  50.644  1.00 60.21           H
ATOM   2666  HE2 TYR A 180       9.959  51.194  49.153  1.00 65.51           H
ATOM   2667  HH  TYR A 180       9.116  49.589  50.550  1.00 75.57           H
ATOM   2668  N   SER A 181      14.630  53.960  47.138  1.00 32.29           N
ATOM   2669  CA  SER A 181      14.372  55.327  46.712  1.00 28.54           C
ATOM   2670  C   SER A 181      13.316  55.364  45.595  1.00 27.49           C
ATOM   2671  O   SER A 181      12.758  54.342  45.182  1.00 21.00           O
ATOM   2672  CB  SER A 181      15.689  55.959  46.241  1.00 30.50           C
ATOM   2673  OG  SER A 181      16.077  55.429  44.977  1.00 27.10           O
ATOM   2674  H   SER A 181      14.841  53.440  46.487  1.00 38.76           H
ATOM   2675  HA  SER A 181      14.039  55.841  47.465  1.00 34.26           H
ATOM   2676  HB2 SER A 181      15.568  56.918  46.159  1.00 36.61           H
ATOM   2677  HB3 SER A 181      16.383  55.766  46.891  1.00 36.61           H
ATOM   2678  HG  SER A 181      16.184  54.598  45.035  1.00 32.54           H
ATOM   2679  N   THR A 182      13.093  56.572  45.080  1.00 24.98           N
ATOM   2680  CA  THR A 182      12.256  56.777  43.912  1.00 23.76           C
ATOM   2681  C   THR A 182      12.724  55.951  42.740  1.00 21.92           C
ATOM   2682  O   THR A 182      11.917  55.630  41.875  1.00 19.16           O
ATOM   2683  CB  THR A 182      12.238  58.253  43.530  1.00 20.80           C
ATOM   2684  OG1 THR A 182      13.571  58.698  43.327  1.00 26.23           O
ATOM   2685  CG2 THR A 182      11.594  59.095  44.664  1.00 24.44           C
ATOM   2686  H   THR A 182      13.424  57.299  45.398  1.00 29.99           H
ATOM   2687  HA  THR A 182      11.347  56.510  44.124  1.00 28.52           H
ATOM   2688  HB  THR A 182      11.723  58.377  42.717  1.00 24.98           H
ATOM   2689  HG1 THR A 182      13.931  58.255  42.711  1.00 31.49           H
ATOM   2690 HG21 THR A 182      11.585  60.033  44.416  1.00 29.35           H
ATOM   2691 HG22 THR A 182      10.683  58.801  44.818  1.00 29.35           H
ATOM   2692 HG23 THR A 182      12.102  58.990  45.484  1.00 29.35           H
ATOM   2693  N   ALA A 183      14.024  55.619  42.683  1.00 17.01           N
ATOM   2694  CA  ALA A 183      14.578  54.824  41.605  1.00 17.48           C
ATOM   2695  C   ALA A 183      13.895  53.460  41.428  1.00 18.97           C
ATOM   2696  O   ALA A 183      13.947  52.896  40.319  1.00 15.95           O
ATOM   2697  CB  ALA A 183      16.082  54.655  41.819  1.00 20.06           C
ATOM   2698  H   ALA A 183      14.604  55.851  43.274  1.00 20.42           H
ATOM   2699  HA  ALA A 183      14.459  55.313  40.776  1.00 20.99           H
ATOM   2700  HB1 ALA A 183      16.446  54.123  41.094  1.00 24.09           H
ATOM   2701  HB2 ALA A 183      16.499  55.530  41.829  1.00 24.09           H
ATOM   2702  HB3 ALA A 183      16.231  54.207  42.666  1.00 24.09           H
ATOM   2703  N   VAL A 184      13.258  52.907  42.469  1.00 15.37           N
ATOM   2704  CA  VAL A 184      12.666  51.593  42.268  1.00 16.41           C
ATOM   2705  C   VAL A 184      11.489  51.698  41.304  1.00 17.36           C
ATOM   2706  O   VAL A 184      11.169  50.729  40.611  1.00 17.35           O
ATOM   2707  CB  VAL A 184      12.242  50.943  43.600  1.00 19.98           C
ATOM   2708  CG1 VAL A 184      13.442  50.765  44.507  1.00 22.82           C
ATOM   2709  CG2 VAL A 184      11.133  51.738  44.281  1.00 23.57           C
ATOM   2710  H   VAL A 184      13.163  53.251  43.252  1.00 18.46           H
ATOM   2711  HA  VAL A 184      13.329  51.016  41.859  1.00 19.71           H
ATOM   2712  HB  VAL A 184      11.889  50.059  43.410  1.00 23.99           H
ATOM   2713 HG11 VAL A 184      13.152  50.355  45.337  1.00 27.40           H
ATOM   2714 HG12 VAL A 184      14.090  50.195  44.065  1.00 27.40           H
ATOM   2715 HG13 VAL A 184      13.833  51.634  44.686  1.00 27.40           H
ATOM   2716 HG21 VAL A 184      10.895  51.299  45.112  1.00 28.30           H
ATOM   2717 HG22 VAL A 184      11.454  52.636  44.461  1.00 28.30           H
ATOM   2718 HG23 VAL A 184      10.363  51.773  43.692  1.00 28.30           H
ATOM   2719  N   ASP A 185      10.823  52.857  41.256  1.00 14.22           N
ATOM   2720  CA  ASP A 185       9.672  53.016  40.382  1.00 19.11           C
ATOM   2721  C   ASP A 185      10.097  53.161  38.932  1.00 18.71           C
ATOM   2722  O   ASP A 185       9.377  52.714  38.037  1.00 15.42           O
ATOM   2723  CB  ASP A 185       8.817  54.225  40.806  1.00 17.58           C
ATOM   2724  CG  ASP A 185       8.071  54.002  42.110  1.00 19.68           C
ATOM   2725  OD1 ASP A 185       7.803  52.831  42.499  1.00 18.49           O
ATOM   2726  OD2 ASP A 185       7.659  55.026  42.724  1.00 18.82           O1-
ATOM   2727  H   ASP A 185      11.020  53.555  41.717  1.00 17.08           H
ATOM   2728  HA  ASP A 185       9.118  52.223  40.450  1.00 22.95           H
ATOM   2729  HB2 ASP A 185       9.396  54.995  40.921  1.00 21.11           H
ATOM   2730  HB3 ASP A 185       8.161  54.405  40.114  1.00 21.11           H
ATOM   2731  N   ILE A 186      11.258  53.762  38.689  1.00 14.52           N
ATOM   2732  CA  ILE A 186      11.764  53.900  37.328  1.00 12.49           C
ATOM   2733  C   ILE A 186      12.144  52.526  36.763  1.00 15.47           C
ATOM   2734  O   ILE A 186      11.885  52.226  35.588  1.00 16.81           O
ATOM   2735  CB  ILE A 186      12.953  54.890  37.312  1.00 17.03           C
ATOM   2736  CG1 ILE A 186      12.507  56.300  37.677  1.00 18.31           C
ATOM   2737  CG2 ILE A 186      13.682  54.836  35.973  1.00 18.83           C
ATOM   2738  CD1 ILE A 186      11.587  56.933  36.672  1.00 23.36           C
ATOM   2739  H   ILE A 186      11.770  54.097  39.292  1.00 17.44           H
ATOM   2740  HA  ILE A 186      11.063  54.269  36.768  1.00 15.00           H
ATOM   2741  HB  ILE A 186      13.580  54.600  37.994  1.00 20.46           H
ATOM   2742 HG12 ILE A 186      12.040  56.269  38.527  1.00 21.99           H
ATOM   2743 HG13 ILE A 186      13.292  56.864  37.756  1.00 21.99           H
ATOM   2744 HG21 ILE A 186      14.421  55.464  35.990  1.00 22.61           H
ATOM   2745 HG22 ILE A 186      14.016  53.936  35.832  1.00 22.61           H
ATOM   2746 HG23 ILE A 186      13.062  55.073  35.266  1.00 22.61           H
ATOM   2747 HD11 ILE A 186      11.351  57.823  36.978  1.00 28.04           H
ATOM   2748 HD12 ILE A 186      12.042  56.986  35.817  1.00 28.04           H
ATOM   2749 HD13 ILE A 186      10.788  56.389  36.590  1.00 28.04           H
ATOM   2750  N   TRP A 187      12.762  51.676  37.593  1.00 14.86           N
ATOM   2751  CA  TRP A 187      13.056  50.281  37.215  1.00 13.67           C
ATOM   2752  C   TRP A 187      11.792  49.534  36.785  1.00 16.86           C
ATOM   2753  O   TRP A 187      11.722  48.996  35.664  1.00 14.26           O
ATOM   2754  CB  TRP A 187      13.733  49.533  38.382  1.00 17.38           C
ATOM   2755  CG  TRP A 187      13.988  48.112  37.997  1.00 15.09           C
ATOM   2756  CD1 TRP A 187      13.099  47.099  38.033  1.00 14.65           C
ATOM   2757  CD2 TRP A 187      15.200  47.567  37.468  1.00 16.82           C
ATOM   2758  NE1 TRP A 187      13.675  45.946  37.580  1.00 15.79           N
ATOM   2759  CE2 TRP A 187      14.961  46.202  37.223  1.00 17.00           C
ATOM   2760  CE3 TRP A 187      16.483  48.094  37.203  1.00 23.56           C
ATOM   2761  CZ2 TRP A 187      15.943  45.354  36.701  1.00 20.81           C
ATOM   2762  CZ3 TRP A 187      17.457  47.248  36.700  1.00 18.62           C
ATOM   2763  CH2 TRP A 187      17.179  45.892  36.462  1.00 21.92           C
ATOM   2764  H   TRP A 187      13.024  51.882  38.385  1.00 17.85           H
ATOM   2765  HA  TRP A 187      13.671  50.282  36.465  1.00 16.43           H
ATOM   2766  HB2 TRP A 187      14.582  49.954  38.589  1.00 20.87           H
ATOM   2767  HB3 TRP A 187      13.149  49.543  39.156  1.00 20.87           H
ATOM   2768  HD1 TRP A 187      12.216  47.177  38.317  1.00 17.60           H
ATOM   2769  HE1 TRP A 187      13.282  45.184  37.514  1.00 18.96           H
ATOM   2770  HE3 TRP A 187      16.667  48.993  37.356  1.00 28.29           H
ATOM   2771  HZ2 TRP A 187      15.774  44.450  36.557  1.00 24.98           H
ATOM   2772  HZ3 TRP A 187      18.303  47.585  36.509  1.00 22.36           H
ATOM   2773  HH2 TRP A 187      17.851  45.347  36.120  1.00 26.32           H
ATOM   2774  N   SER A 188      10.756  49.543  37.638  1.00 15.54           N
ATOM   2775  CA  SER A 188       9.503  48.876  37.276  1.00 17.85           C
ATOM   2776  C   SER A 188       8.954  49.416  35.956  1.00 16.45           C
ATOM   2777  O   SER A 188       8.464  48.651  35.110  1.00 13.68           O
ATOM   2778  CB  SER A 188       8.438  49.021  38.389  1.00 13.53           C
ATOM   2779  OG  SER A 188       8.962  48.695  39.646  1.00 15.21           O
ATOM   2780  H   SER A 188      10.755  49.919  38.412  1.00 18.67           H
ATOM   2781  HA  SER A 188       9.678  47.929  37.157  1.00 21.44           H
ATOM   2782  HB2 SER A 188       8.128  49.940  38.408  1.00 16.25           H
ATOM   2783  HB3 SER A 188       7.697  48.427  38.194  1.00 16.25           H
ATOM   2784  HG  SER A 188       9.234  47.900  39.646  1.00 18.26           H
ATOM   2785  N   LEU A 189       8.994  50.729  35.774  1.00 14.04           N
ATOM   2786  CA  LEU A 189       8.449  51.314  34.550  1.00 14.45           C
ATOM   2787  C   LEU A 189       9.252  50.902  33.324  1.00 18.74           C
ATOM   2788  O   LEU A 189       8.676  50.617  32.262  1.00 15.30           O
ATOM   2789  CB  LEU A 189       8.383  52.833  34.674  1.00 15.41           C
ATOM   2790  CG  LEU A 189       7.588  53.566  33.576  1.00 25.15           C
ATOM   2791  CD1 LEU A 189       6.127  53.103  33.571  1.00 29.17           C
ATOM   2792  CD2 LEU A 189       7.643  55.084  33.798  1.00 26.83           C
ATOM   2793  H   LEU A 189       9.324  51.296  36.330  1.00 16.87           H
ATOM   2794  HA  LEU A 189       7.543  50.990  34.429  1.00 17.35           H
ATOM   2795  HB2 LEU A 189       7.972  53.052  35.524  1.00 18.51           H
ATOM   2796  HB3 LEU A 189       9.289  53.180  34.655  1.00 18.51           H
ATOM   2797  HG  LEU A 189       7.975  53.368  32.709  1.00 30.19           H
ATOM   2798 HD11 LEU A 189       5.648  53.577  32.873  1.00 35.02           H
ATOM   2799 HD12 LEU A 189       6.099  52.148  33.401  1.00 35.02           H
ATOM   2800 HD13 LEU A 189       5.731  53.297  34.435  1.00 35.02           H
ATOM   2801 HD21 LEU A 189       7.137  55.524  33.097  1.00 32.22           H
ATOM   2802 HD22 LEU A 189       7.259  55.291  34.664  1.00 32.22           H
ATOM   2803 HD23 LEU A 189       8.569  55.373  33.769  1.00 32.22           H
ATOM   2804  N   GLY A 190      10.574  50.793  33.473  1.00 14.45           N
ATOM   2805  CA  GLY A 190      11.396  50.259  32.407  1.00 14.51           C
ATOM   2806  C   GLY A 190      10.988  48.856  32.009  1.00 17.99           C
ATOM   2807  O   GLY A 190      10.909  48.537  30.821  1.00 15.31           O
ATOM   2808  H   GLY A 190      11.009  51.021  34.178  1.00 17.35           H
ATOM   2809  HA2 GLY A 190      11.325  50.832  31.627  1.00 17.43           H
ATOM   2810  HA3 GLY A 190      12.322  50.240  32.692  1.00 17.43           H
ATOM   2811  N   CYS A 191      10.729  48.005  33.005  1.00 15.95           N
ATOM   2812  CA  CYS A 191      10.265  46.649  32.722  1.00 12.75           C
ATOM   2813  C   CYS A 191       8.948  46.673  31.962  1.00 15.07           C
ATOM   2814  O   CYS A 191       8.741  45.893  31.018  1.00 13.65           O
ATOM   2815  CB  CYS A 191      10.100  45.858  34.015  1.00 16.41           C
ATOM   2816  SG  CYS A 191      11.634  45.504  34.863  1.00 18.23           S
ATOM   2817  H   CYS A 191      10.812  48.186  33.841  1.00 19.16           H
ATOM   2818  HA  CYS A 191      10.924  46.196  32.172  1.00 15.32           H
ATOM   2819  HB2 CYS A 191       9.539  46.367  34.621  1.00 19.71           H
ATOM   2820  HB3 CYS A 191       9.675  45.011  33.809  1.00 19.71           H
ATOM   2821  HG  CYS A 191      12.172  46.539  35.145  1.00 21.90           H
ATOM   2822  N   ILE A 192       8.050  47.571  32.351  1.00 13.88           N
ATOM   2823  CA  ILE A 192       6.742  47.633  31.690  1.00 15.24           C
ATOM   2824  C   ILE A 192       6.873  48.130  30.257  1.00 15.39           C
ATOM   2825  O   ILE A 192       6.217  47.612  29.341  1.00 18.92           O
ATOM   2826  CB  ILE A 192       5.800  48.505  32.535  1.00 16.03           C
ATOM   2827  CG1 ILE A 192       5.501  47.743  33.822  1.00 19.24           C
ATOM   2828  CG2 ILE A 192       4.531  48.890  31.738  1.00 20.31           C
ATOM   2829  CD1 ILE A 192       4.735  48.547  34.877  1.00 25.05           C
ATOM   2830  H   ILE A 192       8.165  48.146  32.980  1.00 16.67           H
ATOM   2831  HA  ILE A 192       6.367  46.739  31.658  1.00 18.30           H
ATOM   2832  HB  ILE A 192       6.270  49.321  32.768  1.00 19.25           H
ATOM   2833 HG12 ILE A 192       4.969  46.963  33.603  1.00 23.11           H
ATOM   2834 HG13 ILE A 192       6.341  47.464  34.218  1.00 23.11           H
ATOM   2835 HG21 ILE A 192       3.960  49.438  32.299  1.00 24.39           H
ATOM   2836 HG22 ILE A 192       4.795  49.387  30.947  1.00 24.39           H
ATOM   2837 HG23 ILE A 192       4.063  48.080  31.479  1.00 24.39           H
ATOM   2838 HD11 ILE A 192       4.590  47.988  35.656  1.00 30.08           H
ATOM   2839 HD12 ILE A 192       5.258  49.327  35.121  1.00 30.08           H
ATOM   2840 HD13 ILE A 192       3.883  48.824  34.505  1.00 30.08           H
ATOM   2841  N   PHE A 193       7.711  49.145  30.039  1.00 17.47           N
ATOM   2842  CA  PHE A 193       8.028  49.649  28.703  1.00 16.76           C
ATOM   2843  C   PHE A 193       8.456  48.530  27.758  1.00 20.53           C
ATOM   2844  O   PHE A 193       7.901  48.368  26.663  1.00 19.99           O
ATOM   2845  CB  PHE A 193       9.127  50.699  28.883  1.00 19.07           C
ATOM   2846  CG  PHE A 193       9.621  51.356  27.635  1.00 17.75           C
ATOM   2847  CD1 PHE A 193      10.828  52.013  27.687  1.00 23.01           C
ATOM   2848  CD2 PHE A 193       8.886  51.416  26.456  1.00 25.44           C
ATOM   2849  CE1 PHE A 193      11.330  52.668  26.592  1.00 22.31           C
ATOM   2850  CE2 PHE A 193       9.406  52.080  25.362  1.00 26.58           C
ATOM   2851  CZ  PHE A 193      10.626  52.702  25.447  1.00 23.81           C
ATOM   2852  H   PHE A 193       8.119  49.568  30.668  1.00 20.98           H
ATOM   2853  HA  PHE A 193       7.247  50.084  28.328  1.00 20.12           H
ATOM   2854  HB2 PHE A 193       8.788  51.399  29.463  1.00 22.90           H
ATOM   2855  HB3 PHE A 193       9.889  50.273  29.306  1.00 22.90           H
ATOM   2856  HD1 PHE A 193      11.324  51.994  28.473  1.00 27.63           H
ATOM   2857  HD2 PHE A 193       8.060  50.993  26.397  1.00 30.55           H
ATOM   2858  HE1 PHE A 193      12.157  53.091  26.642  1.00 26.79           H
ATOM   2859  HE2 PHE A 193       8.926  52.107  24.566  1.00 31.91           H
ATOM   2860  HZ  PHE A 193      10.970  53.145  24.705  1.00 28.59           H
ATOM   2861  N   ALA A 194       9.439  47.733  28.181  1.00 17.74           N
ATOM   2862  CA  ALA A 194       9.916  46.598  27.385  1.00 16.16           C
ATOM   2863  C   ALA A 194       8.801  45.594  27.092  1.00 18.96           C
ATOM   2864  O   ALA A 194       8.673  45.091  25.969  1.00 20.33           O
ATOM   2865  CB  ALA A 194      11.074  45.925  28.120  1.00 19.54           C
ATOM   2866  H   ALA A 194       9.850  47.830  28.930  1.00 21.30           H
ATOM   2867  HA  ALA A 194      10.252  46.927  26.536  1.00 19.41           H
ATOM   2868  HB1 ALA A 194      11.389  45.174  27.593  1.00 23.47           H
ATOM   2869  HB2 ALA A 194      11.790  46.570  28.238  1.00 23.47           H
ATOM   2870  HB3 ALA A 194      10.762  45.615  28.984  1.00 23.47           H
ATOM   2871  N   GLU A 195       7.964  45.316  28.070  1.00 16.30           N
ATOM   2872  CA  GLU A 195       6.856  44.386  27.876  1.00 19.46           C
ATOM   2873  C   GLU A 195       5.825  44.899  26.860  1.00 18.26           C
ATOM   2874  O   GLU A 195       5.300  44.117  26.062  1.00 18.47           O
ATOM   2875  CB  GLU A 195       6.201  44.100  29.233  1.00 17.75           C
ATOM   2876  CG  GLU A 195       5.099  43.020  29.240  1.00 21.22           C
ATOM   2877  CD  GLU A 195       4.661  42.682  30.648  1.00 24.74           C
ATOM   2878  OE1 GLU A 195       3.565  42.144  30.813  1.00 21.75           O
ATOM   2879  OE2 GLU A 195       5.425  42.972  31.605  1.00 21.77           O1-
ATOM   2880  H   GLU A 195       8.011  45.650  28.862  1.00 19.57           H
ATOM   2881  HA  GLU A 195       7.209  43.548  27.538  1.00 23.37           H
ATOM   2882  HB2 GLU A 195       6.892  43.812  29.850  1.00 21.32           H
ATOM   2883  HB3 GLU A 195       5.802  44.922  29.558  1.00 21.32           H
ATOM   2884  HG2 GLU A 195       4.327  43.347  28.752  1.00 25.48           H
ATOM   2885  HG3 GLU A 195       5.440  42.212  28.825  1.00 25.48           H
ATOM   2886  N   MET A 196       5.529  46.201  26.848  1.00 18.13           N
ATOM   2887  CA  MET A 196       4.612  46.721  25.844  1.00 19.22           C
ATOM   2888  C   MET A 196       5.189  46.576  24.429  1.00 19.60           C
ATOM   2889  O   MET A 196       4.465  46.250  23.478  1.00 20.67           O
ATOM   2890  CB  MET A 196       4.304  48.182  26.136  1.00 19.00           C
ATOM   2891  CG  MET A 196       3.406  48.453  27.345  1.00 29.61           C
ATOM   2892  SD  MET A 196       2.860  50.199  27.376  1.00 33.28           S
ATOM   2893  CE  MET A 196       4.215  50.944  28.194  1.00 25.70           C
ATOM   2894  H   MET A 196       5.838  46.787  27.397  1.00 21.77           H
ATOM   2895  HA  MET A 196       3.779  46.227  25.894  1.00 23.08           H
ATOM   2896  HB2 MET A 196       5.143  48.645  26.290  1.00 22.82           H
ATOM   2897  HB3 MET A 196       3.865  48.561  25.359  1.00 22.82           H
ATOM   2898  HG2 MET A 196       2.619  47.887  27.295  1.00 35.54           H
ATOM   2899  HG3 MET A 196       3.900  48.273  28.160  1.00 35.54           H
ATOM   2900  HE1 MET A 196       4.048  51.896  28.277  1.00 30.86           H
ATOM   2901  HE2 MET A 196       4.309  50.547  29.074  1.00 30.86           H
ATOM   2902  HE3 MET A 196       5.019  50.793  27.674  1.00 30.86           H
ATOM   2903  N   VAL A 197       6.491  46.778  24.282  1.00 18.62           N
ATOM   2904  CA  VAL A 197       7.136  46.736  22.974  1.00 21.52           C
ATOM   2905  C   VAL A 197       7.223  45.308  22.460  1.00 26.42           C
ATOM   2906  O   VAL A 197       6.957  45.037  21.288  1.00 22.17           O
ATOM   2907  CB  VAL A 197       8.530  47.391  23.057  1.00 24.05           C
ATOM   2908  CG1 VAL A 197       9.400  47.024  21.862  1.00 27.89           C
ATOM   2909  CG2 VAL A 197       8.395  48.887  23.211  1.00 24.84           C
ATOM   2910  H   VAL A 197       7.030  46.942  24.932  1.00 22.36           H
ATOM   2911  HA  VAL A 197       6.603  47.248  22.345  1.00 25.84           H
ATOM   2912  HB  VAL A 197       8.976  47.058  23.851  1.00 28.87           H
ATOM   2913 HG11 VAL A 197      10.263  47.456  21.957  1.00 33.48           H
ATOM   2914 HG12 VAL A 197       9.512  46.061  21.838  1.00 33.48           H
ATOM   2915 HG13 VAL A 197       8.964  47.327  21.050  1.00 33.48           H
ATOM   2916 HG21 VAL A 197       9.281  49.280  23.261  1.00 29.82           H
ATOM   2917 HG22 VAL A 197       7.918  49.241  22.444  1.00 29.82           H
ATOM   2918 HG23 VAL A 197       7.902  49.077  24.024  1.00 29.82           H
ATOM   2919  N   THR A 198       7.625  44.376  23.311  1.00 18.03           N
ATOM   2920  CA  THR A 198       7.895  43.022  22.851  1.00 21.08           C
ATOM   2921  C   THR A 198       6.729  42.079  23.050  1.00 24.01           C
ATOM   2922  O   THR A 198       6.732  40.983  22.478  1.00 23.80           O
ATOM   2923  CB  THR A 198       9.112  42.428  23.582  1.00 27.57           C
ATOM   2924  OG1 THR A 198       8.788  42.223  24.964  1.00 21.82           O
ATOM   2925  CG2 THR A 198      10.340  43.336  23.428  1.00 25.91           C
ATOM   2926  H   THR A 198       7.749  44.499  24.153  1.00 21.65           H
ATOM   2927  HA  THR A 198       8.100  43.048  21.903  1.00 25.32           H
ATOM   2928  HB  THR A 198       9.326  41.570  23.182  1.00 33.10           H
ATOM   2929  HG1 THR A 198       8.581  42.954  25.322  1.00 26.20           H
ATOM   2930 HG21 THR A 198      11.098  42.949  23.893  1.00 31.11           H
ATOM   2931 HG22 THR A 198      10.564  43.435  22.489  1.00 31.11           H
ATOM   2932 HG23 THR A 198      10.154  44.211  23.802  1.00 31.11           H
ATOM   2933  N   ARG A 199       5.770  42.456  23.892  1.00 18.26           N
ATOM   2934  CA  ARG A 199       4.588  41.677  24.186  1.00 22.91           C
ATOM   2935  C   ARG A 199       4.925  40.430  24.980  1.00 31.84           C
ATOM   2936  O   ARG A 199       4.206  39.434  24.939  1.00 31.66           O
ATOM   2937  CB  ARG A 199       3.822  41.355  22.896  1.00 28.49           C
ATOM   2938  CG  ARG A 199       3.307  42.642  22.210  1.00 32.22           C
ATOM   2939  CD  ARG A 199       3.759  42.854  20.753  1.00 42.17           C
ATOM   2940  NE  ARG A 199       3.045  41.954  19.886  1.00 27.56           N
ATOM   2941  CZ  ARG A 199       3.144  41.921  18.557  1.00 40.04           C
ATOM   2942  NH1 ARG A 199       3.920  42.765  17.895  1.00 43.89           N
ATOM   2943  NH2 ARG A 199       2.443  41.031  17.890  1.00 45.24           N1+
ATOM   2944  H   ARG A 199       5.792  43.200  24.323  1.00 21.92           H
ATOM   2945  HA  ARG A 199       4.001  42.217  24.738  1.00 27.51           H
ATOM   2946  HB2 ARG A 199       4.413  40.896  22.279  1.00 34.21           H
ATOM   2947  HB3 ARG A 199       3.058  40.796  23.109  1.00 34.21           H
ATOM   2948  HG2 ARG A 199       2.337  42.622  22.212  1.00 38.68           H
ATOM   2949  HG3 ARG A 199       3.614  43.406  22.723  1.00 38.68           H
ATOM   2950  HD2 ARG A 199       3.564  43.765  20.481  1.00 50.62           H
ATOM   2951  HD3 ARG A 199       4.708  42.670  20.677  1.00 50.62           H
ATOM   2952  HE  ARG A 199       2.511  41.390  20.256  1.00 33.09           H
ATOM   2953 HH11 ARG A 199       4.385  43.348  18.323  1.00 52.68           H
ATOM   2954 HH12 ARG A 199       3.963  42.726  17.037  1.00 52.68           H
ATOM   2955 HH21 ARG A 199       1.932  40.483  18.312  1.00 54.30           H
ATOM   2956 HH22 ARG A 199       2.489  41.003  17.032  1.00 54.30           H
ATOM   2957  N   ARG A 200       6.009  40.508  25.740  1.00 26.14           N
ATOM   2958  CA  ARG A 200       6.398  39.477  26.683  1.00 31.73           C
ATOM   2959  C   ARG A 200       7.057  40.135  27.897  1.00 27.71           C
ATOM   2960  O   ARG A 200       7.769  41.130  27.752  1.00 22.61           O
ATOM   2961  CB  ARG A 200       7.340  38.495  25.977  1.00 28.99           C
ATOM   2962  CG  ARG A 200       7.263  37.116  26.497  1.00 45.21           C
ATOM   2963  CD  ARG A 200       8.084  36.191  25.631  1.00 51.61           C
ATOM   2964  NE  ARG A 200       8.341  34.919  26.322  1.00 58.02           N
ATOM   2965  CZ  ARG A 200       8.973  33.868  25.796  1.00 60.47           C
ATOM   2966  NH1 ARG A 200       9.412  33.908  24.542  1.00 54.44           N
ATOM   2967  NH2 ARG A 200       9.154  32.765  26.526  1.00 57.63           N1+
ATOM   2968  H   ARG A 200       6.553  41.174  25.724  1.00 31.38           H
ATOM   2969  HA  ARG A 200       5.611  38.993  26.981  1.00 38.09           H
ATOM   2970  HB2 ARG A 200       7.114  38.469  25.034  1.00 34.80           H
ATOM   2971  HB3 ARG A 200       8.253  38.803  26.088  1.00 34.80           H
ATOM   2972  HG2 ARG A 200       7.616  37.089  27.400  1.00 54.27           H
ATOM   2973  HG3 ARG A 200       6.341  36.814  26.483  1.00 54.27           H
ATOM   2974  HD2 ARG A 200       7.600  36.002  24.812  1.00 61.95           H
ATOM   2975  HD3 ARG A 200       8.936  36.609  25.431  1.00 61.95           H
ATOM   2976  HE  ARG A 200       8.061  34.846  27.132  1.00 69.64           H
ATOM   2977 HH11 ARG A 200       9.298  34.617  24.069  1.00 65.34           H
ATOM   2978 HH12 ARG A 200       9.816  33.227  24.207  1.00 65.34           H
ATOM   2979 HH21 ARG A 200       8.868  32.734  27.336  1.00 69.17           H
ATOM   2980 HH22 ARG A 200       9.556  32.085  26.185  1.00 69.17           H
ATOM   2981  N   ALA A 201       6.815  39.590  29.088  1.00 25.44           N
ATOM   2982  CA  ALA A 201       7.452  40.112  30.287  1.00 27.75           C
ATOM   2983  C   ALA A 201       8.974  40.014  30.171  1.00 23.29           C
ATOM   2984  O   ALA A 201       9.520  39.031  29.674  1.00 20.78           O
ATOM   2985  CB  ALA A 201       6.950  39.350  31.525  1.00 23.18           C
ATOM   2986  H   ALA A 201       6.289  38.923  29.224  1.00 30.55           H
ATOM   2987  HA  ALA A 201       7.216  41.047  30.392  1.00 33.32           H
ATOM   2988  HB1 ALA A 201       7.384  39.710  32.315  1.00 27.83           H
ATOM   2989  HB2 ALA A 201       5.989  39.460  31.596  1.00 27.83           H
ATOM   2990  HB3 ALA A 201       7.169  38.410  31.427  1.00 27.83           H
ATOM   2991  N   LEU A 202       9.668  41.049  30.635  1.00 23.22           N
ATOM   2992  CA  LEU A 202      11.113  41.096  30.464  1.00 20.63           C
ATOM   2993  C   LEU A 202      11.797  40.109  31.393  1.00 21.66           C
ATOM   2994  O   LEU A 202      12.671  39.353  30.957  1.00 20.15           O
ATOM   2995  CB  LEU A 202      11.608  42.532  30.695  1.00 18.85           C
ATOM   2996  CG  LEU A 202      13.082  42.911  30.602  1.00 23.29           C
ATOM   2997  CD1 LEU A 202      13.657  42.442  29.259  1.00 31.88           C
ATOM   2998  CD2 LEU A 202      13.264  44.439  30.860  1.00 22.41           C
ATOM   2999  H   LEU A 202       9.331  41.725  31.046  1.00 27.88           H
ATOM   3000  HA  LEU A 202      11.330  40.848  29.551  1.00 24.77           H
ATOM   3001  HB2 LEU A 202      11.147  43.095  30.054  1.00 22.63           H
ATOM   3002  HB3 LEU A 202      11.323  42.788  31.586  1.00 22.63           H
ATOM   3003  HG  LEU A 202      13.563  42.441  31.301  1.00 27.97           H
ATOM   3004 HD11 LEU A 202      14.594  42.689  29.214  1.00 38.27           H
ATOM   3005 HD12 LEU A 202      13.566  41.478  29.197  1.00 38.27           H
ATOM   3006 HD13 LEU A 202      13.167  42.869  28.540  1.00 38.27           H
ATOM   3007 HD21 LEU A 202      14.207  44.659  30.796  1.00 26.91           H
ATOM   3008 HD22 LEU A 202      12.763  44.933  30.192  1.00 26.91           H
ATOM   3009 HD23 LEU A 202      12.934  44.651  31.747  1.00 26.91           H
ATOM   3010  N   PHE A 203      11.364  40.054  32.658  1.00 23.29           N
ATOM   3011  CA  PHE A 203      12.030  39.260  33.700  1.00 20.48           C
ATOM   3012  C   PHE A 203      10.976  38.485  34.467  1.00 17.34           C
ATOM   3013  O   PHE A 203      10.563  38.893  35.562  1.00 19.35           O
ATOM   3014  CB  PHE A 203      12.805  40.137  34.689  1.00 21.01           C
ATOM   3015  CG  PHE A 203      13.863  40.961  34.082  1.00 20.61           C
ATOM   3016  CD1 PHE A 203      13.865  42.348  34.262  1.00 21.37           C
ATOM   3017  CD2 PHE A 203      14.898  40.388  33.367  1.00 24.53           C
ATOM   3018  CE1 PHE A 203      14.869  43.114  33.737  1.00 23.89           C
ATOM   3019  CE2 PHE A 203      15.889  41.173  32.825  1.00 15.69           C
ATOM   3020  CZ  PHE A 203      15.879  42.533  33.004  1.00 21.35           C
ATOM   3021  H   PHE A 203      10.671  40.477  32.943  1.00 27.97           H
ATOM   3022  HA  PHE A 203      12.645  38.631  33.292  1.00 24.59           H
ATOM   3023  HB2 PHE A 203      12.180  40.736  35.127  1.00 25.23           H
ATOM   3024  HB3 PHE A 203      13.223  39.563  35.350  1.00 25.23           H
ATOM   3025  HD1 PHE A 203      13.187  42.750  34.755  1.00 25.66           H
ATOM   3026  HD2 PHE A 203      14.916  39.468  33.237  1.00 29.45           H
ATOM   3027  HE1 PHE A 203      14.854  44.037  33.852  1.00 28.69           H
ATOM   3028  HE2 PHE A 203      16.576  40.778  32.338  1.00 18.84           H
ATOM   3029  HZ  PHE A 203      16.554  43.059  32.639  1.00 25.64           H
ATOM   3030  N   PRO A 204      10.471  37.386  33.906  1.00 21.03           N
ATOM   3031  CA  PRO A 204       9.354  36.754  34.616  1.00 23.45           C
ATOM   3032  C   PRO A 204       9.821  35.683  35.597  1.00 29.80           C
ATOM   3033  O   PRO A 204       9.729  34.492  35.353  1.00 30.62           O
ATOM   3034  CB  PRO A 204       8.523  36.158  33.470  1.00 21.76           C
ATOM   3035  CG  PRO A 204       9.460  35.788  32.498  1.00 26.88           C
ATOM   3036  CD  PRO A 204      10.647  36.791  32.579  1.00 27.98           C
ATOM   3037  HA  PRO A 204       8.828  37.420  35.086  1.00 28.15           H
ATOM   3038  HB2 PRO A 204       8.034  35.383  33.788  1.00 26.13           H
ATOM   3039  HB3 PRO A 204       7.915  36.830  33.122  1.00 26.13           H
ATOM   3040  HG2 PRO A 204       9.769  34.886  32.679  1.00 32.28           H
ATOM   3041  HG3 PRO A 204       9.044  35.829  31.622  1.00 32.28           H
ATOM   3042  HD2 PRO A 204      11.494  36.322  32.526  1.00 33.60           H
ATOM   3043  HD3 PRO A 204      10.568  37.469  31.889  1.00 33.60           H
ATOM   3044  N   GLY A 205      10.338  36.125  36.751  1.00 27.62           N
ATOM   3045  CA  GLY A 205      10.830  35.192  37.749  1.00 29.13           C
ATOM   3046  C   GLY A 205       9.720  34.604  38.596  1.00 29.07           C
ATOM   3047  O   GLY A 205       8.698  35.232  38.877  1.00 32.98           O
ATOM   3048  H   GLY A 205      10.412  36.953  36.970  1.00 33.16           H
ATOM   3049  HA2 GLY A 205      11.296  34.464  37.308  1.00 34.98           H
ATOM   3050  HA3 GLY A 205      11.455  35.646  38.335  1.00 34.98           H
ATOM   3051  N   ASP A 206       9.920  33.379  39.050  1.00 30.77           N
ATOM   3052  CA  ASP A 206       8.886  32.787  39.897  1.00 34.71           C
ATOM   3053  C   ASP A 206       9.339  32.599  41.343  1.00 40.85           C
ATOM   3054  O   ASP A 206       8.640  31.957  42.121  1.00 41.23           O
ATOM   3055  CB  ASP A 206       8.377  31.482  39.284  1.00 47.37           C
ATOM   3056  CG  ASP A 206       9.415  30.401  39.246  1.00 51.18           C
ATOM   3057  OD1 ASP A 206      10.628  30.699  39.285  1.00 55.81           O
ATOM   3058  OD2 ASP A 206       8.994  29.228  39.165  1.00 58.67           O1-
ATOM   3059  H   ASP A 206      10.607  32.885  38.897  1.00 36.94           H
ATOM   3060  HA  ASP A 206       8.134  33.399  39.917  1.00 41.67           H
ATOM   3061  HB2 ASP A 206       7.629  31.158  39.811  1.00 56.85           H
ATOM   3062  HB3 ASP A 206       8.091  31.653  38.374  1.00 56.85           H
ATOM   3063  N   SER A 207      10.446  33.225  41.733  1.00 26.61           N
ATOM   3064  CA  SER A 207      10.921  33.274  43.109  1.00 29.25           C
ATOM   3065  C   SER A 207      11.930  34.412  43.169  1.00 29.00           C
ATOM   3066  O   SER A 207      12.421  34.866  42.134  1.00 25.38           O
ATOM   3067  CB  SER A 207      11.574  31.946  43.504  1.00 29.21           C
ATOM   3068  OG  SER A 207      12.789  31.804  42.754  1.00 25.36           O
ATOM   3069  H   SER A 207      10.960  33.648  41.189  1.00 31.95           H
ATOM   3070  HA  SER A 207      10.186  33.464  43.713  1.00 35.12           H
ATOM   3071  HB2 SER A 207      11.778  31.954  44.452  1.00 35.07           H
ATOM   3072  HB3 SER A 207      10.974  31.214  43.291  1.00 35.07           H
ATOM   3073  HG  SER A 207      13.167  31.081  42.954  1.00 30.45           H
ATOM   3074  N   GLU A 208      12.285  34.846  44.386  1.00 25.02           N
ATOM   3075  CA  GLU A 208      13.207  35.970  44.479  1.00 31.48           C
ATOM   3076  C   GLU A 208      14.533  35.666  43.801  1.00 21.01           C
ATOM   3077  O   GLU A 208      15.086  36.527  43.114  1.00 25.95           O
ATOM   3078  CB  GLU A 208      13.416  36.364  45.935  1.00 27.06           C
ATOM   3079  CG  GLU A 208      12.203  36.926  46.559  1.00 34.14           C
ATOM   3080  CD  GLU A 208      12.478  37.588  47.873  1.00 40.46           C
ATOM   3081  OE1 GLU A 208      12.690  36.873  48.854  1.00 49.40           O
ATOM   3082  OE2 GLU A 208      12.488  38.831  47.915  1.00 54.80           O1-
ATOM   3083  H   GLU A 208      12.017  34.521  45.136  1.00 30.04           H
ATOM   3084  HA  GLU A 208      12.813  36.730  44.024  1.00 37.79           H
ATOM   3085  HB2 GLU A 208      13.675  35.577  46.440  1.00 32.49           H
ATOM   3086  HB3 GLU A 208      14.116  37.034  45.983  1.00 32.49           H
ATOM   3087  HG2 GLU A 208      11.821  37.590  45.963  1.00 40.98           H
ATOM   3088  HG3 GLU A 208      11.566  36.211  46.712  1.00 40.98           H
ATOM   3089  N   ILE A 209      15.062  34.448  43.972  1.00 24.35           N
ATOM   3090  CA  ILE A 209      16.383  34.145  43.411  1.00 24.13           C
ATOM   3091  C   ILE A 209      16.282  33.932  41.912  1.00 21.45           C
ATOM   3092  O   ILE A 209      17.200  34.295  41.156  1.00 22.81           O
ATOM   3093  CB  ILE A 209      17.051  32.929  44.113  1.00 25.87           C
ATOM   3094  CG1 ILE A 209      18.539  32.888  43.774  1.00 31.19           C
ATOM   3095  CG2 ILE A 209      16.363  31.595  43.741  1.00 29.57           C
ATOM   3096  CD1 ILE A 209      19.344  34.058  44.431  1.00 29.50           C
ATOM   3097  H   ILE A 209      14.689  33.800  44.396  1.00 29.24           H
ATOM   3098  HA  ILE A 209      16.958  34.912  43.555  1.00 28.97           H
ATOM   3099  HB  ILE A 209      16.965  33.052  45.072  1.00 31.05           H
ATOM   3100 HG12 ILE A 209      18.912  32.051  44.092  1.00 37.44           H
ATOM   3101 HG13 ILE A 209      18.645  32.954  42.812  1.00 37.44           H
ATOM   3102 HG21 ILE A 209      16.813  30.869  44.201  1.00 35.50           H
ATOM   3103 HG22 ILE A 209      15.433  31.634  44.012  1.00 35.50           H
ATOM   3104 HG23 ILE A 209      16.424  31.467  42.781  1.00 35.50           H
ATOM   3105 HD11 ILE A 209      20.277  33.979  44.180  1.00 35.41           H
ATOM   3106 HD12 ILE A 209      18.986  34.903  44.115  1.00 35.41           H
ATOM   3107 HD13 ILE A 209      19.254  34.000  45.395  1.00 35.41           H
ATOM   3108  N   ASP A 210      15.167  33.387  41.444  1.00 23.24           N
ATOM   3109  CA  ASP A 210      14.988  33.234  40.009  1.00 26.83           C
ATOM   3110  C   ASP A 210      14.859  34.599  39.347  1.00 19.05           C
ATOM   3111  O   ASP A 210      15.400  34.823  38.256  1.00 21.20           O
ATOM   3112  CB  ASP A 210      13.756  32.370  39.745  1.00 28.21           C
ATOM   3113  CG  ASP A 210      13.535  32.088  38.269  1.00 30.42           C
ATOM   3114  OD1 ASP A 210      14.439  31.528  37.655  1.00 30.55           O
ATOM   3115  OD2 ASP A 210      12.462  32.428  37.727  1.00 31.91           O1-
ATOM   3116  H   ASP A 210      14.513  33.104  41.925  1.00 27.90           H
ATOM   3117  HA  ASP A 210      15.762  32.785  39.634  1.00 32.21           H
ATOM   3118  HB2 ASP A 210      13.865  31.519  40.199  1.00 33.87           H
ATOM   3119  HB3 ASP A 210      12.971  32.828  40.083  1.00 33.87           H
ATOM   3120  N   GLN A 211      14.149  35.510  40.005  1.00 20.23           N
ATOM   3121  CA  GLN A 211      14.000  36.879  39.516  1.00 22.26           C
ATOM   3122  C   GLN A 211      15.364  37.548  39.382  1.00 20.83           C
ATOM   3123  O   GLN A 211      15.724  38.074  38.326  1.00 14.69           O
ATOM   3124  CB  GLN A 211      13.105  37.648  40.493  1.00 19.88           C
ATOM   3125  CG  GLN A 211      12.765  39.061  40.024  1.00 19.03           C
ATOM   3126  CD  GLN A 211      11.920  39.035  38.782  1.00 20.80           C
ATOM   3127  OE1 GLN A 211      11.071  38.165  38.639  1.00 21.20           O
ATOM   3128  NE2 GLN A 211      12.170  39.973  37.845  1.00 20.04           N
ATOM   3129  H   GLN A 211      13.738  35.359  40.745  1.00 24.30           H
ATOM   3130  HA  GLN A 211      13.573  36.870  38.645  1.00 26.73           H
ATOM   3131  HB2 GLN A 211      12.272  37.163  40.603  1.00 23.87           H
ATOM   3132  HB3 GLN A 211      13.560  37.719  41.346  1.00 23.87           H
ATOM   3133  HG2 GLN A 211      12.269  39.519  40.721  1.00 22.85           H
ATOM   3134  HG3 GLN A 211      13.585  39.539  39.825  1.00 22.85           H
ATOM   3135 HE21 GLN A 211      12.792  40.553  37.973  1.00 24.06           H
ATOM   3136 HE22 GLN A 211      11.708  39.991  37.120  1.00 24.06           H
ATOM   3137  N   LEU A 212      16.177  37.441  40.431  1.00 19.59           N
ATOM   3138  CA  LEU A 212      17.499  38.045  40.427  1.00 19.98           C
ATOM   3139  C   LEU A 212      18.359  37.457  39.321  1.00 19.43           C
ATOM   3140  O   LEU A 212      18.988  38.180  38.533  1.00 18.95           O
ATOM   3141  CB  LEU A 212      18.141  37.840  41.812  1.00 26.32           C
ATOM   3142  CG  LEU A 212      19.288  38.761  42.206  1.00 32.10           C
ATOM   3143  CD1 LEU A 212      18.901  40.230  42.205  1.00 31.24           C
ATOM   3144  CD2 LEU A 212      19.784  38.358  43.566  1.00 33.55           C
ATOM   3145  H   LEU A 212      15.983  37.022  41.156  1.00 23.52           H
ATOM   3146  HA  LEU A 212      17.414  38.999  40.270  1.00 23.99           H
ATOM   3147  HB2 LEU A 212      17.448  37.950  42.482  1.00 31.60           H
ATOM   3148  HB3 LEU A 212      18.480  36.932  41.853  1.00 31.60           H
ATOM   3149  HG  LEU A 212      20.016  38.644  41.575  1.00 38.54           H
ATOM   3150 HD11 LEU A 212      19.672  40.759  42.463  1.00 37.51           H
ATOM   3151 HD12 LEU A 212      18.611  40.479  41.313  1.00 37.51           H
ATOM   3152 HD13 LEU A 212      18.179  40.366  42.838  1.00 37.51           H
ATOM   3153 HD21 LEU A 212      20.515  38.941  43.821  1.00 40.28           H
ATOM   3154 HD22 LEU A 212      19.057  38.439  44.203  1.00 40.28           H
ATOM   3155 HD23 LEU A 212      20.091  37.438  43.529  1.00 40.28           H
ATOM   3156  N   PHE A 213      18.324  36.150  39.184  1.00 18.72           N
ATOM   3157  CA  PHE A 213      19.135  35.518  38.167  1.00 22.14           C
ATOM   3158  C   PHE A 213      18.631  35.797  36.763  1.00 20.34           C
ATOM   3159  O   PHE A 213      19.430  35.817  35.840  1.00 20.71           O
ATOM   3160  CB  PHE A 213      19.198  34.013  38.397  1.00 30.10           C
ATOM   3161  CG  PHE A 213      20.115  33.613  39.514  1.00 26.99           C
ATOM   3162  CD1 PHE A 213      20.238  32.294  39.845  1.00 32.02           C
ATOM   3163  CD2 PHE A 213      20.835  34.557  40.225  1.00 28.87           C
ATOM   3164  CE1 PHE A 213      21.061  31.898  40.862  1.00 34.44           C
ATOM   3165  CE2 PHE A 213      21.673  34.166  41.260  1.00 33.44           C
ATOM   3166  CZ  PHE A 213      21.776  32.826  41.573  1.00 27.34           C
ATOM   3167  H   PHE A 213      17.848  35.612  39.658  1.00 22.48           H
ATOM   3168  HA  PHE A 213      20.039  35.865  38.230  1.00 26.59           H
ATOM   3169  HB2 PHE A 213      18.309  33.691  38.612  1.00 36.13           H
ATOM   3170  HB3 PHE A 213      19.515  33.586  37.585  1.00 36.13           H
ATOM   3171  HD1 PHE A 213      19.755  31.655  39.372  1.00 38.44           H
ATOM   3172  HD2 PHE A 213      20.756  35.458  40.009  1.00 34.65           H
ATOM   3173  HE1 PHE A 213      21.134  30.995  41.075  1.00 41.34           H
ATOM   3174  HE2 PHE A 213      22.158  34.800  41.738  1.00 40.15           H
ATOM   3175  HZ  PHE A 213      22.336  32.551  42.262  1.00 32.82           H
ATOM   3176  N   ARG A 214      17.324  35.991  36.569  1.00 24.20           N
ATOM   3177  CA  ARG A 214      16.862  36.375  35.241  1.00 22.24           C
ATOM   3178  C   ARG A 214      17.377  37.762  34.880  1.00 20.70           C
ATOM   3179  O   ARG A 214      17.786  38.004  33.731  1.00 21.78           O
ATOM   3180  CB  ARG A 214      15.338  36.274  35.161  1.00 25.20           C
ATOM   3181  CG  ARG A 214      14.874  34.828  35.146  1.00 27.25           C
ATOM   3182  CD  ARG A 214      13.357  34.669  35.270  1.00 27.42           C
ATOM   3183  NE  ARG A 214      12.821  34.283  33.985  1.00 52.07           N
ATOM   3184  CZ  ARG A 214      12.424  33.067  33.657  1.00 37.90           C
ATOM   3185  NH1 ARG A 214      12.443  32.084  34.535  1.00 47.14           N
ATOM   3186  NH2 ARG A 214      11.995  32.856  32.435  1.00 43.62           N1+
ATOM   3187  H   ARG A 214      16.710  35.910  37.166  1.00 29.05           H
ATOM   3188  HA  ARG A 214      17.229  35.751  34.596  1.00 26.70           H
ATOM   3189  HB2 ARG A 214      14.947  36.711  35.933  1.00 30.26           H
ATOM   3190  HB3 ARG A 214      15.032  36.700  34.344  1.00 30.26           H
ATOM   3191  HG2 ARG A 214      15.148  34.420  34.311  1.00 32.72           H
ATOM   3192  HG3 ARG A 214      15.283  34.361  35.891  1.00 32.72           H
ATOM   3193  HD2 ARG A 214      13.152  33.974  35.916  1.00 32.92           H
ATOM   3194  HD3 ARG A 214      12.959  35.513  35.534  1.00 32.92           H
ATOM   3195  HE  ARG A 214      12.755  34.895  33.385  1.00 62.50           H
ATOM   3196 HH11 ARG A 214      12.734  32.224  35.332  1.00 56.58           H
ATOM   3197 HH12 ARG A 214      12.173  31.299  34.308  1.00 56.58           H
ATOM   3198 HH21 ARG A 214      11.974  33.504  31.869  1.00 52.36           H
ATOM   3199 HH22 ARG A 214      11.713  32.077  32.206  1.00 52.36           H
ATOM   3200  N   ILE A 215      17.408  38.660  35.859  1.00 17.11           N
ATOM   3201  CA  ILE A 215      18.005  39.981  35.678  1.00 19.00           C
ATOM   3202  C   ILE A 215      19.482  39.850  35.309  1.00 22.07           C
ATOM   3203  O   ILE A 215      19.945  40.418  34.306  1.00 16.10           O
ATOM   3204  CB  ILE A 215      17.804  40.843  36.946  1.00 16.55           C
ATOM   3205  CG1 ILE A 215      16.316  40.995  37.250  1.00 18.19           C
ATOM   3206  CG2 ILE A 215      18.510  42.208  36.801  1.00 18.66           C
ATOM   3207  CD1 ILE A 215      15.978  41.804  38.494  1.00 16.68           C
ATOM   3208  H   ILE A 215      17.086  38.529  36.645  1.00 20.55           H
ATOM   3209  HA  ILE A 215      17.556  40.427  34.943  1.00 22.82           H
ATOM   3210  HB  ILE A 215      18.213  40.375  37.691  1.00 19.87           H
ATOM   3211 HG12 ILE A 215      15.893  41.432  36.495  1.00 21.84           H
ATOM   3212 HG13 ILE A 215      15.935  40.111  37.366  1.00 21.84           H
ATOM   3213 HG21 ILE A 215      18.367  42.725  37.610  1.00 22.41           H
ATOM   3214 HG22 ILE A 215      19.460  42.060  36.667  1.00 22.41           H
ATOM   3215 HG23 ILE A 215      18.137  42.677  36.039  1.00 22.41           H
ATOM   3216 HD11 ILE A 215      15.013  41.840  38.594  1.00 20.03           H
ATOM   3217 HD12 ILE A 215      16.376  41.375  39.267  1.00 20.03           H
ATOM   3218 HD13 ILE A 215      16.333  42.701  38.393  1.00 20.03           H
ATOM   3219  N   PHE A 216      20.254  39.130  36.126  1.00 19.59           N
ATOM   3220  CA  PHE A 216      21.697  39.002  35.884  1.00 19.75           C
ATOM   3221  C   PHE A 216      21.990  38.387  34.507  1.00 16.93           C
ATOM   3222  O   PHE A 216      22.999  38.728  33.875  1.00 23.69           O
ATOM   3223  CB  PHE A 216      22.388  38.138  36.954  1.00 21.50           C
ATOM   3224  CG  PHE A 216      22.368  38.695  38.363  1.00 23.06           C
ATOM   3225  CD1 PHE A 216      22.832  37.910  39.398  1.00 28.81           C
ATOM   3226  CD2 PHE A 216      21.858  39.948  38.664  1.00 19.87           C
ATOM   3227  CE1 PHE A 216      22.838  38.369  40.703  1.00 23.44           C
ATOM   3228  CE2 PHE A 216      21.836  40.415  39.950  1.00 22.39           C
ATOM   3229  CZ  PHE A 216      22.342  39.627  40.990  1.00 26.75           C
ATOM   3230  H   PHE A 216      19.972  38.709  36.821  1.00 23.52           H
ATOM   3231  HA  PHE A 216      22.098  39.884  35.909  1.00 23.72           H
ATOM   3232  HB2 PHE A 216      21.950  37.273  36.979  1.00 25.81           H
ATOM   3233  HB3 PHE A 216      23.317  38.023  36.701  1.00 25.81           H
ATOM   3234  HD1 PHE A 216      23.178  37.067  39.210  1.00 34.59           H
ATOM   3235  HD2 PHE A 216      21.530  40.484  37.978  1.00 23.87           H
ATOM   3236  HE1 PHE A 216      23.165  37.830  41.386  1.00 28.14           H
ATOM   3237  HE2 PHE A 216      21.504  41.265  40.131  1.00 26.88           H
ATOM   3238  HZ  PHE A 216      22.329  39.939  41.866  1.00 32.12           H
ATOM   3239  N   ARG A 217      21.188  37.415  34.073  1.00 19.47           N
ATOM   3240  CA  ARG A 217      21.451  36.745  32.792  1.00 25.51           C
ATOM   3241  C   ARG A 217      21.222  37.682  31.623  1.00 27.37           C
ATOM   3242  O   ARG A 217      21.719  37.434  30.527  1.00 26.26           O
ATOM   3243  CB  ARG A 217      20.582  35.493  32.610  1.00 30.76           C
ATOM   3244  CG  ARG A 217      21.075  34.281  33.443  1.00 43.53           C
ATOM   3245  CD  ARG A 217      20.293  32.947  33.179  1.00 44.67           C
ATOM   3246  NE  ARG A 217      19.018  32.851  33.903  1.00 52.66           N
ATOM   3247  CZ  ARG A 217      18.804  32.158  35.027  1.00 45.55           C
ATOM   3248  NH1 ARG A 217      19.774  31.457  35.613  1.00 48.29           N
ATOM   3249  NH2 ARG A 217      17.596  32.165  35.576  1.00 47.26           N1+
ATOM   3250  H   ARG A 217      20.494  37.126  34.492  1.00 23.38           H
ATOM   3251  HA  ARG A 217      22.380  36.467  32.771  1.00 30.62           H
ATOM   3252  HB2 ARG A 217      19.675  35.697  32.888  1.00 36.93           H
ATOM   3253  HB3 ARG A 217      20.592  35.237  31.675  1.00 36.93           H
ATOM   3254  HG2 ARG A 217      22.009  34.121  33.233  1.00 52.25           H
ATOM   3255  HG3 ARG A 217      20.984  34.495  34.384  1.00 52.25           H
ATOM   3256  HD2 ARG A 217      20.101  32.880  32.231  1.00 53.62           H
ATOM   3257  HD3 ARG A 217      20.847  32.200  33.455  1.00 53.62           H
ATOM   3258  HE  ARG A 217      18.348  33.280  33.575  1.00 63.21           H
ATOM   3259 HH11 ARG A 217      20.562  31.443  35.270  1.00 57.96           H
ATOM   3260 HH12 ARG A 217      19.612  31.018  36.335  1.00 57.96           H
ATOM   3261 HH21 ARG A 217      16.960  32.612  35.209  1.00 56.73           H
ATOM   3262 HH22 ARG A 217      17.449  31.720  36.297  1.00 56.73           H
ATOM   3263  N   THR A 218      20.488  38.761  31.829  1.00 23.60           N
ATOM   3264  CA  THR A 218      20.256  39.717  30.758  1.00 24.22           C
ATOM   3265  C   THR A 218      21.175  40.922  30.842  1.00 24.17           C
ATOM   3266  O   THR A 218      21.787  41.309  29.849  1.00 25.35           O
ATOM   3267  CB  THR A 218      18.811  40.167  30.811  1.00 25.25           C
ATOM   3268  OG1 THR A 218      17.993  39.013  30.710  1.00 27.64           O
ATOM   3269  CG2 THR A 218      18.513  41.133  29.697  1.00 20.98           C
ATOM   3270  H   THR A 218      20.112  38.963  32.576  1.00 28.34           H
ATOM   3271  HA  THR A 218      20.406  39.282  29.905  1.00 29.08           H
ATOM   3272  HB  THR A 218      18.641  40.611  31.657  1.00 30.31           H
ATOM   3273  HG1 THR A 218      17.183  39.232  30.736  1.00 33.19           H
ATOM   3274 HG21 THR A 218      17.586  41.414  29.741  1.00 25.20           H
ATOM   3275 HG22 THR A 218      19.083  41.914  29.774  1.00 25.20           H
ATOM   3276 HG23 THR A 218      18.674  40.709  28.840  1.00 25.20           H
ATOM   3277  N   LEU A 219      21.278  41.526  32.016  1.00 20.80           N
ATOM   3278  CA  LEU A 219      22.054  42.744  32.168  1.00 24.95           C
ATOM   3279  C   LEU A 219      23.473  42.483  32.658  1.00 22.66           C
ATOM   3280  O   LEU A 219      24.246  43.437  32.807  1.00 20.43           O
ATOM   3281  CB  LEU A 219      21.315  43.684  33.118  1.00 20.53           C
ATOM   3282  CG  LEU A 219      19.869  43.985  32.702  1.00 23.85           C
ATOM   3283  CD1 LEU A 219      19.194  44.826  33.748  1.00 22.38           C
ATOM   3284  CD2 LEU A 219      19.863  44.699  31.386  1.00 25.79           C
ATOM   3285  H   LEU A 219      20.907  41.250  32.741  1.00 24.97           H
ATOM   3286  HA  LEU A 219      22.116  43.184  31.306  1.00 29.96           H
ATOM   3287  HB2 LEU A 219      21.291  43.280  33.999  1.00 24.65           H
ATOM   3288  HB3 LEU A 219      21.793  44.527  33.157  1.00 24.65           H
ATOM   3289  HG  LEU A 219      19.377  43.155  32.607  1.00 28.63           H
ATOM   3290 HD11 LEU A 219      18.283  45.006  33.468  1.00 26.88           H
ATOM   3291 HD12 LEU A 219      19.193  44.343  34.589  1.00 26.88           H
ATOM   3292 HD13 LEU A 219      19.681  45.659  33.845  1.00 26.88           H
ATOM   3293 HD21 LEU A 219      18.945  44.885  31.132  1.00 30.97           H
ATOM   3294 HD22 LEU A 219      20.356  45.529  31.475  1.00 30.97           H
ATOM   3295 HD23 LEU A 219      20.282  44.134  30.719  1.00 30.97           H
ATOM   3296  N   GLY A 220      23.828  41.223  32.900  1.00 20.01           N
ATOM   3297  CA  GLY A 220      25.131  40.897  33.449  1.00 22.78           C
ATOM   3298  C   GLY A 220      25.118  40.873  34.963  1.00 25.26           C
ATOM   3299  O   GLY A 220      24.444  41.657  35.622  1.00 21.35           O
ATOM   3300  H   GLY A 220      23.327  40.540  32.753  1.00 24.03           H
ATOM   3301  HA2 GLY A 220      25.409  40.024  33.128  1.00 27.35           H
ATOM   3302  HA3 GLY A 220      25.781  41.555  33.156  1.00 27.35           H
ATOM   3303  N   THR A 221      25.891  39.965  35.538  1.00 20.98           N
ATOM   3304  CA  THR A 221      25.972  39.955  36.993  1.00 23.81           C
ATOM   3305  C   THR A 221      26.665  41.245  37.425  1.00 26.07           C
ATOM   3306  O   THR A 221      27.687  41.598  36.860  1.00 26.62           O
ATOM   3307  CB  THR A 221      26.724  38.719  37.516  1.00 24.91           C
ATOM   3308  OG1 THR A 221      26.080  37.541  37.045  1.00 24.49           O
ATOM   3309  CG2 THR A 221      26.760  38.683  39.045  1.00 27.91           C
ATOM   3310  H   THR A 221      26.359  39.368  35.133  1.00 25.19           H
ATOM   3311  HA  THR A 221      25.077  39.949  37.365  1.00 28.59           H
ATOM   3312  HB  THR A 221      27.637  38.737  37.190  1.00 29.90           H
ATOM   3313  HG1 THR A 221      26.484  36.861  37.326  1.00 29.40           H
ATOM   3314 HG21 THR A 221      27.238  37.895  39.347  1.00 33.51           H
ATOM   3315 HG22 THR A 221      27.208  39.473  39.385  1.00 33.51           H
ATOM   3316 HG23 THR A 221      25.856  38.658  39.398  1.00 33.51           H
ATOM   3317  N   PRO A 222      26.110  42.003  38.369  1.00 23.71           N
ATOM   3318  CA  PRO A 222      26.707  43.296  38.699  1.00 19.29           C
ATOM   3319  C   PRO A 222      27.952  43.125  39.558  1.00 24.89           C
ATOM   3320  O   PRO A 222      28.106  42.136  40.264  1.00 27.43           O
ATOM   3321  CB  PRO A 222      25.590  44.011  39.471  1.00 19.33           C
ATOM   3322  CG  PRO A 222      24.842  42.976  40.071  1.00 22.27           C
ATOM   3323  CD  PRO A 222      24.870  41.790  39.119  1.00 19.81           C
ATOM   3324  HA  PRO A 222      26.924  43.794  37.895  1.00 23.17           H
ATOM   3325  HB2 PRO A 222      25.977  44.590  40.146  1.00 23.21           H
ATOM   3326  HB3 PRO A 222      25.040  44.520  38.855  1.00 23.21           H
ATOM   3327  HG2 PRO A 222      25.247  42.737  40.919  1.00 26.74           H
ATOM   3328  HG3 PRO A 222      23.929  43.277  40.206  1.00 26.74           H
ATOM   3329  HD2 PRO A 222      24.912  40.957  39.616  1.00 23.79           H
ATOM   3330  HD3 PRO A 222      24.104  41.813  38.524  1.00 23.79           H
ATOM   3331  N   ASP A 223      28.857  44.096  39.473  1.00 21.19           N
ATOM   3332  CA  ASP A 223      30.102  44.054  40.236  1.00 28.78           C
ATOM   3333  C   ASP A 223      30.347  45.457  40.749  1.00 27.22           C
ATOM   3334  O   ASP A 223      29.545  46.361  40.522  1.00 21.54           O
ATOM   3335  CB  ASP A 223      31.270  43.509  39.406  1.00 27.82           C
ATOM   3336  CG  ASP A 223      31.634  44.392  38.219  1.00 28.35           C
ATOM   3337  OD1 ASP A 223      31.150  45.542  38.099  1.00 29.87           O
ATOM   3338  OD2 ASP A 223      32.429  43.910  37.409  1.00 42.65           O1-
ATOM   3339  H   ASP A 223      28.773  44.795  38.978  1.00 25.45           H
ATOM   3340  HA  ASP A 223      29.983  43.472  41.002  1.00 34.56           H
ATOM   3341  HB2 ASP A 223      32.053  43.437  39.974  1.00 33.40           H
ATOM   3342  HB3 ASP A 223      31.030  42.634  39.063  1.00 33.40           H
ATOM   3343  N   GLU A 224      31.458  45.654  41.443  1.00 22.75           N
ATOM   3344  CA  GLU A 224      31.699  46.951  42.053  1.00 22.95           C
ATOM   3345  C   GLU A 224      32.009  48.017  41.019  1.00 23.58           C
ATOM   3346  O   GLU A 224      31.960  49.202  41.339  1.00 26.37           O
ATOM   3347  CB  GLU A 224      32.857  46.852  43.060  1.00 25.56           C
ATOM   3348  CG  GLU A 224      32.485  46.125  44.323  1.00 21.40           C
ATOM   3349  CD  GLU A 224      31.679  46.955  45.281  1.00 25.12           C
ATOM   3350  OE1 GLU A 224      31.833  48.207  45.333  1.00 26.30           O
ATOM   3351  OE2 GLU A 224      30.851  46.334  45.983  1.00 28.70           O1-
ATOM   3352  H   GLU A 224      32.074  45.068  41.574  1.00 27.31           H
ATOM   3353  HA  GLU A 224      30.904  47.225  42.536  1.00 27.55           H
ATOM   3354  HB2 GLU A 224      33.593  46.375  42.647  1.00 30.69           H
ATOM   3355  HB3 GLU A 224      33.138  47.748  43.304  1.00 30.69           H
ATOM   3356  HG2 GLU A 224      31.959  45.344  44.091  1.00 25.69           H
ATOM   3357  HG3 GLU A 224      33.297  45.851  44.777  1.00 25.69           H
ATOM   3358  N   VAL A 225      32.337  47.628  39.793  1.00 25.45           N
ATOM   3359  CA  VAL A 225      32.574  48.616  38.739  1.00 24.12           C
ATOM   3360  C   VAL A 225      31.261  49.258  38.286  1.00 25.26           C
ATOM   3361  O   VAL A 225      31.128  50.482  38.285  1.00 24.98           O
ATOM   3362  CB  VAL A 225      33.311  47.961  37.568  1.00 28.14           C
ATOM   3363  CG1 VAL A 225      33.544  48.982  36.465  1.00 30.05           C
ATOM   3364  CG2 VAL A 225      34.629  47.395  38.073  1.00 31.97           C
ATOM   3365  H   VAL A 225      32.428  46.810  39.545  1.00 30.56           H
ATOM   3366  HA  VAL A 225      33.141  49.319  39.091  1.00 28.96           H
ATOM   3367  HB  VAL A 225      32.778  47.233  37.211  1.00 33.78           H
ATOM   3368 HG11 VAL A 225      34.012  48.552  35.731  1.00 36.07           H
ATOM   3369 HG12 VAL A 225      32.687  49.317  36.160  1.00 36.07           H
ATOM   3370 HG13 VAL A 225      34.079  49.710  36.817  1.00 36.07           H
ATOM   3371 HG21 VAL A 225      35.098  46.980  37.333  1.00 38.38           H
ATOM   3372 HG22 VAL A 225      35.163  48.118  38.439  1.00 38.38           H
ATOM   3373 HG23 VAL A 225      34.447  46.737  38.761  1.00 38.38           H
ATOM   3374  N   VAL A 226      30.271  48.446  37.911  1.00 26.07           N
ATOM   3375  CA  VAL A 226      28.992  48.994  37.472  1.00 25.31           C
ATOM   3376  C   VAL A 226      28.136  49.478  38.639  1.00 28.28           C
ATOM   3377  O   VAL A 226      27.294  50.379  38.462  1.00 25.88           O
ATOM   3378  CB  VAL A 226      28.240  47.960  36.609  1.00 29.50           C
ATOM   3379  CG1 VAL A 226      29.083  47.567  35.392  1.00 35.03           C
ATOM   3380  CG2 VAL A 226      27.916  46.732  37.381  1.00 33.56           C
ATOM   3381  H   VAL A 226      30.315  47.587  37.902  1.00 31.29           H
ATOM   3382  HA  VAL A 226      29.169  49.764  36.908  1.00 30.39           H
ATOM   3383  HB  VAL A 226      27.410  48.349  36.292  1.00 35.42           H
ATOM   3384 HG11 VAL A 226      28.593  46.917  34.864  1.00 42.06           H
ATOM   3385 HG12 VAL A 226      29.259  48.360  34.861  1.00 42.06           H
ATOM   3386 HG13 VAL A 226      29.919  47.182  35.698  1.00 42.06           H
ATOM   3387 HG21 VAL A 226      27.446  46.111  36.803  1.00 40.28           H
ATOM   3388 HG22 VAL A 226      28.741  46.331  37.696  1.00 40.28           H
ATOM   3389 HG23 VAL A 226      27.355  46.972  38.135  1.00 40.28           H
ATOM   3390  N   TRP A 227      28.304  48.909  39.836  1.00 22.57           N
ATOM   3391  CA  TRP A 227      27.429  49.206  40.977  1.00 19.66           C
ATOM   3392  C   TRP A 227      28.220  49.259  42.284  1.00 24.00           C
ATOM   3393  O   TRP A 227      28.259  48.294  43.050  1.00 20.28           O
ATOM   3394  CB  TRP A 227      26.292  48.180  41.053  1.00 19.30           C
ATOM   3395  CG  TRP A 227      25.204  48.506  42.067  1.00 18.89           C
ATOM   3396  CD1 TRP A 227      25.172  49.544  42.948  1.00 19.35           C
ATOM   3397  CD2 TRP A 227      24.005  47.781  42.264  1.00 18.40           C
ATOM   3398  NE1 TRP A 227      24.036  49.504  43.680  1.00 21.40           N
ATOM   3399  CE2 TRP A 227      23.295  48.428  43.288  1.00 22.16           C
ATOM   3400  CE3 TRP A 227      23.460  46.637  41.680  1.00 17.54           C
ATOM   3401  CZ2 TRP A 227      22.072  47.970  43.751  1.00 27.90           C
ATOM   3402  CZ3 TRP A 227      22.223  46.182  42.142  1.00 24.58           C
ATOM   3403  CH2 TRP A 227      21.546  46.853  43.161  1.00 20.60           C
ATOM   3404  H   TRP A 227      28.925  48.341  40.015  1.00 27.10           H
ATOM   3405  HA  TRP A 227      27.028  50.078  40.841  1.00 23.60           H
ATOM   3406  HB2 TRP A 227      25.872  48.119  40.181  1.00 23.17           H
ATOM   3407  HB3 TRP A 227      26.668  47.318  41.293  1.00 23.17           H
ATOM   3408  HD1 TRP A 227      25.837  50.189  43.035  1.00 23.23           H
ATOM   3409  HE1 TRP A 227      23.819  50.062  44.298  1.00 25.70           H
ATOM   3410  HE3 TRP A 227      23.911  46.187  41.003  1.00 21.06           H
ATOM   3411  HZ2 TRP A 227      21.614  48.419  44.425  1.00 33.50           H
ATOM   3412  HZ3 TRP A 227      21.846  45.421  41.764  1.00 29.51           H
ATOM   3413  HH2 TRP A 227      20.723  46.529  43.451  1.00 24.73           H
ATOM   3414  N   PRO A 228      28.807  50.411  42.596  1.00 24.48           N
ATOM   3415  CA  PRO A 228      29.641  50.521  43.792  1.00 30.22           C
ATOM   3416  C   PRO A 228      28.831  50.223  45.030  1.00 27.29           C
ATOM   3417  O   PRO A 228      27.735  50.763  45.221  1.00 25.82           O
ATOM   3418  CB  PRO A 228      30.109  51.977  43.763  1.00 30.32           C
ATOM   3419  CG  PRO A 228      30.105  52.334  42.317  1.00 28.95           C
ATOM   3420  CD  PRO A 228      28.912  51.617  41.742  1.00 29.31           C
ATOM   3421  HA  PRO A 228      30.405  49.925  43.741  1.00 36.28           H
ATOM   3422  HB2 PRO A 228      29.487  52.533  44.258  1.00 36.40           H
ATOM   3423  HB3 PRO A 228      31.003  52.043  44.133  1.00 36.40           H
ATOM   3424  HG2 PRO A 228      30.009  53.294  42.217  1.00 34.75           H
ATOM   3425  HG3 PRO A 228      30.925  52.024  41.902  1.00 34.75           H
ATOM   3426  HD2 PRO A 228      28.115  52.162  41.826  1.00 35.19           H
ATOM   3427  HD3 PRO A 228      29.079  51.366  40.820  1.00 35.19           H
ATOM   3428  N   GLY A 229      29.366  49.333  45.852  1.00 30.05           N
ATOM   3429  CA  GLY A 229      28.692  48.905  47.053  1.00 29.13           C
ATOM   3430  C   GLY A 229      27.833  47.672  46.916  1.00 24.97           C
ATOM   3431  O   GLY A 229      27.330  47.187  47.936  1.00 26.20           O
ATOM   3432  H   GLY A 229      30.131  48.960  45.729  1.00 36.07           H
ATOM   3433  HA2 GLY A 229      29.357  48.727  47.737  1.00 34.97           H
ATOM   3434  HA3 GLY A 229      28.127  49.627  47.368  1.00 34.97           H
ATOM   3435  N   VAL A 230      27.666  47.123  45.711  1.00 22.14           N
ATOM   3436  CA  VAL A 230      26.740  46.007  45.546  1.00 24.91           C
ATOM   3437  C   VAL A 230      27.166  44.819  46.405  1.00 28.08           C
ATOM   3438  O   VAL A 230      26.317  44.107  46.952  1.00 22.83           O
ATOM   3439  CB  VAL A 230      26.599  45.623  44.064  1.00 23.35           C
ATOM   3440  CG1 VAL A 230      27.842  44.979  43.539  1.00 20.81           C
ATOM   3441  CG2 VAL A 230      25.335  44.721  43.838  1.00 22.53           C
ATOM   3442  H   VAL A 230      28.066  47.372  44.992  1.00 26.58           H
ATOM   3443  HA  VAL A 230      25.865  46.288  45.856  1.00 29.91           H
ATOM   3444  HB  VAL A 230      26.462  46.436  43.555  1.00 28.04           H
ATOM   3445 HG11 VAL A 230      27.709  44.753  42.605  1.00 24.98           H
ATOM   3446 HG12 VAL A 230      28.581  45.601  43.629  1.00 24.98           H
ATOM   3447 HG13 VAL A 230      28.021  44.175  44.052  1.00 24.98           H
ATOM   3448 HG21 VAL A 230      25.273  44.496  42.897  1.00 27.05           H
ATOM   3449 HG22 VAL A 230      25.426  43.913  44.367  1.00 27.05           H
ATOM   3450 HG23 VAL A 230      24.545  45.211  44.115  1.00 27.05           H
ATOM   3451  N   THR A 231      28.480  44.580  46.542  1.00 26.25           N
ATOM   3452  CA  THR A 231      28.935  43.348  47.196  1.00 27.40           C
ATOM   3453  C   THR A 231      28.807  43.403  48.712  1.00 25.66           C
ATOM   3454  O   THR A 231      29.105  42.410  49.374  1.00 26.60           O
ATOM   3455  CB  THR A 231      30.397  43.003  46.872  1.00 25.95           C
ATOM   3456  OG1 THR A 231      31.244  44.046  47.324  1.00 31.99           O
ATOM   3457  CG2 THR A 231      30.623  42.790  45.430  1.00 25.88           C
ATOM   3458  H   THR A 231      29.110  45.100  46.271  1.00 31.52           H
ATOM   3459  HA  THR A 231      28.385  42.613  46.883  1.00 32.90           H
ATOM   3460  HB  THR A 231      30.635  42.184  47.334  1.00 31.16           H
ATOM   3461  HG1 THR A 231      31.041  44.766  46.944  1.00 38.41           H
ATOM   3462 HG21 THR A 231      31.555  42.575  45.269  1.00 31.07           H
ATOM   3463 HG22 THR A 231      30.071  42.058  45.113  1.00 31.07           H
ATOM   3464 HG23 THR A 231      30.394  43.593  44.937  1.00 31.07           H
ATOM   3465  N   SER A 232      28.381  44.529  49.262  1.00 27.28           N
ATOM   3466  CA  SER A 232      28.050  44.689  50.675  1.00 34.63           C
ATOM   3467  C   SER A 232      26.550  44.707  50.936  1.00 30.85           C
ATOM   3468  O   SER A 232      26.148  44.988  52.063  1.00 30.96           O
ATOM   3469  CB  SER A 232      28.656  46.005  51.205  1.00 27.25           C
ATOM   3470  OG  SER A 232      30.068  45.989  51.103  1.00 45.21           O
ATOM   3471  H   SER A 232      28.270  45.254  48.813  1.00 32.75           H
ATOM   3472  HA  SER A 232      28.436  43.954  51.177  1.00 41.57           H
ATOM   3473  HB2 SER A 232      28.311  46.745  50.682  1.00 32.72           H
ATOM   3474  HB3 SER A 232      28.409  46.113  52.137  1.00 32.72           H
ATOM   3475  HG  SER A 232      30.297  45.895  50.300  1.00 54.27           H
ATOM   3476  N   MET A 233      25.711  44.479  49.915  1.00 27.50           N
ATOM   3477  CA  MET A 233      24.273  44.432  50.131  1.00 32.88           C
ATOM   3478  C   MET A 233      23.948  43.219  51.001  1.00 25.22           C
ATOM   3479  O   MET A 233      24.606  42.180  50.892  1.00 27.09           O
ATOM   3480  CB  MET A 233      23.513  44.338  48.792  1.00 30.79           C
ATOM   3481  CG  MET A 233      23.725  45.493  47.825  1.00 37.20           C
ATOM   3482  SD  MET A 233      22.708  46.873  48.264  1.00 51.03           S
ATOM   3483  CE  MET A 233      21.195  46.277  47.592  1.00 39.27           C
ATOM   3484  H   MET A 233      25.953  44.350  49.100  1.00 33.01           H
ATOM   3485  HA  MET A 233      23.990  45.240  50.587  1.00 39.48           H
ATOM   3486  HB2 MET A 233      23.792  43.527  48.339  1.00 36.97           H
ATOM   3487  HB3 MET A 233      22.563  44.290  48.982  1.00 36.97           H
ATOM   3488  HG2 MET A 233      24.653  45.774  47.857  1.00 44.66           H
ATOM   3489  HG3 MET A 233      23.488  45.210  46.928  1.00 44.66           H
ATOM   3490  HE1 MET A 233      20.499  46.935  47.749  1.00 47.14           H
ATOM   3491  HE2 MET A 233      21.307  46.135  46.639  1.00 47.14           H
ATOM   3492  HE3 MET A 233      20.965  45.441  48.027  1.00 47.14           H
ATOM   3493  N   PRO A 234      22.925  43.315  51.854  1.00 28.15           N
ATOM   3494  CA  PRO A 234      22.655  42.226  52.811  1.00 32.88           C
ATOM   3495  C   PRO A 234      22.495  40.836  52.192  1.00 36.92           C
ATOM   3496  O   PRO A 234      22.967  39.874  52.800  1.00 33.67           O
ATOM   3497  CB  PRO A 234      21.355  42.698  53.488  1.00 30.17           C
ATOM   3498  CG  PRO A 234      21.370  44.154  53.377  1.00 30.75           C
ATOM   3499  CD  PRO A 234      22.023  44.455  52.059  1.00 32.14           C
ATOM   3500  HA  PRO A 234      23.360  42.192  53.477  1.00 39.48           H
ATOM   3501  HB2 PRO A 234      20.590  42.326  53.021  1.00 36.22           H
ATOM   3502  HB3 PRO A 234      21.354  42.425  54.419  1.00 36.22           H
ATOM   3503  HG2 PRO A 234      20.460  44.490  53.391  1.00 36.92           H
ATOM   3504  HG3 PRO A 234      21.885  44.530  54.107  1.00 36.92           H
ATOM   3505  HD2 PRO A 234      21.359  44.492  51.353  1.00 38.58           H
ATOM   3506  HD3 PRO A 234      22.529  45.281  52.114  1.00 38.58           H
ATOM   3507  N   ASP A 235      21.846  40.676  51.027  1.00 26.06           N
ATOM   3508  CA  ASP A 235      21.631  39.350  50.445  1.00 21.74           C
ATOM   3509  C   ASP A 235      22.537  39.070  49.262  1.00 23.90           C
ATOM   3510  O   ASP A 235      22.307  38.112  48.522  1.00 25.08           O
ATOM   3511  CB  ASP A 235      20.168  39.178  50.047  1.00 27.61           C
ATOM   3512  CG  ASP A 235      19.253  39.263  51.248  1.00 33.81           C
ATOM   3513  OD1 ASP A 235      19.666  38.805  52.316  1.00 38.83           O
ATOM   3514  OD2 ASP A 235      18.151  39.816  51.154  1.00 38.55           O1-
ATOM   3515  H   ASP A 235      21.523  41.321  50.559  1.00 31.28           H
ATOM   3516  HA  ASP A 235      21.827  38.685  51.123  1.00 26.11           H
ATOM   3517  HB2 ASP A 235      19.920  39.881  49.426  1.00 33.14           H
ATOM   3518  HB3 ASP A 235      20.048  38.308  49.635  1.00 33.14           H
ATOM   3519  N   TYR A 236      23.528  39.906  49.037  1.00 23.69           N
ATOM   3520  CA  TYR A 236      24.541  39.592  48.036  1.00 25.18           C
ATOM   3521  C   TYR A 236      25.358  38.392  48.505  1.00 26.77           C
ATOM   3522  O   TYR A 236      25.726  38.285  49.676  1.00 26.91           O
ATOM   3523  CB  TYR A 236      25.461  40.788  47.785  1.00 22.92           C
ATOM   3524  CG  TYR A 236      26.504  40.466  46.756  1.00 26.12           C
ATOM   3525  CD1 TYR A 236      26.230  40.553  45.380  1.00 30.24           C
ATOM   3526  CD2 TYR A 236      27.741  39.977  47.151  1.00 32.00           C
ATOM   3527  CE1 TYR A 236      27.220  40.219  44.428  1.00 31.24           C
ATOM   3528  CE2 TYR A 236      28.714  39.652  46.229  1.00 33.56           C
ATOM   3529  CZ  TYR A 236      28.456  39.762  44.885  1.00 32.23           C
ATOM   3530  OH  TYR A 236      29.461  39.405  44.029  1.00 36.97           O
ATOM   3531  H   TYR A 236      23.643  40.656  49.442  1.00 28.45           H
ATOM   3532  HA  TYR A 236      24.106  39.360  47.201  1.00 30.23           H
ATOM   3533  HB2 TYR A 236      24.935  41.536  47.462  1.00 27.52           H
ATOM   3534  HB3 TYR A 236      25.911  41.025  48.611  1.00 27.52           H
ATOM   3535  HD1 TYR A 236      25.402  40.866  45.093  1.00 36.30           H
ATOM   3536  HD2 TYR A 236      27.932  39.903  48.059  1.00 38.42           H
ATOM   3537  HE1 TYR A 236      27.047  40.291  43.517  1.00 37.50           H
ATOM   3538  HE2 TYR A 236      29.542  39.341  46.518  1.00 40.29           H
ATOM   3539  HH  TYR A 236      30.134  39.155  44.466  1.00 44.38           H
ATOM   3540  N   LYS A 237      25.647  37.492  47.575  1.00 24.67           N
ATOM   3541  CA  LYS A 237      26.452  36.320  47.862  1.00 27.51           C
ATOM   3542  C   LYS A 237      27.618  36.270  46.866  1.00 25.17           C
ATOM   3543  O   LYS A 237      27.403  36.410  45.644  1.00 28.84           O
ATOM   3544  CB  LYS A 237      25.610  35.024  47.783  1.00 27.68           C
ATOM   3545  CG  LYS A 237      24.335  34.981  48.658  1.00 29.28           C
ATOM   3546  CD  LYS A 237      24.620  34.966  50.124  1.00 31.15           C
ATOM   3547  CE  LYS A 237      23.331  35.139  50.962  1.00 29.83           C
ATOM   3548  NZ  LYS A 237      23.576  34.818  52.384  1.00 44.16           N1+
ATOM   3549  H   LYS A 237      25.382  37.540  46.758  1.00 29.62           H
ATOM   3550  HA  LYS A 237      26.818  36.392  48.757  1.00 33.02           H
ATOM   3551  HB2 LYS A 237      25.333  34.898  46.862  1.00 33.23           H
ATOM   3552  HB3 LYS A 237      26.171  34.280  48.054  1.00 33.23           H
ATOM   3553  HG2 LYS A 237      23.797  35.765  48.467  1.00 35.15           H
ATOM   3554  HG3 LYS A 237      23.834  34.178  48.443  1.00 35.15           H
ATOM   3555  HD2 LYS A 237      25.025  34.117  50.362  1.00 37.39           H
ATOM   3556  HD3 LYS A 237      25.222  35.695  50.339  1.00 37.39           H
ATOM   3557  HE2 LYS A 237      23.031  36.060  50.904  1.00 35.82           H
ATOM   3558  HE3 LYS A 237      22.646  34.539  50.627  1.00 35.82           H
ATOM   3559  HZ1 LYS A 237      22.826  34.923  52.853  1.00 53.00           H
ATOM   3560  HZ2 LYS A 237      23.851  33.976  52.463  1.00 53.00           H
ATOM   3561  HZ3 LYS A 237      24.201  35.359  52.715  1.00 53.00           H
ATOM   3562  N   PRO A 238      28.853  36.111  47.344  1.00 25.10           N
ATOM   3563  CA  PRO A 238      29.985  35.944  46.419  1.00 26.20           C
ATOM   3564  C   PRO A 238      29.822  34.777  45.480  1.00 22.59           C
ATOM   3565  O   PRO A 238      30.486  34.733  44.442  1.00 26.11           O
ATOM   3566  CB  PRO A 238      31.170  35.732  47.367  1.00 31.50           C
ATOM   3567  CG  PRO A 238      30.795  36.424  48.604  1.00 28.59           C
ATOM   3568  CD  PRO A 238      29.309  36.228  48.742  1.00 29.51           C
ATOM   3569  HA  PRO A 238      30.124  36.755  45.906  1.00 31.46           H
ATOM   3570  HB2 PRO A 238      31.295  34.784  47.528  1.00 37.82           H
ATOM   3571  HB3 PRO A 238      31.970  36.124  46.983  1.00 37.82           H
ATOM   3572  HG2 PRO A 238      31.263  36.027  49.354  1.00 34.33           H
ATOM   3573  HG3 PRO A 238      31.009  37.367  48.527  1.00 34.33           H
ATOM   3574  HD2 PRO A 238      29.120  35.411  49.229  1.00 35.43           H
ATOM   3575  HD3 PRO A 238      28.903  36.999  49.167  1.00 35.43           H
ATOM   3576  N   SER A 239      28.959  33.833  45.807  1.00 25.17           N
ATOM   3577  CA  SER A 239      28.799  32.630  45.012  1.00 29.72           C
ATOM   3578  C   SER A 239      27.811  32.810  43.857  1.00 24.21           C
ATOM   3579  O   SER A 239      27.513  31.835  43.161  1.00 21.72           O
ATOM   3580  CB  SER A 239      28.349  31.481  45.926  1.00 29.75           C
ATOM   3581  OG  SER A 239      27.217  31.872  46.690  1.00 30.76           O
ATOM   3582  H   SER A 239      28.446  33.866  46.496  1.00 30.22           H
ATOM   3583  HA  SER A 239      29.658  32.389  44.632  1.00 35.68           H
ATOM   3584  HB2 SER A 239      28.114  30.715  45.380  1.00 35.72           H
ATOM   3585  HB3 SER A 239      29.074  31.252  46.528  1.00 35.72           H
ATOM   3586  HG  SER A 239      26.975  31.241  47.188  1.00 36.93           H
ATOM   3587  N   PHE A 240      27.287  34.020  43.656  1.00 27.80           N
ATOM   3588  CA  PHE A 240      26.417  34.280  42.516  1.00 31.24           C
ATOM   3589  C   PHE A 240      27.150  33.925  41.225  1.00 24.14           C
ATOM   3590  O   PHE A 240      28.319  34.290  41.059  1.00 27.82           O
ATOM   3591  CB  PHE A 240      26.018  35.758  42.424  1.00 30.00           C
ATOM   3592  CG  PHE A 240      24.953  36.202  43.374  1.00 22.75           C
ATOM   3593  CD1 PHE A 240      24.032  35.322  43.911  1.00 25.76           C
ATOM   3594  CD2 PHE A 240      24.855  37.556  43.699  1.00 25.35           C
ATOM   3595  CE1 PHE A 240      23.054  35.773  44.757  1.00 23.94           C
ATOM   3596  CE2 PHE A 240      23.851  38.014  44.543  1.00 19.51           C
ATOM   3597  CZ  PHE A 240      22.979  37.111  45.083  1.00 20.47           C
ATOM   3598  H   PHE A 240      27.420  34.701  44.164  1.00 33.37           H
ATOM   3599  HA  PHE A 240      25.614  33.740  42.582  1.00 37.50           H
ATOM   3600  HB2 PHE A 240      26.804  36.299  42.596  1.00 36.01           H
ATOM   3601  HB3 PHE A 240      25.696  35.932  41.526  1.00 36.01           H
ATOM   3602  HD1 PHE A 240      24.081  34.417  43.703  1.00 30.93           H
ATOM   3603  HD2 PHE A 240      25.458  38.161  43.332  1.00 30.43           H
ATOM   3604  HE1 PHE A 240      22.447  35.172  45.124  1.00 28.74           H
ATOM   3605  HE2 PHE A 240      23.799  38.915  44.770  1.00 23.43           H
ATOM   3606  HZ  PHE A 240      22.309  37.407  45.655  1.00 24.58           H
ATOM   3607  N   PRO A 241      26.493  33.276  40.272  1.00 25.60           N
ATOM   3608  CA  PRO A 241      27.145  33.038  38.977  1.00 29.26           C
ATOM   3609  C   PRO A 241      27.425  34.342  38.254  1.00 32.49           C
ATOM   3610  O   PRO A 241      26.767  35.362  38.461  1.00 30.99           O
ATOM   3611  CB  PRO A 241      26.135  32.185  38.215  1.00 29.86           C
ATOM   3612  CG  PRO A 241      25.285  31.597  39.246  1.00 37.70           C
ATOM   3613  CD  PRO A 241      25.179  32.639  40.327  1.00 30.76           C
ATOM   3614  HA  PRO A 241      27.971  32.542  39.094  1.00 35.13           H
ATOM   3615  HB2 PRO A 241      25.614  32.748  37.620  1.00 35.85           H
ATOM   3616  HB3 PRO A 241      26.599  31.494  37.717  1.00 35.85           H
ATOM   3617  HG2 PRO A 241      24.411  31.401  38.875  1.00 45.26           H
ATOM   3618  HG3 PRO A 241      25.701  30.791  39.589  1.00 45.26           H
ATOM   3619  HD2 PRO A 241      24.481  33.279  40.118  1.00 36.93           H
ATOM   3620  HD3 PRO A 241      25.038  32.221  41.191  1.00 36.93           H
ATOM   3621  N   LYS A 242      28.402  34.288  37.380  1.00 29.73           N
ATOM   3622  CA  LYS A 242      28.923  35.454  36.683  1.00 33.40           C
ATOM   3623  C   LYS A 242      28.444  35.345  35.241  1.00 39.49           C
ATOM   3624  O   LYS A 242      29.003  34.574  34.461  1.00 36.42           O
ATOM   3625  CB  LYS A 242      30.442  35.463  36.738  1.00 42.36           C
ATOM   3626  CG  LYS A 242      31.059  35.662  38.118  1.00 50.31           C
ATOM   3627  CD  LYS A 242      31.121  37.130  38.531  1.00 57.14           C
ATOM   3628  CE  LYS A 242      31.784  37.992  37.438  1.00 62.49           C
ATOM   3629  NZ  LYS A 242      33.022  37.384  36.851  1.00 66.87           N1+
ATOM   3630  H   LYS A 242      28.800  33.558  37.160  1.00 35.69           H
ATOM   3631  HA  LYS A 242      28.578  36.270  37.079  1.00 40.10           H
ATOM   3632  HB2 LYS A 242      30.765  34.615  36.396  1.00 50.84           H
ATOM   3633  HB3 LYS A 242      30.764  36.182  36.171  1.00 50.84           H
ATOM   3634  HG2 LYS A 242      30.525  35.188  38.775  1.00 60.39           H
ATOM   3635  HG3 LYS A 242      31.964  35.313  38.113  1.00 60.39           H
ATOM   3636  HD2 LYS A 242      30.221  37.460  38.676  1.00 68.58           H
ATOM   3637  HD3 LYS A 242      31.645  37.213  39.344  1.00 68.58           H
ATOM   3638  HE2 LYS A 242      31.149  38.124  36.717  1.00 75.01           H
ATOM   3639  HE3 LYS A 242      32.028  38.848  37.822  1.00 75.01           H
ATOM   3640  HZ1 LYS A 242      33.360  37.923  36.229  1.00 80.26           H
ATOM   3641  HZ2 LYS A 242      33.631  37.260  37.488  1.00 80.26           H
ATOM   3642  HZ3 LYS A 242      32.828  36.599  36.479  1.00 80.26           H
ATOM   3643  N   TRP A 243      27.397  36.082  34.896  1.00 28.44           N
ATOM   3644  CA  TRP A 243      26.861  36.114  33.545  1.00 26.49           C
ATOM   3645  C   TRP A 243      27.260  37.421  32.882  1.00 28.93           C
ATOM   3646  O   TRP A 243      27.334  38.472  33.526  1.00 26.21           O
ATOM   3647  CB  TRP A 243      25.320  35.986  33.526  1.00 36.37           C
ATOM   3648  CG  TRP A 243      24.757  34.632  33.874  1.00 37.00           C
ATOM   3649  CD1 TRP A 243      24.743  33.538  33.071  1.00 39.41           C
ATOM   3650  CD2 TRP A 243      24.090  34.241  35.094  1.00 35.77           C
ATOM   3651  NE1 TRP A 243      24.122  32.488  33.700  1.00 37.53           N
ATOM   3652  CE2 TRP A 243      23.717  32.889  34.945  1.00 36.37           C
ATOM   3653  CE3 TRP A 243      23.790  34.895  36.300  1.00 32.73           C
ATOM   3654  CZ2 TRP A 243      23.065  32.179  35.944  1.00 34.78           C
ATOM   3655  CZ3 TRP A 243      23.142  34.185  37.291  1.00 30.15           C
ATOM   3656  CH2 TRP A 243      22.773  32.847  37.107  1.00 35.66           C
ATOM   3657  H   TRP A 243      26.968  36.586  35.445  1.00 34.14           H
ATOM   3658  HA  TRP A 243      27.236  35.382  33.031  1.00 31.81           H
ATOM   3659  HB2 TRP A 243      24.955  36.622  34.161  1.00 43.66           H
ATOM   3660  HB3 TRP A 243      25.008  36.208  32.635  1.00 43.66           H
ATOM   3661  HD1 TRP A 243      25.093  33.507  32.210  1.00 47.31           H
ATOM   3662  HE1 TRP A 243      24.012  31.702  33.369  1.00 45.05           H
ATOM   3663  HE3 TRP A 243      24.024  35.786  36.429  1.00 39.30           H
ATOM   3664  HZ2 TRP A 243      22.826  31.288  35.826  1.00 41.75           H
ATOM   3665  HZ3 TRP A 243      22.930  34.610  38.091  1.00 36.19           H
ATOM   3666  HH2 TRP A 243      22.339  32.396  37.795  1.00 42.81           H
ATOM   3667  N   ALA A 244      27.502  37.348  31.578  1.00 31.15           N
ATOM   3668  CA  ALA A 244      27.815  38.525  30.785  1.00 29.39           C
ATOM   3669  C   ALA A 244      26.539  39.234  30.344  1.00 28.21           C
ATOM   3670  O   ALA A 244      25.488  38.622  30.175  1.00 30.68           O
ATOM   3671  CB  ALA A 244      28.624  38.136  29.547  1.00 35.48           C
ATOM   3672  H   ALA A 244      27.491  36.617  31.125  1.00 37.40           H
ATOM   3673  HA  ALA A 244      28.343  39.142  31.316  1.00 35.29           H
ATOM   3674  HB1 ALA A 244      28.820  38.936  29.034  1.00 42.59           H
ATOM   3675  HB2 ALA A 244      29.449  37.713  29.829  1.00 42.59           H
ATOM   3676  HB3 ALA A 244      28.102  37.519  29.010  1.00 42.59           H
ATOM   3677  N   ARG A 245      26.644  40.544  30.167  1.00 29.06           N
ATOM   3678  CA  ARG A 245      25.521  41.352  29.719  1.00 30.74           C
ATOM   3679  C   ARG A 245      25.162  41.061  28.256  1.00 35.01           C
ATOM   3680  O   ARG A 245      26.034  40.855  27.416  1.00 35.54           O
ATOM   3681  CB  ARG A 245      25.884  42.814  29.889  1.00 28.41           C
ATOM   3682  CG  ARG A 245      24.828  43.781  29.505  1.00 28.66           C
ATOM   3683  CD  ARG A 245      25.348  45.146  29.751  1.00 33.29           C
ATOM   3684  NE  ARG A 245      24.386  46.216  29.503  1.00 32.40           N
ATOM   3685  CZ  ARG A 245      23.563  46.712  30.419  1.00 37.85           C
ATOM   3686  NH1 ARG A 245      23.542  46.216  31.655  1.00 29.63           N
ATOM   3687  NH2 ARG A 245      22.770  47.720  30.101  1.00 34.16           N1+
ATOM   3688  H   ARG A 245      27.365  40.994  30.302  1.00 34.88           H
ATOM   3689  HA  ARG A 245      24.745  41.162  30.269  1.00 36.91           H
ATOM   3690  HB2 ARG A 245      26.097  42.971  30.822  1.00 34.10           H
ATOM   3691  HB3 ARG A 245      26.663  43.002  29.343  1.00 34.10           H
ATOM   3692  HG2 ARG A 245      24.620  43.688  28.562  1.00 34.41           H
ATOM   3693  HG3 ARG A 245      24.038  43.642  30.050  1.00 34.41           H
ATOM   3694  HD2 ARG A 245      25.626  45.210  30.678  1.00 39.97           H
ATOM   3695  HD3 ARG A 245      26.111  45.296  29.170  1.00 39.97           H
ATOM   3696  HE  ARG A 245      24.350  46.548  28.710  1.00 38.89           H
ATOM   3697 HH11 ARG A 245      24.070  45.571  31.868  1.00 35.57           H
ATOM   3698 HH12 ARG A 245      23.002  46.540  32.240  1.00 35.57           H
ATOM   3699 HH21 ARG A 245      22.775  48.035  29.300  1.00 41.01           H
ATOM   3700 HH22 ARG A 245      22.219  48.033  30.682  1.00 41.01           H
ATOM   3701  N   GLN A 246      23.870  41.054  27.961  1.00 31.35           N
ATOM   3702  CA  GLN A 246      23.343  40.900  26.616  1.00 29.50           C
ATOM   3703  C   GLN A 246      23.153  42.253  25.951  1.00 33.89           C
ATOM   3704  O   GLN A 246      23.093  43.290  26.603  1.00 37.45           O
ATOM   3705  CB  GLN A 246      22.003  40.170  26.641  1.00 34.45           C
ATOM   3706  CG  GLN A 246      22.111  38.751  27.146  1.00 45.92           C
ATOM   3707  CD  GLN A 246      20.853  37.948  26.885  1.00 51.72           C
ATOM   3708  OE1 GLN A 246      20.053  38.296  26.009  1.00 61.78           O
ATOM   3709  NE2 GLN A 246      20.676  36.855  27.635  1.00 56.48           N
ATOM   3710  H   GLN A 246      23.252  41.142  28.553  1.00 37.63           H
ATOM   3711  HA  GLN A 246      23.965  40.381  26.083  1.00 35.41           H
ATOM   3712  HB2 GLN A 246      21.394  40.650  27.224  1.00 41.36           H
ATOM   3713  HB3 GLN A 246      21.644  40.140  25.740  1.00 41.36           H
ATOM   3714  HG2 GLN A 246      22.849  38.310  26.697  1.00 55.12           H
ATOM   3715  HG3 GLN A 246      22.266  38.767  28.104  1.00 55.12           H
ATOM   3716 HE21 GLN A 246      21.261  36.641  28.228  1.00 67.79           H
ATOM   3717 HE22 GLN A 246      19.977  36.366  27.525  1.00 67.79           H
ATOM   3718  N   ASP A 247      23.036  42.225  24.624  1.00 35.00           N
ATOM   3719  CA  ASP A 247      22.848  43.436  23.840  1.00 29.29           C
ATOM   3720  C   ASP A 247      21.362  43.764  23.821  1.00 34.50           C
ATOM   3721  O   ASP A 247      20.533  42.881  23.591  1.00 28.40           O
ATOM   3722  CB  ASP A 247      23.403  43.196  22.429  1.00 41.61           C
ATOM   3723  CG  ASP A 247      23.158  44.346  21.473  1.00 53.60           C
ATOM   3724  OD1 ASP A 247      22.508  45.357  21.841  1.00 58.09           O
ATOM   3725  OD2 ASP A 247      23.639  44.222  20.319  1.00 61.28           O1-
ATOM   3726  H   ASP A 247      23.063  41.507  24.152  1.00 42.01           H
ATOM   3727  HA  ASP A 247      23.329  44.173  24.248  1.00 35.17           H
ATOM   3728  HB2 ASP A 247      24.362  43.059  22.490  1.00 49.95           H
ATOM   3729  HB3 ASP A 247      22.981  42.406  22.058  1.00 49.95           H
ATOM   3730  N   PHE A 248      21.019  45.024  24.102  1.00 27.81           N
ATOM   3731  CA  PHE A 248      19.619  45.433  24.094  1.00 34.98           C
ATOM   3732  C   PHE A 248      18.971  45.268  22.740  1.00 30.19           C
ATOM   3733  O   PHE A 248      17.738  45.194  22.656  1.00 30.31           O
ATOM   3734  CB  PHE A 248      19.475  46.898  24.531  1.00 42.95           C
ATOM   3735  CG  PHE A 248      19.246  47.075  26.003  1.00 31.54           C
ATOM   3736  CD1 PHE A 248      18.028  46.740  26.570  1.00 42.65           C
ATOM   3737  CD2 PHE A 248      20.234  47.598  26.808  1.00 43.77           C
ATOM   3738  CE1 PHE A 248      17.806  46.911  27.916  1.00 34.83           C
ATOM   3739  CE2 PHE A 248      20.019  47.773  28.180  1.00 40.36           C
ATOM   3740  CZ  PHE A 248      18.812  47.426  28.721  1.00 31.73           C
ATOM   3741  H   PHE A 248      21.574  45.652  24.297  1.00 33.39           H
ATOM   3742  HA  PHE A 248      19.130  44.884  24.727  1.00 41.99           H
ATOM   3743  HB2 PHE A 248      20.288  47.374  24.299  1.00 51.56           H
ATOM   3744  HB3 PHE A 248      18.721  47.289  24.064  1.00 51.56           H
ATOM   3745  HD1 PHE A 248      17.352  46.391  26.035  1.00 51.19           H
ATOM   3746  HD2 PHE A 248      21.056  47.829  26.438  1.00 52.55           H
ATOM   3747  HE1 PHE A 248      16.986  46.676  28.287  1.00 41.81           H
ATOM   3748  HE2 PHE A 248      20.692  48.120  28.719  1.00 48.45           H
ATOM   3749  HZ  PHE A 248      18.663  47.543  29.631  1.00 38.10           H
ATOM   3750  N   SER A 249      19.755  45.235  21.662  1.00 31.73           N
ATOM   3751  CA  SER A 249      19.133  45.008  20.365  1.00 28.43           C
ATOM   3752  C   SER A 249      18.504  43.625  20.312  1.00 25.19           C
ATOM   3753  O   SER A 249      17.540  43.404  19.569  1.00 25.64           O
ATOM   3754  CB  SER A 249      20.171  45.182  19.255  1.00 33.53           C
ATOM   3755  OG  SER A 249      21.159  44.180  19.403  1.00 27.94           O
ATOM   3756  H   SER A 249      20.608  45.337  21.654  1.00 38.09           H
ATOM   3757  HA  SER A 249      18.432  45.665  20.228  1.00 34.14           H
ATOM   3758  HB2 SER A 249      19.740  45.086  18.391  1.00 40.25           H
ATOM   3759  HB3 SER A 249      20.584  46.057  19.332  1.00 40.25           H
ATOM   3760  HG  SER A 249      21.740  44.258  18.801  1.00 33.55           H
ATOM   3761  N   LYS A 250      19.031  42.689  21.106  1.00 21.29           N
ATOM   3762  CA  LYS A 250      18.452  41.356  21.217  1.00 25.01           C
ATOM   3763  C   LYS A 250      17.267  41.325  22.190  1.00 28.61           C
ATOM   3764  O   LYS A 250      16.328  40.544  22.004  1.00 28.76           O
ATOM   3765  CB  LYS A 250      19.536  40.394  21.679  1.00 32.15           C
ATOM   3766  CG  LYS A 250      19.218  38.938  21.554  1.00 42.39           C
ATOM   3767  CD  LYS A 250      20.363  38.200  22.245  1.00 45.12           C
ATOM   3768  CE  LYS A 250      20.055  36.767  22.549  1.00 48.10           C
ATOM   3769  NZ  LYS A 250      21.156  36.292  23.450  1.00 51.70           N1+
ATOM   3770  H   LYS A 250      19.730  42.807  21.593  1.00 25.56           H
ATOM   3771  HA  LYS A 250      18.138  41.068  20.345  1.00 30.03           H
ATOM   3772  HB2 LYS A 250      20.335  40.561  21.156  1.00 38.59           H
ATOM   3773  HB3 LYS A 250      19.721  40.570  22.615  1.00 38.59           H
ATOM   3774  HG2 LYS A 250      18.385  38.735  22.008  1.00 50.88           H
ATOM   3775  HG3 LYS A 250      19.186  38.679  20.620  1.00 50.88           H
ATOM   3776  HD2 LYS A 250      21.142  38.220  21.667  1.00 54.16           H
ATOM   3777  HD3 LYS A 250      20.563  38.645  23.083  1.00 54.16           H
ATOM   3778  HE2 LYS A 250      19.206  36.696  23.014  1.00 57.73           H
ATOM   3779  HE3 LYS A 250      20.057  36.241  21.734  1.00 57.73           H
ATOM   3780  HZ1 LYS A 250      21.025  35.439  23.666  1.00 62.05           H
ATOM   3781  HZ2 LYS A 250      21.941  36.369  23.038  1.00 62.05           H
ATOM   3782  HZ3 LYS A 250      21.171  36.780  24.194  1.00 62.05           H
ATOM   3783  N   VAL A 251      17.279  42.184  23.202  1.00 30.12           N
ATOM   3784  CA  VAL A 251      16.269  42.112  24.256  1.00 32.99           C
ATOM   3785  C   VAL A 251      14.957  42.768  23.842  1.00 28.33           C
ATOM   3786  O   VAL A 251      13.886  42.211  24.087  1.00 26.03           O
ATOM   3787  CB  VAL A 251      16.816  42.732  25.542  1.00 27.48           C
ATOM   3788  CG1 VAL A 251      15.762  42.584  26.656  1.00 34.79           C
ATOM   3789  CG2 VAL A 251      18.142  42.064  25.918  1.00 31.82           C
ATOM   3790  H   VAL A 251      17.856  42.814  23.304  1.00 36.15           H
ATOM   3791  HA  VAL A 251      16.083  41.178  24.439  1.00 39.61           H
ATOM   3792  HB  VAL A 251      16.980  43.678  25.399  1.00 33.00           H
ATOM   3793 HG11 VAL A 251      16.108  42.977  27.472  1.00 41.76           H
ATOM   3794 HG12 VAL A 251      14.951  43.042  26.385  1.00 41.76           H
ATOM   3795 HG13 VAL A 251      15.580  41.641  26.794  1.00 41.76           H
ATOM   3796 HG21 VAL A 251      18.478  42.466  26.734  1.00 38.20           H
ATOM   3797 HG22 VAL A 251      17.989  41.115  26.054  1.00 38.20           H
ATOM   3798 HG23 VAL A 251      18.777  42.197  25.197  1.00 38.20           H
ATOM   3799  N   VAL A 252      14.998  43.939  23.214  1.00 26.56           N
ATOM   3800  CA  VAL A 252      13.768  44.609  22.794  1.00 30.56           C
ATOM   3801  C   VAL A 252      13.826  44.934  21.298  1.00 35.59           C
ATOM   3802  O   VAL A 252      13.793  46.115  20.927  1.00 41.13           O
ATOM   3803  CB  VAL A 252      13.521  45.861  23.669  1.00 30.72           C
ATOM   3804  CG1 VAL A 252      13.177  45.449  25.037  1.00 32.72           C
ATOM   3805  CG2 VAL A 252      14.747  46.755  23.734  1.00 30.44           C
ATOM   3806  H   VAL A 252      15.719  44.366  23.020  1.00 31.89           H
ATOM   3807  HA  VAL A 252      13.023  44.004  22.933  1.00 36.69           H
ATOM   3808  HB  VAL A 252      12.782  46.374  23.304  1.00 36.89           H
ATOM   3809 HG11 VAL A 252      13.024  46.241  25.576  1.00 39.28           H
ATOM   3810 HG12 VAL A 252      12.373  44.907  25.010  1.00 39.28           H
ATOM   3811 HG13 VAL A 252      13.912  44.935  25.405  1.00 39.28           H
ATOM   3812 HG21 VAL A 252      14.548  47.524  24.290  1.00 36.55           H
ATOM   3813 HG22 VAL A 252      15.483  46.252  24.115  1.00 36.55           H
ATOM   3814 HG23 VAL A 252      14.974  47.044  22.836  1.00 36.55           H
ATOM   3815  N   PRO A 253      13.837  43.926  20.413  1.00 28.56           N
ATOM   3816  CA  PRO A 253      14.319  44.104  19.052  1.00 41.90           C
ATOM   3817  C   PRO A 253      13.719  45.306  18.348  1.00 46.26           C
ATOM   3818  O   PRO A 253      14.460  46.184  17.868  1.00 50.12           O
ATOM   3819  CB  PRO A 253      13.906  42.796  18.358  1.00 33.87           C
ATOM   3820  CG  PRO A 253      14.007  41.814  19.394  1.00 34.12           C
ATOM   3821  CD  PRO A 253      13.655  42.500  20.708  1.00 33.21           C
ATOM   3822  HA  PRO A 253      15.286  44.178  19.045  1.00 50.29           H
ATOM   3823  HB2 PRO A 253      12.994  42.867  18.034  1.00 40.66           H
ATOM   3824  HB3 PRO A 253      14.519  42.599  17.632  1.00 40.66           H
ATOM   3825  HG2 PRO A 253      13.383  41.093  19.213  1.00 40.96           H
ATOM   3826  HG3 PRO A 253      14.914  41.473  19.425  1.00 40.96           H
ATOM   3827  HD2 PRO A 253      12.732  42.320  20.947  1.00 39.87           H
ATOM   3828  HD3 PRO A 253      14.265  42.220  21.409  1.00 39.87           H
ATOM   3829  N   PRO A 254      12.399  45.351  18.181  1.00 45.56           N
ATOM   3830  CA  PRO A 254      11.854  46.377  17.266  1.00 39.37           C
ATOM   3831  C   PRO A 254      12.121  47.805  17.736  1.00 35.02           C
ATOM   3832  O   PRO A 254      11.992  48.741  16.940  1.00 31.75           O
ATOM   3833  CB  PRO A 254      10.352  46.062  17.228  1.00 41.20           C
ATOM   3834  CG  PRO A 254      10.092  45.403  18.537  1.00 39.36           C
ATOM   3835  CD  PRO A 254      11.351  44.628  18.928  1.00 33.04           C
ATOM   3836  HA  PRO A 254      12.224  46.261  16.377  1.00 47.26           H
ATOM   3837  HB2 PRO A 254       9.844  46.884  17.146  1.00 49.46           H
ATOM   3838  HB3 PRO A 254      10.160  45.459  16.493  1.00 49.46           H
ATOM   3839  HG2 PRO A 254       9.896  46.082  19.202  1.00 47.25           H
ATOM   3840  HG3 PRO A 254       9.340  44.797  18.446  1.00 47.25           H
ATOM   3841  HD2 PRO A 254      11.508  44.689  19.883  1.00 39.66           H
ATOM   3842  HD3 PRO A 254      11.292  43.707  18.630  1.00 39.66           H
ATOM   3843  N   LEU A 255      12.508  48.003  18.996  1.00 26.28           N
ATOM   3844  CA  LEU A 255      12.612  49.343  19.546  1.00 23.70           C
ATOM   3845  C   LEU A 255      13.792  50.074  18.893  1.00 24.00           C
ATOM   3846  O   LEU A 255      14.865  49.505  18.703  1.00 23.77           O
ATOM   3847  CB  LEU A 255      12.752  49.247  21.063  1.00 28.53           C
ATOM   3848  CG  LEU A 255      12.654  50.528  21.877  1.00 28.48           C
ATOM   3849  CD1 LEU A 255      11.319  51.168  21.674  1.00 26.92           C
ATOM   3850  CD2 LEU A 255      12.875  50.216  23.324  1.00 24.38           C
ATOM   3851  H   LEU A 255      12.716  47.377  19.547  1.00 31.56           H
ATOM   3852  HA  LEU A 255      11.800  49.835  19.346  1.00 28.45           H
ATOM   3853  HB2 LEU A 255      12.058  48.653  21.389  1.00 34.25           H
ATOM   3854  HB3 LEU A 255      13.619  48.856  21.257  1.00 34.25           H
ATOM   3855  HG  LEU A 255      13.341  51.149  21.588  1.00 34.19           H
ATOM   3856 HD11 LEU A 255      11.275  51.982  22.200  1.00 32.32           H
ATOM   3857 HD12 LEU A 255      11.208  51.376  20.733  1.00 32.32           H
ATOM   3858 HD13 LEU A 255      10.627  50.551  21.960  1.00 32.32           H
ATOM   3859 HD21 LEU A 255      12.811  51.037  23.836  1.00 29.28           H
ATOM   3860 HD22 LEU A 255      12.197  49.588  23.618  1.00 29.28           H
ATOM   3861 HD23 LEU A 255      13.756  49.826  23.431  1.00 29.28           H
ATOM   3862  N   ASP A 256      13.573  51.317  18.501  1.00 23.95           N
ATOM   3863  CA  ASP A 256      14.620  52.093  17.864  1.00 27.81           C
ATOM   3864  C   ASP A 256      15.661  52.549  18.873  1.00 26.59           C
ATOM   3865  O   ASP A 256      15.508  52.405  20.072  1.00 22.82           O
ATOM   3866  CB  ASP A 256      14.032  53.318  17.151  1.00 24.21           C
ATOM   3867  CG  ASP A 256      13.387  54.328  18.093  1.00 28.03           C
ATOM   3868  OD1 ASP A 256      14.005  54.792  19.064  1.00 24.42           O
ATOM   3869  OD2 ASP A 256      12.242  54.714  17.828  1.00 32.15           O1-
ATOM   3870  H   ASP A 256      12.827  51.735  18.592  1.00 28.75           H
ATOM   3871  HA  ASP A 256      15.064  51.543  17.200  1.00 33.39           H
ATOM   3872  HB2 ASP A 256      14.742  53.771  16.671  1.00 29.06           H
ATOM   3873  HB3 ASP A 256      13.352  53.019  16.527  1.00 29.06           H
ATOM   3874  N   GLU A 257      16.686  53.228  18.373  1.00 22.48           N
ATOM   3875  CA  GLU A 257      17.845  53.553  19.191  1.00 22.85           C
ATOM   3876  C   GLU A 257      17.503  54.568  20.292  1.00 18.06           C
ATOM   3877  O   GLU A 257      18.095  54.546  21.385  1.00 19.13           O
ATOM   3878  CB  GLU A 257      18.946  54.093  18.274  1.00 29.10           C
ATOM   3879  CG  GLU A 257      20.300  54.089  18.910  1.00 36.99           C
ATOM   3880  CD  GLU A 257      20.749  52.665  19.204  1.00 39.75           C
ATOM   3881  OE1 GLU A 257      20.693  51.856  18.257  1.00 40.41           O
ATOM   3882  OE2 GLU A 257      21.090  52.380  20.375  1.00 42.19           O1-
ATOM   3883  H   GLU A 257      16.735  53.512  17.563  1.00 26.99           H
ATOM   3884  HA  GLU A 257      18.173  52.745  19.615  1.00 27.43           H
ATOM   3885  HB2 GLU A 257      18.990  53.542  17.476  1.00 34.93           H
ATOM   3886  HB3 GLU A 257      18.733  55.008  18.032  1.00 34.93           H
ATOM   3887  HG2 GLU A 257      20.942  54.495  18.306  1.00 44.40           H
ATOM   3888  HG3 GLU A 257      20.265  54.579  19.746  1.00 44.40           H
ATOM   3889  N   ASP A 258      16.584  55.477  20.012  1.00 19.49           N
ATOM   3890  CA  ASP A 258      16.111  56.396  21.040  1.00 22.23           C
ATOM   3891  C   ASP A 258      15.494  55.619  22.193  1.00 20.91           C
ATOM   3892  O   ASP A 258      15.808  55.856  23.359  1.00 19.26           O
ATOM   3893  CB  ASP A 258      15.073  57.350  20.455  1.00 23.16           C
ATOM   3894  CG  ASP A 258      15.676  58.450  19.584  1.00 25.99           C
ATOM   3895  OD1 ASP A 258      16.770  58.949  19.874  1.00 23.86           O
ATOM   3896  OD2 ASP A 258      15.027  58.827  18.608  1.00 24.83           O1-
ATOM   3897  H   ASP A 258      16.218  55.585  19.241  1.00 23.41           H
ATOM   3898  HA  ASP A 258      16.855  56.917  21.379  1.00 26.69           H
ATOM   3899  HB2 ASP A 258      14.455  56.842  19.907  1.00 27.80           H
ATOM   3900  HB3 ASP A 258      14.594  57.776  21.183  1.00 27.80           H
ATOM   3901  N   GLY A 259      14.580  54.709  21.870  1.00 17.34           N
ATOM   3902  CA  GLY A 259      13.914  53.944  22.898  1.00 20.25           C
ATOM   3903  C   GLY A 259      14.859  53.059  23.667  1.00 15.53           C
ATOM   3904  O   GLY A 259      14.750  52.944  24.880  1.00 16.07           O
ATOM   3905  H   GLY A 259      14.334  54.521  21.068  1.00 20.82           H
ATOM   3906  HA2 GLY A 259      13.484  54.550  23.522  1.00 24.31           H
ATOM   3907  HA3 GLY A 259      13.232  53.386  22.493  1.00 24.31           H
ATOM   3908  N   ARG A 260      15.815  52.438  22.973  1.00 19.82           N
ATOM   3909  CA  ARG A 260      16.766  51.564  23.640  1.00 25.31           C
ATOM   3910  C   ARG A 260      17.683  52.368  24.550  1.00 19.32           C
ATOM   3911  O   ARG A 260      18.013  51.917  25.649  1.00 16.51           O
ATOM   3912  CB  ARG A 260      17.573  50.761  22.596  1.00 20.32           C
ATOM   3913  CG  ARG A 260      16.709  49.854  21.747  1.00 32.79           C
ATOM   3914  CD  ARG A 260      17.543  48.805  20.981  1.00 31.82           C
ATOM   3915  NE  ARG A 260      18.623  49.377  20.177  1.00 36.32           N
ATOM   3916  CZ  ARG A 260      18.555  49.553  18.859  1.00 38.62           C
ATOM   3917  NH1 ARG A 260      17.463  49.237  18.198  1.00 43.12           N
ATOM   3918  NH2 ARG A 260      19.574  50.071  18.202  1.00 42.06           N1+
ATOM   3919  H   ARG A 260      15.929  52.507  22.123  1.00 23.80           H
ATOM   3920  HA  ARG A 260      16.279  50.931  24.191  1.00 30.38           H
ATOM   3921  HB2 ARG A 260      18.027  51.382  22.004  1.00 24.40           H
ATOM   3922  HB3 ARG A 260      18.223  50.209  23.057  1.00 24.40           H
ATOM   3923  HG2 ARG A 260      16.084  49.383  22.320  1.00 39.37           H
ATOM   3924  HG3 ARG A 260      16.227  50.390  21.097  1.00 39.37           H
ATOM   3925  HD2 ARG A 260      17.942  48.196  21.622  1.00 38.20           H
ATOM   3926  HD3 ARG A 260      16.956  48.316  20.384  1.00 38.20           H
ATOM   3927  HE  ARG A 260      19.372  49.539  20.566  1.00 43.59           H
ATOM   3928 HH11 ARG A 260      16.791  48.898  18.614  1.00 51.76           H
ATOM   3929 HH12 ARG A 260      17.425  49.358  17.347  1.00 51.76           H
ATOM   3930 HH21 ARG A 260      20.292  50.288  18.623  1.00 50.49           H
ATOM   3931 HH22 ARG A 260      19.521  50.190  17.352  1.00 50.49           H
ATOM   3932  N   SER A 261      18.062  53.573  24.123  1.00 17.31           N
ATOM   3933  CA  SER A 261      18.856  54.465  24.958  1.00 17.56           C
ATOM   3934  C   SER A 261      18.134  54.767  26.272  1.00 18.96           C
ATOM   3935  O   SER A 261      18.737  54.710  27.356  1.00 19.84           O
ATOM   3936  CB  SER A 261      19.156  55.770  24.194  1.00 17.65           C
ATOM   3937  OG  SER A 261      19.791  56.725  24.993  1.00 34.47           O
ATOM   3938  H   SER A 261      17.870  53.897  23.349  1.00 20.79           H
ATOM   3939  HA  SER A 261      19.700  54.037  25.168  1.00 21.09           H
ATOM   3940  HB2 SER A 261      19.731  55.563  23.441  1.00 21.20           H
ATOM   3941  HB3 SER A 261      18.319  56.140  23.873  1.00 21.20           H
ATOM   3942  HG  SER A 261      19.304  56.921  25.649  1.00 41.38           H
ATOM   3943  N   LEU A 262      16.860  55.154  26.183  1.00 16.69           N
ATOM   3944  CA  LEU A 262      16.090  55.488  27.379  1.00 14.90           C
ATOM   3945  C   LEU A 262      15.899  54.270  28.269  1.00 14.84           C
ATOM   3946  O   LEU A 262      16.034  54.361  29.493  1.00 14.16           O
ATOM   3947  CB  LEU A 262      14.736  56.106  26.995  1.00 20.03           C
ATOM   3948  CG  LEU A 262      13.745  56.354  28.141  1.00 17.63           C
ATOM   3949  CD1 LEU A 262      14.331  57.421  29.086  1.00 19.07           C
ATOM   3950  CD2 LEU A 262      12.347  56.712  27.656  1.00 20.96           C
ATOM   3951  H   LEU A 262      16.422  55.231  25.447  1.00 20.05           H
ATOM   3952  HA  LEU A 262      16.581  56.151  27.889  1.00 17.90           H
ATOM   3953  HB2 LEU A 262      14.903  56.961  26.569  1.00 24.06           H
ATOM   3954  HB3 LEU A 262      14.301  55.513  26.362  1.00 24.06           H
ATOM   3955  HG  LEU A 262      13.666  55.534  28.653  1.00 21.18           H
ATOM   3956 HD11 LEU A 262      13.705  57.578  29.810  1.00 22.90           H
ATOM   3957 HD12 LEU A 262      15.174  57.099  29.441  1.00 22.90           H
ATOM   3958 HD13 LEU A 262      14.473  58.241  28.587  1.00 22.90           H
ATOM   3959 HD21 LEU A 262      11.773  56.856  28.425  1.00 25.17           H
ATOM   3960 HD22 LEU A 262      12.395  57.522  27.124  1.00 25.17           H
ATOM   3961 HD23 LEU A 262      12.003  55.982  27.118  1.00 25.17           H
ATOM   3962  N   LEU A 263      15.548  53.138  27.684  1.00 16.69           N
ATOM   3963  CA  LEU A 263      15.320  51.948  28.486  1.00 22.71           C
ATOM   3964  C   LEU A 263      16.582  51.560  29.242  1.00 18.17           C
ATOM   3965  O   LEU A 263      16.534  51.219  30.435  1.00 16.26           O
ATOM   3966  CB  LEU A 263      14.830  50.824  27.575  1.00 16.15           C
ATOM   3967  CG  LEU A 263      14.664  49.465  28.227  1.00 23.80           C
ATOM   3968  CD1 LEU A 263      13.565  49.575  29.249  1.00 19.96           C
ATOM   3969  CD2 LEU A 263      14.406  48.365  27.181  1.00 24.30           C
ATOM   3970  H   LEU A 263      15.436  53.031  26.838  1.00 20.04           H
ATOM   3971  HA  LEU A 263      14.625  52.133  29.137  1.00 27.27           H
ATOM   3972  HB2 LEU A 263      13.966  51.079  27.214  1.00 19.40           H
ATOM   3973  HB3 LEU A 263      15.464  50.720  26.849  1.00 19.40           H
ATOM   3974  HG  LEU A 263      15.483  49.242  28.696  1.00 28.58           H
ATOM   3975 HD11 LEU A 263      13.446  48.712  29.677  1.00 23.97           H
ATOM   3976 HD12 LEU A 263      13.813  50.241  29.910  1.00 23.97           H
ATOM   3977 HD13 LEU A 263      12.745  49.840  28.804  1.00 23.97           H
ATOM   3978 HD21 LEU A 263      14.306  47.514  27.636  1.00 29.18           H
ATOM   3979 HD22 LEU A 263      13.595  48.577  26.693  1.00 29.18           H
ATOM   3980 HD23 LEU A 263      15.159  48.327  26.570  1.00 29.18           H
ATOM   3981  N   SER A 264      17.736  51.650  28.579  1.00 16.29           N
ATOM   3982  CA  SER A 264      18.983  51.302  29.262  1.00 17.63           C
ATOM   3983  C   SER A 264      19.232  52.227  30.454  1.00 14.36           C
ATOM   3984  O   SER A 264      19.727  51.780  31.493  1.00 21.56           O
ATOM   3985  CB  SER A 264      20.172  51.302  28.277  1.00 24.59           C
ATOM   3986  OG  SER A 264      20.592  52.604  27.913  1.00 30.93           O
ATOM   3987  H   SER A 264      17.824  51.902  27.761  1.00 19.57           H
ATOM   3988  HA  SER A 264      18.897  50.400  29.610  1.00 21.18           H
ATOM   3989  HB2 SER A 264      20.918  50.843  28.694  1.00 29.52           H
ATOM   3990  HB3 SER A 264      19.907  50.828  27.473  1.00 29.52           H
ATOM   3991  HG  SER A 264      19.961  53.017  27.543  1.00 37.14           H
ATOM   3992  N   GLN A 265      18.849  53.512  30.360  1.00 17.10           N
ATOM   3993  CA  GLN A 265      19.016  54.403  31.523  1.00 18.97           C
ATOM   3994  C   GLN A 265      18.001  54.136  32.625  1.00 18.92           C
ATOM   3995  O   GLN A 265      18.247  54.500  33.769  1.00 18.73           O
ATOM   3996  CB  GLN A 265      18.942  55.879  31.126  1.00 17.92           C
ATOM   3997  CG  GLN A 265      20.011  56.278  30.174  1.00 21.15           C
ATOM   3998  CD  GLN A 265      19.933  57.766  29.795  1.00 23.01           C
ATOM   3999  OE1 GLN A 265      19.008  58.202  29.120  1.00 31.82           O
ATOM   4000  NE2 GLN A 265      20.906  58.528  30.236  1.00 30.31           N
ATOM   4001  H   GLN A 265      18.503  53.879  29.664  1.00 20.53           H
ATOM   4002  HA  GLN A 265      19.897  54.249  31.898  1.00 22.78           H
ATOM   4003  HB2 GLN A 265      18.086  56.050  30.704  1.00 21.51           H
ATOM   4004  HB3 GLN A 265      19.033  56.424  31.923  1.00 21.51           H
ATOM   4005  HG2 GLN A 265      20.876  56.116  30.581  1.00 25.40           H
ATOM   4006  HG3 GLN A 265      19.922  55.756  29.361  1.00 25.40           H
ATOM   4007 HE21 GLN A 265      21.539  58.188  30.708  1.00 36.39           H
ATOM   4008 HE22 GLN A 265      20.911  59.369  30.052  1.00 36.39           H
ATOM   4009  N   MET A 266      16.859  53.545  32.301  1.00 16.83           N
ATOM   4010  CA  MET A 266      15.887  53.157  33.304  1.00 15.29           C
ATOM   4011  C   MET A 266      16.315  51.879  34.023  1.00 22.70           C
ATOM   4012  O   MET A 266      15.870  51.617  35.152  1.00 17.24           O
ATOM   4013  CB  MET A 266      14.517  52.960  32.628  1.00 18.89           C
ATOM   4014  CG  MET A 266      13.945  54.213  32.052  1.00 17.35           C
ATOM   4015  SD  MET A 266      12.391  53.949  31.167  1.00 20.94           S
ATOM   4016  CE  MET A 266      11.225  54.005  32.487  1.00 23.89           C
ATOM   4017  H   MET A 266      16.623  53.357  31.496  1.00 20.21           H
ATOM   4018  HA  MET A 266      15.801  53.871  33.955  1.00 18.36           H
ATOM   4019  HB2 MET A 266      14.613  52.318  31.907  1.00 22.68           H
ATOM   4020  HB3 MET A 266      13.889  52.622  33.287  1.00 22.68           H
ATOM   4021  HG2 MET A 266      13.776  54.841  32.772  1.00 20.84           H
ATOM   4022  HG3 MET A 266      14.584  54.591  31.427  1.00 20.84           H
ATOM   4023  HE1 MET A 266      10.334  53.873  32.126  1.00 28.68           H
ATOM   4024  HE2 MET A 266      11.433  53.302  33.122  1.00 28.68           H
ATOM   4025  HE3 MET A 266      11.281  54.871  32.921  1.00 28.68           H
ATOM   4026  N   LEU A 267      17.132  51.050  33.365  1.00 17.25           N
ATOM   4027  CA  LEU A 267      17.505  49.752  33.902  1.00 19.47           C
ATOM   4028  C   LEU A 267      18.965  49.713  34.357  1.00 23.45           C
ATOM   4029  O   LEU A 267      19.552  48.625  34.469  1.00 16.87           O
ATOM   4030  CB  LEU A 267      17.239  48.653  32.872  1.00 16.92           C
ATOM   4031  CG  LEU A 267      15.776  48.437  32.474  1.00 17.43           C
ATOM   4032  CD1 LEU A 267      15.669  47.380  31.449  1.00 25.32           C
ATOM   4033  CD2 LEU A 267      14.917  48.068  33.731  1.00 22.52           C
ATOM   4034  H   LEU A 267      17.483  51.225  32.600  1.00 20.72           H
ATOM   4035  HA  LEU A 267      16.951  49.567  34.676  1.00 23.39           H
ATOM   4036  HB2 LEU A 267      17.728  48.870  32.063  1.00 20.32           H
ATOM   4037  HB3 LEU A 267      17.567  47.814  33.231  1.00 20.32           H
ATOM   4038  HG  LEU A 267      15.423  49.259  32.098  1.00 20.94           H
ATOM   4039 HD11 LEU A 267      14.735  47.262  31.215  1.00 30.40           H
ATOM   4040 HD12 LEU A 267      16.176  47.648  30.667  1.00 30.40           H
ATOM   4041 HD13 LEU A 267      16.027  46.554  31.810  1.00 30.40           H
ATOM   4042 HD21 LEU A 267      13.996  47.936  33.456  1.00 27.04           H
ATOM   4043 HD22 LEU A 267      15.266  47.252  34.123  1.00 27.04           H
ATOM   4044 HD23 LEU A 267      14.970  48.793  34.373  1.00 27.04           H
ATOM   4045  N   HIS A 268      19.546  50.868  34.656  1.00 17.08           N
ATOM   4046  CA  HIS A 268      20.874  50.869  35.242  1.00 21.07           C
ATOM   4047  C   HIS A 268      20.799  50.198  36.602  1.00 19.80           C
ATOM   4048  O   HIS A 268      19.864  50.420  37.374  1.00 17.02           O
ATOM   4049  CB  HIS A 268      21.405  52.280  35.401  1.00 23.78           C
ATOM   4050  CG  HIS A 268      22.124  52.817  34.206  1.00 29.12           C
ATOM   4051  ND1 HIS A 268      22.909  52.041  33.376  1.00 32.72           N
ATOM   4052  CD2 HIS A 268      22.165  54.072  33.696  1.00 31.27           C
ATOM   4053  CE1 HIS A 268      23.401  52.798  32.408  1.00 38.05           C
ATOM   4054  NE2 HIS A 268      22.963  54.036  32.579  1.00 36.30           N
ATOM   4055  H   HIS A 268      19.201  51.646  34.532  1.00 20.51           H
ATOM   4056  HA  HIS A 268      21.482  50.367  34.678  1.00 25.30           H
ATOM   4057  HB2 HIS A 268      22.025  52.295  36.147  1.00 28.56           H
ATOM   4058  HB3 HIS A 268      20.659  52.872  35.585  1.00 28.56           H
ATOM   4059  HD2 HIS A 268      21.730  54.819  34.039  1.00 37.54           H
ATOM   4060  HE1 HIS A 268      23.961  52.510  31.723  1.00 45.67           H
ATOM   4061  HE2 HIS A 268      23.151  54.708  32.077  1.00 43.58           H
ATOM   4062  N   TYR A 269      21.823  49.411  36.918  1.00 19.29           N
ATOM   4063  CA  TYR A 269      21.858  48.710  38.205  1.00 21.37           C
ATOM   4064  C   TYR A 269      21.919  49.686  39.378  1.00 15.50           C
ATOM   4065  O   TYR A 269      21.154  49.591  40.335  1.00 19.67           O
ATOM   4066  CB  TYR A 269      23.081  47.784  38.221  1.00 18.56           C
ATOM   4067  CG  TYR A 269      22.808  46.407  37.702  1.00 18.94           C
ATOM   4068  CD1 TYR A 269      23.540  45.862  36.655  1.00 17.63           C
ATOM   4069  CD2 TYR A 269      21.815  45.641  38.280  1.00 21.14           C
ATOM   4070  CE1 TYR A 269      23.267  44.593  36.201  1.00 21.88           C
ATOM   4071  CE2 TYR A 269      21.564  44.389  37.855  1.00 21.22           C
ATOM   4072  CZ  TYR A 269      22.296  43.861  36.817  1.00 19.05           C
ATOM   4073  OH  TYR A 269      22.009  42.605  36.403  1.00 20.25           O
ATOM   4074  H   TYR A 269      22.505  49.265  36.413  1.00 23.17           H
ATOM   4075  HA  TYR A 269      21.060  48.167  38.299  1.00 25.66           H
ATOM   4076  HB2 TYR A 269      23.776  48.175  37.669  1.00 22.29           H
ATOM   4077  HB3 TYR A 269      23.396  47.699  39.134  1.00 22.29           H
ATOM   4078  HD1 TYR A 269      24.209  46.364  36.249  1.00 21.17           H
ATOM   4079  HD2 TYR A 269      21.327  45.988  38.991  1.00 25.38           H
ATOM   4080  HE1 TYR A 269      23.762  44.225  35.505  1.00 26.27           H
ATOM   4081  HE2 TYR A 269      20.893  43.885  38.256  1.00 25.48           H
ATOM   4082  HH  TYR A 269      22.504  42.396  35.757  1.00 24.32           H
ATOM   4083  N   ASP A 270      22.870  50.593  39.343  1.00 22.86           N
ATOM   4084  CA  ASP A 270      23.083  51.556  40.399  1.00 21.95           C
ATOM   4085  C   ASP A 270      21.906  52.512  40.475  1.00 19.00           C
ATOM   4086  O   ASP A 270      21.726  53.317  39.545  1.00 21.11           O
ATOM   4087  CB  ASP A 270      24.367  52.321  40.116  1.00 22.33           C
ATOM   4088  CG  ASP A 270      24.813  53.181  41.270  1.00 26.80           C
ATOM   4089  OD1 ASP A 270      24.001  53.508  42.153  1.00 25.83           O
ATOM   4090  OD2 ASP A 270      25.998  53.525  41.278  1.00 30.38           O1-
ATOM   4091  H   ASP A 270      23.427  50.673  38.693  1.00 27.45           H
ATOM   4092  HA  ASP A 270      23.171  51.098  41.249  1.00 26.35           H
ATOM   4093  HB2 ASP A 270      25.075  51.686  39.925  1.00 26.81           H
ATOM   4094  HB3 ASP A 270      24.226  52.899  39.350  1.00 26.81           H
ATOM   4095  N   PRO A 271      21.103  52.476  41.541  1.00 19.04           N
ATOM   4096  CA  PRO A 271      19.981  53.429  41.666  1.00 21.16           C
ATOM   4097  C   PRO A 271      20.361  54.882  41.503  1.00 23.63           C
ATOM   4098  O   PRO A 271      19.545  55.685  41.026  1.00 22.76           O
ATOM   4099  CB  PRO A 271      19.471  53.185  43.081  1.00 22.86           C
ATOM   4100  CG  PRO A 271      19.978  51.885  43.484  1.00 28.30           C
ATOM   4101  CD  PRO A 271      21.247  51.647  42.760  1.00 20.75           C
ATOM   4102  HA  PRO A 271      19.282  53.209  41.031  1.00 25.41           H
ATOM   4103  HB2 PRO A 271      19.808  53.878  43.670  1.00 27.45           H
ATOM   4104  HB3 PRO A 271      18.501  53.185  43.078  1.00 27.45           H
ATOM   4105  HG2 PRO A 271      20.134  51.887  44.442  1.00 33.98           H
ATOM   4106  HG3 PRO A 271      19.328  51.204  43.253  1.00 33.98           H
ATOM   4107  HD2 PRO A 271      22.001  51.950  43.289  1.00 24.92           H
ATOM   4108  HD3 PRO A 271      21.332  50.710  42.524  1.00 24.92           H
ATOM   4109  N   ASN A 272      21.571  55.258  41.911  1.00 24.06           N
ATOM   4110  CA  ASN A 272      22.044  56.634  41.772  1.00 28.03           C
ATOM   4111  C   ASN A 272      22.337  57.038  40.336  1.00 27.17           C
ATOM   4112  O   ASN A 272      22.452  58.236  40.068  1.00 31.27           O
ATOM   4113  CB  ASN A 272      23.305  56.837  42.608  1.00 30.56           C
ATOM   4114  CG  ASN A 272      23.036  56.646  44.051  1.00 30.48           C
ATOM   4115  OD1 ASN A 272      22.413  57.505  44.668  1.00 36.87           O
ATOM   4116  ND2 ASN A 272      23.402  55.474  44.595  1.00 34.63           N
ATOM   4117  H   ASN A 272      22.143  54.729  42.275  1.00 28.89           H
ATOM   4118  HA  ASN A 272      21.362  57.233  42.114  1.00 33.66           H
ATOM   4119  HB2 ASN A 272      23.977  56.193  42.336  1.00 36.69           H
ATOM   4120  HB3 ASN A 272      23.634  57.741  42.477  1.00 36.69           H
ATOM   4121 HD21 ASN A 272      23.261  55.326  45.431  1.00 41.57           H
ATOM   4122 HD22 ASN A 272      23.776  54.872  44.108  1.00 41.57           H
ATOM   4123  N   LYS A 273      22.556  56.094  39.433  1.00 19.02           N
ATOM   4124  CA  LYS A 273      22.746  56.455  38.033  1.00 23.37           C
ATOM   4125  C   LYS A 273      21.508  56.244  37.184  1.00 23.70           C
ATOM   4126  O   LYS A 273      21.489  56.686  36.030  1.00 21.01           O
ATOM   4127  CB  LYS A 273      23.923  55.679  37.424  1.00 27.38           C
ATOM   4128  CG  LYS A 273      23.659  54.234  37.043  1.00 42.80           C
ATOM   4129  CD  LYS A 273      25.000  53.482  36.690  1.00 49.78           C
ATOM   4130  CE  LYS A 273      24.780  52.011  36.209  1.00 45.53           C
ATOM   4131  NZ  LYS A 273      24.841  50.916  37.215  1.00 23.75           N
ATOM   4132  H   LYS A 273      22.598  55.252  39.598  1.00 22.84           H
ATOM   4133  HA  LYS A 273      22.968  57.398  37.989  1.00 28.06           H
ATOM   4134  HB2 LYS A 273      24.650  55.678  38.066  1.00 32.87           H
ATOM   4135  HB3 LYS A 273      24.206  56.141  36.620  1.00 32.87           H
ATOM   4136  HG2 LYS A 273      23.081  54.208  36.264  1.00 51.38           H
ATOM   4137  HG3 LYS A 273      23.240  53.777  37.788  1.00 51.38           H
ATOM   4138  HD2 LYS A 273      25.562  53.456  37.480  1.00 59.75           H
ATOM   4139  HD3 LYS A 273      25.452  53.963  35.979  1.00 59.75           H
ATOM   4140  HE2 LYS A 273      25.454  51.815  35.540  1.00 54.65           H
ATOM   4141  HE3 LYS A 273      23.903  51.963  35.797  1.00 54.65           H
ATOM   4142  HZ1 LYS A 273      25.590  50.982  37.692  1.00 28.51           H
ATOM   4143  HZ2 LYS A 273      24.828  50.125  36.806  1.00 28.51           H
ATOM   4144  N   ARG A 274      20.507  55.552  37.706  1.00 18.23           N
ATOM   4145  CA  ARG A 274      19.252  55.339  36.994  1.00 17.26           C
ATOM   4146  C   ARG A 274      18.576  56.685  36.769  1.00 20.03           C
ATOM   4147  O   ARG A 274      18.580  57.550  37.649  1.00 19.20           O
ATOM   4148  CB  ARG A 274      18.387  54.391  37.823  1.00 20.99           C
ATOM   4149  CG  ARG A 274      17.323  53.638  37.149  1.00 23.14           C
ATOM   4150  CD  ARG A 274      16.670  52.585  38.105  1.00 20.06           C
ATOM   4151  NE  ARG A 274      17.557  51.566  38.619  1.00 20.49           N
ATOM   4152  CZ  ARG A 274      17.365  50.940  39.780  1.00 18.30           C
ATOM   4153  NH1 ARG A 274      18.226  50.052  40.202  1.00 17.43           N
ATOM   4154  NH2 ARG A 274      16.337  51.248  40.548  1.00 17.09           N1+
ATOM   4155  H   ARG A 274      20.528  55.189  38.486  1.00 21.90           H
ATOM   4156  HA  ARG A 274      19.428  54.929  36.133  1.00 20.72           H
ATOM   4157  HB2 ARG A 274      18.975  53.738  38.234  1.00 25.21           H
ATOM   4158  HB3 ARG A 274      17.961  54.914  38.520  1.00 25.21           H
ATOM   4159  HG2 ARG A 274      16.632  54.252  36.856  1.00 27.79           H
ATOM   4160  HG3 ARG A 274      17.698  53.166  36.388  1.00 27.79           H
ATOM   4161  HD2 ARG A 274      16.296  53.055  38.867  1.00 24.09           H
ATOM   4162  HD3 ARG A 274      15.959  52.134  37.623  1.00 24.09           H
ATOM   4163  HE  ARG A 274      18.308  51.446  38.217  1.00 24.61           H
ATOM   4164 HH11 ARG A 274      18.902  49.843  39.713  1.00 20.93           H
ATOM   4165 HH12 ARG A 274      18.096  49.650  40.951  1.00 20.93           H
ATOM   4166 HH21 ARG A 274      15.770  51.840  40.290  1.00 20.52           H
ATOM   4167 HH22 ARG A 274      16.224  50.842  41.298  1.00 20.52           H
ATOM   4168  N   ILE A 275      18.043  56.871  35.562  1.00 18.72           N
ATOM   4169  CA  ILE A 275      17.437  58.138  35.202  1.00 15.44           C
ATOM   4170  C   ILE A 275      16.230  58.437  36.097  1.00 16.77           C
ATOM   4171  O   ILE A 275      15.503  57.542  36.539  1.00 19.99           O
ATOM   4172  CB  ILE A 275      17.103  58.137  33.702  1.00 16.24           C
ATOM   4173  CG1 ILE A 275      16.792  59.554  33.218  1.00 18.03           C
ATOM   4174  CG2 ILE A 275      15.887  57.190  33.353  1.00 20.24           C
ATOM   4175  CD1 ILE A 275      16.817  59.754  31.669  1.00 23.51           C
ATOM   4176  H   ILE A 275      18.023  56.279  34.939  1.00 22.48           H
ATOM   4177  HA  ILE A 275      18.088  58.841  35.352  1.00 18.55           H
ATOM   4178  HB  ILE A 275      17.882  57.817  33.221  1.00 19.51           H
ATOM   4179 HG12 ILE A 275      15.906  59.797  33.529  1.00 21.66           H
ATOM   4180 HG13 ILE A 275      17.447  60.159  33.599  1.00 21.66           H
ATOM   4181 HG21 ILE A 275      15.722  57.229  32.398  1.00 24.30           H
ATOM   4182 HG22 ILE A 275      16.109  56.283  33.615  1.00 24.30           H
ATOM   4183 HG23 ILE A 275      15.103  57.492  33.838  1.00 24.30           H
ATOM   4184 HD11 ILE A 275      16.608  60.680  31.467  1.00 28.23           H
ATOM   4185 HD12 ILE A 275      17.701  59.534  31.336  1.00 28.23           H
ATOM   4186 HD13 ILE A 275      16.155  59.170  31.265  1.00 28.23           H
ATOM   4187  N   SER A 276      16.062  59.713  36.425  1.00 16.97           N
ATOM   4188  CA  SER A 276      14.873  60.149  37.147  1.00 16.20           C
ATOM   4189  C   SER A 276      13.724  60.398  36.171  1.00 17.98           C
ATOM   4190  O   SER A 276      13.916  60.527  34.953  1.00 18.60           O
ATOM   4191  CB  SER A 276      15.168  61.434  37.923  1.00 22.35           C
ATOM   4192  OG  SER A 276      15.362  62.497  36.982  1.00 22.49           O
ATOM   4193  H   SER A 276      16.618  60.343  36.242  1.00 20.39           H
ATOM   4194  HA  SER A 276      14.603  59.461  37.776  1.00 19.46           H
ATOM   4195  HB2 SER A 276      14.415  61.645  38.498  1.00 26.84           H
ATOM   4196  HB3 SER A 276      15.974  61.317  38.449  1.00 26.84           H
ATOM   4197  HG  SER A 276      16.007  62.318  36.475  1.00 27.00           H
ATOM   4198  N   ALA A 277      12.513  60.449  36.716  1.00 21.72           N
ATOM   4199  CA  ALA A 277      11.344  60.630  35.865  1.00 16.91           C
ATOM   4200  C   ALA A 277      11.416  61.964  35.160  1.00 19.21           C
ATOM   4201  O   ALA A 277      11.140  62.058  33.950  1.00 18.46           O
ATOM   4202  CB  ALA A 277      10.069  60.500  36.703  1.00 20.20           C
ATOM   4203  H   ALA A 277      12.344  60.384  37.556  1.00 26.08           H
ATOM   4204  HA  ALA A 277      11.333  59.933  35.190  1.00 20.30           H
ATOM   4205  HB1 ALA A 277       9.298  60.622  36.126  1.00 24.25           H
ATOM   4206  HB2 ALA A 277      10.045  59.618  37.106  1.00 24.25           H
ATOM   4207  HB3 ALA A 277      10.075  61.180  37.395  1.00 24.25           H
ATOM   4208  N   LYS A 278      11.907  62.991  35.873  1.00 18.44           N
ATOM   4209  CA  LYS A 278      12.024  64.336  35.307  1.00 23.91           C
ATOM   4210  C   LYS A 278      12.982  64.402  34.127  1.00 24.70           C
ATOM   4211  O   LYS A 278      12.680  65.030  33.104  1.00 24.57           O
ATOM   4212  CB  LYS A 278      12.476  65.318  36.394  1.00 27.13           C
ATOM   4213  CG  LYS A 278      12.189  66.734  36.041  1.00 36.08           C
ATOM   4214  CD  LYS A 278      10.697  67.027  36.210  1.00 49.83           C
ATOM   4215  CE  LYS A 278      10.209  68.163  35.297  1.00 53.68           C
ATOM   4216  NZ  LYS A 278      10.240  67.837  33.813  1.00 47.03           N1+
ATOM   4217  H   LYS A 278      12.178  62.929  36.687  1.00 22.15           H
ATOM   4218  HA  LYS A 278      11.151  64.621  34.996  1.00 28.71           H
ATOM   4219  HB2 LYS A 278      12.009  65.113  37.219  1.00 32.58           H
ATOM   4220  HB3 LYS A 278      13.433  65.228  36.523  1.00 32.58           H
ATOM   4221  HG2 LYS A 278      12.687  67.322  36.629  1.00 43.31           H
ATOM   4222  HG3 LYS A 278      12.431  66.893  35.115  1.00 43.31           H
ATOM   4223  HD2 LYS A 278      10.191  66.229  35.993  1.00 59.81           H
ATOM   4224  HD3 LYS A 278      10.528  67.287  37.129  1.00 59.81           H
ATOM   4225  HE2 LYS A 278       9.292  68.378  35.532  1.00 64.43           H
ATOM   4226  HE3 LYS A 278      10.773  68.939  35.439  1.00 64.43           H
ATOM   4227  HZ1 LYS A 278       9.946  68.533  33.343  1.00 56.45           H
ATOM   4228  HZ2 LYS A 278      11.072  67.647  33.561  1.00 56.45           H
ATOM   4229  HZ3 LYS A 278       9.719  67.134  33.646  1.00 56.45           H
ATOM   4230  N   ALA A 279      14.178  63.824  34.273  1.00 20.98           N
ATOM   4231  CA  ALA A 279      15.126  63.802  33.173  1.00 23.90           C
ATOM   4232  C   ALA A 279      14.635  62.943  32.014  1.00 25.38           C
ATOM   4233  O   ALA A 279      14.909  63.252  30.853  1.00 21.68           O
ATOM   4234  CB  ALA A 279      16.480  63.323  33.692  1.00 25.55           C
ATOM   4235  H   ALA A 279      14.456  63.444  34.992  1.00 25.20           H
ATOM   4236  HA  ALA A 279      15.240  64.707  32.841  1.00 28.69           H
ATOM   4237  HB1 ALA A 279      17.113  63.309  32.957  1.00 30.67           H
ATOM   4238  HB2 ALA A 279      16.787  63.933  34.381  1.00 30.67           H
ATOM   4239  HB3 ALA A 279      16.380  62.431  34.060  1.00 30.67           H
ATOM   4240  N   ALA A 280      13.904  61.872  32.297  1.00 20.24           N
ATOM   4241  CA  ALA A 280      13.401  61.033  31.233  1.00 18.60           C
ATOM   4242  C   ALA A 280      12.449  61.799  30.345  1.00 18.44           C
ATOM   4243  O   ALA A 280      12.362  61.500  29.146  1.00 19.72           O
ATOM   4244  CB  ALA A 280      12.689  59.813  31.804  1.00 18.14           C
ATOM   4245  H   ALA A 280      13.690  61.616  33.089  1.00 24.31           H
ATOM   4246  HA  ALA A 280      14.144  60.726  30.690  1.00 22.33           H
ATOM   4247  HB1 ALA A 280      12.362  59.268  31.071  1.00 21.79           H
ATOM   4248  HB2 ALA A 280      13.316  59.305  32.341  1.00 21.79           H
ATOM   4249  HB3 ALA A 280      11.947  60.110  32.353  1.00 21.79           H
ATOM   4250  N   LEU A 281      11.699  62.756  30.920  1.00 20.78           N
ATOM   4251  CA  LEU A 281      10.703  63.494  30.150  1.00 21.99           C
ATOM   4252  C   LEU A 281      11.362  64.317  29.049  1.00 29.19           C
ATOM   4253  O   LEU A 281      10.709  64.648  28.048  1.00 22.90           O
ATOM   4254  CB  LEU A 281       9.882  64.405  31.059  1.00 21.49           C
ATOM   4255  CG  LEU A 281       8.887  63.684  31.980  1.00 22.67           C
ATOM   4256  CD1 LEU A 281       8.270  64.637  33.001  1.00 25.16           C
ATOM   4257  CD2 LEU A 281       7.776  63.007  31.171  1.00 19.79           C
ATOM   4258  H   LEU A 281      11.754  62.989  31.746  1.00 24.95           H
ATOM   4259  HA  LEU A 281      10.097  62.863  29.732  1.00 26.41           H
ATOM   4260  HB2 LEU A 281      10.490  64.907  31.623  1.00 25.80           H
ATOM   4261  HB3 LEU A 281       9.374  65.017  30.504  1.00 25.80           H
ATOM   4262  HG  LEU A 281       9.360  62.992  32.469  1.00 27.22           H
ATOM   4263 HD11 LEU A 281       7.650  64.142  33.560  1.00 30.20           H
ATOM   4264 HD12 LEU A 281       8.977  65.016  33.546  1.00 30.20           H
ATOM   4265 HD13 LEU A 281       7.800  65.342  32.530  1.00 30.20           H
ATOM   4266 HD21 LEU A 281       7.167  62.563  31.782  1.00 23.76           H
ATOM   4267 HD22 LEU A 281       7.301  63.682  30.662  1.00 23.76           H
ATOM   4268 HD23 LEU A 281       8.175  62.358  30.570  1.00 23.76           H
ATOM   4269  N   ALA A 282      12.650  64.624  29.205  1.00 23.52           N
ATOM   4270  CA  ALA A 282      13.391  65.438  28.252  1.00 28.50           C
ATOM   4271  C   ALA A 282      14.174  64.590  27.275  1.00 23.79           C
ATOM   4272  O   ALA A 282      14.874  65.128  26.425  1.00 22.68           O
ATOM   4273  CB  ALA A 282      14.354  66.356  28.991  1.00 29.93           C
ATOM   4274  H   ALA A 282      13.124  64.365  29.874  1.00 28.24           H
ATOM   4275  HA  ALA A 282      12.770  65.988  27.749  1.00 34.21           H
ATOM   4276  HB1 ALA A 282      14.840  66.891  28.343  1.00 35.93           H
ATOM   4277  HB2 ALA A 282      13.848  66.933  29.584  1.00 35.93           H
ATOM   4278  HB3 ALA A 282      14.974  65.815  29.504  1.00 35.93           H
ATOM   4279  N   HIS A 283      14.106  63.280  27.408  1.00 21.82           N
ATOM   4280  CA  HIS A 283      14.874  62.414  26.543  1.00 18.19           C
ATOM   4281  C   HIS A 283      14.401  62.568  25.084  1.00 23.22           C
ATOM   4282  O   HIS A 283      13.219  62.754  24.814  1.00 21.55           O
ATOM   4283  CB  HIS A 283      14.718  60.981  27.018  1.00 18.81           C
ATOM   4284  CG  HIS A 283      15.639  60.017  26.351  1.00 20.12           C
ATOM   4285  ND1 HIS A 283      15.374  59.502  25.100  1.00 22.09           N
ATOM   4286  CD2 HIS A 283      16.788  59.435  26.765  1.00 18.03           C
ATOM   4287  CE1 HIS A 283      16.338  58.671  24.761  1.00 24.96           C
ATOM   4288  NE2 HIS A 283      17.192  58.591  25.764  1.00 21.09           N
ATOM   4289  H   HIS A 283      13.624  62.869  27.989  1.00 26.20           H
ATOM   4290  HA  HIS A 283      15.813  62.656  26.591  1.00 21.84           H
ATOM   4291  HB2 HIS A 283      13.809  60.692  26.843  1.00 22.59           H
ATOM   4292  HB3 HIS A 283      14.895  60.948  27.972  1.00 22.59           H
ATOM   4293  HD2 HIS A 283      17.215  59.572  27.580  1.00 21.65           H
ATOM   4294  HE1 HIS A 283      16.391  58.195  23.964  1.00 29.97           H
ATOM   4295  HE2 HIS A 283      17.908  58.115  25.772  1.00 25.32           H
ATOM   4296  N   PRO A 284      15.319  62.468  24.121  1.00 20.78           N
ATOM   4297  CA  PRO A 284      14.898  62.582  22.707  1.00 25.82           C
ATOM   4298  C   PRO A 284      13.816  61.590  22.245  1.00 25.17           C
ATOM   4299  O   PRO A 284      13.184  61.839  21.233  1.00 22.83           O
ATOM   4300  CB  PRO A 284      16.215  62.346  21.944  1.00 28.45           C
ATOM   4301  CG  PRO A 284      17.308  62.690  22.951  1.00 23.96           C
ATOM   4302  CD  PRO A 284      16.774  62.365  24.279  1.00 21.46           C
ATOM   4303  HA  PRO A 284      14.590  63.485  22.527  1.00 31.00           H
ATOM   4304  HB2 PRO A 284      16.276  61.416  21.673  1.00 34.15           H
ATOM   4305  HB3 PRO A 284      16.259  62.933  21.173  1.00 34.15           H
ATOM   4306  HG2 PRO A 284      18.098  62.159  22.764  1.00 28.76           H
ATOM   4307  HG3 PRO A 284      17.514  63.636  22.892  1.00 28.76           H
ATOM   4308  HD2 PRO A 284      17.021  61.460  24.527  1.00 25.77           H
ATOM   4309  HD3 PRO A 284      17.087  63.008  24.933  1.00 25.77           H
ATOM   4310  N   PHE A 285      13.610  60.464  22.919  1.00 21.99           N
ATOM   4311  CA  PHE A 285      12.549  59.534  22.546  1.00 22.25           C
ATOM   4312  C   PHE A 285      11.178  60.206  22.499  1.00 17.90           C
ATOM   4313  O   PHE A 285      10.309  59.770  21.750  1.00 23.59           O
ATOM   4314  CB  PHE A 285      12.545  58.362  23.550  1.00 21.10           C
ATOM   4315  CG  PHE A 285      11.565  57.264  23.234  1.00 18.93           C
ATOM   4316  CD1 PHE A 285      10.499  57.023  24.078  1.00 19.36           C
ATOM   4317  CD2 PHE A 285      11.726  56.452  22.113  1.00 20.72           C
ATOM   4318  CE1 PHE A 285       9.607  55.993  23.831  1.00 19.84           C
ATOM   4319  CE2 PHE A 285      10.831  55.403  21.860  1.00 27.77           C
ATOM   4320  CZ  PHE A 285       9.772  55.184  22.728  1.00 22.89           C
ATOM   4321  H   PHE A 285      14.073  60.214  23.600  1.00 26.40           H
ATOM   4322  HA  PHE A 285      12.738  59.176  21.665  1.00 26.72           H
ATOM   4323  HB2 PHE A 285      13.431  57.968  23.568  1.00 25.33           H
ATOM   4324  HB3 PHE A 285      12.324  58.708  24.429  1.00 25.33           H
ATOM   4325  HD1 PHE A 285      10.386  57.552  24.834  1.00 23.25           H
ATOM   4326  HD2 PHE A 285      12.446  56.592  21.542  1.00 24.88           H
ATOM   4327  HE1 PHE A 285       8.894  55.848  24.410  1.00 23.83           H
ATOM   4328  HE2 PHE A 285      10.940  54.866  21.109  1.00 33.34           H
ATOM   4329  HZ  PHE A 285       9.162  54.503  22.555  1.00 27.48           H
ATOM   4330  N   PHE A 286      10.976  61.270  23.275  1.00 22.17           N
ATOM   4331  CA  PHE A 286       9.679  61.925  23.393  1.00 22.12           C
ATOM   4332  C   PHE A 286       9.544  63.150  22.493  1.00 27.05           C
ATOM   4333  O   PHE A 286       8.533  63.844  22.574  1.00 26.05           O
ATOM   4334  CB  PHE A 286       9.404  62.303  24.856  1.00 20.75           C
ATOM   4335  CG  PHE A 286       9.266  61.100  25.738  1.00 21.16           C
ATOM   4336  CD1 PHE A 286       8.239  60.186  25.514  1.00 18.85           C
ATOM   4337  CD2 PHE A 286      10.184  60.844  26.751  1.00 20.26           C
ATOM   4338  CE1 PHE A 286       8.120  59.067  26.313  1.00 18.98           C
ATOM   4339  CE2 PHE A 286      10.066  59.725  27.532  1.00 21.35           C
ATOM   4340  CZ  PHE A 286       9.037  58.834  27.318  1.00 18.85           C
ATOM   4341  H   PHE A 286      11.590  61.637  23.753  1.00 26.62           H
ATOM   4342  HA  PHE A 286       8.994  61.293  23.124  1.00 26.56           H
ATOM   4343  HB2 PHE A 286      10.142  62.838  25.190  1.00 24.92           H
ATOM   4344  HB3 PHE A 286       8.578  62.808  24.904  1.00 24.92           H
ATOM   4345  HD1 PHE A 286       7.620  60.340  24.837  1.00 22.64           H
ATOM   4346  HD2 PHE A 286      10.882  61.440  26.901  1.00 24.32           H
ATOM   4347  HE1 PHE A 286       7.428  58.463  26.167  1.00 22.79           H
ATOM   4348  HE2 PHE A 286      10.679  59.569  28.214  1.00 25.64           H
ATOM   4349  HZ  PHE A 286       8.956  58.080  27.855  1.00 22.64           H
ATOM   4350  N   GLN A 287      10.517  63.396  21.612  1.00 22.75           N
ATOM   4351  CA  GLN A 287      10.482  64.577  20.751  1.00 33.14           C
ATOM   4352  C   GLN A 287       9.224  64.611  19.869  1.00 31.17           C
ATOM   4353  O   GLN A 287       8.683  65.686  19.601  1.00 32.45           O
ATOM   4354  CB  GLN A 287      11.757  64.610  19.890  1.00 39.63           C
ATOM   4355  CG  GLN A 287      12.251  65.993  19.516  1.00 46.34           C
ATOM   4356  CD  GLN A 287      12.642  66.861  20.730  1.00 62.38           C
ATOM   4357  OE1 GLN A 287      13.118  66.359  21.756  1.00 58.15           O
ATOM   4358  NE2 GLN A 287      12.439  68.177  20.607  1.00 66.17           N
ATOM   4359  H   GLN A 287      11.207  62.895  21.495  1.00 27.31           H
ATOM   4360  HA  GLN A 287      10.476  65.371  21.308  1.00 39.79           H
ATOM   4361  HB2 GLN A 287      12.470  64.169  20.379  1.00 47.57           H
ATOM   4362  HB3 GLN A 287      11.585  64.130  19.066  1.00 47.57           H
ATOM   4363  HG2 GLN A 287      13.034  65.903  18.950  1.00 55.63           H
ATOM   4364  HG3 GLN A 287      11.548  66.456  19.033  1.00 55.63           H
ATOM   4365 HE21 GLN A 287      12.107  68.494  19.880  1.00 79.42           H
ATOM   4366 HE22 GLN A 287      12.640  68.705  21.254  1.00 79.42           H
ATOM   4367  N   ASP A 288       8.737  63.462  19.407  1.00 25.54           N
ATOM   4368  CA  ASP A 288       7.555  63.435  18.556  1.00 30.26           C
ATOM   4369  C   ASP A 288       6.312  62.876  19.261  1.00 27.75           C
ATOM   4370  O   ASP A 288       5.393  62.372  18.599  1.00 27.15           O
ATOM   4371  CB  ASP A 288       7.844  62.622  17.295  1.00 28.87           C
ATOM   4372  CG  ASP A 288       8.288  61.200  17.605  1.00 36.69           C
ATOM   4373  OD1 ASP A 288       8.535  60.921  18.802  1.00 35.42           O
ATOM   4374  OD2 ASP A 288       8.406  60.364  16.672  1.00 38.71           O1-
ATOM   4375  H   ASP A 288       9.072  62.687  19.572  1.00 30.67           H
ATOM   4376  HA  ASP A 288       7.352  64.342  18.280  1.00 36.32           H
ATOM   4377  HB2 ASP A 288       7.038  62.574  16.757  1.00 34.66           H
ATOM   4378  HB3 ASP A 288       8.553  63.055  16.794  1.00 34.66           H
ATOM   4379  N   VAL A 289       6.250  62.982  20.593  1.00 24.08           N
ATOM   4380  CA  VAL A 289       5.141  62.397  21.333  1.00 25.00           C
ATOM   4381  C   VAL A 289       3.821  63.092  20.972  1.00 29.89           C
ATOM   4382  O   VAL A 289       3.757  64.316  20.751  1.00 26.42           O
ATOM   4383  CB  VAL A 289       5.416  62.429  22.848  1.00 22.07           C
ATOM   4384  CG1 VAL A 289       5.386  63.838  23.410  1.00 27.41           C
ATOM   4385  CG2 VAL A 289       4.430  61.558  23.575  1.00 21.96           C
ATOM   4386  H   VAL A 289       6.833  63.383  21.081  1.00 28.91           H
ATOM   4387  HA  VAL A 289       5.057  61.466  21.074  1.00 30.01           H
ATOM   4388  HB  VAL A 289       6.301  62.068  23.010  1.00 26.50           H
ATOM   4389 HG11 VAL A 289       5.564  63.801  24.363  1.00 32.91           H
ATOM   4390 HG12 VAL A 289       6.065  64.369  22.966  1.00 32.91           H
ATOM   4391 HG13 VAL A 289       4.509  64.222  23.252  1.00 32.91           H
ATOM   4392 HG21 VAL A 289       4.619  61.592  24.526  1.00 26.37           H
ATOM   4393 HG22 VAL A 289       3.533  61.886  23.404  1.00 26.37           H
ATOM   4394 HG23 VAL A 289       4.516  60.647  23.253  1.00 26.37           H
ATOM   4395  N   THR A 290       2.765  62.293  20.876  1.00 23.10           N
ATOM   4396  CA  THR A 290       1.406  62.750  20.601  1.00 23.87           C
ATOM   4397  C   THR A 290       0.477  62.050  21.583  1.00 32.35           C
ATOM   4398  O   THR A 290       0.914  61.263  22.424  1.00 22.78           O
ATOM   4399  CB  THR A 290       1.000  62.446  19.160  1.00 20.56           C
ATOM   4400  OG1 THR A 290       1.017  61.027  18.942  1.00 24.28           O
ATOM   4401  CG2 THR A 290       1.999  63.047  18.217  1.00 23.51           C
ATOM   4402  H   THR A 290       2.814  61.440  20.971  1.00 27.73           H
ATOM   4403  HA  THR A 290       1.348  63.708  20.746  1.00 28.66           H
ATOM   4404  HB  THR A 290       0.120  62.808  18.971  1.00 24.69           H
ATOM   4405  HG1 THR A 290       0.794  60.854  18.151  1.00 29.15           H
ATOM   4406 HG21 THR A 290       1.746  62.856  17.300  1.00 28.23           H
ATOM   4407 HG22 THR A 290       2.036  64.008  18.341  1.00 28.23           H
ATOM   4408 HG23 THR A 290       2.879  62.674  18.384  1.00 28.23           H
ATOM   4409  N   LYS A 291      -0.815  62.338  21.493  1.00 24.93           N
ATOM   4410  CA  LYS A 291      -1.796  61.701  22.363  1.00 18.96           C
ATOM   4411  C   LYS A 291      -2.854  60.993  21.525  1.00 24.59           C
ATOM   4412  O   LYS A 291      -3.975  61.500  21.382  1.00 27.39           O
ATOM   4413  CB  LYS A 291      -2.409  62.729  23.311  1.00 23.23           C
ATOM   4414  CG  LYS A 291      -3.134  62.128  24.495  1.00 27.92           C
ATOM   4415  CD  LYS A 291      -3.774  63.224  25.395  1.00 42.11           C
ATOM   4416  CE  LYS A 291      -4.643  62.622  26.496  1.00 39.59           C
ATOM   4417  NZ  LYS A 291      -5.120  63.655  27.437  1.00 42.81           N1+
ATOM   4418  H   LYS A 291      -1.151  62.900  20.935  1.00 29.93           H
ATOM   4419  HA  LYS A 291      -1.347  61.031  22.902  1.00 22.77           H
ATOM   4420  HB2 LYS A 291      -1.701  63.295  23.655  1.00 27.90           H
ATOM   4421  HB3 LYS A 291      -3.046  63.266  22.816  1.00 27.90           H
ATOM   4422  HG2 LYS A 291      -3.842  61.547  24.174  1.00 33.52           H
ATOM   4423  HG3 LYS A 291      -2.505  61.623  25.033  1.00 33.52           H
ATOM   4424  HD2 LYS A 291      -3.070  63.743  25.815  1.00 50.55           H
ATOM   4425  HD3 LYS A 291      -4.333  63.799  24.849  1.00 50.55           H
ATOM   4426  HE2 LYS A 291      -5.416  62.195  26.096  1.00 47.53           H
ATOM   4427  HE3 LYS A 291      -4.122  61.974  26.996  1.00 47.53           H
ATOM   4428  HZ1 LYS A 291      -5.624  63.282  28.069  1.00 51.39           H
ATOM   4429  HZ2 LYS A 291      -4.427  64.061  27.821  1.00 51.39           H
ATOM   4430  HZ3 LYS A 291      -5.605  64.262  27.002  1.00 51.39           H
ATOM   4431  N   PRO A 292      -2.546  59.818  20.976  1.00 20.38           N
ATOM   4432  CA  PRO A 292      -3.559  59.089  20.223  1.00 23.90           C
ATOM   4433  C   PRO A 292      -4.643  58.586  21.160  1.00 27.46           C
ATOM   4434  O   PRO A 292      -4.473  58.493  22.379  1.00 24.17           O
ATOM   4435  CB  PRO A 292      -2.790  57.927  19.582  1.00 24.07           C
ATOM   4436  CG  PRO A 292      -1.318  58.211  19.868  1.00 29.00           C
ATOM   4437  CD  PRO A 292      -1.316  59.012  21.108  1.00 24.45           C
ATOM   4438  HA  PRO A 292      -3.949  59.649  19.533  1.00 28.70           H
ATOM   4439  HB2 PRO A 292      -3.063  57.090  19.990  1.00 28.89           H
ATOM   4440  HB3 PRO A 292      -2.957  57.913  18.626  1.00 28.89           H
ATOM   4441  HG2 PRO A 292      -0.843  57.375  19.998  1.00 34.81           H
ATOM   4442  HG3 PRO A 292      -0.933  58.714  19.133  1.00 34.81           H
ATOM   4443  HD2 PRO A 292      -1.369  58.435  21.885  1.00 29.36           H
ATOM   4444  HD3 PRO A 292      -0.535  59.586  21.140  1.00 29.36           H
ATOM   4445  N   VAL A 293      -5.777  58.264  20.580  1.00 23.87           N
ATOM   4446  CA  VAL A 293      -6.882  57.676  21.325  1.00 29.68           C
ATOM   4447  C   VAL A 293      -6.933  56.198  20.966  1.00 30.99           C
ATOM   4448  O   VAL A 293      -6.896  55.862  19.769  1.00 38.47           O
ATOM   4449  CB  VAL A 293      -8.220  58.376  21.051  1.00 42.02           C
ATOM   4450  CG1 VAL A 293      -8.201  59.785  21.616  1.00 39.55           C
ATOM   4451  CG2 VAL A 293      -8.452  58.454  19.635  1.00 39.35           C
ATOM   4452  H   VAL A 293      -5.940  58.375  19.743  1.00 28.66           H
ATOM   4453  HA  VAL A 293      -6.697  57.748  22.274  1.00 35.63           H
ATOM   4454  HB  VAL A 293      -8.945  57.880  21.463  1.00 50.44           H
ATOM   4455 HG11 VAL A 293      -9.053  60.209  21.433  1.00 47.48           H
ATOM   4456 HG12 VAL A 293      -8.052  59.738  22.573  1.00 47.48           H
ATOM   4457 HG13 VAL A 293      -7.485  60.284  21.193  1.00 47.48           H
ATOM   4458 HG21 VAL A 293      -9.300  58.898  19.479  1.00 47.24           H
ATOM   4459 HG22 VAL A 293      -7.733  58.960  19.226  1.00 47.24           H
ATOM   4460 HG23 VAL A 293      -8.476  57.556  19.270  1.00 47.24           H
ATOM   4461  N   PRO A 294      -6.929  55.306  21.945  1.00 30.68           N
ATOM   4462  CA  PRO A 294      -6.917  53.883  21.651  1.00 31.20           C
ATOM   4463  C   PRO A 294      -8.316  53.411  21.310  1.00 33.15           C
ATOM   4464  O   PRO A 294      -9.314  54.041  21.656  1.00 32.79           O
ATOM   4465  CB  PRO A 294      -6.448  53.277  22.976  1.00 27.38           C
ATOM   4466  CG  PRO A 294      -7.040  54.170  24.003  1.00 33.42           C
ATOM   4467  CD  PRO A 294      -6.989  55.552  23.402  1.00 35.61           C
ATOM   4468  HA  PRO A 294      -6.296  53.669  20.937  1.00 37.46           H
ATOM   4469  HB2 PRO A 294      -6.788  52.373  23.064  1.00 32.87           H
ATOM   4470  HB3 PRO A 294      -5.479  53.290  23.021  1.00 32.87           H
ATOM   4471  HG2 PRO A 294      -7.957  53.906  24.177  1.00 40.12           H
ATOM   4472  HG3 PRO A 294      -6.511  54.130  24.815  1.00 40.12           H
ATOM   4473  HD2 PRO A 294      -7.792  56.046  23.628  1.00 42.75           H
ATOM   4474  HD3 PRO A 294      -6.192  56.018  23.698  1.00 42.75           H
ATOM   4475  N   HIS A 295      -8.369  52.251  20.688  1.00 37.20           N
ATOM   4476  CA  HIS A 295      -9.631  51.576  20.434  1.00 45.80           C
ATOM   4477  C   HIS A 295      -9.846  50.600  21.587  1.00 34.94           C
ATOM   4478  O   HIS A 295      -9.218  49.542  21.642  1.00 39.94           O
ATOM   4479  CB  HIS A 295      -9.611  50.888  19.066  1.00 52.85           C
ATOM   4480  CG  HIS A 295     -10.825  50.055  18.800  1.00 54.18           C
ATOM   4481  ND1 HIS A 295     -12.094  50.591  18.755  1.00 54.65           N
ATOM   4482  CD2 HIS A 295     -10.972  48.721  18.621  1.00 59.95           C
ATOM   4483  CE1 HIS A 295     -12.969  49.625  18.541  1.00 59.74           C
ATOM   4484  NE2 HIS A 295     -12.314  48.480  18.452  1.00 64.37           N
ATOM   4485  H   HIS A 295      -7.681  51.825  20.397  1.00 44.66           H
ATOM   4486  HA  HIS A 295     -10.352  52.224  20.442  1.00 54.98           H
ATOM   4487  HB2 HIS A 295      -8.835  50.308  19.018  1.00 63.44           H
ATOM   4488  HB3 HIS A 295      -9.559  51.567  18.374  1.00 63.44           H
ATOM   4489  HD2 HIS A 295     -10.291  48.088  18.605  1.00 71.95           H
ATOM   4490  HE1 HIS A 295     -13.889  49.733  18.458  1.00 71.71           H
ATOM   4491  HE2 HIS A 295     -12.670  47.710  18.310  1.00 77.27           H
ATOM   4492  N   LEU A 296     -10.738  50.964  22.516  1.00 41.04           N
ATOM   4493  CA  LEU A 296     -11.015  50.172  23.714  1.00 35.94           C
ATOM   4494  C   LEU A 296     -12.324  49.433  23.557  1.00 36.45           C
ATOM   4495  O   LEU A 296     -13.336  50.023  23.162  1.00 35.71           O
ATOM   4496  CB  LEU A 296     -11.121  51.025  24.979  1.00 33.46           C
ATOM   4497  CG  LEU A 296      -9.906  51.809  25.418  1.00 35.30           C
ATOM   4498  CD1 LEU A 296     -10.124  52.263  26.857  1.00 36.12           C
ATOM   4499  CD2 LEU A 296      -8.635  50.974  25.304  1.00 42.13           C
ATOM   4500  H   LEU A 296     -11.205  51.685  22.470  1.00 49.26           H
ATOM   4501  HA  LEU A 296     -10.307  49.520  23.841  1.00 43.15           H
ATOM   4502  HB2 LEU A 296     -11.836  51.666  24.846  1.00 40.17           H
ATOM   4503  HB3 LEU A 296     -11.356  50.437  25.715  1.00 40.17           H
ATOM   4504  HG  LEU A 296      -9.810  52.595  24.858  1.00 42.37           H
ATOM   4505 HD11 LEU A 296      -9.349  52.769  27.149  1.00 43.36           H
ATOM   4506 HD12 LEU A 296     -10.917  52.821  26.895  1.00 43.36           H
ATOM   4507 HD13 LEU A 296     -10.242  51.482  27.420  1.00 43.36           H
ATOM   4508 HD21 LEU A 296      -7.879  51.510  25.593  1.00 50.57           H
ATOM   4509 HD22 LEU A 296      -8.720  50.190  25.868  1.00 50.57           H
ATOM   4510 HD23 LEU A 296      -8.516  50.706  24.379  1.00 50.57           H
ATOM   4511  N   ARG A 297     -12.311  48.167  23.926  1.00 33.41           N
ATOM   4512  CA  ARG A 297     -13.520  47.380  24.074  1.00 39.59           C
ATOM   4513  C   ARG A 297     -13.836  47.264  25.561  1.00 38.35           C
ATOM   4514  O   ARG A 297     -13.130  46.573  26.301  1.00 31.36           O
ATOM   4515  CB  ARG A 297     -13.328  46.004  23.445  1.00 51.06           C
ATOM   4516  CG  ARG A 297     -12.932  46.077  21.989  1.00 60.63           C
ATOM   4517  CD  ARG A 297     -12.695  44.692  21.380  1.00 67.46           C
ATOM   4518  NE  ARG A 297     -11.342  44.163  21.573  1.00 69.03           N
ATOM   4519  CZ  ARG A 297     -10.234  44.719  21.078  1.00 70.54           C
ATOM   4520  NH1 ARG A 297      -9.055  44.138  21.271  1.00 70.59           N
ATOM   4521  NH2 ARG A 297     -10.294  45.865  20.406  1.00 71.07           N1+
ATOM   4522  H   ARG A 297     -11.593  47.728  24.101  1.00 40.10           H
ATOM   4523  HA  ARG A 297     -14.259  47.826  23.631  1.00 47.52           H
ATOM   4524  HB2 ARG A 297     -12.628  45.532  23.924  1.00 61.29           H
ATOM   4525  HB3 ARG A 297     -14.161  45.510  23.505  1.00 61.29           H
ATOM   4526  HG2 ARG A 297     -13.641  46.509  21.488  1.00 72.77           H
ATOM   4527  HG3 ARG A 297     -12.110  46.586  21.909  1.00 72.77           H
ATOM   4528  HD2 ARG A 297     -13.316  44.066  21.784  1.00 80.97           H
ATOM   4529  HD3 ARG A 297     -12.857  44.742  20.425  1.00 80.97           H
ATOM   4530  HE  ARG A 297     -11.256  43.444  22.038  1.00 82.85           H
ATOM   4531 HH11 ARG A 297      -9.005  43.404  21.716  1.00 84.72           H
ATOM   4532 HH12 ARG A 297      -8.339  44.510  20.972  1.00 84.72           H
ATOM   4533 HH21 ARG A 297     -11.054  46.243  20.267  1.00 85.30           H
ATOM   4534 HH22 ARG A 297      -9.574  46.221  20.099  1.00 85.30           H
ATOM   4535  N   LEU A 298     -14.896  47.933  25.990  1.00 28.81           N
ATOM   4536  CA  LEU A 298     -15.430  47.744  27.320  1.00 31.25           C
ATOM   4537  C   LEU A 298     -16.655  46.823  27.354  1.00 40.93           C
ATOM   4538  O   LEU A 298     -17.464  46.591  26.419  1.00 39.47           O
ATOM   4539  CB  LEU A 298     -15.794  49.097  27.933  1.00 29.45           C
ATOM   4540  CG  LEU A 298     -14.778  50.212  27.736  1.00 30.43           C
ATOM   4541  CD1 LEU A 298     -15.392  51.534  28.154  1.00 33.62           C
ATOM   4542  CD2 LEU A 298     -13.477  49.916  28.482  1.00 36.27           C
ATOM   4543  OXT LEU A 298     -16.866  46.290  28.423  1.00 41.06           O1-
ATOM   4544  H   LEU A 298     -15.327  48.509  25.519  1.00 34.59           H
ATOM   4545  HA  LEU A 298     -14.744  47.343  27.877  1.00 37.52           H
ATOM   4546  HB2 LEU A 298     -16.630  49.395  27.542  1.00 35.36           H
ATOM   4547  HB3 LEU A 298     -15.910  48.977  28.889  1.00 35.36           H
ATOM   4548  HG  LEU A 298     -14.566  50.273  26.791  1.00 36.53           H
ATOM   4549 HD11 LEU A 298     -14.739  52.240  28.025  1.00 40.36           H
ATOM   4550 HD12 LEU A 298     -16.175  51.705  27.608  1.00 40.36           H
ATOM   4551 HD13 LEU A 298     -15.645  51.483  29.089  1.00 40.36           H
ATOM   4552 HD21 LEU A 298     -12.856  50.646  28.334  1.00 43.54           H
ATOM   4553 HD22 LEU A 298     -13.669  49.832  29.429  1.00 43.54           H
ATOM   4554 HD23 LEU A 298     -13.101  49.088  28.146  1.00 43.54           H
TER
HETATM 4555  C12 LS1 A 299      -9.343  49.506  38.994  1.00 22.81           C
HETATM 4556  C2  LS1 A 299     -10.072  51.745  39.623  1.00 22.17           C
HETATM 4557  C20 LS1 A 299     -10.265  48.439  36.999  1.00 29.65           C
HETATM 4558  C21 LS1 A 299      -9.439  47.307  37.119  1.00 28.29           C
HETATM 4559  C22 LS1 A 299      -9.531  46.242  36.240  1.00 28.07           C
HETATM 4560  C23 LS1 A 299     -10.443  46.313  35.211  1.00 25.72           C
HETATM 4561  C24 LS1 A 299     -11.255  47.420  35.056  1.00 29.55           C
HETATM 4562  C25 LS1 A 299     -11.178  48.491  35.936  1.00 30.94           C
HETATM 4563  C3  LS1 A 299      -9.251  50.513  39.820  1.00 19.10           C
HETATM 4564  C35 LS1 A 299      -8.876  43.125  35.122  1.00 41.03           C
HETATM 4565  C4  LS1 A 299      -7.464  49.870  41.617  1.00 23.15           C
HETATM 4566  C5  LS1 A 299      -6.831  50.387  42.760  1.00 26.63           C
HETATM 4567  C6  LS1 A 299      -7.160  51.656  43.242  1.00 28.59           C
HETATM 4568  C7  LS1 A 299      -8.101  52.458  42.585  1.00 25.44           C
HETATM 4569  C8  LS1 A 299      -8.700  51.930  41.457  1.00 20.32           C
HETATM 4570  C9  LS1 A 299      -8.411  50.660  40.999  1.00 21.53           C
HETATM 4571  N1  LS1 A 299      -9.663  52.551  40.645  1.00 20.47           N
HETATM 4572  N17 LS1 A 299     -10.176  49.500  37.892  1.00 22.40           N
HETATM 4573  N33 LS1 A 299     -10.166  43.657  34.704  1.00 38.32           N
HETATM 4574  O11 LS1 A 299     -10.888  51.944  38.745  1.00 24.10           O
HETATM 4575  O31 LS1 A 299      -9.428  45.489  32.944  1.00 30.57           O1-
HETATM 4576  O32 LS1 A 299     -11.784  45.050  33.406  1.00 32.00           O1-
HETATM 4577  S30 LS1 A 299     -10.432  45.119  33.899  1.00 30.27           S2+
HETATM 4578  H1N LS1 A 299     -10.016  53.484  40.822  1.00 24.58           H
HETATM 4579  H41 LS1 A 299      -7.226  48.873  41.262  1.00 27.80           H
HETATM 4580  H51 LS1 A 299      -6.094  49.788  43.287  1.00 31.97           H
HETATM 4581  H61 LS1 A 299      -6.665  52.030  44.134  1.00 34.33           H
HETATM 4582  H71 LS1 A 299      -8.336  53.452  42.948  1.00 30.55           H
HETATM 4583 H121 LS1 A 299      -9.105  48.515  39.361  1.00 27.38           H
HETATM 4584 H17N LS1 A 299     -11.014  50.066  37.978  1.00 26.89           H
HETATM 4585 H211 LS1 A 299      -8.704  47.230  37.914  1.00 33.96           H
HETATM 4586 H221 LS1 A 299      -8.878  45.385  36.376  1.00 33.71           H
HETATM 4587 H241 LS1 A 299     -11.975  47.468  34.244  1.00 35.48           H
HETATM 4588 H251 LS1 A 299     -11.837  49.347  35.801  1.00 37.15           H
HETATM 4589 H33N LS1 A 299     -10.979  43.073  34.930  1.00 46.01           H
HETATM 4590 H351 LS1 A 299      -8.627  43.494  36.120  1.00 49.25           H
HETATM 4591 H352 LS1 A 299      -8.084  43.395  34.419  1.00 49.25           H
HETATM 4592 H353 LS1 A 299      -8.940  42.033  35.159  1.00 49.25           H
HETATM 4593  O   HOH A 301       8.106  43.184  31.917  1.00 15.29           O
HETATM 4594  H1  HOH A 301       8.469  43.875  31.605  1.00 18.37           H
HETATM 4595  H2  HOH A 301       7.305  43.382  32.078  1.00 18.37           H
HETATM 4596  O   HOH A 302       9.709  41.952  33.865  1.00 23.62           O
HETATM 4597  H1  HOH A 302       9.642  42.212  34.661  1.00 28.36           H
HETATM 4598  H2  HOH A 302       9.084  42.314  33.437  1.00 28.36           H
HETATM 4599  O   HOH A 303     -17.199  48.082  34.530  1.00 23.61           O
HETATM 4600  H1  HOH A 303     -16.929  48.096  33.735  1.00 28.35           H
HETATM 4601  H2  HOH A 303     -17.373  47.280  34.713  1.00 28.35           H
HETATM 4602  O   HOH A 304      12.522  43.277  37.762  1.00 19.34           O
HETATM 4603  H1  HOH A 304      11.766  42.932  37.636  1.00 23.22           H
HETATM 4604  H2  HOH A 304      12.546  43.522  38.565  1.00 23.22           H
HETATM 4605  O   HOH A 305      -6.117  55.537  27.207  1.00 21.59           O
HETATM 4606  H1  HOH A 305      -6.853  55.182  27.403  1.00 25.92           H
HETATM 4607  H2  HOH A 305      -5.889  56.003  27.867  1.00 25.92           H
HETATM 4608  O   HOH A 306      -2.806  58.697  24.522  1.00 25.48           O
HETATM 4609  H1  HOH A 306      -3.076  58.473  23.759  1.00 30.59           H
HETATM 4610  H2  HOH A 306      -3.143  58.155  25.068  1.00 30.59           H
HETATM 4611  O   HOH A 307      10.905  48.133  41.941  1.00 19.42           O
HETATM 4612  H1  HOH A 307      10.946  48.801  41.432  1.00 23.32           H
HETATM 4613  H2  HOH A 307      10.126  47.824  41.874  1.00 23.32           H
HETATM 4614  O   HOH A 308      11.993  63.006  38.896  1.00 22.21           O
HETATM 4615  H1  HOH A 308      12.183  62.208  38.716  1.00 26.67           H
HETATM 4616  H2  HOH A 308      11.423  62.986  39.514  1.00 26.67           H
HETATM 4617  O   HOH A 309      16.406  52.634  45.273  1.00 21.78           O
HETATM 4618  H1  HOH A 309      15.901  52.564  44.605  1.00 26.16           H
HETATM 4619  H2  HOH A 309      17.183  52.454  45.010  1.00 26.16           H
HETATM 4620  O   HOH A 310      24.127  49.368  34.778  1.00 30.76           O
HETATM 4621  H1  HOH A 310      24.328  49.934  34.191  1.00 36.93           H
HETATM 4622  H2  HOH A 310      23.688  48.764  34.393  1.00 36.93           H
HETATM 4623  O   HOH A 311      15.775  57.037  39.332  1.00 28.65           O
HETATM 4624  H1  HOH A 311      16.426  57.566  39.285  1.00 34.40           H
HETATM 4625  H2  HOH A 311      15.544  56.865  38.543  1.00 34.40           H
HETATM 4626  O   HOH A 312       2.944  59.581  20.344  1.00 25.89           O
HETATM 4627  H1  HOH A 312       3.153  59.363  19.561  1.00 31.08           H
HETATM 4628  H2  HOH A 312       2.853  58.868  20.779  1.00 31.08           H
HETATM 4629  O   HOH A 313      14.308  32.601  46.061  1.00 30.89           O
HETATM 4630  H1  HOH A 313      14.772  31.948  46.314  1.00 37.09           H
HETATM 4631  H2  HOH A 313      13.507  32.349  46.074  1.00 37.09           H
HETATM 4632  O   HOH A 314      18.401  61.675  36.079  1.00 36.91           O
HETATM 4633  H1  HOH A 314      18.875  62.317  35.818  1.00 44.31           H
HETATM 4634  H2  HOH A 314      18.660  61.481  36.854  1.00 44.31           H
HETATM 4635  O   HOH A 315       6.836  42.968  40.848  1.00 24.16           O
HETATM 4636  H1  HOH A 315       6.495  43.728  40.955  1.00 29.01           H
HETATM 4637  H2  HOH A 315       6.730  42.551  41.569  1.00 29.01           H
HETATM 4638  O   HOH A 316      -9.804  46.952  25.019  1.00 34.28           O
HETATM 4639  H1  HOH A 316      -9.381  47.383  25.602  1.00 41.15           H
HETATM 4640  H2  HOH A 316      -9.269  46.809  24.387  1.00 41.15           H
HETATM 4641  O   HOH A 317       0.777  61.928  25.593  1.00 33.93           O
HETATM 4642  H1  HOH A 317       0.580  61.112  25.619  1.00 40.74           H
HETATM 4643  H2  HOH A 317       1.108  62.074  24.834  1.00 40.74           H
HETATM 4644  O   HOH A 318      14.275  58.903  40.706  1.00 27.29           O
HETATM 4645  H1  HOH A 318      14.492  58.158  40.384  1.00 32.76           H
HETATM 4646  H2  HOH A 318      14.956  59.209  41.091  1.00 32.76           H
HETATM 4647  O   HOH A 319      11.497  65.315  25.110  1.00 39.57           O
HETATM 4648  H1  HOH A 319      12.039  64.676  25.172  1.00 47.49           H
HETATM 4649  H2  HOH A 319      11.617  65.664  24.355  1.00 47.49           H
HETATM 4650  O   HOH A 320     -15.316  57.465  39.617  1.00 29.25           O
HETATM 4651  H1  HOH A 320     -15.730  57.321  40.333  1.00 35.12           H
HETATM 4652  H2  HOH A 320     -15.189  58.294  39.571  1.00 35.12           H
HETATM 4653  O   HOH A 321       7.095  36.214  40.569  1.00 46.07           O
HETATM 4654  H1  HOH A 321       7.179  36.044  39.750  1.00 55.30           H
HETATM 4655  H2  HOH A 321       6.451  35.752  40.848  1.00 55.30           H
HETATM 4656  O   HOH A 322      12.776  40.962  47.679  1.00 40.28           O
HETATM 4657  H1  HOH A 322      12.137  40.522  48.000  1.00 48.35           H
HETATM 4658  H2  HOH A 322      13.304  41.121  48.312  1.00 48.35           H
HETATM 4659  O   HOH A 323      -1.413  64.714  20.153  1.00 32.29           O
HETATM 4660  H1  HOH A 323      -1.177  65.494  19.950  1.00 38.77           H
HETATM 4661  H2  HOH A 323      -2.245  64.677  20.050  1.00 38.77           H
HETATM 4662  O   HOH A 324       6.250  45.846  41.220  1.00 28.62           O
HETATM 4663  H1  HOH A 324       5.590  45.780  41.736  1.00 34.37           H
HETATM 4664  H2  HOH A 324       6.056  46.433  40.651  1.00 34.37           H
HETATM 4665  O   HOH A 325     -13.361  56.029  29.896  1.00 35.22           O
HETATM 4666  H1  HOH A 325     -13.711  55.680  30.575  1.00 42.28           H
HETATM 4667  H2  HOH A 325     -13.713  56.785  29.802  1.00 42.28           H
HETATM 4668  O   HOH A 326     -17.560  54.187  63.723  1.00 43.52           O
HETATM 4669  H1  HOH A 326     -18.092  54.186  64.373  1.00 52.23           H
HETATM 4670  H2  HOH A 326     -17.675  54.913  63.317  1.00 52.23           H
HETATM 4671  O   HOH A 327       8.347  46.898  42.710  1.00 29.21           O
HETATM 4672  H1  HOH A 327       8.035  47.098  43.464  1.00 35.07           H
HETATM 4673  H2  HOH A 327       7.713  46.580  42.261  1.00 35.07           H
HETATM 4674  O   HOH A 329      26.417  44.656  33.591  1.00 34.67           O
HETATM 4675  H1  HOH A 329      25.639  44.343  33.619  1.00 41.63           H
HETATM 4676  H2  HOH A 329      26.781  44.470  34.325  1.00 41.63           H
HETATM 4677  O   HOH A 330      -5.595  61.844  45.260  1.00 39.93           O
HETATM 4678  H1  HOH A 330      -5.075  62.245  44.736  1.00 47.94           H
HETATM 4679  H2  HOH A 330      -5.776  62.381  45.880  1.00 47.94           H
HETATM 4680  O   HOH A 331      19.813  48.754  53.978  1.00 43.00           O
HETATM 4681  H1  HOH A 331      19.967  47.928  53.958  1.00 51.61           H
HETATM 4682  H2  HOH A 331      20.507  49.137  53.699  1.00 51.61           H
HETATM 4683  O   HOH A 332       1.720  51.468  47.160  1.00 35.91           O
HETATM 4684  H1  HOH A 332       2.128  50.772  46.927  1.00 43.11           H
HETATM 4685  H2  HOH A 332       1.052  51.539  46.655  1.00 43.11           H
HETATM 4686  O   HOH A 333      -5.234  62.808  41.506  1.00 30.99           O
HETATM 4687  H1  HOH A 333      -5.409  62.163  40.997  1.00 37.21           H
HETATM 4688  H2  HOH A 333      -4.868  62.485  42.189  1.00 37.21           H
HETATM 4689  O   HOH A 334     -17.674  45.390  54.413  1.00 60.52           O
HETATM 4690  H1  HOH A 334     -18.338  45.902  54.455  1.00 72.63           H
HETATM 4691  H2  HOH A 334     -17.785  44.799  54.998  1.00 72.63           H
HETATM 4692  O   HOH A 335      18.206  57.731  40.424  1.00 29.97           O
HETATM 4693  H1  HOH A 335      18.482  58.018  39.685  1.00 35.98           H
HETATM 4694  H2  HOH A 335      18.280  56.894  40.404  1.00 35.98           H
HETATM 4695  O   HOH A 336       0.419  59.911  16.517  1.00 31.50           O
HETATM 4696  H1  HOH A 336      -0.339  59.582  16.672  1.00 37.81           H
HETATM 4697  H2  HOH A 336       0.346  60.369  15.817  1.00 37.81           H
HETATM 4698  O   HOH A 337      22.040  47.544  33.654  1.00 27.43           O
HETATM 4699  H1  HOH A 337      21.349  48.021  33.616  1.00 32.93           H
HETATM 4700  H2  HOH A 337      22.024  47.155  34.398  1.00 32.93           H
HETATM 4701  O   HOH A 338       3.805  50.682  15.815  1.00 44.63           O
HETATM 4702  H1  HOH A 338       4.153  49.923  15.903  1.00 53.58           H
HETATM 4703  H2  HOH A 338       4.307  51.122  15.305  1.00 53.58           H
HETATM 4704  O   HOH A 339     -14.623  58.937  61.023  1.00 42.87           O
HETATM 4705  H1  HOH A 339     -14.714  58.952  61.858  1.00 51.46           H
HETATM 4706  H2  HOH A 339     -15.244  59.405  60.703  1.00 51.46           H
HETATM 4707  O   HOH A 341      -4.667  55.167  43.589  1.00 37.90           O
HETATM 4708  H1  HOH A 341      -5.386  54.764  43.427  1.00 45.49           H
HETATM 4709  H2  HOH A 341      -4.464  55.592  42.894  1.00 45.49           H
HETATM 4710  O   HOH A 342      -0.659  64.407  31.310  1.00 43.66           O
HETATM 4711  H1  HOH A 342      -0.534  63.838  31.915  1.00 52.40           H
HETATM 4712  H2  HOH A 342       0.101  64.647  31.042  1.00 52.40           H
HETATM 4713  O   HOH A 343      28.847  43.657  35.192  1.00 56.25           O
HETATM 4714  H1  HOH A 343      28.516  43.076  35.700  1.00 67.52           H
HETATM 4715  H2  HOH A 343      29.609  43.838  35.494  1.00 67.52           H
HETATM 4716  O   HOH A 344       3.421  46.509  20.777  1.00 32.94           O
HETATM 4717  H1  HOH A 344       4.186  46.621  21.104  1.00 39.54           H
HETATM 4718  H2  HOH A 344       3.324  47.094  20.182  1.00 39.54           H
HETATM 4719  O   HOH A 345      -7.735  46.222  39.644  1.00 52.18           O
HETATM 4720  H1  HOH A 345      -8.082  45.481  39.456  1.00 62.63           H
HETATM 4721  H2  HOH A 345      -6.934  46.185  39.394  1.00 62.63           H
HETATM 4722  O   HOH A 346     -17.011  55.663  52.847  1.00 51.30           O
HETATM 4723  H1  HOH A 346     -17.833  55.833  52.812  1.00 61.58           H
HETATM 4724  H2  HOH A 346     -16.729  55.667  52.056  1.00 61.58           H
HETATM 4725  O   HOH A 347     -13.274  43.963  35.978  1.00 56.40           O
HETATM 4726  H1  HOH A 347     -14.032  43.601  35.994  1.00 67.69           H
HETATM 4727  H2  HOH A 347     -13.063  44.047  35.169  1.00 67.69           H
HETATM 4728  O   HOH A 348      12.004  60.189  39.550  1.00 20.18           O
HETATM 4729  H1  HOH A 348      11.953  60.676  40.233  1.00 24.23           H
HETATM 4730  H2  HOH A 348      12.569  59.591  39.721  1.00 24.23           H
HETATM 4731  O   HOH A 349      -6.905  62.187  38.134  1.00 31.72           O
HETATM 4732  H1  HOH A 349      -7.347  61.729  38.682  1.00 38.08           H
HETATM 4733  H2  HOH A 349      -6.123  62.241  38.438  1.00 38.08           H
HETATM 4734  O   HOH A 350     -16.936  56.686  61.178  1.00 51.49           O
HETATM 4735  H1  HOH A 350     -16.139  56.508  61.373  1.00 61.80           H
HETATM 4736  H2  HOH A 350     -17.219  56.049  60.709  1.00 61.80           H
HETATM 4737  O   HOH A 351      21.383  49.494  31.473  1.00 32.26           O
HETATM 4738  H1  HOH A 351      20.757  49.986  31.740  1.00 38.73           H
HETATM 4739  H2  HOH A 351      22.095  49.821  31.776  1.00 38.73           H
HETATM 4740  O   HOH A 352      -3.218  58.301  68.616  1.00 42.03           O
HETATM 4741  H1  HOH A 352      -3.888  57.822  68.451  1.00 50.46           H
HETATM 4742  H2  HOH A 352      -3.290  58.552  69.415  1.00 50.46           H
HETATM 4743  O   HOH A 354      -3.982  54.267  18.918  1.00 45.61           O
HETATM 4744  H1  HOH A 354      -4.663  54.753  18.846  1.00 54.75           H
HETATM 4745  H2  HOH A 354      -3.803  53.984  18.148  1.00 54.75           H
HETATM 4746  O   HOH A 356       0.487  43.082  23.806  1.00 41.54           O
HETATM 4747  H1  HOH A 356       0.761  43.774  23.416  1.00 49.86           H
HETATM 4748  H2  HOH A 356      -0.344  43.050  23.688  1.00 49.86           H
HETATM 4749  O   HOH A 358      12.670  34.442  50.293  1.00 44.44           O
HETATM 4750  H1  HOH A 358      12.759  34.908  49.600  1.00 53.34           H
HETATM 4751  H2  HOH A 358      13.354  34.572  50.763  1.00 53.34           H
HETATM 4752  O   HOH A 359      24.197  36.441  29.897  1.00 35.79           O
HETATM 4753  H1  HOH A 359      23.407  36.639  30.100  1.00 42.96           H
HETATM 4754  H2  HOH A 359      24.697  36.958  30.331  1.00 42.96           H
HETATM 4755  O   HOH A 360      26.876  48.811  49.976  1.00 52.95           O
HETATM 4756  H1  HOH A 360      26.306  49.398  49.787  1.00 63.55           H
HETATM 4757  H2  HOH A 360      26.786  48.195  49.412  1.00 63.55           H
HETATM 4758  O   HOH A 361     -11.670  65.114  28.130  1.00 46.43           O
HETATM 4759  H1  HOH A 361     -11.676  64.429  27.643  1.00 55.73           H
HETATM 4760  H2  HOH A 361     -12.381  65.532  27.969  1.00 55.73           H
HETATM 4761  O   HOH A 362      -5.376  51.077  19.916  1.00 44.51           O
HETATM 4762  H1  HOH A 362      -4.872  51.547  19.436  1.00 53.43           H
HETATM 4763  H2  HOH A 362      -5.296  50.285  19.649  1.00 53.43           H
HETATM 4764  O   HOH A 363     -15.488  59.688  55.085  1.00 74.63           O
HETATM 4765  H1  HOH A 363     -15.268  59.751  54.277  1.00 89.57           H
HETATM 4766  H2  HOH A 363     -14.982  59.112  55.429  1.00 89.57           H
HETATM 4767  O   HOH A 364       5.122  37.291  29.311  1.00 38.61           O
HETATM 4768  H1  HOH A 364       4.518  37.225  28.730  1.00 46.35           H
HETATM 4769  H2  HOH A 364       4.742  37.264  30.060  1.00 46.35           H
HETATM 4770  O   HOH A 365     -12.562  59.291  62.441  1.00 44.29           O
HETATM 4771  H1  HOH A 365     -12.627  58.736  61.814  1.00 53.16           H
HETATM 4772  H2  HOH A 365     -11.923  59.037  62.924  1.00 53.16           H
HETATM 4773  O   HOH A 366      -6.421  45.584  37.700  1.00 37.89           O
HETATM 4774  H1  HOH A 366      -6.432  45.032  37.067  1.00 45.48           H
HETATM 4775  H2  HOH A 366      -5.690  45.995  37.651  1.00 45.48           H
HETATM 4776  O   HOH A 367     -17.716  58.750  60.990  1.00 45.86           O
HETATM 4777  H1  HOH A 367     -17.399  58.946  61.744  1.00 55.05           H
HETATM 4778  H2  HOH A 367     -17.088  58.416  60.543  1.00 55.05           H
HETATM 4779  O   HOH A 368      -0.079  40.113  26.028  1.00 60.49           O
HETATM 4780  H1  HOH A 368      -0.653  39.766  26.533  1.00 72.60           H
HETATM 4781  H2  HOH A 368      -0.430  40.801  25.697  1.00 72.60           H
HETATM 4782  O   HOH A 369     -23.702  52.748  35.637  1.00 38.89           O
HETATM 4783  H1  HOH A 369     -23.488  53.551  35.763  1.00 46.68           H
HETATM 4784  H2  HOH A 369     -23.883  52.671  34.820  1.00 46.68           H
HETATM 4785  O   HOH A 370      20.095  36.291  47.938  1.00 54.71           O
HETATM 4786  H1  HOH A 370      20.665  36.904  47.875  1.00 65.67           H
HETATM 4787  H2  HOH A 370      19.394  36.641  48.242  1.00 65.67           H
HETATM 4788  O   HOH A 371      27.432  34.929  30.225  1.00 47.90           O
HETATM 4789  H1  HOH A 371      27.761  34.309  29.763  1.00 57.49           H
HETATM 4790  H2  HOH A 371      26.603  34.919  30.090  1.00 57.49           H
HETATM 4791  O   HOH A 373     -17.702  45.715  52.132  1.00 61.87           O
HETATM 4792  H1  HOH A 373     -17.984  46.506  52.152  1.00 74.26           H
HETATM 4793  H2  HOH A 373     -17.072  45.667  52.686  1.00 74.26           H
HETATM 4794  O   HOH A 374     -14.334  48.821  68.707  1.00 57.86           O
HETATM 4795  H1  HOH A 374     -14.120  48.267  69.301  1.00 69.44           H
HETATM 4796  H2  HOH A 374     -15.119  49.068  68.876  1.00 69.44           H
HETATM 4797  O   HOH A 376     -21.425  48.372  35.526  1.00 37.65           O
HETATM 4798  H1  HOH A 376     -22.057  48.836  35.223  1.00 45.20           H
HETATM 4799  H2  HOH A 376     -21.757  47.641  35.773  1.00 45.20           H
HETATM 4800  O   HOH A 377     -15.337  46.432  30.381  1.00 38.55           O
HETATM 4801  H1  HOH A 377     -15.733  45.973  29.800  1.00 46.28           H
HETATM 4802  H2  HOH A 377     -15.578  46.136  31.130  1.00 46.28           H
HETATM 4803  O   HOH A 378     -12.602  46.680  30.591  1.00 27.95           O
HETATM 4804  H1  HOH A 378     -13.404  46.930  30.598  1.00 33.56           H
HETATM 4805  H2  HOH A 378     -12.229  47.042  31.250  1.00 33.56           H
HETATM 4806  O   HOH A 379     -15.109  48.086  32.626  1.00 36.80           O
HETATM 4807  H1  HOH A 379     -15.067  48.063  31.788  1.00 44.18           H
HETATM 4808  H2  HOH A 379     -14.397  48.443  32.895  1.00 44.18           H
HETATM 4809  O   HOH A 380      10.805  56.728  18.226  1.00 40.20           O
HETATM 4810  H1  HOH A 380      10.742  55.939  18.507  1.00 48.26           H
HETATM 4811  H2  HOH A 380      10.374  56.765  17.506  1.00 48.26           H
HETATM 4812  O   HOH A 381      -5.186  64.537  21.128  1.00 43.98           O
HETATM 4813  H1  HOH A 381      -6.004  64.512  21.319  1.00 52.79           H
HETATM 4814  H2  HOH A 381      -4.906  63.746  21.158  1.00 52.79           H
HETATM 4815  O   HOH A 382       8.230  66.148  24.275  1.00 43.94           O
HETATM 4816  H1  HOH A 382       8.246  65.517  23.720  1.00 52.75           H
HETATM 4817  H2  HOH A 382       8.927  66.082  24.738  1.00 52.75           H
HETATM 4818  O   HOH A 383      17.111  62.712  29.222  1.00 29.92           O
HETATM 4819  H1  HOH A 383      17.337  63.521  29.199  1.00 35.92           H
HETATM 4820  H2  HOH A 383      16.364  62.679  29.605  1.00 35.92           H
HETATM 4821  O   HOH A 384      12.276  67.554  32.095  1.00 43.48           O
HETATM 4822  H1  HOH A 384      12.731  66.857  32.203  1.00 52.19           H
HETATM 4823  H2  HOH A 384      12.176  67.653  31.267  1.00 52.19           H
HETATM 4824  O   HOH A 385      27.752  53.473  38.743  1.00 46.21           O
HETATM 4825  H1  HOH A 385      27.791  52.654  38.560  1.00 55.47           H
HETATM 4826  H2  HOH A 385      27.699  53.532  39.579  1.00 55.47           H
HETATM 4827  O   HOH A 386      30.391  52.650  36.659  1.00 33.82           O
HETATM 4828  H1  HOH A 386      29.901  53.124  37.150  1.00 40.60           H
HETATM 4829  H2  HOH A 386      30.693  52.032  37.142  1.00 40.60           H
HETATM 4830  O   HOH A 387      24.922  55.570  31.081  1.00 38.10           O
HETATM 4831  H1  HOH A 387      25.462  55.465  30.447  1.00 45.74           H
HETATM 4832  H2  HOH A 387      25.184  55.076  31.708  1.00 45.74           H
HETATM 4833  O   HOH A 389      16.201  40.307  49.870  1.00 49.58           O
HETATM 4834  H1  HOH A 389      16.658  39.989  49.241  1.00 59.52           H
HETATM 4835  H2  HOH A 389      16.741  40.545  50.467  1.00 59.52           H
HETATM 4836  O   HOH A 391       7.379  50.174  41.696  1.00 20.97           O
HETATM 4837  H1  HOH A 391       7.959  50.006  41.112  1.00 25.18           H
HETATM 4838  H2  HOH A 391       7.399  51.003  41.827  1.00 25.18           H
HETATM 4839  O   HOH A 392       1.902  41.741  34.242  1.00 42.56           O
HETATM 4840  H1  HOH A 392       2.154  41.450  33.495  1.00 51.09           H
HETATM 4841  H2  HOH A 392       2.592  41.989  34.652  1.00 51.09           H
HETATM 4842  O   HOH A 393     -12.984  55.021  32.270  1.00 30.04           O
HETATM 4843  H1  HOH A 393     -12.514  55.567  32.704  1.00 36.06           H
HETATM 4844  H2  HOH A 393     -12.452  54.503  31.877  1.00 36.06           H
HETATM 4845  O   HOH A 394      10.393  64.594  40.297  1.00 29.75           O
HETATM 4846  H1  HOH A 394       9.593  64.455  40.512  1.00 35.72           H
HETATM 4847  H2  HOH A 394      10.517  65.424  40.348  1.00 35.72           H
HETATM 4848  O   HOH A 396       1.887  45.724  22.969  1.00 46.81           O
HETATM 4849  H1  HOH A 396       2.709  45.664  22.808  1.00 56.19           H
HETATM 4850  H2  HOH A 396       1.806  45.779  23.803  1.00 56.19           H
HETATM 4851  O   HOH A 397      -6.461  65.402  40.656  1.00 48.76           O
HETATM 4852  H1  HOH A 397      -6.522  64.841  41.278  1.00 58.53           H
HETATM 4853  H2  HOH A 397      -6.845  65.067  39.988  1.00 58.53           H
HETATM 4854  O   HOH A 398      -1.533  68.556  44.257  1.00 45.22           O
HETATM 4855  H1  HOH A 398      -0.822  68.910  44.530  1.00 54.28           H
HETATM 4856  H2  HOH A 398      -1.935  68.264  44.934  1.00 54.28           H
HETATM 4857  O   HOH A 399      -6.393  70.519  43.685  1.00 43.96           O
HETATM 4858  H1  HOH A 399      -6.775  70.338  44.411  1.00 52.77           H
HETATM 4859  H2  HOH A 399      -5.847  71.137  43.846  1.00 52.77           H
HETATM 4860  O   HOH A 400      -5.943  60.579  19.124  1.00 72.86           O
HETATM 4861  H1  HOH A 400      -5.446  61.048  18.635  1.00 87.45           H
HETATM 4862  H2  HOH A 400      -5.787  60.807  19.917  1.00 87.45           H
HETATM 4863  O   HOH A 401       4.782  59.577  18.420  1.00 31.80           O
HETATM 4864  H1  HOH A 401       5.362  59.051  18.117  1.00 38.18           H
HETATM 4865  H2  HOH A 401       4.999  60.349  18.169  1.00 38.18           H
HETATM 4866  O   HOH A 402       9.925  54.696  43.968  1.00 71.18           O
HETATM 4867  H1  HOH A 402       9.298  55.250  44.041  1.00 85.43           H
HETATM 4868  H2  HOH A 402       9.708  54.022  44.420  1.00 85.43           H
HETATM 4869  O   HOH A 403       4.314  53.905  48.946  1.00 46.22           O
HETATM 4870  H1  HOH A 403       4.902  54.246  48.453  1.00 55.48           H
HETATM 4871  H2  HOH A 403       3.816  53.447  48.448  1.00 55.48           H
HETATM 4872  O   HOH A 404      16.930  45.359  17.659  1.00 45.85           O
HETATM 4873  H1  HOH A 404      16.949  44.527  17.541  1.00 55.04           H
HETATM 4874  H2  HOH A 404      16.233  45.641  17.286  1.00 55.04           H
HETATM 4875  O   HOH A 405      21.554  49.189  21.566  1.00 61.44           O
HETATM 4876  H1  HOH A 405      21.801  48.459  21.901  1.00 73.75           H
HETATM 4877  H2  HOH A 405      21.647  49.773  22.162  1.00 73.75           H
HETATM 4878  O   HOH A 406      28.924  42.357  31.041  1.00 47.03           O
HETATM 4879  H1  HOH A 406      29.524  42.699  30.562  1.00 56.45           H
HETATM 4880  H2  HOH A 406      28.791  42.887  31.678  1.00 56.45           H
HETATM 4881  O   HOH A 407      15.235  66.422  23.613  1.00 66.27           O
HETATM 4882  H1  HOH A 407      14.458  66.364  23.298  1.00 79.54           H
HETATM 4883  H2  HOH A 407      15.192  66.163  24.411  1.00 79.54           H
HETATM 4884  O   HOH A 408      30.437  40.639  37.035  1.00 53.89           O
HETATM 4885  H1  HOH A 408      29.652  40.872  36.848  1.00 64.68           H
HETATM 4886  H2  HOH A 408      30.923  41.315  36.923  1.00 64.68           H
HETATM 4887  O   HOH A 409      33.043  43.245  42.148  1.00 34.48           O
HETATM 4888  H1  HOH A 409      33.735  43.131  41.687  1.00 41.39           H
HETATM 4889  H2  HOH A 409      33.297  43.467  42.917  1.00 41.39           H
HETATM 4890  O   HOH A 410      19.653  50.732  59.645  1.00 50.27           O
HETATM 4891  H1  HOH A 410      19.105  51.293  59.345  1.00 60.34           H
HETATM 4892  H2  HOH A 410      20.322  51.164  59.912  1.00 60.34           H
HETATM 4893  O   HOH A 411       9.609  46.964  48.899  1.00 55.17           O
HETATM 4894  H1  HOH A 411      10.244  47.336  48.495  1.00 66.22           H
HETATM 4895  H2  HOH A 411       8.975  46.902  48.352  1.00 66.22           H
HETATM 4896  O   HOH A 412       0.857  65.093  28.630  1.00 52.13           O
HETATM 4897  H1  HOH A 412       1.280  65.427  27.986  1.00 62.57           H
HETATM 4898  H2  HOH A 412       1.338  64.481  28.946  1.00 62.57           H
HETATM 4899  O   HOH A 413     -11.334  59.176  33.212  1.00 46.96           O
HETATM 4900  H1  HOH A 413     -11.889  59.796  33.100  1.00 56.36           H
HETATM 4901  H2  HOH A 413     -11.103  59.199  34.019  1.00 56.36           H
HETATM 4902  O   HOH A 414     -10.652  44.458  25.655  1.00 45.37           O
HETATM 4903  H1  HOH A 414     -10.218  45.158  25.823  1.00 54.46           H
HETATM 4904  H2  HOH A 414     -11.466  44.654  25.728  1.00 54.46           H
HETATM 4905  O   HOH A 415       1.834  41.157  37.985  1.00 45.64           O
HETATM 4906  H1  HOH A 415       2.106  40.919  37.226  1.00 54.78           H
HETATM 4907  H2  HOH A 415       2.112  41.940  38.107  1.00 54.78           H
HETATM 4908  O   HOH A 416      31.084  47.247  49.021  1.00 36.33           O
HETATM 4909  H1  HOH A 416      31.075  46.944  48.237  1.00 43.61           H
HETATM 4910  H2  HOH A 416      31.735  47.775  49.070  1.00 43.61           H
HETATM 4911  O   HOH A 417       8.319  42.345  50.224  1.00 69.36           O
HETATM 4912  H1  HOH A 417       9.157  42.346  50.174  1.00 83.24           H
HETATM 4913  H2  HOH A 417       8.104  43.005  50.696  1.00 83.24           H
HETATM 4914  O   HOH A 418      14.870  45.086  50.610  1.00 33.99           O
HETATM 4915  H1  HOH A 418      14.965  45.772  50.135  1.00 40.80           H
HETATM 4916  H2  HOH A 418      14.832  44.431  50.086  1.00 40.80           H
HETATM 4917  O   HOH A 420      23.214  53.986  19.890  1.00 42.88           O
HETATM 4918  H1  HOH A 420      22.995  53.510  20.546  1.00 51.48           H
[truncated: 6,013 more chars]
