# Supplementary material for: High-throughput quantum-mechanics/molecular-mechanics (ONIOM) macromolecular crystallographic refinement with PHENIX/DivCon: the impact of mixed Hamiltonian methods on ligand and protein structure
Source: Acta Crystallogr D Struct Biol. 2018 Oct 29;74(Pt 11):1063–77. doi: 10.1107/S2059798318012913 (PMC6213575; doi:10.1107/S2059798318012913)
Supplement: Supplementary file 4 [file d-74-01063-sup4.gz › results_PHENIX/1KZK-H_refine_001.pdb]

REMARK Date 2017-01-10 Time 17:40:24 EST -0500 (1484088024.52 s)
REMARK PHENIX refinement
REMARK 
REMARK ****************** INPUT FILES AND LABELS ******************************
REMARK Reflections:
REMARK   file name      : 1KZK.sf
REMARK   labels         : ['r1kzksf,wavelength_id=1,_refln.F_meas_au,_refln.F_meas_sigma_au']
REMARK R-free flags:
REMARK   file name      : 1KZK.sf
REMARK   label          : r1kzksf,wavelength_id=1,_refln.status
REMARK   test_flag_value: 0
REMARK Model file name(s): 
REMARK   /scratch/oleg/2711061.gondor.quantumbioinc.com/1KZK-H.pdb
REMARK 
REMARK ******************** REFINEMENT SUMMARY: QUICK FACTS *******************
REMARK Start: r_work = 0.1957 r_free = 0.2108 bonds = 0.018 angles = 2.284
REMARK Final: r_work = 0.1871 r_free = 0.2081 bonds = 0.009 angles = 1.014
REMARK ************************************************************************
REMARK 
REMARK ****************** REFINEMENT STATISTICS STEP BY STEP ******************
REMARK leading digit, like 1_, means number of macro-cycle                     
REMARK 0    : statistics at the very beginning when nothing is done yet        
REMARK 1_bss: bulk solvent correction and/or (anisotropic) scaling             
REMARK 1_xyz: refinement of coordinates                                        
REMARK 1_adp: refinement of ADPs (Atomic Displacement Parameters)              
REMARK 1_occ: refinement of occupancies                                        
REMARK ------------------------------------------------------------------------
REMARK  stage       r-work r-free bonds angles b_min b_max b_ave n_water shift
REMARK       0    : 0.2515 0.2499 0.018  2.28   3.7  93.8  14.5 669      0.000
REMARK       1_bss: 0.1957 0.2108 0.018  2.28   3.4  93.6  14.2 669      0.000
REMARK 1_settarget: 0.1957 0.2108 0.018  2.28   3.4  93.6  14.2 669      0.000
REMARK       1_nqh: 0.1957 0.2108 0.018  2.28   3.4  93.6  14.2 669      0.000
REMARK    1_weight: 0.1957 0.2108 0.018  2.28   3.4  93.6  14.2 669      0.000
REMARK    1_checkH: 0.1957 0.2106 0.018  2.28   3.4  93.6  14.2 669      0.228
REMARK    1_xyzrec: 0.1950 0.2131 0.011  1.01   3.4  93.6  14.2 669      0.290
REMARK    1_checkH: 0.1950 0.2132 0.011  1.01   3.4  93.6  14.2 669      0.290
REMARK   1_regHxyz: 0.1954 0.2137 0.011  1.01   3.4  93.6  14.2 669      0.306
REMARK       1_adp: 0.1956 0.2189 0.011  1.01   4.4  88.6  14.1 669      0.306
REMARK   1_regHadp: 0.1954 0.2183 0.011  1.01   4.4  88.6  14.1 669      0.306
REMARK       1_occ: 0.1938 0.2172 0.011  1.01   4.4  88.6  14.1 669      0.306
REMARK       2_bss: 0.1928 0.2156 0.011  1.01   3.9  88.0  13.6 669      0.306
REMARK 2_settarget: 0.1928 0.2156 0.011  1.01   3.9  88.0  13.6 669      0.306
REMARK 2_updatecdl: 0.1928 0.2156 0.011  1.02   3.9  88.0  13.6 669      0.306
REMARK       2_nqh: 0.1928 0.2156 0.011  1.02   3.9  88.0  13.6 669      0.306
REMARK    2_weight: 0.1928 0.2156 0.011  1.02   3.9  88.0  13.6 669      0.306
REMARK    2_checkH: 0.1928 0.2156 0.011  1.02   3.9  88.0  13.6 669      0.306
REMARK    2_xyzrec: 0.1908 0.2111 0.009  1.00   3.9  88.0  13.6 669      0.307
REMARK    2_checkH: 0.1908 0.2111 0.009  1.00   3.9  88.0  13.6 669      0.307
REMARK   2_regHxyz: 0.1910 0.2112 0.009  1.00   3.9  88.0  13.6 669      0.309
REMARK       2_adp: 0.1881 0.2073 0.009  1.00   4.3  85.1  13.2 669      0.309
REMARK   2_regHadp: 0.1883 0.2072 0.009  1.00   4.3  85.1  13.2 669      0.309
REMARK       2_occ: 0.1882 0.2078 0.009  1.00   4.3  85.1  13.2 669      0.309
REMARK       3_bss: 0.1876 0.2073 0.009  1.00   4.1  84.9  12.9 669      0.309
REMARK 3_settarget: 0.1876 0.2073 0.009  1.00   4.1  84.9  12.9 669      0.309
REMARK 3_updatecdl: 0.1876 0.2073 0.009  1.01   4.1  84.9  12.9 669      0.309
REMARK       3_nqh: 0.1877 0.2071 0.009  1.01   4.1  84.9  12.9 669      0.311
REMARK    3_weight: 0.1877 0.2071 0.009  1.01   4.1  84.9  12.9 669      0.311
REMARK    3_checkH: 0.1877 0.2071 0.009  1.01   4.1  84.9  12.9 669      0.311
REMARK    3_xyzrec: 0.1867 0.2070 0.009  1.01   4.1  84.9  12.9 669      0.318
REMARK    3_checkH: 0.1867 0.2070 0.009  1.01   4.1  84.9  12.9 669      0.318
REMARK   3_regHxyz: 0.1869 0.2072 0.009  1.01   4.1  84.9  12.9 669      0.320
REMARK       3_adp: 0.1873 0.2088 0.009  1.01   4.5  82.8  12.8 669      0.320
REMARK   3_regHadp: 0.1874 0.2089 0.009  1.01   4.5  82.8  12.8 669      0.320
REMARK       3_occ: 0.1873 0.2091 0.009  1.01   4.5  82.8  12.8 669      0.320
REMARK         end: 0.1871 0.2081 0.009  1.01   4.3  82.5  12.6 669      0.320
REMARK ------------------------------------------------------------------------
REMARK MODEL CONTENT.
REMARK  ELEMENT        ATOM RECORD COUNT   OCCUPANCY SUM
REMARK        C                     1014         1003.83
REMARK        H                     2107         2048.72
REMARK        O                      488          474.93
REMARK        N                      263          259.82
REMARK        S                        9            7.81
REMARK     Cl1-                        5            5.00
REMARK      O1-                       18           17.81
REMARK    TOTAL                     3904         3817.91
REMARK -----------------------------------------------------------------------
REMARK r_free_flags.md5.hexdigest eb4064408b53a2a2524a9762ff00556f
REMARK 
REMARK IF THIS FILE IS FOR PDB DEPOSITION: REMOVE ALL FROM THIS LINE UP.
REMARK   3
REMARK   3 REFINEMENT.
REMARK   3   PROGRAM     : PHENIX (1.11.1_2575: ???)
REMARK   3   AUTHORS     : Adams,Afonine,Bunkoczi,Burnley,Chen,Dar,Davis,
REMARK   3               : Draizen,Echols,Gildea,Gros,Grosse-Kunstleve,Headd,
REMARK   3               : Hintze,Hung,Ioerger,Liebschner,McCoy,McKee,Moriarty,
REMARK   3               : Oeffner,Poon,Read,Richardson,Richardson,Sacchettini,
REMARK   3               : Sauter,Sobolev,Storoni,Terwilliger,Williams,Zwart
REMARK   3
REMARK   3  REFINEMENT TARGET : ML
REMARK   3  
REMARK   3  DATA USED IN REFINEMENT.
REMARK   3   RESOLUTION RANGE HIGH (ANGSTROMS) : 1.090   
REMARK   3   RESOLUTION RANGE LOW  (ANGSTROMS) : 19.849  
REMARK   3   MIN(FOBS/SIGMA_FOBS)              : 1.33  
REMARK   3   COMPLETENESS FOR RANGE        (%) : 93.33 
REMARK   3   NUMBER OF REFLECTIONS             : 73858     
REMARK   3   NUMBER OF REFLECTIONS (NON-ANOMALOUS) : 73858     
REMARK   3  
REMARK   3  FIT TO DATA USED IN REFINEMENT.
REMARK   3   R VALUE     (WORKING + TEST SET) : 0.1878
REMARK   3   R VALUE            (WORKING SET) : 0.1871
REMARK   3   FREE R VALUE                     : 0.2081
REMARK   3   FREE R VALUE TEST SET SIZE   (%) : 3.07  
REMARK   3   FREE R VALUE TEST SET COUNT      : 2271      
REMARK   3  
REMARK   3  FIT TO DATA USED IN REFINEMENT (IN BINS).
REMARK   3   BIN  RESOLUTION RANGE  COMPL.    NWORK NFREE   RWORK  RFREE  CCWORK CCFREE
REMARK   3     1 19.8527 -  2.7454    0.99     5020   168  0.1590 0.1838   0.946  0.921
REMARK   3     2  2.7454 -  2.1800    1.00     4915   131  0.1656 0.1886   0.933  0.904
REMARK   3     3  2.1800 -  1.9047    1.00     4851   136  0.1593 0.1741   0.936  0.905
REMARK   3     4  1.9047 -  1.7307    1.00     4820   147  0.1710 0.1918   0.931  0.916
REMARK   3     5  1.7307 -  1.6067    1.00     4811   150  0.1738 0.1838   0.924  0.921
REMARK   3     6  1.6067 -  1.5120    1.00     4766   167  0.1849 0.1918   0.915  0.910
REMARK   3     7  1.5120 -  1.4363    1.00     4770   151  0.1951 0.2483   0.899  0.885
REMARK   3     8  1.4363 -  1.3738    1.00     4791   153  0.2152 0.2797   0.883  0.826
REMARK   3     9  1.3738 -  1.3209    1.00     4710   162  0.2305 0.2176   0.868  0.900
REMARK   3    10  1.3209 -  1.2753    0.99     4720   145  0.2342 0.2551   0.863  0.831
REMARK   3    11  1.2753 -  1.2355    0.97     4641   147  0.2429 0.2728   0.849  0.834
REMARK   3    12  1.2355 -  1.2001    0.94     4430   145  0.2494 0.2660   0.850  0.817
REMARK   3    13  1.2001 -  1.1686    0.88     4153   129  0.2594 0.2465   0.833  0.852
REMARK   3    14  1.1686 -  1.1400    0.81     3828   117  0.2670 0.2571   0.814  0.815
REMARK   3    15  1.1400 -  1.1141    0.72     3393   126  0.2862 0.3015   0.793  0.746
REMARK   3    16  1.1141 -  1.0904    0.63     2968    97  0.3172 0.3188   0.755  0.774
REMARK   3  
REMARK   3  BULK SOLVENT MODELLING.
REMARK   3   METHOD USED        : FLAT BULK SOLVENT MODEL
REMARK   3   SOLVENT RADIUS     : 1.11    
REMARK   3   SHRINKAGE RADIUS   : 0.90    
REMARK   3   GRID STEP FACTOR   : 4.00    
REMARK   3  
REMARK   3  ERROR ESTIMATES.
REMARK   3   COORDINATE ERROR (MAXIMUM-LIKELIHOOD BASED)     : 0.10    
REMARK   3   PHASE ERROR (DEGREES, MAXIMUM-LIKELIHOOD BASED) : 21.21   
REMARK   3  
REMARK   3  STRUCTURE FACTORS CALCULATION ALGORITHM : FFT
REMARK   3  
REMARK   3  RESTRAINTS LIBRARY
REMARK   3    GEOSTD + MON.LIB. + CDL v1.2
REMARK   3  
REMARK   3  DEVIATIONS FROM IDEAL VALUES.
REMARK   3                 RMSD     MAX  COUNT
REMARK   3   BOND      :  0.009   0.100   1595
REMARK   3   ANGLE     :  1.014   4.771   2159
REMARK   3   CHIRALITY :  0.088   0.268    251
REMARK   3   PLANARITY :  0.007   0.042    270
REMARK   3   DIHEDRAL  : 13.583  84.615    587
REMARK   3   MIN NONBONDED DISTANCE : 1.683 
REMARK   3  
REMARK   3  MOLPROBITY STATISTICS.
REMARK   3   ALL-ATOM CLASHSCORE : 3.10
REMARK   3   RAMACHANDRAN PLOT:
REMARK   3     OUTLIERS : 0.00  %
REMARK   3     ALLOWED  : 1.55  %
REMARK   3     FAVORED  : 98.45 %
REMARK   3   ROTAMER OUTLIERS : 0.61 %
REMARK   3   CBETA DEVIATIONS : 0
REMARK   3   PEPTIDE PLANE:
REMARK   3     CIS-PROLINE     : 0
REMARK   3     CIS-GENERAL     : 0
REMARK   3     TWISTED PROLINE : 0
REMARK   3     TWISTED GENERAL : 0
REMARK   3  
REMARK   3  ATOMIC DISPLACEMENT PARAMETERS.
REMARK   3   WILSON B : 8.90
REMARK   3   RMS(B_ISO_OR_EQUIVALENT_BONDED) : 2.95
REMARK   3   ATOMS          NUMBER OF ATOMS
REMARK   3                    ISO.  ANISO. 
REMARK   3    ALL         :   3904       0
REMARK   3    ALL (NO H)  :   1797       0
REMARK   3    SOLVENT     :    223       0
REMARK   3    NON-SOLVENT :   1574       0
REMARK   3    HYDROGENS   :   2107       0
REMARK   3
HELIX    1   1 ARG A   87  LEU A   90  1               Generated by MOE    4
HELIX    2   2 ARG B   87  LEU B   90  1               Generated by MOE    4
HELIX    3   3 THR B   91  ILE B   93  5               Generated by MOE    3
SHEET    1       GLN A   2  ILE A   3                  Generated by MOE
SHEET    2       LEU A  10  ILE A  15                  Generated by MOE
SHEET    3       GLN A  18  ALA A  22                  Generated by MOE
SHEET    4       LEU A  23  LEU A  24                  Generated by MOE
SHEET    5       VAL A  32  LEU A  33                  Generated by MOE
SHEET    6       LYS A  43  GLY A  49                  Generated by MOE
SHEET    7       GLY A  52  ILE A  66                  Generated by MOE
SHEET    8       HIS A  69  VAL A  75                  Generated by MOE
SHEET    9       LEU A  76  VAL A  77                  Generated by MOE
SHEET   10       ILE A  84  ILE A  85                  Generated by MOE
SHEET   11       THR A  96  ASN A  98                  Generated by MOE
SHEET   12       GLN B   2  ILE B   3                  Generated by MOE
SHEET   13       LEU B  10  ILE B  15                  Generated by MOE
SHEET   14       GLN B  18  ALA B  22                  Generated by MOE
SHEET   15       LEU B  23  LEU B  24                  Generated by MOE
SHEET   16       VAL B  32  GLU B  34                  Generated by MOE
SHEET   17       LYS B  43  GLY B  49                  Generated by MOE
SHEET   18       GLY B  52  ILE B  66                  Generated by MOE
SHEET   19       HIS B  69  VAL B  75                  Generated by MOE
SHEET   20       LEU B  76  GLY B  78                  Generated by MOE
SHEET   21       ILE B  84  ILE B  85                  Generated by MOE
SHEET   22       THR B  96  ASN B  98                  Generated by MOE
CRYST1   51.203   58.409   62.858  90.00  90.00  90.00 P 21 21 21
SCALE1      0.019530  0.000000  0.000000        0.00000
SCALE2      0.000000  0.017121  0.000000        0.00000
SCALE3      0.000000  0.000000  0.015909        0.00000
ATOM      1  N   PRO A   1      29.258   7.144  -2.857  1.00 17.27           N1+
ATOM      2  CA  PRO A   1      28.285   6.201  -3.421  1.00 16.86           C
ATOM      3  C   PRO A   1      26.853   6.498  -3.005  1.00 17.22           C
ATOM      4  O   PRO A   1      26.635   7.336  -2.131  1.00 13.01           O
ATOM      5  CB  PRO A   1      28.716   4.864  -2.819  1.00 21.34           C
ATOM      6  CG  PRO A   1      29.392   5.236  -1.553  1.00 23.31           C
ATOM      7  CD  PRO A   1      30.132   6.490  -1.870  1.00 21.22           C
ATOM      8  H2  PRO A   1      28.793   7.876  -2.446  1.00 20.77           H
ATOM      9  H3  PRO A   1      29.789   7.471  -3.587  1.00 20.77           H
ATOM     10  HA  PRO A   1      28.352   6.167  -4.388  1.00 20.27           H
ATOM     11  HB2 PRO A   1      27.936   4.314  -2.646  1.00 25.66           H
ATOM     12  HB3 PRO A   1      29.331   4.414  -3.420  1.00 25.66           H
ATOM     13  HG2 PRO A   1      28.730   5.394  -0.862  1.00 28.01           H
ATOM     14  HG3 PRO A   1      30.005   4.532  -1.290  1.00 28.01           H
ATOM     15  HD2 PRO A   1      30.222   7.041  -1.077  1.00 25.51           H
ATOM     16  HD3 PRO A   1      30.995   6.285  -2.263  1.00 25.51           H
ATOM     17  N   GLN A   2      25.898   5.811  -3.643  1.00 15.94           N
ATOM     18  CA  GLN A   2      24.483   5.833  -3.275  1.00 13.11           C
ATOM     19  C   GLN A   2      24.093   4.387  -3.024  1.00 18.82           C
ATOM     20  O   GLN A   2      23.932   3.608  -3.969  1.00 20.62           O
ATOM     21  CB  GLN A   2      23.643   6.455  -4.392  0.86 16.63           C
ATOM     22  CG  GLN A   2      22.153   6.524  -4.135  0.63 17.23           C
ATOM     23  CD  GLN A   2      21.466   7.507  -5.057  0.52 20.22           C
ATOM     24  OE1 GLN A   2      20.885   7.137  -6.080  0.43 20.63           O
ATOM     25  NE2 GLN A   2      21.518   8.776  -4.693  0.99 22.02           N
ATOM     26  H   GLN A   2      26.058   5.305  -4.320  1.00 19.17           H
ATOM     27  HA  GLN A   2      24.358   6.342  -2.459  1.00 15.77           H
ATOM     28  HB2 GLN A   2      23.953   7.363  -4.539  1.00 20.00           H
ATOM     29  HB3 GLN A   2      23.774   5.935  -5.200  0.94 20.00           H
ATOM     30  HG2 GLN A   2      21.764   5.648  -4.282  0.08 20.72           H
ATOM     31  HG3 GLN A   2      22.000   6.809  -3.220  0.91 20.72           H
ATOM     32 HE21 GLN A   2      21.926   9.000  -3.969  0.00 26.47           H
ATOM     33 HE22 GLN A   2      21.145   9.379  -5.179  0.51 26.47           H
ATOM     34  N   ILE A   3      23.980   4.018  -1.756  1.00 17.54           N
ATOM     35  CA  ILE A   3      23.866   2.627  -1.344  1.00 16.50           C
ATOM     36  C   ILE A   3      22.393   2.300  -1.126  1.00 17.30           C
ATOM     37  O   ILE A   3      21.704   2.988  -0.364  1.00 15.31           O
ATOM     38  CB  ILE A   3      24.683   2.375  -0.070  1.00 16.51           C
ATOM     39  CG1 ILE A   3      26.162   2.704  -0.333  1.00 20.27           C
ATOM     40  CG2 ILE A   3      24.486   0.944   0.420  1.00 21.63           C
ATOM     41  CD1 ILE A   3      27.057   2.560   0.868  1.00 21.24           C
ATOM     42  H   ILE A   3      23.966   4.571  -1.098  1.00 21.09           H
ATOM     43  HA  ILE A   3      24.208   2.052  -2.047  1.00 19.84           H
ATOM     44  HB  ILE A   3      24.359   2.976   0.619  1.00 19.85           H
ATOM     45 HG12 ILE A   3      26.495   2.108  -1.021  1.00 24.37           H
ATOM     46 HG13 ILE A   3      26.226   3.623  -0.638  1.00 24.37           H
ATOM     47 HG21 ILE A   3      25.011   0.810   1.224  1.00 26.00           H
ATOM     48 HG22 ILE A   3      23.545   0.803   0.611  1.00 26.00           H
ATOM     49 HG23 ILE A   3      24.778   0.330  -0.273  1.00 26.00           H
ATOM     50 HD11 ILE A   3      27.966   2.786   0.614  1.00 25.53           H
ATOM     51 HD12 ILE A   3      26.749   3.161   1.565  1.00 25.53           H
ATOM     52 HD13 ILE A   3      27.019   1.643   1.181  1.00 25.53           H
ATOM     53  N   THR A   4      21.896   1.269  -1.812  0.90 19.16           N
ATOM     54  CA  THR A   4      20.537   0.806  -1.566  0.90 15.55           C
ATOM     55  C   THR A   4      20.500  -0.241  -0.450  0.90 12.06           C
ATOM     56  O   THR A   4      21.520  -0.680   0.081  0.90 15.41           O
ATOM     57  CB  THR A   4      19.848   0.323  -2.850  0.90 25.27           C
ATOM     58  OG1 THR A   4      20.630  -0.670  -3.500  0.90 30.31           O
ATOM     59  CG2 THR A   4      19.615   1.459  -3.800  0.90 23.79           C
ATOM     60  H   THR A   4      22.321   0.829  -2.417  0.90 23.04           H
ATOM     61  HA  THR A   4      20.024   1.565  -1.248  0.90 18.71           H
ATOM     62  HB  THR A   4      18.985  -0.056  -2.620  0.90 30.37           H
ATOM     63  HG1 THR A   4      20.244  -0.926  -4.200  0.90 36.41           H
ATOM     64 HG21 THR A   4      19.180   1.134  -4.604  0.90 28.59           H
ATOM     65 HG22 THR A   4      19.050   2.129  -3.384  0.90 28.59           H
ATOM     66 HG23 THR A   4      20.461   1.867  -4.043  0.90 28.59           H
ATOM     67  N   LEU A   5      19.268  -0.619  -0.071  1.00 13.37           N
ATOM     68  CA  LEU A   5      19.016  -1.303   1.190  1.00 12.35           C
ATOM     69  C   LEU A   5      18.305  -2.655   1.014  1.00 13.50           C
ATOM     70  O   LEU A   5      17.670  -3.150   1.942  1.00 11.33           O
ATOM     71  CB  LEU A   5      18.262  -0.355   2.137  1.00 11.49           C
ATOM     72  CG  LEU A   5      19.001   0.964   2.499  1.00 10.90           C
ATOM     73  CD1 LEU A   5      18.127   1.946   3.273  1.00 10.97           C
ATOM     74  CD2 LEU A   5      20.252   0.677   3.273  1.00 11.89           C
ATOM     75  H   LEU A   5      18.559  -0.485  -0.539  1.00 16.08           H
ATOM     76  HA  LEU A   5      19.874  -1.490   1.603  1.00 14.86           H
ATOM     77  HB2 LEU A   5      17.421  -0.111   1.720  1.00 13.83           H
ATOM     78  HB3 LEU A   5      18.087  -0.826   2.966  1.00 13.83           H
ATOM     79  HG  LEU A   5      19.265   1.401   1.674  1.00 13.12           H
ATOM     80 HD11 LEU A   5      18.644   2.743   3.467  1.00 13.20           H
ATOM     81 HD12 LEU A   5      17.355   2.175   2.733  1.00 13.20           H
ATOM     82 HD13 LEU A   5      17.840   1.528   4.100  1.00 13.20           H
ATOM     83 HD21 LEU A   5      20.691   1.515   3.484  1.00 14.31           H
ATOM     84 HD22 LEU A   5      20.017   0.210   4.090  1.00 14.31           H
ATOM     85 HD23 LEU A   5      20.837   0.123   2.732  1.00 14.31           H
ATOM     86  N   TRP A   6      18.433  -3.306  -0.158  1.00 12.65           N
ATOM     87  CA  TRP A   6      17.859  -4.651  -0.327  1.00 11.04           C
ATOM     88  C   TRP A   6      18.588  -5.699   0.498  1.00 13.44           C
ATOM     89  O   TRP A   6      17.971  -6.690   0.916  1.00 15.94           O
ATOM     90  CB  TRP A   6      17.891  -5.081  -1.797  1.00 15.67           C
ATOM     91  CG  TRP A   6      17.417  -4.025  -2.707  1.00 13.26           C
ATOM     92  CD1 TRP A   6      18.182  -3.231  -3.510  1.00 17.88           C
ATOM     93  CD2 TRP A   6      16.063  -3.611  -2.913  1.00 15.40           C
ATOM     94  NE1 TRP A   6      17.389  -2.347  -4.202  1.00 18.14           N
ATOM     95  CE2 TRP A   6      16.082  -2.564  -3.855  1.00 21.17           C
ATOM     96  CE3 TRP A   6      14.834  -4.033  -2.401  1.00 15.30           C
ATOM     97  CZ2 TRP A   6      14.919  -1.929  -4.288  1.00 22.57           C
ATOM     98  CZ3 TRP A   6      13.686  -3.400  -2.833  1.00 15.93           C
ATOM     99  CH2 TRP A   6      13.737  -2.360  -3.768  1.00 19.67           C
ATOM    100  H   TRP A   6      18.838  -2.998  -0.851  1.00 15.23           H
ATOM    101  HA  TRP A   6      16.932  -4.636  -0.040  1.00 13.29           H
ATOM    102  HB2 TRP A   6      18.804  -5.302  -2.042  1.00 18.84           H
ATOM    103  HB3 TRP A   6      17.320  -5.856  -1.912  1.00 18.84           H
ATOM    104  HD1 TRP A   6      19.109  -3.273  -3.571  1.00 21.50           H
ATOM    105  HE1 TRP A   6      17.667  -1.758  -4.763  1.00 21.81           H
ATOM    106  HE3 TRP A   6      14.791  -4.720  -1.776  1.00 18.40           H
ATOM    107  HZ2 TRP A   6      14.949  -1.241  -4.913  1.00 27.13           H
ATOM    108  HZ3 TRP A   6      12.862  -3.669  -2.495  1.00 19.16           H
ATOM    109  HH2 TRP A   6      12.945  -1.955  -4.041  1.00 23.65           H
ATOM    110  N   LYS A   7      19.902  -5.516   0.698  1.00 12.19           N
ATOM    111  CA  LYS A   7      20.742  -6.318   1.572  1.00 11.59           C
ATOM    112  C   LYS A   7      21.362  -5.383   2.603  1.00 10.52           C
ATOM    113  O   LYS A   7      21.279  -4.157   2.470  1.00 12.97           O
ATOM    114  CB  LYS A   7      21.866  -6.981   0.761  1.00 23.55           C
ATOM    115  H   LYS A   7      20.344  -4.890   0.309  1.00 14.68           H
ATOM    116  HA  LYS A   7      20.217  -6.999   2.022  1.00 13.95           H
ATOM    117  HB1 LYS A   7      21.472  -7.524   0.061  1.00 28.30           H
ATOM    118  HB3 LYS A   7      22.396  -7.537   1.353  1.00 28.30           H
ATOM    119  N   ARG A   8      21.929  -5.972   3.645  1.00 13.11           N
ATOM    120  CA  ARG A   8      22.627  -5.192   4.661  1.00 11.98           C
ATOM    121  C   ARG A   8      23.695  -4.303   4.011  1.00 12.14           C
ATOM    122  O   ARG A   8      24.451  -4.781   3.143  1.00 13.07           O
ATOM    123  CB  ARG A   8      23.251  -6.121   5.701  1.00 13.09           C
ATOM    124  CG  ARG A   8      22.221  -6.855   6.579  1.00 17.45           C
ATOM    125  CD  ARG A   8      22.840  -7.435   7.862  0.92 18.87           C
ATOM    126  NE  ARG A   8      21.844  -7.920   8.826  0.63 14.70           N
ATOM    127  CZ  ARG A   8      22.124  -8.326  10.063  0.69 22.32           C
ATOM    128  NH1 ARG A   8      23.372  -8.291  10.504  1.00 26.20           N
ATOM    129  NH2 ARG A   8      21.153  -8.757  10.863  0.71 17.88           N1+
ATOM    130  H   ARG A   8      21.925  -6.820   3.789  1.00 15.78           H
ATOM    131  HA  ARG A   8      21.991  -4.616   5.114  1.00 14.42           H
ATOM    132  HB2 ARG A   8      23.781  -6.792   5.242  1.00 15.75           H
ATOM    133  HB3 ARG A   8      23.820  -5.597   6.286  1.00 15.75           H
ATOM    134  HG2 ARG A   8      21.524  -6.231   6.838  1.00 20.99           H
ATOM    135  HG3 ARG A   8      21.838  -7.588   6.073  1.00 20.99           H
ATOM    136  HD2 ARG A   8      23.412  -8.182   7.624  1.00 22.68           H
ATOM    137  HD3 ARG A   8      23.364  -6.744   8.297  0.00 22.68           H
ATOM    138  HE  ARG A   8      21.022  -7.943   8.574  0.16 17.68           H
ATOM    139 HH11 ARG A   8      24.003  -8.014   9.989  0.26 31.48           H
ATOM    140 HH12 ARG A   8      23.553  -8.550  11.304  1.00 31.48           H
ATOM    141 HH21 ARG A   8      20.340  -8.777  10.582  0.83 21.49           H
ATOM    142 HH22 ARG A   8      21.337  -9.012  11.663  1.00 21.49           H
ATOM    143  N   PRO A   9      23.781  -2.996   4.375  1.00 10.11           N
ATOM    144  CA  PRO A   9      24.814  -2.091   3.798  1.00 11.75           C
ATOM    145  C   PRO A   9      26.195  -2.281   4.424  1.00 10.04           C
ATOM    146  O   PRO A   9      26.669  -1.487   5.260  1.00  9.86           O
ATOM    147  CB  PRO A   9      24.245  -0.698   4.092  1.00 10.83           C
ATOM    148  CG  PRO A   9      23.379  -0.874   5.276  1.00  9.92           C
ATOM    149  CD  PRO A   9      22.756  -2.232   5.121  1.00  9.12           C
ATOM    150  HA  PRO A   9      24.876  -2.218   2.838  1.00 14.14           H
ATOM    151  HB2 PRO A   9      24.970  -0.083   4.287  1.00 13.04           H
ATOM    152  HB3 PRO A   9      23.728  -0.389   3.332  1.00 13.04           H
ATOM    153  HG2 PRO A   9      23.917  -0.834   6.082  1.00 11.95           H
ATOM    154  HG3 PRO A   9      22.697  -0.184   5.286  1.00 11.95           H
ATOM    155  HD2 PRO A   9      22.600  -2.634   5.990  1.00 10.99           H
ATOM    156  HD3 PRO A   9      21.937  -2.171   4.605  1.00 10.99           H
ATOM    157  N   LEU A  10      26.858  -3.358   3.997  1.00 10.25           N
ATOM    158  CA  LEU A  10      28.202  -3.705   4.454  1.00 10.50           C
ATOM    159  C   LEU A  10      29.257  -3.099   3.529  1.00  9.78           C
ATOM    160  O   LEU A  10      29.098  -3.077   2.301  1.00 11.59           O
ATOM    161  CB  LEU A  10      28.355  -5.227   4.454  1.00 10.70           C
ATOM    162  CG  LEU A  10      27.471  -6.020   5.429  1.00 13.92           C
ATOM    163  CD1 LEU A  10      27.543  -7.513   5.149  1.00 18.45           C
ATOM    164  CD2 LEU A  10      27.853  -5.771   6.861  1.00 14.65           C
ATOM    165  H   LEU A  10      26.539  -3.916   3.426  1.00 12.34           H
ATOM    166  HA  LEU A  10      28.342  -3.374   5.355  1.00 12.64           H
ATOM    167  HB2 LEU A  10      28.155  -5.550   3.561  1.00 12.89           H
ATOM    168  HB3 LEU A  10      29.277  -5.437   4.670  1.00 12.89           H
ATOM    169  HG  LEU A  10      26.549  -5.740   5.315  1.00 16.75           H
ATOM    170 HD11 LEU A  10      26.974  -7.981   5.781  1.00 22.18           H
ATOM    171 HD12 LEU A  10      27.237  -7.679   4.243  1.00 22.18           H
ATOM    172 HD13 LEU A  10      28.461  -7.809   5.248  1.00 22.18           H
ATOM    173 HD21 LEU A  10      27.271  -6.289   7.438  1.00 17.62           H
ATOM    174 HD22 LEU A  10      28.776  -6.041   6.992  1.00 17.62           H
ATOM    175 HD23 LEU A  10      27.755  -4.825   7.054  1.00 17.62           H
ATOM    176  N   VAL A  11      30.341  -2.585   4.124  1.00  8.53           N
ATOM    177  CA  VAL A  11      31.472  -2.048   3.371  1.00  8.36           C
ATOM    178  C   VAL A  11      32.767  -2.467   4.045  1.00  7.56           C
ATOM    179  O   VAL A  11      32.793  -2.868   5.213  1.00  8.79           O
ATOM    180  CB  VAL A  11      31.421  -0.510   3.262  1.00  9.21           C
ATOM    181  CG1 VAL A  11      30.136  -0.058   2.560  1.00 10.19           C
ATOM    182  CG2 VAL A  11      31.571   0.141   4.645  1.00  9.05           C
ATOM    183  H   VAL A  11      30.443  -2.538   4.977  1.00 10.28           H
ATOM    184  HA  VAL A  11      31.463  -2.417   2.474  1.00 10.07           H
ATOM    185  HB  VAL A  11      32.168  -0.215   2.718  1.00 11.10           H
ATOM    186 HG11 VAL A  11      30.130   0.910   2.506  1.00 12.27           H
ATOM    187 HG12 VAL A  11      30.112  -0.440   1.669  1.00 12.27           H
ATOM    188 HG13 VAL A  11      29.372  -0.365   3.073  1.00 12.27           H
ATOM    189 HG21 VAL A  11      31.535   1.106   4.545  1.00 10.90           H
ATOM    190 HG22 VAL A  11      30.847  -0.160   5.216  1.00 10.90           H
ATOM    191 HG23 VAL A  11      32.424  -0.120   5.026  1.00 10.90           H
ATOM    192  N   THR A  12      33.867  -2.358   3.288  1.00  7.98           N
ATOM    193  CA  THR A  12      35.202  -2.578   3.836  1.00  7.76           C
ATOM    194  C   THR A  12      35.728  -1.319   4.536  1.00  8.39           C
ATOM    195  O   THR A  12      35.621  -0.202   4.003  1.00  9.28           O
ATOM    196  CB  THR A  12      36.176  -3.005   2.725  1.00  8.32           C
ATOM    197  OG1 THR A  12      35.623  -4.089   1.961  1.00  9.57           O
ATOM    198  CG2 THR A  12      37.533  -3.431   3.297  1.00  9.82           C
ATOM    199  H   THR A  12      33.862  -2.156   2.452  1.00  9.62           H
ATOM    200  HA  THR A  12      35.162  -3.292   4.491  1.00  9.35           H
ATOM    201  HB  THR A  12      36.327  -2.251   2.134  1.00 10.03           H
ATOM    202  HG1 THR A  12      35.478  -4.749   2.461  1.00 11.53           H
ATOM    203 HG21 THR A  12      38.127  -3.695   2.577  1.00 11.83           H
ATOM    204 HG22 THR A  12      37.933  -2.693   3.783  1.00 11.83           H
ATOM    205 HG23 THR A  12      37.417  -4.181   3.901  1.00 11.83           H
ATOM    206  N   ILE A  13      36.280  -1.511   5.740  1.00  7.41           N
ATOM    207  CA  ILE A  13      36.962  -0.468   6.509  1.00  8.08           C
ATOM    208  C   ILE A  13      38.422  -0.871   6.754  1.00  6.97           C
ATOM    209  O   ILE A  13      38.787  -2.045   6.679  1.00  8.05           O
ATOM    210  CB  ILE A  13      36.241  -0.171   7.851  1.00  7.84           C
ATOM    211  CG1 ILE A  13      36.372  -1.342   8.844  1.00  9.62           C
ATOM    212  CG2 ILE A  13      34.770   0.167   7.609  1.00  6.96           C
ATOM    213  CD1 ILE A  13      35.871  -1.032  10.268  1.00  8.41           C
ATOM    214  H   ILE A  13      36.268  -2.269   6.145  1.00  8.93           H
ATOM    215  HA  ILE A  13      36.965   0.350   5.988  1.00  9.74           H
ATOM    216  HB  ILE A  13      36.664   0.605   8.250  1.00  9.45           H
ATOM    217 HG12 ILE A  13      35.857  -2.093   8.508  1.00 11.58           H
ATOM    218 HG13 ILE A  13      37.307  -1.592   8.909  1.00 11.58           H
ATOM    219 HG21 ILE A  13      34.344   0.348   8.461  1.00  8.40           H
ATOM    220 HG22 ILE A  13      34.716   0.951   7.038  1.00  8.40           H
ATOM    221 HG23 ILE A  13      34.340  -0.587   7.176  1.00  8.40           H
ATOM    222 HD11 ILE A  13      35.990  -1.819  10.823  1.00 10.13           H
ATOM    223 HD12 ILE A  13      36.385  -0.292  10.629  1.00 10.13           H
ATOM    224 HD13 ILE A  13      34.932  -0.794  10.228  1.00 10.13           H
ATOM    225  N   ARG A  14      39.269   0.121   7.075  1.00  7.78           N
ATOM    226  CA  ARG A  14      40.606  -0.128   7.624  1.00  7.97           C
ATOM    227  C   ARG A  14      40.710   0.559   8.984  1.00  6.52           C
ATOM    228  O   ARG A  14      40.363   1.738   9.105  1.00  8.33           O
ATOM    229  CB  ARG A  14      41.745   0.329   6.685  1.00  9.44           C
ATOM    230  CG  ARG A  14      43.102  -0.278   7.062  1.00 10.32           C
ATOM    231  CD  ARG A  14      44.302   0.254   6.281  1.00 12.64           C
ATOM    232  NE  ARG A  14      44.405  -0.150   4.871  1.00 12.27           N
ATOM    233  CZ  ARG A  14      44.955  -1.280   4.426  1.00 12.22           C
ATOM    234  NH1 ARG A  14      45.423  -2.212   5.249  1.00 13.56           N
ATOM    235  NH2 ARG A  14      45.034  -1.489   3.117  1.00 15.76           N1+
ATOM    236  H   ARG A  14      39.087   0.956   6.980  1.00  9.38           H
ATOM    237  HA  ARG A  14      40.709  -1.081   7.768  1.00  9.61           H
ATOM    238  HB2 ARG A  14      41.536   0.056   5.778  1.00 11.37           H
ATOM    239  HB3 ARG A  14      41.825   1.295   6.731  1.00 11.37           H
ATOM    240  HG2 ARG A  14      43.266  -0.103   8.002  1.00 12.43           H
ATOM    241  HG3 ARG A  14      43.061  -1.236   6.915  1.00 12.43           H
ATOM    242  HD2 ARG A  14      44.270   1.223   6.300  1.00 15.21           H
ATOM    243  HD3 ARG A  14      45.110  -0.047   6.725  1.00 15.21           H
ATOM    244  HE  ARG A  14      44.083   0.389   4.283  1.00 14.77           H
ATOM    245 HH11 ARG A  14      45.394  -2.087   6.100  1.00 16.31           H
ATOM    246 HH12 ARG A  14      45.763  -2.935   4.932  1.00 16.31           H
ATOM    247 HH21 ARG A  14      44.723  -0.904   2.569  1.00 18.95           H
ATOM    248 HH22 ARG A  14      45.361  -2.226   2.818  1.00 18.95           H
ATOM    249  N   ILE A  15      41.184  -0.174   9.995  1.00  7.35           N
ATOM    250  CA  ILE A  15      41.336   0.341  11.355  1.00  7.07           C
ATOM    251  C   ILE A  15      42.575  -0.314  11.956  1.00  8.40           C
ATOM    252  O   ILE A  15      42.742  -1.531  11.857  1.00  7.65           O
ATOM    253  CB  ILE A  15      40.076   0.105  12.226  1.00  7.31           C
ATOM    254  CG1 ILE A  15      40.289   0.660  13.643  1.00  7.92           C
ATOM    255  CG2 ILE A  15      39.652  -1.376  12.238  1.00  9.70           C
ATOM    256  CD1 ILE A  15      39.063   0.614  14.534  1.00  8.45           C
ATOM    257  H   ILE A  15      41.429  -0.995   9.913  1.00  8.86           H
ATOM    258  HA  ILE A  15      41.495   1.297  11.314  1.00  8.53           H
ATOM    259  HB  ILE A  15      39.350   0.609  11.825  1.00  8.81           H
ATOM    260 HG12 ILE A  15      40.986   0.142  14.076  1.00  9.54           H
ATOM    261 HG13 ILE A  15      40.567   1.587  13.574  1.00  9.54           H
ATOM    262 HG21 ILE A  15      38.863  -1.474  12.793  1.00 11.68           H
ATOM    263 HG22 ILE A  15      39.455  -1.655  11.330  1.00 11.68           H
ATOM    264 HG23 ILE A  15      40.379  -1.909  12.598  1.00 11.68           H
ATOM    265 HD11 ILE A  15      39.290   0.982  15.402  1.00 10.18           H
ATOM    266 HD12 ILE A  15      38.357   1.139  14.126  1.00 10.18           H
ATOM    267 HD13 ILE A  15      38.777  -0.308  14.629  1.00 10.18           H
ATOM    268  N   GLY A  16      43.472   0.493  12.527  1.00  7.79           N
ATOM    269  CA  GLY A  16      44.701  -0.043  13.089  1.00  9.18           C
ATOM    270  C   GLY A  16      45.569  -0.787  12.092  1.00  8.26           C
ATOM    271  O   GLY A  16      46.361  -1.655  12.491  1.00  9.73           O
ATOM    272  H   GLY A  16      43.389   1.347  12.598  1.00  9.39           H
ATOM    273  HA2 GLY A  16      45.224   0.685  13.460  1.00 11.05           H
ATOM    274  HA3 GLY A  16      44.479  -0.653  13.810  1.00 11.05           H
ATOM    275  N   GLY A  17      45.444  -0.486  10.806  1.00  7.80           N
ATOM    276  CA  GLY A  17      46.154  -1.196   9.761  1.00  9.21           C
ATOM    277  C   GLY A  17      45.426  -2.387   9.158  1.00  9.11           C
ATOM    278  O   GLY A  17      45.861  -2.866   8.092  1.00 10.35           O
ATOM    279  H   GLY A  17      44.940   0.144  10.510  1.00  9.40           H
ATOM    280  HA2 GLY A  17      46.350  -0.575   9.041  1.00 11.09           H
ATOM    281  HA3 GLY A  17      46.997  -1.514  10.118  1.00 11.09           H
ATOM    282  N   GLN A  18      44.336  -2.871   9.783  1.00  8.45           N
ATOM    283  CA  GLN A  18      43.661  -4.109   9.392  1.00  8.02           C
ATOM    284  C   GLN A  18      42.365  -3.835   8.628  1.00  8.80           C
ATOM    285  O   GLN A  18      41.575  -2.957   8.999  1.00  9.28           O
ATOM    286  CB  GLN A  18      43.316  -4.935  10.633  1.00  9.18           C
ATOM    287  CG  GLN A  18      44.510  -5.480  11.383  1.00 12.57           C
ATOM    288  CD  GLN A  18      45.242  -6.520  10.591  1.00 13.13           C
ATOM    289  OE1 GLN A  18      44.673  -7.540  10.240  1.00 14.05           O
ATOM    290  NE2 GLN A  18      46.489  -6.270  10.272  1.00 15.26           N
ATOM    291  H   GLN A  18      43.965  -2.483  10.455  1.00 10.18           H
ATOM    292  HA  GLN A  18      44.248  -4.633   8.825  1.00  9.67           H
ATOM    293  HB2 GLN A  18      42.814  -4.377  11.247  1.00 11.06           H
ATOM    294  HB3 GLN A  18      42.772  -5.691  10.360  1.00 11.06           H
ATOM    295  HG2 GLN A  18      45.126  -4.754  11.571  1.00 15.12           H
ATOM    296  HG3 GLN A  18      44.209  -5.886  12.210  1.00 15.12           H
ATOM    297 HE21 GLN A  18      46.855  -5.531  10.517  1.00 18.36           H
ATOM    298 HE22 GLN A  18      46.940  -6.844   9.818  1.00 18.36           H
ATOM    299  N   LEU A  19      42.104  -4.648   7.601  1.00  8.68           N
ATOM    300  CA  LEU A  19      40.847  -4.567   6.858  1.00  7.85           C
ATOM    301  C   LEU A  19      39.766  -5.430   7.507  1.00  8.42           C
ATOM    302  O   LEU A  19      40.030  -6.560   7.931  1.00  9.34           O
ATOM    303  CB  LEU A  19      41.056  -5.021   5.405  1.00 10.18           C
ATOM    304  CG  LEU A  19      41.972  -4.167   4.518  1.00 10.51           C
ATOM    305  CD1 LEU A  19      42.103  -4.807   3.140  1.00 15.96           C
ATOM    306  CD2 LEU A  19      41.488  -2.744   4.366  1.00 10.81           C
ATOM    307  H   LEU A  19      42.640  -5.256   7.316  1.00 10.45           H
ATOM    308  HA  LEU A  19      40.539  -3.647   6.848  1.00  9.46           H
ATOM    309  HB2 LEU A  19      41.431  -5.915   5.422  1.00 12.25           H
ATOM    310  HB3 LEU A  19      40.188  -5.049   4.973  1.00 12.25           H
ATOM    311  HG  LEU A  19      42.856  -4.139   4.917  1.00 12.66           H
ATOM    312 HD11 LEU A  19      42.684  -4.257   2.591  1.00 19.19           H
ATOM    313 HD12 LEU A  19      42.483  -5.694   3.238  1.00 19.19           H
ATOM    314 HD13 LEU A  19      41.224  -4.867   2.735  1.00 19.19           H
ATOM    315 HD21 LEU A  19      42.106  -2.260   3.797  1.00 13.02           H
ATOM    316 HD22 LEU A  19      40.605  -2.753   3.963  1.00 13.02           H
ATOM    317 HD23 LEU A  19      41.448  -2.329   5.242  1.00 13.02           H
ATOM    318  N   LYS A  20      38.550  -4.880   7.591  1.00  7.97           N
ATOM    319  CA  LYS A  20      37.385  -5.555   8.163  1.00  7.32           C
ATOM    320  C   LYS A  20      36.150  -5.188   7.349  1.00  7.78           C
ATOM    321  O   LYS A  20      36.147  -4.182   6.638  1.00  9.46           O
ATOM    322  CB  LYS A  20      37.129  -5.116   9.608  1.00  9.69           C
ATOM    323  CG  LYS A  20      38.237  -5.456  10.582  1.00  9.81           C
ATOM    324  CD  LYS A  20      37.918  -4.906  11.950  1.00 11.11           C
ATOM    325  CE  LYS A  20      38.963  -5.292  12.973  1.00 12.96           C
ATOM    326  NZ  LYS A  20      38.780  -6.668  13.477  1.00 12.22           N1+
ATOM    327  H   LYS A  20      38.372  -4.086   7.311  1.00  9.61           H
ATOM    328  HA  LYS A  20      37.510  -6.516   8.138  1.00  8.82           H
ATOM    329  HB2 LYS A  20      37.011  -4.154   9.622  1.00 11.67           H
ATOM    330  HB3 LYS A  20      36.320  -5.548   9.923  1.00 11.67           H
ATOM    331  HG2 LYS A  20      38.325  -6.419  10.650  1.00 11.81           H
ATOM    332  HG3 LYS A  20      39.069  -5.060  10.278  1.00 11.81           H
ATOM    333  HD2 LYS A  20      37.884  -3.938  11.905  1.00 13.38           H
ATOM    334  HD3 LYS A  20      37.063  -5.258  12.244  1.00 13.38           H
ATOM    335  HE2 LYS A  20      39.841  -5.236  12.566  1.00 15.60           H
ATOM    336  HE3 LYS A  20      38.906  -4.686  13.728  1.00 15.60           H
ATOM    337  HZ1 LYS A  20      39.411  -6.859  14.075  1.00 14.71           H
ATOM    338  HZ2 LYS A  20      37.982  -6.747  13.864  1.00 14.71           H
ATOM    339  HZ3 LYS A  20      38.834  -7.248  12.805  1.00 14.71           H
ATOM    340  N   GLU A  21      35.087  -5.996   7.475  1.00  7.76           N
ATOM    341  CA  GLU A  21      33.755  -5.655   6.967  1.00  8.44           C
ATOM    342  C   GLU A  21      32.899  -5.072   8.092  1.00  9.11           C
ATOM    343  O   GLU A  21      32.939  -5.567   9.226  1.00  9.44           O
ATOM    344  CB  GLU A  21      33.043  -6.887   6.392  1.00  9.79           C
ATOM    345  CG  GLU A  21      33.756  -7.529   5.200  1.00 12.77           C
ATOM    346  CD  GLU A  21      33.918  -6.581   4.010  1.00 11.57           C
ATOM    347  OE1 GLU A  21      32.887  -6.148   3.449  1.00 15.66           O
ATOM    348  OE2 GLU A  21      35.077  -6.264   3.634  1.00 13.69           O1-
ATOM    349  H   GLU A  21      35.116  -6.764   7.861  1.00  9.35           H
ATOM    350  HA  GLU A  21      33.836  -4.991   6.265  1.00 10.17           H
ATOM    351  HB2 GLU A  21      32.972  -7.558   7.088  1.00 11.79           H
ATOM    352  HB3 GLU A  21      32.157  -6.625   6.098  1.00 11.79           H
ATOM    353  HG2 GLU A  21      34.641  -7.812   5.479  1.00 15.37           H
ATOM    354  HG3 GLU A  21      33.242  -8.296   4.903  1.00 15.37           H
ATOM    355  N   ALA A  22      32.105  -4.043   7.778  1.00  7.64           N
ATOM    356  CA  ALA A  22      31.281  -3.381   8.794  1.00  7.64           C
ATOM    357  C   ALA A  22      29.980  -2.846   8.198  1.00  7.77           C
ATOM    358  O   ALA A  22      29.890  -2.537   7.005  1.00  8.23           O
ATOM    359  CB  ALA A  22      32.044  -2.243   9.511  1.00  8.62           C
ATOM    360  H   ALA A  22      32.026  -3.711   6.989  1.00  9.21           H
ATOM    361  HA  ALA A  22      31.042  -4.037   9.467  1.00  9.21           H
ATOM    362  HB1 ALA A  22      31.459  -1.838  10.171  1.00 10.39           H
ATOM    363  HB2 ALA A  22      32.827  -2.615   9.947  1.00 10.39           H
ATOM    364  HB3 ALA A  22      32.312  -1.581   8.855  1.00 10.39           H
ATOM    365  N   LEU A  23      28.962  -2.744   9.058  1.00  7.24           N
ATOM    366  CA  LEU A  23      27.599  -2.336   8.690  1.00  7.22           C
ATOM    367  C   LEU A  23      27.373  -0.841   8.919  1.00  7.65           C
ATOM    368  O   LEU A  23      27.621  -0.339  10.022  1.00  8.57           O
ATOM    369  CB  LEU A  23      26.615  -3.127   9.559  1.00  8.62           C
ATOM    370  CG  LEU A  23      25.123  -2.861   9.398  1.00  8.61           C
ATOM    371  CD1 LEU A  23      24.683  -3.328   8.039  1.00 11.22           C
ATOM    372  CD2 LEU A  23      24.315  -3.545  10.498  1.00 10.98           C
ATOM    373  H   LEU A  23      29.041  -2.914   9.898  1.00  8.73           H
ATOM    374  HA  LEU A  23      27.431  -2.541   7.757  1.00  8.71           H
ATOM    375  HB2 LEU A  23      26.752  -4.070   9.377  1.00 10.38           H
ATOM    376  HB3 LEU A  23      26.832  -2.950  10.488  1.00 10.38           H
ATOM    377  HG  LEU A  23      24.963  -1.906   9.455  1.00 10.37           H
ATOM    378 HD11 LEU A  23      23.734  -3.157   7.939  1.00 13.51           H
ATOM    379 HD12 LEU A  23      25.180  -2.841   7.362  1.00 13.51           H
ATOM    380 HD13 LEU A  23      24.859  -4.278   7.960  1.00 13.51           H
ATOM    381 HD21 LEU A  23      23.374  -3.353  10.363  1.00 13.22           H
ATOM    382 HD22 LEU A  23      24.469  -4.501  10.453  1.00 13.22           H
ATOM    383 HD23 LEU A  23      24.602  -3.203  11.359  1.00 13.22           H
ATOM    384  N   LEU A  24      26.919  -0.124   7.886  1.00  7.82           N
ATOM    385  CA  LEU A  24      26.582   1.296   8.027  1.00  7.15           C
ATOM    386  C   LEU A  24      25.185   1.411   8.653  1.00  7.74           C
ATOM    387  O   LEU A  24      24.171   1.101   8.006  1.00  8.51           O
ATOM    388  CB  LEU A  24      26.644   1.989   6.666  1.00  9.05           C
ATOM    389  CG  LEU A  24      27.958   1.879   5.881  1.00  9.68           C
ATOM    390  CD1 LEU A  24      27.833   2.643   4.565  1.00 13.85           C
ATOM    391  CD2 LEU A  24      29.164   2.376   6.680  1.00 10.69           C
ATOM    392  H   LEU A  24      26.797  -0.437   7.094  1.00  9.43           H
ATOM    393  HA  LEU A  24      27.221   1.723   8.619  1.00  8.62           H
ATOM    394  HB2 LEU A  24      25.945   1.615   6.106  1.00 10.90           H
ATOM    395  HB3 LEU A  24      26.471   2.934   6.802  1.00 10.90           H
ATOM    396  HG  LEU A  24      28.112   0.946   5.665  1.00 11.66           H
ATOM    397 HD11 LEU A  24      28.668   2.567   4.077  1.00 16.66           H
ATOM    398 HD12 LEU A  24      27.110   2.260   4.045  1.00 16.66           H
ATOM    399 HD13 LEU A  24      27.646   3.575   4.758  1.00 16.66           H
ATOM    400 HD21 LEU A  24      29.962   2.283   6.136  1.00 12.87           H
ATOM    401 HD22 LEU A  24      29.028   3.308   6.911  1.00 12.87           H
ATOM    402 HD23 LEU A  24      29.249   1.844   7.486  1.00 12.87           H
ATOM    403  N   ASP A  25      25.137   1.843   9.931  1.00  6.61           N
ATOM    404  CA  ASP A  25      23.957   1.703  10.797  1.00  6.40           C
ATOM    405  C   ASP A  25      23.485   3.071  11.323  1.00  6.72           C
ATOM    406  O   ASP A  25      23.987   3.582  12.335  1.00  6.36           O
ATOM    407  CB  ASP A  25      24.300   0.734  11.932  1.00  7.48           C
ATOM    408  CG  ASP A  25      23.126   0.343  12.759  1.00  8.56           C
ATOM    409  OD1 ASP A  25      22.072   1.042  12.682  1.00  7.93           O
ATOM    410  OD2 ASP A  25      23.266  -0.631  13.542  1.00  9.48           O1-
ATOM    411  H   ASP A  25      25.797   2.229  10.324  1.00  7.97           H
ATOM    412  HA  ASP A  25      23.232   1.315  10.282  1.00  7.72           H
ATOM    413  HB2 ASP A  25      24.677  -0.074  11.550  1.00  9.02           H
ATOM    414  HB3 ASP A  25      24.949   1.155  12.517  1.00  9.02           H
ATOM    415  N   THR A  26      22.472   3.640  10.680  1.00  6.32           N
ATOM    416  CA  THR A  26      21.947   4.944  11.090  1.00  6.23           C
ATOM    417  C   THR A  26      21.178   4.894  12.406  1.00  5.59           C
ATOM    418  O   THR A  26      20.944   5.950  12.999  1.00  7.00           O
ATOM    419  CB  THR A  26      21.066   5.572   9.993  1.00  6.41           C
ATOM    420  OG1 THR A  26      19.933   4.729   9.703  1.00  6.57           O
ATOM    421  CG2 THR A  26      21.842   5.822   8.720  1.00  7.83           C
ATOM    422  H   THR A  26      22.068   3.295  10.004  1.00  7.63           H
ATOM    423  HA  THR A  26      22.700   5.540  11.225  1.00  7.52           H
ATOM    424  HB  THR A  26      20.740   6.428  10.311  1.00  7.74           H
ATOM    425  HG1 THR A  26      19.467   4.626  10.394  1.00  7.92           H
ATOM    426 HG21 THR A  26      21.261   6.216   8.051  1.00  9.44           H
ATOM    427 HG22 THR A  26      22.579   6.428   8.895  1.00  9.44           H
ATOM    428 HG23 THR A  26      22.196   4.986   8.378  1.00  9.44           H
ATOM    429  N   GLY A  27      20.804   3.708  12.892  1.00  6.22           N
ATOM    430  CA  GLY A  27      20.144   3.579  14.172  1.00  6.19           C
ATOM    431  C   GLY A  27      21.072   3.443  15.369  1.00  6.57           C
ATOM    432  O   GLY A  27      20.575   3.379  16.505  1.00  7.42           O
ATOM    433  H   GLY A  27      20.928   2.959  12.487  1.00  7.50           H
ATOM    434  HA2 GLY A  27      19.585   4.358  14.315  1.00  7.47           H
ATOM    435  HA3 GLY A  27      19.569   2.798  14.150  1.00  7.47           H
ATOM    436  N   ALA A  28      22.386   3.423  15.158  1.00  5.90           N
ATOM    437  CA  ALA A  28      23.374   3.316  16.225  1.00  6.84           C
ATOM    438  C   ALA A  28      23.999   4.679  16.506  1.00  7.01           C
ATOM    439  O   ALA A  28      24.526   5.324  15.592  1.00  6.68           O
ATOM    440  CB  ALA A  28      24.476   2.346  15.785  1.00  7.03           C
ATOM    441  H   ALA A  28      22.739   3.472  14.376  1.00  7.13           H
ATOM    442  HA  ALA A  28      22.959   2.982  17.035  1.00  8.25           H
ATOM    443  HB1 ALA A  28      25.134   2.274  16.493  1.00  8.47           H
ATOM    444  HB2 ALA A  28      24.080   1.478  15.610  1.00  8.47           H
ATOM    445  HB3 ALA A  28      24.893   2.688  14.978  1.00  8.47           H
ATOM    446  N   ASP A  29      23.962   5.104  17.778  1.00  6.66           N
ATOM    447  CA  ASP A  29      24.599   6.376  18.141  1.00  7.62           C
ATOM    448  C   ASP A  29      26.121   6.300  18.021  1.00  7.21           C
ATOM    449  O   ASP A  29      26.767   7.306  17.684  1.00  8.53           O
ATOM    450  CB  ASP A  29      24.266   6.809  19.579  1.00  7.95           C
ATOM    451  CG  ASP A  29      22.762   6.970  19.858  1.00  8.51           C
ATOM    452  OD1 ASP A  29      21.972   7.183  18.908  1.00  8.51           O
ATOM    453  OD2 ASP A  29      22.385   6.909  21.064  1.00 10.43           O1-
ATOM    454  H   ASP A  29      23.586   4.688  18.429  1.00  8.03           H
ATOM    455  HA  ASP A  29      24.285   7.069  17.539  1.00  9.18           H
ATOM    456  HB2 ASP A  29      24.611   6.141  20.192  1.00  9.58           H
ATOM    457  HB3 ASP A  29      24.692   7.664  19.753  1.00  9.58           H
ATOM    458  N   ASP A  30      26.683   5.124  18.300  1.00  6.84           N
ATOM    459  CA  ASP A  30      28.112   4.874  18.437  1.00  6.69           C
ATOM    460  C   ASP A  30      28.583   3.827  17.429  1.00  7.17           C
ATOM    461  O   ASP A  30      27.778   3.089  16.845  1.00  7.43           O
ATOM    462  CB  ASP A  30      28.432   4.355  19.854  1.00  7.90           C
ATOM    463  CG  ASP A  30      27.773   5.182  20.954  1.00  8.63           C
ATOM    464  OD1 ASP A  30      28.152   6.379  21.132  1.00 10.31           O
ATOM    465  OD2 ASP A  30      26.835   4.669  21.629  1.00  9.21           O1-
ATOM    466  H   ASP A  30      26.218   4.410  18.421  1.00  8.25           H
ATOM    467  HA  ASP A  30      28.604   5.696  18.287  1.00  8.08           H
ATOM    468  HB2 ASP A  30      28.113   3.442  19.935  1.00  9.52           H
ATOM    469  HB3 ASP A  30      29.391   4.384  19.992  1.00  9.52           H
ATOM    470  N   THR A  31      29.900   3.775  17.244  1.00  7.36           N
ATOM    471  CA  THR A  31      30.592   2.762  16.449  1.00  7.26           C
ATOM    472  C   THR A  31      31.070   1.666  17.404  1.00  7.53           C
ATOM    473  O   THR A  31      31.748   1.959  18.397  1.00  8.24           O
ATOM    474  CB  THR A  31      31.750   3.441  15.707  1.00  7.02           C
ATOM    475  OG1 THR A  31      31.222   4.325  14.701  1.00  7.02           O
ATOM    476  CG2 THR A  31      32.704   2.431  15.045  1.00  7.48           C
ATOM    477  H   THR A  31      30.441   4.348  17.588  1.00  8.87           H
ATOM    478  HA  THR A  31      29.984   2.374  15.801  1.00  8.75           H
ATOM    479  HB  THR A  31      32.265   3.962  16.343  1.00  8.46           H
ATOM    480  HG1 THR A  31      30.741   4.913  15.059  1.00  8.47           H
ATOM    481 HG21 THR A  31      33.419   2.902  14.588  1.00  9.02           H
ATOM    482 HG22 THR A  31      33.089   1.849  15.718  1.00  9.02           H
ATOM    483 HG23 THR A  31      32.220   1.892  14.400  1.00  9.02           H
ATOM    484  N   VAL A  32      30.715   0.408  17.113  1.00  7.37           N
ATOM    485  CA  VAL A  32      30.960  -0.715  18.024  1.00  7.30           C
ATOM    486  C   VAL A  32      31.508  -1.876  17.196  1.00  8.27           C
ATOM    487  O   VAL A  32      30.835  -2.352  16.269  1.00  8.10           O
ATOM    488  CB  VAL A  32      29.685  -1.162  18.776  1.00  9.32           C
ATOM    489  CG1 VAL A  32      30.070  -2.071  19.959  1.00 11.72           C
ATOM    490  CG2 VAL A  32      28.811   0.034  19.206  1.00  9.96           C
ATOM    491  H   VAL A  32      30.324   0.178  16.383  1.00  8.88           H
ATOM    492  HA  VAL A  32      31.629  -0.460  18.678  1.00  8.80           H
ATOM    493  HB  VAL A  32      29.152  -1.699  18.169  1.00 11.23           H
ATOM    494 HG11 VAL A  32      29.263  -2.345  20.422  1.00 14.10           H
ATOM    495 HG12 VAL A  32      30.537  -2.850  19.619  1.00 14.10           H
ATOM    496 HG13 VAL A  32      30.646  -1.576  20.562  1.00 14.10           H
ATOM    497 HG21 VAL A  32      28.028  -0.298  19.671  1.00 11.99           H
ATOM    498 HG22 VAL A  32      29.328   0.607  19.794  1.00 11.99           H
ATOM    499 HG23 VAL A  32      28.542   0.528  18.415  1.00 11.99           H
ATOM    500  N   LEU A  33      32.707  -2.357  17.548  1.00  7.13           N
ATOM    501  CA  LEU A  33      33.393  -3.417  16.815  1.00  6.71           C
ATOM    502  C   LEU A  33      33.528  -4.663  17.682  1.00  7.46           C
ATOM    503  O   LEU A  33      33.635  -4.581  18.910  1.00  7.70           O
ATOM    504  CB  LEU A  33      34.788  -2.939  16.335  1.00  8.69           C
ATOM    505  CG  LEU A  33      34.782  -1.704  15.415  1.00  9.35           C
ATOM    506  CD1 LEU A  33      36.173  -1.418  14.887  1.00  9.49           C
ATOM    507  CD2 LEU A  33      33.816  -1.803  14.245  1.00 11.89           C
ATOM    508  H   LEU A  33      33.152  -2.073  18.227  1.00  8.60           H
ATOM    509  HA  LEU A  33      32.869  -3.651  16.033  1.00  8.09           H
ATOM    510  HB2 LEU A  33      35.322  -2.719  17.114  1.00 10.47           H
ATOM    511  HB3 LEU A  33      35.210  -3.663  15.847  1.00 10.47           H
ATOM    512  HG  LEU A  33      34.513  -0.936  15.944  1.00 11.27           H
ATOM    513 HD11 LEU A  33      36.138  -0.637  14.312  1.00 11.43           H
ATOM    514 HD12 LEU A  33      36.767  -1.252  15.635  1.00 11.43           H
ATOM    515 HD13 LEU A  33      36.483  -2.187  14.382  1.00 11.43           H
ATOM    516 HD21 LEU A  33      33.874  -0.990  13.718  1.00 14.31           H
ATOM    517 HD22 LEU A  33      34.059  -2.568  13.700  1.00 14.31           H
ATOM    518 HD23 LEU A  33      32.915  -1.913  14.587  1.00 14.31           H
ATOM    519  N   GLU A  34      33.524  -5.829  17.021  1.00  7.28           N
ATOM    520  CA  GLU A  34      33.813  -7.106  17.674  1.00  7.26           C
ATOM    521  C   GLU A  34      35.214  -7.092  18.305  1.00  7.81           C
ATOM    522  O   GLU A  34      36.105  -6.331  17.909  1.00  7.98           O
ATOM    523  CB  GLU A  34      33.708  -8.247  16.652  1.00  9.86           C
ATOM    524  CG  GLU A  34      32.332  -8.379  15.963  1.00 10.13           C
ATOM    525  CD  GLU A  34      32.291  -9.390  14.829  1.00 12.74           C
ATOM    526  OE1 GLU A  34      33.316 -10.033  14.537  1.00 19.61           O
ATOM    527  OE2 GLU A  34      31.210  -9.534  14.215  1.00 15.61           O1-
ATOM    528  H   GLU A  34      33.354  -5.903  16.181  1.00  8.78           H
ATOM    529  HA  GLU A  34      33.163  -7.264  18.376  1.00  8.75           H
ATOM    530  HB2 GLU A  34      34.370  -8.102  15.958  1.00 11.87           H
ATOM    531  HB3 GLU A  34      33.890  -9.085  17.105  1.00 11.87           H
ATOM    532  HG2 GLU A  34      31.678  -8.653  16.625  1.00 12.20           H
ATOM    533  HG3 GLU A  34      32.084  -7.515  15.597  1.00 12.20           H
ATOM    534  N   GLU A  35      35.410  -7.968  19.300  1.00  8.90           N
ATOM    535  CA  GLU A  35      36.677  -8.040  20.048  1.00  8.62           C
ATOM    536  C   GLU A  35      37.896  -7.937  19.129  1.00  8.67           C
ATOM    537  O   GLU A  35      38.018  -8.676  18.144  1.00  9.34           O
ATOM    538  CB  GLU A  35      36.759  -9.342  20.850  1.00 10.22           C
ATOM    539  CG  GLU A  35      38.060  -9.498  21.665  1.00 14.79           C
ATOM    540  CD  GLU A  35      38.311  -8.336  22.609  1.00 15.35           C
ATOM    541  OE1 GLU A  35      37.330  -7.823  23.185  1.00 17.76           O
ATOM    542  OE2 GLU A  35      39.482  -7.918  22.762  1.00 21.66           O1-
ATOM    543  H   GLU A  35      34.821  -8.537  19.563  1.00 10.73           H
ATOM    544  HA  GLU A  35      36.714  -7.301  20.675  1.00 10.39           H
ATOM    545  HB2 GLU A  35      36.015  -9.372  21.472  1.00 12.31           H
ATOM    546  HB3 GLU A  35      36.703 -10.091  20.236  1.00 12.31           H
ATOM    547  HG2 GLU A  35      38.005 -10.309  22.196  1.00 17.80           H
ATOM    548  HG3 GLU A  35      38.811  -9.554  21.053  1.00 17.80           H
ATOM    549  N   MET A  36      38.814  -7.028  19.482  1.00  8.87           N
ATOM    550  CA  MET A  36      40.046  -6.758  18.748  1.00  8.78           C
ATOM    551  C   MET A  36      40.969  -5.975  19.673  1.00  9.72           C
ATOM    552  O   MET A  36      40.539  -5.440  20.700  1.00 11.72           O
ATOM    553  CB  MET A  36      39.781  -5.937  17.477  1.00  8.45           C
ATOM    554  CG  MET A  36      39.296  -4.500  17.756  1.00  9.20           C
ATOM    555  SD  MET A  36      39.103  -3.462  16.289  1.00  9.98           S
ATOM    556  CE  MET A  36      40.799  -3.453  15.647  1.00 10.41           C
ATOM    557  H   MET A  36      38.733  -6.533  20.180  1.00 10.68           H
ATOM    558  HA  MET A  36      40.467  -7.595  18.496  1.00 10.58           H
ATOM    559  HB2 MET A  36      40.603  -5.878  16.966  1.00 10.18           H
ATOM    560  HB3 MET A  36      39.098  -6.383  16.952  1.00 10.18           H
ATOM    561  HG2 MET A  36      38.433  -4.545  18.197  1.00 11.09           H
ATOM    562  HG3 MET A  36      39.937  -4.065  18.339  1.00 11.09           H
ATOM    563  HE1 MET A  36      40.827  -2.916  14.840  1.00 12.54           H
ATOM    564  HE2 MET A  36      41.388  -3.074  16.318  1.00 12.54           H
ATOM    565  HE3 MET A  36      41.066  -4.364  15.448  1.00 12.54           H
ATOM    566  N   ASN A  37      42.239  -5.877  19.272  1.00  9.32           N
ATOM    567  CA  ASN A  37      43.231  -5.036  19.938  1.00 10.48           C
ATOM    568  C   ASN A  37      43.275  -3.663  19.279  1.00  9.63           C
ATOM    569  O   ASN A  37      43.303  -3.562  18.054  1.00 10.92           O
ATOM    570  CB  ASN A  37      44.618  -5.698  19.846  1.00 12.08           C
ATOM    571  CG  ASN A  37      44.681  -7.028  20.584  1.00 14.87           C
ATOM    572  OD1 ASN A  37      44.123  -7.168  21.672  1.00 16.85           O
ATOM    573  ND2 ASN A  37      45.364  -8.005  20.000  1.00 16.54           N
ATOM    574  H   ASN A  37      42.557  -6.303  18.596  1.00 11.23           H
ATOM    575  HA  ASN A  37      42.997  -4.927  20.873  1.00 12.61           H
ATOM    576  HB2 ASN A  37      44.831  -5.861  18.914  1.00 14.54           H
ATOM    577  HB3 ASN A  37      45.279  -5.105  20.239  1.00 14.54           H
ATOM    578 HD21 ASN A  37      45.426  -8.773  20.380  1.00 19.90           H
ATOM    579 HD22 ASN A  37      45.744  -7.869  19.241  1.00 19.90           H
ATOM    580  N   LEU A  38      43.312  -2.608  20.097  1.00  9.81           N
ATOM    581  CA  LEU A  38      43.586  -1.257  19.621  1.00  9.31           C
ATOM    582  C   LEU A  38      44.618  -0.589  20.519  1.00  9.37           C
ATOM    583  O   LEU A  38      44.663  -0.860  21.726  1.00  9.63           O
ATOM    584  CB  LEU A  38      42.330  -0.378  19.606  1.00  9.96           C
ATOM    585  CG  LEU A  38      41.312  -0.615  18.481  1.00  8.68           C
ATOM    586  CD1 LEU A  38      40.031   0.157  18.714  1.00 10.06           C
ATOM    587  CD2 LEU A  38      41.888  -0.275  17.110  1.00 10.13           C
ATOM    588  H   LEU A  38      43.179  -2.654  20.946  1.00 11.81           H
ATOM    589  HA  LEU A  38      43.943  -1.298  18.720  1.00 11.22           H
ATOM    590  HB2 LEU A  38      41.862  -0.510  20.445  1.00 11.99           H
ATOM    591  HB3 LEU A  38      42.613   0.548  19.543  1.00 11.99           H
ATOM    592  HG  LEU A  38      41.082  -1.558  18.471  1.00 10.46           H
ATOM    593 HD11 LEU A  38      39.419  -0.020  17.983  1.00 12.12           H
ATOM    594 HD12 LEU A  38      39.638  -0.129  19.553  1.00 12.12           H
ATOM    595 HD13 LEU A  38      40.237   1.105  18.751  1.00 12.12           H
ATOM    596 HD21 LEU A  38      41.213  -0.439  16.434  1.00 12.20           H
ATOM    597 HD22 LEU A  38      42.147   0.660  17.100  1.00 12.20           H
ATOM    598 HD23 LEU A  38      42.664  -0.834  16.946  1.00 12.20           H
ATOM    599  N   PRO A  39      45.437   0.306  19.968  1.00 10.32           N
ATOM    600  CA  PRO A  39      46.463   0.981  20.773  1.00 11.78           C
ATOM    601  C   PRO A  39      45.907   2.161  21.564  1.00 10.54           C
ATOM    602  O   PRO A  39      44.880   2.761  21.223  1.00 11.78           O
ATOM    603  CB  PRO A  39      47.468   1.465  19.721  1.00 10.98           C
ATOM    604  CG  PRO A  39      46.637   1.714  18.520  1.00 13.74           C
ATOM    605  CD  PRO A  39      45.515   0.691  18.549  1.00 10.47           C
ATOM    606  HA  PRO A  39      46.894   0.355  21.375  1.00 14.18           H
ATOM    607  HB2 PRO A  39      47.894   2.282  20.023  1.00 13.22           H
ATOM    608  HB3 PRO A  39      48.126   0.773  19.550  1.00 13.22           H
ATOM    609  HG2 PRO A  39      46.276   2.613  18.558  1.00 16.53           H
ATOM    610  HG3 PRO A  39      47.179   1.599  17.723  1.00 16.53           H
ATOM    611  HD2 PRO A  39      44.681   1.096  18.263  1.00 12.60           H
ATOM    612  HD3 PRO A  39      45.743  -0.077  18.003  1.00 12.60           H
ATOM    613  N   GLY A  40      46.612   2.485  22.648  1.00 11.32           N
ATOM    614  CA  GLY A  40      46.332   3.674  23.437  1.00 12.37           C
ATOM    615  C   GLY A  40      45.431   3.417  24.633  1.00 10.82           C
ATOM    616  O   GLY A  40      45.150   2.281  25.018  1.00 12.21           O
ATOM    617  H   GLY A  40      47.270   2.020  22.950  1.00 13.63           H
ATOM    618  HA2 GLY A  40      47.167   4.045  23.762  1.00 14.89           H
ATOM    619  HA3 GLY A  40      45.904   4.337  22.873  1.00 14.89           H
ATOM    620  N   LYS A  41      44.979   4.515  25.233  1.00  9.99           N
ATOM    621  CA  LYS A  41      44.186   4.458  26.452  1.00  9.91           C
ATOM    622  C   LYS A  41      42.739   4.062  26.153  1.00 10.31           C
ATOM    623  O   LYS A  41      42.211   4.333  25.070  1.00 10.08           O
ATOM    624  CB  LYS A  41      44.206   5.832  27.134  1.00 11.94           C
ATOM    625  CG  LYS A  41      45.593   6.303  27.626  1.00 14.61           C
ATOM    626  CD  LYS A  41      45.537   7.721  28.197  0.77 18.57           C
ATOM    627  CE  LYS A  41      46.704   7.979  29.139  0.52 30.21           C
ATOM    628  NZ  LYS A  41      46.979   9.429  29.333  0.75 44.92           N1+
ATOM    629  H   LYS A  41      45.122   5.314  24.949  1.00 12.03           H
ATOM    630  HA  LYS A  41      44.567   3.804  27.059  1.00 11.93           H
ATOM    631  HB2 LYS A  41      43.880   6.493  26.503  1.00 14.37           H
ATOM    632  HB3 LYS A  41      43.618   5.801  27.904  1.00 14.37           H
ATOM    633  HG2 LYS A  41      45.904   5.707  28.324  1.00 17.57           H
ATOM    634  HG3 LYS A  41      46.214   6.300  26.881  1.00 17.57           H
ATOM    635  HD2 LYS A  41      45.583   8.363  27.470  1.00 22.33           H
ATOM    636  HD3 LYS A  41      44.712   7.835  28.694  1.00 22.33           H
ATOM    637  HE2 LYS A  41      46.501   7.594  30.006  0.00 36.29           H
ATOM    638  HE3 LYS A  41      47.502   7.569  28.772  1.00 36.29           H
ATOM    639  HZ1 LYS A  41      47.666   9.537  29.888  0.33 53.94           H
ATOM    640  HZ2 LYS A  41      47.176   9.808  28.552  0.90 53.94           H
ATOM    641  HZ3 LYS A  41      46.263   9.831  29.677  1.00 53.94           H
ATOM    642  N   TRP A  42      42.085   3.453  27.146  1.00  9.05           N
ATOM    643  CA  TRP A  42      40.653   3.160  27.086  1.00  8.31           C
ATOM    644  C   TRP A  42      40.060   3.213  28.493  1.00 10.66           C
ATOM    645  O   TRP A  42      40.783   3.155  29.497  1.00 11.11           O
ATOM    646  CB  TRP A  42      40.352   1.801  26.412  1.00  8.80           C
ATOM    647  CG  TRP A  42      40.868   0.589  27.146  1.00  9.81           C
ATOM    648  CD1 TRP A  42      42.103   0.023  27.021  1.00 12.14           C
ATOM    649  CD2 TRP A  42      40.160  -0.204  28.113  1.00 10.52           C
ATOM    650  NE1 TRP A  42      42.209  -1.070  27.849  1.00 12.38           N
ATOM    651  CE2 TRP A  42      41.033  -1.232  28.530  1.00 11.66           C
ATOM    652  CE3 TRP A  42      38.870  -0.153  28.655  1.00 10.18           C
ATOM    653  CZ2 TRP A  42      40.660  -2.192  29.471  1.00 14.81           C
ATOM    654  CZ3 TRP A  42      38.510  -1.108  29.599  1.00 13.10           C
ATOM    655  CH2 TRP A  42      39.395  -2.119  29.984  1.00 13.67           C
ATOM    656  H   TRP A  42      42.457   3.196  27.877  1.00 10.90           H
ATOM    657  HA  TRP A  42      40.220   3.849  26.560  1.00 10.02           H
ATOM    658  HB2 TRP A  42      39.390   1.705  26.331  1.00 10.60           H
ATOM    659  HB3 TRP A  42      40.753   1.800  25.529  1.00 10.60           H
ATOM    660  HD1 TRP A  42      42.777   0.336  26.462  1.00 14.61           H
ATOM    661  HE1 TRP A  42      42.905  -1.569  27.929  1.00 14.89           H
ATOM    662  HE3 TRP A  42      38.274   0.514  28.402  1.00 12.26           H
ATOM    663  HZ2 TRP A  42      41.248  -2.864  29.733  1.00 17.82           H
ATOM    664  HZ3 TRP A  42      37.657  -1.084  29.968  1.00 15.76           H
ATOM    665  HH2 TRP A  42      39.124  -2.743  30.618  1.00 16.45           H
ATOM    666  N   LYS A  43      38.730   3.318  28.559  1.00  9.91           N
ATOM    667  CA  LYS A  43      38.000   3.239  29.818  1.00 11.02           C
ATOM    668  C   LYS A  43      36.722   2.432  29.619  1.00 11.20           C
ATOM    669  O   LYS A  43      36.176   2.379  28.503  1.00 10.95           O
ATOM    670  CB  LYS A  43      37.632   4.623  30.375  0.82 14.21           C
ATOM    671  CG  LYS A  43      36.785   5.471  29.445  0.83 17.01           C
ATOM    672  CD  LYS A  43      36.685   6.908  29.933  0.00 33.50           C
ATOM    673  CE  LYS A  43      35.989   7.803  28.915  0.93 26.58           C
ATOM    674  NZ  LYS A  43      34.826   8.506  29.519  0.78 33.08           N1+
ATOM    675  H   LYS A  43      38.224   3.437  27.874  1.00 11.93           H
ATOM    676  HA  LYS A  43      38.548   2.783  30.476  1.00 13.26           H
ATOM    677  HB2 LYS A  43      37.134   4.504  31.199  0.00 17.09           H
ATOM    678  HB3 LYS A  43      38.450   5.112  30.556  1.00 17.09           H
ATOM    679  HG2 LYS A  43      37.188   5.477  28.562  0.27 20.46           H
ATOM    680  HG3 LYS A  43      35.889   5.102  29.402  0.44 20.46           H
ATOM    681  HD2 LYS A  43      36.173   6.931  30.757  0.10 40.24           H
ATOM    682  HD3 LYS A  43      37.578   7.257  30.084  0.22 40.24           H
ATOM    683  HE2 LYS A  43      36.616   8.470  28.594  1.00 31.93           H
ATOM    684  HE3 LYS A  43      35.668   7.260  28.178  0.62 31.93           H
ATOM    685  HZ1 LYS A  43      34.433   9.023  28.909  0.62 39.74           H
ATOM    686  HZ2 LYS A  43      34.234   7.913  29.819  0.31 39.74           H
ATOM    687  HZ3 LYS A  43      35.096   9.014  30.198  0.45 39.74           H
ATOM    688  N   PRO A  44      36.219   1.801  30.691  1.00 10.96           N
ATOM    689  CA  PRO A  44      34.946   1.062  30.591  1.00 13.28           C
ATOM    690  C   PRO A  44      33.752   1.988  30.336  1.00 13.26           C
ATOM    691  O   PRO A  44      33.735   3.145  30.767  1.00 14.79           O
ATOM    692  CB  PRO A  44      34.828   0.368  31.961  1.00 14.15           C
ATOM    693  CG  PRO A  44      36.139   0.524  32.662  1.00 15.39           C
ATOM    694  CD  PRO A  44      36.809   1.714  32.042  1.00 15.23           C
ATOM    695  HA  PRO A  44      34.994   0.393  29.891  1.00 15.98           H
ATOM    696  HB2 PRO A  44      34.122   0.791  32.474  1.00 17.03           H
ATOM    697  HB3 PRO A  44      34.629  -0.571  31.827  1.00 17.03           H
ATOM    698  HG2 PRO A  44      35.985   0.675  33.607  1.00 18.51           H
ATOM    699  HG3 PRO A  44      36.674  -0.274  32.528  1.00 18.51           H
ATOM    700  HD2 PRO A  44      36.605   2.516  32.550  1.00 18.32           H
ATOM    701  HD3 PRO A  44      37.766   1.568  31.983  1.00 18.32           H
ATOM    702  N   LYS A  45      32.748   1.458  29.619  1.00 11.66           N
ATOM    703  CA  LYS A  45      31.513   2.157  29.250  1.00 13.51           C
ATOM    704  C   LYS A  45      30.385   1.128  29.078  1.00 11.36           C
ATOM    705  O   LYS A  45      30.640  -0.062  28.868  1.00 11.76           O
ATOM    706  CB  LYS A  45      31.695   2.962  27.943  1.00 18.19           C
ATOM    707  CG  LYS A  45      30.451   3.741  27.453  1.00 16.89           C
ATOM    708  CD  LYS A  45      30.647   4.449  26.109  0.70 17.21           C
ATOM    709  CE  LYS A  45      29.356   5.126  25.630  0.00 23.39           C
ATOM    710  NZ  LYS A  45      29.253   6.565  26.011  1.00 43.18           N1+
ATOM    711  H   LYS A  45      32.767   0.652  29.321  1.00 14.04           H
ATOM    712  HA  LYS A  45      31.264   2.772  29.958  1.00 16.26           H
ATOM    713  HB2 LYS A  45      32.406   3.607  28.078  1.00 21.87           H
ATOM    714  HB3 LYS A  45      31.947   2.346  27.237  1.00 21.87           H
ATOM    715  HG2 LYS A  45      29.713   3.119  27.355  1.00 20.31           H
ATOM    716  HG3 LYS A  45      30.226   4.415  28.113  1.00 20.31           H
ATOM    717  HD2 LYS A  45      31.330   5.131  26.204  0.00 20.69           H
ATOM    718  HD3 LYS A  45      30.914   3.798  25.441  0.89 20.69           H
ATOM    719  HE2 LYS A  45      29.315   5.072  24.663  1.00 28.11           H
ATOM    720  HE3 LYS A  45      28.597   4.662  26.018  0.69 28.11           H
ATOM    721  HZ1 LYS A  45      28.488   6.905  25.709  1.00 51.86           H
ATOM    722  HZ2 LYS A  45      29.276   6.647  26.897  0.66 51.86           H
ATOM    723  HZ3 LYS A  45      29.931   7.022  25.660  0.87 51.86           H
ATOM    724  N   MET A  46      29.124   1.591  29.161  1.00 11.28           N
ATOM    725  CA  MET A  46      27.953   0.748  28.916  1.00  9.60           C
ATOM    726  C   MET A  46      27.070   1.409  27.857  1.00 10.13           C
ATOM    727  O   MET A  46      26.923   2.636  27.844  1.00 11.98           O
ATOM    728  CB  MET A  46      27.147   0.505  30.214  1.00 11.54           C
ATOM    729  CG  MET A  46      27.892  -0.377  31.242  1.00 13.62           C
ATOM    730  SD  MET A  46      26.965  -0.575  32.770  1.00 13.59           S
ATOM    731  CE  MET A  46      25.562  -1.491  32.166  1.00 18.20           C
ATOM    732  H   MET A  46      28.925   2.404  29.362  1.00 13.57           H
ATOM    733  HA  MET A  46      28.251  -0.113  28.584  1.00 11.56           H
ATOM    734  HB2 MET A  46      26.962   1.360  30.633  1.00 13.89           H
ATOM    735  HB3 MET A  46      26.315   0.061  29.988  1.00 13.89           H
ATOM    736  HG2 MET A  46      28.035  -1.258  30.860  1.00 16.39           H
ATOM    737  HG3 MET A  46      28.743   0.035  31.457  1.00 16.39           H
ATOM    738  HE1 MET A  46      24.961  -1.672  32.906  1.00 21.88           H
ATOM    739  HE2 MET A  46      25.107  -0.963  31.491  1.00 21.88           H
ATOM    740  HE3 MET A  46      25.872  -2.325  31.780  1.00 21.88           H
ATOM    741  N   ILE A  47      26.498   0.596  26.945  1.00  9.80           N
ATOM    742  CA  ILE A  47      25.590   1.042  25.885  1.00  9.04           C
ATOM    743  C   ILE A  47      24.384   0.099  25.846  1.00  9.45           C
ATOM    744  O   ILE A  47      24.477  -1.068  26.242  1.00 10.59           O
ATOM    745  CB  ILE A  47      26.243   1.108  24.473  1.00  8.80           C
ATOM    746  CG1 ILE A  47      26.718  -0.280  24.010  1.00 10.24           C
ATOM    747  CG2 ILE A  47      27.393   2.123  24.467  1.00 10.69           C
ATOM    748  CD1 ILE A  47      27.339  -0.332  22.591  1.00 11.98           C
ATOM    749  H   ILE A  47      26.633  -0.253  26.928  1.00 11.80           H
ATOM    750  HA  ILE A  47      25.266   1.930  26.103  1.00 10.88           H
ATOM    751  HB  ILE A  47      25.570   1.416  23.847  1.00 10.60           H
ATOM    752 HG12 ILE A  47      27.390  -0.598  24.633  1.00 12.33           H
ATOM    753 HG13 ILE A  47      25.958  -0.883  24.017  1.00 12.33           H
ATOM    754 HG21 ILE A  47      27.786   2.149  23.581  1.00 12.87           H
ATOM    755 HG22 ILE A  47      27.043   2.997  24.700  1.00 12.87           H
ATOM    756 HG23 ILE A  47      28.059   1.849  25.117  1.00 12.87           H
ATOM    757 HD11 ILE A  47      27.604  -1.245  22.396  1.00 14.41           H
ATOM    758 HD12 ILE A  47      26.678  -0.034  21.946  1.00 14.41           H
ATOM    759 HD13 ILE A  47      28.114   0.251  22.564  1.00 14.41           H
ATOM    760  N   GLY A  48      23.272   0.606  25.326  1.00  8.78           N
ATOM    761  CA  GLY A  48      22.043  -0.176  25.216  1.00  9.40           C
ATOM    762  C   GLY A  48      21.476  -0.223  23.811  1.00  8.49           C
ATOM    763  O   GLY A  48      21.429   0.790  23.109  1.00 11.93           O
ATOM    764  H   GLY A  48      23.201   1.409  25.026  1.00 10.58           H
ATOM    765  HA2 GLY A  48      22.218  -1.086  25.504  1.00 11.33           H
ATOM    766  HA3 GLY A  48      21.370   0.203  25.802  1.00 11.33           H
ATOM    767  N   GLY A  49      21.016  -1.421  23.409  1.00  7.84           N
ATOM    768  CA  GLY A  49      20.373  -1.639  22.132  1.00  8.45           C
ATOM    769  C   GLY A  49      19.049  -2.387  22.269  1.00  8.29           C
ATOM    770  O   GLY A  49      18.343  -2.267  23.272  1.00  8.65           O
ATOM    771  H   GLY A  49      21.073  -2.135  23.885  1.00  9.45           H
ATOM    772  HA2 GLY A  49      20.202  -0.785  21.706  1.00 10.19           H
ATOM    773  HA3 GLY A  49      20.960  -2.157  21.559  1.00 10.19           H
ATOM    774  N   ILE A  50      18.698  -3.168  21.229  1.00  8.02           N
ATOM    775  CA  ILE A  50      17.351  -3.766  21.154  1.00  7.64           C
ATOM    776  C   ILE A  50      17.091  -4.702  22.322  1.00  7.80           C
ATOM    777  O   ILE A  50      15.952  -4.806  22.805  1.00  9.95           O
ATOM    778  CB  ILE A  50      17.146  -4.477  19.791  1.00  8.15           C
ATOM    779  CG1 ILE A  50      15.658  -4.826  19.563  1.00  8.41           C
ATOM    780  CG2 ILE A  50      18.025  -5.727  19.661  1.00  9.38           C
ATOM    781  CD1 ILE A  50      14.747  -3.636  19.433  1.00  9.90           C
ATOM    782  H   ILE A  50      19.211  -3.363  20.568  1.00  9.66           H
ATOM    783  HA  ILE A  50      16.697  -3.052  21.207  1.00  9.21           H
ATOM    784  HB  ILE A  50      17.413  -3.857  19.094  1.00  9.82           H
ATOM    785 HG12 ILE A  50      15.582  -5.344  18.746  1.00 10.13           H
ATOM    786 HG13 ILE A  50      15.345  -5.355  20.314  1.00 10.13           H
ATOM    787 HG21 ILE A  50      17.865  -6.137  18.797  1.00 11.30           H
ATOM    788 HG22 ILE A  50      18.957  -5.466  19.737  1.00 11.30           H
ATOM    789 HG23 ILE A  50      17.796  -6.348  20.370  1.00 11.30           H
ATOM    790 HD11 ILE A  50      13.839  -3.947  19.294  1.00 11.92           H
ATOM    791 HD12 ILE A  50      14.796  -3.111  20.248  1.00 11.92           H
ATOM    792 HD13 ILE A  50      15.033  -3.101  18.677  1.00 11.92           H
ATOM    793  N   GLY A  51      18.127  -5.401  22.794  1.00  8.11           N
ATOM    794  CA  GLY A  51      17.970  -6.424  23.809  1.00  8.52           C
ATOM    795  C   GLY A  51      18.298  -6.003  25.229  1.00 13.00           C
ATOM    796  O   GLY A  51      18.009  -6.765  26.164  1.00 17.24           O
ATOM    797  H   GLY A  51      18.939  -5.293  22.534  1.00  9.78           H
ATOM    798  HA2 GLY A  51      17.052  -6.736  23.798  1.00 10.27           H
ATOM    799  HA3 GLY A  51      18.541  -7.175  23.584  1.00 10.27           H
ATOM    800  N   GLY A  52      18.850  -4.794  25.415  1.00  9.30           N
ATOM    801  CA  GLY A  52      19.320  -4.325  26.704  1.00  9.95           C
ATOM    802  C   GLY A  52      20.747  -3.798  26.638  1.00  9.06           C
ATOM    803  O   GLY A  52      21.249  -3.424  25.568  1.00  9.95           O
ATOM    804  H   GLY A  52      18.960  -4.220  24.785  1.00 11.20           H
ATOM    805  HA2 GLY A  52      18.742  -3.613  27.020  1.00 11.98           H
ATOM    806  HA3 GLY A  52      19.290  -5.053  27.344  1.00 11.98           H
ATOM    807  N   PHE A  53      21.395  -3.753  27.802  1.00  9.70           N
ATOM    808  CA  PHE A  53      22.695  -3.103  27.966  1.00  9.08           C
ATOM    809  C   PHE A  53      23.860  -4.088  27.989  1.00  9.35           C
ATOM    810  O   PHE A  53      23.738  -5.213  28.479  1.00  9.86           O
ATOM    811  CB  PHE A  53      22.688  -2.258  29.250  1.00 11.12           C
ATOM    812  CG  PHE A  53      21.968  -0.946  29.098  1.00 12.22           C
ATOM    813  CD1 PHE A  53      20.578  -0.884  29.150  1.00 14.98           C
ATOM    814  CD2 PHE A  53      22.676   0.221  28.862  1.00 15.03           C
ATOM    815  CE1 PHE A  53      19.912   0.325  28.990  1.00 16.63           C
ATOM    816  CE2 PHE A  53      22.013   1.432  28.711  1.00 15.95           C
ATOM    817  CZ  PHE A  53      20.631   1.475  28.767  1.00 18.06           C
ATOM    818  H   PHE A  53      21.094  -4.100  28.528  1.00 11.68           H
ATOM    819  HA  PHE A  53      22.835  -2.501  27.219  1.00 10.94           H
ATOM    820  HB2 PHE A  53      22.247  -2.759  29.954  1.00 13.38           H
ATOM    821  HB3 PHE A  53      23.604  -2.066  29.505  1.00 13.38           H
ATOM    822  HD1 PHE A  53      20.089  -1.662  29.298  1.00 18.02           H
ATOM    823  HD2 PHE A  53      23.605   0.196  28.821  1.00 18.08           H
ATOM    824  HE1 PHE A  53      18.984   0.356  29.033  1.00 20.00           H
ATOM    825  HE2 PHE A  53      22.497   2.211  28.558  1.00 19.18           H
ATOM    826  HZ  PHE A  53      20.187   2.286  28.665  1.00 21.71           H
ATOM    827  N   ILE A  54      25.009  -3.641  27.445  1.00  9.85           N
ATOM    828  CA  ILE A  54      26.258  -4.398  27.467  1.00  9.53           C
ATOM    829  C   ILE A  54      27.406  -3.513  27.950  1.00  9.03           C
ATOM    830  O   ILE A  54      27.330  -2.284  27.911  1.00 10.45           O
ATOM    831  CB  ILE A  54      26.622  -5.015  26.091  1.00  8.83           C
ATOM    832  CG1 ILE A  54      26.845  -3.928  25.033  1.00  9.06           C
ATOM    833  CG2 ILE A  54      25.547  -5.999  25.632  1.00  9.51           C
ATOM    834  CD1 ILE A  54      27.517  -4.405  23.741  1.00  9.06           C
ATOM    835  H   ILE A  54      25.081  -2.881  27.049  1.00 11.86           H
ATOM    836  HA  ILE A  54      26.165  -5.128  28.099  1.00 11.47           H
ATOM    837  HB  ILE A  54      27.452  -5.506  26.194  1.00 10.64           H
ATOM    838 HG12 ILE A  54      25.984  -3.550  24.792  1.00 10.91           H
ATOM    839 HG13 ILE A  54      27.407  -3.236  25.416  1.00 10.91           H
ATOM    840 HG21 ILE A  54      25.803  -6.366  24.771  1.00 11.46           H
ATOM    841 HG22 ILE A  54      25.471  -6.710  26.286  1.00 11.46           H
ATOM    842 HG23 ILE A  54      24.702  -5.529  25.554  1.00 11.46           H
ATOM    843 HD11 ILE A  54      27.614  -3.651  23.139  1.00 10.91           H
ATOM    844 HD12 ILE A  54      28.389  -4.772  23.956  1.00 10.91           H
ATOM    845 HD13 ILE A  54      26.962  -5.087  23.331  1.00 10.91           H
ATOM    846  N   LYS A  55      28.486  -4.169  28.383  1.00  9.81           N
ATOM    847  CA  LYS A  55      29.750  -3.509  28.722  1.00  9.22           C
ATOM    848  C   LYS A  55      30.685  -3.487  27.511  1.00 10.18           C
ATOM    849  O   LYS A  55      30.832  -4.493  26.812  1.00 10.28           O
ATOM    850  CB  LYS A  55      30.455  -4.249  29.863  1.00 10.59           C
ATOM    851  CG  LYS A  55      29.717  -4.223  31.207  1.00 14.93           C
ATOM    852  CD  LYS A  55      30.312  -5.189  32.230  1.00 18.89           C
ATOM    853  CE  LYS A  55      31.660  -4.703  32.735  1.00 28.84           C
ATOM    854  NZ  LYS A  55      32.248  -5.635  33.734  0.91 30.16           N1+
ATOM    855  H   LYS A  55      28.511  -5.022  28.491  1.00 11.81           H
ATOM    856  HA  LYS A  55      29.579  -2.596  29.001  1.00 11.11           H
ATOM    857  HB2 LYS A  55      30.563  -5.179  29.608  1.00 12.75           H
ATOM    858  HB3 LYS A  55      31.326  -3.847  30.000  1.00 12.75           H
ATOM    859  HG2 LYS A  55      29.767  -3.327  31.576  1.00 17.96           H
ATOM    860  HG3 LYS A  55      28.791  -4.471  31.064  1.00 17.96           H
ATOM    861  HD2 LYS A  55      29.711  -5.261  32.989  1.00 22.71           H
ATOM    862  HD3 LYS A  55      30.437  -6.057  31.816  1.00 22.71           H
ATOM    863  HE2 LYS A  55      32.274  -4.635  31.987  1.00 34.64           H
ATOM    864  HE3 LYS A  55      31.549  -3.837  33.157  1.00 34.64           H
ATOM    865  HZ1 LYS A  55      33.036  -5.326  34.011  0.00 36.23           H
ATOM    866  HZ2 LYS A  55      31.705  -5.712  34.435  0.60 36.23           H
ATOM    867  HZ3 LYS A  55      32.365  -6.438  33.369  1.00 36.23           H
ATOM    868  N   VAL A  56      31.332  -2.341  27.273  1.00  9.63           N
ATOM    869  CA  VAL A  56      32.290  -2.179  26.178  1.00  7.72           C
ATOM    870  C   VAL A  56      33.525  -1.427  26.672  1.00  9.29           C
ATOM    871  O   VAL A  56      33.543  -0.863  27.765  1.00  9.75           O
ATOM    872  CB  VAL A  56      31.679  -1.446  24.957  1.00  9.56           C
ATOM    873  CG1 VAL A  56      30.483  -2.222  24.362  1.00 10.75           C
ATOM    874  CG2 VAL A  56      31.245  -0.021  25.336  1.00 10.27           C
ATOM    875  H   VAL A  56      31.228  -1.628  27.743  1.00 11.60           H
ATOM    876  HA  VAL A  56      32.577  -3.058  25.882  1.00  9.31           H
ATOM    877  HB  VAL A  56      32.356  -1.374  24.267  1.00 11.51           H
ATOM    878 HG11 VAL A  56      30.133  -1.728  23.604  1.00 12.94           H
ATOM    879 HG12 VAL A  56      30.786  -3.098  24.076  1.00 12.94           H
ATOM    880 HG13 VAL A  56      29.797  -2.315  25.042  1.00 12.94           H
ATOM    881 HG21 VAL A  56      30.867   0.412  24.555  1.00 12.36           H
ATOM    882 HG22 VAL A  56      30.580  -0.071  26.041  1.00 12.36           H
ATOM    883 HG23 VAL A  56      32.020   0.473  25.646  1.00 12.36           H
ATOM    884  N   ARG A  57      34.567  -1.419  25.837  1.00  8.11           N
ATOM    885  CA  ARG A  57      35.770  -0.608  26.053  1.00  7.95           C
ATOM    886  C   ARG A  57      35.723   0.584  25.102  1.00  7.51           C
ATOM    887  O   ARG A  57      35.510   0.399  23.901  1.00  8.97           O
ATOM    888  CB  ARG A  57      37.044  -1.435  25.799  1.00  9.45           C
ATOM    889  CG  ARG A  57      37.124  -2.730  26.609  1.00 10.40           C
ATOM    890  CD  ARG A  57      38.536  -3.337  26.661  1.00 11.64           C
ATOM    891  NE  ARG A  57      39.167  -3.536  25.359  1.00 11.16           N
ATOM    892  CZ  ARG A  57      38.971  -4.591  24.574  1.00 12.73           C
ATOM    893  NH1 ARG A  57      38.156  -5.571  24.933  1.00 13.84           N
ATOM    894  NH2 ARG A  57      39.620  -4.668  23.417  1.00 13.79           N1+
ATOM    895  H   ARG A  57      34.602  -1.890  25.118  1.00  9.77           H
ATOM    896  HA  ARG A  57      35.786  -0.280  26.966  1.00  9.59           H
ATOM    897  HB2 ARG A  57      37.079  -1.671  24.859  1.00 11.38           H
ATOM    898  HB3 ARG A  57      37.816  -0.894  26.030  1.00 11.38           H
ATOM    899  HG2 ARG A  57      36.845  -2.548  27.520  1.00 12.52           H
ATOM    900  HG3 ARG A  57      36.533  -3.387  26.209  1.00 12.52           H
ATOM    901  HD2 ARG A  57      39.107  -2.746  27.177  1.00 14.01           H
ATOM    902  HD3 ARG A  57      38.484  -4.202  27.097  1.00 14.01           H
ATOM    903  HE  ARG A  57      39.705  -2.925  25.079  1.00 13.43           H
ATOM    904 HH11 ARG A  57      37.738  -5.530  25.683  1.00 16.65           H
ATOM    905 HH12 ARG A  57      38.041  -6.246  24.413  1.00 16.65           H
ATOM    906 HH21 ARG A  57      40.150  -4.033  23.178  1.00 16.59           H
ATOM    907 HH22 ARG A  57      39.497  -5.343  22.899  1.00 16.59           H
ATOM    908  N   GLN A  58      35.951   1.797  25.626  1.00  8.43           N
ATOM    909  CA  GLN A  58      35.908   3.031  24.839  1.00  7.33           C
ATOM    910  C   GLN A  58      37.319   3.546  24.527  1.00  8.33           C
ATOM    911  O   GLN A  58      38.061   3.935  25.447  1.00  9.10           O
ATOM    912  CB  GLN A  58      35.140   4.117  25.594  1.00  9.15           C
ATOM    913  CG  GLN A  58      35.074   5.463  24.849  1.00  9.48           C
ATOM    914  CD  GLN A  58      34.306   6.538  25.603  1.00 10.20           C
ATOM    915  OE1 GLN A  58      33.456   6.246  26.457  1.00 13.46           O
ATOM    916  NE2 GLN A  58      34.605   7.798  25.291  1.00 13.67           N
ATOM    917  H   GLN A  58      36.137   1.930  26.455  1.00 10.15           H
ATOM    918  HA  GLN A  58      35.452   2.861  23.999  1.00  8.84           H
ATOM    919  HB2 GLN A  58      34.230   3.813  25.739  1.00 11.02           H
ATOM    920  HB3 GLN A  58      35.575   4.271  26.447  1.00 11.02           H
ATOM    921  HG2 GLN A  58      35.978   5.787  24.707  1.00 11.42           H
ATOM    922  HG3 GLN A  58      34.635   5.328  23.995  1.00 11.42           H
ATOM    923 HE21 GLN A  58      35.202   7.963  24.693  1.00 16.45           H
ATOM    924 HE22 GLN A  58      34.202   8.446  25.686  1.00 16.45           H
ATOM    925  N   TYR A  59      37.648   3.610  23.230  1.00  7.29           N
ATOM    926  CA  TYR A  59      38.912   4.152  22.706  1.00  8.09           C
ATOM    927  C   TYR A  59      38.598   5.447  21.947  1.00  8.05           C
ATOM    928  O   TYR A  59      37.745   5.449  21.050  1.00  8.89           O
ATOM    929  CB  TYR A  59      39.572   3.151  21.745  1.00  8.45           C
ATOM    930  CG  TYR A  59      39.990   1.826  22.352  1.00  7.85           C
ATOM    931  CD1 TYR A  59      39.082   0.785  22.494  1.00  8.19           C
ATOM    932  CD2 TYR A  59      41.315   1.589  22.749  1.00  8.77           C
ATOM    933  CE1 TYR A  59      39.464  -0.435  23.039  1.00  9.02           C
ATOM    934  CE2 TYR A  59      41.694   0.373  23.299  1.00  9.55           C
ATOM    935  CZ  TYR A  59      40.764  -0.636  23.443  1.00  9.92           C
ATOM    936  OH  TYR A  59      41.134  -1.863  23.987  1.00 11.85           O
ATOM    937  H   TYR A  59      37.127   3.332  22.605  1.00  8.79           H
ATOM    938  HA  TYR A  59      39.522   4.348  23.434  1.00  9.75           H
ATOM    939  HB2 TYR A  59      38.947   2.957  21.029  1.00 10.18           H
ATOM    940  HB3 TYR A  59      40.368   3.564  21.374  1.00 10.18           H
ATOM    941  HD1 TYR A  59      38.198   0.911  22.233  1.00  9.87           H
ATOM    942  HD2 TYR A  59      41.945   2.267  22.663  1.00 10.56           H
ATOM    943  HE1 TYR A  59      38.838  -1.115  23.137  1.00 10.87           H
ATOM    944  HE2 TYR A  59      42.574   0.236  23.567  1.00 11.50           H
ATOM    945  HH  TYR A  59      41.949  -1.853  24.190  1.00 14.26           H
ATOM    946  N   ASP A  60      39.237   6.561  22.326  1.00  8.23           N
ATOM    947  CA  ASP A  60      39.011   7.845  21.673  1.00  8.45           C
ATOM    948  C   ASP A  60      40.073   8.169  20.608  1.00  9.43           C
ATOM    949  O   ASP A  60      41.213   7.688  20.640  1.00  8.85           O
ATOM    950  CB  ASP A  60      38.935   8.961  22.720  1.00 10.07           C
ATOM    951  CG  ASP A  60      37.765   8.772  23.678  1.00 11.85           C
ATOM    952  OD1 ASP A  60      36.659   8.381  23.232  1.00 11.73           O
ATOM    953  OD2 ASP A  60      37.947   9.005  24.901  1.00 17.01           O1-
ATOM    954  H   ASP A  60      39.810   6.594  22.967  1.00  9.92           H
ATOM    955  HA  ASP A  60      38.152   7.811  21.223  1.00 10.19           H
ATOM    956  HB2 ASP A  60      39.754   8.965  23.240  1.00 12.12           H
ATOM    957  HB3 ASP A  60      38.822   9.813  22.269  1.00 12.12           H
ATOM    958  N   GLN A  61      39.670   8.994  19.641  1.00  8.89           N
ATOM    959  CA  GLN A  61      40.582   9.574  18.651  1.00  8.80           C
ATOM    960  C   GLN A  61      41.297   8.506  17.811  1.00  8.36           C
ATOM    961  O   GLN A  61      42.512   8.579  17.601  1.00 10.61           O
ATOM    962  CB  GLN A  61      41.563  10.573  19.289  1.00 10.27           C
ATOM    963  CG  GLN A  61      41.840  11.797  18.399  1.00 15.85           C
ATOM    964  CD  GLN A  61      42.530  12.929  19.142  1.00 15.93           C
ATOM    965  OE1 GLN A  61      42.284  13.143  20.332  1.00 25.17           O
ATOM    966  NE2 GLN A  61      43.387  13.669  18.441  1.00 12.87           N
ATOM    967  H   GLN A  61      38.852   9.239  19.535  1.00 10.71           H
ATOM    968  HA  GLN A  61      40.041  10.086  18.030  1.00 10.61           H
ATOM    969  HB2 GLN A  61      41.189  10.890  20.126  1.00 12.37           H
ATOM    970  HB3 GLN A  61      42.407  10.125  19.453  1.00 12.37           H
ATOM    971  HG2 GLN A  61      42.412  11.529  17.664  1.00 19.07           H
ATOM    972  HG3 GLN A  61      40.997  12.135  18.056  1.00 19.07           H
ATOM    973 HE21 GLN A  61      43.526  13.495  17.610  1.00 15.48           H
ATOM    974 HE22 GLN A  61      43.802  14.321  18.819  1.00 15.48           H
ATOM    975  N   ILE A  62      40.522   7.558  17.276  1.00  8.15           N
ATOM    976  CA  ILE A  62      41.025   6.423  16.485  1.00  7.92           C
ATOM    977  C   ILE A  62      40.757   6.696  15.003  1.00  7.76           C
ATOM    978  O   ILE A  62      39.581   6.875  14.623  1.00  7.30           O
ATOM    979  CB  ILE A  62      40.335   5.108  16.904  1.00  7.51           C
ATOM    980  CG1 ILE A  62      40.555   4.792  18.394  1.00  7.94           C
ATOM    981  CG2 ILE A  62      40.818   3.917  16.052  1.00  7.70           C
ATOM    982  CD1 ILE A  62      41.987   4.517  18.801  1.00 10.78           C
ATOM    983  H   ILE A  62      39.667   7.550  17.361  1.00  9.82           H
ATOM    984  HA  ILE A  62      41.982   6.329  16.617  1.00  9.54           H
ATOM    985  HB  ILE A  62      39.382   5.212  16.759  1.00  9.05           H
ATOM    986 HG12 ILE A  62      40.244   5.547  18.916  1.00  9.57           H
ATOM    987 HG13 ILE A  62      40.033   4.006  18.620  1.00  9.57           H
ATOM    988 HG21 ILE A  62      40.362   3.114  16.346  1.00  9.28           H
ATOM    989 HG22 ILE A  62      40.612   4.093  15.120  1.00  9.28           H
ATOM    990 HG23 ILE A  62      41.775   3.816  16.166  1.00  9.28           H
ATOM    991 HD11 ILE A  62      42.014   4.331  19.753  1.00 12.98           H
ATOM    992 HD12 ILE A  62      42.315   3.752  18.304  1.00 12.98           H
ATOM    993 HD13 ILE A  62      42.527   5.298  18.601  1.00 12.98           H
ATOM    994  N   PRO A  63      41.778   6.667  14.120  1.00  7.53           N
ATOM    995  CA  PRO A  63      41.511   6.783  12.676  1.00  8.02           C
ATOM    996  C   PRO A  63      40.824   5.535  12.109  1.00  7.52           C
ATOM    997  O   PRO A  63      41.189   4.402  12.443  1.00  8.24           O
ATOM    998  CB  PRO A  63      42.915   6.981  12.064  1.00  9.22           C
ATOM    999  CG  PRO A  63      43.726   7.541  13.174  1.00  9.10           C
ATOM   1000  CD  PRO A  63      43.220   6.832  14.403  1.00  7.83           C
ATOM   1001  HA  PRO A  63      40.966   7.564  12.493  1.00  9.66           H
ATOM   1002  HB2 PRO A  63      43.271   6.127  11.773  1.00 11.10           H
ATOM   1003  HB3 PRO A  63      42.866   7.606  11.324  1.00 11.10           H
ATOM   1004  HG2 PRO A  63      44.665   7.347  13.026  1.00 10.96           H
ATOM   1005  HG3 PRO A  63      43.577   8.497  13.241  1.00 10.96           H
ATOM   1006  HD2 PRO A  63      43.648   5.966  14.496  1.00  9.44           H
ATOM   1007  HD3 PRO A  63      43.351   7.382  15.191  1.00  9.44           H
ATOM   1008  N   VAL A  64      39.824   5.754  11.236  1.00  7.50           N
ATOM   1009  CA  VAL A  64      39.094   4.682  10.544  1.00  8.42           C
ATOM   1010  C   VAL A  64      38.846   5.131   9.108  1.00  8.95           C
ATOM   1011  O   VAL A  64      38.277   6.204   8.893  1.00 10.61           O
ATOM   1012  CB  VAL A  64      37.739   4.327  11.212  1.00  8.33           C
ATOM   1013  CG1 VAL A  64      37.089   3.089  10.544  1.00  8.99           C
ATOM   1014  CG2 VAL A  64      37.870   4.103  12.718  1.00  9.02           C
ATOM   1015  H   VAL A  64      39.546   6.540  11.024  1.00  9.04           H
ATOM   1016  HA  VAL A  64      39.642   3.882  10.523  1.00 10.15           H
ATOM   1017  HB  VAL A  64      37.134   5.074  11.084  1.00 10.04           H
ATOM   1018 HG11 VAL A  64      36.247   2.898  10.986  1.00 10.83           H
ATOM   1019 HG12 VAL A  64      36.934   3.282   9.606  1.00 10.83           H
ATOM   1020 HG13 VAL A  64      37.689   2.332  10.632  1.00 10.83           H
ATOM   1021 HG21 VAL A  64      36.997   3.886  13.081  1.00 10.87           H
ATOM   1022 HG22 VAL A  64      38.486   3.371  12.876  1.00 10.87           H
ATOM   1023 HG23 VAL A  64      38.206   4.915  13.129  1.00 10.87           H
ATOM   1024  N   GLU A  65      39.241   4.323   8.124  1.00  9.02           N
ATOM   1025  CA  GLU A  65      38.910   4.599   6.728  1.00  8.57           C
ATOM   1026  C   GLU A  65      37.687   3.770   6.359  1.00  8.86           C
ATOM   1027  O   GLU A  65      37.691   2.549   6.529  1.00 10.62           O
ATOM   1028  CB  GLU A  65      40.072   4.281   5.785  1.00 13.48           C
ATOM   1029  CG  GLU A  65      39.833   4.789   4.364  1.00 26.76           C
ATOM   1030  CD  GLU A  65      40.954   4.427   3.402  1.00 57.35           C
ATOM   1031  OE1 GLU A  65      41.969   5.154   3.374  1.00 80.81           O
ATOM   1032  OE2 GLU A  65      40.817   3.418   2.675  1.00 55.15           O1-
ATOM   1033  H   GLU A  65      39.704   3.608   8.240  1.00 10.87           H
ATOM   1034  HA  GLU A  65      38.685   5.537   6.630  1.00 10.33           H
ATOM   1035  HB2 GLU A  65      40.878   4.702   6.123  1.00 16.21           H
ATOM   1036  HB3 GLU A  65      40.192   3.319   5.744  1.00 16.21           H
ATOM   1037  HG2 GLU A  65      39.011   4.401   4.025  1.00 32.15           H
ATOM   1038  HG3 GLU A  65      39.758   5.756   4.384  1.00 32.15           H
ATOM   1039  N   ILE A  66      36.644   4.432   5.862  1.00  8.88           N
ATOM   1040  CA  ILE A  66      35.334   3.815   5.624  1.00  8.70           C
ATOM   1041  C   ILE A  66      34.995   3.995   4.152  1.00 10.85           C
ATOM   1042  O   ILE A  66      34.712   5.115   3.709  1.00 11.28           O
ATOM   1043  CB  ILE A  66      34.248   4.451   6.505  1.00  9.05           C
ATOM   1044  CG1 ILE A  66      34.613   4.345   7.995  1.00 10.94           C
ATOM   1045  CG2 ILE A  66      32.870   3.830   6.196  1.00 11.02           C
ATOM   1046  CD1 ILE A  66      33.863   5.330   8.889  1.00 11.97           C
ATOM   1047  H   ILE A  66      36.669   5.264   5.647  1.00 10.70           H
ATOM   1048  HA  ILE A  66      35.378   2.866   5.820  1.00 10.48           H
ATOM   1049  HB  ILE A  66      34.202   5.393   6.280  1.00 10.91           H
ATOM   1050 HG12 ILE A  66      34.407   3.449   8.303  1.00 13.17           H
ATOM   1051 HG13 ILE A  66      35.562   4.517   8.096  1.00 13.17           H
ATOM   1052 HG21 ILE A  66      32.202   4.246   6.763  1.00 13.27           H
ATOM   1053 HG22 ILE A  66      32.656   3.986   5.263  1.00 13.27           H
ATOM   1054 HG23 ILE A  66      32.907   2.877   6.372  1.00 13.27           H
ATOM   1055 HD11 ILE A  66      34.147   5.201   9.808  1.00 14.40           H
ATOM   1056 HD12 ILE A  66      34.067   6.234   8.603  1.00 14.40           H
ATOM   1057 HD13 ILE A  66      32.910   5.165   8.811  1.00 14.40           H
ATOM   1058  N   CYS A  67      35.022   2.898   3.387  1.00 12.08           N
ATOM   1059  CA  CYS A  67      34.651   2.959   1.968  1.00 14.01           C
ATOM   1060  C   CYS A  67      35.409   4.096   1.279  1.00 13.61           C
ATOM   1061  O   CYS A  67      34.855   4.849   0.480  1.00 16.96           O
ATOM   1062  CB  CYS A  67      33.117   3.081   1.783  1.00 13.09           C
ATOM   1063  SG  CYS A  67      32.458   2.720   0.119  1.00 16.97           S
ATOM   1064  H   CYS A  67      35.250   2.116   3.662  1.00 14.54           H
ATOM   1065  HA  CYS A  67      34.927   2.131   1.545  1.00 16.85           H
ATOM   1066  HB2 CYS A  67      32.689   2.467   2.400  1.00 15.75           H
ATOM   1067  HB3 CYS A  67      32.858   3.989   2.003  1.00 15.75           H
ATOM   1068  HG  CYS A  67      31.266   2.856   0.133  1.00 20.41           H
ATOM   1069  N   GLY A  68      36.691   4.246   1.637  1.00 14.23           N
ATOM   1070  CA  GLY A  68      37.551   5.249   1.043  1.00 15.26           C
ATOM   1071  C   GLY A  68      37.612   6.611   1.728  1.00 16.21           C
ATOM   1072  O   GLY A  68      38.420   7.449   1.305  1.00 19.32           O
ATOM   1073  H   GLY A  68      37.082   3.766   2.234  1.00 17.12           H
ATOM   1074  HA2 GLY A  68      38.455   4.899   1.014  1.00 18.36           H
ATOM   1075  HA3 GLY A  68      37.264   5.396   0.129  1.00 18.36           H
ATOM   1076  N   HIS A  69      36.810   6.866   2.767  1.00 12.67           N
ATOM   1077  CA  HIS A  69      36.682   8.187   3.387  1.00 11.43           C
ATOM   1078  C   HIS A  69      37.268   8.155   4.798  1.00 12.09           C
ATOM   1079  O   HIS A  69      37.008   7.222   5.561  1.00 12.47           O
ATOM   1080  CB  HIS A  69      35.195   8.611   3.445  1.00 12.84           C
ATOM   1081  CG  HIS A  69      34.581   8.881   2.100  1.00 13.49           C
ATOM   1082  ND1 HIS A  69      34.182  10.142   1.711  1.00 18.13           N
ATOM   1083  CD2 HIS A  69      34.309   8.061   1.057  1.00 15.72           C
ATOM   1084  CE1 HIS A  69      33.684  10.086   0.488  1.00 18.78           C
ATOM   1085  NE2 HIS A  69      33.746   8.835   0.070  1.00 18.42           N
ATOM   1086  H   HIS A  69      36.316   6.269   3.141  1.00 15.25           H
ATOM   1087  HA  HIS A  69      37.171   8.841   2.864  1.00 13.76           H
ATOM   1088  HB2 HIS A  69      34.685   7.902   3.866  1.00 15.46           H
ATOM   1089  HB3 HIS A  69      35.123   9.423   3.971  1.00 15.46           H
ATOM   1090  HD2 HIS A  69      34.466   7.145   1.020  1.00 18.91           H
ATOM   1091  HE1 HIS A  69      33.345  10.805   0.005  1.00 22.58           H
ATOM   1092  HE2 HIS A  69      33.483   8.551  -0.698  1.00 22.15           H
ATOM   1093  N   LYS A  70      38.021   9.192   5.165  1.00 13.16           N
ATOM   1094  CA  LYS A  70      38.722   9.217   6.448  1.00 10.96           C
ATOM   1095  C   LYS A  70      37.848   9.773   7.567  1.00 10.34           C
ATOM   1096  O   LYS A  70      37.147  10.773   7.390  1.00 13.74           O
ATOM   1097  CB  LYS A  70      39.992  10.066   6.351  1.00 14.44           C
ATOM   1098  H   LYS A  70      38.142   9.896   4.687  1.00 15.84           H
ATOM   1099  HA  LYS A  70      38.980   8.313   6.686  1.00 13.20           H
ATOM   1100  HB1 LYS A  70      40.550   9.719   5.637  1.00 17.38           H
ATOM   1101  HB3 LYS A  70      40.467  10.020   7.195  1.00 17.38           H
ATOM   1102  N   ALA A  71      37.881   9.105   8.717  1.00  8.98           N
ATOM   1103  CA  ALA A  71      37.271   9.581   9.951  1.00  7.76           C
ATOM   1104  C   ALA A  71      38.277   9.380  11.085  1.00  7.93           C
ATOM   1105  O   ALA A  71      39.192   8.559  10.988  1.00  8.53           O
ATOM   1106  CB  ALA A  71      35.990   8.791  10.271  1.00  9.37           C
ATOM   1107  H   ALA A  71      38.267   8.342   8.807  1.00 10.82           H
ATOM   1108  HA  ALA A  71      37.056  10.524   9.877  1.00  9.36           H
ATOM   1109  HB1 ALA A  71      35.609   9.131  11.096  1.00 11.28           H
ATOM   1110  HB2 ALA A  71      35.359   8.905   9.544  1.00 11.28           H
ATOM   1111  HB3 ALA A  71      36.215   7.853  10.372  1.00 11.28           H
ATOM   1112  N   ILE A  72      38.128  10.153  12.165  1.00  7.48           N
ATOM   1113  CA  ILE A  72      38.936   9.983  13.380  1.00  7.10           C
ATOM   1114  C   ILE A  72      38.014  10.244  14.570  1.00  8.11           C
ATOM   1115  O   ILE A  72      37.534  11.372  14.746  1.00  8.02           O
ATOM   1116  CB  ILE A  72      40.167  10.918  13.446  1.00  7.61           C
ATOM   1117  CG1 ILE A  72      41.056  10.855  12.181  1.00  8.79           C
ATOM   1118  CG2 ILE A  72      41.006  10.598  14.682  1.00  8.35           C
ATOM   1119  CD1 ILE A  72      42.229  11.878  12.169  1.00  9.07           C
ATOM   1120  H   ILE A  72      37.557  10.794  12.219  1.00  9.02           H
ATOM   1121  HA  ILE A  72      39.248   9.066  13.432  1.00  8.56           H
ATOM   1122  HB  ILE A  72      39.843  11.828  13.535  1.00  9.17           H
ATOM   1123 HG12 ILE A  72      41.439   9.966  12.115  1.00 10.59           H
ATOM   1124 HG13 ILE A  72      40.503  11.031  11.404  1.00 10.59           H
ATOM   1125 HG21 ILE A  72      41.772  11.193  14.706  1.00 10.06           H
ATOM   1126 HG22 ILE A  72      40.462  10.726  15.475  1.00 10.06           H
ATOM   1127 HG23 ILE A  72      41.304   9.676  14.630  1.00 10.06           H
ATOM   1128 HD11 ILE A  72      42.732  11.771  11.347  1.00 10.93           H
ATOM   1129 HD12 ILE A  72      41.865  12.775  12.220  1.00 10.93           H
ATOM   1130 HD13 ILE A  72      42.802  11.709  12.933  1.00 10.93           H
ATOM   1131  N   GLY A  73      37.731   9.216  15.359  1.00  7.36           N
ATOM   1132  CA  GLY A  73      36.813   9.387  16.474  1.00  8.11           C
ATOM   1133  C   GLY A  73      36.758   8.193  17.415  1.00  7.29           C
ATOM   1134  O   GLY A  73      37.641   7.330  17.418  1.00  7.72           O
ATOM   1135  H   GLY A  73      38.050   8.423  15.273  1.00  8.87           H
ATOM   1136  HA2 GLY A  73      37.079  10.165  16.989  1.00  9.78           H
ATOM   1137  HA3 GLY A  73      35.920   9.543  16.130  1.00  9.78           H
ATOM   1138  N   THR A  74      35.702   8.159  18.236  1.00  7.32           N
ATOM   1139  CA  THR A  74      35.568   7.151  19.281  1.00  7.47           C
ATOM   1140  C   THR A  74      35.115   5.824  18.681  1.00  7.37           C
ATOM   1141  O   THR A  74      34.168   5.779  17.877  1.00  7.76           O
ATOM   1142  CB  THR A  74      34.578   7.623  20.361  1.00  7.60           C
ATOM   1143  OG1 THR A  74      35.111   8.789  21.016  1.00  9.95           O
ATOM   1144  CG2 THR A  74      34.306   6.545  21.413  1.00  9.42           C
ATOM   1145  H   THR A  74      35.047   8.716  18.203  1.00  8.83           H
ATOM   1146  HA  THR A  74      36.431   7.013  19.702  1.00  9.01           H
ATOM   1147  HB  THR A  74      33.735   7.854  19.940  1.00  9.17           H
ATOM   1148  HG1 THR A  74      35.848   8.604  21.376  1.00 11.98           H
ATOM   1149 HG21 THR A  74      33.679   6.878  22.075  1.00 11.35           H
ATOM   1150 HG22 THR A  74      33.929   5.757  20.991  1.00 11.35           H
ATOM   1151 HG23 THR A  74      35.132   6.299  21.858  1.00 11.35           H
ATOM   1152  N   VAL A  75      35.786   4.747  19.099  1.00  6.90           N
ATOM   1153  CA  VAL A  75      35.466   3.366  18.720  1.00  6.85           C
ATOM   1154  C   VAL A  75      35.270   2.553  20.000  1.00  6.76           C
ATOM   1155  O   VAL A  75      36.140   2.560  20.891  1.00  7.62           O
ATOM   1156  CB  VAL A  75      36.591   2.764  17.847  1.00  7.06           C
ATOM   1157  CG1 VAL A  75      36.329   1.287  17.543  1.00  8.90           C
ATOM   1158  CG2 VAL A  75      36.737   3.542  16.548  1.00  8.76           C
ATOM   1159  H   VAL A  75      36.462   4.795  19.628  1.00  8.32           H
ATOM   1160  HA  VAL A  75      34.639   3.350  18.214  1.00  8.26           H
ATOM   1161  HB  VAL A  75      37.431   2.826  18.328  1.00  8.51           H
ATOM   1162 HG11 VAL A  75      37.053   0.944  16.996  1.00 10.72           H
ATOM   1163 HG12 VAL A  75      36.286   0.796  18.379  1.00 10.72           H
ATOM   1164 HG13 VAL A  75      35.488   1.207  17.068  1.00 10.72           H
ATOM   1165 HG21 VAL A  75      37.447   3.145  16.020  1.00 10.55           H
ATOM   1166 HG22 VAL A  75      35.900   3.501  16.060  1.00 10.55           H
ATOM   1167 HG23 VAL A  75      36.955   4.464  16.755  1.00 10.55           H
ATOM   1168  N   LEU A  76      34.119   1.876  20.103  1.00  6.97           N
ATOM   1169  CA  LEU A  76      33.807   0.982  21.212  1.00  7.46           C
ATOM   1170  C   LEU A  76      34.085  -0.461  20.777  1.00  7.38           C
ATOM   1171  O   LEU A  76      33.889  -0.809  19.609  1.00  9.06           O
ATOM   1172  CB  LEU A  76      32.334   1.156  21.636  1.00  7.74           C
ATOM   1173  CG  LEU A  76      31.862   2.605  21.912  1.00  7.69           C
ATOM   1174  CD1 LEU A  76      30.388   2.619  22.335  1.00  8.34           C
ATOM   1175  CD2 LEU A  76      32.731   3.369  22.923  1.00  8.06           C
ATOM   1176  H   LEU A  76      33.487   1.924  19.521  1.00  8.40           H
ATOM   1177  HA  LEU A  76      34.374   1.192  21.970  1.00  8.99           H
ATOM   1178  HB2 LEU A  76      31.771   0.799  20.931  1.00  9.33           H
ATOM   1179  HB3 LEU A  76      32.190   0.647  22.449  1.00  9.33           H
ATOM   1180  HG  LEU A  76      31.915   3.095  21.076  1.00  9.27           H
ATOM   1181 HD11 LEU A  76      30.117   3.535  22.502  1.00 10.05           H
ATOM   1182 HD12 LEU A  76      29.852   2.239  21.622  1.00 10.05           H
ATOM   1183 HD13 LEU A  76      30.287   2.091  23.143  1.00 10.05           H
ATOM   1184 HD21 LEU A  76      32.370   4.261  23.038  1.00  9.71           H
ATOM   1185 HD22 LEU A  76      32.719   2.895  23.769  1.00  9.71           H
ATOM   1186 HD23 LEU A  76      33.638   3.420  22.584  1.00  9.71           H
ATOM   1187  N   VAL A  77      34.574  -1.282  21.706  1.00  7.52           N
ATOM   1188  CA  VAL A  77      34.885  -2.690  21.447  1.00  7.24           C
ATOM   1189  C   VAL A  77      34.183  -3.568  22.483  1.00  8.29           C
ATOM   1190  O   VAL A  77      34.309  -3.340  23.693  1.00  8.40           O
ATOM   1191  CB  VAL A  77      36.408  -2.949  21.457  1.00  7.90           C
ATOM   1192  CG1 VAL A  77      36.719  -4.409  21.211  1.00  8.49           C
ATOM   1193  CG2 VAL A  77      37.118  -2.081  20.394  1.00  9.44           C
ATOM   1194  H   VAL A  77      34.738  -1.042  22.516  1.00  9.07           H
ATOM   1195  HA  VAL A  77      34.546  -2.932  20.570  1.00  8.73           H
ATOM   1196  HB  VAL A  77      36.763  -2.709  22.327  1.00  9.52           H
ATOM   1197 HG11 VAL A  77      37.681  -4.534  21.224  1.00 10.23           H
ATOM   1198 HG12 VAL A  77      36.306  -4.942  21.909  1.00 10.23           H
ATOM   1199 HG13 VAL A  77      36.364  -4.666  20.345  1.00 10.23           H
ATOM   1200 HG21 VAL A  77      38.070  -2.263  20.423  1.00 11.37           H
ATOM   1201 HG22 VAL A  77      36.764  -2.302  19.518  1.00 11.37           H
ATOM   1202 HG23 VAL A  77      36.954  -1.145  20.591  1.00 11.37           H
ATOM   1203  N   GLY A  78      33.451  -4.582  22.021  1.00  8.09           N
ATOM   1204  CA  GLY A  78      32.753  -5.470  22.923  1.00  9.16           C
ATOM   1205  C   GLY A  78      31.855  -6.451  22.193  1.00  8.58           C
ATOM   1206  O   GLY A  78      32.004  -6.692  20.987  1.00  8.67           O
ATOM   1207  H   GLY A  78      33.347  -4.770  21.188  1.00  9.75           H
ATOM   1208  HA2 GLY A  78      33.398  -5.973  23.444  1.00 11.04           H
ATOM   1209  HA3 GLY A  78      32.206  -4.948  23.531  1.00 11.04           H
ATOM   1210  N   PRO A  79      30.886  -7.080  22.940  1.00  9.54           N
ATOM   1211  CA  PRO A  79      30.114  -8.217  22.417  1.00  9.13           C
ATOM   1212  C   PRO A  79      28.965  -7.838  21.473  1.00  8.28           C
ATOM   1213  O   PRO A  79      27.816  -8.255  21.659  1.00 11.02           O
ATOM   1214  CB  PRO A  79      29.622  -8.910  23.685  1.00 11.38           C
ATOM   1215  CG  PRO A  79      29.495  -7.793  24.682  1.00 11.21           C
ATOM   1216  CD  PRO A  79      30.625  -6.857  24.381  1.00 10.09           C
ATOM   1217  HA  PRO A  79      30.709  -8.822  21.947  1.00 10.99           H
ATOM   1218  HB2 PRO A  79      28.762  -9.328  23.520  1.00 13.70           H
ATOM   1219  HB3 PRO A  79      30.276  -9.564  23.978  1.00 13.70           H
ATOM   1220  HG2 PRO A  79      28.641  -7.347  24.565  1.00 13.49           H
ATOM   1221  HG3 PRO A  79      29.575  -8.148  25.581  1.00 13.49           H
ATOM   1222  HD2 PRO A  79      30.353  -5.939  24.537  1.00 12.15           H
ATOM   1223  HD3 PRO A  79      31.406  -7.091  24.906  1.00 12.15           H
ATOM   1224  N   THR A  80      29.279  -7.086  20.437  1.00  9.53           N
ATOM   1225  CA  THR A  80      28.316  -6.736  19.406  1.00  9.30           C
ATOM   1226  C   THR A  80      28.111  -7.890  18.412  1.00  7.59           C
ATOM   1227  O   THR A  80      29.047  -8.663  18.150  1.00  9.83           O
ATOM   1228  CB  THR A  80      28.788  -5.478  18.677  1.00  7.87           C
ATOM   1229  OG1 THR A  80      27.870  -5.175  17.633  1.00  8.24           O
ATOM   1230  CG2 THR A  80      30.214  -5.620  18.100  1.00  9.21           C
ATOM   1231  H   THR A  80      30.062  -6.757  20.303  1.00 11.48           H
ATOM   1232  HA  THR A  80      27.462  -6.541  19.822  1.00 11.20           H
ATOM   1233  HB  THR A  80      28.797  -4.739  19.306  1.00  9.48           H
ATOM   1234  HG1 THR A  80      28.118  -4.485  17.223  1.00  9.93           H
ATOM   1235 HG21 THR A  80      30.471  -4.801  17.647  1.00 11.10           H
ATOM   1236 HG22 THR A  80      30.844  -5.796  18.815  1.00 11.10           H
ATOM   1237 HG23 THR A  80      30.243  -6.353  17.466  1.00 11.10           H
ATOM   1238  N   PRO A  81      26.896  -8.036  17.845  1.00  8.69           N
ATOM   1239  CA  PRO A  81      26.659  -9.127  16.880  1.00  9.72           C
ATOM   1240  C   PRO A  81      27.386  -8.963  15.554  1.00  8.50           C
ATOM   1241  O   PRO A  81      27.612  -9.971  14.866  1.00 10.22           O
ATOM   1242  CB  PRO A  81      25.134  -9.109  16.682  1.00 10.57           C
ATOM   1243  CG  PRO A  81      24.718  -7.761  17.038  1.00 15.33           C
ATOM   1244  CD  PRO A  81      25.640  -7.321  18.146  1.00  9.14           C
ATOM   1245  HA  PRO A  81      26.914  -9.976  17.274  1.00 11.71           H
ATOM   1246  HB2 PRO A  81      24.923  -9.300  15.755  1.00 12.73           H
ATOM   1247  HB3 PRO A  81      24.721  -9.761  17.269  1.00 12.73           H
ATOM   1248  HG2 PRO A  81      24.810  -7.179  16.267  1.00 18.44           H
ATOM   1249  HG3 PRO A  81      23.798  -7.776  17.346  1.00 18.44           H
ATOM   1250  HD2 PRO A  81      25.779  -6.362  18.109  1.00 11.01           H
ATOM   1251  HD3 PRO A  81      25.290  -7.598  19.007  1.00 11.01           H
ATOM   1252  N   VAL A  82      27.730  -7.726  15.169  1.00  8.09           N
ATOM   1253  CA  VAL A  82      28.446  -7.419  13.928  1.00 10.68           C
ATOM   1254  C   VAL A  82      29.242  -6.138  14.164  1.00  8.83           C
ATOM   1255  O   VAL A  82      28.945  -5.361  15.076  1.00 10.18           O
ATOM   1256  CB  VAL A  82      27.489  -7.208  12.724  1.00 12.02           C
ATOM   1257  CG1 VAL A  82      26.671  -8.452  12.437  1.00 15.55           C
ATOM   1258  CG2 VAL A  82      26.578  -6.034  12.976  1.00 11.51           C
ATOM   1259  H   VAL A  82      27.550  -7.024  15.632  1.00  9.75           H
ATOM   1260  HA  VAL A  82      29.063  -8.137  13.717  1.00 12.86           H
ATOM   1261  HB  VAL A  82      28.017  -7.010  11.935  1.00 14.47           H
ATOM   1262 HG11 VAL A  82      26.089  -8.279  11.681  1.00 18.70           H
ATOM   1263 HG12 VAL A  82      27.273  -9.184  12.230  1.00 18.70           H
ATOM   1264 HG13 VAL A  82      26.142  -8.669  13.220  1.00 18.70           H
ATOM   1265 HG21 VAL A  82      25.990  -5.922  12.212  1.00 13.86           H
ATOM   1266 HG22 VAL A  82      26.054  -6.207  13.774  1.00 13.86           H
ATOM   1267 HG23 VAL A  82      27.117  -5.237  13.099  1.00 13.86           H
ATOM   1268  N   ASN A  83      30.267  -5.906  13.342  1.00  8.37           N
ATOM   1269  CA  ASN A  83      30.942  -4.604  13.341  1.00  7.51           C
ATOM   1270  C   ASN A  83      29.972  -3.527  12.848  1.00  7.65           C
ATOM   1271  O   ASN A  83      29.410  -3.662  11.752  1.00  8.87           O
ATOM   1272  CB  ASN A  83      32.161  -4.621  12.412  1.00  8.08           C
ATOM   1273  CG  ASN A  83      33.301  -5.551  12.880  1.00  7.76           C
ATOM   1274  OD1 ASN A  83      33.608  -5.662  14.067  1.00  9.17           O
ATOM   1275  ND2 ASN A  83      33.968  -6.183  11.909  1.00  8.93           N
ATOM   1276  H   ASN A  83      30.588  -6.476  12.784  1.00 10.08           H
ATOM   1277  HA  ASN A  83      31.233  -4.380  14.239  1.00  9.05           H
ATOM   1278  HB2 ASN A  83      31.879  -4.919  11.533  1.00  9.73           H
ATOM   1279  HB3 ASN A  83      32.519  -3.721  12.352  1.00  9.73           H
ATOM   1280 HD21 ASN A  83      34.614  -6.715  12.107  1.00 10.75           H
ATOM   1281 HD22 ASN A  83      33.751  -6.057  11.087  1.00 10.75           H
ATOM   1282  N   ILE A  84      29.766  -2.474  13.655  1.00  7.37           N
ATOM   1283  CA  ILE A  84      28.790  -1.400  13.409  1.00  7.79           C
ATOM   1284  C   ILE A  84      29.516  -0.056  13.265  1.00  7.64           C
ATOM   1285  O   ILE A  84      30.243   0.350  14.182  1.00  8.56           O
ATOM   1286  CB  ILE A  84      27.812  -1.289  14.600  1.00  8.08           C
ATOM   1287  CG1 ILE A  84      26.903  -2.527  14.681  1.00 10.91           C
ATOM   1288  CG2 ILE A  84      27.007   0.020  14.544  1.00  9.61           C
ATOM   1289  CD1 ILE A  84      26.114  -2.614  15.964  1.00 12.87           C
ATOM   1290  H   ILE A  84      30.204  -2.358  14.386  1.00  8.88           H
ATOM   1291  HA  ILE A  84      28.288  -1.581  12.599  1.00  9.39           H
ATOM   1292  HB  ILE A  84      28.344  -1.268  15.411  1.00  9.73           H
ATOM   1293 HG12 ILE A  84      26.272  -2.500  13.945  1.00 13.14           H
ATOM   1294 HG13 ILE A  84      27.452  -3.324  14.615  1.00 13.14           H
ATOM   1295 HG21 ILE A  84      26.407   0.054  15.305  1.00 11.57           H
ATOM   1296 HG22 ILE A  84      27.623   0.770  14.575  1.00 11.57           H
ATOM   1297 HG23 ILE A  84      26.498   0.043  13.719  1.00 11.57           H
ATOM   1298 HD11 ILE A  84      25.567  -3.415  15.943  1.00 15.49           H
ATOM   1299 HD12 ILE A  84      26.731  -2.653  16.711  1.00 15.49           H
ATOM   1300 HD13 ILE A  84      25.549  -1.829  16.040  1.00 15.49           H
ATOM   1301  N   ILE A  85      29.302   0.647  12.145  1.00  7.15           N
ATOM   1302  CA  ILE A  85      29.670   2.061  11.997  1.00  7.38           C
ATOM   1303  C   ILE A  85      28.426   2.894  12.307  1.00  6.00           C
ATOM   1304  O   ILE A  85      27.446   2.846  11.555  1.00  7.96           O
ATOM   1305  CB  ILE A  85      30.183   2.373  10.582  1.00  7.63           C
ATOM   1306  CG1 ILE A  85      31.336   1.434  10.151  1.00  9.57           C
ATOM   1307  CG2 ILE A  85      30.604   3.855  10.489  1.00  8.58           C
ATOM   1308  CD1 ILE A  85      32.522   1.365  11.079  1.00 10.09           C
ATOM   1309  H   ILE A  85      28.935   0.317  11.441  1.00  8.62           H
ATOM   1310  HA  ILE A  85      30.363   2.288  12.636  1.00  8.90           H
ATOM   1311  HB  ILE A  85      29.446   2.237   9.966  1.00  9.20           H
ATOM   1312 HG12 ILE A  85      30.982   0.535  10.069  1.00 11.53           H
ATOM   1313 HG13 ILE A  85      31.663   1.730   9.287  1.00 11.53           H
ATOM   1314 HG21 ILE A  85      30.925   4.035   9.591  1.00 10.33           H
ATOM   1315 HG22 ILE A  85      29.837   4.414  10.685  1.00 10.33           H
ATOM   1316 HG23 ILE A  85      31.310   4.023  11.132  1.00 10.33           H
ATOM   1317 HD11 ILE A  85      33.176   0.751  10.710  1.00 12.15           H
ATOM   1318 HD12 ILE A  85      32.909   2.250  11.162  1.00 12.15           H
ATOM   1319 HD13 ILE A  85      32.225   1.050  11.947  1.00 12.15           H
ATOM   1320  N   GLY A  86      28.458   3.652  13.407  1.00  6.48           N
ATOM   1321  CA  GLY A  86      27.335   4.458  13.829  1.00  6.25           C
ATOM   1322  C   GLY A  86      27.489   5.938  13.496  1.00  6.33           C
ATOM   1323  O   GLY A  86      28.424   6.372  12.823  1.00  6.32           O
ATOM   1324  H   GLY A  86      29.139   3.709  13.930  1.00  7.82           H
ATOM   1325  HA2 GLY A  86      26.529   4.133  13.399  1.00  7.54           H
ATOM   1326  HA3 GLY A  86      27.223   4.374  14.789  1.00  7.54           H
ATOM   1327  N   ARG A  87      26.521   6.729  13.988  1.00  6.06           N
ATOM   1328  CA  ARG A  87      26.364   8.123  13.554  1.00  6.96           C
ATOM   1329  C   ARG A  87      27.595   8.982  13.846  1.00  5.49           C
ATOM   1330  O   ARG A  87      27.878   9.924  13.103  1.00  6.94           O
ATOM   1331  CB  ARG A  87      25.113   8.764  14.165  1.00  6.27           C
ATOM   1332  CG  ARG A  87      23.784   8.174  13.635  1.00  6.18           C
ATOM   1333  CD  ARG A  87      22.557   8.997  14.058  1.00  7.25           C
ATOM   1334  NE  ARG A  87      22.393   8.966  15.504  1.00  7.87           N
ATOM   1335  CZ  ARG A  87      22.782   9.916  16.364  1.00  7.94           C
ATOM   1336  NH1 ARG A  87      23.306  11.069  15.953  1.00  7.78           N
ATOM   1337  NH2 ARG A  87      22.622   9.727  17.668  1.00  8.46           N1+
ATOM   1338  H   ARG A  87      25.944   6.479  14.574  1.00  7.31           H
ATOM   1339  HA  ARG A  87      26.241   8.124  12.592  1.00  8.40           H
ATOM   1340  HB2 ARG A  87      25.133   8.633  15.126  1.00  7.56           H
ATOM   1341  HB3 ARG A  87      25.118   9.713  13.962  1.00  7.56           H
ATOM   1342  HG2 ARG A  87      23.812   8.154  12.666  1.00  7.45           H
ATOM   1343  HG3 ARG A  87      23.676   7.275  13.983  1.00  7.45           H
ATOM   1344  HD2 ARG A  87      22.676   9.919  13.783  1.00  8.74           H
ATOM   1345  HD3 ARG A  87      21.761   8.622  13.651  1.00  8.74           H
ATOM   1346  HE  ARG A  87      22.011   8.271  15.837  1.00  9.49           H
ATOM   1347 HH11 ARG A  87      23.432  11.209  15.114  1.00  9.38           H
ATOM   1348 HH12 ARG A  87      23.534  11.666  16.528  1.00  9.38           H
ATOM   1349 HH21 ARG A  87      22.269   8.998  17.956  1.00 10.19           H
ATOM   1350 HH22 ARG A  87      22.841  10.347  18.222  1.00 10.19           H
ATOM   1351  N   ASN A  88      28.322   8.694  14.928  1.00  6.25           N
ATOM   1352  CA  ASN A  88      29.507   9.493  15.254  1.00  6.40           C
ATOM   1353  C   ASN A  88      30.515   9.540  14.099  1.00  6.47           C
ATOM   1354  O   ASN A  88      31.139  10.583  13.868  1.00  8.36           O
ATOM   1355  CB  ASN A  88      30.143   9.028  16.568  1.00  7.35           C
ATOM   1356  CG  ASN A  88      30.894   7.730  16.435  1.00  6.93           C
ATOM   1357  OD1 ASN A  88      30.339   6.724  15.971  1.00  7.38           O
ATOM   1358  ND2 ASN A  88      32.163   7.736  16.838  1.00  7.44           N
ATOM   1359  H   ASN A  88      28.157   8.054  15.478  1.00  7.54           H
ATOM   1360  HA  ASN A  88      29.212  10.405  15.399  1.00  7.72           H
ATOM   1361  HB2 ASN A  88      30.769   9.705  16.872  1.00  8.87           H
ATOM   1362  HB3 ASN A  88      29.445   8.903  17.229  1.00  8.87           H
ATOM   1363 HD21 ASN A  88      32.635   7.019  16.782  1.00  8.97           H
ATOM   1364 HD22 ASN A  88      32.510   8.457  17.153  1.00  8.97           H
ATOM   1365  N   LEU A  89      30.699   8.430  13.371  1.00  6.22           N
ATOM   1366  CA  LEU A  89      31.600   8.409  12.215  1.00  7.21           C
ATOM   1367  C   LEU A  89      30.880   8.598  10.883  1.00  6.95           C
ATOM   1368  O   LEU A  89      31.474   9.145   9.953  1.00  7.60           O
ATOM   1369  CB  LEU A  89      32.442   7.118  12.185  1.00  7.49           C
ATOM   1370  CG  LEU A  89      33.321   6.872  13.419  1.00  7.76           C
ATOM   1371  CD1 LEU A  89      34.232   5.657  13.231  1.00  9.23           C
ATOM   1372  CD2 LEU A  89      34.153   8.099  13.814  1.00  7.83           C
ATOM   1373  H   LEU A  89      30.312   7.678  13.528  1.00  7.50           H
ATOM   1374  HA  LEU A  89      32.220   9.149  12.308  1.00  8.70           H
ATOM   1375  HB2 LEU A  89      31.841   6.362  12.101  1.00  9.04           H
ATOM   1376  HB3 LEU A  89      33.028   7.152  11.413  1.00  9.04           H
ATOM   1377  HG  LEU A  89      32.736   6.674  14.168  1.00  9.36           H
ATOM   1378 HD11 LEU A  89      34.767   5.538  14.031  1.00 11.12           H
ATOM   1379 HD12 LEU A  89      33.683   4.872  13.080  1.00 11.12           H
ATOM   1380 HD13 LEU A  89      34.808   5.811  12.466  1.00 11.12           H
ATOM   1381 HD21 LEU A  89      34.684   7.881  14.596  1.00  9.43           H
ATOM   1382 HD22 LEU A  89      34.735   8.336  13.075  1.00  9.43           H
ATOM   1383 HD23 LEU A  89      33.555   8.835  14.015  1.00  9.43           H
ATOM   1384  N   LEU A  90      29.600   8.189  10.765  1.00  6.77           N
ATOM   1385  CA  LEU A  90      28.849   8.450   9.531  1.00  7.28           C
ATOM   1386  C   LEU A  90      28.771   9.951   9.231  1.00  7.80           C
ATOM   1387  O   LEU A  90      28.858  10.370   8.068  1.00  8.56           O
ATOM   1388  CB  LEU A  90      27.447   7.821   9.591  1.00  7.24           C
ATOM   1389  CG  LEU A  90      27.355   6.293   9.695  1.00  7.16           C
ATOM   1390  CD1 LEU A  90      25.923   5.845   9.955  1.00  8.33           C
ATOM   1391  CD2 LEU A  90      27.902   5.654   8.427  1.00  9.87           C
ATOM   1392  H   LEU A  90      29.159   7.769  11.372  1.00  8.17           H
ATOM   1393  HA  LEU A  90      29.321   8.032   8.793  1.00  8.78           H
ATOM   1394  HB2 LEU A  90      26.989   8.186  10.363  1.00  8.73           H
ATOM   1395  HB3 LEU A  90      26.969   8.079   8.787  1.00  8.73           H
ATOM   1396  HG  LEU A  90      27.901   5.995  10.440  1.00  8.64           H
ATOM   1397 HD11 LEU A  90      25.901   4.878  10.016  1.00 10.04           H
ATOM   1398 HD12 LEU A  90      25.617   6.236  10.789  1.00 10.04           H
ATOM   1399 HD13 LEU A  90      25.361   6.144   9.223  1.00 10.04           H
ATOM   1400 HD21 LEU A  90      27.838   4.689   8.507  1.00 11.88           H
ATOM   1401 HD22 LEU A  90      27.379   5.959   7.669  1.00 11.88           H
ATOM   1402 HD23 LEU A  90      28.829   5.916   8.316  1.00 11.88           H
ATOM   1403  N   THR A  91      28.608  10.782  10.262  1.00  6.87           N
ATOM   1404  CA  THR A  91      28.570  12.229  10.042  1.00  8.01           C
ATOM   1405  C   THR A  91      29.907  12.742   9.510  1.00  7.30           C
ATOM   1406  O   THR A  91      29.942  13.634   8.650  1.00  8.66           O
ATOM   1407  CB  THR A  91      28.184  12.980  11.329  0.76  6.22           C
ATOM   1408  OG1 THR A  91      29.143  12.705  12.366  0.65  8.23           O
ATOM   1409  CG2 THR A  91      26.778  12.596  11.785  0.96  7.23           C
ATOM   1410  H   THR A  91      28.519  10.540  11.083  1.00  8.28           H
ATOM   1411  HA  THR A  91      27.894  12.423   9.374  1.00  9.66           H
ATOM   1412  HB  THR A  91      28.186  13.933  11.147  1.00  7.50           H
ATOM   1413  HG1 THR A  91      29.163  11.881  12.526  0.40  9.91           H
ATOM   1414 HG21 THR A  91      26.550  13.077  12.596  0.00  8.72           H
ATOM   1415 HG22 THR A  91      26.134  12.818  11.095  0.50  8.72           H
ATOM   1416 HG23 THR A  91      26.736  11.643  11.961  1.00  8.72           H
ATOM   1417  N   GLN A  92      31.021  12.179   9.988  1.00  7.35           N
ATOM   1418  CA  GLN A  92      32.342  12.652   9.558  1.00  7.56           C
ATOM   1419  C   GLN A  92      32.575  12.433   8.074  1.00  7.99           C
ATOM   1420  O   GLN A  92      33.302  13.221   7.441  1.00 10.52           O
ATOM   1421  CB  GLN A  92      33.472  12.002  10.363  1.00  7.26           C
ATOM   1422  CG  GLN A  92      33.485  12.376  11.839  1.00  6.66           C
ATOM   1423  CD  GLN A  92      34.814  12.058  12.537  1.00  7.42           C
ATOM   1424  OE1 GLN A  92      35.837  11.779  11.889  1.00  8.91           O
ATOM   1425  NE2 GLN A  92      34.802  12.113  13.865  1.00  9.00           N
ATOM   1426  H   GLN A  92      31.040  11.531  10.553  1.00  8.86           H
ATOM   1427  HA  GLN A  92      32.388  13.608   9.718  1.00  9.12           H
ATOM   1428  HB2 GLN A  92      33.381  11.038  10.303  1.00  8.75           H
ATOM   1429  HB3 GLN A  92      34.321  12.275   9.982  1.00  8.75           H
ATOM   1430  HG2 GLN A  92      33.324  13.328  11.923  1.00  8.03           H
ATOM   1431  HG3 GLN A  92      32.784  11.882  12.294  1.00  8.03           H
ATOM   1432 HE21 GLN A  92      34.077  12.317  14.280  1.00 10.85           H
ATOM   1433 HE22 GLN A  92      35.519  11.944  14.309  1.00 10.85           H
ATOM   1434  N   ILE A  93      32.040  11.344   7.502  1.00  8.81           N
ATOM   1435  CA  ILE A  93      32.222  11.058   6.076  1.00  8.94           C
ATOM   1436  C   ILE A  93      31.133  11.690   5.212  1.00 11.70           C
ATOM   1437  O   ILE A  93      31.127  11.491   3.990  1.00 11.42           O
ATOM   1438  CB  ILE A  93      32.410   9.535   5.817  1.00 10.65           C
ATOM   1439  CG1 ILE A  93      31.103   8.750   6.040  1.00 10.01           C
ATOM   1440  CG2 ILE A  93      33.563   8.979   6.687  1.00 10.52           C
ATOM   1441  CD1 ILE A  93      31.230   7.260   5.721  1.00 12.29           C
ATOM   1442  H   ILE A  93      31.568  10.758   7.919  1.00 10.62           H
ATOM   1443  HA  ILE A  93      33.054  11.478   5.806  1.00 10.77           H
ATOM   1444  HB  ILE A  93      32.663   9.425   4.888  1.00 12.82           H
ATOM   1445 HG12 ILE A  93      30.841   8.834   6.969  1.00 12.05           H
ATOM   1446 HG13 ILE A  93      30.413   9.119   5.467  1.00 12.05           H
ATOM   1447 HG21 ILE A  93      33.663   8.031   6.510  1.00 12.67           H
ATOM   1448 HG22 ILE A  93      34.383   9.446   6.459  1.00 12.67           H
ATOM   1449 HG23 ILE A  93      33.350   9.122   7.622  1.00 12.67           H
ATOM   1450 HD11 ILE A  93      30.375   6.829   5.882  1.00 14.79           H
ATOM   1451 HD12 ILE A  93      31.482   7.157   4.790  1.00 14.79           H
ATOM   1452 HD13 ILE A  93      31.910   6.871   6.293  1.00 14.79           H
ATOM   1453  N   GLY A  94      30.214  12.435   5.808  1.00  9.99           N
ATOM   1454  CA  GLY A  94      29.210  13.156   5.046  1.00 10.57           C
ATOM   1455  C   GLY A  94      27.984  12.354   4.660  1.00 10.41           C
ATOM   1456  O   GLY A  94      27.293  12.715   3.694  1.00 12.38           O
ATOM   1457  H   GLY A  94      30.150  12.540   6.660  1.00 12.03           H
ATOM   1458  HA2 GLY A  94      28.913  13.921   5.564  1.00 12.72           H
ATOM   1459  HA3 GLY A  94      29.616  13.488   4.230  1.00 12.72           H
ATOM   1460  N   CYS A  95      27.662  11.300   5.398  1.00  9.36           N
ATOM   1461  CA  CYS A  95      26.556  10.416   5.037  1.00 11.42           C
ATOM   1462  C   CYS A  95      25.193  11.023   5.397  1.00 10.17           C
ATOM   1463  O   CYS A  95      24.994  11.530   6.507  1.00 12.39           O
ATOM   1464  CB  CYS A  95      26.746   9.078   5.750  1.00 13.28           C
ATOM   1465  SG  CYS A  95      25.766   7.703   5.153  0.60 10.53           S
ATOM   1466  H   CYS A  95      28.071  11.071   6.119  1.00 11.27           H
ATOM   1467  HA  CYS A  95      26.574  10.256   4.080  1.00 13.74           H
ATOM   1468  HB2 CYS A  95      27.679   8.822   5.669  1.00 15.98           H
ATOM   1469  HB3 CYS A  95      26.528   9.200   6.687  1.00 15.98           H
ATOM   1470  HG  CYS A  95      24.603   7.975   5.264  0.70 12.68           H
ATOM   1471  N   THR A  96      24.241  10.947   4.460  1.00 10.50           N
ATOM   1472  CA  THR A  96      22.855  11.347   4.691  1.00 11.17           C
ATOM   1473  C   THR A  96      21.901  10.269   4.176  1.00  8.51           C
ATOM   1474  O   THR A  96      22.251   9.441   3.341  1.00 10.85           O
ATOM   1475  CB  THR A  96      22.510  12.686   4.010  1.00 11.33           C
ATOM   1476  OG1 THR A  96      22.671  12.579   2.590  1.00 13.68           O
ATOM   1477  CG2 THR A  96      23.404  13.805   4.534  1.00 12.75           C
ATOM   1478  H   THR A  96      24.382  10.659   3.662  1.00 12.64           H
ATOM   1479  HA  THR A  96      22.709  11.447   5.645  1.00 13.44           H
ATOM   1480  HB  THR A  96      21.589  12.916   4.210  1.00 13.64           H
ATOM   1481  HG1 THR A  96      22.163  11.983   2.288  1.00 16.46           H
ATOM   1482 HG21 THR A  96      23.177  14.642   4.098  1.00 15.35           H
ATOM   1483 HG22 THR A  96      23.282  13.906   5.491  1.00 15.35           H
ATOM   1484 HG23 THR A  96      24.334  13.598   4.354  1.00 15.35           H
ATOM   1485  N   LEU A  97      20.678  10.288   4.711  1.00  9.50           N
ATOM   1486  CA  LEU A  97      19.570   9.495   4.187  1.00  9.20           C
ATOM   1487  C   LEU A  97      18.774  10.321   3.177  1.00 12.26           C
ATOM   1488  O   LEU A  97      18.543  11.512   3.386  1.00 13.36           O
ATOM   1489  CB  LEU A  97      18.636   9.083   5.328  1.00  9.14           C
ATOM   1490  CG  LEU A  97      19.203   8.058   6.297  1.00 10.20           C
ATOM   1491  CD1 LEU A  97      18.401   8.032   7.574  1.00 10.98           C
ATOM   1492  CD2 LEU A  97      19.200   6.692   5.641  1.00 12.83           C
ATOM   1493  H   LEU A  97      20.464  10.764   5.394  1.00 11.44           H
ATOM   1494  HA  LEU A  97      19.908   8.698   3.749  1.00 11.08           H
ATOM   1495  HB2 LEU A  97      18.410   9.875   5.841  1.00 11.01           H
ATOM   1496  HB3 LEU A  97      17.830   8.705   4.944  1.00 11.01           H
ATOM   1497  HG  LEU A  97      20.119   8.291   6.514  1.00 12.28           H
ATOM   1498 HD11 LEU A  97      18.782   7.372   8.173  1.00 13.22           H
ATOM   1499 HD12 LEU A  97      18.434   8.911   7.984  1.00 13.22           H
ATOM   1500 HD13 LEU A  97      17.483   7.799   7.365  1.00 13.22           H
ATOM   1501 HD21 LEU A  97      19.563   6.043   6.264  1.00 15.43           H
ATOM   1502 HD22 LEU A  97      18.288   6.456   5.410  1.00 15.43           H
ATOM   1503 HD23 LEU A  97      19.747   6.725   4.841  1.00 15.43           H
ATOM   1504  N   ASN A  98      18.338   9.677   2.082  1.00 10.67           N
ATOM   1505  CA  ASN A  98      17.702  10.389   0.974  1.00 12.14           C
ATOM   1506  C   ASN A  98      16.549   9.578   0.406  1.00 11.07           C
ATOM   1507  O   ASN A  98      16.714   8.388   0.149  1.00 12.67           O
ATOM   1508  CB  ASN A  98      18.734  10.674  -0.126  1.00 17.68           C
ATOM   1509  CG  ASN A  98      19.851  11.562   0.356  1.00 16.88           C
ATOM   1510  OD1 ASN A  98      20.848  11.087   0.905  1.00 16.24           O
ATOM   1511  ND2 ASN A  98      19.666  12.855   0.202  1.00 17.00           N
ATOM   1512  H   ASN A  98      18.402   8.828   1.962  1.00 12.85           H
ATOM   1513  HA  ASN A  98      17.353  11.236   1.293  1.00 14.61           H
ATOM   1514  HB2 ASN A  98      19.121   9.836  -0.424  1.00 21.25           H
ATOM   1515  HB3 ASN A  98      18.293  11.120  -0.867  1.00 21.25           H
ATOM   1516 HD21 ASN A  98      20.271  13.410   0.459  1.00 20.44           H
ATOM   1517 HD22 ASN A  98      18.940  13.146  -0.157  1.00 20.44           H
ATOM   1518  N   PHE A  99      15.408  10.236   0.204  1.00 13.46           N
ATOM   1519  CA  PHE A  99      14.255   9.627  -0.468  1.00 13.72           C
ATOM   1520  C   PHE A  99      13.306  10.718  -0.960  1.00 14.78           C
ATOM   1521  O   PHE A  99      13.580  11.913  -0.807  1.00 18.55           O
ATOM   1522  CB  PHE A  99      13.533   8.588   0.422  1.00 15.01           C
ATOM   1523  CG  PHE A  99      13.011   9.131   1.725  1.00 12.73           C
ATOM   1524  CD1 PHE A  99      13.825   9.181   2.844  1.00 15.85           C
ATOM   1525  CD2 PHE A  99      11.696   9.569   1.842  1.00 18.45           C
ATOM   1526  CE1 PHE A  99      13.345   9.670   4.053  1.00 18.88           C
ATOM   1527  CE2 PHE A  99      11.205  10.053   3.047  1.00 21.31           C
ATOM   1528  CZ  PHE A  99      12.037  10.102   4.158  1.00 18.46           C
ATOM   1529  OXT PHE A  99      12.259  10.442  -1.553  1.00 16.66           O1-
ATOM   1530  H   PHE A  99      15.273  11.049   0.450  1.00 16.19           H
ATOM   1531  HA  PHE A  99      14.578   9.155  -1.252  1.00 16.51           H
ATOM   1532  HB2 PHE A  99      12.778   8.230  -0.070  1.00 18.05           H
ATOM   1533  HB3 PHE A  99      14.155   7.873   0.631  1.00 18.05           H
ATOM   1534  HD1 PHE A  99      14.706   8.890   2.783  1.00 19.07           H
ATOM   1535  HD2 PHE A  99      11.135   9.534   1.101  1.00 22.18           H
ATOM   1536  HE1 PHE A  99      13.905   9.701   4.796  1.00 22.70           H
ATOM   1537  HE2 PHE A  99      10.325  10.346   3.109  1.00 25.62           H
ATOM   1538  HZ  PHE A  99      11.717  10.431   4.967  1.00 22.20           H
TER
ATOM   1539  N   PRO B   1      13.072  13.978   1.055  1.00 20.85           N1+
ATOM   1540  CA  PRO B   1      13.931  14.754   1.957  1.00 22.58           C
ATOM   1541  C   PRO B   1      15.360  14.228   1.999  1.00 15.19           C
ATOM   1542  O   PRO B   1      15.587  13.073   1.635  1.00 17.44           O
ATOM   1543  CB  PRO B   1      13.274  14.554   3.332  1.00 23.66           C
ATOM   1544  CG  PRO B   1      12.279  13.447   3.155  1.00 27.67           C
ATOM   1545  CD  PRO B   1      11.857  13.504   1.732  1.00 30.81           C
ATOM   1546  H2  PRO B   1      13.544  13.197   0.757  1.00 25.06           H
ATOM   1547  H3  PRO B   1      12.828  14.513   0.296  1.00 25.06           H
ATOM   1548  HA  PRO B   1      13.928  15.695   1.720  1.00 27.14           H
ATOM   1549  HB2 PRO B   1      13.950  14.305   3.981  1.00 28.44           H
ATOM   1550  HB3 PRO B   1      12.829  15.373   3.601  1.00 28.44           H
ATOM   1551  HG2 PRO B   1      12.702  12.597   3.351  1.00 33.24           H
ATOM   1552  HG3 PRO B   1      11.521  13.595   3.741  1.00 33.24           H
ATOM   1553  HD2 PRO B   1      11.613  12.620   1.415  1.00 37.02           H
ATOM   1554  HD3 PRO B   1      11.133  14.139   1.617  1.00 37.02           H
ATOM   1555  N   GLN B   2      16.308  15.074   2.405  1.00 16.78           N
ATOM   1556  CA  GLN B   2      17.642  14.644   2.806  1.00 14.33           C
ATOM   1557  C   GLN B   2      17.747  14.844   4.312  1.00 15.78           C
ATOM   1558  O   GLN B   2      17.420  15.920   4.821  1.00 16.94           O
ATOM   1559  CB  GLN B   2      18.728  15.454   2.092  1.00 17.71           C
ATOM   1560  CG  GLN B   2      20.150  15.064   2.484  1.00 18.73           C
ATOM   1561  CD  GLN B   2      21.192  15.719   1.599  1.00 19.95           C
ATOM   1562  OE1 GLN B   2      21.466  15.255   0.492  1.00 21.63           O
ATOM   1563  NE2 GLN B   2      21.776  16.809   2.084  1.00 22.31           N
ATOM   1564  H   GLN B   2      16.195  15.925   2.458  1.00 20.18           H
ATOM   1565  HA  GLN B   2      17.763  13.704   2.603  1.00 17.24           H
ATOM   1566  HB2 GLN B   2      18.638  15.321   1.135  1.00 21.29           H
ATOM   1567  HB3 GLN B   2      18.609  16.393   2.305  1.00 21.29           H
ATOM   1568  HG2 GLN B   2      20.315  15.341   3.399  1.00 22.52           H
ATOM   1569  HG3 GLN B   2      20.249  14.102   2.404  1.00 22.52           H
ATOM   1570 HE21 GLN B   2      21.557  17.105   2.861  1.00 26.81           H
ATOM   1571 HE22 GLN B   2      22.374  17.219   1.621  1.00 26.81           H
ATOM   1572  N   ILE B   3      18.174  13.804   5.026  1.00 13.93           N
ATOM   1573  CA  ILE B   3      18.248  13.827   6.486  1.00 13.57           C
ATOM   1574  C   ILE B   3      19.688  13.574   6.921  1.00 11.36           C
ATOM   1575  O   ILE B   3      20.270  12.530   6.598  1.00 11.55           O
ATOM   1576  CB  ILE B   3      17.299  12.792   7.100  1.00 12.70           C
ATOM   1577  CG1 ILE B   3      15.862  13.149   6.724  1.00 15.03           C
ATOM   1578  CG2 ILE B   3      17.410  12.751   8.618  1.00 14.38           C
ATOM   1579  CD1 ILE B   3      14.857  12.056   6.985  1.00 14.55           C
ATOM   1580  H   ILE B   3      18.431  13.059   4.681  1.00 16.75           H
ATOM   1581  HA  ILE B   3      17.985  14.705   6.805  1.00 16.32           H
ATOM   1582  HB  ILE B   3      17.512  11.915   6.742  1.00 15.29           H
ATOM   1583 HG12 ILE B   3      15.591  13.926   7.238  1.00 18.08           H
ATOM   1584 HG13 ILE B   3      15.831  13.356   5.777  1.00 18.08           H
ATOM   1585 HG21 ILE B   3      16.794  12.084   8.961  1.00 17.30           H
ATOM   1586 HG22 ILE B   3      18.320  12.518   8.862  1.00 17.30           H
ATOM   1587 HG23 ILE B   3      17.185  13.624   8.974  1.00 17.30           H
ATOM   1588 HD11 ILE B   3      13.977  12.366   6.720  1.00 17.50           H
ATOM   1589 HD12 ILE B   3      15.102  11.272   6.469  1.00 17.50           H
ATOM   1590 HD13 ILE B   3      14.861  11.843   7.932  1.00 17.50           H
ATOM   1591  N   THR B   4      20.257  14.520   7.677  1.00 13.33           N
ATOM   1592  CA  THR B   4      21.594  14.365   8.238  1.00 14.46           C
ATOM   1593  C   THR B   4      21.551  13.528   9.526  1.00 12.66           C
ATOM   1594  O   THR B   4      20.495  13.146  10.021  1.00 11.44           O
ATOM   1595  CB  THR B   4      22.258  15.727   8.482  1.00 15.85           C
ATOM   1596  OG1 THR B   4      21.538  16.450   9.482  1.00 17.00           O
ATOM   1597  CG2 THR B   4      22.304  16.565   7.197  1.00 16.70           C
ATOM   1598  H   THR B   4      19.881  15.267   7.879  1.00 16.04           H
ATOM   1599  HA  THR B   4      22.142  13.885   7.597  1.00 17.39           H
ATOM   1600  HB  THR B   4      23.169  15.588   8.784  1.00 19.06           H
ATOM   1601  HG1 THR B   4      20.745  16.574   9.232  1.00 20.44           H
ATOM   1602 HG21 THR B   4      22.727  17.420   7.374  1.00 20.09           H
ATOM   1603 HG22 THR B   4      22.811  16.097   6.515  1.00 20.09           H
ATOM   1604 HG23 THR B   4      21.404  16.720   6.870  1.00 20.09           H
ATOM   1605  N   LEU B   5      22.729  13.235  10.071  1.00 10.03           N
ATOM   1606  CA  LEU B   5      22.861  12.255  11.149  1.00  8.66           C
ATOM   1607  C   LEU B   5      23.499  12.837  12.414  1.00  7.43           C
ATOM   1608  O   LEU B   5      23.962  12.085  13.287  1.00  7.77           O
ATOM   1609  CB  LEU B   5      23.600  11.016  10.634  1.00  8.91           C
ATOM   1610  CG  LEU B   5      22.915  10.268   9.481  1.00  8.98           C
ATOM   1611  CD1 LEU B   5      23.829   9.192   8.917  1.00  9.97           C
ATOM   1612  CD2 LEU B   5      21.630   9.627   9.935  1.00  8.97           C
ATOM   1613  H   LEU B   5      23.474  13.593   9.833  1.00 12.08           H
ATOM   1614  HA  LEU B   5      21.969  11.966  11.396  1.00 10.43           H
ATOM   1615  HB2 LEU B   5      24.477  11.289  10.323  1.00 10.74           H
ATOM   1616  HB3 LEU B   5      23.698  10.390  11.369  1.00 10.74           H
ATOM   1617  HG  LEU B   5      22.708  10.894   8.770  1.00 10.82           H
ATOM   1618 HD11 LEU B   5      23.371   8.738   8.192  1.00 12.01           H
ATOM   1619 HD12 LEU B   5      24.640   9.609   8.587  1.00 12.01           H
ATOM   1620 HD13 LEU B   5      24.043   8.560   9.621  1.00 12.01           H
ATOM   1621 HD21 LEU B   5      21.226   9.165   9.185  1.00 10.80           H
ATOM   1622 HD22 LEU B   5      21.827   8.997  10.646  1.00 10.80           H
ATOM   1623 HD23 LEU B   5      21.032  10.317  10.261  1.00 10.80           H
ATOM   1624  N   TRP B   6      23.462  14.171  12.554  1.00  8.88           N
ATOM   1625  CA  TRP B   6      23.946  14.835  13.767  1.00  8.86           C
ATOM   1626  C   TRP B   6      23.184  14.365  15.001  1.00  8.74           C
ATOM   1627  O   TRP B   6      23.767  14.226  16.083  1.00  9.31           O
ATOM   1628  CB  TRP B   6      23.781  16.357  13.663  1.00  8.87           C
ATOM   1629  CG  TRP B   6      24.548  17.065  12.589  1.00  9.71           C
ATOM   1630  CD1 TRP B   6      24.037  17.701  11.486  1.00 12.09           C
ATOM   1631  CD2 TRP B   6      25.962  17.272  12.547  1.00 10.21           C
ATOM   1632  NE1 TRP B   6      25.049  18.283  10.762  1.00 12.95           N
ATOM   1633  CE2 TRP B   6      26.241  18.036  11.390  1.00 11.42           C
ATOM   1634  CE3 TRP B   6      27.021  16.890  13.378  1.00 11.24           C
ATOM   1635  CZ2 TRP B   6      27.539  18.417  11.045  1.00 13.16           C
ATOM   1636  CZ3 TRP B   6      28.307  17.272  13.040  1.00 12.39           C
ATOM   1637  CH2 TRP B   6      28.555  18.034  11.887  1.00 12.75           C
ATOM   1638  H   TRP B   6      23.159  14.712  11.958  1.00 10.69           H
ATOM   1639  HA  TRP B   6      24.887  14.635  13.892  1.00 10.67           H
ATOM   1640  HB2 TRP B   6      22.842  16.547  13.513  1.00 10.68           H
ATOM   1641  HB3 TRP B   6      24.052  16.746  14.509  1.00 10.68           H
ATOM   1642  HD1 TRP B   6      23.135  17.737  11.263  1.00 14.55           H
ATOM   1643  HE1 TRP B   6      24.952  18.724  10.030  1.00 15.58           H
ATOM   1644  HE3 TRP B   6      26.862  16.402  14.154  1.00 13.53           H
ATOM   1645  HZ2 TRP B   6      27.709  18.912  10.277  1.00 15.83           H
ATOM   1646  HZ3 TRP B   6      29.018  17.022  13.585  1.00 14.91           H
ATOM   1647  HH2 TRP B   6      29.431  18.261  11.673  1.00 15.34           H
ATOM   1648  N   LYS B   7      21.877  14.159  14.860  1.00  8.14           N
ATOM   1649  CA  LYS B   7      20.978  13.641  15.882  1.00  8.98           C
ATOM   1650  C   LYS B   7      20.292  12.390  15.332  1.00  7.74           C
ATOM   1651  O   LYS B   7      20.383  12.078  14.135  1.00  8.75           O
ATOM   1652  CB  LYS B   7      19.944  14.709  16.307  1.00 12.41           C
ATOM   1653  CG  LYS B   7      20.559  16.049  16.802  1.00 13.91           C
ATOM   1654  CD  LYS B   7      21.319  15.881  18.134  1.00 13.47           C
ATOM   1655  CE  LYS B   7      21.920  17.189  18.667  1.00 16.99           C
ATOM   1656  NZ  LYS B   7      20.893  18.125  19.191  1.00 19.12           N1+
ATOM   1657  H   LYS B   7      21.464  14.326  14.125  1.00  9.81           H
ATOM   1658  HA  LYS B   7      21.493  13.388  16.664  1.00 10.82           H
ATOM   1659  HB2 LYS B   7      19.376  14.910  15.547  1.00 14.93           H
ATOM   1660  HB3 LYS B   7      19.406  14.349  17.030  1.00 14.93           H
ATOM   1661  HG2 LYS B   7      21.184  16.377  16.137  1.00 16.73           H
ATOM   1662  HG3 LYS B   7      19.848  16.694  16.939  1.00 16.73           H
ATOM   1663  HD2 LYS B   7      20.705  15.540  18.803  1.00 16.21           H
ATOM   1664  HD3 LYS B   7      22.046  15.252  18.002  1.00 16.21           H
ATOM   1665  HE2 LYS B   7      22.533  16.982  19.390  1.00 20.43           H
ATOM   1666  HE3 LYS B   7      22.393  17.635  17.948  1.00 20.43           H
ATOM   1667  HZ1 LYS B   7      21.283  18.868  19.489  1.00 22.99           H
ATOM   1668  HZ2 LYS B   7      20.319  18.339  18.545  1.00 22.99           H
ATOM   1669  HZ3 LYS B   7      20.447  17.744  19.860  1.00 22.99           H
ATOM   1670  N   ARG B   8      19.611  11.657  16.203  1.00  8.60           N
ATOM   1671  CA  ARG B   8      18.888  10.466  15.752  1.00  8.81           C
ATOM   1672  C   ARG B   8      17.900  10.857  14.649  1.00  9.33           C
ATOM   1673  O   ARG B   8      17.151  11.842  14.815  1.00  8.95           O
ATOM   1674  CB  ARG B   8      18.102   9.827  16.902  1.00  9.67           C
ATOM   1675  CG  ARG B   8      18.959   9.169  17.991  1.00  9.28           C
ATOM   1676  CD  ARG B   8      18.164   8.319  19.026  1.00 11.14           C
ATOM   1677  NE  ARG B   8      19.064   7.587  19.932  1.00 14.17           N
ATOM   1678  CZ  ARG B   8      18.679   6.708  20.860  1.00 12.65           C
ATOM   1679  NH1 ARG B   8      17.386   6.442  21.041  1.00 14.36           N
ATOM   1680  NH2 ARG B   8      19.594   6.091  21.607  1.00 17.08           N1+
ATOM   1681  H   ARG B   8      19.550  11.819  17.045  1.00 10.36           H
ATOM   1682  HA  ARG B   8      19.513   9.814  15.398  1.00 10.61           H
ATOM   1683  HB2 ARG B   8      17.567  10.515  17.328  1.00 11.65           H
ATOM   1684  HB3 ARG B   8      17.520   9.143  16.535  1.00 11.65           H
ATOM   1685  HG2 ARG B   8      19.604   8.584  17.564  1.00 11.18           H
ATOM   1686  HG3 ARG B   8      19.425   9.865  18.480  1.00 11.18           H
ATOM   1687  HD2 ARG B   8      17.606   8.905  19.561  1.00 13.41           H
ATOM   1688  HD3 ARG B   8      17.616   7.672  18.555  1.00 13.41           H
ATOM   1689  HE  ARG B   8      19.908   7.738  19.858  1.00 17.05           H
ATOM   1690 HH11 ARG B   8      16.794   6.834  20.556  1.00 17.27           H
ATOM   1691 HH12 ARG B   8      17.143   5.877  21.642  1.00 17.27           H
ATOM   1692 HH21 ARG B   8      20.429   6.265  21.494  1.00 20.54           H
ATOM   1693 HH22 ARG B   8      19.349   5.531  22.212  1.00 20.54           H
ATOM   1694  N   PRO B   9      17.856  10.126  13.503  1.00  8.26           N
ATOM   1695  CA  PRO B   9      16.934  10.471  12.391  1.00  9.59           C
ATOM   1696  C   PRO B   9      15.501  10.013  12.652  1.00  7.63           C
ATOM   1697  O   PRO B   9      15.019   8.989  12.152  1.00  8.72           O
ATOM   1698  CB  PRO B   9      17.561   9.753  11.193  1.00  9.65           C
ATOM   1699  CG  PRO B   9      18.309   8.599  11.769  1.00  8.49           C
ATOM   1700  CD  PRO B   9      18.822   9.082  13.121  1.00  8.36           C
ATOM   1701  HA  PRO B   9      16.942  11.428  12.231  1.00 11.55           H
ATOM   1702  HB2 PRO B   9      16.862   9.444  10.595  1.00 11.62           H
ATOM   1703  HB3 PRO B   9      18.165  10.356  10.731  1.00 11.62           H
ATOM   1704  HG2 PRO B   9      17.709   7.845  11.880  1.00 10.23           H
ATOM   1705  HG3 PRO B   9      19.048   8.366  11.185  1.00 10.23           H
ATOM   1706  HD2 PRO B   9      18.809   8.358  13.766  1.00 10.08           H
ATOM   1707  HD3 PRO B   9      19.711   9.461  13.030  1.00 10.08           H
ATOM   1708  N   LEU B  10      14.809  10.782  13.489  1.00  9.14           N
ATOM   1709  CA  LEU B  10      13.419  10.522  13.846  1.00  9.21           C
ATOM   1710  C   LEU B  10      12.478  11.297  12.933  1.00  9.40           C
ATOM   1711  O   LEU B  10      12.655  12.506  12.720  1.00 11.08           O
ATOM   1712  CB  LEU B  10      13.173  10.948  15.293  1.00 13.09           C
ATOM   1713  CG  LEU B  10      13.987  10.230  16.365  1.00 14.29           C
ATOM   1714  CD1 LEU B  10      13.889  10.974  17.694  1.00 21.65           C
ATOM   1715  CD2 LEU B  10      13.546   8.792  16.539  1.00 17.70           C
ATOM   1716  H   LEU B  10      15.134  11.479  13.873  1.00 11.01           H
ATOM   1717  HA  LEU B  10      13.229   9.575  13.761  1.00 11.10           H
ATOM   1718  HB2 LEU B  10      13.372  11.894  15.368  1.00 15.75           H
ATOM   1719  HB3 LEU B  10      12.236  10.800  15.496  1.00 15.75           H
ATOM   1720  HG  LEU B  10      14.919  10.224  16.097  1.00 17.19           H
ATOM   1721 HD11 LEU B  10      14.412  10.501  18.359  1.00 26.03           H
ATOM   1722 HD12 LEU B  10      14.234  11.873  17.578  1.00 26.03           H
ATOM   1723 HD13 LEU B  10      12.959  11.009  17.967  1.00 26.03           H
ATOM   1724 HD21 LEU B  10      14.089   8.377  17.228  1.00 21.29           H
ATOM   1725 HD22 LEU B  10      12.612   8.778  16.800  1.00 21.29           H
ATOM   1726 HD23 LEU B  10      13.662   8.322  15.699  1.00 21.29           H
ATOM   1727  N   VAL B  11      11.457  10.602  12.425  1.00  8.53           N
ATOM   1728  CA  VAL B  11      10.438  11.193  11.561  1.00  8.29           C
ATOM   1729  C   VAL B  11       9.045  10.764  12.027  1.00  8.34           C
ATOM   1730  O   VAL B  11       8.887   9.828  12.817  1.00  8.43           O
ATOM   1731  CB  VAL B  11      10.639  10.813  10.081  1.00  9.83           C
ATOM   1732  CG1 VAL B  11      12.017  11.250   9.583  1.00 11.39           C
ATOM   1733  CG2 VAL B  11      10.396   9.319   9.851  1.00 12.04           C
ATOM   1734  H   VAL B  11      11.332   9.764  12.574  1.00 10.28           H
ATOM   1735  HA  VAL B  11      10.491  12.159  11.629  1.00  9.99           H
ATOM   1736  HB  VAL B  11       9.980  11.293   9.555  1.00 11.84           H
ATOM   1737 HG11 VAL B  11      12.110  10.997   8.652  1.00 13.71           H
ATOM   1738 HG12 VAL B  11      12.094  12.213   9.675  1.00 13.71           H
ATOM   1739 HG13 VAL B  11      12.698  10.811  10.116  1.00 13.71           H
ATOM   1740 HG21 VAL B  11      10.531   9.118   8.912  1.00 14.49           H
ATOM   1741 HG22 VAL B  11      11.022   8.811  10.391  1.00 14.49           H
ATOM   1742 HG23 VAL B  11       9.486   9.104  10.108  1.00 14.49           H
ATOM   1743  N   THR B  12       8.015  11.417  11.478  1.00  7.89           N
ATOM   1744  CA  THR B  12       6.631  11.077  11.796  1.00  8.21           C
ATOM   1745  C   THR B  12       6.142   9.967  10.873  1.00  8.33           C
ATOM   1746  O   THR B  12       6.315  10.043   9.651  1.00  9.01           O
ATOM   1747  CB  THR B  12       5.746  12.315  11.647  1.00  9.69           C
ATOM   1748  OG1 THR B  12       6.232  13.346  12.520  1.00 12.00           O
ATOM   1749  CG2 THR B  12       4.313  11.997  12.007  1.00 12.65           C
ATOM   1750  H   THR B  12       8.096  12.064  10.917  1.00  9.51           H
ATOM   1751  HA  THR B  12       6.575  10.765  12.712  1.00  9.89           H
ATOM   1752  HB  THR B  12       5.773  12.626  10.729  1.00 11.67           H
ATOM   1753  HG1 THR B  12       7.024  13.543  12.319  1.00 14.44           H
ATOM   1754 HG21 THR B  12       3.763  12.790  11.909  1.00 15.22           H
ATOM   1755 HG22 THR B  12       3.971  11.302  11.424  1.00 15.22           H
ATOM   1756 HG23 THR B  12       4.263  11.691  12.926  1.00 15.22           H
ATOM   1757  N   ILE B  13       5.508   8.945  11.468  1.00  7.87           N
ATOM   1758  CA  ILE B  13       4.879   7.852  10.730  1.00  7.86           C
ATOM   1759  C   ILE B  13       3.406   7.767  11.127  1.00  8.39           C
ATOM   1760  O   ILE B  13       2.985   8.291  12.160  1.00  8.41           O
ATOM   1761  CB  ILE B  13       5.583   6.491  10.965  1.00  7.94           C
ATOM   1762  CG1 ILE B  13       5.377   5.978  12.406  1.00  8.25           C
ATOM   1763  CG2 ILE B  13       7.061   6.609  10.656  1.00  8.41           C
ATOM   1764  CD1 ILE B  13       5.790   4.515  12.613  1.00  8.99           C
ATOM   1765  H   ILE B  13       5.431   8.866  12.321  1.00  9.49           H
ATOM   1766  HA  ILE B  13       4.922   8.049   9.781  1.00  9.47           H
ATOM   1767  HB  ILE B  13       5.198   5.843  10.356  1.00  9.57           H
ATOM   1768 HG12 ILE B  13       5.907   6.523  13.010  1.00  9.94           H
ATOM   1769 HG13 ILE B  13       4.438   6.055  12.634  1.00  9.94           H
ATOM   1770 HG21 ILE B  13       7.485   5.750  10.808  1.00 10.14           H
ATOM   1771 HG22 ILE B  13       7.169   6.872   9.728  1.00 10.14           H
ATOM   1772 HG23 ILE B  13       7.453   7.280  11.237  1.00 10.14           H
ATOM   1773 HD11 ILE B  13       5.631   4.270  13.538  1.00 10.83           H
ATOM   1774 HD12 ILE B  13       5.261   3.952  12.026  1.00 10.83           H
ATOM   1775 HD13 ILE B  13       6.732   4.420  12.403  1.00 10.83           H
ATOM   1776  N   ARG B  14       2.617   7.083  10.291  1.00  8.41           N
ATOM   1777  CA  ARG B  14       1.210   6.782  10.567  1.00  8.02           C
ATOM   1778  C   ARG B  14       0.995   5.277  10.410  1.00  7.50           C
ATOM   1779  O   ARG B  14       1.328   4.714   9.354  1.00  9.59           O
ATOM   1780  CB  ARG B  14       0.300   7.565   9.595  1.00  9.44           C
ATOM   1781  CG  ARG B  14      -1.167   7.527   9.967  1.00 12.83           C
ATOM   1782  CD  ARG B  14      -2.082   8.262   8.942  1.00 23.21           C
ATOM   1783  NE  ARG B  14      -1.550   9.537   8.449  1.00 34.84           N
ATOM   1784  CZ  ARG B  14      -1.966  10.754   8.814  1.00 37.95           C
ATOM   1785  NH1 ARG B  14      -2.939  10.923   9.702  1.00 34.57           N
ATOM   1786  NH2 ARG B  14      -1.396  11.832   8.281  1.00 38.27           N1+
ATOM   1787  H   ARG B  14       2.885   6.774   9.534  1.00 10.13           H
ATOM   1788  HA  ARG B  14       0.991   7.037  11.477  1.00  9.67           H
ATOM   1789  HB2 ARG B  14       0.580   8.494   9.585  1.00 11.37           H
ATOM   1790  HB3 ARG B  14       0.391   7.185   8.708  1.00 11.37           H
ATOM   1791  HG2 ARG B  14      -1.456   6.603  10.015  1.00 15.44           H
ATOM   1792  HG3 ARG B  14      -1.283   7.955  10.831  1.00 15.44           H
ATOM   1793  HD2 ARG B  14      -2.214   7.683   8.176  1.00 27.90           H
ATOM   1794  HD3 ARG B  14      -2.936   8.444   9.365  1.00 27.90           H
ATOM   1795  HE  ARG B  14      -0.913   9.498   7.872  1.00 41.85           H
ATOM   1796 HH11 ARG B  14      -3.321  10.240  10.057  1.00 41.53           H
ATOM   1797 HH12 ARG B  14      -3.188  11.717   9.921  1.00 41.53           H
ATOM   1798 HH21 ARG B  14      -0.763  11.743   7.705  1.00 45.97           H
ATOM   1799 HH22 ARG B  14      -1.658  12.617   8.514  1.00 45.97           H
ATOM   1800  N   ILE B  15       0.435   4.627  11.443  1.00  7.80           N
ATOM   1801  CA  ILE B  15       0.262   3.168  11.443  1.00  8.87           C
ATOM   1802  C   ILE B  15      -0.835   2.795  12.437  1.00  8.94           C
ATOM   1803  O   ILE B  15      -0.861   3.303  13.563  1.00  9.60           O
ATOM   1804  CB  ILE B  15       1.600   2.444  11.758  1.00  9.47           C
ATOM   1805  CG1 ILE B  15       1.479   0.898  11.685  1.00  9.93           C
ATOM   1806  CG2 ILE B  15       2.198   2.918  13.109  1.00 11.79           C
ATOM   1807  CD1 ILE B  15       0.955   0.165  12.924  1.00 11.67           C
ATOM   1808  H   ILE B  15       0.148   5.012  12.156  1.00  9.40           H
ATOM   1809  HA  ILE B  15      -0.028   2.886  10.562  1.00 10.69           H
ATOM   1810  HB  ILE B  15       2.228   2.707  11.068  1.00 11.40           H
ATOM   1811 HG12 ILE B  15       0.882   0.679  10.953  1.00 11.96           H
ATOM   1812 HG13 ILE B  15       2.359   0.538  11.494  1.00 11.96           H
ATOM   1813 HG21 ILE B  15       3.030   2.444  13.269  1.00 14.19           H
ATOM   1814 HG22 ILE B  15       2.364   3.872  13.063  1.00 14.19           H
ATOM   1815 HG23 ILE B  15       1.566   2.726  13.819  1.00 14.19           H
ATOM   1816 HD11 ILE B  15       0.931  -0.787  12.741  1.00 14.05           H
ATOM   1817 HD12 ILE B  15       1.548   0.344  13.671  1.00 14.05           H
ATOM   1818 HD13 ILE B  15       0.062   0.486  13.126  1.00 14.05           H
ATOM   1819  N   GLY B  16      -1.758   1.920  12.034  1.00  9.09           N
ATOM   1820  CA  GLY B  16      -2.775   1.450  12.966  1.00  9.61           C
ATOM   1821  C   GLY B  16      -3.668   2.543  13.502  1.00 10.21           C
ATOM   1822  O   GLY B  16      -4.209   2.414  14.611  1.00 11.54           O
ATOM   1823  H   GLY B  16      -1.816   1.592  11.241  1.00 10.95           H
ATOM   1824  HA2 GLY B  16      -3.335   0.793  12.522  1.00 11.58           H
ATOM   1825  HA3 GLY B  16      -2.341   1.018  13.719  1.00 11.58           H
ATOM   1826  N   GLY B  17      -3.812   3.632  12.756  1.00  9.85           N
ATOM   1827  CA  GLY B  17      -4.627   4.751  13.187  1.00 12.14           C
ATOM   1828  C   GLY B  17      -3.963   5.678  14.181  1.00 12.62           C
ATOM   1829  O   GLY B  17      -4.669   6.470  14.823  1.00 15.00           O
ATOM   1830  H   GLY B  17      -3.443   3.745  11.988  1.00 11.86           H
ATOM   1831  HA2 GLY B  17      -4.877   5.276  12.410  1.00 14.61           H
ATOM   1832  HA3 GLY B  17      -5.440   4.411  13.593  1.00 14.61           H
ATOM   1833  N   GLN B  18      -2.637   5.589  14.354  1.00  9.55           N
ATOM   1834  CA  GLN B  18      -1.884   6.455  15.263  1.00 10.40           C
ATOM   1835  C   GLN B  18      -0.743   7.160  14.522  1.00 11.01           C
ATOM   1836  O   GLN B  18      -0.140   6.588  13.599  1.00 10.43           O
ATOM   1837  CB  GLN B  18      -1.265   5.645  16.417  1.00 11.94           C
ATOM   1838  CG  GLN B  18      -2.272   5.049  17.382  1.00 15.75           C
ATOM   1839  CD  GLN B  18      -1.620   4.382  18.580  1.00 17.63           C
ATOM   1840  OE1 GLN B  18      -0.816   3.461  18.431  1.00 16.18           O
ATOM   1841  NE2 GLN B  18      -1.959   4.849  19.778  1.00 23.40           N
ATOM   1842  H   GLN B  18      -2.143   5.018  13.943  1.00 11.50           H
ATOM   1843  HA  GLN B  18      -2.475   7.128  15.637  1.00 12.52           H
ATOM   1844  HB2 GLN B  18      -0.750   4.915  16.042  1.00 14.36           H
ATOM   1845  HB3 GLN B  18      -0.681   6.229  16.926  1.00 14.36           H
ATOM   1846  HG2 GLN B  18      -2.851   5.755  17.710  1.00 18.94           H
ATOM   1847  HG3 GLN B  18      -2.798   4.380  16.916  1.00 18.94           H
ATOM   1848 HE21 GLN B  18      -2.522   5.496  19.844  1.00 28.12           H
ATOM   1849 HE22 GLN B  18      -1.616   4.503  20.487  1.00 28.12           H
ATOM   1850  N   LEU B  19      -0.466   8.417  14.903  1.00  9.96           N
ATOM   1851  CA  LEU B  19       0.757   9.118  14.507  1.00  9.03           C
ATOM   1852  C   LEU B  19       1.816   8.882  15.568  1.00  9.75           C
ATOM   1853  O   LEU B  19       1.539   8.985  16.767  1.00 12.85           O
ATOM   1854  CB  LEU B  19       0.555  10.630  14.380  1.00 13.56           C
ATOM   1855  CG  LEU B  19      -0.188  11.194  13.180  1.00 13.47           C
ATOM   1856  CD1 LEU B  19      -0.092  12.701  13.284  1.00 17.04           C
ATOM   1857  CD2 LEU B  19       0.405  10.739  11.857  1.00 17.49           C
ATOM   1858  H   LEU B  19      -0.985   8.890  15.400  1.00 11.99           H
ATOM   1859  HA  LEU B  19       1.078   8.771  13.660  1.00 10.88           H
ATOM   1860  HB2 LEU B  19       0.072  10.927  15.167  1.00 16.31           H
ATOM   1861  HB3 LEU B  19       1.432  11.043  14.379  1.00 16.31           H
ATOM   1862  HG  LEU B  19      -1.122  10.933  13.214  1.00 16.21           H
ATOM   1863 HD11 LEU B  19      -0.557  13.099  12.531  1.00 20.49           H
ATOM   1864 HD12 LEU B  19      -0.503  12.986  14.115  1.00 20.49           H
ATOM   1865 HD13 LEU B  19       0.843  12.959  13.270  1.00 20.49           H
ATOM   1866 HD21 LEU B  19      -0.107  11.128  11.131  1.00 21.03           H
ATOM   1867 HD22 LEU B  19       1.328  11.035  11.807  1.00 21.03           H
ATOM   1868 HD23 LEU B  19       0.365   9.771  11.810  1.00 21.03           H
ATOM   1869  N   LYS B  20       3.032   8.575  15.125  1.00  7.93           N
ATOM   1870  CA  LYS B  20       4.142   8.215  16.018  1.00  9.35           C
ATOM   1871  C   LYS B  20       5.439   8.819  15.485  1.00  7.97           C
ATOM   1872  O   LYS B  20       5.530   9.160  14.306  1.00 10.89           O
ATOM   1873  CB  LYS B  20       4.309   6.678  16.100  1.00  9.57           C
ATOM   1874  CG  LYS B  20       3.062   5.888  16.454  1.00 10.07           C
ATOM   1875  CD  LYS B  20       3.369   4.393  16.394  1.00 10.99           C
ATOM   1876  CE  LYS B  20       2.171   3.557  16.826  1.00 13.01           C
ATOM   1877  NZ  LYS B  20       2.048   3.456  18.298  1.00 10.49           N1+
ATOM   1878  H   LYS B  20       3.248   8.566  14.293  1.00  9.56           H
ATOM   1879  HA  LYS B  20       3.975   8.561  16.908  1.00 11.26           H
ATOM   1880  HB2 LYS B  20       4.618   6.359  15.237  1.00 11.53           H
ATOM   1881  HB3 LYS B  20       4.978   6.480  16.774  1.00 11.53           H
ATOM   1882  HG2 LYS B  20       2.780   6.111  17.355  1.00 12.13           H
ATOM   1883  HG3 LYS B  20       2.359   6.086  15.816  1.00 12.13           H
ATOM   1884  HD2 LYS B  20       3.597   4.150  15.483  1.00 13.23           H
ATOM   1885  HD3 LYS B  20       4.109   4.195  16.989  1.00 13.23           H
ATOM   1886  HE2 LYS B  20       1.360   3.965  16.484  1.00 15.65           H
ATOM   1887  HE3 LYS B  20       2.267   2.659  16.471  1.00 15.65           H
ATOM   1888  HZ1 LYS B  20       1.339   2.962  18.511  1.00 12.63           H
ATOM   1889  HZ2 LYS B  20       2.777   3.077  18.639  1.00 12.63           H
ATOM   1890  HZ3 LYS B  20       1.951   4.267  18.651  1.00 12.63           H
ATOM   1891  N   GLU B  21       6.427   8.957  16.370  1.00  8.54           N
ATOM   1892  CA  GLU B  21       7.811   9.253  15.983  1.00  7.96           C
ATOM   1893  C   GLU B  21       8.574   7.937  15.859  1.00  9.03           C
ATOM   1894  O   GLU B  21       8.415   7.055  16.703  1.00  9.39           O
ATOM   1895  CB  GLU B  21       8.470  10.140  17.063  0.89 10.37           C
ATOM   1896  CG  GLU B  21       9.871  10.610  16.823  0.57 18.03           C
ATOM   1897  CD  GLU B  21      10.328  11.530  17.940  0.00 30.27           C
ATOM   1898  OE1 GLU B  21      10.417  11.065  19.096  0.94 33.76           O
ATOM   1899  OE2 GLU B  21      10.565  12.722  17.666  0.81 30.05           O1-
ATOM   1900  H   GLU B  21       6.319   8.881  17.220  1.00 10.30           H
ATOM   1901  HA  GLU B  21       7.831   9.717  15.132  1.00  9.60           H
ATOM   1902  HB2 GLU B  21       7.921  10.932  17.175  1.00 12.48           H
ATOM   1903  HB3 GLU B  21       8.479   9.640  17.894  1.00 12.48           H
ATOM   1904  HG2 GLU B  21      10.467   9.846  16.792  0.91 21.68           H
ATOM   1905  HG3 GLU B  21       9.907  11.102  15.987  1.00 21.68           H
ATOM   1906  N   ALA B  22       9.397   7.800  14.808  1.00  7.46           N
ATOM   1907  CA  ALA B  22      10.133   6.560  14.562  1.00  6.59           C
ATOM   1908  C   ALA B  22      11.508   6.837  13.949  1.00  7.50           C
ATOM   1909  O   ALA B  22      11.701   7.811  13.209  1.00  7.79           O
ATOM   1910  CB  ALA B  22       9.327   5.597  13.682  1.00  7.98           C
ATOM   1911  H   ALA B  22       9.543   8.415  14.225  1.00  8.99           H
ATOM   1912  HA  ALA B  22      10.280   6.118  15.414  1.00  7.95           H
ATOM   1913  HB1 ALA B  22       9.845   4.789  13.541  1.00  9.62           H
ATOM   1914  HB2 ALA B  22       8.494   5.382  14.130  1.00  9.62           H
ATOM   1915  HB3 ALA B  22       9.144   6.025  12.831  1.00  9.62           H
ATOM   1916  N   LEU B  23      12.443   5.932  14.243  1.00  6.89           N
ATOM   1917  CA  LEU B  23      13.847   6.019  13.852  1.00  6.99           C
ATOM   1918  C   LEU B  23      14.070   5.353  12.499  1.00  6.49           C
ATOM   1919  O   LEU B  23      13.754   4.164  12.334  1.00  8.13           O
ATOM   1920  CB  LEU B  23      14.667   5.301  14.934  1.00  8.51           C
ATOM   1921  CG  LEU B  23      16.187   5.301  14.830  1.00  8.29           C
ATOM   1922  CD1 LEU B  23      16.739   6.696  14.963  1.00 10.27           C
ATOM   1923  CD2 LEU B  23      16.808   4.382  15.901  1.00  9.32           C
ATOM   1924  H   LEU B  23      12.273   5.220  14.694  1.00  8.31           H
ATOM   1925  HA  LEU B  23      14.125   6.947  13.802  1.00  8.43           H
ATOM   1926  HB2 LEU B  23      14.446   5.706  15.787  1.00 10.25           H
ATOM   1927  HB3 LEU B  23      14.389   4.372  14.946  1.00 10.25           H
ATOM   1928  HG  LEU B  23      16.443   4.961  13.958  1.00  9.99           H
ATOM   1929 HD11 LEU B  23      17.706   6.660  14.893  1.00 12.36           H
ATOM   1930 HD12 LEU B  23      16.375   7.248  14.254  1.00 12.36           H
ATOM   1931 HD13 LEU B  23      16.483   7.055  15.827  1.00 12.36           H
ATOM   1932 HD21 LEU B  23      17.774   4.402  15.811  1.00 11.22           H
ATOM   1933 HD22 LEU B  23      16.551   4.703  16.779  1.00 11.22           H
ATOM   1934 HD23 LEU B  23      16.482   3.479  15.769  1.00 11.22           H
ATOM   1935  N   LEU B  24      14.671   6.079  11.543  1.00  6.68           N
ATOM   1936  CA  LEU B  24      15.035   5.485  10.254  1.00  7.41           C
ATOM   1937  C   LEU B  24      16.357   4.740  10.429  1.00  6.09           C
ATOM   1938  O   LEU B  24      17.396   5.369  10.663  1.00  6.95           O
ATOM   1939  CB  LEU B  24      15.135   6.545   9.157  1.00  7.38           C
ATOM   1940  CG  LEU B  24      13.874   7.393   8.896  1.00  7.73           C
ATOM   1941  CD1 LEU B  24      14.122   8.346   7.724  1.00 13.19           C
ATOM   1942  CD2 LEU B  24      12.657   6.548   8.620  1.00 10.42           C
ATOM   1943  H   LEU B  24      14.876   6.911  11.620  1.00  8.06           H
ATOM   1944  HA  LEU B  24      14.356   4.842   9.995  1.00  8.94           H
ATOM   1945  HB2 LEU B  24      15.848   7.158   9.394  1.00  8.90           H
ATOM   1946  HB3 LEU B  24      15.358   6.100   8.325  1.00  8.90           H
ATOM   1947  HG  LEU B  24      13.689   7.931   9.682  1.00  9.32           H
ATOM   1948 HD11 LEU B  24      13.322   8.873   7.571  1.00 15.87           H
ATOM   1949 HD12 LEU B  24      14.865   8.929   7.944  1.00 15.87           H
ATOM   1950 HD13 LEU B  24      14.332   7.825   6.933  1.00 15.87           H
ATOM   1951 HD21 LEU B  24      11.897   7.130   8.464  1.00 12.54           H
ATOM   1952 HD22 LEU B  24      12.824   6.002   7.835  1.00 12.54           H
ATOM   1953 HD23 LEU B  24      12.487   5.980   9.388  1.00 12.54           H
ATOM   1954  N   ASP B  25      16.316   3.404  10.350  1.00  6.68           N
ATOM   1955  CA  ASP B  25      17.420   2.549  10.821  1.00  6.43           C
ATOM   1956  C   ASP B  25      17.905   1.585   9.729  1.00  6.81           C
ATOM   1957  O   ASP B  25      17.324   0.507   9.521  1.00  6.44           O
ATOM   1958  CB  ASP B  25      16.958   1.770  12.058  1.00  6.82           C
ATOM   1959  CG  ASP B  25      18.035   0.891  12.661  1.00  7.44           C
ATOM   1960  OD1 ASP B  25      19.163   0.872  12.149  1.00  7.86           O
ATOM   1961  OD2 ASP B  25      17.693   0.165  13.642  1.00  8.47           O1-
ATOM   1962  H   ASP B  25      15.653   2.963  10.025  1.00  8.05           H
ATOM   1963  HA  ASP B  25      18.168   3.110  11.080  1.00  7.75           H
ATOM   1964  HB2 ASP B  25      16.675   2.401  12.738  1.00  8.23           H
ATOM   1965  HB3 ASP B  25      16.214   1.199  11.809  1.00  8.23           H
ATOM   1966  N   THR B  26      19.029   1.927   9.070  1.00  6.51           N
ATOM   1967  CA  THR B  26      19.611   1.071   8.032  1.00  6.26           C
ATOM   1968  C   THR B  26      20.219  -0.213   8.595  1.00  8.13           C
ATOM   1969  O   THR B  26      20.482  -1.149   7.820  1.00  8.27           O
ATOM   1970  CB  THR B  26      20.672   1.835   7.224  1.00  7.40           C
ATOM   1971  OG1 THR B  26      21.722   2.300   8.087  1.00  7.31           O
ATOM   1972  CG2 THR B  26      20.064   3.016   6.498  1.00  8.81           C
ATOM   1973  H   THR B  26      19.469   2.652   9.211  1.00  7.86           H
ATOM   1974  HA  THR B  26      18.906   0.813   7.417  1.00  7.56           H
ATOM   1975  HB  THR B  26      21.051   1.239   6.560  1.00  8.92           H
ATOM   1976  HG1 THR B  26      22.298   2.717   7.639  1.00  8.82           H
ATOM   1977 HG21 THR B  26      20.749   3.484   5.995  1.00 10.61           H
ATOM   1978 HG22 THR B  26      19.377   2.710   5.885  1.00 10.61           H
ATOM   1979 HG23 THR B  26      19.667   3.629   7.136  1.00 10.61           H
ATOM   1980  N   GLY B  27      20.479  -0.275   9.906  1.00  6.72           N
ATOM   1981  CA  GLY B  27      20.980  -1.480  10.552  1.00  8.03           C
ATOM   1982  C   GLY B  27      19.925  -2.534  10.846  1.00  7.13           C
ATOM   1983  O   GLY B  27      20.302  -3.674  11.118  1.00  8.14           O
ATOM   1984  H   GLY B  27      20.369   0.384  10.447  1.00  8.10           H
ATOM   1985  HA2 GLY B  27      21.656  -1.883   9.985  1.00  9.67           H
ATOM   1986  HA3 GLY B  27      21.400  -1.235  11.391  1.00  9.67           H
ATOM   1987  N   ALA B  28      18.636  -2.189  10.770  1.00  6.48           N
ATOM   1988  CA  ALA B  28      17.537  -3.100  11.091  1.00  8.04           C
ATOM   1989  C   ALA B  28      17.024  -3.774   9.822  1.00  7.64           C
ATOM   1990  O   ALA B  28      16.662  -3.088   8.861  1.00  7.64           O
ATOM   1991  CB  ALA B  28      16.386  -2.313  11.739  1.00  8.35           C
ATOM   1992  H   ALA B  28      18.368  -1.409  10.527  1.00  7.82           H
ATOM   1993  HA  ALA B  28      17.841  -3.782  11.711  1.00  9.69           H
ATOM   1994  HB1 ALA B  28      15.664  -2.926  11.947  1.00 10.06           H
ATOM   1995  HB2 ALA B  28      16.709  -1.893  12.551  1.00 10.06           H
ATOM   1996  HB3 ALA B  28      16.077  -1.637  11.116  1.00 10.06           H
ATOM   1997  N   ASP B  29      16.948  -5.115   9.837  1.00  7.54           N
ATOM   1998  CA  ASP B  29      16.417  -5.832   8.678  1.00  9.59           C
ATOM   1999  C   ASP B  29      14.918  -5.581   8.501  1.00  8.65           C
ATOM   2000  O   ASP B  29      14.429  -5.560   7.367  1.00 10.72           O
ATOM   2001  CB  ASP B  29      16.646  -7.351   8.811  1.00  9.44           C
ATOM   2002  CG  ASP B  29      18.122  -7.752   8.923  1.00 13.62           C
ATOM   2003  OD1 ASP B  29      19.015  -7.072   8.371  1.00 11.73           O
ATOM   2004  OD2 ASP B  29      18.376  -8.803   9.564  1.00 14.64           O1-
ATOM   2005  H   ASP B  29      17.193  -5.617  10.491  1.00  9.10           H
ATOM   2006  HA  ASP B  29      16.872  -5.526   7.878  1.00 11.55           H
ATOM   2007  HB2 ASP B  29      16.193  -7.666   9.608  1.00 11.37           H
ATOM   2008  HB3 ASP B  29      16.278  -7.791   8.028  1.00 11.37           H
ATOM   2009  N   ASP B  30      14.192  -5.415   9.607  1.00  7.79           N
ATOM   2010  CA  ASP B  30      12.731  -5.331   9.651  1.00  8.07           C
ATOM   2011  C   ASP B  30      12.324  -4.143  10.528  1.00  7.14           C
ATOM   2012  O   ASP B  30      13.181  -3.383  10.995  1.00  7.63           O
ATOM   2013  CB  ASP B  30      12.136  -6.678  10.095  1.00  8.43           C
ATOM   2014  CG  ASP B  30      11.928  -7.617   8.925  1.00 12.39           C
ATOM   2015  OD1 ASP B  30      11.097  -7.282   8.048  1.00 12.88           O
ATOM   2016  OD2 ASP B  30      12.630  -8.652   8.865  1.00 16.55           O1-
ATOM   2017  H   ASP B  30      14.547  -5.345  10.387  1.00  9.39           H
ATOM   2018  HA  ASP B  30      12.407  -5.153   8.754  1.00  9.73           H
ATOM   2019  HB2 ASP B  30      12.743  -7.104  10.720  1.00 10.15           H
ATOM   2020  HB3 ASP B  30      11.276  -6.523  10.515  1.00 10.15           H
ATOM   2021  N   THR B  31      11.014  -3.988  10.751  1.00  7.66           N
ATOM   2022  CA  THR B  31      10.415  -2.823  11.409  1.00  6.96           C
ATOM   2023  C   THR B  31       9.784  -3.274  12.726  1.00  7.18           C
ATOM   2024  O   THR B  31       8.984  -4.223  12.734  1.00  7.97           O
ATOM   2025  CB  THR B  31       9.368  -2.211  10.461  1.00  7.70           C
ATOM   2026  OG1 THR B  31      10.043  -1.600   9.338  1.00  7.60           O
ATOM   2027  CG2 THR B  31       8.506  -1.152  11.147  1.00  8.21           C
ATOM   2028  H   THR B  31      10.428  -4.572  10.517  1.00  9.23           H
ATOM   2029  HA  THR B  31      11.098  -2.160  11.596  1.00  8.39           H
ATOM   2030  HB  THR B  31       8.783  -2.914  10.137  1.00  9.28           H
ATOM   2031  HG1 THR B  31      10.490  -2.178   8.923  1.00  9.16           H
ATOM   2032 HG21 THR B  31       7.861  -0.792  10.518  1.00  9.90           H
ATOM   2033 HG22 THR B  31       8.031  -1.546  11.895  1.00  9.90           H
ATOM   2034 HG23 THR B  31       9.066  -0.430  11.473  1.00  9.90           H
ATOM   2035  N   VAL B  32      10.144  -2.627  13.845  1.00  6.03           N
ATOM   2036  CA  VAL B  32       9.625  -3.010  15.158  1.00  7.46           C
ATOM   2037  C   VAL B  32       9.107  -1.767  15.877  1.00  6.31           C
ATOM   2038  O   VAL B  32       9.823  -0.759  16.006  1.00  7.26           O
ATOM   2039  CB  VAL B  32      10.620  -3.823  16.023  1.00  8.18           C
ATOM   2040  CG1 VAL B  32      11.876  -3.023  16.352  1.00  8.37           C
ATOM   2041  CG2 VAL B  32       9.958  -4.353  17.306  1.00  9.10           C
ATOM   2042  H   VAL B  32      10.690  -1.962  13.865  1.00  7.28           H
ATOM   2043  HA  VAL B  32       8.857  -3.584  15.011  1.00  8.99           H
ATOM   2044  HB  VAL B  32      10.902  -4.595  15.509  1.00  9.85           H
ATOM   2045 HG11 VAL B  32      12.467  -3.571  16.893  1.00 10.08           H
ATOM   2046 HG12 VAL B  32      12.319  -2.776  15.525  1.00 10.08           H
ATOM   2047 HG13 VAL B  32      11.623  -2.226  16.843  1.00 10.08           H
ATOM   2048 HG21 VAL B  32      10.614  -4.855  17.815  1.00 10.96           H
ATOM   2049 HG22 VAL B  32       9.636  -3.602  17.828  1.00 10.96           H
ATOM   2050 HG23 VAL B  32       9.216  -4.930  17.063  1.00 10.96           H
ATOM   2051  N   LEU B  33       7.861  -1.850  16.350  1.00  7.01           N
ATOM   2052  CA  LEU B  33       7.169  -0.766  17.027  1.00  7.08           C
ATOM   2053  C   LEU B  33       7.043  -1.056  18.517  1.00  6.68           C
ATOM   2054  O   LEU B  33       6.849  -2.204  18.930  1.00  7.27           O
ATOM   2055  CB  LEU B  33       5.768  -0.563  16.435  1.00  9.04           C
ATOM   2056  CG  LEU B  33       5.734  -0.255  14.930  1.00 11.43           C
ATOM   2057  CD1 LEU B  33       4.316   0.010  14.461  1.00 12.61           C
ATOM   2058  CD2 LEU B  33       6.608   0.925  14.535  1.00 13.68           C
ATOM   2059  H   LEU B  33       7.381  -2.561  16.285  1.00  8.45           H
ATOM   2060  HA  LEU B  33       7.671   0.056  16.915  1.00  8.54           H
ATOM   2061  HB2 LEU B  33       5.252  -1.371  16.580  1.00 10.89           H
ATOM   2062  HB3 LEU B  33       5.344   0.179  16.895  1.00 10.89           H
ATOM   2063  HG  LEU B  33       6.060  -1.032  14.451  1.00 13.76           H
ATOM   2064 HD11 LEU B  33       4.329   0.201  13.510  1.00 15.18           H
ATOM   2065 HD12 LEU B  33       3.774  -0.776  14.634  1.00 15.18           H
ATOM   2066 HD13 LEU B  33       3.960   0.771  14.947  1.00 15.18           H
ATOM   2067 HD21 LEU B  33       6.539   1.061  13.577  1.00 16.46           H
ATOM   2068 HD22 LEU B  33       6.301   1.716  15.005  1.00 16.46           H
ATOM   2069 HD23 LEU B  33       7.527   0.732  14.776  1.00 16.46           H
ATOM   2070  N   GLU B  34       7.076   0.014  19.312  1.00  7.06           N
ATOM   2071  CA  GLU B  34       6.805  -0.059  20.748  1.00  7.40           C
ATOM   2072  C   GLU B  34       5.444  -0.704  21.006  1.00  7.09           C
ATOM   2073  O   GLU B  34       4.498  -0.582  20.213  1.00  8.12           O
ATOM   2074  CB  GLU B  34       6.826   1.345  21.368  1.00  8.50           C
ATOM   2075  CG  GLU B  34       8.183   2.057  21.323  1.00 10.73           C
ATOM   2076  CD  GLU B  34       8.135   3.453  21.873  1.00 14.29           C
ATOM   2077  OE1 GLU B  34       7.590   3.629  22.982  1.00 21.27           O
ATOM   2078  OE2 GLU B  34       8.661   4.375  21.203  1.00 16.87           O1-
ATOM   2079  H   GLU B  34       7.257   0.809  19.038  1.00  8.52           H
ATOM   2080  HA  GLU B  34       7.488  -0.596  21.180  1.00  8.93           H
ATOM   2081  HB2 GLU B  34       6.188   1.901  20.893  1.00 10.24           H
ATOM   2082  HB3 GLU B  34       6.564   1.275  22.299  1.00 10.24           H
ATOM   2083  HG2 GLU B  34       8.821   1.550  21.849  1.00 12.92           H
ATOM   2084  HG3 GLU B  34       8.480   2.109  20.401  1.00 12.92           H
ATOM   2085  N   GLU B  35       5.341  -1.402  22.143  1.00  7.09           N
ATOM   2086  CA  GLU B  35       4.125  -2.147  22.472  1.00  7.69           C
ATOM   2087  C   GLU B  35       2.855  -1.318  22.252  1.00  9.66           C
ATOM   2088  O   GLU B  35       2.739  -0.186  22.725  1.00  9.02           O
ATOM   2089  CB  GLU B  35       4.229  -2.617  23.929  1.00  9.87           C
ATOM   2090  CG  GLU B  35       3.160  -3.604  24.351  1.00 12.50           C
ATOM   2091  CD  GLU B  35       3.206  -4.899  23.548  1.00 12.38           C
ATOM   2092  OE1 GLU B  35       4.253  -5.567  23.517  1.00 13.70           O
ATOM   2093  OE2 GLU B  35       2.165  -5.242  22.944  1.00 16.83           O1-
ATOM   2094  H   GLU B  35       5.961  -1.458  22.737  1.00  8.55           H
ATOM   2095  HA  GLU B  35       4.072  -2.933  21.905  1.00  9.27           H
ATOM   2096  HB2 GLU B  35       5.091  -3.045  24.056  1.00 11.88           H
ATOM   2097  HB3 GLU B  35       4.161  -1.843  24.510  1.00 11.88           H
ATOM   2098  HG2 GLU B  35       3.287  -3.827  25.287  1.00 15.05           H
ATOM   2099  HG3 GLU B  35       2.288  -3.201  24.221  1.00 15.05           H
ATOM   2100  N   MET B  36       1.893  -1.903  21.535  1.00  8.74           N
ATOM   2101  CA  MET B  36       0.609  -1.271  21.258  1.00  9.81           C
ATOM   2102  C   MET B  36      -0.409  -2.369  20.947  1.00  9.22           C
ATOM   2103  O   MET B  36      -0.054  -3.445  20.454  1.00  9.98           O
ATOM   2104  CB  MET B  36       0.708  -0.294  20.083  1.00 13.51           C
ATOM   2105  CG  MET B  36       1.147  -0.947  18.789  1.00 12.25           C
ATOM   2106  SD  MET B  36       0.989   0.110  17.312  1.00 16.14           S
ATOM   2107  CE  MET B  36      -0.772   0.367  17.209  1.00 23.28           C
ATOM   2108  H   MET B  36       1.968  -2.688  21.190  1.00 10.52           H
ATOM   2109  HA  MET B  36       0.319  -0.778  22.041  1.00 11.81           H
ATOM   2110  HB2 MET B  36      -0.162   0.107  19.933  1.00 16.25           H
ATOM   2111  HB3 MET B  36       1.355   0.395  20.302  1.00 16.25           H
ATOM   2112  HG2 MET B  36       2.079  -1.200  18.871  1.00 14.74           H
ATOM   2113  HG3 MET B  36       0.605  -1.738  18.644  1.00 14.74           H
ATOM   2114  HE1 MET B  36      -0.964   0.927  16.442  1.00 27.97           H
ATOM   2115  HE2 MET B  36      -1.211  -0.493  17.111  1.00 27.97           H
ATOM   2116  HE3 MET B  36      -1.075   0.802  18.022  1.00 27.97           H
ATOM   2117  N   ASN B  37      -1.685  -2.087  21.236  1.00  8.82           N
ATOM   2118  CA  ASN B  37      -2.739  -3.099  21.069  1.00  9.03           C
ATOM   2119  C   ASN B  37      -3.321  -3.053  19.649  1.00  9.89           C
ATOM   2120  O   ASN B  37      -4.477  -2.695  19.416  1.00 10.80           O
ATOM   2121  CB  ASN B  37      -3.803  -2.965  22.152  1.00  9.55           C
ATOM   2122  CG  ASN B  37      -4.561  -4.251  22.355  1.00 14.31           C
ATOM   2123  OD1 ASN B  37      -4.065  -5.353  22.071  1.00 15.26           O
ATOM   2124  ND2 ASN B  37      -5.799  -4.125  22.823  1.00 20.27           N
ATOM   2125  H   ASN B  37      -1.965  -1.328  21.526  1.00 10.63           H
ATOM   2126  HA  ASN B  37      -2.334  -3.973  21.179  1.00 10.88           H
ATOM   2127  HB2 ASN B  37      -3.376  -2.729  22.990  1.00 11.50           H
ATOM   2128  HB3 ASN B  37      -4.436  -2.278  21.893  1.00 11.50           H
ATOM   2129 HD21 ASN B  37      -6.281  -4.824  22.960  1.00 24.37           H
ATOM   2130 HD22 ASN B  37      -6.119  -3.344  22.989  1.00 24.37           H
ATOM   2131  N   LEU B  38      -2.494  -3.462  18.688  1.00  9.79           N
ATOM   2132  CA  LEU B  38      -2.841  -3.447  17.267  1.00  9.12           C
ATOM   2133  C   LEU B  38      -3.769  -4.622  16.951  1.00  9.84           C
ATOM   2134  O   LEU B  38      -3.506  -5.740  17.410  1.00 10.28           O
ATOM   2135  CB  LEU B  38      -1.557  -3.574  16.442  1.00  8.75           C
ATOM   2136  CG  LEU B  38      -1.647  -3.418  14.926  1.00 10.49           C
ATOM   2137  CD1 LEU B  38      -1.898  -1.965  14.547  1.00 10.13           C
ATOM   2138  CD2 LEU B  38      -0.385  -3.912  14.238  1.00 11.74           C
ATOM   2139  H   LEU B  38      -1.702  -3.760  18.839  1.00 11.79           H
ATOM   2140  HA  LEU B  38      -3.287  -2.617  17.039  1.00 10.99           H
ATOM   2141  HB2 LEU B  38      -0.935  -2.900  16.757  1.00 10.54           H
ATOM   2142  HB3 LEU B  38      -1.181  -4.452  16.612  1.00 10.54           H
ATOM   2143  HG  LEU B  38      -2.392  -3.946  14.599  1.00 12.63           H
ATOM   2144 HD11 LEU B  38      -1.951  -1.896  13.581  1.00 12.20           H
ATOM   2145 HD12 LEU B  38      -2.734  -1.675  14.946  1.00 12.20           H
ATOM   2146 HD13 LEU B  38      -1.167  -1.421  14.879  1.00 12.20           H
ATOM   2147 HD21 LEU B  38      -0.482  -3.796  13.280  1.00 14.13           H
ATOM   2148 HD22 LEU B  38       0.371  -3.397  14.560  1.00 14.13           H
ATOM   2149 HD23 LEU B  38      -0.259  -4.851  14.447  1.00 14.13           H
ATOM   2150  N   PRO B  39      -4.856  -4.426  16.188  1.00  9.18           N
ATOM   2151  CA  PRO B  39      -5.718  -5.563  15.822  1.00  8.40           C
ATOM   2152  C   PRO B  39      -5.100  -6.429  14.720  1.00  9.11           C
ATOM   2153  O   PRO B  39      -4.209  -6.010  13.983  1.00  9.62           O
ATOM   2154  CB  PRO B  39      -7.009  -4.883  15.328  1.00 10.40           C
ATOM   2155  CG  PRO B  39      -6.565  -3.563  14.815  1.00  9.82           C
ATOM   2156  CD  PRO B  39      -5.421  -3.148  15.706  1.00 10.63           C
ATOM   2157  HA  PRO B  39      -5.912  -6.110  16.599  1.00 10.12           H
ATOM   2158  HB2 PRO B  39      -7.408  -5.412  14.620  1.00 12.52           H
ATOM   2159  HB3 PRO B  39      -7.627  -4.775  16.068  1.00 12.52           H
ATOM   2160  HG2 PRO B  39      -6.267  -3.654  13.896  1.00 11.82           H
ATOM   2161  HG3 PRO B  39      -7.295  -2.927  14.877  1.00 11.82           H
ATOM   2162  HD2 PRO B  39      -4.758  -2.659  15.194  1.00 12.80           H
ATOM   2163  HD3 PRO B  39      -5.750  -2.623  16.452  1.00 12.80           H
ATOM   2164  N   GLY B  40      -5.588  -7.662  14.631  1.00  9.79           N
ATOM   2165  CA  GLY B  40      -5.237  -8.582  13.561  1.00 10.41           C
ATOM   2166  C   GLY B  40      -4.602  -9.869  14.077  1.00  9.71           C
ATOM   2167  O   GLY B  40      -4.264 -10.013  15.249  1.00 11.29           O
ATOM   2168  H   GLY B  40      -6.141  -7.996  15.199  1.00 11.79           H
ATOM   2169  HA2 GLY B  40      -6.035  -8.813  13.061  1.00 12.53           H
ATOM   2170  HA3 GLY B  40      -4.611  -8.151  12.958  1.00 12.53           H
ATOM   2171  N   LYS B  41      -4.430 -10.812  13.142  1.00 11.05           N
ATOM   2172  CA  LYS B  41      -3.724 -12.072  13.404  1.00  9.02           C
ATOM   2173  C   LYS B  41      -2.213 -11.838  13.405  1.00 10.65           C
ATOM   2174  O   LYS B  41      -1.697 -10.972  12.690  1.00 10.81           O
ATOM   2175  CB  LYS B  41      -4.063 -13.114  12.334  1.00 14.46           C
ATOM   2176  CG  LYS B  41      -5.530 -13.491  12.245  1.00 28.57           C
ATOM   2177  CD  LYS B  41      -5.713 -14.711  11.347  1.00 45.31           C
ATOM   2178  CE  LYS B  41      -7.162 -14.919  10.930  1.00 48.25           C
ATOM   2179  NZ  LYS B  41      -7.278 -16.013   9.925  1.00 56.19           N1+
ATOM   2180  H   LYS B  41      -4.719 -10.742  12.335  1.00 13.30           H
ATOM   2181  HA  LYS B  41      -3.986 -12.419  14.271  1.00 10.87           H
ATOM   2182  HB2 LYS B  41      -3.798 -12.765  11.468  1.00 17.40           H
ATOM   2183  HB3 LYS B  41      -3.564 -13.924  12.523  1.00 17.40           H
ATOM   2184  HG2 LYS B  41      -5.862 -13.709  13.131  1.00 34.32           H
ATOM   2185  HG3 LYS B  41      -6.032 -12.752  11.867  1.00 34.32           H
ATOM   2186  HD2 LYS B  41      -5.182 -14.595  10.543  1.00 54.41           H
ATOM   2187  HD3 LYS B  41      -5.422 -15.503  11.825  1.00 54.41           H
ATOM   2188  HE2 LYS B  41      -7.689 -15.161  11.707  1.00 57.94           H
ATOM   2189  HE3 LYS B  41      -7.502 -14.102  10.532  1.00 57.94           H
ATOM   2190  HZ1 LYS B  41      -8.129 -16.122   9.691  1.00 67.48           H
ATOM   2191  HZ2 LYS B  41      -6.802 -15.812   9.200  1.00 67.48           H
ATOM   2192  HZ3 LYS B  41      -6.972 -16.775  10.269  1.00 67.48           H
ATOM   2193  N   TRP B  42      -1.500 -12.635  14.205  1.00  9.17           N
ATOM   2194  CA  TRP B  42      -0.064 -12.467  14.370  1.00  7.05           C
ATOM   2195  C   TRP B  42       0.592 -13.817  14.645  1.00  8.12           C
ATOM   2196  O   TRP B  42      -0.087 -14.816  14.939  1.00 10.50           O
ATOM   2197  CB  TRP B  42       0.259 -11.490  15.508  1.00 10.28           C
ATOM   2198  CG  TRP B  42      -0.307 -11.887  16.824  1.00 11.05           C
ATOM   2199  CD1 TRP B  42      -1.575 -11.650  17.267  1.00 15.60           C
ATOM   2200  CD2 TRP B  42       0.358 -12.591  17.871  1.00 14.27           C
ATOM   2201  NE1 TRP B  42      -1.742 -12.165  18.522  1.00 20.40           N
ATOM   2202  CE2 TRP B  42      -0.568 -12.745  18.921  1.00 16.52           C
ATOM   2203  CE3 TRP B  42       1.647 -13.099  18.029  1.00 14.37           C
ATOM   2204  CZ2 TRP B  42      -0.245 -13.382  20.116  1.00 19.76           C
ATOM   2205  CZ3 TRP B  42       1.969 -13.737  19.218  1.00 19.34           C
ATOM   2206  CH2 TRP B  42       1.026 -13.870  20.246  1.00 22.56           C
ATOM   2207  H   TRP B  42      -1.831 -13.282  14.664  1.00 11.05           H
ATOM   2208  HA  TRP B  42       0.311 -12.110  13.549  1.00  8.50           H
ATOM   2209  HB2 TRP B  42       1.222 -11.433  15.605  1.00 12.38           H
ATOM   2210  HB3 TRP B  42      -0.101 -10.618  15.282  1.00 12.38           H
ATOM   2211  HD1 TRP B  42      -2.235 -11.211  16.780  1.00 18.76           H
ATOM   2212  HE1 TRP B  42      -2.463 -12.123  18.988  1.00 24.52           H
ATOM   2213  HE3 TRP B  42       2.280 -13.007  17.353  1.00 17.29           H
ATOM   2214  HZ2 TRP B  42      -0.871 -13.476  20.797  1.00 23.76           H
ATOM   2215  HZ3 TRP B  42       2.825 -14.081  19.336  1.00 23.25           H
ATOM   2216  HH2 TRP B  42       1.266 -14.308  21.030  1.00 27.11           H
ATOM   2217  N   LYS B  43       1.920 -13.848  14.513  1.00  8.50           N
ATOM   2218  CA  LYS B  43       2.697 -15.025  14.888  1.00  9.80           C
ATOM   2219  C   LYS B  43       3.938 -14.617  15.674  1.00  9.11           C
ATOM   2220  O   LYS B  43       4.490 -13.520  15.464  1.00  9.03           O
ATOM   2221  CB  LYS B  43       3.073 -15.892  13.676  1.00 20.22           C
ATOM   2222  CG  LYS B  43       4.104 -15.346  12.754  1.00 21.28           C
ATOM   2223  CD  LYS B  43       4.257 -16.273  11.536  1.00 27.09           C
ATOM   2224  CE  LYS B  43       4.465 -15.514  10.232  0.00 39.51           C
ATOM   2225  NZ  LYS B  43       5.869 -15.570   9.746  0.55 57.75           N1+
ATOM   2226  H   LYS B  43       2.393 -13.198  14.209  1.00 10.24           H
ATOM   2227  HA  LYS B  43       2.153 -15.573  15.474  1.00 11.81           H
ATOM   2228  HB2 LYS B  43       3.405 -16.742  14.004  1.00 24.31           H
ATOM   2229  HB3 LYS B  43       2.271 -16.042  13.152  1.00 24.31           H
ATOM   2230  HG2 LYS B  43       3.830 -14.469  12.443  1.00 25.58           H
ATOM   2231  HG3 LYS B  43       4.957 -15.295  13.213  1.00 25.58           H
ATOM   2232  HD2 LYS B  43       5.025 -16.848  11.673  1.00 32.55           H
ATOM   2233  HD3 LYS B  43       3.453 -16.809  11.445  1.00 32.55           H
ATOM   2234  HE2 LYS B  43       3.896 -15.901   9.548  0.86 47.45           H
ATOM   2235  HE3 LYS B  43       4.232 -14.582  10.368  1.00 47.45           H
ATOM   2236  HZ1 LYS B  43       5.946 -15.115   8.984  0.90 69.34           H
ATOM   2237  HZ2 LYS B  43       6.415 -15.213  10.352  0.00 69.34           H
ATOM   2238  HZ3 LYS B  43       6.109 -16.415   9.603  0.70 69.34           H
ATOM   2239  N   PRO B  44       4.371 -15.442  16.632  1.00 10.05           N
ATOM   2240  CA  PRO B  44       5.511 -15.037  17.468  1.00 10.37           C
ATOM   2241  C   PRO B  44       6.848 -15.132  16.741  1.00  9.00           C
ATOM   2242  O   PRO B  44       7.043 -15.963  15.852  1.00  9.21           O
ATOM   2243  CB  PRO B  44       5.459 -16.010  18.648  1.00 14.25           C
ATOM   2244  CG  PRO B  44       4.810 -17.213  18.094  1.00 14.08           C
ATOM   2245  CD  PRO B  44       3.784 -16.720  17.086  1.00 12.66           C
ATOM   2246  HA  PRO B  44       5.385 -14.131  17.793  1.00 12.49           H
ATOM   2247  HB2 PRO B  44       6.358 -16.211  18.950  1.00 17.14           H
ATOM   2248  HB3 PRO B  44       4.928 -15.631  19.365  1.00 17.14           H
ATOM   2249  HG2 PRO B  44       5.475 -17.768  17.657  1.00 16.94           H
ATOM   2250  HG3 PRO B  44       4.375 -17.704  18.808  1.00 16.94           H
ATOM   2251  HD2 PRO B  44       3.708 -17.343  16.345  1.00 15.23           H
ATOM   2252  HD3 PRO B  44       2.929 -16.568  17.517  1.00 15.23           H
ATOM   2253  N   LYS B  45       7.777 -14.261  17.148  1.00  8.92           N
ATOM   2254  CA  LYS B  45       9.099 -14.148  16.537  1.00  8.62           C
ATOM   2255  C   LYS B  45      10.093 -13.671  17.593  1.00  8.01           C
ATOM   2256  O   LYS B  45       9.711 -12.980  18.534  1.00  9.80           O
ATOM   2257  CB  LYS B  45       9.040 -13.143  15.366  1.00 11.02           C
ATOM   2258  CG  LYS B  45      10.304 -13.028  14.513  1.00 12.41           C
ATOM   2259  CD  LYS B  45      10.084 -12.066  13.344  1.00 14.40           C
ATOM   2260  CE  LYS B  45      11.371 -11.708  12.632  1.00 21.02           C
ATOM   2261  NZ  LYS B  45      11.809 -12.777  11.729  1.00 23.56           N1+
ATOM   2262  H   LYS B  45       7.657 -13.710  17.797  1.00 10.75           H
ATOM   2263  HA  LYS B  45       9.385 -15.011  16.199  1.00 10.39           H
ATOM   2264  HB2 LYS B  45       8.316 -13.406  14.776  1.00 13.27           H
ATOM   2265  HB3 LYS B  45       8.855 -12.263  15.730  1.00 13.27           H
ATOM   2266  HG2 LYS B  45      11.030 -12.687  15.058  1.00 14.93           H
ATOM   2267  HG3 LYS B  45      10.531 -13.900  14.154  1.00 14.93           H
ATOM   2268  HD2 LYS B  45       9.490 -12.482  12.699  1.00 17.32           H
ATOM   2269  HD3 LYS B  45       9.688 -11.246  13.679  1.00 17.32           H
ATOM   2270  HE2 LYS B  45      11.232 -10.905  12.106  1.00 25.27           H
ATOM   2271  HE3 LYS B  45      12.068 -11.561  13.290  1.00 25.27           H
ATOM   2272  HZ1 LYS B  45      12.566 -12.541  11.325  1.00 28.31           H
ATOM   2273  HZ2 LYS B  45      11.948 -13.526  12.190  1.00 28.31           H
ATOM   2274  HZ3 LYS B  45      11.186 -12.928  11.112  1.00 28.31           H
ATOM   2275  N   MET B  46      11.365 -14.060  17.445  1.00  8.09           N
ATOM   2276  CA  MET B  46      12.456 -13.496  18.239  1.00  8.42           C
ATOM   2277  C   MET B  46      13.387 -12.677  17.346  1.00  7.64           C
ATOM   2278  O   MET B  46      13.745 -13.115  16.252  1.00 10.12           O
ATOM   2279  CB  MET B  46      13.263 -14.617  18.909  0.86  8.25           C
ATOM   2280  CG  MET B  46      12.508 -15.371  19.973  0.88 10.95           C
ATOM   2281  SD  MET B  46      12.576 -14.474  21.535  0.76 14.19           S
ATOM   2282  CE  MET B  46      14.095 -15.120  22.240  0.57 10.56           C
ATOM   2283  H   MET B  46      11.621 -14.658  16.883  1.00  9.75           H
ATOM   2284  HA  MET B  46      12.089 -12.926  18.932  1.00 10.14           H
ATOM   2285  HB2 MET B  46      13.532 -15.256  18.230  1.00  9.94           H
ATOM   2286  HB3 MET B  46      14.049 -14.229  19.324  1.00  9.94           H
ATOM   2287  HG2 MET B  46      11.579 -15.461  19.710  0.43 13.18           H
ATOM   2288  HG3 MET B  46      12.912 -16.243  20.101  0.78 13.18           H
ATOM   2289  HE1 MET B  46      14.244 -14.703  23.103  0.11 12.71           H
ATOM   2290  HE2 MET B  46      14.010 -16.080  22.346  0.18 12.71           H
ATOM   2291  HE3 MET B  46      14.832 -14.917  21.642  1.00 12.71           H
ATOM   2292  N   ILE B  47      13.772 -11.473  17.808  1.00  7.03           N
ATOM   2293  CA  ILE B  47      14.741 -10.607  17.125  1.00  7.32           C
ATOM   2294  C   ILE B  47      15.892 -10.241  18.071  1.00  7.17           C
ATOM   2295  O   ILE B  47      15.696 -10.048  19.275  1.00  7.46           O
ATOM   2296  CB  ILE B  47      14.088  -9.339  16.487  1.00  7.75           C
ATOM   2297  CG1 ILE B  47      13.447  -8.433  17.540  1.00  9.19           C
ATOM   2298  CG2 ILE B  47      13.046  -9.763  15.457  1.00  8.98           C
ATOM   2299  CD1 ILE B  47      13.017  -7.068  17.015  1.00  8.83           C
ATOM   2300  H   ILE B  47      13.473 -11.130  18.538  1.00  8.48           H
ATOM   2301  HA  ILE B  47      15.129 -11.116  16.397  1.00  8.82           H
ATOM   2302  HB  ILE B  47      14.781  -8.836  16.031  1.00  9.34           H
ATOM   2303 HG12 ILE B  47      12.659  -8.875  17.892  1.00 11.07           H
ATOM   2304 HG13 ILE B  47      14.087  -8.286  18.254  1.00 11.07           H
ATOM   2305 HG21 ILE B  47      12.647  -8.970  15.067  1.00 10.81           H
ATOM   2306 HG22 ILE B  47      13.480 -10.289  14.767  1.00 10.81           H
ATOM   2307 HG23 ILE B  47      12.364 -10.294  15.898  1.00 10.81           H
ATOM   2308 HD11 ILE B  47      12.623  -6.560  17.742  1.00 10.64           H
ATOM   2309 HD12 ILE B  47      13.795  -6.603  16.670  1.00 10.64           H
ATOM   2310 HD13 ILE B  47      12.365  -7.193  16.308  1.00 10.64           H
ATOM   2311  N   GLY B  48      17.092 -10.116  17.499  1.00  8.13           N
ATOM   2312  CA  GLY B  48      18.307  -9.968  18.290  1.00  7.97           C
ATOM   2313  C   GLY B  48      19.255  -8.886  17.800  1.00  7.09           C
ATOM   2314  O   GLY B  48      19.384  -8.622  16.603  1.00  7.65           O
ATOM   2315  H   GLY B  48      17.226 -10.115  16.649  1.00  9.79           H
ATOM   2316  HA2 GLY B  48      18.063  -9.759  19.206  1.00  9.60           H
ATOM   2317  HA3 GLY B  48      18.788 -10.810  18.292  1.00  9.60           H
ATOM   2318  N   GLY B  49      19.946  -8.286  18.764  1.00  7.52           N
ATOM   2319  CA  GLY B  49      20.971  -7.287  18.515  1.00  7.89           C
ATOM   2320  C   GLY B  49      21.787  -7.006  19.765  1.00  7.98           C
ATOM   2321  O   GLY B  49      22.022  -7.912  20.569  1.00  8.61           O
ATOM   2322  H   GLY B  49      19.831  -8.451  19.600  1.00  9.06           H
ATOM   2323  HA2 GLY B  49      21.568  -7.599  17.818  1.00  9.51           H
ATOM   2324  HA3 GLY B  49      20.556  -6.461  18.222  1.00  9.51           H
ATOM   2325  N   ILE B  50      22.225  -5.753  19.933  1.00  7.80           N
ATOM   2326  CA  ILE B  50      23.001  -5.377  21.112  1.00  7.89           C
ATOM   2327  C   ILE B  50      22.174  -5.708  22.346  1.00  8.24           C
ATOM   2328  O   ILE B  50      21.016  -5.281  22.472  1.00  9.28           O
ATOM   2329  CB  ILE B  50      23.351  -3.885  21.051  1.00  9.04           C
ATOM   2330  CG1 ILE B  50      24.303  -3.602  19.881  1.00  9.71           C
ATOM   2331  CG2 ILE B  50      23.915  -3.373  22.402  1.00 10.48           C
ATOM   2332  CD1 ILE B  50      25.757  -3.896  20.126  1.00 11.64           C
ATOM   2333  H   ILE B  50      22.086  -5.109  19.380  1.00  9.40           H
ATOM   2334  HA  ILE B  50      23.823  -5.891  21.141  1.00  9.51           H
ATOM   2335  HB  ILE B  50      22.529  -3.401  20.878  1.00 10.89           H
ATOM   2336 HG12 ILE B  50      24.023  -4.139  19.124  1.00 11.70           H
ATOM   2337 HG13 ILE B  50      24.233  -2.662  19.653  1.00 11.70           H
ATOM   2338 HG21 ILE B  50      24.123  -2.430  22.320  1.00 12.61           H
ATOM   2339 HG22 ILE B  50      23.248  -3.507  23.093  1.00 12.61           H
ATOM   2340 HG23 ILE B  50      24.719  -3.872  22.618  1.00 12.61           H
ATOM   2341 HD11 ILE B  50      26.262  -3.681  19.326  1.00 14.01           H
ATOM   2342 HD12 ILE B  50      26.068  -3.354  20.869  1.00 14.01           H
ATOM   2343 HD13 ILE B  50      25.858  -4.837  20.338  1.00 14.01           H
ATOM   2344  N   GLY B  51      22.753  -6.495  23.243  1.00  8.99           N
ATOM   2345  CA  GLY B  51      22.092  -6.897  24.465  1.00 10.73           C
ATOM   2346  C   GLY B  51      21.301  -8.188  24.404  1.00 10.96           C
ATOM   2347  O   GLY B  51      20.769  -8.609  25.448  1.00 16.44           O
ATOM   2348  H   GLY B  51      23.547  -6.814  23.160  1.00 10.83           H
ATOM   2349  HA2 GLY B  51      22.760  -6.995  25.162  1.00 12.92           H
ATOM   2350  HA3 GLY B  51      21.483  -6.192  24.735  1.00 12.92           H
ATOM   2351  N   GLY B  52      21.171  -8.809  23.238  1.00  7.76           N
ATOM   2352  CA  GLY B  52      20.437 -10.069  23.110  1.00  9.25           C
ATOM   2353  C   GLY B  52      19.129  -9.958  22.340  1.00  8.49           C
ATOM   2354  O   GLY B  52      18.934  -9.079  21.494  1.00  8.69           O
ATOM   2355  H   GLY B  52      21.501  -8.521  22.497  1.00  9.35           H
ATOM   2356  HA2 GLY B  52      20.998 -10.718  22.657  1.00 11.14           H
ATOM   2357  HA3 GLY B  52      20.236 -10.409  23.996  1.00 11.14           H
ATOM   2358  N   PHE B  53      18.223 -10.897  22.637  1.00  8.37           N
ATOM   2359  CA  PHE B  53      16.976 -11.085  21.896  1.00  8.05           C
ATOM   2360  C   PHE B  53      15.747 -10.669  22.706  1.00  8.87           C
ATOM   2361  O   PHE B  53      15.722 -10.745  23.938  1.00  9.73           O
ATOM   2362  CB  PHE B  53      16.816 -12.558  21.463  1.00  9.57           C
ATOM   2363  CG  PHE B  53      17.697 -12.964  20.292  1.00  8.66           C
ATOM   2364  CD1 PHE B  53      19.059 -13.210  20.478  1.00  8.89           C
ATOM   2365  CD2 PHE B  53      17.163 -13.159  19.023  1.00  8.38           C
ATOM   2366  CE1 PHE B  53      19.854 -13.598  19.427  1.00 11.27           C
ATOM   2367  CE2 PHE B  53      17.977 -13.535  17.968  1.00 10.14           C
ATOM   2368  CZ  PHE B  53      19.331 -13.761  18.185  1.00 11.49           C
ATOM   2369  H   PHE B  53      18.316 -11.453  23.285  1.00 10.08           H
ATOM   2370  HA  PHE B  53      17.003 -10.540  21.094  1.00  9.70           H
ATOM   2371  HB2 PHE B  53      17.042 -13.129  22.214  1.00 11.52           H
ATOM   2372  HB3 PHE B  53      15.893 -12.708  21.204  1.00 11.52           H
ATOM   2373  HD1 PHE B  53      19.435 -13.099  21.321  1.00 10.70           H
ATOM   2374  HD2 PHE B  53      16.258 -13.004  18.874  1.00 10.10           H
ATOM   2375  HE1 PHE B  53      20.762 -13.744  19.566  1.00 13.56           H
ATOM   2376  HE2 PHE B  53      17.614 -13.654  17.120  1.00 12.21           H
ATOM   2377  HZ  PHE B  53      19.878 -14.022  17.479  1.00 13.84           H
ATOM   2378  N   ILE B  54      14.715 -10.241  21.982  1.00  8.99           N
ATOM   2379  CA  ILE B  54      13.391  -9.979  22.549  1.00  8.62           C
ATOM   2380  C   ILE B  54      12.322 -10.705  21.733  1.00  7.30           C
ATOM   2381  O   ILE B  54      12.497 -10.978  20.544  1.00  8.63           O
ATOM   2382  CB  ILE B  54      13.053  -8.462  22.674  1.00 10.00           C
ATOM   2383  CG1 ILE B  54      13.072  -7.762  21.312  1.00  9.71           C
ATOM   2384  CG2 ILE B  54      14.001  -7.777  23.638  1.00 11.35           C
ATOM   2385  CD1 ILE B  54      12.473  -6.369  21.332  1.00 10.54           C
ATOM   2386  H   ILE B  54      14.758 -10.091  21.136  1.00 10.83           H
ATOM   2387  HA  ILE B  54      13.368 -10.351  23.445  1.00 10.38           H
ATOM   2388  HB  ILE B  54      12.156  -8.386  23.035  1.00 12.04           H
ATOM   2389 HG12 ILE B  54      13.991  -7.685  21.013  1.00 11.69           H
ATOM   2390 HG13 ILE B  54      12.564  -8.294  20.680  1.00 11.69           H
ATOM   2391 HG21 ILE B  54      13.768  -6.838  23.696  1.00 13.66           H
ATOM   2392 HG22 ILE B  54      13.919  -8.194  24.511  1.00 13.66           H
ATOM   2393 HG23 ILE B  54      14.909  -7.874  23.310  1.00 13.66           H
ATOM   2394 HD11 ILE B  54      12.521  -5.992  20.439  1.00 12.68           H
ATOM   2395 HD12 ILE B  54      11.548  -6.427  21.618  1.00 12.68           H
ATOM   2396 HD13 ILE B  54      12.977  -5.818  21.951  1.00 12.68           H
ATOM   2397  N   LYS B  55      11.211 -11.039  22.394  1.00  8.33           N
ATOM   2398  CA  LYS B  55      10.053 -11.659  21.743  1.00  8.50           C
ATOM   2399  C   LYS B  55       9.088 -10.582  21.247  1.00  8.12           C
ATOM   2400  O   LYS B  55       8.776  -9.646  21.980  1.00  8.91           O
ATOM   2401  CB  LYS B  55       9.323 -12.596  22.707  1.00 11.19           C
ATOM   2402  CG  LYS B  55       8.190 -13.342  22.032  1.00 14.07           C
ATOM   2403  CD  LYS B  55       7.483 -14.305  22.977  1.00 21.04           C
ATOM   2404  CE  LYS B  55       6.631 -15.286  22.195  1.00 43.63           C
ATOM   2405  NZ  LYS B  55       6.037 -16.359  23.049  0.39 38.74           N1+
ATOM   2406  H   LYS B  55      11.102 -10.914  23.238  1.00 10.04           H
ATOM   2407  HA  LYS B  55      10.352 -12.177  20.980  1.00 10.24           H
ATOM   2408  HB2 LYS B  55       9.951 -13.249  23.052  1.00 13.48           H
ATOM   2409  HB3 LYS B  55       8.950 -12.075  23.435  1.00 13.48           H
ATOM   2410  HG2 LYS B  55       7.537 -12.701  21.710  1.00 16.92           H
ATOM   2411  HG3 LYS B  55       8.547 -13.855  21.290  1.00 16.92           H
ATOM   2412  HD2 LYS B  55       8.143 -14.805  23.482  1.00 25.29           H
ATOM   2413  HD3 LYS B  55       6.906 -13.805  23.575  1.00 25.29           H
ATOM   2414  HE2 LYS B  55       5.904 -14.804  21.772  1.00 52.40           H
ATOM   2415  HE3 LYS B  55       7.182 -15.712  21.519  1.00 52.40           H
ATOM   2416  HZ1 LYS B  55       5.548 -16.909  22.549  0.68 46.53           H
ATOM   2417  HZ2 LYS B  55       6.684 -16.826  23.444  0.02 46.53           H
ATOM   2418  HZ3 LYS B  55       5.518 -15.997  23.674  1.00 46.53           H
ATOM   2419  N   VAL B  56       8.637 -10.719  19.999  1.00  7.77           N
ATOM   2420  CA  VAL B  56       7.730  -9.773  19.360  1.00  7.87           C
ATOM   2421  C   VAL B  56       6.599 -10.523  18.646  1.00  7.70           C
ATOM   2422  O   VAL B  56       6.657 -11.735  18.411  1.00  9.06           O
ATOM   2423  CB  VAL B  56       8.492  -8.848  18.372  1.00  8.17           C
ATOM   2424  CG1 VAL B  56       9.612  -8.069  19.076  1.00  8.31           C
ATOM   2425  CG2 VAL B  56       9.072  -9.642  17.221  1.00  8.87           C
ATOM   2426  H   VAL B  56       8.852 -11.377  19.489  1.00  9.36           H
ATOM   2427  HA  VAL B  56       7.330  -9.212  20.043  1.00  9.48           H
ATOM   2428  HB  VAL B  56       7.868  -8.203  18.004  1.00  9.84           H
ATOM   2429 HG11 VAL B  56      10.061  -7.506  18.426  1.00 10.02           H
ATOM   2430 HG12 VAL B  56       9.224  -7.522  19.776  1.00 10.02           H
ATOM   2431 HG13 VAL B  56      10.242  -8.700  19.459  1.00 10.02           H
ATOM   2432 HG21 VAL B  56       9.540  -9.036  16.625  1.00 10.69           H
ATOM   2433 HG22 VAL B  56       9.689 -10.302  17.573  1.00 10.69           H
ATOM   2434 HG23 VAL B  56       8.350 -10.082  16.746  1.00 10.69           H
ATOM   2435  N   ARG B  57       5.570  -9.759  18.270  1.00  7.93           N
ATOM   2436  CA  ARG B  57       4.432 -10.255  17.484  1.00  7.12           C
ATOM   2437  C   ARG B  57       4.562  -9.773  16.042  1.00  7.21           C
ATOM   2438  O   ARG B  57       4.738  -8.573  15.814  1.00  8.22           O
ATOM   2439  CB  ARG B  57       3.101  -9.757  18.073  1.00  8.04           C
ATOM   2440  CG  ARG B  57       2.860 -10.135  19.532  1.00  9.55           C
ATOM   2441  CD  ARG B  57       1.411  -9.916  19.955  1.00 10.38           C
ATOM   2442  NE  ARG B  57       0.934  -8.541  19.826  1.00 10.07           N
ATOM   2443  CZ  ARG B  57       1.256  -7.549  20.642  1.00 10.34           C
ATOM   2444  NH1 ARG B  57       2.120  -7.743  21.623  1.00 12.22           N
ATOM   2445  NH2 ARG B  57       0.730  -6.336  20.479  1.00 12.92           N1+
ATOM   2446  H   ARG B  57       5.506  -8.923  18.465  1.00  9.56           H
ATOM   2447  HA  ARG B  57       4.430 -11.225  17.488  1.00  8.59           H
ATOM   2448  HB2 ARG B  57       3.080  -8.789  18.015  1.00  9.70           H
ATOM   2449  HB3 ARG B  57       2.374 -10.130  17.551  1.00  9.70           H
ATOM   2450  HG2 ARG B  57       3.071 -11.074  19.656  1.00 11.50           H
ATOM   2451  HG3 ARG B  57       3.425  -9.589  20.099  1.00 11.50           H
ATOM   2452  HD2 ARG B  57       0.840 -10.476  19.406  1.00 12.50           H
ATOM   2453  HD3 ARG B  57       1.319 -10.171  20.887  1.00 12.50           H
ATOM   2454  HE  ARG B  57       0.405  -8.363  19.172  1.00 12.12           H
ATOM   2455 HH11 ARG B  57       2.458  -8.524  21.750  1.00 14.71           H
ATOM   2456 HH12 ARG B  57       2.333  -7.093  22.143  1.00 14.71           H
ATOM   2457 HH21 ARG B  57       0.179  -6.190  19.835  1.00 15.55           H
ATOM   2458 HH22 ARG B  57       0.967  -5.692  20.997  1.00 15.55           H
ATOM   2459  N   GLN B  58       4.484 -10.696  15.084  1.00  7.41           N
ATOM   2460  CA  GLN B  58       4.610 -10.387  13.661  1.00  7.94           C
ATOM   2461  C   GLN B  58       3.233 -10.243  13.001  1.00  7.00           C
ATOM   2462  O   GLN B  58       2.440 -11.198  12.991  1.00  7.86           O
ATOM   2463  CB  GLN B  58       5.408 -11.482  12.943  1.00  8.49           C
ATOM   2464  CG  GLN B  58       5.544 -11.253  11.450  1.00 10.06           C
ATOM   2465  CD  GLN B  58       6.284 -12.338  10.751  1.00 13.26           C
ATOM   2466  OE1 GLN B  58       7.151 -13.002  11.339  1.00 13.93           O
ATOM   2467  NE2 GLN B  58       5.973 -12.525   9.475  1.00 16.72           N
ATOM   2468  H   GLN B  58       4.355 -11.532  15.239  1.00  8.93           H
ATOM   2469  HA  GLN B  58       5.085  -9.548  13.558  1.00  9.57           H
ATOM   2470  HB2 GLN B  58       6.301 -11.519  13.321  1.00 10.23           H
ATOM   2471  HB3 GLN B  58       4.960 -12.333  13.073  1.00 10.23           H
ATOM   2472  HG2 GLN B  58       4.658 -11.196  11.059  1.00 12.11           H
ATOM   2473  HG3 GLN B  58       6.024 -10.423  11.302  1.00 12.11           H
ATOM   2474 HE21 GLN B  58       5.376 -12.032   9.101  1.00 20.11           H
ATOM   2475 HE22 GLN B  58       6.370 -13.139   9.022  1.00 20.11           H
ATOM   2476  N   TYR B  59       2.951  -9.053  12.453  1.00  7.22           N
ATOM   2477  CA  TYR B  59       1.742  -8.756  11.684  1.00  7.98           C
ATOM   2478  C   TYR B  59       2.110  -8.533  10.215  1.00  7.37           C
ATOM   2479  O   TYR B  59       3.109  -7.864   9.923  1.00 10.29           O
ATOM   2480  CB  TYR B  59       1.079  -7.467  12.210  1.00  7.50           C
ATOM   2481  CG  TYR B  59       0.550  -7.576  13.623  1.00  7.43           C
ATOM   2482  CD1 TYR B  59       1.379  -7.380  14.723  1.00  7.95           C
ATOM   2483  CD2 TYR B  59      -0.796  -7.860  13.857  1.00  8.57           C
ATOM   2484  CE1 TYR B  59       0.894  -7.499  16.020  1.00  9.00           C
ATOM   2485  CE2 TYR B  59      -1.297  -7.981  15.148  1.00  9.58           C
ATOM   2486  CZ  TYR B  59      -0.449  -7.791  16.226  1.00  9.21           C
ATOM   2487  OH  TYR B  59      -0.923  -7.918  17.520  1.00 10.85           O
ATOM   2488  H   TYR B  59       3.474  -8.374  12.520  1.00  8.71           H
ATOM   2489  HA  TYR B  59       1.112  -9.491  11.749  1.00  9.61           H
ATOM   2490  HB2 TYR B  59       1.734  -6.752  12.194  1.00  9.04           H
ATOM   2491  HB3 TYR B  59       0.334  -7.242  11.632  1.00  9.04           H
ATOM   2492  HD1 TYR B  59       2.279  -7.192  14.588  1.00  9.58           H
ATOM   2493  HD2 TYR B  59      -1.365  -7.995  13.133  1.00 10.33           H
ATOM   2494  HE1 TYR B  59       1.463  -7.374  16.746  1.00 10.84           H
ATOM   2495  HE2 TYR B  59      -2.195  -8.180  15.287  1.00 11.54           H
ATOM   2496  HH  TYR B  59      -1.745  -8.094  17.509  1.00 13.07           H
ATOM   2497  N   ASP B  60       1.300  -9.042   9.283  1.00  9.88           N
ATOM   2498  CA  ASP B  60       1.613  -8.923   7.864  1.00  9.86           C
ATOM   2499  C   ASP B  60       0.620  -8.002   7.148  1.00 10.02           C
ATOM   2500  O   ASP B  60      -0.509  -7.778   7.608  1.00 10.39           O
ATOM   2501  CB  ASP B  60       1.652 -10.301   7.193  1.00 14.98           C
ATOM   2502  CG  ASP B  60       2.741 -11.197   7.754  1.00 15.49           C
ATOM   2503  OD1 ASP B  60       3.856 -10.704   8.082  1.00 15.06           O
ATOM   2504  OD2 ASP B  60       2.477 -12.418   7.853  1.00 21.98           O1-
ATOM   2505  H   ASP B  60       0.566  -9.459   9.450  1.00 11.90           H
ATOM   2506  HA  ASP B  60       2.495  -8.529   7.775  1.00 11.87           H
ATOM   2507  HB2 ASP B  60       0.799 -10.743   7.330  1.00 18.02           H
ATOM   2508  HB3 ASP B  60       1.817 -10.186   6.244  1.00 18.02           H
ATOM   2509  N   GLN B  61       1.093  -7.421   6.037  1.00  9.72           N
ATOM   2510  CA  GLN B  61       0.300  -6.575   5.139  1.00 12.74           C
ATOM   2511  C   GLN B  61      -0.328  -5.361   5.844  1.00 10.37           C
ATOM   2512  O   GLN B  61      -1.493  -5.018   5.613  1.00 11.17           O
ATOM   2513  CB  GLN B  61      -0.735  -7.397   4.363  1.00 14.52           C
ATOM   2514  CG  GLN B  61      -0.099  -8.389   3.387  1.00 20.10           C
ATOM   2515  CD  GLN B  61       0.571  -7.702   2.205  1.00 31.09           C
ATOM   2516  OE1 GLN B  61      -0.036  -6.867   1.536  1.00 34.92           O
ATOM   2517  NE2 GLN B  61       1.828  -8.052   1.945  1.00 68.46           N
ATOM   2518  H   GLN B  61       1.908  -7.510   5.775  1.00 11.71           H
ATOM   2519  HA  GLN B  61       0.909  -6.214   4.476  1.00 15.33           H
ATOM   2520  HB2 GLN B  61      -1.273  -7.902   4.993  1.00 17.47           H
ATOM   2521  HB3 GLN B  61      -1.299  -6.795   3.853  1.00 17.47           H
ATOM   2522  HG2 GLN B  61       0.576  -8.905   3.855  1.00 24.16           H
ATOM   2523  HG3 GLN B  61      -0.787  -8.978   3.041  1.00 24.16           H
ATOM   2524 HE21 GLN B  61       2.221  -8.639   2.435  1.00 82.19           H
ATOM   2525 HE22 GLN B  61       2.247  -7.691   1.287  1.00 82.19           H
ATOM   2526  N   ILE B  62       0.468  -4.680   6.663  1.00  8.55           N
ATOM   2527  CA  ILE B  62       0.023  -3.518   7.436  1.00  8.33           C
ATOM   2528  C   ILE B  62       0.404  -2.247   6.683  1.00  7.87           C
ATOM   2529  O   ILE B  62       1.592  -2.043   6.395  1.00  8.05           O
ATOM   2530  CB  ILE B  62       0.650  -3.513   8.839  1.00  8.20           C
ATOM   2531  CG1 ILE B  62       0.323  -4.814   9.602  1.00  7.75           C
ATOM   2532  CG2 ILE B  62       0.195  -2.278   9.619  1.00  9.95           C
ATOM   2533  CD1 ILE B  62      -1.174  -5.131   9.744  1.00  9.38           C
ATOM   2534  H   ILE B  62       1.295  -4.876   6.793  1.00 10.31           H
ATOM   2535  HA  ILE B  62      -0.943  -3.542   7.531  1.00 10.04           H
ATOM   2536  HB  ILE B  62       1.614  -3.462   8.735  1.00  9.89           H
ATOM   2537 HG12 ILE B  62       0.736  -5.557   9.136  1.00  9.34           H
ATOM   2538 HG13 ILE B  62       0.692  -4.747  10.497  1.00  9.34           H
ATOM   2539 HG21 ILE B  62       0.602  -2.294  10.500  1.00 11.98           H
ATOM   2540 HG22 ILE B  62       0.473  -1.482   9.140  1.00 11.98           H
ATOM   2541 HG23 ILE B  62      -0.771  -2.295   9.700  1.00 11.98           H
ATOM   2542 HD11 ILE B  62      -1.275  -5.961  10.235  1.00 11.29           H
ATOM   2543 HD12 ILE B  62      -1.606  -4.407  10.224  1.00 11.29           H
ATOM   2544 HD13 ILE B  62      -1.562  -5.220   8.859  1.00 11.29           H
ATOM   2545  N   PRO B  63      -0.539  -1.343   6.386  1.00  8.05           N
ATOM   2546  CA  PRO B  63      -0.156  -0.047   5.794  1.00  8.66           C
ATOM   2547  C   PRO B  63       0.620   0.823   6.782  1.00  8.51           C
ATOM   2548  O   PRO B  63       0.260   0.914   7.959  1.00  8.67           O
ATOM   2549  CB  PRO B  63      -1.500   0.599   5.416  1.00 10.77           C
ATOM   2550  CG  PRO B  63      -2.506  -0.529   5.412  1.00  9.89           C
ATOM   2551  CD  PRO B  63      -2.011  -1.505   6.449  1.00  8.53           C
ATOM   2552  HA  PRO B  63       0.375  -0.183   4.994  1.00 10.43           H
ATOM   2553  HB2 PRO B  63      -1.738   1.267   6.078  1.00 12.97           H
ATOM   2554  HB3 PRO B  63      -1.432   1.000   4.535  1.00 12.97           H
ATOM   2555  HG2 PRO B  63      -3.381  -0.187   5.653  1.00 11.91           H
ATOM   2556  HG3 PRO B  63      -2.529  -0.943   4.535  1.00 11.91           H
ATOM   2557  HD2 PRO B  63      -2.342  -1.263   7.328  1.00 10.28           H
ATOM   2558  HD3 PRO B  63      -2.263  -2.411   6.209  1.00 10.28           H
ATOM   2559  N   VAL B  64       1.699   1.461   6.300  1.00  9.49           N
ATOM   2560  CA  VAL B  64       2.490   2.419   7.084  1.00  9.88           C
ATOM   2561  C   VAL B  64       2.822   3.604   6.178  1.00 11.09           C
ATOM   2562  O   VAL B  64       3.303   3.401   5.060  1.00 15.79           O
ATOM   2563  CB  VAL B  64       3.803   1.795   7.620  1.00  9.50           C
ATOM   2564  CG1 VAL B  64       4.552   2.768   8.554  1.00 11.44           C
ATOM   2565  CG2 VAL B  64       3.557   0.468   8.336  1.00  9.53           C
ATOM   2566  H   VAL B  64       1.996   1.351   5.500  1.00 11.43           H
ATOM   2567  HA  VAL B  64       1.967   2.739   7.836  1.00 11.89           H
ATOM   2568  HB  VAL B  64       4.385   1.613   6.865  1.00 11.44           H
ATOM   2569 HG11 VAL B  64       5.365   2.342   8.867  1.00 13.77           H
ATOM   2570 HG12 VAL B  64       4.770   3.574   8.060  1.00 13.77           H
ATOM   2571 HG13 VAL B  64       3.980   2.985   9.307  1.00 13.77           H
ATOM   2572 HG21 VAL B  64       4.404   0.119   8.653  1.00 11.48           H
ATOM   2573 HG22 VAL B  64       2.961   0.621   9.086  1.00 11.48           H
ATOM   2574 HG23 VAL B  64       3.152  -0.156   7.714  1.00 11.48           H
ATOM   2575  N   GLU B  65       2.613   4.836   6.650  1.00  9.35           N
ATOM   2576  CA  GLU B  65       3.065   6.030   5.931  1.00 10.38           C
ATOM   2577  C   GLU B  65       4.263   6.625   6.662  1.00  9.44           C
ATOM   2578  O   GLU B  65       4.223   6.773   7.884  1.00 11.99           O
ATOM   2579  CB  GLU B  65       1.938   7.059   5.812  1.00 13.59           C
ATOM   2580  CG  GLU B  65       2.180   8.116   4.738  1.00 16.06           C
ATOM   2581  CD  GLU B  65       1.015   9.074   4.603  1.00 28.26           C
ATOM   2582  OE1 GLU B  65       0.959  10.055   5.370  1.00 41.89           O
ATOM   2583  OE2 GLU B  65       0.147   8.824   3.741  1.00 34.07           O1-
ATOM   2584  H   GLU B  65       2.209   5.007   7.389  1.00 11.26           H
ATOM   2585  HA  GLU B  65       3.345   5.780   5.036  1.00 12.50           H
ATOM   2586  HB2 GLU B  65       1.114   6.597   5.593  1.00 16.34           H
ATOM   2587  HB3 GLU B  65       1.842   7.517   6.662  1.00 16.34           H
ATOM   2588  HG2 GLU B  65       2.969   8.631   4.971  1.00 19.32           H
ATOM   2589  HG3 GLU B  65       2.310   7.676   3.883  1.00 19.32           H
ATOM   2590  N   ILE B  66       5.329   6.935   5.917  1.00  9.56           N
ATOM   2591  CA  ILE B  66       6.600   7.409   6.474  1.00 10.02           C
ATOM   2592  C   ILE B  66       6.902   8.757   5.822  1.00 12.28           C
ATOM   2593  O   ILE B  66       7.242   8.812   4.633  1.00 11.25           O
ATOM   2594  CB  ILE B  66       7.738   6.405   6.218  1.00 11.45           C
ATOM   2595  CG1 ILE B  66       7.396   5.017   6.802  1.00 11.06           C
ATOM   2596  CG2 ILE B  66       9.062   6.934   6.781  1.00 12.69           C
ATOM   2597  CD1 ILE B  66       8.008   3.857   6.038  1.00 13.84           C
ATOM   2598  H   ILE B  66       5.339   6.875   5.059  1.00 11.52           H
ATOM   2599  HA  ILE B  66       6.509   7.539   7.431  1.00 12.07           H
ATOM   2600  HB  ILE B  66       7.839   6.308   5.259  1.00 13.78           H
ATOM   2601 HG12 ILE B  66       7.720   4.974   7.715  1.00 13.32           H
ATOM   2602 HG13 ILE B  66       6.432   4.903   6.790  1.00 13.32           H
ATOM   2603 HG21 ILE B  66       9.761   6.284   6.607  1.00 15.27           H
ATOM   2604 HG22 ILE B  66       9.276   7.775   6.347  1.00 15.27           H
ATOM   2605 HG23 ILE B  66       8.967   7.070   7.737  1.00 15.27           H
ATOM   2606 HD11 ILE B  66       7.747   3.026   6.464  1.00 16.65           H
ATOM   2607 HD12 ILE B  66       7.684   3.876   5.123  1.00 16.65           H
ATOM   2608 HD13 ILE B  66       8.973   3.947   6.049  1.00 16.65           H
ATOM   2609  N   CYS B  67       6.792   9.845   6.587  1.00 13.61           N
ATOM   2610  CA  CYS B  67       7.074  11.181   6.041  1.00 14.38           C
ATOM   2611  C   CYS B  67       6.281  11.453   4.767  1.00 16.28           C
ATOM   2612  O   CYS B  67       6.797  12.048   3.818  1.00 19.71           O
ATOM   2613  CB  CYS B  67       8.550  11.360   5.707  1.00 20.79           C
ATOM   2614  SG  CYS B  67       9.604  11.381   7.051  0.44 17.53           S
ATOM   2615  H   CYS B  67       6.560   9.841   7.415  1.00 16.37           H
ATOM   2616  HA  CYS B  67       6.830  11.851   6.699  1.00 17.30           H
ATOM   2617  HB2 CYS B  67       8.826  10.629   5.131  0.62 24.99           H
ATOM   2618  HB3 CYS B  67       8.659  12.201   5.237  0.88 24.99           H
ATOM   2619  HG  CYS B  67      10.730  11.526   6.663  0.00 21.08           H
ATOM   2620  N   GLY B  68       5.039  10.990   4.714  1.00 15.97           N
ATOM   2621  CA  GLY B  68       4.214  11.197   3.534  1.00 18.23           C
ATOM   2622  C   GLY B  68       4.389  10.193   2.408  1.00 18.54           C
ATOM   2623  O   GLY B  68       3.709  10.323   1.379  1.00 24.12           O
ATOM   2624  H   GLY B  68       4.651  10.554   5.346  1.00 19.20           H
ATOM   2625  HA2 GLY B  68       3.282  11.180   3.801  1.00 21.92           H
ATOM   2626  HA3 GLY B  68       4.404  12.078   3.175  1.00 21.92           H
ATOM   2627  N   HIS B  69       5.270   9.212   2.549  1.00 12.49           N
ATOM   2628  CA  HIS B  69       5.471   8.164   1.551  1.00 13.37           C
ATOM   2629  C   HIS B  69       4.816   6.874   2.037  1.00 14.72           C
ATOM   2630  O   HIS B  69       5.081   6.420   3.158  1.00 12.38           O
ATOM   2631  CB  HIS B  69       6.965   7.923   1.301  1.00 13.49           C
ATOM   2632  CG  HIS B  69       7.669   9.086   0.673  1.00 15.82           C
ATOM   2633  ND1 HIS B  69       8.180   9.045  -0.607  1.00 15.93           N
ATOM   2634  CD2 HIS B  69       7.950  10.321   1.151  1.00 15.71           C
ATOM   2635  CE1 HIS B  69       8.746  10.207  -0.889  1.00 16.13           C
ATOM   2636  NE2 HIS B  69       8.611  11.001   0.155  1.00 15.78           N
ATOM   2637  H   HIS B  69       5.780   9.127   3.236  1.00 15.03           H
ATOM   2638  HA  HIS B  69       5.056   8.427   0.715  1.00 16.09           H
ATOM   2639  HB2 HIS B  69       7.397   7.737   2.149  1.00 16.23           H
ATOM   2640  HB3 HIS B  69       7.063   7.162   0.708  1.00 16.23           H
ATOM   2641  HD2 HIS B  69       7.727  10.652   1.991  1.00 18.90           H
ATOM   2642  HE1 HIS B  69       9.159  10.430  -1.692  1.00 19.39           H
ATOM   2643  HE2 HIS B  69       8.902  11.809   0.210  1.00 18.97           H
ATOM   2644  N   LYS B  70       3.978   6.277   1.191  1.00 11.23           N
ATOM   2645  CA  LYS B  70       3.181   5.117   1.580  1.00 10.01           C
ATOM   2646  C   LYS B  70       3.964   3.820   1.396  1.00 12.16           C
ATOM   2647  O   LYS B  70       4.748   3.674   0.454  1.00 12.29           O
ATOM   2648  CB  LYS B  70       1.874   5.050   0.778  1.00 12.58           C
ATOM   2649  CG  LYS B  70       0.928   6.192   1.078  1.00 13.29           C
ATOM   2650  CD  LYS B  70      -0.379   6.041   0.321  1.00 14.85           C
ATOM   2651  CE  LYS B  70      -1.329   7.207   0.579  1.00 17.72           C
ATOM   2652  NZ  LYS B  70      -0.983   8.413  -0.230  0.58 21.14           N1+
ATOM   2653  H   LYS B  70       3.853   6.528   0.378  1.00 13.51           H
ATOM   2654  HA  LYS B  70       2.950   5.195   2.519  1.00 12.05           H
ATOM   2655  HB2 LYS B  70       2.085   5.078  -0.169  1.00 15.14           H
ATOM   2656  HB3 LYS B  70       1.418   4.221   0.990  1.00 15.14           H
ATOM   2657  HG2 LYS B  70       0.731   6.204   2.027  1.00 15.99           H
ATOM   2658  HG3 LYS B  70       1.340   7.029   0.810  1.00 15.99           H
ATOM   2659  HD2 LYS B  70      -0.194   6.006  -0.631  1.00 17.86           H
ATOM   2660  HD3 LYS B  70      -0.819   5.224   0.605  1.00 17.86           H
ATOM   2661  HE2 LYS B  70      -2.232   6.937   0.346  1.00 21.30           H
ATOM   2662  HE3 LYS B  70      -1.285   7.450   1.516  1.00 21.30           H
ATOM   2663  HZ1 LYS B  70      -1.556   9.071  -0.054  0.00 25.42           H
ATOM   2664  HZ2 LYS B  70      -0.160   8.686  -0.031  0.57 25.42           H
ATOM   2665  HZ3 LYS B  70      -1.022   8.219  -1.097  1.00 25.42           H
ATOM   2666  N   ALA B  71       3.748   2.881   2.320  1.00 10.86           N
ATOM   2667  CA  ALA B  71       4.337   1.557   2.283  1.00  9.32           C
ATOM   2668  C   ALA B  71       3.317   0.563   2.836  1.00  8.17           C
ATOM   2669  O   ALA B  71       2.303   0.943   3.446  1.00  9.14           O
ATOM   2670  CB  ALA B  71       5.638   1.535   3.091  1.00 11.03           C
ATOM   2671  H   ALA B  71       3.241   3.002   3.004  1.00 13.07           H
ATOM   2672  HA  ALA B  71       4.538   1.316   1.365  1.00 11.23           H
ATOM   2673  HB1 ALA B  71       6.016   0.642   3.054  1.00 13.28           H
ATOM   2674  HB2 ALA B  71       6.258   2.174   2.707  1.00 13.28           H
ATOM   2675  HB3 ALA B  71       5.442   1.774   4.010  1.00 13.28           H
ATOM   2676  N   ILE B  72       3.596  -0.724   2.626  1.00  8.73           N
ATOM   2677  CA  ILE B  72       2.752  -1.789   3.166  1.00 10.17           C
ATOM   2678  C   ILE B  72       3.590  -3.051   3.320  1.00 10.31           C
ATOM   2679  O   ILE B  72       4.270  -3.488   2.383  1.00  9.62           O
ATOM   2680  CB  ILE B  72       1.481  -2.026   2.316  1.00 10.61           C
ATOM   2681  CG1 ILE B  72       0.630  -3.174   2.909  1.00 11.15           C
ATOM   2682  CG2 ILE B  72       1.827  -2.254   0.845  1.00 11.23           C
ATOM   2683  CD1 ILE B  72      -0.759  -3.339   2.309  1.00 12.29           C
ATOM   2684  H   ILE B  72       4.270  -1.007   2.173  1.00 10.52           H
ATOM   2685  HA  ILE B  72       2.460  -1.526   4.053  1.00 12.24           H
ATOM   2686  HB  ILE B  72       0.947  -1.217   2.364  1.00 12.78           H
ATOM   2687 HG12 ILE B  72       1.106  -4.008   2.774  1.00 13.43           H
ATOM   2688 HG13 ILE B  72       0.520  -3.014   3.859  1.00 13.43           H
ATOM   2689 HG21 ILE B  72       1.007  -2.398   0.347  1.00 13.51           H
ATOM   2690 HG22 ILE B  72       2.288  -1.471   0.505  1.00 13.51           H
ATOM   2691 HG23 ILE B  72       2.400  -3.033   0.773  1.00 13.51           H
ATOM   2692 HD11 ILE B  72      -1.206  -4.080   2.748  1.00 14.79           H
ATOM   2693 HD12 ILE B  72      -1.262  -2.521   2.448  1.00 14.79           H
ATOM   2694 HD13 ILE B  72      -0.674  -3.519   1.360  1.00 14.79           H
ATOM   2695  N   GLY B  73       3.561  -3.652   4.501  1.00  8.66           N
ATOM   2696  CA  GLY B  73       4.368  -4.838   4.720  1.00  9.48           C
ATOM   2697  C   GLY B  73       4.283  -5.341   6.144  1.00  8.41           C
ATOM   2698  O   GLY B  73       3.326  -5.063   6.869  1.00  9.34           O
ATOM   2699  H   GLY B  73       3.093  -3.399   5.177  1.00 10.43           H
ATOM   2700  HA2 GLY B  73       4.070  -5.545   4.126  1.00 11.42           H
ATOM   2701  HA3 GLY B  73       5.296  -4.639   4.519  1.00 11.42           H
ATOM   2702  N   THR B  74       5.314  -6.092   6.531  1.00  7.89           N
ATOM   2703  CA  THR B  74       5.368  -6.717   7.841  1.00  7.81           C
ATOM   2704  C   THR B  74       5.792  -5.697   8.893  1.00  8.51           C
ATOM   2705  O   THR B  74       6.745  -4.927   8.686  1.00  7.73           O
ATOM   2706  CB  THR B  74       6.341  -7.901   7.803  1.00  9.36           C
ATOM   2707  OG1 THR B  74       5.827  -8.910   6.921  1.00 13.56           O
ATOM   2708  CG2 THR B  74       6.536  -8.512   9.187  1.00 10.24           C
ATOM   2709  H   THR B  74       6.003  -6.253   6.041  1.00  9.51           H
ATOM   2710  HA  THR B  74       4.488  -7.051   8.075  1.00  9.42           H
ATOM   2711  HB  THR B  74       7.204  -7.598   7.478  1.00 11.27           H
ATOM   2712  HG1 THR B  74       5.077  -9.175   7.193  1.00 16.32           H
ATOM   2713 HG21 THR B  74       7.155  -9.257   9.136  1.00 12.33           H
ATOM   2714 HG22 THR B  74       6.893  -7.846   9.796  1.00 12.33           H
ATOM   2715 HG23 THR B  74       5.687  -8.830   9.531  1.00 12.33           H
ATOM   2716  N   VAL B  75       5.090  -5.712  10.022  1.00  6.64           N
ATOM   2717  CA  VAL B  75       5.376  -4.871  11.175  1.00  7.16           C
ATOM   2718  C   VAL B  75       5.432  -5.762  12.414  1.00  7.56           C
ATOM   2719  O   VAL B  75       4.545  -6.599  12.627  1.00  8.40           O
ATOM   2720  CB  VAL B  75       4.317  -3.757  11.334  1.00 11.09           C
ATOM   2721  CG1 VAL B  75       4.453  -3.025  12.654  1.00 13.45           C
ATOM   2722  CG2 VAL B  75       4.415  -2.768  10.196  1.00 10.79           C
ATOM   2723  H   VAL B  75       4.411  -6.226  10.146  1.00  8.00           H
ATOM   2724  HA  VAL B  75       6.244  -4.452  11.060  1.00  8.63           H
ATOM   2725  HB  VAL B  75       3.434  -4.157  11.306  1.00 13.34           H
ATOM   2726 HG11 VAL B  75       3.770  -2.339  12.706  1.00 16.18           H
ATOM   2727 HG12 VAL B  75       4.342  -3.659  13.379  1.00 16.18           H
ATOM   2728 HG13 VAL B  75       5.333  -2.620  12.700  1.00 16.18           H
ATOM   2729 HG21 VAL B  75       3.741  -2.080  10.317  1.00 12.99           H
ATOM   2730 HG22 VAL B  75       5.299  -2.370  10.199  1.00 12.99           H
ATOM   2731 HG23 VAL B  75       4.264  -3.235   9.359  1.00 12.99           H
ATOM   2732  N   LEU B  76       6.492  -5.606  13.211  1.00  6.52           N
ATOM   2733  CA  LEU B  76       6.674  -6.335  14.462  1.00  7.05           C
ATOM   2734  C   LEU B  76       6.304  -5.416  15.628  1.00  7.27           C
ATOM   2735  O   LEU B  76       6.540  -4.203  15.560  1.00  8.17           O
ATOM   2736  CB  LEU B  76       8.130  -6.818  14.600  1.00  6.59           C
ATOM   2737  CG  LEU B  76       8.751  -7.505  13.374  1.00  7.16           C
ATOM   2738  CD1 LEU B  76      10.218  -7.864  13.623  1.00  8.47           C
ATOM   2739  CD2 LEU B  76       7.956  -8.748  12.977  1.00  7.06           C
ATOM   2740  H   LEU B  76       7.138  -5.065  13.039  1.00  7.87           H
ATOM   2741  HA  LEU B  76       6.088  -7.108  14.478  1.00  8.50           H
ATOM   2742  HB2 LEU B  76       8.684  -6.050  14.810  1.00  7.95           H
ATOM   2743  HB3 LEU B  76       8.170  -7.451  15.334  1.00  7.95           H
ATOM   2744  HG  LEU B  76       8.723  -6.888  12.626  1.00  8.63           H
ATOM   2745 HD11 LEU B  76      10.576  -8.295  12.831  1.00 10.20           H
ATOM   2746 HD12 LEU B  76      10.714  -7.052  13.811  1.00 10.20           H
ATOM   2747 HD13 LEU B  76      10.271  -8.468  14.380  1.00 10.20           H
ATOM   2748 HD21 LEU B  76       8.374  -9.156  12.202  1.00  8.51           H
ATOM   2749 HD22 LEU B  76       7.955  -9.372  13.719  1.00  8.51           H
ATOM   2750 HD23 LEU B  76       7.047  -8.486  12.763  1.00  8.51           H
ATOM   2751  N   VAL B  77       5.742  -5.990  16.707  1.00  7.34           N
ATOM   2752  CA  VAL B  77       5.327  -5.221  17.892  1.00  6.94           C
ATOM   2753  C   VAL B  77       5.865  -5.899  19.154  1.00  7.18           C
ATOM   2754  O   VAL B  77       5.659  -7.102  19.345  1.00  8.24           O
ATOM   2755  CB  VAL B  77       3.788  -5.081  17.997  1.00  7.91           C
ATOM   2756  CG1 VAL B  77       3.417  -4.287  19.242  1.00  7.97           C
ATOM   2757  CG2 VAL B  77       3.202  -4.395  16.771  1.00  7.91           C
ATOM   2758  H   VAL B  77       5.590  -6.834  16.775  1.00  8.86           H
ATOM   2759  HA  VAL B  77       5.708  -4.330  17.842  1.00  8.37           H
ATOM   2760  HB  VAL B  77       3.390  -5.963  18.070  1.00  9.53           H
ATOM   2761 HG11 VAL B  77       2.451  -4.209  19.291  1.00  9.60           H
ATOM   2762 HG12 VAL B  77       3.752  -4.752  20.025  1.00  9.60           H
ATOM   2763 HG13 VAL B  77       3.817  -3.405  19.185  1.00  9.60           H
ATOM   2764 HG21 VAL B  77       2.240  -4.327  16.877  1.00  9.53           H
ATOM   2765 HG22 VAL B  77       3.590  -3.509  16.691  1.00  9.53           H
ATOM   2766 HG23 VAL B  77       3.413  -4.922  15.985  1.00  9.53           H
ATOM   2767  N   GLY B  78       6.549  -5.130  20.019  1.00  7.73           N
ATOM   2768  CA  GLY B  78       7.020  -5.679  21.273  1.00  8.67           C
ATOM   2769  C   GLY B  78       7.872  -4.694  22.047  1.00  8.24           C
ATOM   2770  O   GLY B  78       7.816  -3.483  21.804  1.00  8.79           O
ATOM   2771  H   GLY B  78       6.744  -4.302  19.894  1.00  9.32           H
ATOM   2772  HA2 GLY B  78       6.261  -5.927  21.823  1.00 10.45           H
ATOM   2773  HA3 GLY B  78       7.548  -6.473  21.100  1.00 10.45           H
ATOM   2774  N   PRO B  79       8.709  -5.220  23.024  1.00  9.74           N
ATOM   2775  CA  PRO B  79       9.409  -4.376  24.008  1.00 10.69           C
ATOM   2776  C   PRO B  79      10.660  -3.651  23.513  1.00  9.75           C
ATOM   2777  O   PRO B  79      11.692  -3.609  24.199  1.00 11.69           O
ATOM   2778  CB  PRO B  79       9.723  -5.361  25.137  1.00 12.70           C
ATOM   2779  CG  PRO B  79       9.828  -6.677  24.480  1.00 13.98           C
ATOM   2780  CD  PRO B  79       8.770  -6.647  23.393  1.00 10.08           C
ATOM   2781  HA  PRO B  79       8.793  -3.710  24.350  1.00 12.87           H
ATOM   2782  HB2 PRO B  79      10.562  -5.119  25.558  1.00 15.29           H
ATOM   2783  HB3 PRO B  79       9.000  -5.357  25.784  1.00 15.29           H
ATOM   2784  HG2 PRO B  79      10.713  -6.783  24.097  1.00 16.82           H
ATOM   2785  HG3 PRO B  79       9.643  -7.380  25.122  1.00 16.82           H
ATOM   2786  HD2 PRO B  79       9.049  -7.182  22.633  1.00 12.13           H
ATOM   2787  HD3 PRO B  79       7.916  -6.943  23.743  1.00 12.13           H
ATOM   2788  N   THR B  80      10.571  -3.057  22.327  1.00 10.09           N
ATOM   2789  CA  THR B  80      11.621  -2.165  21.875  1.00  9.89           C
ATOM   2790  C   THR B  80      11.508  -0.826  22.605  1.00  9.04           C
ATOM   2791  O   THR B  80      10.408  -0.366  22.888  1.00 10.46           O
ATOM   2792  CB  THR B  80      11.517  -1.924  20.361  1.00  8.05           C
ATOM   2793  OG1 THR B  80      12.595  -1.064  19.968  1.00  8.91           O
ATOM   2794  CG2 THR B  80      10.173  -1.316  19.917  1.00  8.68           C
ATOM   2795  H   THR B  80       9.919  -3.154  21.775  1.00 12.15           H
ATOM   2796  HA  THR B  80      12.488  -2.555  22.070  1.00 11.91           H
ATOM   2797  HB  THR B  80      11.618  -2.775  19.906  1.00  9.70           H
ATOM   2798  HG1 THR B  80      12.543  -0.333  20.377  1.00 10.74           H
ATOM   2799 HG21 THR B  80      10.169  -1.188  18.955  1.00 10.46           H
ATOM   2800 HG22 THR B  80       9.445  -1.909  20.159  1.00 10.46           H
ATOM   2801 HG23 THR B  80      10.039  -0.458  20.349  1.00 10.46           H
ATOM   2802  N   PRO B  81      12.629  -0.166  22.920  1.00 10.79           N
ATOM   2803  CA  PRO B  81      12.547   1.160  23.555  1.00 13.10           C
ATOM   2804  C   PRO B  81      12.188   2.294  22.614  1.00 11.51           C
ATOM   2805  O   PRO B  81      11.843   3.376  23.098  1.00 13.46           O
ATOM   2806  CB  PRO B  81      13.956   1.367  24.131  1.00 13.52           C
ATOM   2807  CG  PRO B  81      14.826   0.531  23.330  1.00 12.90           C
ATOM   2808  CD  PRO B  81      14.015  -0.641  22.820  1.00 12.54           C
ATOM   2809  HA  PRO B  81      11.908   1.140  24.285  1.00 15.76           H
ATOM   2810  HB2 PRO B  81      14.208   2.300  24.049  1.00 16.27           H
ATOM   2811  HB3 PRO B  81      13.974   1.088  25.060  1.00 16.27           H
ATOM   2812  HG2 PRO B  81      15.168   1.050  22.585  1.00 15.53           H
ATOM   2813  HG3 PRO B  81      15.559   0.215  23.882  1.00 15.53           H
ATOM   2814  HD2 PRO B  81      14.241  -0.832  21.896  1.00 15.09           H
ATOM   2815  HD3 PRO B  81      14.148  -1.417  23.387  1.00 15.09           H
ATOM   2816  N   VAL B  82      12.232   2.075  21.300  1.00  9.11           N
ATOM   2817  CA  VAL B  82      12.076   3.104  20.271  1.00  9.54           C
ATOM   2818  C   VAL B  82      11.353   2.475  19.081  1.00  7.79           C
ATOM   2819  O   VAL B  82      11.640   1.337  18.717  1.00  8.94           O
ATOM   2820  CB  VAL B  82      13.481   3.621  19.852  1.00 13.45           C
ATOM   2821  CG1 VAL B  82      14.393   2.471  19.546  1.00 36.44           C
ATOM   2822  CG2 VAL B  82      13.426   4.545  18.643  0.61 11.44           C
ATOM   2823  H   VAL B  82      12.357   1.293  20.965  1.00 10.98           H
ATOM   2824  HA  VAL B  82      11.550   3.845  20.611  1.00 11.49           H
ATOM   2825  HB  VAL B  82      13.865   4.118  20.591  1.00 16.19           H
ATOM   2826 HG11 VAL B  82      15.261   2.817  19.287  0.68 43.77           H
ATOM   2827 HG12 VAL B  82      14.479   1.917  20.337  0.02 43.77           H
ATOM   2828 HG13 VAL B  82      14.014   1.953  18.818  0.00 43.77           H
ATOM   2829 HG21 VAL B  82      14.325   4.835  18.427  0.61 13.77           H
ATOM   2830 HG22 VAL B  82      13.045   4.060  17.893  1.00 13.77           H
ATOM   2831 HG23 VAL B  82      12.872   5.312  18.857  1.00 13.77           H
ATOM   2832  N   ASN B  83      10.412   3.207  18.464  1.00  7.50           N
ATOM   2833  CA  ASN B  83       9.839   2.753  17.194  1.00  7.08           C
ATOM   2834  C   ASN B  83      10.916   2.809  16.101  1.00  7.12           C
ATOM   2835  O   ASN B  83      11.573   3.849  15.945  1.00  7.66           O
ATOM   2836  CB  ASN B  83       8.668   3.654  16.755  1.00  7.80           C
ATOM   2837  CG  ASN B  83       7.478   3.643  17.714  1.00  7.35           C
ATOM   2838  OD1 ASN B  83       6.959   2.593  18.085  1.00  8.92           O
ATOM   2839  ND2 ASN B  83       7.025   4.839  18.082  1.00  9.43           N
ATOM   2840  H   ASN B  83      10.097   3.953  18.755  1.00  9.04           H
ATOM   2841  HA  ASN B  83       9.522   1.840  17.279  1.00  8.54           H
ATOM   2842  HB2 ASN B  83       8.985   4.568  16.690  1.00  9.40           H
ATOM   2843  HB3 ASN B  83       8.351   3.354  15.888  1.00  9.40           H
ATOM   2844 HD21 ASN B  83       6.357   4.899  18.621  1.00 11.35           H
ATOM   2845 HD22 ASN B  83       7.401   5.552  17.782  1.00 11.35           H
ATOM   2846  N   ILE B  84      11.099   1.704  15.355  1.00  6.27           N
ATOM   2847  CA  ILE B  84      12.186   1.545  14.385  1.00  5.88           C
ATOM   2848  C   ILE B  84      11.635   1.146  13.008  1.00  6.54           C
ATOM   2849  O   ILE B  84      10.955   0.113  12.883  1.00  7.40           O
ATOM   2850  CB  ILE B  84      13.209   0.506  14.889  1.00  6.67           C
ATOM   2851  CG1 ILE B  84      13.924   1.047  16.136  1.00  8.15           C
ATOM   2852  CG2 ILE B  84      14.192   0.124  13.782  1.00  8.86           C
ATOM   2853  CD1 ILE B  84      14.707   0.004  16.957  1.00  8.74           C
ATOM   2854  H   ILE B  84      10.585   1.015  15.398  1.00  7.57           H
ATOM   2855  HA  ILE B  84      12.646   2.394  14.287  1.00  7.09           H
ATOM   2856  HB  ILE B  84      12.722  -0.293  15.146  1.00  8.05           H
ATOM   2857 HG12 ILE B  84      14.554   1.729  15.857  1.00  9.82           H
ATOM   2858 HG13 ILE B  84      13.260   1.440  16.724  1.00  9.82           H
ATOM   2859 HG21 ILE B  84      14.820  -0.529  14.129  1.00 10.68           H
ATOM   2860 HG22 ILE B  84      13.698  -0.255  13.038  1.00 10.68           H
ATOM   2861 HG23 ILE B  84      14.667   0.919  13.493  1.00 10.68           H
ATOM   2862 HD11 ILE B  84      15.118   0.444  17.717  1.00 10.52           H
ATOM   2863 HD12 ILE B  84      14.092  -0.682  17.263  1.00 10.52           H
ATOM   2864 HD13 ILE B  84      15.390  -0.392  16.394  1.00 10.52           H
ATOM   2865  N   ILE B  85      11.924   1.960  11.989  1.00  6.79           N
ATOM   2866  CA  ILE B  85      11.667   1.619  10.586  1.00  6.87           C
ATOM   2867  C   ILE B  85      12.928   0.993  10.000  1.00  6.43           C
ATOM   2868  O   ILE B  85      13.985   1.642   9.944  1.00  7.40           O
ATOM   2869  CB  ILE B  85      11.257   2.866   9.768  1.00  7.57           C
ATOM   2870  CG1 ILE B  85      10.026   3.584  10.350  1.00  9.15           C
ATOM   2871  CG2 ILE B  85      11.011   2.474   8.304  1.00  7.37           C
ATOM   2872  CD1 ILE B  85       8.777   2.742  10.424  1.00  9.44           C
ATOM   2873  H   ILE B  85      12.279   2.737  12.089  1.00  8.20           H
ATOM   2874  HA  ILE B  85      10.949   0.969  10.537  1.00  8.28           H
ATOM   2875  HB  ILE B  85      12.000   3.490   9.787  1.00  9.12           H
ATOM   2876 HG12 ILE B  85      10.236   3.877  11.250  1.00 11.03           H
ATOM   2877 HG13 ILE B  85       9.827   4.355   9.795  1.00 11.03           H
ATOM   2878 HG21 ILE B  85      10.755   3.265   7.805  1.00  8.89           H
ATOM   2879 HG22 ILE B  85      11.827   2.099   7.937  1.00  8.89           H
ATOM   2880 HG23 ILE B  85      10.299   1.816   8.270  1.00  8.89           H
ATOM   2881 HD11 ILE B  85       8.059   3.276  10.800  1.00 11.38           H
ATOM   2882 HD12 ILE B  85       8.539   2.451   9.529  1.00 11.38           H
ATOM   2883 HD13 ILE B  85       8.948   1.972  10.988  1.00 11.38           H
ATOM   2884  N   GLY B  86      12.825  -0.263   9.552  1.00  6.76           N
ATOM   2885  CA  GLY B  86      13.941  -0.982   8.978  1.00  7.23           C
ATOM   2886  C   GLY B  86      13.867  -1.134   7.464  1.00  7.15           C
ATOM   2887  O   GLY B  86      13.014  -0.567   6.775  1.00  7.31           O
ATOM   2888  H   GLY B  86      12.097  -0.720   9.575  1.00  8.16           H
ATOM   2889  HA2 GLY B  86      14.764  -0.517   9.196  1.00  8.72           H
ATOM   2890  HA3 GLY B  86      13.982  -1.869   9.369  1.00  8.72           H
ATOM   2891  N   ARG B  87      14.809  -1.933   6.946  1.00  7.36           N
ATOM   2892  CA  ARG B  87      15.054  -1.987   5.502  1.00  7.98           C
ATOM   2893  C   ARG B  87      13.847  -2.495   4.711  1.00  7.95           C
ATOM   2894  O   ARG B  87      13.664  -2.095   3.556  1.00  9.06           O
ATOM   2895  CB  ARG B  87      16.305  -2.814   5.189  1.00  8.11           C
ATOM   2896  CG  ARG B  87      17.621  -2.182   5.666  1.00  8.16           C
ATOM   2897  CD  ARG B  87      18.842  -2.979   5.156  1.00  9.42           C
ATOM   2898  NE  ARG B  87      18.894  -4.348   5.662  1.00 10.17           N
ATOM   2899  CZ  ARG B  87      18.571  -5.452   4.984  1.00 10.35           C
ATOM   2900  NH1 ARG B  87      18.180  -5.374   3.722  1.00 11.21           N
ATOM   2901  NH2 ARG B  87      18.657  -6.629   5.585  1.00 11.60           N1+
ATOM   2902  H   ARG B  87      15.317  -2.450   7.409  1.00  8.88           H
ATOM   2903  HA  ARG B  87      15.230  -1.083   5.196  1.00  9.62           H
ATOM   2904  HB2 ARG B  87      16.221  -3.679   5.620  1.00  9.77           H
ATOM   2905  HB3 ARG B  87      16.367  -2.933   4.228  1.00  9.77           H
ATOM   2906  HG2 ARG B  87      17.685  -1.276   5.325  1.00  9.84           H
ATOM   2907  HG3 ARG B  87      17.643  -2.179   6.636  1.00  9.84           H
ATOM   2908  HD2 ARG B  87      18.808  -3.020   4.188  1.00 11.35           H
ATOM   2909  HD3 ARG B  87      19.653  -2.527   5.438  1.00 11.35           H
ATOM   2910  HE  ARG B  87      19.159  -4.454   6.473  1.00 12.24           H
ATOM   2911 HH11 ARG B  87      18.123  -4.608   3.335  1.00 13.50           H
ATOM   2912 HH12 ARG B  87      17.976  -6.090   3.290  1.00 13.50           H
ATOM   2913 HH21 ARG B  87      18.916  -6.676   6.404  1.00 13.96           H
ATOM   2914 HH22 ARG B  87      18.459  -7.347   5.155  1.00 13.96           H
ATOM   2915  N   ASN B  88      13.021  -3.362   5.308  1.00  7.34           N
ATOM   2916  CA  ASN B  88      11.851  -3.882   4.599  1.00  9.27           C
ATOM   2917  C   ASN B  88      10.930  -2.766   4.114  1.00  8.83           C
ATOM   2918  O   ASN B  88      10.299  -2.904   3.060  1.00 10.36           O
ATOM   2919  CB  ASN B  88      11.078  -4.897   5.457  1.00  8.20           C
ATOM   2920  CG  ASN B  88      10.293  -4.262   6.590  1.00  7.34           C
ATOM   2921  OD1 ASN B  88      10.858  -3.554   7.421  1.00  8.57           O
ATOM   2922  ND2 ASN B  88       9.000  -4.563   6.662  1.00  8.04           N
ATOM   2923  H   ASN B  88      13.116  -3.659   6.110  1.00  8.85           H
ATOM   2924  HA  ASN B  88      12.164  -4.355   3.812  1.00 11.16           H
ATOM   2925  HB2 ASN B  88      10.450  -5.372   4.890  1.00  9.88           H
ATOM   2926  HB3 ASN B  88      11.708  -5.524   5.846  1.00  9.88           H
ATOM   2927 HD21 ASN B  88       8.514  -4.227   7.287  1.00  9.69           H
ATOM   2928 HD22 ASN B  88       8.649  -5.093   6.083  1.00  9.69           H
ATOM   2929  N   LEU B  89      10.777  -1.685   4.887  1.00  7.39           N
ATOM   2930  CA  LEU B  89       9.982  -0.529   4.472  1.00  9.30           C
ATOM   2931  C   LEU B  89      10.826   0.604   3.880  1.00  8.08           C
ATOM   2932  O   LEU B  89      10.323   1.334   3.018  1.00  8.96           O
ATOM   2933  CB  LEU B  89       9.120  -0.002   5.638  1.00  8.91           C
ATOM   2934  CG  LEU B  89       8.165  -1.014   6.299  1.00  7.23           C
ATOM   2935  CD1 LEU B  89       7.340  -0.359   7.407  1.00  9.17           C
ATOM   2936  CD2 LEU B  89       7.232  -1.666   5.307  1.00 10.59           C
ATOM   2937  H   LEU B  89      11.130  -1.599   5.667  1.00  8.92           H
ATOM   2938  HA  LEU B  89       9.372  -0.821   3.777  1.00 11.20           H
ATOM   2939  HB2 LEU B  89       9.715   0.326   6.330  1.00 10.73           H
ATOM   2940  HB3 LEU B  89       8.578   0.731   5.307  1.00 10.73           H
ATOM   2941  HG  LEU B  89       8.695  -1.716   6.706  1.00  8.71           H
ATOM   2942 HD11 LEU B  89       6.752  -1.024   7.798  1.00 11.05           H
ATOM   2943 HD12 LEU B  89       7.941  -0.010   8.083  1.00 11.05           H
ATOM   2944 HD13 LEU B  89       6.815   0.362   7.026  1.00 11.05           H
ATOM   2945 HD21 LEU B  89       6.658  -2.290   5.778  1.00 12.75           H
ATOM   2946 HD22 LEU B  89       6.697  -0.980   4.880  1.00 12.75           H
ATOM   2947 HD23 LEU B  89       7.759  -2.138   4.643  1.00 12.75           H
ATOM   2948  N   LEU B  90      12.093   0.775   4.292  1.00  8.01           N
ATOM   2949  CA  LEU B  90      12.920   1.825   3.688  1.00  8.20           C
ATOM   2950  C   LEU B  90      13.066   1.603   2.181  1.00  9.29           C
ATOM   2951  O   LEU B  90      13.105   2.573   1.410  1.00  9.14           O
ATOM   2952  CB  LEU B  90      14.289   1.933   4.378  1.00  8.44           C
ATOM   2953  CG  LEU B  90      14.331   2.352   5.868  1.00  7.66           C
ATOM   2954  CD1 LEU B  90      15.712   2.158   6.489  1.00  8.70           C
ATOM   2955  CD2 LEU B  90      13.915   3.776   6.063  1.00  9.02           C
ATOM   2956  H   LEU B  90      12.484   0.310   4.900  1.00  9.66           H
ATOM   2957  HA  LEU B  90      12.469   2.674   3.811  1.00  9.88           H
ATOM   2958  HB2 LEU B  90      14.721   1.066   4.317  1.00 10.17           H
ATOM   2959  HB3 LEU B  90      14.817   2.583   3.889  1.00 10.17           H
ATOM   2960  HG  LEU B  90      13.708   1.796   6.362  1.00  9.24           H
ATOM   2961 HD11 LEU B  90      15.682   2.434   7.418  1.00 10.48           H
ATOM   2962 HD12 LEU B  90      15.956   1.221   6.430  1.00 10.48           H
ATOM   2963 HD13 LEU B  90      16.355   2.698   6.003  1.00 10.48           H
ATOM   2964 HD21 LEU B  90      13.957   3.990   7.008  1.00 10.86           H
ATOM   2965 HD22 LEU B  90      14.518   4.351   5.565  1.00 10.86           H
ATOM   2966 HD23 LEU B  90      13.008   3.887   5.738  1.00 10.86           H
ATOM   2967  N   THR B  91      13.179   0.342   1.747  1.00  9.25           N
ATOM   2968  CA  THR B  91      13.326   0.067   0.316  1.00  9.97           C
ATOM   2969  C   THR B  91      12.080   0.468  -0.456  1.00 10.62           C
ATOM   2970  O   THR B  91      12.192   0.943  -1.597  1.00 11.70           O
ATOM   2971  CB  THR B  91      13.653  -1.406   0.042  1.00 11.12           C
ATOM   2972  OG1 THR B  91      12.646  -2.257   0.616  1.00 11.66           O
ATOM   2973  CG2 THR B  91      15.035  -1.793   0.556  1.00 10.20           C
ATOM   2974  H   THR B  91      13.174  -0.356   2.250  1.00 11.14           H
ATOM   2975  HA  THR B  91      14.063   0.598  -0.024  1.00 12.01           H
ATOM   2976  HB  THR B  91      13.655  -1.543  -0.918  1.00 13.39           H
ATOM   2977  HG1 THR B  91      12.609  -2.139   1.447  1.00 14.03           H
ATOM   2978 HG21 THR B  91      15.208  -2.729   0.367  1.00 12.29           H
ATOM   2979 HG22 THR B  91      15.713  -1.253   0.123  1.00 12.29           H
ATOM   2980 HG23 THR B  91      15.083  -1.651   1.515  1.00 12.29           H
ATOM   2981  N   GLN B  92      10.895   0.351   0.170  1.00  9.40           N
ATOM   2982  CA  GLN B  92       9.622   0.668  -0.483  1.00  9.74           C
ATOM   2983  C   GLN B  92       9.445   2.159  -0.719  1.00  9.73           C
ATOM   2984  O   GLN B  92       8.675   2.547  -1.611  1.00 12.47           O
ATOM   2985  CB  GLN B  92       8.431   0.178   0.355  1.00  9.99           C
ATOM   2986  CG  GLN B  92       8.322  -1.311   0.426  1.00 11.21           C
ATOM   2987  CD  GLN B  92       7.034  -1.776   1.071  1.00 11.21           C
ATOM   2988  OE1 GLN B  92       6.038  -1.055   1.080  1.00 14.00           O
ATOM   2989  NE2 GLN B  92       7.051  -2.971   1.622  1.00 13.69           N
ATOM   2990  H   GLN B  92      10.807   0.087   0.984  1.00 11.33           H
ATOM   2991  HA  GLN B  92       9.589   0.221  -1.343  1.00 11.72           H
ATOM   2992  HB2 GLN B  92       8.526   0.512   1.261  1.00 12.04           H
ATOM   2993  HB3 GLN B  92       7.611   0.518  -0.036  1.00 12.04           H
ATOM   2994  HG2 GLN B  92       8.353  -1.673  -0.474  1.00 13.49           H
ATOM   2995  HG3 GLN B  92       9.061  -1.658   0.949  1.00 13.49           H
ATOM   2996 HE21 GLN B  92       7.769  -3.443   1.603  1.00 16.47           H
ATOM   2997 HE22 GLN B  92       6.343  -3.279   2.002  1.00 16.47           H
ATOM   2998  N   ILE B  93      10.141   3.008   0.042  1.00 11.31           N
ATOM   2999  CA  ILE B  93      10.078   4.456  -0.143  1.00 12.19           C
ATOM   3000  C   ILE B  93      11.288   4.992  -0.925  1.00 11.67           C
ATOM   3001  O   ILE B  93      11.411   6.206  -1.102  1.00 14.87           O
ATOM   3002  CB  ILE B  93       9.826   5.211   1.184  1.00 10.49           C
ATOM   3003  CG1 ILE B  93      11.049   5.149   2.116  1.00 11.76           C
ATOM   3004  CG2 ILE B  93       8.597   4.630   1.889  1.00 11.74           C
ATOM   3005  CD1 ILE B  93      10.870   5.875   3.452  1.00 12.20           C
ATOM   3006  H   ILE B  93      10.664   2.765   0.680  1.00 13.61           H
ATOM   3007  HA  ILE B  93       9.303   4.634  -0.700  1.00 14.67           H
ATOM   3008  HB  ILE B  93       9.648   6.141   0.976  1.00 12.63           H
ATOM   3009 HG12 ILE B  93      11.244   4.219   2.311  1.00 14.15           H
ATOM   3010 HG13 ILE B  93      11.806   5.552   1.662  1.00 14.15           H
ATOM   3011 HG21 ILE B  93       8.452   5.113   2.718  1.00 14.14           H
ATOM   3012 HG22 ILE B  93       7.825   4.729   1.310  1.00 14.14           H
ATOM   3013 HG23 ILE B  93       8.754   3.692   2.075  1.00 14.14           H
ATOM   3014 HD11 ILE B  93      11.684   5.785   3.972  1.00 14.68           H
ATOM   3015 HD12 ILE B  93      10.689   6.812   3.280  1.00 14.68           H
ATOM   3016 HD13 ILE B  93      10.126   5.476   3.930  1.00 14.68           H
ATOM   3017  N   GLY B  94      12.162   4.117  -1.412  1.00 12.47           N
ATOM   3018  CA  GLY B  94      13.273   4.547  -2.243  1.00 12.17           C
ATOM   3019  C   GLY B  94      14.456   5.103  -1.488  1.00 13.30           C
ATOM   3020  O   GLY B  94      15.235   5.874  -2.065  1.00 17.28           O
ATOM   3021  H   GLY B  94      12.132   3.269  -1.274  1.00 15.01           H
ATOM   3022  HA2 GLY B  94      13.582   3.793  -2.769  1.00 14.65           H
ATOM   3023  HA3 GLY B  94      12.961   5.232  -2.855  1.00 14.65           H
ATOM   3024  N   CYS B  95      14.646   4.721  -0.223  1.00 11.69           N
ATOM   3025  CA  CYS B  95      15.663   5.346   0.622  1.00 12.19           C
ATOM   3026  C   CYS B  95      17.044   4.765   0.335  1.00 12.45           C
ATOM   3027  O   CYS B  95      17.218   3.542   0.261  1.00 14.27           O
ATOM   3028  CB  CYS B  95      15.282   5.166   2.100  1.00 12.73           C
ATOM   3029  SG  CYS B  95      16.344   5.993   3.312  1.00 13.38           S
ATOM   3030  H   CYS B  95      14.197   4.101   0.170  1.00 14.07           H
ATOM   3031  HA  CYS B  95      15.691   6.297   0.432  1.00 14.67           H
ATOM   3032  HB2 CYS B  95      14.382   5.507   2.226  1.00 15.31           H
ATOM   3033  HB3 CYS B  95      15.296   4.218   2.304  1.00 15.31           H
ATOM   3034  HG  CYS B  95      15.930   5.766   4.415  1.00 16.10           H
ATOM   3035  N   THR B  96      18.033   5.661   0.174  1.00 12.22           N
ATOM   3036  CA  THR B  96      19.433   5.299   0.024  1.00 12.60           C
ATOM   3037  C   THR B  96      20.279   6.097   1.011  1.00 11.00           C
ATOM   3038  O   THR B  96      19.856   7.125   1.552  1.00 10.82           O
ATOM   3039  CB  THR B  96      19.957   5.548  -1.402  1.00 14.99           C
ATOM   3040  OG1 THR B  96      19.810   6.923  -1.734  1.00 13.01           O
ATOM   3041  CG2 THR B  96      19.184   4.739  -2.416  1.00 15.87           C
ATOM   3042  H   THR B  96      17.901   6.511   0.149  1.00 14.71           H
ATOM   3043  HA  THR B  96      19.541   4.357   0.226  1.00 15.17           H
ATOM   3044  HB  THR B  96      20.893   5.298  -1.454  1.00 18.03           H
ATOM   3045  HG1 THR B  96      20.095   7.063  -2.512  1.00 15.66           H
ATOM   3046 HG21 THR B  96      19.527   4.909  -3.307  1.00 19.09           H
ATOM   3047 HG22 THR B  96      19.269   3.793  -2.220  1.00 19.09           H
ATOM   3048 HG23 THR B  96      18.245   4.983  -2.388  1.00 19.09           H
ATOM   3049  N   LEU B  97      21.461   5.569   1.266  1.00 10.99           N
ATOM   3050  CA  LEU B  97      22.515   6.259   1.997  1.00 11.70           C
ATOM   3051  C   LEU B  97      23.466   6.868   0.981  1.00 16.01           C
ATOM   3052  O   LEU B  97      23.897   6.176   0.051  1.00 22.86           O
ATOM   3053  CB  LEU B  97      23.323   5.259   2.805  1.00 15.41           C
ATOM   3054  CG  LEU B  97      22.652   4.668   4.012  0.79 11.50           C
ATOM   3055  CD1 LEU B  97      23.411   3.427   4.426  0.57 11.74           C
ATOM   3056  CD2 LEU B  97      22.624   5.681   5.143  0.67 10.38           C
ATOM   3057  H   LEU B  97      21.688   4.779   1.015  1.00 13.23           H
ATOM   3058  HA  LEU B  97      22.153   6.948   2.575  1.00 14.08           H
ATOM   3059  HB2 LEU B  97      23.564   4.522   2.222  0.48 18.54           H
ATOM   3060  HB3 LEU B  97      24.130   5.701   3.113  0.82 18.54           H
ATOM   3061  HG  LEU B  97      21.741   4.418   3.792  0.19 13.84           H
ATOM   3062 HD11 LEU B  97      22.982   3.041   5.206  0.34 14.13           H
ATOM   3063 HD12 LEU B  97      23.400   2.792   3.693  1.00 14.13           H
ATOM   3064 HD13 LEU B  97      24.325   3.673   4.639  1.00 14.13           H
ATOM   3065 HD21 LEU B  97      22.188   5.283   5.912  0.53 12.50           H
ATOM   3066 HD22 LEU B  97      23.534   5.927   5.369  1.00 12.50           H
ATOM   3067 HD23 LEU B  97      22.131   6.465   4.852  0.66 12.50           H
ATOM   3068  N   ASN B  98      23.822   8.135   1.163  1.00 10.69           N
ATOM   3069  CA  ASN B  98      24.635   8.846   0.187  1.00 11.76           C
ATOM   3070  C   ASN B  98      25.810   9.518   0.882  1.00  9.81           C
ATOM   3071  O   ASN B  98      25.625  10.180   1.912  1.00 11.75           O
ATOM   3072  CB  ASN B  98      23.824   9.950  -0.503  1.00 12.83           C
ATOM   3073  CG  ASN B  98      22.606   9.450  -1.252  0.90 13.38           C
ATOM   3074  OD1 ASN B  98      22.561   9.520  -2.475  0.71 17.36           O
ATOM   3075  ND2 ASN B  98      21.565   9.061  -0.522  0.62 13.92           N
ATOM   3076  H   ASN B  98      23.605   8.607   1.849  1.00 12.87           H
ATOM   3077  HA  ASN B  98      24.970   8.229  -0.483  1.00 14.15           H
ATOM   3078  HB2 ASN B  98      23.519  10.578   0.170  1.00 15.44           H
ATOM   3079  HB3 ASN B  98      24.397  10.404  -1.140  0.00 15.44           H
ATOM   3080 HD21 ASN B  98      20.853   8.771  -0.908  1.00 16.75           H
ATOM   3081 HD22 ASN B  98      21.603   9.100   0.336  0.37 16.75           H
ATOM   3082  N   PHE B  99      27.005   9.381   0.295  1.00 11.20           N
ATOM   3083  CA  PHE B  99      28.185  10.169   0.694  1.00 11.27           C
ATOM   3084  C   PHE B  99      29.215  10.235  -0.442  1.00 14.36           C
ATOM   3085  O   PHE B  99      30.284  10.878  -0.338  1.00 15.49           O
ATOM   3086  CB  PHE B  99      28.830   9.656   2.006  1.00 10.91           C
ATOM   3087  CG  PHE B  99      29.256   8.212   1.975  1.00 10.38           C
ATOM   3088  CD1 PHE B  99      30.584   7.871   1.755  1.00 14.29           C
ATOM   3089  CD2 PHE B  99      28.333   7.191   2.164  1.00 11.39           C
ATOM   3090  CE1 PHE B  99      30.981   6.551   1.732  1.00 14.96           C
ATOM   3091  CE2 PHE B  99      28.734   5.861   2.142  1.00 15.59           C
ATOM   3092  CZ  PHE B  99      30.054   5.544   1.921  1.00 17.62           C
ATOM   3093  OXT PHE B  99      29.008   9.648  -1.510  1.00 16.56           O1-
ATOM   3094  H   PHE B  99      27.161   8.831  -0.347  1.00 13.48           H
ATOM   3095  HA  PHE B  99      27.892  11.078   0.862  1.00 13.57           H
ATOM   3096  HB2 PHE B  99      29.618  10.190   2.193  1.00 13.14           H
ATOM   3097  HB3 PHE B  99      28.189   9.757   2.726  1.00 13.14           H
ATOM   3098  HD1 PHE B  99      31.215   8.542   1.627  1.00 17.19           H
ATOM   3099  HD2 PHE B  99      27.439   7.400   2.314  1.00 13.71           H
ATOM   3100  HE1 PHE B  99      31.874   6.338   1.583  1.00 17.99           H
ATOM   3101  HE2 PHE B  99      28.109   5.184   2.269  1.00 18.75           H
ATOM   3102  HZ  PHE B  99      30.323   4.654   1.904  1.00 21.18           H
TER
HETATM 3103  C1  JE2 A 701      24.484   2.409  20.360  1.00  8.56           C
HETATM 3104  C12 JE2 A 701      20.174  -0.303  16.944  1.00  6.84           C
HETATM 3105  C13 JE2 A 701      18.702   0.183  16.884  1.00  7.81           C
HETATM 3106  C14 JE2 A 701      18.158   0.632  18.213  1.00  6.87           C
HETATM 3107  C15 JE2 A 701      18.109   1.997  18.536  1.00  8.64           C
HETATM 3108  C16 JE2 A 701      17.701   2.412  19.818  1.00 10.50           C
HETATM 3109  C17 JE2 A 701      17.347   1.474  20.784  1.00 11.07           C
HETATM 3110  C18 JE2 A 701      17.374   0.120  20.458  1.00 10.01           C
HETATM 3111  C19 JE2 A 701      17.789  -0.297  19.194  1.00  8.40           C
HETATM 3112  C20 JE2 A 701      20.831  -0.498  15.571  1.00  7.23           C
HETATM 3113  C22 JE2 A 701      20.339  -1.804  14.928  1.00  6.97           C
HETATM 3114  C25 JE2 A 701      22.368  -2.970  15.923  1.00  7.04           C
HETATM 3115  C27 JE2 A 701      21.896  -5.145  14.603  1.00  6.62           C
HETATM 3116  C28 JE2 A 701      22.729  -4.745  13.371  1.00  7.33           C
HETATM 3117  C29 JE2 A 701      21.568  -6.634  14.538  1.00  8.03           C
HETATM 3118  C3  JE2 A 701      23.681   3.422  20.916  1.00 10.51           C
HETATM 3119  C30 JE2 A 701      20.657  -4.240  14.638  1.00  7.06           C
HETATM 3120  C31 JE2 A 701      19.478  -4.758  15.501  1.00  7.58           C
HETATM 3121  C34 JE2 A 701      17.410  -6.185  15.466  1.00  7.53           C
HETATM 3122  C35 JE2 A 701      16.140  -5.978  14.687  1.00  7.11           C
HETATM 3123  C36 JE2 A 701      15.477  -4.732  14.685  1.00  7.51           C
HETATM 3124  C37 JE2 A 701      14.264  -4.637  13.975  1.00  9.88           C
HETATM 3125  C38 JE2 A 701      13.733  -5.733  13.286  1.00  9.98           C
HETATM 3126  C39 JE2 A 701      14.390  -6.942  13.285  1.00  9.84           C
HETATM 3127  C4  JE2 A 701      22.315   3.407  20.701  1.00  9.85           C
HETATM 3128  C40 JE2 A 701      15.585  -7.067  13.981  1.00  8.56           C
HETATM 3129  C41 JE2 A 701      16.006  -3.535  15.432  1.00  9.07           C
HETATM 3130  C5  JE2 A 701      21.746   2.378  19.948  1.00  8.36           C
HETATM 3131  C6  JE2 A 701      22.544   1.345  19.407  1.00  7.67           C
HETATM 3132  C7  JE2 A 701      23.947   1.351  19.594  1.00  8.00           C
HETATM 3133  C8  JE2 A 701      24.893   0.359  18.948  1.00  8.73           C
HETATM 3134  C9  JE2 A 701      21.840   0.240  18.689  1.00  6.86           C
HETATM 3135  N11 JE2 A 701      20.968   0.654  17.725  1.00  7.02           N
HETATM 3136  N24 JE2 A 701      21.092  -2.940  15.169  1.00  6.96           N
HETATM 3137  N33 JE2 A 701      18.567  -5.551  14.826  1.00  7.08           N
HETATM 3138  O10 JE2 A 701      22.054  -0.949  18.958  1.00  8.10           O
HETATM 3139  O2  JE2 A 701      25.847   2.496  20.564  1.00 10.19           O
HETATM 3140  O21 JE2 A 701      20.519   0.580  14.733  1.00  7.47           O
HETATM 3141  O23 JE2 A 701      19.289  -1.872  14.275  1.00  7.40           O
HETATM 3142  O32 JE2 A 701      19.381  -4.501  16.704  1.00  7.58           O
HETATM 3143  S26 JE2 A 701      22.780  -4.705  16.146  1.00  7.51           S
HETATM 3144  H11 JE2 A 701      21.021   1.607  17.377  1.00  8.47           H
HETATM 3145  H12 JE2 A 701      20.197  -1.259  17.477  1.00  8.25           H
HETATM 3146  H15 JE2 A 701      18.449   2.744  17.823  1.00 10.41           H
HETATM 3147  H16 JE2 A 701      17.723   3.467  20.075  1.00 12.65           H
HETATM 3148  H17 JE2 A 701      17.094   1.792  21.791  1.00 13.33           H
HETATM 3149  H18 JE2 A 701      17.135  -0.620  21.216  1.00 12.05           H
HETATM 3150  H19 JE2 A 701      17.873  -1.362  18.994  1.00 10.12           H
HETATM 3151  H20 JE2 A 701      21.922  -0.513  15.658  1.00  8.72           H
HETATM 3152  H21 JE2 A 701      19.591   0.497  14.458  1.00  9.01           H
HETATM 3153  H30 JE2 A 701      20.274  -4.082  13.621  1.00  8.52           H
HETATM 3154  H33 JE2 A 701      18.695  -5.712  13.832  1.00  8.54           H
HETATM 3155  H37 JE2 A 701      13.720  -3.696  13.950  1.00 11.90           H
HETATM 3156  H38 JE2 A 701      12.797  -5.627  12.746  1.00 12.02           H
HETATM 3157  H39 JE2 A 701      13.978  -7.790  12.746  1.00 11.85           H
HETATM 3158  H40 JE2 A 701      16.097  -8.027  13.969  1.00 10.31           H
HETATM 3159  HC3 JE2 A 701      24.126   4.226  21.495  1.00 12.65           H
HETATM 3160  HC4 JE2 A 701      21.689   4.194  21.112  1.00 11.86           H
HETATM 3161  HC5 JE2 A 701      20.669   2.378  19.802  1.00 10.08           H
HETATM 3162  HO2 JE2 A 701      26.298   1.788  20.079  1.00 12.27           H
HETATM 3163 H131 JE2 A 701      18.601   1.004  16.161  1.00  9.41           H
HETATM 3164 H132 JE2 A 701      18.052  -0.622  16.518  1.00  9.41           H
HETATM 3165 H251 JE2 A 701      22.248  -2.485  16.894  1.00  8.50           H
HETATM 3166 H252 JE2 A 701      23.150  -2.466  15.349  1.00  8.50           H
HETATM 3167 H281 JE2 A 701      22.187  -4.986  12.449  1.00  8.84           H
HETATM 3168 H282 JE2 A 701      23.683  -5.283  13.336  1.00  8.84           H
HETATM 3169 H283 JE2 A 701      22.947  -3.671  13.344  1.00  8.84           H
HETATM 3170 H291 JE2 A 701      21.014  -6.868  13.622  1.00  9.68           H
HETATM 3171 H292 JE2 A 701      20.962  -6.969  15.387  1.00  9.68           H
HETATM 3172 H293 JE2 A 701      22.480  -7.244  14.528  1.00  9.68           H
HETATM 3173 H341 JE2 A 701      17.296  -5.829  16.496  1.00  9.08           H
HETATM 3174 H342 JE2 A 701      17.641  -7.253  15.538  1.00  9.08           H
HETATM 3175 H411 JE2 A 701      16.977  -3.764  15.882  1.00 10.92           H
HETATM 3176 H412 JE2 A 701      15.334  -3.236  16.242  1.00 10.92           H
HETATM 3177 H413 JE2 A 701      16.105  -2.679  14.757  1.00 10.92           H
HETATM 3178 HC81 JE2 A 701      24.373  -0.329  18.274  1.00 10.52           H
HETATM 3179 HC82 JE2 A 701      25.410  -0.222  19.717  1.00 10.52           H
HETATM 3180 HC83 JE2 A 701      25.632   0.872  18.323  1.00 10.52           H
HETATM 3181 CL    CL A 902      35.650  -8.736   9.197  1.00 16.69          Cl1-
HETATM 3182 CL    CL A 905      33.489  10.540  17.923  1.00  9.64          Cl1-
HETATM 3183  C1  EDO A 801      29.575  -8.442   9.064  1.00 34.22           C
HETATM 3184  C2  EDO A 801      30.669  -7.552   9.644  1.00 34.78           C
HETATM 3185  O1  EDO A 801      28.758  -8.944  10.127  1.00 61.28           O
HETATM 3186  O2  EDO A 801      30.773  -7.753  11.060  1.00 20.37           O
HETATM 3187  H11 EDO A 801      30.025  -9.273   8.518  1.00 41.10           H
HETATM 3188  H12 EDO A 801      28.961  -7.867   8.367  1.00 41.10           H
HETATM 3189  H21 EDO A 801      31.623  -7.788   9.169  1.00 41.77           H
HETATM 3190  H22 EDO A 801      30.437  -6.505   9.438  1.00 41.77           H
HETATM 3191  HO1 EDO A 801      28.064  -9.509   9.761  1.00 73.57           H
HETATM 3192  HO2 EDO A 801      31.469  -7.184  11.416  1.00 24.48           H
HETATM 3193  C1  EDO A 803      43.873   1.505  29.658  1.00 14.36           C
HETATM 3194  C2  EDO A 803      43.977   1.065  31.114  1.00 16.40           C
HETATM 3195  O1  EDO A 803      43.951   2.926  29.601  1.00 12.88           O
HETATM 3196  O2  EDO A 803      42.851   1.560  31.858  1.00 14.59           O
HETATM 3197  H11 EDO A 803      42.924   1.167  29.235  1.00 17.28           H
HETATM 3198  H12 EDO A 803      44.685   1.063  29.077  1.00 17.28           H
HETATM 3199  H21 EDO A 803      44.003  -0.026  31.168  1.00 19.73           H
HETATM 3200  H22 EDO A 803      44.903   1.448  31.549  1.00 19.73           H
HETATM 3201  HO1 EDO A 803      43.886   3.216  28.680  1.00 15.50           H
HETATM 3202  HO2 EDO A 803      42.925   1.277  32.780  1.00 17.55           H
HETATM 3203  C1  EDO A 804      43.055   3.978   8.907  1.00 13.39           C
HETATM 3204  C2  EDO A 804      43.749   3.191  10.014  1.00 13.78           C
HETATM 3205  O1  EDO A 804      44.044   4.507   8.013  1.00 18.36           O
HETATM 3206  O2  EDO A 804      44.420   1.996   9.561  1.00 12.88           O
HETATM 3207  H11 EDO A 804      42.473   4.793   9.341  1.00 16.11           H
HETATM 3208  H12 EDO A 804      42.373   3.324   8.359  1.00 16.11           H
HETATM 3209  H21 EDO A 804      44.479   3.840  10.502  1.00 16.57           H
HETATM 3210  H22 EDO A 804      43.008   2.914  10.767  1.00 16.57           H
HETATM 3211  HO1 EDO A 804      43.608   5.007   7.309  1.00 22.07           H
HETATM 3212  HO2 EDO A 804      44.834   1.553  10.314  1.00 15.50           H
HETATM 3213  C1  EDO A 805      16.421  10.205  -3.165  1.00 23.17           C
HETATM 3214  C2  EDO A 805      16.810   8.757  -2.882  1.00 22.14           C
HETATM 3215  O1  EDO A 805      16.816  10.563  -4.494  1.00 36.06           O
HETATM 3216  O2  EDO A 805      16.030   7.824  -3.640  1.00 21.18           O
HETATM 3217  H11 EDO A 805      16.909  10.865  -2.445  1.00 27.85           H
HETATM 3218  H12 EDO A 805      15.341  10.324  -3.057  1.00 27.85           H
HETATM 3219  H21 EDO A 805      17.867   8.617  -3.120  1.00 26.61           H
HETATM 3220  H22 EDO A 805      16.680   8.552  -1.818  1.00 26.61           H
HETATM 3221  HO1 EDO A 805      16.567  11.481  -4.668  1.00 43.31           H
HETATM 3222  HO2 EDO A 805      16.310   6.923  -3.429  1.00 25.45           H
TER
HETATM 3223 CL    CL B 901       0.043  10.844  -4.149  1.00 59.96          Cl1-
HETATM 3224 CL    CL B 903      -1.898   0.621  23.008  1.00 14.22          Cl1-
HETATM 3225 CL    CL B 904       7.712  -6.482   4.332  1.00 13.51          Cl1-
HETATM 3226  C1  EDO B 802       5.647  -8.919  22.509  1.00 14.77           C
HETATM 3227  C2  EDO B 802       5.084 -10.331  22.497  1.00 13.84           C
HETATM 3228  O1  EDO B 802       5.192  -8.235  23.681  1.00 14.66           O
HETATM 3229  O2  EDO B 802       3.660 -10.260  22.579  1.00 12.52           O
HETATM 3230  H11 EDO B 802       5.319  -8.382  21.617  1.00 17.77           H
HETATM 3231  H12 EDO B 802       6.739  -8.956  22.503  1.00 17.77           H
HETATM 3232  H21 EDO B 802       5.379 -10.841  21.577  1.00 16.65           H
HETATM 3233  H22 EDO B 802       5.478 -10.896  23.345  1.00 16.65           H
HETATM 3234  HO1 EDO B 802       5.550  -7.337  23.689  1.00 17.64           H
HETATM 3235  HO2 EDO B 802       3.291 -11.155  22.572  1.00 15.07           H
TER
HETATM 3236  O   HOH A 906      21.167  -5.720   9.504  1.00 18.65           O
HETATM 3237  H1  HOH A 906      20.368  -5.941   9.637  1.00 22.42           H
HETATM 3238  H2  HOH A 906      21.438  -5.350  10.207  1.00 22.42           H
HETATM 3239  O   HOH A 907      21.652  -9.157   3.597  1.00 22.92           O
HETATM 3240  H1  HOH A 907      21.082  -9.519   4.096  1.00 27.54           H
HETATM 3241  H2  HOH A 907      22.098  -9.777   3.248  1.00 27.54           H
HETATM 3242  O   HOH A 908      17.738  14.170  -1.350  1.00 29.47           O
HETATM 3243  H1  HOH A 908      17.000  14.273  -1.739  1.00 35.41           H
HETATM 3244  H2  HOH A 908      18.224  14.817  -1.577  1.00 35.41           H
HETATM 3245  O   HOH A 909      19.480  10.686  -3.739  0.61 18.39           O
HETATM 3246  H1  HOH A 909      19.637  10.752  -2.917  0.61 22.11           H
HETATM 3247  H2  HOH A 909      19.659  11.432  -4.082  0.61 22.11           H
HETATM 3248  O   HOH A 910      19.648   9.197  -5.730  0.78 11.10           O
HETATM 3249  H1  HOH A 910      19.295   9.925  -5.502  0.78 13.36           H
HETATM 3250  H2  HOH A 910      19.273   8.959  -6.443  0.78 13.36           H
HETATM 3251  O   HOH A 911      18.705   7.378  -4.494  1.00 16.81           O
HETATM 3252  H1  HOH A 911      18.663   6.908  -5.189  1.00 20.21           H
HETATM 3253  H2  HOH A 911      19.008   8.125  -4.725  1.00 20.21           H
HETATM 3254  O   HOH A 912      19.218   5.163  -6.064  1.00 16.05           O
HETATM 3255  H1  HOH A 912      19.038   5.035  -6.875  1.00 19.30           H
HETATM 3256  H2  HOH A 912      20.032   5.365  -6.025  1.00 19.30           H
HETATM 3257  O   HOH A 913      18.047   2.727  -5.495  0.50  7.84           O
HETATM 3258  H1  HOH A 913      17.695   3.285  -4.975  0.50  9.45           H
HETATM 3259  H2  HOH A 913      18.663   3.128  -5.901  0.50  9.45           H
HETATM 3260  O   HOH A 914      18.779  -1.421  -6.596  1.00 17.65           O
HETATM 3261  H1  HOH A 914      19.229  -2.020  -6.976  1.00 21.22           H
HETATM 3262  H2  HOH A 914      19.035  -0.687  -6.916  1.00 21.22           H
HETATM 3263  O   HOH A 915      21.594  -1.438  -6.918  1.00 18.64           O
HETATM 3264  H1  HOH A 915      21.117  -0.923  -6.457  1.00 22.41           H
HETATM 3265  H2  HOH A 915      22.100  -1.843  -6.385  1.00 22.41           H
HETATM 3266  O   HOH A 916      23.054  -1.199  -4.935  1.00 16.02           O
HETATM 3267  H1  HOH A 916      23.563  -1.708  -4.502  1.00 19.27           H
HETATM 3268  H2  HOH A 916      22.832  -0.577  -4.415  1.00 19.27           H
HETATM 3269  O   HOH A 917      23.811   0.891  -5.068  1.00 20.07           O
HETATM 3270  H1  HOH A 917      23.866   1.635  -4.681  1.00 24.12           H
HETATM 3271  H2  HOH A 917      23.728   1.050  -5.889  1.00 24.12           H
HETATM 3272  O   HOH A 918      20.594  -2.456  -2.467  0.50 19.95           O
HETATM 3273  H1  HOH A 918      20.926  -3.035  -2.977  0.50 23.98           H
HETATM 3274  H2  HOH A 918      21.201  -1.899  -2.307  0.50 23.98           H
HETATM 3275  O   HOH A 919      21.332  -3.658  -1.430  0.69 13.71           O
HETATM 3276  H1  HOH A 919      22.060  -3.443  -1.070  0.69 16.49           H
HETATM 3277  H2  HOH A 919      21.346  -4.492  -1.526  0.69 16.49           H
HETATM 3278  O   HOH A 920      23.104  -2.570   0.840  1.00 21.35           O
HETATM 3279  H1  HOH A 920      22.432  -2.861   1.251  1.00 25.67           H
HETATM 3280  H2  HOH A 920      22.832  -1.955   0.336  1.00 25.67           H
HETATM 3281  O   HOH A 921      25.436  -3.022  -0.170  1.00 30.68           O
HETATM 3282  H1  HOH A 921      25.653  -3.600   0.399  1.00 36.86           H
HETATM 3283  H2  HOH A 921      24.840  -2.546   0.181  1.00 36.86           H
HETATM 3284  O   HOH A 922      27.288  -1.491   0.778  1.00 21.63           O
HETATM 3285  H1  HOH A 922      27.655  -2.090   1.239  1.00 26.00           H
HETATM 3286  H2  HOH A 922      26.848  -1.881   0.179  1.00 26.00           H
HETATM 3287  O   HOH A 923      29.977  -4.663   0.208  0.46 16.65           O
HETATM 3288  H1  HOH A 923      30.775  -4.902   0.101  0.46 20.03           H
HETATM 3289  H2  HOH A 923      29.946  -4.235   0.931  0.46 20.03           H
HETATM 3290  O   HOH A 924      30.001  -3.260  -2.016  1.00 19.62           O
HETATM 3291  H1  HOH A 924      29.750  -3.816  -2.594  1.00 23.58           H
HETATM 3292  H2  HOH A 924      29.685  -3.515  -1.281  1.00 23.58           H
HETATM 3293  O   HOH A 925      32.630  -4.829   1.016  1.00 15.91           O
HETATM 3294  H1  HOH A 925      33.345  -5.225   1.208  1.00 19.14           H
HETATM 3295  H2  HOH A 925      32.263  -4.623   1.744  1.00 19.14           H
HETATM 3296  O   HOH A 926      30.831  -8.002   3.540  1.00 22.05           O
HETATM 3297  H1  HOH A 926      30.704  -7.996   2.709  1.00 26.50           H
HETATM 3298  H2  HOH A 926      31.263  -7.306   3.725  1.00 26.50           H
HETATM 3299  O   HOH A 927      30.684  -9.600   5.746  1.00 33.35           O
HETATM 3300  H1  HOH A 927      30.679  -9.002   5.157  1.00 40.07           H
HETATM 3301  H2  HOH A 927      31.184 -10.214   5.465  1.00 40.07           H
HETATM 3302  O   HOH A 928      25.325 -10.180   6.694  1.00 36.06           O
HETATM 3303  H1  HOH A 928      25.656 -10.228   5.923  1.00 43.31           H
HETATM 3304  H2  HOH A 928      24.670 -10.704   6.710  1.00 43.31           H
HETATM 3305  O   HOH A 929      25.985  -8.958   8.860  1.00 14.45           O
HETATM 3306  H1  HOH A 929      26.485  -9.428   8.374  1.00 17.38           H
HETATM 3307  H2  HOH A 929      26.426  -8.275   9.073  1.00 17.38           H
HETATM 3308  O   HOH A 930      23.268  -9.867  13.393  1.00 20.56           O
HETATM 3309  H1  HOH A 930      23.897 -10.417  13.478  1.00 24.72           H
HETATM 3310  H2  HOH A 930      22.703 -10.051  13.988  1.00 24.72           H
HETATM 3311  O   HOH A 931      25.143  -8.006  22.621  1.00 13.56           O
HETATM 3312  H1  HOH A 931      25.943  -8.101  22.384  1.00 16.32           H
HETATM 3313  H2  HOH A 931      24.740  -8.710  22.403  1.00 16.32           H
HETATM 3314  O   HOH A 932      25.650 -10.123  24.497  1.00 19.61           O
HETATM 3315  H1  HOH A 932      25.709  -9.300  24.341  1.00 23.57           H
HETATM 3316  H2  HOH A 932      26.267 -10.497  24.068  1.00 23.57           H
HETATM 3317  O   HOH A 933      24.823  -7.833  28.844  1.00 20.28           O
HETATM 3318  H1  HOH A 933      24.104  -8.237  29.002  1.00 24.38           H
HETATM 3319  H2  HOH A 933      24.645  -7.012  28.840  1.00 24.38           H
HETATM 3320  O   HOH A 934      21.897  -6.911  29.792  0.64 11.76           O
HETATM 3321  H1  HOH A 934      21.314  -7.358  29.385  0.64 14.15           H
HETATM 3322  H2  HOH A 934      22.463  -6.672  29.220  0.64 14.15           H
HETATM 3323  O   HOH A 935      18.185   2.338  24.794  1.00 24.05           O
HETATM 3324  H1  HOH A 935      17.563   2.736  25.196  1.00 28.91           H
HETATM 3325  H2  HOH A 935      18.135   1.528  25.012  1.00 28.91           H
HETATM 3326  O   HOH A 936      20.582   3.384  23.716  1.00 17.44           O
HETATM 3327  H1  HOH A 936      19.875   3.158  24.108  1.00 20.97           H
HETATM 3328  H2  HOH A 936      20.865   2.702  23.315  1.00 20.97           H
HETATM 3329  O   HOH A 937      23.446   3.498  24.887  1.00 16.02           O
HETATM 3330  H1  HOH A 937      23.078   3.869  25.545  1.00 19.27           H
HETATM 3331  H2  HOH A 937      22.927   3.593  24.233  1.00 19.27           H
HETATM 3332  O   HOH A 938      25.431   5.270  23.950  1.00 12.77           O
HETATM 3333  H1  HOH A 938      25.794   4.993  23.245  1.00 15.37           H
HETATM 3334  H2  HOH A 938      24.602   5.254  23.818  1.00 15.37           H
HETATM 3335  O   HOH A 939      26.265   5.273  26.411  0.74 19.04           O
HETATM 3336  H1  HOH A 939      25.632   4.735  26.534  0.74 22.89           H
HETATM 3337  H2  HOH A 939      26.156   5.604  25.647  0.74 22.89           H
HETATM 3338  O   HOH A 940      24.943   4.553  28.451  0.63 27.22           O
HETATM 3339  H1  HOH A 940      25.477   3.941  28.664  0.63 32.70           H
HETATM 3340  H2  HOH A 940      25.307   5.279  28.666  0.63 32.70           H
HETATM 3341  O   HOH A 941      28.767   4.344  30.738  1.00 16.13           O
HETATM 3342  H1  HOH A 941      29.173   5.077  30.793  1.00 19.40           H
HETATM 3343  H2  HOH A 941      28.011   4.458  31.087  1.00 19.40           H
HETATM 3344  O   HOH A 942      32.462   5.307  31.653  1.00 48.38           O
HETATM 3345  H1  HOH A 942      32.107   4.868  32.275  1.00 58.10           H
HETATM 3346  H2  HOH A 942      32.816   4.749  31.135  1.00 58.10           H
HETATM 3347  O   HOH A 943      33.175  10.230  26.978  1.00 32.09           O
HETATM 3348  H1  HOH A 943      32.501  10.618  26.659  1.00 38.55           H
HETATM 3349  H2  HOH A 943      33.845  10.539  26.577  1.00 38.55           H
HETATM 3350  O   HOH A 944      36.184  10.817  26.076  1.00 32.22           O
HETATM 3351  H1  HOH A 944      36.198  11.424  25.495  1.00 38.70           H
HETATM 3352  H2  HOH A 944      36.768  10.255  25.855  1.00 38.70           H
HETATM 3353  O   HOH A 945      39.995  10.720  25.764  1.00 20.02           O
HETATM 3354  H1  HOH A 945      39.373  10.165  25.663  1.00 24.06           H
HETATM 3355  H2  HOH A 945      40.074  11.132  25.036  1.00 24.06           H
HETATM 3356  O   HOH A 946      41.963   8.840  26.186  1.00 19.80           O
HETATM 3357  H1  HOH A 946      41.361   9.426  26.165  1.00 23.80           H
HETATM 3358  H2  HOH A 946      41.654   8.160  25.802  1.00 23.80           H
HETATM 3359  O   HOH A 947      40.621   7.067  28.070  1.00 19.15           O
HETATM 3360  H1  HOH A 947      39.904   7.142  27.639  1.00 23.02           H
HETATM 3361  H2  HOH A 947      41.121   7.694  27.820  1.00 23.02           H
HETATM 3362  O   HOH A 948      38.498   6.599  26.570  1.00 19.49           O
HETATM 3363  H1  HOH A 948      38.403   7.319  26.147  1.00 23.42           H
HETATM 3364  H2  HOH A 948      38.666   6.004  26.001  1.00 23.42           H
HETATM 3365  O   HOH A 949      41.571   6.908  24.085  1.00 10.96           O
HETATM 3366  H1  HOH A 949      42.372   7.159  24.100  1.00 13.20           H
HETATM 3367  H2  HOH A 949      41.502   6.282  24.642  1.00 13.20           H
HETATM 3368  O   HOH A 950      43.010   7.155  22.140  1.00  6.50           O
HETATM 3369  H1  HOH A 950      43.493   6.543  21.829  1.00  7.84           H
HETATM 3370  H2  HOH A 950      42.213   6.931  21.999  1.00  7.84           H
HETATM 3371  O   HOH A 951      43.085   4.796  22.329  1.00 10.86           O
HETATM 3372  H1  HOH A 951      42.821   4.498  23.068  1.00 13.07           H
HETATM 3373  H2  HOH A 951      43.636   4.239  22.025  1.00 13.07           H
HETATM 3374  O   HOH A 952      45.249   7.212  23.597  1.00 15.90           O
HETATM 3375  H1  HOH A 952      44.458   7.485  23.532  1.00 19.12           H
HETATM 3376  H2  HOH A 952      45.695   7.618  23.012  1.00 19.12           H
HETATM 3377  O   HOH A 953      44.837   9.682  25.429  1.00 20.22           O
HETATM 3378  H1  HOH A 953      44.012   9.622  25.576  1.00 24.31           H
HETATM 3379  H2  HOH A 953      45.091   8.929  25.159  1.00 24.31           H
HETATM 3380  O   HOH A 954      43.102   9.643  22.773  1.00 17.80           O
HETATM 3381  H1  HOH A 954      42.477  10.066  22.404  1.00 21.40           H
HETATM 3382  H2  HOH A 954      42.841   8.850  22.859  1.00 21.40           H
HETATM 3383  O   HOH A 955      41.248  11.847  23.152  1.00 33.83           O
HETATM 3384  H1  HOH A 955      42.028  11.845  23.463  1.00 40.63           H
HETATM 3385  H2  HOH A 955      41.252  12.363  22.490  1.00 40.63           H
HETATM 3386  O   HOH A 956      38.292  12.582  21.905  1.00 22.77           O
HETATM 3387  H1  HOH A 956      38.130  11.974  21.348  1.00 27.37           H
HETATM 3388  H2  HOH A 956      39.077  12.458  22.178  1.00 27.37           H
HETATM 3389  O   HOH A 957      37.194  10.500  19.831  1.00 11.28           O
HETATM 3390  H1  HOH A 957      36.695  10.337  20.486  1.00 13.58           H
HETATM 3391  H2  HOH A 957      36.988  11.266  19.554  1.00 13.58           H
HETATM 3392  O   HOH A 958      33.375  10.624  22.198  0.63 20.97           O
HETATM 3393  H1  HOH A 958      33.994  10.177  21.848  0.63 25.21           H
HETATM 3394  H2  HOH A 958      32.846  10.832  21.580  0.63 25.21           H
HETATM 3395  O   HOH A 959      31.081  10.083  20.151  1.00 21.90           O
HETATM 3396  H1  HOH A 959      30.570   9.459  19.919  1.00 26.32           H
HETATM 3397  H2  HOH A 959      31.619  10.206  19.517  1.00 26.32           H
HETATM 3398  O   HOH A 960      30.261   7.606  19.779  1.00 16.15           O
HETATM 3399  H1  HOH A 960      30.867   7.242  20.234  1.00 19.42           H
HETATM 3400  H2  HOH A 960      29.531   7.295  20.054  1.00 19.42           H
HETATM 3401  O   HOH A 961      31.665   5.236  19.158  1.00  9.33           O
HETATM 3402  H1  HOH A 961      32.294   5.540  18.692  1.00 11.24           H
HETATM 3403  H2  HOH A 961      31.779   4.405  19.207  1.00 11.24           H
HETATM 3404  O   HOH A 962      26.750   8.355  22.306  1.00 20.49           O
HETATM 3405  H1  HOH A 962      26.093   7.838  22.396  1.00 24.63           H
HETATM 3406  H2  HOH A 962      27.255   8.007  21.732  1.00 24.63           H
HETATM 3407  O   HOH A 963      25.333  10.357  20.841  1.00 30.13           O
HETATM 3408  H1  HOH A 963      25.914   9.857  21.183  1.00 36.20           H
HETATM 3409  H2  HOH A 963      24.826  10.603  21.464  1.00 36.20           H
HETATM 3410  O   HOH A 964      26.531  10.070  18.252  1.00 18.87           O
HETATM 3411  H1  HOH A 964      26.356  10.265  19.050  1.00 22.68           H
HETATM 3412  H2  HOH A 964      26.865   9.299  18.259  1.00 22.68           H
HETATM 3413  O   HOH A 965      22.983  12.374  19.230  1.00 23.08           O
HETATM 3414  H1  HOH A 965      23.488  12.539  19.880  1.00 27.73           H
HETATM 3415  H2  HOH A 965      22.230  12.184  19.549  1.00 27.73           H
HETATM 3416  O   HOH A 966      30.937  14.315  17.024  1.00 19.47           O
HETATM 3417  H1  HOH A 966      31.272  13.811  16.441  1.00 23.41           H
HETATM 3418  H2  HOH A 966      31.525  14.428  17.614  1.00 23.41           H
HETATM 3419  O   HOH A 967      32.358  12.385  15.640  1.00 10.28           O
HETATM 3420  H1  HOH A 967      32.663  11.874  16.233  1.00 12.37           H
HETATM 3421  H2  HOH A 967      31.865  11.917  15.147  1.00 12.37           H
HETATM 3422  O   HOH A 968      39.182  13.243  16.030  1.00 11.10           O
HETATM 3423  H1  HOH A 968      38.653  12.731  15.626  1.00 13.36           H
HETATM 3424  H2  HOH A 968      38.714  13.842  16.387  1.00 13.36           H
HETATM 3425  O   HOH A 969      44.409  10.278  16.120  1.00 13.81           O
HETATM 3426  H1  HOH A 969      43.721  10.046  16.541  1.00 16.62           H
HETATM 3427  H2  HOH A 969      44.752   9.577  15.809  1.00 16.62           H
HETATM 3428  O   HOH A 970      46.551   8.894  16.029  1.00 23.27           O
HETATM 3429  H1  HOH A 970      46.792   8.126  16.269  1.00 27.97           H
HETATM 3430  H2  HOH A 970      47.173   9.208  15.561  1.00 27.97           H
HETATM 3431  O   HOH A 971      48.994   8.622  19.898  1.00 25.30           O
HETATM 3432  H1  HOH A 971      48.546   9.333  19.888  1.00 30.40           H
HETATM 3433  H2  HOH A 971      49.379   8.568  19.153  1.00 30.40           H
HETATM 3434  O   HOH A 972      47.608   7.032  21.608  1.00 22.48           O
HETATM 3435  H1  HOH A 972      48.332   7.286  21.266  1.00 27.02           H
HETATM 3436  H2  HOH A 972      47.173   6.649  20.999  1.00 27.02           H
HETATM 3437  O   HOH A 973      45.486   5.285  19.652  0.63 16.43           O
HETATM 3438  H1  HOH A 973      45.306   6.048  19.953  0.63 19.76           H
HETATM 3439  H2  HOH A 973      45.109   4.729  20.157  0.63 19.76           H
HETATM 3440  O   HOH A 974      44.205   7.592  20.117  1.00 16.55           O
HETATM 3441  H1  HOH A 974      43.992   8.206  20.649  1.00 19.90           H
HETATM 3442  H2  HOH A 974      43.695   7.658  19.453  1.00 19.90           H
HETATM 3443  O   HOH A 975      43.462   3.194  13.420  1.00  8.23           O
HETATM 3444  H1  HOH A 975      42.765   3.582  13.157  1.00  9.92           H
HETATM 3445  H2  HOH A 975      43.368   3.056  14.243  1.00  9.92           H
HETATM 3446  O   HOH A 976      45.817   6.552   9.700  1.00 12.38           O
HETATM 3447  H1  HOH A 976      45.703   7.378   9.599  1.00 14.89           H
HETATM 3448  H2  HOH A 976      46.579   6.451  10.039  1.00 14.89           H
HETATM 3449  O   HOH A 977      46.890   2.082   7.936  1.00  9.20           O
HETATM 3450  H1  HOH A 977      47.577   2.445   8.254  1.00 11.08           H
HETATM 3451  H2  HOH A 977      46.770   2.414   7.173  1.00 11.08           H
HETATM 3452  O   HOH A 978      46.724   2.862   5.228  0.84 20.32           O
HETATM 3453  H1  HOH A 978      46.996   2.968   4.440  0.84 24.42           H
HETATM 3454  H2  HOH A 978      45.958   3.203   5.269  0.84 24.42           H
HETATM 3455  O   HOH A 979      47.223   2.001   2.739  0.69 15.57           O
HETATM 3456  H1  HOH A 979      46.744   1.319   2.634  0.69 18.72           H
HETATM 3457  H2  HOH A 979      48.004   1.728   2.886  0.69 18.72           H
HETATM 3458  O   HOH A 980      45.182   0.994   1.330  1.00 19.58           O
HETATM 3459  H1  HOH A 980      44.391   1.232   1.179  1.00 23.53           H
HETATM 3460  H2  HOH A 980      45.675   1.456   0.831  1.00 23.53           H
HETATM 3461  O   HOH A 981      43.147   1.946   3.367  0.89 17.95           O
HETATM 3462  H1  HOH A 981      42.406   2.119   3.011  0.89 21.58           H
HETATM 3463  H2  HOH A 981      43.695   2.510   3.072  0.89 21.58           H
HETATM 3464  O   HOH A 982      38.288   1.949   3.080  1.00 25.09           O
HETATM 3465  H1  HOH A 982      39.000   2.383   2.978  1.00 30.15           H
HETATM 3466  H2  HOH A 982      38.467   1.146   2.909  1.00 30.15           H
HETATM 3467  O   HOH A 983      40.369   0.277  31.804  1.00 21.31           O
HETATM 3468  H1  HOH A 983      39.792   0.725  31.389  1.00 25.61           H
HETATM 3469  H2  HOH A 983      40.008   0.015  32.515  1.00 25.61           H
HETATM 3470  O   HOH A 984      37.419  -7.716   4.483  1.00 27.13           O
HETATM 3471  H1  HOH A 984      36.758  -7.227   4.313  1.00 32.60           H
HETATM 3472  H2  HOH A 984      37.153  -8.309   5.015  1.00 32.60           H
HETATM 3473  O   HOH A 985      39.035  -8.933   8.984  1.00 20.60           O
HETATM 3474  H1  HOH A 985      39.182  -8.176   8.651  1.00 24.76           H
HETATM 3475  H2  HOH A 985      38.212  -8.969   9.151  1.00 24.76           H
HETATM 3476  O   HOH A 986      39.543  -8.873  11.733  1.00 18.08           O
HETATM 3477  H1  HOH A 986      39.784  -9.032  10.945  1.00 21.74           H
HETATM 3478  H2  HOH A 986      38.938  -9.426  11.919  1.00 21.74           H
HETATM 3479  O   HOH A 987      42.527  -8.463  11.785  1.00 18.05           O
HETATM 3480  H1  HOH A 987      42.935  -9.094  12.159  1.00 21.70           H
HETATM 3481  H2  HOH A 987      41.722  -8.696  11.725  1.00 21.70           H
HETATM 3482  O   HOH A 988      41.543  -7.069  14.131  1.00 15.92           O
HETATM 3483  H1  HOH A 988      41.980  -7.346  13.469  1.00 19.14           H
HETATM 3484  H2  HOH A 988      41.864  -7.448  14.809  1.00 19.14           H
HETATM 3485  O   HOH A 989      43.073  -8.058  16.863  1.00  4.26           O
HETATM 3486  H1  HOH A 989      42.663  -8.400  17.512  1.00  5.15           H
HETATM 3487  H2  HOH A 989      43.855  -8.364  16.881  1.00  5.15           H
HETATM 3488  O   HOH A 990      41.967 -10.107  19.365  1.00 33.99           O
HETATM 3489  H1  HOH A 990      41.258 -10.523  19.191  1.00 40.83           H
HETATM 3490  H2  HOH A 990      41.931  -9.892  20.176  1.00 40.83           H
HETATM 3491  O   HOH A 991      41.588  -8.671  21.536  1.00 22.26           O
HETATM 3492  H1  HOH A 991      42.327  -8.475  21.885  1.00 26.75           H
HETATM 3493  H2  HOH A 991      41.016  -8.156  21.872  1.00 26.75           H
HETATM 3494  O   HOH A 992      44.939 -10.679  21.507  1.00 43.78           O
HETATM 3495  H1  HOH A 992      44.354 -10.973  20.981  1.00 52.57           H
HETATM 3496  H2  HOH A 992      44.629 -10.757  22.283  1.00 52.57           H
HETATM 3497  O   HOH A 993      38.227 -12.932  16.689  1.00 51.82           O
HETATM 3498  H1  HOH A 993      38.372 -12.164  16.997  1.00 62.23           H
HETATM 3499  H2  HOH A 993      37.995 -12.832  15.888  1.00 62.23           H
HETATM 3500  O   HOH A 994      36.856 -11.167  17.370  1.00 22.52           O
HETATM 3501  H1  HOH A 994      37.186 -10.553  17.840  1.00 27.07           H
HETATM 3502  H2  HOH A 994      36.109 -10.892  17.101  1.00 27.07           H
HETATM 3503  O   HOH A 995      38.555  -8.994  15.412  1.00 20.63           O
HETATM 3504  H1  HOH A 995      38.193  -9.727  15.221  1.00 24.80           H
HETATM 3505  H2  HOH A 995      38.399  -8.851  16.225  1.00 24.80           H
HETATM 3506  O   HOH A 996      36.187  -9.966  14.243  0.57 14.25           O
HETATM 3507  H1  HOH A 996      35.359 -10.024  14.372  0.57 17.14           H
HETATM 3508  H2  HOH A 996      36.386  -9.153  14.309  0.57 17.14           H
HETATM 3509  O   HOH A 997      36.364  -8.031  12.121  1.00 14.38           O
HETATM 3510  H1  HOH A 997      36.372  -8.133  11.287  1.00 17.30           H
HETATM 3511  H2  HOH A 997      35.740  -8.508  12.418  1.00 17.30           H
HETATM 3512  O   HOH A 998      36.403  -6.182  15.110  1.00 11.44           O
HETATM 3513  H1  HOH A 998      35.647  -6.086  14.757  1.00 13.77           H
HETATM 3514  H2  HOH A 998      36.324  -5.961  15.917  1.00 13.77           H
HETATM 3515  O   HOH A 999      32.862  -9.257  10.694  1.00 25.82           O
HETATM 3516  H1  HOH A 999      33.523  -9.180  10.181  1.00 31.03           H
HETATM 3517  H2  HOH A 999      33.166  -9.425  11.458  1.00 31.03           H
HETATM 3518  O   HOH A1000      30.889 -10.387  19.234  0.72 14.87           O
HETATM 3519  H1  HOH A1000      30.150 -10.028  19.057  0.72 17.89           H
HETATM 3520  H2  HOH A1000      31.239 -10.597  18.500  0.72 17.89           H
HETATM 3521  O   HOH A1001      33.301  -9.721  20.335  1.00 16.27           O
HETATM 3522  H1  HOH A1001      32.641 -10.109  19.988  1.00 19.57           H
HETATM 3523  H2  HOH A1001      33.006  -9.029  20.709  1.00 19.57           H
HETATM 3524  O   HOH A1002      34.722  -8.078  23.817  1.00 26.53           O
HETATM 3525  H1  HOH A1002      34.583  -8.896  23.683  1.00 31.88           H
HETATM 3526  H2  HOH A1002      35.539  -7.995  23.992  1.00 31.88           H
HETATM 3527  O   HOH A1003      31.179  -7.199  27.889  1.00 26.68           O
HETATM 3528  H1  HOH A1003      31.200  -6.386  27.680  1.00 32.05           H
HETATM 3529  H2  HOH A1003      31.738  -7.590  27.400  1.00 32.05           H
HETATM 3530  O   HOH A1004      33.118  -2.157  30.469  1.00 17.01           O
HETATM 3531  H1  HOH A1004      33.405  -1.943  29.710  1.00 20.46           H
HETATM 3532  H2  HOH A1004      32.386  -1.759  30.574  1.00 20.46           H
HETATM 3533  O   HOH A1005      35.931  -3.351  31.067  1.00 18.28           O
HETATM 3534  H1  HOH A1005      35.885  -4.093  30.675  1.00 21.98           H
HETATM 3535  H2  HOH A1005      35.188  -2.974  30.961  1.00 21.98           H
HETATM 3536  O   HOH A1006      30.545  -6.452  35.752  1.00 40.33           O
HETATM 3537  H1  HOH A1006      30.506  -7.277  35.902  1.00 48.44           H
HETATM 3538  H2  HOH A1006      30.049  -6.079  36.318  1.00 48.44           H
HETATM 3539  O   HOH A1007      42.354   3.947  31.211  1.00  7.46           O
HETATM 3540  H1  HOH A1007      42.630   3.399  31.785  1.00  8.99           H
HETATM 3541  H2  HOH A1007      41.536   3.789  31.099  1.00  8.99           H
HETATM 3542  O   HOH A1008      42.034   6.040  30.302  1.00 18.53           O
HETATM 3543  H1  HOH A1008      42.147   5.800  31.099  1.00 22.28           H
HETATM 3544  H2  HOH A1008      41.346   5.646  30.024  1.00 22.28           H
HETATM 3545  O   HOH A1009      45.474  -0.307  24.237  1.00 14.01           O
HETATM 3546  H1  HOH A1009      45.599   0.507  24.403  1.00 16.85           H
HETATM 3547  H2  HOH A1009      45.312  -0.365  23.415  1.00 16.85           H
HETATM 3548  O   HOH A1010      43.723  -2.220  24.876  1.00 14.27           O
HETATM 3549  H1  HOH A1010      44.145  -2.946  24.873  1.00 17.17           H
HETATM 3550  H2  HOH A1010      44.295  -1.606  24.829  1.00 17.17           H
HETATM 3551  O   HOH A1011      44.485  -3.364  27.848  1.00 14.78           O
HETATM 3552  H1  HOH A1011      44.453  -4.190  27.704  1.00 17.78           H
HETATM 3553  H2  HOH A1011      45.283  -3.128  27.732  1.00 17.78           H
HETATM 3554  O   HOH A1012      47.609  -4.083  12.006  1.00 11.35           O
HETATM 3555  H1  HOH A1012      47.651  -3.730  11.245  1.00 13.66           H
HETATM 3556  H2  HOH A1012      48.203  -4.677  12.031  1.00 13.66           H
HETATM 3557  O   HOH A1013      46.644  -5.250   6.887  1.00 22.53           O
HETATM 3558  H1  HOH A1013      46.613  -4.471   7.200  1.00 27.07           H
HETATM 3559  H2  HOH A1013      46.968  -5.739   7.488  1.00 27.07           H
HETATM 3560  O   HOH A1014      44.025  -6.691   6.797  1.00 18.37           O
HETATM 3561  H1  HOH A1014      44.241  -7.202   7.427  1.00 22.08           H
HETATM 3562  H2  HOH A1014      44.703  -6.608   6.308  1.00 22.08           H
HETATM 3563  O   HOH A1015      42.598  -7.997   8.353  1.00 35.67           O
HETATM 3564  H1  HOH A1015      42.595  -8.781   8.050  1.00 42.84           H
HETATM 3565  H2  HOH A1015      41.822  -7.694   8.248  1.00 42.84           H
HETATM 3566  O   HOH A1016      45.671 -10.149  10.396  1.00 18.46           O
HETATM 3567  H1  HOH A1016      45.915 -10.950  10.322  1.00 22.19           H
HETATM 3568  H2  HOH A1016      46.369  -9.689  10.474  1.00 22.19           H
HETATM 3569  O   HOH A1017      46.762  -3.384   1.432  1.00 27.40           O
HETATM 3570  H1  HOH A1017      47.326  -2.865   1.089  1.00 32.93           H
HETATM 3571  H2  HOH A1017      46.930  -4.154   1.141  1.00 32.93           H
HETATM 3572  O   HOH A1018      40.655   7.630   0.445  1.00 82.55           O
HETATM 3573  H1  HOH A1018      40.330   7.164   1.065  1.00 99.10           H
HETATM 3574  H2  HOH A1018      40.008   7.944   0.013  1.00 99.10           H
HETATM 3575  O   HOH A1019      38.532  11.386   3.042  1.00 27.41           O
HETATM 3576  H1  HOH A1019      37.923  11.964   3.067  1.00 32.93           H
HETATM 3577  H2  HOH A1019      38.701  11.247   2.231  1.00 32.93           H
HETATM 3578  O   HOH A1020      34.729  12.400   3.500  1.00 27.55           O
HETATM 3579  H1  HOH A1020      35.026  12.970   4.041  1.00 33.11           H
HETATM 3580  H2  HOH A1020      35.349  11.849   3.364  1.00 33.11           H
HETATM 3581  O   HOH A1021      35.717  12.606   5.828  1.00 19.79           O
HETATM 3582  H1  HOH A1021      36.132  12.000   6.235  1.00 23.79           H
HETATM 3583  H2  HOH A1021      35.096  12.856   6.334  1.00 23.79           H
HETATM 3584  O   HOH A1022      28.556  14.215   1.531  1.00 26.02           O
HETATM 3585  H1  HOH A1022      28.224  13.698   2.104  1.00 31.27           H
HETATM 3586  H2  HOH A1022      29.310  13.903   1.332  1.00 31.27           H
HETATM 3587  O   HOH A1023      25.235  13.192   1.664  1.00 14.08           O
HETATM 3588  H1  HOH A1023      24.524  13.088   2.098  1.00 16.94           H
HETATM 3589  H2  HOH A1023      25.868  13.053   2.198  1.00 16.94           H
HETATM 3590  O   HOH A1024      25.918  12.976  -0.999  1.00 28.83           O
HETATM 3591  H1  HOH A1024      26.754  12.942  -0.926  1.00 34.63           H
HETATM 3592  H2  HOH A1024      25.607  13.003  -0.219  1.00 34.63           H
HETATM 3593  O   HOH A1025      33.382   7.955  -2.563  0.67 24.81           O
HETATM 3594  H1  HOH A1025      33.354   8.750  -2.832  0.67 29.82           H
HETATM 3595  H2  HOH A1025      33.901   7.542  -3.078  0.67 29.82           H
HETATM 3596  O   HOH A1026      41.516   8.548   8.834  1.00 22.54           O
HETATM 3597  H1  HOH A1026      40.915   8.642   9.413  1.00 27.10           H
HETATM 3598  H2  HOH A1026      41.392   7.799   8.475  1.00 27.10           H
HETATM 3599  O   HOH A1027      24.921  13.604   8.299  1.00 15.90           O
HETATM 3600  H1  HOH A1027      24.827  12.990   7.732  1.00 19.12           H
HETATM 3601  H2  HOH A1027      25.738  13.801   8.310  1.00 19.12           H
HETATM 3602  O   HOH A1028      24.035   7.479  23.178  1.00 15.96           O
HETATM 3603  H1  HOH A1028      23.588   7.070  22.596  1.00 19.19           H
HETATM 3604  H2  HOH A1028      23.491   7.742  23.762  1.00 19.19           H
HETATM 3605  O   HOH A1029      18.362  -0.375  25.337  1.00 19.52           O
HETATM 3606  H1  HOH A1029      18.350  -0.861  24.652  1.00 23.46           H
HETATM 3607  H2  HOH A1029      18.402  -0.890  26.000  1.00 23.46           H
HETATM 3608  O   HOH A1030      45.488  10.108  20.933  1.00 22.54           O
HETATM 3609  H1  HOH A1030      44.940   9.951  21.550  1.00 27.09           H
HETATM 3610  H2  HOH A1030      45.747   9.364  20.643  1.00 27.09           H
HETATM 3611  O   HOH A1031      11.500   8.271  -2.917  1.00 15.16           O
HETATM 3612  H1  HOH A1031      11.528   9.017  -2.532  1.00 18.24           H
HETATM 3613  H2  HOH A1031      11.822   7.710  -2.381  1.00 18.24           H
HETATM 3614  O   HOH A1032       9.355   9.149  -4.472  0.62 19.54           O
HETATM 3615  H1  HOH A1032      10.071   9.194  -4.034  0.62 23.49           H
HETATM 3616  H2  HOH A1032       9.208   8.334  -4.613  0.62 23.49           H
HETATM 3617  O   HOH A1033      17.697  -9.716  25.954  0.48 18.38           O
HETATM 3618  H1  HOH A1033      18.070  -8.999  25.723  0.48 22.10           H
HETATM 3619  H2  HOH A1033      17.048  -9.831  25.434  0.48 22.10           H
HETATM 3620  O   HOH A1034      10.555  12.269  -2.858  1.00 34.72           O
HETATM 3621  H1  HOH A1034      10.476  11.854  -3.584  1.00 41.70           H
HETATM 3622  H2  HOH A1034      10.989  11.770  -2.340  1.00 41.70           H
HETATM 3623  O   HOH A1035      25.322  -7.186   2.039  1.00 22.95           O
HETATM 3624  H1  HOH A1035      25.448  -7.000   1.229  1.00 27.58           H
HETATM 3625  H2  HOH A1035      25.023  -6.491   2.404  1.00 27.58           H
HETATM 3626  O   HOH A1036      36.852 -14.854  17.593  0.60 20.51           O
HETATM 3627  H1  HOH A1036      37.603 -14.634  17.289  0.60 24.65           H
HETATM 3628  H2  HOH A1036      36.305 -14.272  17.333  0.60 24.65           H
HETATM 3629  O   HOH A1037      20.617  -3.435  18.933  1.00  7.60           O
HETATM 3630  H1  HOH A1037      20.222  -3.454  18.192  1.00  9.16           H
HETATM 3631  H2  HOH A1037      21.149  -2.785  18.908  1.00  9.16           H
HETATM 3632  O   HOH A1038      20.427   6.950  15.583  1.00  8.93           O
HETATM 3633  H1  HOH A1038      20.492   6.468  14.898  1.00 10.76           H
HETATM 3634  H2  HOH A1038      20.593   6.458  16.243  1.00 10.76           H
HETATM 3635  O   HOH A1039      19.794   5.583  17.933  1.00 10.55           O
HETATM 3636  H1  HOH A1039      20.091   4.863  17.616  1.00 12.70           H
HETATM 3637  H2  HOH A1039      20.412   5.919  18.392  1.00 12.70           H
HETATM 3638  O   HOH A1040      18.668  -6.498  11.910  1.00 11.58           O
HETATM 3639  H1  HOH A1040      18.300  -7.213  12.152  1.00 13.93           H
HETATM 3640  H2  HOH A1040      19.185  -6.692  11.277  1.00 13.93           H
TER
HETATM 3641  O   HOH B 905       9.673 -13.115   9.874  1.00 26.14           O
HETATM 3642  H1  HOH B 905       9.465 -12.816   9.117  1.00 31.41           H
HETATM 3643  H2  HOH B 905       8.963 -13.388  10.231  1.00 31.41           H
HETATM 3644  O   HOH B 906      13.758 -10.035  10.988  1.00 20.93           O
HETATM 3645  H1  HOH B 906      14.541 -10.238  10.763  1.00 25.16           H
HETATM 3646  H2  HOH B 906      13.419  -9.620  10.341  1.00 25.16           H
HETATM 3647  O   HOH B 907      16.328 -10.331  11.238  0.59 20.00           O
HETATM 3648  H1  HOH B 907      16.874 -10.372  11.875  0.59 24.04           H
HETATM 3649  H2  HOH B 907      16.763 -10.092  10.560  0.59 24.04           H
HETATM 3650  O   HOH B 908      17.064 -10.955  14.334  1.00 10.76           O
HETATM 3651  H1  HOH B 908      16.296 -10.687  14.128  1.00 12.96           H
HETATM 3652  H2  HOH B 908      17.026 -11.794  14.372  1.00 12.96           H
HETATM 3653  O   HOH B 909      18.935  -8.969  13.745  1.00 17.17           O
HETATM 3654  H1  HOH B 909      18.953  -9.808  13.768  1.00 20.64           H
HETATM 3655  H2  HOH B 909      19.075  -8.701  14.528  1.00 20.64           H
HETATM 3656  O   HOH B 910      17.743  -8.667   3.653  1.00 34.84           O
HETATM 3657  H1  HOH B 910      17.881  -8.752   2.829  1.00 41.85           H
HETATM 3658  H2  HOH B 910      16.934  -8.852   3.784  1.00 41.85           H
HETATM 3659  O   HOH B 911      14.564  -7.265   5.156  1.00 22.59           O
HETATM 3660  H1  HOH B 911      14.423  -6.661   5.722  1.00 27.15           H
HETATM 3661  H2  HOH B 911      14.591  -7.991   5.578  1.00 27.15           H
HETATM 3662  O   HOH B 912      13.631  -9.551   6.482  1.00 32.00           O
HETATM 3663  H1  HOH B 912      13.305  -9.272   7.204  1.00 38.44           H
HETATM 3664  H2  HOH B 912      13.040  -9.450   5.894  1.00 38.44           H
HETATM 3665  O   HOH B 913       9.933  -8.445   5.740  1.00 20.18           O
HETATM 3666  H1  HOH B 913       9.330  -7.866   5.661  1.00 24.26           H
HETATM 3667  H2  HOH B 913      10.320  -8.295   6.470  1.00 24.26           H
HETATM 3668  O   HOH B 914       9.127  -6.014   9.719  1.00  9.97           O
HETATM 3669  H1  HOH B 914       8.488  -5.559   9.417  1.00 12.01           H
HETATM 3670  H2  HOH B 914       9.442  -6.448   9.072  1.00 12.01           H
HETATM 3671  O   HOH B 915       3.669  -8.450   4.971  1.00 13.78           O
HETATM 3672  H1  HOH B 915       3.804  -9.141   4.513  1.00 16.58           H
HETATM 3673  H2  HOH B 915       4.417  -8.205   5.267  1.00 16.58           H
HETATM 3674  O   HOH B 916       2.898 -11.035   3.581  0.97 23.70           O
HETATM 3675  H1  HOH B 916       3.455 -11.300   3.011  0.97 28.48           H
HETATM 3676  H2  HOH B 916       3.078 -11.431   4.299  0.97 28.48           H
HETATM 3677  O   HOH B 917       1.804 -12.967  10.731  1.00 23.88           O
HETATM 3678  H1  HOH B 917       2.188 -12.307  11.082  1.00 28.70           H
HETATM 3679  H2  HOH B 917       1.945 -12.918   9.905  1.00 28.70           H
HETATM 3680  O   HOH B 918      -1.295 -10.267  10.087  1.00 16.57           O
HETATM 3681  H1  HOH B 918      -2.127 -10.202  10.181  1.00 19.93           H
HETATM 3682  H2  HOH B 918      -0.995 -10.596  10.799  1.00 19.93           H
HETATM 3683  O   HOH B 919      -2.926  -8.452   8.894  0.54 13.23           O
HETATM 3684  H1  HOH B 919      -2.467  -9.014   8.471  0.54 15.92           H
HETATM 3685  H2  HOH B 919      -3.301  -7.964   8.322  0.54 15.92           H
HETATM 3686  O   HOH B 920      -3.983  -4.493   4.303  1.00 19.54           O
HETATM 3687  H1  HOH B 920      -3.275  -4.603   4.742  1.00 23.49           H
HETATM 3688  H2  HOH B 920      -4.270  -5.258   4.110  1.00 23.49           H
HETATM 3689  O   HOH B 921      -2.069   0.699   9.442  1.00  8.66           O
HETATM 3690  H1  HOH B 921      -1.316   0.746   9.074  1.00 10.43           H
HETATM 3691  H2  HOH B 921      -2.640   0.680   8.826  1.00 10.43           H
HETATM 3692  O   HOH B 922      -3.262   4.310   9.856  1.00 14.18           O
HETATM 3693  H1  HOH B 922      -3.996   4.335   9.448  1.00 17.06           H
HETATM 3694  H2  HOH B 922      -2.669   4.162   9.280  1.00 17.06           H
HETATM 3695  O   HOH B 923      -4.335   8.730  11.583  1.00 28.10           O
HETATM 3696  H1  HOH B 923      -4.223   8.647  12.411  1.00 33.76           H
HETATM 3697  H2  HOH B 923      -5.164   8.712  11.446  1.00 33.76           H
HETATM 3698  O   HOH B 924      -6.215  10.122  10.128  1.00 37.07           O
HETATM 3699  H1  HOH B 924      -6.515  10.806  10.512  1.00 44.52           H
HETATM 3700  H2  HOH B 924      -6.385  10.210   9.310  1.00 44.52           H
HETATM 3701  O   HOH B 925      -3.813  13.673   9.310  1.00 16.96           O
HETATM 3702  H1  HOH B 925      -3.616  13.697   8.494  1.00 20.39           H
HETATM 3703  H2  HOH B 925      -3.507  14.375   9.655  1.00 20.39           H
HETATM 3704  O   HOH B 926       3.783  15.107  10.142  1.00 33.32           O
HETATM 3705  H1  HOH B 926       3.350  15.732   9.785  1.00 40.03           H
HETATM 3706  H2  HOH B 926       3.636  15.151  10.968  1.00 40.03           H
HETATM 3707  O   HOH B 927       5.931  14.262   8.121  1.00 29.15           O
HETATM 3708  H1  HOH B 927       5.378  14.419   8.734  1.00 35.02           H
HETATM 3709  H2  HOH B 927       6.682  14.179   8.488  1.00 35.02           H
HETATM 3710  O   HOH B 928       8.650  13.972   9.750  1.00 16.22           O
HETATM 3711  H1  HOH B 928       9.321  14.195   9.297  1.00 19.50           H
HETATM 3712  H2  HOH B 928       8.686  14.408  10.467  1.00 19.50           H
HETATM 3713  O   HOH B 929       8.428  15.039  12.257  1.00 25.17           O
HETATM 3714  H1  HOH B 929       9.054  15.050  12.817  1.00 30.24           H
HETATM 3715  H2  HOH B 929       7.902  15.658  12.469  1.00 30.24           H
HETATM 3716  O   HOH B 930      16.631  14.889  12.460  1.00 23.82           O
HETATM 3717  H1  HOH B 930      16.153  14.199  12.434  1.00 28.62           H
HETATM 3718  H2  HOH B 930      17.430  14.631  12.497  1.00 28.62           H
HETATM 3719  O   HOH B 931      18.815  13.392  12.144  1.00 14.05           O
HETATM 3720  H1  HOH B 931      19.188  13.056  11.470  1.00 16.90           H
HETATM 3721  H2  HOH B 931      19.217  13.092  12.818  1.00 16.90           H
HETATM 3722  O   HOH B 932      20.734  15.872  12.145  1.00 14.78           O
HETATM 3723  H1  HOH B 932      20.096  15.332  12.061  1.00 17.78           H
HETATM 3724  H2  HOH B 932      20.848  16.231  11.394  1.00 17.78           H
HETATM 3725  O   HOH B 933      19.215  17.039   8.160  1.00 17.81           O
HETATM 3726  H1  HOH B 933      19.107  17.812   8.469  1.00 21.41           H
HETATM 3727  H2  HOH B 933      18.590  16.907   7.614  1.00 21.41           H
HETATM 3728  O   HOH B 934      18.987  18.142   5.672  1.00 22.69           O
HETATM 3729  H1  HOH B 934      18.468  18.795   5.767  1.00 27.27           H
HETATM 3730  H2  HOH B 934      18.522  17.499   5.399  1.00 27.27           H
HETATM 3731  O   HOH B 935      21.177  18.302   4.233  1.00 27.38           O
HETATM 3732  H1  HOH B 935      21.753  18.908   4.150  1.00 32.89           H
HETATM 3733  H2  HOH B 935      20.632  18.564   4.816  1.00 32.89           H
HETATM 3734  O   HOH B 936      15.226  17.846   3.038  1.00 37.20           O
HETATM 3735  H1  HOH B 936      15.234  18.611   2.692  1.00 44.68           H
HETATM 3736  H2  HOH B 936      15.536  17.927   3.814  1.00 44.68           H
HETATM 3737  O   HOH B 937      25.362  17.563  20.439  1.00 35.72           O
HETATM 3738  H1  HOH B 937      26.081  17.452  20.860  1.00 42.90           H
HETATM 3739  H2  HOH B 937      25.099  16.801  20.204  1.00 42.90           H
HETATM 3740  O   HOH B 938      23.666  -9.416  27.083  1.00 29.37           O
HETATM 3741  H1  HOH B 938      23.530  -9.731  26.316  1.00 35.29           H
HETATM 3742  H2  HOH B 938      24.329  -8.903  27.021  1.00 35.29           H
HETATM 3743  O   HOH B 939      20.134  -8.218  28.081  0.65 13.42           O
HETATM 3744  H1  HOH B 939      19.554  -7.959  27.532  0.65 16.14           H
HETATM 3745  H2  HOH B 939      20.619  -8.773  27.678  0.65 16.14           H
HETATM 3746  O   HOH B 940      19.089 -13.207  24.343  1.00 19.26           O
HETATM 3747  H1  HOH B 940      19.348 -14.006  24.353  1.00 23.15           H
HETATM 3748  H2  HOH B 940      18.478 -13.143  24.915  1.00 23.15           H
HETATM 3749  O   HOH B 941      13.984 -11.653  26.142  0.62 21.44           O
HETATM 3750  H1  HOH B 941      13.323 -11.251  25.815  0.62 25.77           H
HETATM 3751  H2  HOH B 941      14.664 -11.373  25.736  0.62 25.77           H
HETATM 3752  O   HOH B 942      11.159 -10.266  25.482  1.00 15.22           O
HETATM 3753  H1  HOH B 942      11.408 -10.114  26.270  1.00 18.31           H
HETATM 3754  H2  HOH B 942      10.329 -10.392  25.509  1.00 18.31           H
HETATM 3755  O   HOH B 943      11.941  -7.872  26.947  1.00 17.23           O
HETATM 3756  H1  HOH B 943      12.175  -7.124  26.645  1.00 20.72           H
HETATM 3757  H2  HOH B 943      12.100  -7.861  27.772  1.00 20.72           H
HETATM 3758  O   HOH B 944      12.939  -5.445  26.036  1.00 37.53           O
HETATM 3759  H1  HOH B 944      13.740  -5.632  25.864  1.00 45.08           H
HETATM 3760  H2  HOH B 944      12.789  -4.689  25.701  1.00 45.08           H
HETATM 3761  O   HOH B 945      11.942  -1.401  26.216  1.00 19.81           O
HETATM 3762  H1  HOH B 945      11.158  -1.118  26.324  1.00 23.82           H
HETATM 3763  H2  HOH B 945      11.913  -1.964  25.592  1.00 23.82           H
HETATM 3764  O   HOH B 946       7.725  -0.892  23.908  1.00 10.95           O
HETATM 3765  H1  HOH B 946       8.148  -0.891  24.634  1.00 13.18           H
HETATM 3766  H2  HOH B 946       8.273  -1.107  23.308  1.00 13.18           H
HETATM 3767  O   HOH B 947       4.737   4.357  22.598  1.00 25.82           O
HETATM 3768  H1  HOH B 947       4.361   4.024  23.271  1.00 31.02           H
HETATM 3769  H2  HOH B 947       5.557   4.187  22.669  1.00 31.02           H
HETATM 3770  O   HOH B 948       4.683   5.267  19.912  1.00 19.65           O
HETATM 3771  H1  HOH B 948       3.886   5.505  19.792  1.00 23.63           H
HETATM 3772  H2  HOH B 948       4.689   4.767  20.586  1.00 23.63           H
HETATM 3773  O   HOH B 949       1.853   5.812  20.001  0.85 19.80           O
HETATM 3774  H1  HOH B 949       1.473   5.569  20.710  0.85 23.80           H
HETATM 3775  H2  HOH B 949       2.117   6.600  20.125  0.85 23.80           H
HETATM 3776  O   HOH B 950       0.781   7.618  19.210  0.46 22.73           O
HETATM 3777  H1  HOH B 950       0.447   6.918  18.887  0.46 27.32           H
HETATM 3778  H2  HOH B 950       1.140   8.032  18.574  0.46 27.32           H
HETATM 3779  O   HOH B 951      -2.257   9.594  16.847  1.00 16.71           O
HETATM 3780  H1  HOH B 951      -2.883  10.032  17.196  1.00 20.09           H
HETATM 3781  H2  HOH B 951      -1.600   9.652  17.367  1.00 20.09           H
HETATM 3782  O   HOH B 952      -6.176   5.532  17.190  0.75 15.49           O
HETATM 3783  H1  HOH B 952      -6.768   5.170  16.716  0.75 18.63           H
HETATM 3784  H2  HOH B 952      -5.676   5.961  16.668  0.75 18.63           H
HETATM 3785  O   HOH B 953      -6.633   3.086  15.940  1.00 14.52           O
HETATM 3786  H1  HOH B 953      -6.318   3.118  16.718  1.00 17.47           H
HETATM 3787  H2  HOH B 953      -6.026   2.784  15.445  1.00 17.47           H
HETATM 3788  O   HOH B 954      -0.310   3.017  21.863  1.00 33.25           O
HETATM 3789  H1  HOH B 954      -0.858   2.419  22.080  1.00 39.95           H
HETATM 3790  H2  HOH B 954       0.458   2.692  21.966  1.00 39.95           H
HETATM 3791  O   HOH B 955       1.324   4.857  22.763  1.00 55.39           O
HETATM 3792  H1  HOH B 955       0.513   4.640  22.754  1.00 66.51           H
HETATM 3793  H2  HOH B 955       1.767   4.143  22.740  1.00 66.51           H
HETATM 3794  O   HOH B 956       2.673   2.436  21.560  1.00 19.27           O
HETATM 3795  H1  HOH B 956       3.356   2.872  21.782  1.00 23.17           H
HETATM 3796  H2  HOH B 956       2.699   1.712  21.985  1.00 23.17           H
HETATM 3797  O   HOH B 957       4.219   1.808  18.763  1.00 10.34           O
HETATM 3798  H1  HOH B 957       4.305   1.229  19.366  1.00 12.45           H
HETATM 3799  H2  HOH B 957       4.994   2.020  18.518  1.00 12.45           H
HETATM 3800  O   HOH B 958       5.662   8.201  19.369  1.00 11.46           O
HETATM 3801  H1  HOH B 958       5.490   8.675  20.040  1.00 13.79           H
HETATM 3802  H2  HOH B 958       6.394   7.819  19.523  1.00 13.79           H
HETATM 3803  O   HOH B 959       8.264   6.819  20.730  1.00 33.33           O
HETATM 3804  H1  HOH B 959       7.829   6.131  20.938  1.00 40.04           H
HETATM 3805  H2  HOH B 959       8.634   7.094  21.432  1.00 40.04           H
HETATM 3806  O   HOH B 960      10.230   6.100  19.071  1.00 19.28           O
HETATM 3807  H1  HOH B 960       9.496   6.448  19.286  1.00 23.17           H
HETATM 3808  H2  HOH B 960      10.393   6.344  18.284  1.00 23.17           H
HETATM 3809  O   HOH B 961      11.986   7.921  19.917  1.00 27.77           O
HETATM 3810  H1  HOH B 961      11.381   8.499  19.995  1.00 33.36           H
HETATM 3811  H2  HOH B 961      11.610   7.171  19.947  1.00 33.36           H
HETATM 3812  O   HOH B 962      14.914   8.157  20.521  1.00 19.96           O
HETATM 3813  H1  HOH B 962      14.238   7.875  20.109  1.00 23.99           H
HETATM 3814  H2  HOH B 962      14.686   8.869  20.904  1.00 23.99           H
HETATM 3815  O   HOH B 963      11.035   6.185  22.607  1.00 26.65           O
HETATM 3816  H1  HOH B 963      10.422   5.823  22.161  1.00 32.02           H
HETATM 3817  H2  HOH B 963      11.639   5.608  22.702  1.00 32.02           H
HETATM 3818  O   HOH B 964       8.881   5.589  24.853  0.86 26.48           O
HETATM 3819  H1  HOH B 964       9.670   5.346  24.696  0.86 31.82           H
HETATM 3820  H2  HOH B 964       8.396   5.231  24.269  0.86 31.82           H
HETATM 3821  O   HOH B 965      16.937   4.587  23.491  1.00 25.35           O
HETATM 3822  H1  HOH B 965      16.313   4.317  23.984  1.00 30.46           H
HETATM 3823  H2  HOH B 965      17.539   4.002  23.519  1.00 30.46           H
HETATM 3824  O   HOH B 966      24.233  14.115  19.262  1.00 43.48           O
HETATM 3825  H1  HOH B 966      24.082  14.293  18.455  1.00 52.22           H
HETATM 3826  H2  HOH B 966      25.064  14.009  19.336  1.00 52.22           H
HETATM 3827  O   HOH B 967      25.604  14.795  17.428  1.00 14.82           O
HETATM 3828  H1  HOH B 967      26.383  14.492  17.347  1.00 17.82           H
HETATM 3829  H2  HOH B 967      25.348  15.017  16.660  1.00 17.82           H
HETATM 3830  O   HOH B 968      25.552  17.396  17.515  1.00 20.31           O
HETATM 3831  H1  HOH B 968      25.808  16.973  18.195  1.00 24.42           H
HETATM 3832  H2  HOH B 968      25.308  18.155  17.779  1.00 24.42           H
HETATM 3833  O   HOH B 969      30.927  12.773   1.529  1.00 19.78           O
HETATM 3834  H1  HOH B 969      31.004  12.312   0.831  1.00 23.78           H
HETATM 3835  H2  HOH B 969      31.030  12.250   2.178  1.00 23.78           H
HETATM 3836  O   HOH B 970      31.865  11.128  -2.386  0.58 21.75           O
HETATM 3837  H1  HOH B 970      31.291  11.161  -2.998  0.58 26.15           H
HETATM 3838  H2  HOH B 970      31.494  11.418  -1.690  0.58 26.15           H
HETATM 3839  O   HOH B 971      16.959  17.052  14.418  1.00 21.64           O
HETATM 3840  H1  HOH B 971      16.843  17.368  13.648  1.00 26.00           H
HETATM 3841  H2  HOH B 971      16.883  16.218  14.352  1.00 26.00           H
HETATM 3842  O   HOH B 972      16.360  14.295  16.032  0.58 15.64           O
HETATM 3843  H1  HOH B 972      16.019  15.063  16.015  0.58 18.82           H
HETATM 3844  H2  HOH B 972      17.174  14.395  16.215  0.58 18.82           H
HETATM 3845  O   HOH B 973      16.267  13.207  17.312  0.46 12.88           O
HETATM 3846  H1  HOH B 973      15.558  13.626  17.478  0.46 15.50           H
HETATM 3847  H2  HOH B 973      16.088  12.662  16.697  0.46 15.50           H
HETATM 3848  O   HOH B 974      19.829  12.606  19.299  1.00 17.08           O
HETATM 3849  H1  HOH B 974      19.027  12.817  19.162  1.00 20.54           H
HETATM 3850  H2  HOH B 974      19.828  12.042  19.921  1.00 20.54           H
HETATM 3851  O   HOH B 975      19.551  16.840  21.769  1.00 52.54           O
HETATM 3852  H1  HOH B 975      19.952  16.335  22.306  1.00 63.09           H
HETATM 3853  H2  HOH B 975      18.844  17.088  22.150  1.00 63.09           H
HETATM 3854  O   HOH B 976       7.963  -9.911  24.629  1.00 16.94           O
HETATM 3855  H1  HOH B 976       8.350  -9.929  23.884  1.00 20.38           H
HETATM 3856  H2  HOH B 976       8.430  -9.427  25.133  1.00 20.38           H
HETATM 3857  O   HOH B 977      -0.763  -8.152  24.124  1.00 21.69           O
HETATM 3858  H1  HOH B 977      -1.548  -8.290  24.390  1.00 26.07           H
HETATM 3859  H2  HOH B 977      -0.628  -7.325  24.185  1.00 26.07           H
HETATM 3860  O   HOH B 978      -0.453  -5.177  24.223  1.00 30.04           O
HETATM 3861  H1  HOH B 978       0.273  -5.321  23.826  1.00 36.09           H
HETATM 3862  H2  HOH B 978      -0.467  -4.359  24.416  1.00 36.09           H
HETATM 3863  O   HOH B 979      -2.322  -6.495  19.906  1.00 13.86           O
HETATM 3864  H1  HOH B 979      -2.652  -6.266  19.168  1.00 16.67           H
HETATM 3865  H2  HOH B 979      -2.788  -6.132  20.503  1.00 16.67           H
HETATM 3866  O   HOH B 980      -3.792  -8.437  17.551  1.00 12.13           O
HETATM 3867  H1  HOH B 980      -4.023  -7.630  17.550  1.00 14.60           H
HETATM 3868  H2  HOH B 980      -4.174  -8.801  16.898  1.00 14.60           H
HETATM 3869  O   HOH B 981      -3.061 -14.694  16.039  1.00 22.14           O
HETATM 3870  H1  HOH B 981      -3.192 -14.703  16.869  1.00 26.61           H
HETATM 3871  H2  HOH B 981      -2.345 -15.111  15.902  1.00 26.61           H
HETATM 3872  O   HOH B 982      -4.204 -16.999  14.991  1.00 24.30           O
HETATM 3873  H1  HOH B 982      -3.471 -17.360  15.185  1.00 29.20           H
HETATM 3874  H2  HOH B 982      -4.160 -16.203  15.255  1.00 29.20           H
HETATM 3875  O   HOH B 983       9.445  -5.056   1.633  1.00 22.11           O
HETATM 3876  H1  HOH B 983       8.941  -5.326   2.249  1.00 26.58           H
HETATM 3877  H2  HOH B 983       9.964  -4.491   1.974  1.00 26.58           H
HETATM 3878  O   HOH B 984       4.698  -4.285  -0.318  0.59 22.04           O
HETATM 3879  H1  HOH B 984       4.527  -4.210   0.501  0.59 26.49           H
HETATM 3880  H2  HOH B 984       5.191  -3.636  -0.523  0.59 26.49           H
HETATM 3881  O   HOH B 985       6.421   4.417  -1.545  1.00 13.96           O
HETATM 3882  H1  HOH B 985       6.048   4.170  -0.834  1.00 16.79           H
HETATM 3883  H2  HOH B 985       6.324   5.250  -1.592  1.00 16.79           H
HETATM 3884  O   HOH B 986       7.672   6.768  -2.120  1.00 17.81           O
HETATM 3885  H1  HOH B 986       6.983   7.247  -2.154  1.00 21.41           H
HETATM 3886  H2  HOH B 986       8.070   6.863  -2.854  1.00 21.41           H
HETATM 3887  O   HOH B 987       9.661   6.268  -3.587  1.00 22.85           O
HETATM 3888  H1  HOH B 987      10.148   6.589  -2.982  1.00 27.46           H
HETATM 3889  H2  HOH B 987       9.538   5.459  -3.395  1.00 27.46           H
HETATM 3890  O   HOH B 988      17.097   0.972  -0.920  1.00 15.95           O
HETATM 3891  H1  HOH B 988      17.323   1.594  -0.403  1.00 19.18           H
HETATM 3892  H2  HOH B 988      16.432   1.247  -1.354  1.00 19.18           H
HETATM 3893  O   HOH B 989       3.315  10.531   7.467  1.00 27.87           O
HETATM 3894  H1  HOH B 989       3.422   9.855   7.954  1.00 33.49           H
HETATM 3895  H2  HOH B 989       2.619  10.399   7.016  1.00 33.49           H
HETATM 3896  O   HOH B 990      -2.431   7.405  -2.661  1.00  9.85           O
HETATM 3897  H1  HOH B 990      -2.447   8.243  -2.717  1.00 11.86           H
HETATM 3898  H2  HOH B 990      -3.012   7.116  -3.194  1.00 11.86           H
HETATM 3899  O   HOH B 991      -1.966   9.878  -4.669  1.00 21.33           O
HETATM 3900  H1  HOH B 991      -1.499   9.313  -4.257  1.00 25.64           H
HETATM 3901  H2  HOH B 991      -1.587  10.015  -5.406  1.00 25.64           H
HETATM 3902  O   HOH B 992      20.681  -3.954   7.838  1.00 12.20           O
HETATM 3903  H1  HOH B 992      20.711  -3.119   7.749  1.00 14.68           H
HETATM 3904  H2  HOH B 992      20.401  -4.105   8.616  1.00 14.68           H
TER
END
