# Supplementary material for: High-throughput quantum-mechanics/molecular-mechanics (ONIOM) macromolecular crystallographic refinement with PHENIX/DivCon: the impact of mixed Hamiltonian methods on ligand and protein structure
Source: Acta Crystallogr D Struct Biol. 2018 Oct 29;74(Pt 11):1063–77. doi: 10.1107/S2059798318012913 (PMC6213575; doi:10.1107/S2059798318012913)
Supplement: Supplementary file 4 [file d-74-01063-sup4.gz › results_PHENIX/1L2S-H_refine_001.pdb]

REMARK Date 2017-01-10 Time 17:52:04 EST -0500 (1484088724.14 s)
REMARK PHENIX refinement
REMARK 
REMARK ****************** INPUT FILES AND LABELS ******************************
REMARK Reflections:
REMARK   file name      : 1L2S.sf
REMARK   labels         : ['r1l2ssf,wavelength_id=1,_refln.F_meas_au,_refln.F_meas_sigma_au']
REMARK R-free flags:
REMARK   file name      : 1L2S.sf
REMARK   label          : r1l2ssf,wavelength_id=1,_refln.status
REMARK   test_flag_value: 0
REMARK Model file name(s): 
REMARK   /scratch/oleg/2711062.gondor.quantumbioinc.com/1L2S-H.pdb
REMARK 
REMARK ******************** REFINEMENT SUMMARY: QUICK FACTS *******************
REMARK Start: r_work = 0.1692 r_free = 0.1969 bonds = 0.015 angles = 1.576
REMARK Final: r_work = 0.1512 r_free = 0.1894 bonds = 0.011 angles = 1.046
REMARK ************************************************************************
REMARK 
REMARK ****************** REFINEMENT STATISTICS STEP BY STEP ******************
REMARK leading digit, like 1_, means number of macro-cycle                     
REMARK 0    : statistics at the very beginning when nothing is done yet        
REMARK 1_bss: bulk solvent correction and/or (anisotropic) scaling             
REMARK 1_xyz: refinement of coordinates                                        
REMARK 1_adp: refinement of ADPs (Atomic Displacement Parameters)              
REMARK 1_occ: refinement of occupancies                                        
REMARK ------------------------------------------------------------------------
REMARK  stage       r-work r-free bonds angles b_min b_max b_ave n_water shift
REMARK       0    : 0.2353 0.2455 0.015  1.58  10.9  57.0  24.2 1056      0.000
REMARK       1_bss: 0.1692 0.1969 0.015  1.58  10.9  57.0  24.2 1056      0.000
REMARK 1_settarget: 0.1692 0.1969 0.015  1.58  10.9  57.0  24.2 1056      0.000
REMARK       1_nqh: 0.1692 0.1971 0.015  1.58  10.9  57.0  24.2 1056      0.005
REMARK    1_weight: 0.1692 0.1971 0.015  1.58  10.9  57.0  24.2 1056      0.005
REMARK    1_checkH: 0.1695 0.1972 0.015  1.58  10.9  57.0  24.2 1056      0.431
REMARK    1_xyzrec: 0.1612 0.1967 0.013  1.10  10.9  57.0  24.2 1056      0.509
REMARK    1_checkH: 0.1612 0.1968 0.013  1.10  10.9  57.0  24.2 1056      0.508
REMARK   1_regHxyz: 0.1616 0.1968 0.013  1.10  10.9  57.0  24.2 1056      0.513
REMARK       1_adp: 0.1562 0.1954 0.013  1.10   8.1  60.0  24.4 1056      0.513
REMARK   1_regHadp: 0.1559 0.1952 0.013  1.10   8.1  60.0  24.4 1056      0.513
REMARK       1_occ: 0.1556 0.1953 0.013  1.10   8.1  60.0  24.4 1056      0.513
REMARK       2_bss: 0.1554 0.1953 0.013  1.10   8.2  60.1  24.5 1056      0.513
REMARK 2_settarget: 0.1554 0.1953 0.013  1.10   8.2  60.1  24.5 1056      0.513
REMARK 2_updatecdl: 0.1554 0.1953 0.013  1.12   8.2  60.1  24.5 1056      0.513
REMARK       2_nqh: 0.1554 0.1953 0.013  1.12   8.2  60.1  24.5 1056      0.513
REMARK    2_weight: 0.1554 0.1953 0.013  1.12   8.2  60.1  24.5 1056      0.513
REMARK    2_checkH: 0.1554 0.1954 0.013  1.12   8.2  60.1  24.5 1056      0.513
REMARK    2_xyzrec: 0.1541 0.1893 0.010  1.01   8.2  60.1  24.5 1056      0.512
REMARK    2_checkH: 0.1541 0.1893 0.010  1.01   8.2  60.1  24.5 1056      0.512
REMARK   2_regHxyz: 0.1544 0.1893 0.010  1.01   8.2  60.1  24.5 1056      0.513
REMARK       2_adp: 0.1527 0.1891 0.010  1.01  10.9  61.4  24.4 1056      0.513
REMARK   2_regHadp: 0.1530 0.1892 0.010  1.01  10.9  61.4  24.4 1056      0.513
REMARK       2_occ: 0.1530 0.1892 0.010  1.01  10.9  61.4  24.4 1056      0.513
REMARK       3_bss: 0.1528 0.1890 0.010  1.01  11.1  61.6  24.5 1056      0.513
REMARK 3_settarget: 0.1528 0.1890 0.010  1.01  11.1  61.6  24.5 1056      0.513
REMARK 3_updatecdl: 0.1528 0.1890 0.010  1.02  11.1  61.6  24.5 1056      0.513
REMARK       3_nqh: 0.1529 0.1890 0.010  1.02  11.1  61.6  24.5 1056      0.512
REMARK    3_weight: 0.1529 0.1890 0.010  1.02  11.1  61.6  24.5 1056      0.512
REMARK    3_checkH: 0.1529 0.1890 0.010  1.02  11.1  61.6  24.5 1056      0.512
REMARK    3_xyzrec: 0.1509 0.1892 0.011  1.05  11.1  61.6  24.5 1056      0.519
REMARK    3_checkH: 0.1509 0.1892 0.011  1.05  11.1  61.6  24.5 1056      0.519
REMARK   3_regHxyz: 0.1513 0.1892 0.011  1.05  11.1  61.6  24.5 1056      0.519
REMARK       3_adp: 0.1512 0.1893 0.011  1.05  10.9  61.8  24.5 1056      0.519
REMARK   3_regHadp: 0.1512 0.1893 0.011  1.05  10.9  61.8  24.5 1056      0.519
REMARK       3_occ: 0.1512 0.1894 0.011  1.05  10.9  61.8  24.5 1056      0.519
REMARK         end: 0.1512 0.1894 0.011  1.05  11.1  61.9  24.6 1056      0.519
REMARK ------------------------------------------------------------------------
REMARK MODEL CONTENT.
REMARK  ELEMENT        ATOM RECORD COUNT   OCCUPANCY SUM
REMARK        C                     3578         3577.85
REMARK       Cl                        3            3.00
REMARK        H                     6151         6150.75
REMARK        O                     1313         1312.94
REMARK        N                      935          934.94
REMARK        S                       18           18.00
REMARK      O1-                       60           60.00
REMARK    TOTAL                    12058        12057.48
REMARK -----------------------------------------------------------------------
REMARK r_free_flags.md5.hexdigest 8e8af73a9ab6bac34ecb038b7148a9fc
REMARK 
REMARK IF THIS FILE IS FOR PDB DEPOSITION: REMOVE ALL FROM THIS LINE UP.
REMARK   3
REMARK   3 REFINEMENT.
REMARK   3   PROGRAM     : PHENIX (1.11.1_2575: ???)
REMARK   3   AUTHORS     : Adams,Afonine,Bunkoczi,Burnley,Chen,Dar,Davis,
REMARK   3               : Draizen,Echols,Gildea,Gros,Grosse-Kunstleve,Headd,
REMARK   3               : Hintze,Hung,Ioerger,Liebschner,McCoy,McKee,Moriarty,
REMARK   3               : Oeffner,Poon,Read,Richardson,Richardson,Sacchettini,
REMARK   3               : Sauter,Sobolev,Storoni,Terwilliger,Williams,Zwart
REMARK   3
REMARK   3  REFINEMENT TARGET : ML
REMARK   3  
REMARK   3  DATA USED IN REFINEMENT.
REMARK   3   RESOLUTION RANGE HIGH (ANGSTROMS) : 1.941   
REMARK   3   RESOLUTION RANGE LOW  (ANGSTROMS) : 19.939  
REMARK   3   MIN(FOBS/SIGMA_FOBS)              : 0.00  
REMARK   3   COMPLETENESS FOR RANGE        (%) : 94.88 
REMARK   3   NUMBER OF REFLECTIONS             : 54909     
REMARK   3   NUMBER OF REFLECTIONS (NON-ANOMALOUS) : 54909     
REMARK   3  
REMARK   3  FIT TO DATA USED IN REFINEMENT.
REMARK   3   R VALUE     (WORKING + TEST SET) : 0.1531
REMARK   3   R VALUE            (WORKING SET) : 0.1512
REMARK   3   FREE R VALUE                     : 0.1894
REMARK   3   FREE R VALUE TEST SET SIZE   (%) : 5.05  
REMARK   3   FREE R VALUE TEST SET COUNT      : 2775      
REMARK   3  
REMARK   3  FIT TO DATA USED IN REFINEMENT (IN BINS).
REMARK   3   BIN  RESOLUTION RANGE  COMPL.    NWORK NFREE   RWORK  RFREE  CCWORK CCFREE
REMARK   3     1 19.9398 -  5.2389    0.99     2807   147  0.1517 0.1735   0.944  0.934
REMARK   3     2  5.2389 -  4.1708    0.99     2739   146  0.1213 0.1539   0.962  0.948
REMARK   3     3  4.1708 -  3.6472    0.99     2729   145  0.1321 0.1637   0.953  0.927
REMARK   3     4  3.6472 -  3.3154    0.99     2726   136  0.1510 0.1795   0.941  0.904
REMARK   3     5  3.3154 -  3.0787    0.98     2684   140  0.1710 0.1933   0.926  0.902
REMARK   3     6  3.0787 -  2.8978    0.98     2694   145  0.1682 0.2203   0.922  0.877
REMARK   3     7  2.8978 -  2.7530    0.98     2666   155  0.1694 0.2133   0.922  0.862
REMARK   3     8  2.7530 -  2.6335    0.97     2633   156  0.1600 0.2088   0.926  0.915
REMARK   3     9  2.6335 -  2.5323    0.96     2645   123  0.1614 0.1925   0.927  0.866
REMARK   3    10  2.5323 -  2.4451    0.96     2633   142  0.1542 0.1994   0.933  0.867
REMARK   3    11  2.4451 -  2.3687    0.95     2597   144  0.1509 0.1998   0.935  0.886
REMARK   3    12  2.3687 -  2.3011    0.94     2539   135  0.1491 0.1741   0.935  0.905
REMARK   3    13  2.3011 -  2.2406    0.94     2602   150  0.1439 0.1977   0.937  0.889
REMARK   3    14  2.2406 -  2.1860    0.92     2491   149  0.1479 0.1989   0.936  0.866
REMARK   3    15  2.1860 -  2.1364    0.93     2534   139  0.1450 0.1908   0.938  0.894
REMARK   3    16  2.1364 -  2.0910    0.92     2546   129  0.1490 0.2062   0.931  0.870
REMARK   3    17  2.0910 -  2.0492    0.92     2542   111  0.1529 0.2061   0.927  0.885
REMARK   3    18  2.0492 -  2.0106    0.90     2420   126  0.1674 0.2356   0.912  0.831
REMARK   3    19  2.0106 -  1.9747    0.89     2438   132  0.1746 0.2369   0.901  0.774
REMARK   3    20  1.9747 -  1.9413    0.89     2469   125  0.1940 0.2415   0.871  0.757
REMARK   3  
REMARK   3  BULK SOLVENT MODELLING.
REMARK   3   METHOD USED        : FLAT BULK SOLVENT MODEL
REMARK   3   SOLVENT RADIUS     : 1.11    
REMARK   3   SHRINKAGE RADIUS   : 0.90    
REMARK   3   GRID STEP FACTOR   : 4.00    
REMARK   3  
REMARK   3  ERROR ESTIMATES.
REMARK   3   COORDINATE ERROR (MAXIMUM-LIKELIHOOD BASED)     : 0.17    
REMARK   3   PHASE ERROR (DEGREES, MAXIMUM-LIKELIHOOD BASED) : 17.97   
REMARK   3  
REMARK   3  STRUCTURE FACTORS CALCULATION ALGORITHM : FFT
REMARK   3  
REMARK   3  RESTRAINTS LIBRARY
REMARK   3    GEOSTD + MON.LIB. + CDL v1.2
REMARK   3  
REMARK   3  DEVIATIONS FROM IDEAL VALUES.
REMARK   3                 RMSD     MAX  COUNT
REMARK   3   BOND      :  0.011   0.111   5717
REMARK   3   ANGLE     :  1.046   7.745   7834
REMARK   3   CHIRALITY :  0.059   0.193    850
REMARK   3   PLANARITY :  0.008   0.048   1008
REMARK   3   DIHEDRAL  : 10.597 166.816   3319
REMARK   3   MIN NONBONDED DISTANCE : 2.213 
REMARK   3  
REMARK   3  MOLPROBITY STATISTICS.
REMARK   3   ALL-ATOM CLASHSCORE : 2.01
REMARK   3   RAMACHANDRAN PLOT:
REMARK   3     OUTLIERS : 0.00  %
REMARK   3     ALLOWED  : 2.26  %
REMARK   3     FAVORED  : 97.74 %
REMARK   3   ROTAMER OUTLIERS : 1.07 %
REMARK   3   CBETA DEVIATIONS : 0
REMARK   3   PEPTIDE PLANE:
REMARK   3     CIS-PROLINE     : 4
REMARK   3     CIS-GENERAL     : 0
REMARK   3     TWISTED PROLINE : 0
REMARK   3     TWISTED GENERAL : 0
REMARK   3  
REMARK   3  ATOMIC DISPLACEMENT PARAMETERS.
REMARK   3   WILSON B : 21.93
REMARK   3   RMS(B_ISO_OR_EQUIVALENT_BONDED) : 3.59
REMARK   3   ATOMS          NUMBER OF ATOMS
REMARK   3                    ISO.  ANISO. 
REMARK   3    ALL         :  12058       0
REMARK   3    ALL (NO H)  :   5907       0
REMARK   3    SOLVENT     :    352       0
REMARK   3    NON-SOLVENT :   5555       0
REMARK   3    HYDROGENS   :   6151       0
REMARK   3
HELIX    1   1 GLN A    6  GLN A   23  1               Generated by MOE   18
HELIX    2   2 GLY A   63  VAL A   65  5               Generated by MOE    3
HELIX    3   3 SER A   66  ALA A   79  1               Generated by MOE   14
HELIX    4   4 THR A   89  TYR A   92  1               Generated by MOE    4
HELIX    5   5 LYS A   99  TRP A  101  5               Generated by MOE    3
HELIX    6   6 LEU A  106  ALA A  110  1               Generated by MOE    5
HELIX    7   7 SER A  128  ASN A  137  1               Generated by MOE   10
HELIX    8   8 ASN A  152  ALA A  162  1               Generated by MOE   11
HELIX    9   9 PHE A  170  ARG A  177  1               Generated by MOE    8
HELIX   10  10 PRO A  193  ASN A  198  5               Generated by MOE    6
HELIX   11  11 ASP A  217  TYR A  221  1               Generated by MOE    5
HELIX   12  12 ILE A  227  LEU A  238  1               Generated by MOE   12
HELIX   13  13 PRO A  240  ASP A  242  5               Generated by MOE    3
HELIX   14  14 LYS A  246  ALA A  255  1               Generated by MOE   10
HELIX   15  15 PRO A  280  GLY A  286  1               Generated by MOE    7
HELIX   16  16 PRO A  330  LYS A  332  5               Generated by MOE    3
HELIX   17  17 ASN A  346  LEU A  360  1               Generated by MOE   15
HELIX   18  18 GLN B    6  GLN B   23  1               Generated by MOE   18
HELIX   19  19 GLY B   63  VAL B   65  5               Generated by MOE    3
HELIX   20  20 SER B   66  ALA B   79  1               Generated by MOE   14
HELIX   21  21 THR B   89  TYR B   92  1               Generated by MOE    4
HELIX   22  22 LYS B   99  TRP B  101  5               Generated by MOE    3
HELIX   23  23 LEU B  106  ALA B  110  1               Generated by MOE    5
HELIX   24  24 SER B  128  ASN B  137  1               Generated by MOE   10
HELIX   25  25 ASN B  152  ALA B  162  1               Generated by MOE   11
HELIX   26  26 PHE B  170  ARG B  177  1               Generated by MOE    8
HELIX   27  27 PRO B  193  ASN B  198  5               Generated by MOE    6
HELIX   28  28 ASP B  217  TYR B  221  1               Generated by MOE    5
HELIX   29  29 ILE B  227  LEU B  238  1               Generated by MOE   12
HELIX   30  30 PRO B  240  ASP B  242  5               Generated by MOE    3
HELIX   31  31 LYS B  246  ALA B  255  1               Generated by MOE   10
HELIX   32  32 PRO B  280  GLY B  286  1               Generated by MOE    7
HELIX   33  33 ASN B  289  ALA B  292  1               Generated by MOE    4
HELIX   34  34 PRO B  330  LYS B  332  5               Generated by MOE    3
HELIX   35  35 ASN B  346  LEU B  360  1               Generated by MOE   15
SHEET    1       GLY A  27  TYR A  34                  Generated by MOE
SHEET    2       LYS A  37  ASP A  47                  Generated by MOE
SHEET    3       GLN A  52  PRO A  53                  Generated by MOE
SHEET    4       PHE A  60  GLU A  61                  Generated by MOE
SHEET    5       GLN A 147  ARG A 148                  Generated by MOE
SHEET    6       THR A 187  TRP A 188                  Generated by MOE
SHEET    7       GLY A 202  GLY A 202                  Generated by MOE
SHEET    8       TYR A 203  TYR A 203                  Generated by MOE
SHEET    9       ARG A 204  ARG A 204                  Generated by MOE
SHEET   10       LYS A 207  VAL A 209                  Generated by MOE
SHEET   11       LYS A 224  SER A 225                  Generated by MOE
SHEET   12       ARG A 258  THR A 262                  Generated by MOE
SHEET   13       MET A 265  GLN A 267                  Generated by MOE
SHEET   14       GLU A 272  ASP A 275                  Generated by MOE
SHEET   15       ARG A 296  PRO A 297                  Generated by MOE
SHEET   16       LYS A 299  THR A 305                  Generated by MOE
SHEET   17       SER A 311  THR A 319                  Generated by MOE
SHEET   18       PHE A 322  ILE A 329                  Generated by MOE
SHEET   19       LEU A 334  ALA A 340                  Generated by MOE
SHEET   20       GLY B  27  TYR B  34                  Generated by MOE
SHEET   21       LYS B  37  ASP B  47                  Generated by MOE
SHEET   22       GLN B  52  PRO B  53                  Generated by MOE
SHEET   23       PHE B  60  GLU B  61                  Generated by MOE
SHEET   24       GLN B 147  ARG B 148                  Generated by MOE
SHEET   25       GLY B 202  GLY B 202                  Generated by MOE
SHEET   26       TYR B 203  TYR B 203                  Generated by MOE
SHEET   27       ARG B 204  ARG B 204                  Generated by MOE
SHEET   28       LYS B 207  VAL B 209                  Generated by MOE
SHEET   29       LYS B 224  SER B 225                  Generated by MOE
SHEET   30       ARG B 258  THR B 262                  Generated by MOE
SHEET   31       MET B 265  GLN B 267                  Generated by MOE
SHEET   32       GLU B 272  ASP B 275                  Generated by MOE
SHEET   33       ARG B 296  PRO B 297                  Generated by MOE
SHEET   34       LYS B 299  THR B 305                  Generated by MOE
SHEET   35       SER B 311  ALA B 318                  Generated by MOE
SHEET   36       GLY B 323  ILE B 329                  Generated by MOE
SHEET   37       LEU B 334  ALA B 340                  Generated by MOE
CRYST1  118.670   76.420   97.900  90.00 116.63  90.00 C 1 2 1
SCALE1      0.008427  0.000000  0.004225        0.00000
SCALE2      0.000000  0.013086  0.000000        0.00000
SCALE3      0.000000  0.000000  0.011427        0.00000
ATOM      1  N   ALA A   4      23.673 -22.095  35.019  1.00 49.42           N
ATOM      2  CA  ALA A   4      22.754 -20.947  35.143  1.00 38.92           C
ATOM      3  C   ALA A   4      22.550 -20.558  36.620  1.00 35.52           C
ATOM      4  O   ALA A   4      21.501 -20.855  37.217  1.00 32.95           O
ATOM      5  CB  ALA A   4      21.447 -21.264  34.501  1.00 34.96           C
ATOM      6  H1  ALA A   4      23.808 -22.298  34.091  1.00 59.27           H
ATOM      7  H2  ALA A   4      23.294 -22.857  35.462  1.00 59.27           H
ATOM      8  HA  ALA A   4      23.138 -20.185  34.682  1.00 46.67           H
ATOM      9  HB1 ALA A   4      21.596 -21.457  33.562  1.00 41.92           H
ATOM     10  HB2 ALA A   4      21.059 -22.036  34.941  1.00 41.92           H
ATOM     11  HB3 ALA A   4      20.858 -20.499  34.593  1.00 41.92           H
ATOM     12  N   PRO A   5      23.548 -19.892  37.204  1.00 35.27           N
ATOM     13  CA  PRO A   5      23.459 -19.520  38.625  1.00 29.46           C
ATOM     14  C   PRO A   5      22.251 -18.644  38.890  1.00 29.51           C
ATOM     15  O   PRO A   5      21.922 -17.746  38.110  1.00 27.34           O
ATOM     16  CB  PRO A   5      24.776 -18.777  38.876  1.00 36.61           C
ATOM     17  CG  PRO A   5      25.699 -19.352  37.851  1.00 32.53           C
ATOM     18  CD  PRO A   5      24.874 -19.584  36.643  1.00 34.50           C
ATOM     19  HA  PRO A   5      23.419 -20.311  39.184  1.00 35.31           H
ATOM     20  HB2 PRO A   5      24.651 -17.825  38.738  1.00 43.89           H
ATOM     21  HB3 PRO A   5      25.094 -18.960  39.774  1.00 43.89           H
ATOM     22  HG2 PRO A   5      26.409 -18.719  37.661  1.00 39.00           H
ATOM     23  HG3 PRO A   5      26.066 -20.189  38.178  1.00 39.00           H
ATOM     24  HD2 PRO A   5      24.834 -18.782  36.100  1.00 41.37           H
ATOM     25  HD3 PRO A   5      25.213 -20.341  36.140  1.00 41.37           H
ATOM     26  N   GLN A   6      21.572 -18.921  40.007  1.00 29.83           N
ATOM     27  CA  GLN A   6      20.332 -18.202  40.286  1.00 26.14           C
ATOM     28  C   GLN A   6      20.585 -16.713  40.445  1.00 23.23           C
ATOM     29  O   GLN A   6      19.755 -15.890  40.032  1.00 23.57           O
ATOM     30  CB  GLN A   6      19.661 -18.764  41.539  1.00 27.94           C
ATOM     31  CG  GLN A   6      18.231 -18.252  41.708  1.00 28.49           C
ATOM     32  CD  GLN A   6      17.439 -19.064  42.711  1.00 30.07           C
ATOM     33  OE1 GLN A   6      18.018 -19.713  43.572  1.00 27.07           O
ATOM     34  NE2 GLN A   6      16.105 -19.065  42.572  1.00 32.26           N
ATOM     35  H   GLN A   6      21.800 -19.501  40.599  1.00 35.76           H
ATOM     36  HA  GLN A   6      19.723 -18.324  39.541  1.00 31.33           H
ATOM     37  HB2 GLN A   6      19.629 -19.731  41.477  1.00 33.49           H
ATOM     38  HB3 GLN A   6      20.171 -18.496  42.320  1.00 33.49           H
ATOM     39  HG2 GLN A   6      18.258 -17.334  42.020  1.00 34.15           H
ATOM     40  HG3 GLN A   6      17.775 -18.300  40.854  1.00 34.15           H
ATOM     41 HE21 GLN A   6      15.738 -18.618  41.936  1.00 38.68           H
ATOM     42 HE22 GLN A   6      15.616 -19.513  43.120  1.00 38.68           H
ATOM     43  N   GLN A   7      21.750 -16.343  40.986  1.00 23.11           N
ATOM     44  CA  GLN A   7      22.084 -14.928  41.133  1.00 24.16           C
ATOM     45  C   GLN A   7      22.061 -14.216  39.790  1.00 24.62           C
ATOM     46  O   GLN A   7      21.522 -13.112  39.667  1.00 25.09           O
ATOM     47  CB  GLN A   7      23.460 -14.800  41.788  1.00 34.86           C
ATOM     48  CG  GLN A   7      23.819 -13.402  42.201  1.00 38.46           C
ATOM     49  CD  GLN A   7      25.310 -13.258  42.464  1.00 42.06           C
ATOM     50  OE1 GLN A   7      26.110 -14.103  42.051  1.00 44.94           O
ATOM     51  NE2 GLN A   7      25.689 -12.182  43.145  1.00 42.29           N
ATOM     52  H   GLN A   7      22.354 -16.885  41.271  1.00 27.69           H
ATOM     53  HA  GLN A   7      21.431 -14.505  41.712  1.00 28.96           H
ATOM     54  HB2 GLN A   7      23.480 -15.356  42.582  1.00 41.80           H
ATOM     55  HB3 GLN A   7      24.133 -15.104  41.159  1.00 41.80           H
ATOM     56  HG2 GLN A   7      23.575 -12.787  41.491  1.00 46.12           H
ATOM     57  HG3 GLN A   7      23.344 -13.179  43.016  1.00 46.12           H
ATOM     58 HE21 GLN A   7      25.102 -11.612  43.410  1.00 50.71           H
ATOM     59 HE22 GLN A   7      26.522 -12.055  43.319  1.00 50.71           H
ATOM     60  N   ILE A   8      22.654 -14.832  38.764  1.00 26.62           N
ATOM     61  CA  ILE A   8      22.645 -14.238  37.429  1.00 26.38           C
ATOM     62  C   ILE A   8      21.223 -14.182  36.899  1.00 23.17           C
ATOM     63  O   ILE A   8      20.768 -13.149  36.403  1.00 21.76           O
ATOM     64  CB  ILE A   8      23.561 -15.031  36.476  1.00 24.07           C
ATOM     65  CG1 ILE A   8      25.005 -14.964  36.966  1.00 26.68           C
ATOM     66  CG2 ILE A   8      23.441 -14.474  35.033  1.00 26.40           C
ATOM     67  CD1 ILE A   8      25.966 -15.772  36.161  1.00 31.76           C
ATOM     68  H   ILE A   8      23.063 -15.587  38.815  1.00 31.91           H
ATOM     69  HA  ILE A   8      22.982 -13.330  37.484  1.00 31.63           H
ATOM     70  HB  ILE A   8      23.277 -15.958  36.475  1.00 28.85           H
ATOM     71 HG12 ILE A   8      25.300 -14.040  36.936  1.00 31.99           H
ATOM     72 HG13 ILE A   8      25.039 -15.289  37.879  1.00 31.99           H
ATOM     73 HG21 ILE A   8      24.023 -14.984  34.448  1.00 31.65           H
ATOM     74 HG22 ILE A   8      22.520 -14.558  34.738  1.00 31.65           H
ATOM     75 HG23 ILE A   8      23.705 -13.541  35.032  1.00 31.65           H
ATOM     76 HD11 ILE A   8      26.854 -15.674  36.538  1.00 38.08           H
ATOM     77 HD12 ILE A   8      25.696 -16.703  36.189  1.00 38.08           H
ATOM     78 HD13 ILE A   8      25.958 -15.453  35.245  1.00 38.08           H
ATOM     79  N   ASN A   9      20.511 -15.312  36.971  1.00 21.32           N
ATOM     80  CA  ASN A   9      19.127 -15.364  36.517  1.00 22.24           C
ATOM     81  C   ASN A   9      18.310 -14.228  37.134  1.00 24.36           C
ATOM     82  O   ASN A   9      17.645 -13.446  36.439  1.00 21.92           O
ATOM     83  CB  ASN A   9      18.540 -16.731  36.900  1.00 27.54           C
ATOM     84  CG  ASN A   9      17.094 -16.883  36.474  1.00 31.75           C
ATOM     85  OD1 ASN A   9      16.810 -17.267  35.339  1.00 27.01           O
ATOM     86  ND2 ASN A   9      16.170 -16.551  37.377  1.00 28.30           N
ATOM     87  H   ASN A   9      20.809 -16.058  37.279  1.00 25.56           H
ATOM     88  HA  ASN A   9      19.098 -15.275  35.552  1.00 26.66           H
ATOM     89  HB2 ASN A   9      19.056 -17.429  36.467  1.00 33.01           H
ATOM     90  HB3 ASN A   9      18.582 -16.835  37.863  1.00 33.01           H
ATOM     91 HD21 ASN A   9      15.335 -16.619  37.183  1.00 33.93           H
ATOM     92 HD22 ASN A   9      16.410 -16.268  38.153  1.00 33.93           H
ATOM     93  N   ASP A  10      18.386 -14.107  38.451  1.00 20.14           N
ATOM     94  CA  ASP A  10      17.549 -13.151  39.158  1.00 20.09           C
ATOM     95  C   ASP A  10      17.901 -11.719  38.802  1.00 21.31           C
ATOM     96  O   ASP A  10      17.008 -10.922  38.505  1.00 23.42           O
ATOM     97  CB  ASP A  10      17.667 -13.399  40.657  1.00 24.54           C
ATOM     98  CG  ASP A  10      16.985 -14.701  41.072  1.00 32.71           C
ATOM     99  OD1 ASP A  10      16.242 -15.290  40.243  1.00 30.52           O
ATOM    100  OD2 ASP A  10      17.194 -15.144  42.206  1.00 28.68           O1-
ATOM    101  H   ASP A  10      18.911 -14.564  38.956  1.00 24.14           H
ATOM    102  HA  ASP A  10      16.625 -13.300  38.905  1.00 24.08           H
ATOM    103  HB2 ASP A  10      18.604 -13.458  40.898  1.00 29.42           H
ATOM    104  HB3 ASP A  10      17.243 -12.669  41.135  1.00 29.42           H
ATOM    105  N   ILE A  11      19.191 -11.353  38.820  1.00 28.16           N
ATOM    106  CA  ILE A  11      19.503  -9.947  38.552  1.00 26.23           C
ATOM    107  C   ILE A  11      19.152  -9.583  37.121  1.00 22.18           C
ATOM    108  O   ILE A  11      18.705  -8.460  36.845  1.00 22.47           O
ATOM    109  CB  ILE A  11      20.974  -9.611  38.864  1.00 26.57           C
ATOM    110  CG1 ILE A  11      21.184  -8.087  38.797  1.00 28.82           C
ATOM    111  CG2 ILE A  11      21.916 -10.285  37.913  1.00 28.36           C
ATOM    112  CD1 ILE A  11      20.436  -7.292  39.922  1.00 35.73           C
ATOM    113  H   ILE A  11      19.864 -11.866  38.975  1.00 33.76           H
ATOM    114  HA  ILE A  11      18.953  -9.398  39.132  1.00 31.44           H
ATOM    115  HB  ILE A  11      21.175  -9.912  39.764  1.00 31.85           H
ATOM    116 HG12 ILE A  11      22.131  -7.898  38.882  1.00 34.55           H
ATOM    117 HG13 ILE A  11      20.860  -7.764  37.942  1.00 34.55           H
ATOM    118 HG21 ILE A  11      22.826 -10.045  38.148  1.00 34.00           H
ATOM    119 HG22 ILE A  11      21.798 -11.246  37.981  1.00 34.00           H
ATOM    120 HG23 ILE A  11      21.717  -9.990  37.011  1.00 34.00           H
ATOM    121 HD11 ILE A  11      20.617  -6.346  39.813  1.00 42.84           H
ATOM    122 HD12 ILE A  11      19.484  -7.459  39.846  1.00 42.84           H
ATOM    123 HD13 ILE A  11      20.757  -7.593  40.787  1.00 42.84           H
ATOM    124  N   VAL A  12      19.390 -10.493  36.173  1.00 22.83           N
ATOM    125  CA  VAL A  12      19.079 -10.163  34.783  1.00 17.43           C
ATOM    126  C   VAL A  12      17.583  -9.963  34.622  1.00 18.90           C
ATOM    127  O   VAL A  12      17.124  -8.915  34.150  1.00 22.42           O
ATOM    128  CB  VAL A  12      19.619 -11.246  33.829  1.00 17.09           C
ATOM    129  CG1 VAL A  12      19.145 -10.975  32.413  1.00 22.46           C
ATOM    130  CG2 VAL A  12      21.190 -11.319  33.894  1.00 17.42           C
ATOM    131  H   VAL A  12      19.719 -11.278  36.301  1.00 27.36           H
ATOM    132  HA  VAL A  12      19.514  -9.327  34.557  1.00 20.88           H
ATOM    133  HB  VAL A  12      19.269 -12.108  34.101  1.00 20.47           H
ATOM    134 HG11 VAL A  12      19.494 -11.665  31.826  1.00 26.92           H
ATOM    135 HG12 VAL A  12      18.175 -10.986  32.397  1.00 26.92           H
ATOM    136 HG13 VAL A  12      19.471 -10.106  32.132  1.00 26.92           H
ATOM    137 HG21 VAL A  12      21.499 -12.007  33.284  1.00 20.87           H
ATOM    138 HG22 VAL A  12      21.557 -10.459  33.636  1.00 20.87           H
ATOM    139 HG23 VAL A  12      21.459 -11.535  34.801  1.00 20.87           H
ATOM    140  N   HIS A  13      16.790 -10.972  35.010  1.00 24.57           N
ATOM    141  CA  HIS A  13      15.345 -10.870  34.830  1.00 21.49           C
ATOM    142  C   HIS A  13      14.774  -9.705  35.605  1.00 20.65           C
ATOM    143  O   HIS A  13      13.945  -8.950  35.075  1.00 23.53           O
ATOM    144  CB  HIS A  13      14.651 -12.171  35.235  1.00 21.89           C
ATOM    145  CG  HIS A  13      14.810 -13.246  34.219  1.00 24.60           C
ATOM    146  ND1 HIS A  13      14.094 -13.277  33.042  1.00 26.84           N
ATOM    147  CD2 HIS A  13      15.652 -14.298  34.181  1.00 24.20           C
ATOM    148  CE1 HIS A  13      14.492 -14.312  32.321  1.00 23.34           C
ATOM    149  NE2 HIS A  13      15.430 -14.952  32.994  1.00 20.05           N
ATOM    150  H   HIS A  13      17.060 -11.705  35.369  1.00 29.45           H
ATOM    151  HA  HIS A  13      15.160 -10.718  33.891  1.00 25.75           H
ATOM    152  HB2 HIS A  13      13.703 -12.002  35.347  1.00 26.23           H
ATOM    153  HB3 HIS A  13      15.033 -12.487  36.069  1.00 26.23           H
ATOM    154  HD2 HIS A  13      16.268 -14.537  34.836  1.00 29.01           H
ATOM    155  HE1 HIS A  13      14.150 -14.561  31.493  1.00 27.97           H
ATOM    156  HE2 HIS A  13      15.832 -15.666  32.735  1.00 24.03           H
ATOM    157  N   ARG A  14      15.214  -9.523  36.856  1.00 22.18           N
ATOM    158  CA  ARG A  14      14.668  -8.431  37.658  1.00 22.06           C
ATOM    159  C   ARG A  14      14.967  -7.065  37.047  1.00 27.84           C
ATOM    160  O   ARG A  14      14.158  -6.137  37.192  1.00 24.55           O
ATOM    161  CB  ARG A  14      15.186  -8.546  39.095  1.00 26.17           C
ATOM    162  CG  ARG A  14      14.420  -9.639  39.822  1.00 29.35           C
ATOM    163  CD  ARG A  14      15.015  -9.958  41.142  1.00 35.15           C
ATOM    164  NE  ARG A  14      14.511 -11.206  41.692  1.00 36.64           N
ATOM    165  CZ  ARG A  14      14.948 -11.713  42.844  1.00 39.71           C
ATOM    166  NH1 ARG A  14      15.895 -11.067  43.523  1.00 34.57           N
ATOM    167  NH2 ARG A  14      14.467 -12.867  43.306  1.00 41.43           N1+
ATOM    168  H   ARG A  14      15.808 -10.004  37.250  1.00 26.58           H
ATOM    169  HA  ARG A  14      13.704  -8.527  37.689  1.00 26.44           H
ATOM    170  HB2 ARG A  14      16.127  -8.781  39.086  1.00 31.37           H
ATOM    171  HB3 ARG A  14      15.047  -7.707  39.561  1.00 31.37           H
ATOM    172  HG2 ARG A  14      13.507  -9.345  39.967  1.00 35.19           H
ATOM    173  HG3 ARG A  14      14.429 -10.446  39.284  1.00 35.19           H
ATOM    174  HD2 ARG A  14      15.977 -10.039  41.045  1.00 42.14           H
ATOM    175  HD3 ARG A  14      14.803  -9.246  41.766  1.00 42.14           H
ATOM    176  HE  ARG A  14      13.784 -11.526  41.362  1.00 43.94           H
ATOM    177 HH11 ARG A  14      16.209 -10.325  43.222  1.00 41.44           H
ATOM    178 HH12 ARG A  14      16.186 -11.387  44.266  1.00 41.44           H
ATOM    179 HH21 ARG A  14      13.857 -13.285  42.867  1.00 49.68           H
ATOM    180 HH22 ARG A  14      14.757 -13.186  44.050  1.00 49.68           H
ATOM    181  N   THR A  15      16.080  -6.932  36.304  1.00 22.98           N
ATOM    182  CA  THR A  15      16.426  -5.657  35.647  1.00 18.91           C
ATOM    183  C   THR A  15      15.787  -5.522  34.256  1.00 22.13           C
ATOM    184  O   THR A  15      15.265  -4.457  33.897  1.00 17.79           O
ATOM    185  CB  THR A  15      17.966  -5.538  35.558  1.00 24.81           C
ATOM    186  OG1 THR A  15      18.523  -5.593  36.866  1.00 20.47           O
ATOM    187  CG2 THR A  15      18.420  -4.226  34.914  1.00 21.83           C
ATOM    188  H   THR A  15      16.649  -7.562  36.166  1.00 27.55           H
ATOM    189  HA  THR A  15      16.102  -4.924  36.195  1.00 22.66           H
ATOM    190  HB  THR A  15      18.314  -6.273  35.030  1.00 29.73           H
ATOM    191  HG1 THR A  15      18.324  -6.321  37.233  1.00 24.53           H
ATOM    192 HG21 THR A  15      19.388  -4.192  34.878  1.00 26.16           H
ATOM    193 HG22 THR A  15      18.068  -4.161  34.012  1.00 26.16           H
ATOM    194 HG23 THR A  15      18.097  -3.473  35.433  1.00 26.16           H
ATOM    195  N   ILE A  16      15.820  -6.584  33.444  1.00 21.25           N
ATOM    196  CA  ILE A  16      15.441  -6.432  32.044  1.00 23.44           C
ATOM    197  C   ILE A  16      13.927  -6.435  31.868  1.00 20.29           C
ATOM    198  O   ILE A  16      13.394  -5.686  31.047  1.00 22.94           O
ATOM    199  CB  ILE A  16      16.124  -7.534  31.207  1.00 23.36           C
ATOM    200  CG1 ILE A  16      17.645  -7.418  31.369  1.00 20.88           C
ATOM    201  CG2 ILE A  16      15.639  -7.464  29.740  1.00 23.02           C
ATOM    202  CD1 ILE A  16      18.229  -6.140  30.802  1.00 24.06           C
ATOM    203  H   ILE A  16      16.051  -7.380  33.674  1.00 25.47           H
ATOM    204  HA  ILE A  16      15.770  -5.576  31.727  1.00 28.09           H
ATOM    205  HB  ILE A  16      15.853  -8.392  31.567  1.00 28.00           H
ATOM    206 HG12 ILE A  16      17.861  -7.448  32.314  1.00 25.02           H
ATOM    207 HG13 ILE A  16      18.065  -8.163  30.912  1.00 25.02           H
ATOM    208 HG21 ILE A  16      16.078  -8.162  29.229  1.00 27.59           H
ATOM    209 HG22 ILE A  16      14.678  -7.593  29.719  1.00 27.59           H
ATOM    210 HG23 ILE A  16      15.864  -6.595  29.374  1.00 27.59           H
ATOM    211 HD11 ILE A  16      19.188  -6.142  30.943  1.00 28.84           H
ATOM    212 HD12 ILE A  16      18.033  -6.097  29.853  1.00 28.84           H
ATOM    213 HD13 ILE A  16      17.829  -5.382  31.257  1.00 28.84           H
ATOM    214  N   THR A  17      13.199  -7.271  32.614  1.00 28.47           N
ATOM    215  CA  THR A  17      11.740  -7.265  32.470  1.00 24.84           C
ATOM    216  C   THR A  17      11.142  -5.867  32.607  1.00 27.69           C
ATOM    217  O   THR A  17      10.373  -5.460  31.725  1.00 27.79           O
ATOM    218  CB  THR A  17      11.092  -8.235  33.475  1.00 29.78           C
ATOM    219  OG1 THR A  17      11.670  -9.532  33.357  1.00 38.67           O
ATOM    220  CG2 THR A  17       9.591  -8.352  33.215  1.00 32.37           C
ATOM    221  H   THR A  17      13.509  -7.830  33.189  1.00 34.13           H
ATOM    222  HA  THR A  17      11.522  -7.584  31.580  1.00 29.78           H
ATOM    223  HB  THR A  17      11.223  -7.903  34.376  1.00 35.70           H
ATOM    224  HG1 THR A  17      12.494  -9.495  33.512  1.00 46.37           H
ATOM    225 HG21 THR A  17       9.191  -8.965  33.852  1.00 38.81           H
ATOM    226 HG22 THR A  17       9.170  -7.483  33.307  1.00 38.81           H
ATOM    227 HG23 THR A  17       9.435  -8.685  32.317  1.00 38.81           H
ATOM    228  N   PRO A  18      11.423  -5.102  33.672  1.00 28.37           N
ATOM    229  CA  PRO A  18      10.862  -3.745  33.754  1.00 25.82           C
ATOM    230  C   PRO A  18      11.332  -2.842  32.634  1.00 27.39           C
ATOM    231  O   PRO A  18      10.584  -1.972  32.156  1.00 24.68           O
ATOM    232  CB  PRO A  18      11.370  -3.275  35.128  1.00 30.44           C
ATOM    233  CG  PRO A  18      11.526  -4.505  35.894  1.00 29.42           C
ATOM    234  CD  PRO A  18      12.144  -5.441  34.903  1.00 26.91           C
ATOM    235  HA  PRO A  18       9.892  -3.778  33.761  1.00 30.95           H
ATOM    236  HB2 PRO A  18      12.221  -2.820  35.027  1.00 36.49           H
ATOM    237  HB3 PRO A  18      10.713  -2.692  35.541  1.00 36.49           H
ATOM    238  HG2 PRO A  18      12.117  -4.355  36.648  1.00 35.27           H
ATOM    239  HG3 PRO A  18      10.660  -4.828  36.186  1.00 35.27           H
ATOM    240  HD2 PRO A  18      13.092  -5.259  34.806  1.00 32.26           H
ATOM    241  HD3 PRO A  18      11.978  -6.363  35.154  1.00 32.26           H
ATOM    242  N   LEU A  19      12.592  -3.005  32.225  1.00 25.43           N
ATOM    243  CA  LEU A  19      13.109  -2.236  31.102  1.00 20.15           C
ATOM    244  C   LEU A  19      12.258  -2.461  29.864  1.00 20.61           C
ATOM    245  O   LEU A  19      11.791  -1.507  29.232  1.00 21.53           O
ATOM    246  CB  LEU A  19      14.572  -2.620  30.835  1.00 20.59           C
ATOM    247  CG  LEU A  19      15.301  -1.916  29.684  1.00 24.82           C
ATOM    248  CD1 LEU A  19      15.499  -0.462  30.020  1.00 25.89           C
ATOM    249  CD2 LEU A  19      16.640  -2.640  29.431  1.00 23.73           C
ATOM    250  H   LEU A  19      13.158  -3.548  32.579  1.00 30.48           H
ATOM    251  HA  LEU A  19      13.080  -1.292  31.322  1.00 24.15           H
ATOM    252  HB2 LEU A  19      15.079  -2.440  31.643  1.00 24.67           H
ATOM    253  HB3 LEU A  19      14.601  -3.571  30.648  1.00 24.67           H
ATOM    254  HG  LEU A  19      14.763  -1.974  28.879  1.00 29.75           H
ATOM    255 HD11 LEU A  19      15.961  -0.028  29.285  1.00 31.04           H
ATOM    256 HD12 LEU A  19      14.633  -0.048  30.157  1.00 31.04           H
ATOM    257 HD13 LEU A  19      16.030  -0.395  30.830  1.00 31.04           H
ATOM    258 HD21 LEU A  19      17.105  -2.197  28.703  1.00 28.45           H
ATOM    259 HD22 LEU A  19      17.177  -2.602  30.238  1.00 28.45           H
ATOM    260 HD23 LEU A  19      16.460  -3.563  29.196  1.00 28.45           H
ATOM    261  N   ILE A  20      12.023  -3.726  29.507  1.00 22.01           N
ATOM    262  CA  ILE A  20      11.227  -4.005  28.311  1.00 25.12           C
ATOM    263  C   ILE A  20       9.824  -3.426  28.458  1.00 23.79           C
ATOM    264  O   ILE A  20       9.270  -2.857  27.507  1.00 28.20           O
ATOM    265  CB  ILE A  20      11.192  -5.523  28.053  1.00 24.09           C
ATOM    266  CG1 ILE A  20      12.575  -6.015  27.600  1.00 23.41           C
ATOM    267  CG2 ILE A  20      10.102  -5.868  27.062  1.00 25.28           C
ATOM    268  CD1 ILE A  20      12.774  -7.542  27.745  1.00 22.50           C
ATOM    269  H   ILE A  20      12.305  -4.422  29.927  1.00 26.38           H
ATOM    270  HA  ILE A  20      11.647  -3.581  27.547  1.00 30.11           H
ATOM    271  HB  ILE A  20      10.981  -5.962  28.892  1.00 28.88           H
ATOM    272 HG12 ILE A  20      12.697  -5.787  26.665  1.00 28.06           H
ATOM    273 HG13 ILE A  20      13.254  -5.575  28.136  1.00 28.06           H
ATOM    274 HG21 ILE A  20      10.101  -6.827  26.916  1.00 30.30           H
ATOM    275 HG22 ILE A  20       9.247  -5.586  27.423  1.00 30.30           H
ATOM    276 HG23 ILE A  20      10.278  -5.406  26.227  1.00 30.30           H
ATOM    277 HD11 ILE A  20      13.666  -7.774  27.440  1.00 26.96           H
ATOM    278 HD12 ILE A  20      12.669  -7.787  28.677  1.00 26.96           H
ATOM    279 HD13 ILE A  20      12.111  -7.999  27.205  1.00 26.96           H
ATOM    280  N   GLU A  21       9.234  -3.534  29.660  1.00 27.98           N
ATOM    281  CA  GLU A  21       7.902  -2.962  29.883  1.00 22.53           C
ATOM    282  C   GLU A  21       7.926  -1.446  29.728  1.00 25.72           C
ATOM    283  O   GLU A  21       7.147  -0.881  28.957  1.00 26.77           O
ATOM    284  CB  GLU A  21       7.379  -3.368  31.263  1.00 27.11           C
ATOM    285  H   GLU A  21       9.577  -3.924  30.346  1.00 33.54           H
ATOM    286  HA  GLU A  21       7.293  -3.319  29.217  1.00 27.00           H
ATOM    287  HB1 GLU A  21       7.313  -4.335  31.304  1.00 32.50           H
ATOM    288  HB3 GLU A  21       6.505  -2.970  31.400  1.00 32.50           H
ATOM    289  N   GLN A  22       8.862  -0.771  30.402  1.00 31.46           N
ATOM    290  CA  GLN A  22       8.897   0.691  30.361  1.00 25.30           C
ATOM    291  C   GLN A  22       9.184   1.225  28.960  1.00 30.19           C
ATOM    292  O   GLN A  22       8.580   2.222  28.541  1.00 26.23           O
ATOM    293  CB  GLN A  22       9.934   1.203  31.367  1.00 27.55           C
ATOM    294  H   GLN A  22       9.479  -1.131  30.882  1.00 37.72           H
ATOM    295  HA  GLN A  22       8.030   1.030  30.633  1.00 30.33           H
ATOM    296  HB1 GLN A  22       9.712   0.868  32.249  1.00 33.02           H
ATOM    297  HB3 GLN A  22       9.921   2.173  31.367  1.00 33.02           H
ATOM    298  N   GLN A  23      10.123   0.600  28.223  1.00 27.21           N
ATOM    299  CA  GLN A  23      10.543   1.114  26.925  1.00 27.75           C
ATOM    300  C   GLN A  23       9.774   0.515  25.762  1.00 25.26           C
ATOM    301  O   GLN A  23       9.968   0.965  24.629  1.00 27.31           O
ATOM    302  CB  GLN A  23      12.049   0.871  26.712  1.00 27.06           C
ATOM    303  CG  GLN A  23      12.907   1.426  27.834  1.00 27.34           C
ATOM    304  CD  GLN A  23      12.924   2.936  27.855  1.00 25.21           C
ATOM    305  OE1 GLN A  23      12.624   3.571  26.866  1.00 28.44           O
ATOM    306  NE2 GLN A  23      13.268   3.509  28.991  1.00 29.14           N
ATOM    307  H   GLN A  23      10.526  -0.122  28.460  1.00 32.62           H
ATOM    308  HA  GLN A  23      10.395   2.073  26.911  1.00 33.26           H
ATOM    309  HB2 GLN A  23      12.209  -0.085  26.658  1.00 32.44           H
ATOM    310  HB3 GLN A  23      12.324   1.299  25.886  1.00 32.44           H
ATOM    311  HG2 GLN A  23      12.555   1.118  28.684  1.00 32.77           H
ATOM    312  HG3 GLN A  23      13.819   1.116  27.720  1.00 32.77           H
ATOM    313 HE21 GLN A  23      13.468   3.025  29.673  1.00 34.94           H
ATOM    314 HE22 GLN A  23      13.292   4.366  29.050  1.00 34.94           H
ATOM    315  N   LYS A  24       8.898  -0.465  26.010  1.00 26.33           N
ATOM    316  CA  LYS A  24       8.066  -1.061  24.959  1.00 25.50           C
ATOM    317  C   LYS A  24       8.930  -1.728  23.892  1.00 23.42           C
ATOM    318  O   LYS A  24       8.702  -1.590  22.691  1.00 26.34           O
ATOM    319  CB  LYS A  24       7.130  -0.019  24.351  1.00 30.89           C
ATOM    320  CG  LYS A  24       6.138   0.520  25.390  1.00 38.96           C
ATOM    321  CD  LYS A  24       5.105   1.432  24.778  1.00 47.12           C
ATOM    322  CE  LYS A  24       3.967   1.724  25.784  1.00 49.30           C
ATOM    323  NZ  LYS A  24       2.987   2.729  25.244  1.00 51.25           N1+
ATOM    324  H   LYS A  24       8.765  -0.805  26.788  1.00 31.57           H
ATOM    325  HA  LYS A  24       7.513  -1.750  25.360  1.00 30.57           H
ATOM    326  HB2 LYS A  24       7.654   0.726  24.016  1.00 37.04           H
ATOM    327  HB3 LYS A  24       6.624  -0.425  23.630  1.00 37.04           H
ATOM    328  HG2 LYS A  24       5.675  -0.226  25.803  1.00 46.72           H
ATOM    329  HG3 LYS A  24       6.624   1.023  26.062  1.00 46.72           H
ATOM    330  HD2 LYS A  24       5.521   2.274  24.534  1.00 56.51           H
ATOM    331  HD3 LYS A  24       4.721   1.006  23.996  1.00 56.51           H
ATOM    332  HE2 LYS A  24       3.486   0.902  25.969  1.00 59.12           H
ATOM    333  HE3 LYS A  24       4.347   2.081  26.602  1.00 59.12           H
ATOM    334  HZ1 LYS A  24       2.345   2.878  25.841  1.00 61.47           H
ATOM    335  HZ2 LYS A  24       3.404   3.496  25.070  1.00 61.47           H
ATOM    336  HZ3 LYS A  24       2.620   2.423  24.494  1.00 61.47           H
ATOM    337  N   ILE A  25       9.923  -2.481  24.358  1.00 24.16           N
ATOM    338  CA  ILE A  25      10.871  -3.186  23.487  1.00 23.39           C
ATOM    339  C   ILE A  25      10.200  -4.445  22.938  1.00 22.82           C
ATOM    340  O   ILE A  25       9.779  -5.311  23.718  1.00 18.33           O
ATOM    341  CB  ILE A  25      12.149  -3.516  24.265  1.00 22.45           C
ATOM    342  CG1 ILE A  25      12.922  -2.208  24.536  1.00 23.99           C
ATOM    343  CG2 ILE A  25      13.018  -4.577  23.546  1.00 23.62           C
ATOM    344  CD1 ILE A  25      13.994  -2.378  25.501  1.00 21.06           C
ATOM    345  H   ILE A  25      10.075  -2.603  25.196  1.00 28.96           H
ATOM    346  HA  ILE A  25      11.107  -2.615  22.740  1.00 28.03           H
ATOM    347  HB  ILE A  25      11.885  -3.884  25.122  1.00 26.90           H
ATOM    348 HG12 ILE A  25      13.313  -1.894  23.705  1.00 28.75           H
ATOM    349 HG13 ILE A  25      12.307  -1.543  24.884  1.00 28.75           H
ATOM    350 HG21 ILE A  25      13.811  -4.748  24.078  1.00 28.31           H
ATOM    351 HG22 ILE A  25      12.503  -5.393  23.448  1.00 28.31           H
ATOM    352 HG23 ILE A  25      13.272  -4.239  22.673  1.00 28.31           H
ATOM    353 HD11 ILE A  25      14.441  -1.527  25.629  1.00 25.24           H
ATOM    354 HD12 ILE A  25      13.616  -2.684  26.341  1.00 25.24           H
ATOM    355 HD13 ILE A  25      14.622  -3.034  25.162  1.00 25.24           H
ATOM    356  N   PRO A  26      10.122  -4.609  21.617  1.00 21.44           N
ATOM    357  CA  PRO A  26       9.487  -5.826  21.067  1.00 21.08           C
ATOM    358  C   PRO A  26      10.247  -7.104  21.345  1.00 20.69           C
ATOM    359  O   PRO A  26       9.609  -8.126  21.607  1.00 18.92           O
ATOM    360  CB  PRO A  26       9.442  -5.535  19.573  1.00 22.54           C
ATOM    361  CG  PRO A  26       9.655  -4.115  19.449  1.00 19.76           C
ATOM    362  CD  PRO A  26      10.490  -3.669  20.545  1.00 21.82           C
ATOM    363  HA  PRO A  26       8.581  -5.913  21.403  1.00 25.26           H
ATOM    364  HB2 PRO A  26      10.147  -6.027  19.124  1.00 27.01           H
ATOM    365  HB3 PRO A  26       8.573  -5.782  19.219  1.00 27.01           H
ATOM    366  HG2 PRO A  26      10.095  -3.934  18.603  1.00 23.68           H
ATOM    367  HG3 PRO A  26       8.798  -3.663  19.480  1.00 23.68           H
ATOM    368  HD2 PRO A  26      11.429  -3.760  20.319  1.00 26.15           H
ATOM    369  HD3 PRO A  26      10.266  -2.759  20.797  1.00 26.15           H
ATOM    370  N   GLY A  27      11.578  -7.079  21.259  1.00 16.16           N
ATOM    371  CA  GLY A  27      12.403  -8.261  21.437  1.00 16.75           C
ATOM    372  C   GLY A  27      13.772  -7.881  21.953  1.00 17.17           C
ATOM    373  O   GLY A  27      14.290  -6.803  21.652  1.00 18.03           O
ATOM    374  H   GLY A  27      12.032  -6.367  21.095  1.00 19.36           H
ATOM    375  HA2 GLY A  27      11.985  -8.862  22.073  1.00 20.07           H
ATOM    376  HA3 GLY A  27      12.505  -8.722  20.590  1.00 20.07           H
ATOM    377  N   MET A  28      14.370  -8.782  22.731  1.00 14.90           N
ATOM    378  CA  MET A  28      15.639  -8.486  23.356  1.00 16.92           C
ATOM    379  C   MET A  28      16.410  -9.764  23.627  1.00 19.72           C
ATOM    380  O   MET A  28      15.833 -10.808  23.951  1.00 19.24           O
ATOM    381  CB  MET A  28      15.419  -7.688  24.654  1.00 21.42           C
ATOM    382  CG  MET A  28      16.659  -7.157  25.291  1.00 22.96           C
ATOM    383  SD  MET A  28      16.267  -5.665  26.250  1.00 26.67           S
ATOM    384  CE  MET A  28      17.955  -5.148  26.491  1.00 29.69           C
ATOM    385  H   MET A  28      14.058  -9.564  22.907  1.00 17.84           H
ATOM    386  HA  MET A  28      16.160  -7.932  22.754  1.00 20.27           H
ATOM    387  HB2 MET A  28      14.846  -6.930  24.456  1.00 25.67           H
ATOM    388  HB3 MET A  28      14.982  -8.265  25.300  1.00 25.67           H
ATOM    389  HG2 MET A  28      17.027  -7.824  25.892  1.00 27.52           H
ATOM    390  HG3 MET A  28      17.304  -6.924  24.605  1.00 27.52           H
ATOM    391  HE1 MET A  28      17.963  -4.327  27.008  1.00 35.60           H
ATOM    392  HE2 MET A  28      18.433  -5.844  26.969  1.00 35.60           H
ATOM    393  HE3 MET A  28      18.366  -4.998  25.625  1.00 35.60           H
ATOM    394  N   ALA A  29      17.721  -9.668  23.456  1.00 15.56           N
ATOM    395  CA  ALA A  29      18.651 -10.701  23.850  1.00 12.31           C
ATOM    396  C   ALA A  29      19.702 -10.075  24.763  1.00 18.81           C
ATOM    397  O   ALA A  29      20.162  -8.952  24.525  1.00 16.03           O
ATOM    398  CB  ALA A  29      19.312 -11.353  22.633  1.00 12.50           C
ATOM    399  H   ALA A  29      18.104  -8.986  23.099  1.00 18.64           H
ATOM    400  HA  ALA A  29      18.180 -11.387  24.348  1.00 14.74           H
ATOM    401  HB1 ALA A  29      19.927 -12.038  22.938  1.00 14.97           H
ATOM    402  HB2 ALA A  29      18.624 -11.749  22.075  1.00 14.97           H
ATOM    403  HB3 ALA A  29      19.793 -10.674  22.134  1.00 14.97           H
ATOM    404  N   VAL A  30      20.079 -10.804  25.804  1.00 14.10           N
ATOM    405  CA  VAL A  30      21.108 -10.367  26.748  1.00 16.33           C
ATOM    406  C   VAL A  30      22.051 -11.530  26.980  1.00 15.62           C
ATOM    407  O   VAL A  30      21.620 -12.678  27.119  1.00 17.05           O
ATOM    408  CB  VAL A  30      20.511  -9.884  28.099  1.00 14.21           C
ATOM    409  CG1 VAL A  30      21.582  -9.658  29.151  1.00 19.99           C
ATOM    410  CG2 VAL A  30      19.755  -8.624  27.912  1.00 19.88           C
ATOM    411  H   VAL A  30      19.748 -11.575  25.992  1.00 16.89           H
ATOM    412  HA  VAL A  30      21.613  -9.636  26.358  1.00 19.56           H
ATOM    413  HB  VAL A  30      19.898 -10.556  28.433  1.00 17.02           H
ATOM    414 HG11 VAL A  30      21.159  -9.359  29.971  1.00 23.95           H
ATOM    415 HG12 VAL A  30      22.052 -10.492  29.306  1.00 23.95           H
ATOM    416 HG13 VAL A  30      22.201  -8.983  28.831  1.00 23.95           H
ATOM    417 HG21 VAL A  30      19.393  -8.343  28.768  1.00 23.82           H
ATOM    418 HG22 VAL A  30      20.354  -7.944  27.567  1.00 23.82           H
ATOM    419 HG23 VAL A  30      19.033  -8.779  27.283  1.00 23.82           H
ATOM    420  N   ALA A  31      23.337 -11.234  27.041  1.00 15.09           N
ATOM    421  CA  ALA A  31      24.349 -12.201  27.454  1.00 15.37           C
ATOM    422  C   ALA A  31      25.100 -11.600  28.624  1.00 20.07           C
ATOM    423  O   ALA A  31      25.423 -10.413  28.603  1.00 15.87           O
ATOM    424  CB  ALA A  31      25.337 -12.529  26.319  1.00 15.66           C
ATOM    425  H   ALA A  31      23.661 -10.462  26.844  1.00 18.07           H
ATOM    426  HA  ALA A  31      23.921 -13.021  27.744  1.00 18.41           H
ATOM    427  HB1 ALA A  31      25.986 -13.173  26.643  1.00 18.75           H
ATOM    428  HB2 ALA A  31      24.845 -12.902  25.571  1.00 18.75           H
ATOM    429  HB3 ALA A  31      25.787 -11.714  26.047  1.00 18.75           H
ATOM    430  N   VAL A  32      25.312 -12.396  29.665  1.00 19.97           N
ATOM    431  CA  VAL A  32      26.217 -12.049  30.741  1.00 18.13           C
ATOM    432  C   VAL A  32      27.394 -13.006  30.665  1.00 21.73           C
ATOM    433  O   VAL A  32      27.212 -14.221  30.535  1.00 21.46           O
ATOM    434  CB  VAL A  32      25.524 -12.109  32.112  1.00 21.43           C
ATOM    435  CG1 VAL A  32      26.529 -11.935  33.228  1.00 21.95           C
ATOM    436  CG2 VAL A  32      24.478 -11.023  32.173  1.00 23.26           C
ATOM    437  H   VAL A  32      24.933 -13.161  29.768  1.00 23.93           H
ATOM    438  HA  VAL A  32      26.547 -11.147  30.606  1.00 21.72           H
ATOM    439  HB  VAL A  32      25.086 -12.968  32.219  1.00 25.68           H
ATOM    440 HG11 VAL A  32      26.066 -11.977  34.079  1.00 26.31           H
ATOM    441 HG12 VAL A  32      27.187 -12.645  33.173  1.00 26.31           H
ATOM    442 HG13 VAL A  32      26.963 -11.073  33.129  1.00 26.31           H
ATOM    443 HG21 VAL A  32      24.037 -11.057  33.036  1.00 27.88           H
ATOM    444 HG22 VAL A  32      24.909 -10.162  32.055  1.00 27.88           H
ATOM    445 HG23 VAL A  32      23.831 -11.168  31.465  1.00 27.88           H
ATOM    446  N   ILE A  33      28.590 -12.444  30.663  1.00 16.91           N
ATOM    447  CA  ILE A  33      29.834 -13.188  30.757  1.00 20.43           C
ATOM    448  C   ILE A  33      30.264 -13.080  32.209  1.00 22.18           C
ATOM    449  O   ILE A  33      30.449 -11.971  32.719  1.00 23.91           O
ATOM    450  CB  ILE A  33      30.909 -12.614  29.813  1.00 26.12           C
ATOM    451  CG1 ILE A  33      30.544 -12.839  28.334  1.00 26.39           C
ATOM    452  CG2 ILE A  33      32.280 -13.255  30.111  1.00 28.12           C
ATOM    453  CD1 ILE A  33      29.400 -11.947  27.784  1.00 31.00           C
ATOM    454  H   ILE A  33      28.711 -11.595  30.606  1.00 20.26           H
ATOM    455  HA  ILE A  33      29.684 -14.121  30.538  1.00 24.49           H
ATOM    456  HB  ILE A  33      30.977 -11.659  29.970  1.00 31.31           H
ATOM    457 HG12 ILE A  33      31.331 -12.668  27.794  1.00 31.63           H
ATOM    458 HG13 ILE A  33      30.270 -13.763  28.223  1.00 31.63           H
ATOM    459 HG21 ILE A  33      32.941 -12.881  29.508  1.00 33.71           H
ATOM    460 HG22 ILE A  33      32.525 -13.063  31.030  1.00 33.71           H
ATOM    461 HG23 ILE A  33      32.216 -14.214  29.978  1.00 33.71           H
ATOM    462 HD11 ILE A  33      29.250 -12.167  26.851  1.00 37.17           H
ATOM    463 HD12 ILE A  33      28.595 -12.115  28.298  1.00 37.17           H
ATOM    464 HD13 ILE A  33      29.659 -11.016  27.868  1.00 37.17           H
ATOM    465  N   TYR A  34      30.379 -14.215  32.891  1.00 27.00           N
ATOM    466  CA  TYR A  34      30.672 -14.251  34.325  1.00 24.28           C
ATOM    467  C   TYR A  34      31.786 -15.255  34.523  1.00 30.06           C
ATOM    468  O   TYR A  34      31.659 -16.408  34.096  1.00 24.97           O
ATOM    469  CB  TYR A  34      29.442 -14.647  35.146  1.00 32.44           C
ATOM    470  CG  TYR A  34      29.683 -14.681  36.653  1.00 34.85           C
ATOM    471  CD1 TYR A  34      29.497 -13.543  37.439  1.00 39.71           C
ATOM    472  CD2 TYR A  34      30.086 -15.854  37.290  1.00 35.86           C
ATOM    473  CE1 TYR A  34      29.715 -13.582  38.830  1.00 38.97           C
ATOM    474  CE2 TYR A  34      30.304 -15.896  38.672  1.00 37.12           C
ATOM    475  CZ  TYR A  34      30.124 -14.762  39.430  1.00 40.77           C
ATOM    476  OH  TYR A  34      30.340 -14.817  40.802  1.00 46.31           O
ATOM    477  H   TYR A  34      30.289 -14.995  32.540  1.00 32.37           H
ATOM    478  HA  TYR A  34      30.979 -13.379  34.620  1.00 29.11           H
ATOM    479  HB2 TYR A  34      28.733 -14.007  34.975  1.00 38.89           H
ATOM    480  HB3 TYR A  34      29.157 -15.533  34.873  1.00 38.89           H
ATOM    481  HD1 TYR A  34      29.226 -12.749  37.039  1.00 47.62           H
ATOM    482  HD2 TYR A  34      30.215 -16.625  36.785  1.00 43.00           H
ATOM    483  HE1 TYR A  34      29.591 -12.816  39.343  1.00 46.73           H
ATOM    484  HE2 TYR A  34      30.577 -16.688  39.077  1.00 44.51           H
ATOM    485  HH  TYR A  34      30.583 -15.590  41.024  1.00 55.54           H
ATOM    486  N   GLN A  35      32.883 -14.819  35.141  1.00 33.61           N
ATOM    487  CA  GLN A  35      34.103 -15.635  35.205  1.00 33.11           C
ATOM    488  C   GLN A  35      34.397 -16.275  33.852  1.00 32.86           C
ATOM    489  O   GLN A  35      34.687 -17.471  33.741  1.00 26.62           O
ATOM    490  CB  GLN A  35      33.997 -16.687  36.304  1.00 31.33           C
ATOM    491  CG  GLN A  35      33.736 -16.062  37.688  1.00 39.68           C
ATOM    492  CD  GLN A  35      33.588 -17.084  38.813  1.00 43.17           C
ATOM    493  OE1 GLN A  35      33.479 -18.289  38.578  1.00 42.06           O
ATOM    494  NE2 GLN A  35      33.560 -16.590  40.045  1.00 43.10           N
ATOM    495  H   GLN A  35      32.950 -14.056  35.532  1.00 40.29           H
ATOM    496  HA  GLN A  35      34.850 -15.057  35.424  1.00 39.70           H
ATOM    497  HB2 GLN A  35      33.261 -17.286  36.100  1.00 37.57           H
ATOM    498  HB3 GLN A  35      34.829 -17.184  36.349  1.00 37.57           H
ATOM    499  HG2 GLN A  35      34.479 -15.480  37.912  1.00 47.59           H
ATOM    500  HG3 GLN A  35      32.916 -15.546  37.647  1.00 47.59           H
ATOM    501 HE21 GLN A  35      33.623 -15.742  40.169  1.00 51.69           H
ATOM    502 HE22 GLN A  35      33.478 -17.119  40.718  1.00 51.69           H
ATOM    503  N   GLY A  36      34.278 -15.476  32.796  1.00 34.22           N
ATOM    504  CA  GLY A  36      34.649 -15.936  31.480  1.00 32.32           C
ATOM    505  C   GLY A  36      33.627 -16.774  30.736  1.00 34.10           C
ATOM    506  O   GLY A  36      33.823 -17.014  29.536  1.00 35.54           O
ATOM    507  H   GLY A  36      33.985 -14.668  32.823  1.00 41.03           H
ATOM    508  HA2 GLY A  36      34.850 -15.164  30.929  1.00 38.75           H
ATOM    509  HA3 GLY A  36      35.460 -16.464  31.556  1.00 38.75           H
ATOM    510  N   LYS A  37      32.523 -17.209  31.381  1.00 28.19           N
ATOM    511  CA  LYS A  37      31.533 -18.084  30.741  1.00 23.49           C
ATOM    512  C   LYS A  37      30.265 -17.305  30.397  1.00 19.34           C
ATOM    513  O   LYS A  37      29.861 -16.440  31.167  1.00 19.41           O
ATOM    514  CB  LYS A  37      31.156 -19.250  31.665  1.00 30.97           C
ATOM    515  CG  LYS A  37      32.307 -20.174  32.052  1.00 37.42           C
ATOM    516  CD  LYS A  37      31.778 -21.370  32.871  1.00 46.94           C
ATOM    517  CE  LYS A  37      32.796 -22.517  33.017  1.00 49.75           C
ATOM    518  NZ  LYS A  37      32.307 -23.580  33.971  1.00 52.28           N1+
ATOM    519  H   LYS A  37      32.330 -17.005  32.194  1.00 33.79           H
ATOM    520  HA  LYS A  37      31.904 -18.448  29.922  1.00 28.16           H
ATOM    521  HB2 LYS A  37      30.786 -18.886  32.484  1.00 37.13           H
ATOM    522  HB3 LYS A  37      30.485 -19.791  31.219  1.00 37.13           H
ATOM    523  HG2 LYS A  37      32.733 -20.514  31.250  1.00 44.87           H
ATOM    524  HG3 LYS A  37      32.945 -19.686  32.596  1.00 44.87           H
ATOM    525  HD2 LYS A  37      31.547 -21.063  33.761  1.00 56.30           H
ATOM    526  HD3 LYS A  37      30.990 -21.727  32.431  1.00 56.30           H
ATOM    527  HE2 LYS A  37      32.940 -22.930  32.151  1.00 59.67           H
ATOM    528  HE3 LYS A  37      33.631 -22.162  33.361  1.00 59.67           H
ATOM    529  HZ1 LYS A  37      32.912 -24.230  34.039  1.00 62.71           H
ATOM    530  HZ2 LYS A  37      32.172 -23.226  34.777  1.00 62.71           H
ATOM    531  HZ3 LYS A  37      31.543 -23.926  33.675  1.00 62.71           H
ATOM    532  N   PRO A  38      29.593 -17.575  29.271  1.00 20.87           N
ATOM    533  CA  PRO A  38      28.408 -16.796  28.902  1.00 20.44           C
ATOM    534  C   PRO A  38      27.113 -17.443  29.360  1.00 22.51           C
ATOM    535  O   PRO A  38      26.952 -18.664  29.341  1.00 20.16           O
ATOM    536  CB  PRO A  38      28.488 -16.782  27.368  1.00 25.72           C
ATOM    537  CG  PRO A  38      29.033 -18.119  27.051  1.00 26.11           C
ATOM    538  CD  PRO A  38      30.044 -18.410  28.147  1.00 28.72           C
ATOM    539  HA  PRO A  38      28.467 -15.891  29.245  1.00 24.49           H
ATOM    540  HB2 PRO A  38      27.602 -16.668  26.990  1.00 30.83           H
ATOM    541  HB3 PRO A  38      29.089 -16.081  27.073  1.00 30.83           H
ATOM    542  HG2 PRO A  38      28.318 -18.774  27.062  1.00 31.30           H
ATOM    543  HG3 PRO A  38      29.465 -18.097  26.183  1.00 31.30           H
ATOM    544  HD2 PRO A  38      30.016 -19.348  28.391  1.00 34.43           H
ATOM    545  HD3 PRO A  38      30.933 -18.143  27.865  1.00 34.43           H
ATOM    546  N   TYR A  39      26.166 -16.588  29.715  1.00 18.82           N
ATOM    547  CA  TYR A  39      24.800 -16.988  30.034  1.00 20.45           C
ATOM    548  C   TYR A  39      23.832 -16.128  29.239  1.00 23.89           C
ATOM    549  O   TYR A  39      23.974 -14.902  29.214  1.00 18.03           O
ATOM    550  CB  TYR A  39      24.547 -16.849  31.532  1.00 20.28           C
ATOM    551  CG  TYR A  39      25.541 -17.650  32.327  1.00 22.15           C
ATOM    552  CD1 TYR A  39      26.756 -17.096  32.707  1.00 26.44           C
ATOM    553  CD2 TYR A  39      25.304 -18.990  32.634  1.00 28.77           C
ATOM    554  CE1 TYR A  39      27.700 -17.838  33.396  1.00 23.17           C
ATOM    555  CE2 TYR A  39      26.249 -19.740  33.336  1.00 25.48           C
ATOM    556  CZ  TYR A  39      27.430 -19.159  33.713  1.00 29.60           C
ATOM    557  OH  TYR A  39      28.350 -19.921  34.396  1.00 30.03           O
ATOM    558  H   TYR A  39      26.294 -15.740  29.780  1.00 22.55           H
ATOM    559  HA  TYR A  39      24.666 -17.915  29.784  1.00 24.51           H
ATOM    560  HB2 TYR A  39      24.633 -15.917  31.787  1.00 24.30           H
ATOM    561  HB3 TYR A  39      23.657 -17.174  31.740  1.00 24.30           H
ATOM    562  HD1 TYR A  39      26.939 -16.209  32.495  1.00 31.70           H
ATOM    563  HD2 TYR A  39      24.501 -19.385  32.380  1.00 34.49           H
ATOM    564  HE1 TYR A  39      28.503 -17.449  33.655  1.00 27.78           H
ATOM    565  HE2 TYR A  39      26.077 -20.629  33.548  1.00 30.54           H
ATOM    566  HH  TYR A  39      28.048 -20.696  34.516  1.00 36.00           H
ATOM    567  N   TYR A  40      22.849 -16.767  28.594  1.00 17.38           N
ATOM    568  CA  TYR A  40      21.996 -16.101  27.625  1.00 16.36           C
ATOM    569  C   TYR A  40      20.544 -16.006  28.082  1.00 23.44           C
ATOM    570  O   TYR A  40      20.020 -16.912  28.727  1.00 20.86           O
ATOM    571  CB  TYR A  40      22.050 -16.853  26.297  1.00 18.16           C
ATOM    572  CG  TYR A  40      23.433 -16.991  25.742  1.00 19.04           C
ATOM    573  CD1 TYR A  40      24.086 -15.898  25.191  1.00 23.39           C
ATOM    574  CD2 TYR A  40      24.080 -18.209  25.734  1.00 19.75           C
ATOM    575  CE1 TYR A  40      25.342 -16.016  24.659  1.00 17.66           C
ATOM    576  CE2 TYR A  40      25.364 -18.335  25.206  1.00 24.96           C
ATOM    577  CZ  TYR A  40      25.975 -17.225  24.670  1.00 22.72           C
ATOM    578  OH  TYR A  40      27.222 -17.313  24.144  1.00 25.20           O
ATOM    579  H   TYR A  40      22.661 -17.598  28.707  1.00 20.82           H
ATOM    580  HA  TYR A  40      22.325 -15.201  27.477  1.00 19.60           H
ATOM    581  HB2 TYR A  40      21.692 -17.745  26.427  1.00 21.76           H
ATOM    582  HB3 TYR A  40      21.514 -16.375  25.645  1.00 21.76           H
ATOM    583  HD1 TYR A  40      23.660 -15.071  25.178  1.00 28.04           H
ATOM    584  HD2 TYR A  40      23.659 -18.954  26.098  1.00 23.67           H
ATOM    585  HE1 TYR A  40      25.767 -15.271  24.300  1.00 21.16           H
ATOM    586  HE2 TYR A  40      25.796 -19.158  25.207  1.00 29.92           H
ATOM    587  HH  TYR A  40      27.506 -18.100  24.207  1.00 30.21           H
ATOM    588  N   PHE A  41      19.898 -14.911  27.696  1.00 20.89           N
ATOM    589  CA  PHE A  41      18.513 -14.596  28.028  1.00 17.34           C
ATOM    590  C   PHE A  41      17.869 -13.953  26.811  1.00 20.86           C
ATOM    591  O   PHE A  41      18.488 -13.122  26.142  1.00 17.07           O
ATOM    592  CB  PHE A  41      18.447 -13.648  29.239  1.00 15.33           C
ATOM    593  CG  PHE A  41      19.204 -14.167  30.420  1.00 19.05           C
ATOM    594  CD1 PHE A  41      20.582 -13.986  30.513  1.00 20.21           C
ATOM    595  CD2 PHE A  41      18.555 -14.897  31.412  1.00 25.77           C
ATOM    596  CE1 PHE A  41      21.289 -14.494  31.598  1.00 23.87           C
ATOM    597  CE2 PHE A  41      19.258 -15.416  32.492  1.00 26.21           C
ATOM    598  CZ  PHE A  41      20.629 -15.208  32.593  1.00 24.87           C
ATOM    599  H   PHE A  41      20.265 -14.301  27.212  1.00 25.03           H
ATOM    600  HA  PHE A  41      18.033 -15.411  28.243  1.00 20.77           H
ATOM    601  HB2 PHE A  41      18.828 -12.791  28.991  1.00 18.36           H
ATOM    602  HB3 PHE A  41      17.520 -13.536  29.503  1.00 18.36           H
ATOM    603  HD1 PHE A  41      21.031 -13.507  29.853  1.00 24.22           H
ATOM    604  HD2 PHE A  41      17.637 -15.038  31.353  1.00 30.89           H
ATOM    605  HE1 PHE A  41      22.207 -14.356  31.658  1.00 28.62           H
ATOM    606  HE2 PHE A  41      18.809 -15.888  33.156  1.00 31.42           H
ATOM    607  HZ  PHE A  41      21.102 -15.548  33.317  1.00 29.81           H
ATOM    608  N   THR A  42      16.640 -14.350  26.512  1.00 15.86           N
ATOM    609  CA  THR A  42      15.901 -13.789  25.401  1.00 15.70           C
ATOM    610  C   THR A  42      14.467 -13.529  25.810  1.00 20.37           C
ATOM    611  O   THR A  42      13.922 -14.192  26.709  1.00 19.16           O
ATOM    612  CB  THR A  42      15.923 -14.708  24.193  1.00 24.11           C
ATOM    613  OG1 THR A  42      15.392 -15.986  24.569  1.00 29.35           O
ATOM    614  CG2 THR A  42      17.340 -14.871  23.683  1.00 19.21           C
ATOM    615  H   THR A  42      16.208 -14.953  26.947  1.00 19.00           H
ATOM    616  HA  THR A  42      16.302 -12.943  25.145  1.00 18.81           H
ATOM    617  HB  THR A  42      15.381 -14.327  23.484  1.00 28.90           H
ATOM    618  HG1 THR A  42      15.399 -16.505  23.908  1.00 35.18           H
ATOM    619 HG21 THR A  42      17.349 -15.459  22.912  1.00 23.01           H
ATOM    620 HG22 THR A  42      17.701 -14.008  23.426  1.00 23.01           H
ATOM    621 HG23 THR A  42      17.900 -15.253  24.377  1.00 23.01           H
ATOM    622  N   TRP A  43      13.867 -12.548  25.127  1.00 19.05           N
ATOM    623  CA  TRP A  43      12.494 -12.119  25.334  1.00 22.12           C
ATOM    624  C   TRP A  43      11.876 -11.696  24.013  1.00 23.64           C
ATOM    625  O   TRP A  43      12.541 -11.090  23.171  1.00 19.39           O
ATOM    626  CB  TRP A  43      12.369 -10.898  26.252  1.00 22.64           C
ATOM    627  CG  TRP A  43      12.877 -11.034  27.670  1.00 21.40           C
ATOM    628  CD1 TRP A  43      12.125 -11.215  28.806  1.00 26.11           C
ATOM    629  CD2 TRP A  43      14.239 -10.937  28.100  1.00 23.99           C
ATOM    630  NE1 TRP A  43      12.952 -11.257  29.917  1.00 25.41           N
ATOM    631  CE2 TRP A  43      14.249 -11.074  29.513  1.00 20.86           C
ATOM    632  CE3 TRP A  43      15.453 -10.740  27.433  1.00 19.88           C
ATOM    633  CZ2 TRP A  43      15.423 -11.048  30.256  1.00 25.89           C
ATOM    634  CZ3 TRP A  43      16.611 -10.694  28.178  1.00 16.31           C
ATOM    635  CH2 TRP A  43      16.588 -10.851  29.577  1.00 19.60           C
ATOM    636  H   TRP A  43      14.264 -12.100  24.509  1.00 22.82           H
ATOM    637  HA  TRP A  43      11.973 -12.848  25.706  1.00 26.51           H
ATOM    638  HB2 TRP A  43      12.857 -10.165  25.845  1.00 27.13           H
ATOM    639  HB3 TRP A  43      11.430 -10.661  26.309  1.00 27.13           H
ATOM    640  HD1 TRP A  43      11.200 -11.308  28.824  1.00 31.29           H
ATOM    641  HE1 TRP A  43      12.692 -11.369  30.729  1.00 30.46           H
ATOM    642  HE3 TRP A  43      15.476 -10.631  26.510  1.00 23.83           H
ATOM    643  HZ2 TRP A  43      15.413 -11.146  31.180  1.00 31.04           H
ATOM    644  HZ3 TRP A  43      17.425 -10.570  27.747  1.00 19.54           H
ATOM    645  HH2 TRP A  43      17.389 -10.825  30.050  1.00 23.49           H
ATOM    646  N   GLY A  44      10.568 -11.944  23.872  1.00 16.59           N
ATOM    647  CA  GLY A  44       9.811 -11.252  22.857  1.00 16.43           C
ATOM    648  C   GLY A  44      10.118 -11.703  21.438  1.00 17.80           C
ATOM    649  O   GLY A  44      10.487 -12.853  21.179  1.00 15.83           O
ATOM    650  H   GLY A  44      10.115 -12.500  24.347  1.00 19.88           H
ATOM    651  HA2 GLY A  44       8.865 -11.389  23.019  1.00 19.68           H
ATOM    652  HA3 GLY A  44       9.995 -10.302  22.917  1.00 19.68           H
ATOM    653  N   TYR A  45       9.916 -10.768  20.508  1.00 16.92           N
ATOM    654  CA  TYR A  45       9.758 -11.051  19.087  1.00 15.35           C
ATOM    655  C   TYR A  45      10.856 -10.419  18.240  1.00 16.02           C
ATOM    656  O   TYR A  45      11.110  -9.209  18.320  1.00 17.32           O
ATOM    657  CB  TYR A  45       8.360 -10.607  18.610  1.00 18.27           C
ATOM    658  CG  TYR A  45       7.354 -11.597  19.152  1.00 22.42           C
ATOM    659  CD1 TYR A  45       6.847 -11.469  20.445  1.00 23.39           C
ATOM    660  CD2 TYR A  45       6.983 -12.704  18.414  1.00 25.52           C
ATOM    661  CE1 TYR A  45       5.957 -12.422  20.978  1.00 23.62           C
ATOM    662  CE2 TYR A  45       6.089 -13.669  18.941  1.00 23.49           C
ATOM    663  CZ  TYR A  45       5.598 -13.522  20.228  1.00 20.78           C
ATOM    664  OH  TYR A  45       4.721 -14.483  20.762  1.00 24.18           O
ATOM    665  H   TYR A  45       9.866  -9.928  20.689  1.00 20.27           H
ATOM    666  HA  TYR A  45       9.815 -12.011  18.960  1.00 18.38           H
ATOM    667  HB2 TYR A  45       8.155  -9.725  18.958  1.00 21.89           H
ATOM    668  HB3 TYR A  45       8.321 -10.616  17.641  1.00 21.89           H
ATOM    669  HD1 TYR A  45       7.100 -10.741  20.964  1.00 28.04           H
ATOM    670  HD2 TYR A  45       7.325 -12.818  17.557  1.00 30.59           H
ATOM    671  HE1 TYR A  45       5.628 -12.320  21.842  1.00 28.32           H
ATOM    672  HE2 TYR A  45       5.848 -14.408  18.431  1.00 28.15           H
ATOM    673  HH  TYR A  45       4.494 -14.263  21.541  1.00 28.99           H
ATOM    674  N   ALA A  46      11.447 -11.244  17.377  1.00 19.79           N
ATOM    675  CA  ALA A  46      12.283 -10.765  16.287  1.00 14.86           C
ATOM    676  C   ALA A  46      11.454 -10.221  15.140  1.00 23.38           C
ATOM    677  O   ALA A  46      11.876  -9.279  14.454  1.00 18.90           O
ATOM    678  CB  ALA A  46      13.152 -11.901  15.774  1.00 15.44           C
ATOM    679  H   ALA A  46      11.375 -12.100  17.405  1.00 23.72           H
ATOM    680  HA  ALA A  46      12.862 -10.057  16.611  1.00 17.80           H
ATOM    681  HB1 ALA A  46      13.705 -11.572  15.049  1.00 18.50           H
ATOM    682  HB2 ALA A  46      13.712 -12.221  16.499  1.00 18.50           H
ATOM    683  HB3 ALA A  46      12.580 -12.617  15.456  1.00 18.50           H
ATOM    684  N   ASP A  47      10.281 -10.813  14.918  1.00 18.23           N
ATOM    685  CA  ASP A  47       9.375 -10.403  13.847  1.00 19.25           C
ATOM    686  C   ASP A  47       7.974 -10.499  14.417  1.00 21.50           C
ATOM    687  O   ASP A  47       7.457 -11.603  14.610  1.00 22.02           O
ATOM    688  CB  ASP A  47       9.550 -11.300  12.625  1.00 19.94           C
ATOM    689  CG  ASP A  47       8.689 -10.861  11.421  1.00 24.18           C
ATOM    690  OD1 ASP A  47       7.597 -10.316  11.614  1.00 22.31           O
ATOM    691  OD2 ASP A  47       9.119 -11.090  10.276  1.00 27.22           O1-
ATOM    692  H   ASP A  47       9.981 -11.469  15.387  1.00 21.85           H
ATOM    693  HA  ASP A  47       9.552  -9.484  13.594  1.00 23.06           H
ATOM    694  HB2 ASP A  47      10.480 -11.279  12.350  1.00 23.90           H
ATOM    695  HB3 ASP A  47       9.294 -12.206  12.860  1.00 23.90           H
ATOM    696  N   ILE A  48       7.366  -9.344  14.684  1.00 21.06           N
ATOM    697  CA  ILE A  48       6.058  -9.328  15.320  1.00 24.89           C
ATOM    698  C   ILE A  48       5.021  -9.961  14.400  1.00 27.32           C
ATOM    699  O   ILE A  48       4.243 -10.822  14.823  1.00 25.56           O
ATOM    700  CB  ILE A  48       5.676  -7.890  15.705  1.00 24.21           C
ATOM    701  CG1 ILE A  48       6.576  -7.392  16.848  1.00 23.64           C
ATOM    702  CG2 ILE A  48       4.236  -7.821  16.101  1.00 32.96           C
ATOM    703  CD1 ILE A  48       6.364  -5.932  17.212  1.00 25.95           C
ATOM    704  H   ILE A  48       7.688  -8.566  14.507  1.00 25.23           H
ATOM    705  HA  ILE A  48       6.097  -9.855  16.134  1.00 29.83           H
ATOM    706  HB  ILE A  48       5.812  -7.318  14.934  1.00 29.02           H
ATOM    707 HG12 ILE A  48       6.397  -7.923  17.640  1.00 28.34           H
ATOM    708 HG13 ILE A  48       7.503  -7.500  16.584  1.00 28.34           H
ATOM    709 HG21 ILE A  48       4.018  -6.906  16.339  1.00 39.52           H
ATOM    710 HG22 ILE A  48       3.689  -8.107  15.352  1.00 39.52           H
ATOM    711 HG23 ILE A  48       4.089  -8.405  16.861  1.00 39.52           H
ATOM    712 HD11 ILE A  48       6.965  -5.697  17.936  1.00 31.11           H
ATOM    713 HD12 ILE A  48       6.551  -5.383  16.435  1.00 31.11           H
ATOM    714 HD13 ILE A  48       5.444  -5.807  17.492  1.00 31.11           H
ATOM    715  N   ALA A  49       4.990  -9.532  13.130  1.00 29.86           N
ATOM    716  CA  ALA A  49       3.922  -9.944  12.212  1.00 27.60           C
ATOM    717  C   ALA A  49       3.957 -11.445  11.962  1.00 28.77           C
ATOM    718  O   ALA A  49       2.909 -12.102  11.917  1.00 29.77           O
ATOM    719  CB  ALA A  49       4.034  -9.175  10.889  1.00 26.79           C
ATOM    720  H   ALA A  49       5.572  -9.005  12.780  1.00 35.80           H
ATOM    721  HA  ALA A  49       3.064  -9.728  12.611  1.00 33.09           H
ATOM    722  HB1 ALA A  49       3.321  -9.461  10.296  1.00 32.11           H
ATOM    723  HB2 ALA A  49       3.955  -8.225  11.068  1.00 32.11           H
ATOM    724  HB3 ALA A  49       4.896  -9.366  10.486  1.00 32.11           H
ATOM    725  N   LYS A  50       5.151 -12.006  11.808  1.00 25.72           N
ATOM    726  CA  LYS A  50       5.316 -13.434  11.613  1.00 21.19           C
ATOM    727  C   LYS A  50       5.453 -14.215  12.916  1.00 21.44           C
ATOM    728  O   LYS A  50       5.702 -15.424  12.863  1.00 22.15           O
ATOM    729  CB  LYS A  50       6.525 -13.686  10.712  1.00 21.00           C
ATOM    730  CG  LYS A  50       6.332 -13.108   9.323  1.00 23.96           C
ATOM    731  CD  LYS A  50       7.521 -13.351   8.423  1.00 32.46           C
ATOM    732  CE  LYS A  50       7.178 -13.048   6.941  1.00 37.58           C
ATOM    733  NZ  LYS A  50       8.339 -13.298   6.030  1.00 42.96           N1+
ATOM    734  H   LYS A  50       5.892 -11.570  11.814  1.00 30.83           H
ATOM    735  HA  LYS A  50       4.532 -13.773  11.152  1.00 25.40           H
ATOM    736  HB2 LYS A  50       7.308 -13.270  11.106  1.00 25.16           H
ATOM    737  HB3 LYS A  50       6.663 -14.642  10.625  1.00 25.16           H
ATOM    738  HG2 LYS A  50       5.556 -13.521   8.913  1.00 28.72           H
ATOM    739  HG3 LYS A  50       6.200 -12.150   9.394  1.00 28.72           H
ATOM    740  HD2 LYS A  50       8.250 -12.770   8.691  1.00 38.92           H
ATOM    741  HD3 LYS A  50       7.789 -14.280   8.489  1.00 38.92           H
ATOM    742  HE2 LYS A  50       6.446 -13.620   6.661  1.00 45.07           H
ATOM    743  HE3 LYS A  50       6.924 -12.116   6.858  1.00 45.07           H
ATOM    744  HZ1 LYS A  50       8.111 -13.116   5.189  1.00 51.52           H
ATOM    745  HZ2 LYS A  50       9.025 -12.781   6.262  1.00 51.52           H
ATOM    746  HZ3 LYS A  50       8.590 -14.151   6.083  1.00 51.52           H
ATOM    747  N   LYS A  51       5.328 -13.556  14.072  1.00 17.88           N
ATOM    748  CA  LYS A  51       5.367 -14.220  15.385  1.00 25.62           C
ATOM    749  C   LYS A  51       6.638 -15.039  15.583  1.00 21.69           C
ATOM    750  O   LYS A  51       6.634 -16.103  16.223  1.00 23.15           O
ATOM    751  CB  LYS A  51       4.116 -15.086  15.575  1.00 27.94           C
ATOM    752  CG  LYS A  51       2.827 -14.300  15.402  1.00 29.58           C
ATOM    753  CD  LYS A  51       1.580 -15.179  15.589  1.00 37.13           C
ATOM    754  CE  LYS A  51       0.314 -14.354  15.330  1.00 39.22           C
ATOM    755  NZ  LYS A  51      -0.919 -15.181  15.455  1.00 48.08           N1+
ATOM    756  H   LYS A  51       5.217 -12.705  14.125  1.00 21.42           H
ATOM    757  HA  LYS A  51       5.354 -13.536  16.073  1.00 30.71           H
ATOM    758  HB2 LYS A  51       4.123 -15.800  14.918  1.00 33.49           H
ATOM    759  HB3 LYS A  51       4.122 -15.459  16.470  1.00 33.49           H
ATOM    760  HG2 LYS A  51       2.797 -13.590  16.062  1.00 35.46           H
ATOM    761  HG3 LYS A  51       2.801 -13.925  14.508  1.00 35.46           H
ATOM    762  HD2 LYS A  51       1.603 -15.915  14.957  1.00 44.52           H
ATOM    763  HD3 LYS A  51       1.550 -15.513  16.499  1.00 44.52           H
ATOM    764  HE2 LYS A  51       0.264 -13.635  15.978  1.00 47.03           H
ATOM    765  HE3 LYS A  51       0.347 -13.993  14.430  1.00 47.03           H
ATOM    766  HZ1 LYS A  51      -1.638 -14.680  15.301  1.00 57.67           H
ATOM    767  HZ2 LYS A  51      -0.899 -15.848  14.866  1.00 57.67           H
ATOM    768  HZ3 LYS A  51      -0.975 -15.521  16.276  1.00 57.67           H
ATOM    769  N   GLN A  52       7.766 -14.514  15.080  1.00 19.31           N
ATOM    770  CA  GLN A  52       9.047 -15.190  15.239  1.00 16.81           C
ATOM    771  C   GLN A  52       9.702 -14.724  16.527  1.00 22.67           C
ATOM    772  O   GLN A  52       9.938 -13.523  16.680  1.00 19.26           O
ATOM    773  CB  GLN A  52       9.987 -14.892  14.089  1.00 21.50           C
ATOM    774  CG  GLN A  52       9.500 -15.373  12.731  1.00 23.91           C
ATOM    775  CD  GLN A  52       9.285 -16.838  12.717  1.00 28.04           C
ATOM    776  OE1 GLN A  52      10.177 -17.608  13.066  1.00 28.28           O
ATOM    777  NE2 GLN A  52       8.060 -17.249  12.382  1.00 33.04           N
ATOM    778  H   GLN A  52       7.809 -13.772  14.647  1.00 23.14           H
ATOM    779  HA  GLN A  52       8.908 -16.149  15.288  1.00 20.14           H
ATOM    780  HB2 GLN A  52      10.112 -13.931  14.033  1.00 25.77           H
ATOM    781  HB3 GLN A  52      10.838 -15.322  14.265  1.00 25.77           H
ATOM    782  HG2 GLN A  52       8.657 -14.941  12.522  1.00 28.66           H
ATOM    783  HG3 GLN A  52      10.164 -15.157  12.058  1.00 28.66           H
ATOM    784 HE21 GLN A  52       7.451 -16.673  12.190  1.00 39.62           H
ATOM    785 HE22 GLN A  52       7.880 -18.089  12.358  1.00 39.62           H
ATOM    786  N   PRO A  53      10.081 -15.618  17.426  1.00 21.97           N
ATOM    787  CA  PRO A  53      10.674 -15.183  18.691  1.00 16.21           C
ATOM    788  C   PRO A  53      12.144 -14.798  18.536  1.00 15.73           C
ATOM    789  O   PRO A  53      12.830 -15.270  17.639  1.00 15.54           O
ATOM    790  CB  PRO A  53      10.554 -16.427  19.556  1.00 17.60           C
ATOM    791  CG  PRO A  53      10.739 -17.541  18.574  1.00 18.20           C
ATOM    792  CD  PRO A  53      10.029 -17.090  17.334  1.00 19.83           C
ATOM    793  HA  PRO A  53      10.171 -14.451  19.082  1.00 19.42           H
ATOM    794  HB2 PRO A  53      11.254 -16.434  20.227  1.00 21.09           H
ATOM    795  HB3 PRO A  53       9.676 -16.465  19.965  1.00 21.09           H
ATOM    796  HG2 PRO A  53      11.685 -17.671  18.400  1.00 21.81           H
ATOM    797  HG3 PRO A  53      10.340 -18.354  18.921  1.00 21.81           H
ATOM    798  HD2 PRO A  53      10.501 -17.396  16.544  1.00 23.76           H
ATOM    799  HD3 PRO A  53       9.109 -17.397  17.341  1.00 23.76           H
ATOM    800  N   VAL A  54      12.630 -13.973  19.478  1.00 15.54           N
ATOM    801  CA  VAL A  54      14.069 -13.801  19.651  1.00 17.37           C
ATOM    802  C   VAL A  54      14.661 -15.099  20.168  1.00 18.64           C
ATOM    803  O   VAL A  54      14.153 -15.696  21.121  1.00 20.42           O
ATOM    804  CB  VAL A  54      14.371 -12.637  20.607  1.00 15.24           C
ATOM    805  CG1 VAL A  54      15.891 -12.525  20.852  1.00 13.47           C
ATOM    806  CG2 VAL A  54      13.814 -11.345  20.041  1.00 13.59           C
ATOM    807  H   VAL A  54      12.148 -13.511  20.020  1.00 18.61           H
ATOM    808  HA  VAL A  54      14.473 -13.603  18.792  1.00 20.82           H
ATOM    809  HB  VAL A  54      13.939 -12.805  21.459  1.00 18.26           H
ATOM    810 HG11 VAL A  54      16.060 -11.785  21.456  1.00 16.13           H
ATOM    811 HG12 VAL A  54      16.209 -13.353  21.244  1.00 16.13           H
ATOM    812 HG13 VAL A  54      16.336 -12.368  20.004  1.00 16.13           H
ATOM    813 HG21 VAL A  54      14.013 -10.621  20.655  1.00 16.27           H
ATOM    814 HG22 VAL A  54      14.228 -11.173  19.181  1.00 16.27           H
ATOM    815 HG23 VAL A  54      12.854 -11.435  19.934  1.00 16.27           H
ATOM    816  N   THR A  55      15.722 -15.553  19.519  1.00 16.97           N
ATOM    817  CA  THR A  55      16.491 -16.708  19.960  1.00 15.95           C
ATOM    818  C   THR A  55      17.963 -16.310  20.078  1.00 18.69           C
ATOM    819  O   THR A  55      18.364 -15.197  19.732  1.00 16.80           O
ATOM    820  CB  THR A  55      16.375 -17.882  18.976  1.00 18.75           C
ATOM    821  OG1 THR A  55      17.148 -17.576  17.816  1.00 16.50           O
ATOM    822  CG2 THR A  55      14.922 -18.138  18.517  1.00 20.45           C
ATOM    823  H   THR A  55      16.027 -15.198  18.797  1.00 20.33           H
ATOM    824  HA  THR A  55      16.176 -16.998  20.830  1.00 19.11           H
ATOM    825  HB  THR A  55      16.716 -18.690  19.390  1.00 22.46           H
ATOM    826  HG1 THR A  55      17.099 -18.206  17.263  1.00 19.77           H
ATOM    827 HG21 THR A  55      14.896 -18.885  17.899  1.00 24.51           H
ATOM    828 HG22 THR A  55      14.364 -18.343  19.284  1.00 24.51           H
ATOM    829 HG23 THR A  55      14.571 -17.350  18.074  1.00 24.51           H
ATOM    830  N   GLN A  56      18.787 -17.263  20.499  1.00 11.91           N
ATOM    831  CA  GLN A  56      20.227 -17.060  20.531  1.00 19.11           C
ATOM    832  C   GLN A  56      20.819 -16.961  19.128  1.00 22.07           C
ATOM    833  O   GLN A  56      21.966 -16.519  18.987  1.00 18.60           O
ATOM    834  CB  GLN A  56      20.866 -18.191  21.364  1.00 18.32           C
ATOM    835  CG  GLN A  56      20.401 -18.085  22.790  1.00 19.09           C
ATOM    836  CD  GLN A  56      20.939 -19.161  23.734  1.00 21.14           C
ATOM    837  OE1 GLN A  56      20.386 -19.366  24.807  1.00 24.96           O
ATOM    838  NE2 GLN A  56      21.994 -19.847  23.338  1.00 22.11           N
ATOM    839  H   GLN A  56      18.535 -18.038  20.773  1.00 14.26           H
ATOM    840  HA  GLN A  56      20.411 -16.223  20.985  1.00 22.90           H
ATOM    841  HB2 GLN A  56      20.592 -19.052  21.011  1.00 21.95           H
ATOM    842  HB3 GLN A  56      21.832 -18.105  21.345  1.00 21.95           H
ATOM    843  HG2 GLN A  56      20.678 -17.225  23.140  1.00 22.87           H
ATOM    844  HG3 GLN A  56      19.433 -18.144  22.802  1.00 22.87           H
ATOM    845 HE21 GLN A  56      22.353 -19.681  22.574  1.00 26.50           H
ATOM    846 HE22 GLN A  56      22.323 -20.460  23.844  1.00 26.50           H
ATOM    847  N   GLN A  57      20.049 -17.301  18.083  1.00 17.67           N
ATOM    848  CA  GLN A  57      20.504 -17.167  16.698  1.00 17.00           C
ATOM    849  C   GLN A  57      19.966 -15.915  15.994  1.00 18.70           C
ATOM    850  O   GLN A  57      20.292 -15.698  14.830  1.00 18.04           O
ATOM    851  CB  GLN A  57      20.126 -18.424  15.895  1.00 19.36           C
ATOM    852  CG  GLN A  57      20.865 -19.715  16.332  1.00 28.21           C
ATOM    853  CD  GLN A  57      20.527 -20.164  17.730  1.00 36.70           C
ATOM    854  OE1 GLN A  57      19.349 -20.208  18.119  1.00 36.10           O
ATOM    855  NE2 GLN A  57      21.559 -20.500  18.507  1.00 34.90           N
ATOM    856  H   GLN A  57      19.251 -17.614  18.156  1.00 21.17           H
ATOM    857  HA  GLN A  57      21.472 -17.104  16.699  1.00 20.36           H
ATOM    858  HB2 GLN A  57      19.174 -18.581  15.996  1.00 23.20           H
ATOM    859  HB3 GLN A  57      20.334 -18.269  14.960  1.00 23.20           H
ATOM    860  HG2 GLN A  57      20.628 -20.432  15.724  1.00 33.81           H
ATOM    861  HG3 GLN A  57      21.821 -19.555  16.295  1.00 33.81           H
ATOM    862 HE21 GLN A  57      22.361 -20.453  18.201  1.00 41.85           H
ATOM    863 HE22 GLN A  57      21.421 -20.764  19.314  1.00 41.85           H
ATOM    864  N   THR A  58      19.181 -15.080  16.668  1.00 17.79           N
ATOM    865  CA  THR A  58      18.613 -13.892  16.042  1.00 18.07           C
ATOM    866  C   THR A  58      19.721 -12.884  15.801  1.00 14.70           C
ATOM    867  O   THR A  58      20.535 -12.635  16.700  1.00 13.95           O
ATOM    868  CB  THR A  58      17.545 -13.255  16.931  1.00 18.36           C
ATOM    869  OG1 THR A  58      16.530 -14.209  17.219  1.00 17.79           O
ATOM    870  CG2 THR A  58      16.891 -12.036  16.247  1.00 13.86           C
ATOM    871  H   THR A  58      18.961 -15.181  17.494  1.00 21.31           H
ATOM    872  HA  THR A  58      18.213 -14.127  15.190  1.00 21.66           H
ATOM    873  HB  THR A  58      17.952 -12.958  17.760  1.00 22.00           H
ATOM    874  HG1 THR A  58      16.173 -14.473  16.507  1.00 21.31           H
ATOM    875 HG21 THR A  58      16.218 -11.651  16.830  1.00 16.59           H
ATOM    876 HG22 THR A  58      17.563 -11.364  16.054  1.00 16.59           H
ATOM    877 HG23 THR A  58      16.469 -12.309  15.417  1.00 16.59           H
ATOM    878  N   LEU A  59      19.756 -12.328  14.589  1.00 14.19           N
ATOM    879  CA  LEU A  59      20.651 -11.227  14.238  1.00 13.51           C
ATOM    880  C   LEU A  59      20.027  -9.878  14.544  1.00 16.65           C
ATOM    881  O   LEU A  59      18.878  -9.618  14.176  1.00 15.19           O
ATOM    882  CB  LEU A  59      21.006 -11.262  12.748  1.00 17.74           C
ATOM    883  CG  LEU A  59      21.813 -12.469  12.285  1.00 20.35           C
ATOM    884  CD1 LEU A  59      21.799 -12.541  10.743  1.00 26.43           C
ATOM    885  CD2 LEU A  59      23.199 -12.328  12.773  1.00 18.43           C
ATOM    886  H   LEU A  59      19.256 -12.579  13.937  1.00 16.99           H
ATOM    887  HA  LEU A  59      21.471 -11.306  14.749  1.00 16.17           H
ATOM    888  HB2 LEU A  59      20.182 -11.252  12.237  1.00 21.25           H
ATOM    889  HB3 LEU A  59      21.525 -10.469  12.538  1.00 21.25           H
ATOM    890  HG  LEU A  59      21.431 -13.284  12.645  1.00 24.38           H
ATOM    891 HD11 LEU A  59      22.315 -13.312  10.459  1.00 31.68           H
ATOM    892 HD12 LEU A  59      20.881 -12.626  10.440  1.00 31.68           H
ATOM    893 HD13 LEU A  59      22.192 -11.730  10.386  1.00 31.68           H
ATOM    894 HD21 LEU A  59      23.715 -13.095  12.480  1.00 22.08           H
ATOM    895 HD22 LEU A  59      23.580 -11.513  12.409  1.00 22.08           H
ATOM    896 HD23 LEU A  59      23.189 -12.285  13.742  1.00 22.08           H
ATOM    897  N   PHE A  60      20.812  -9.003  15.181  1.00 12.95           N
ATOM    898  CA  PHE A  60      20.417  -7.639  15.457  1.00 14.65           C
ATOM    899  C   PHE A  60      21.422  -6.703  14.796  1.00 14.50           C
ATOM    900  O   PHE A  60      22.603  -7.026  14.712  1.00 16.83           O
ATOM    901  CB  PHE A  60      20.420  -7.312  16.974  1.00 13.60           C
ATOM    902  CG  PHE A  60      19.445  -8.094  17.809  1.00 15.09           C
ATOM    903  CD1 PHE A  60      19.711  -9.418  18.204  1.00 16.19           C
ATOM    904  CD2 PHE A  60      18.308  -7.475  18.307  1.00 18.27           C
ATOM    905  CE1 PHE A  60      18.815 -10.113  18.988  1.00 13.26           C
ATOM    906  CE2 PHE A  60      17.408  -8.175  19.114  1.00 15.58           C
ATOM    907  CZ  PHE A  60      17.665  -9.476  19.455  1.00 16.22           C
ATOM    908  H   PHE A  60      21.600  -9.193  15.468  1.00 15.51           H
ATOM    909  HA  PHE A  60      19.534  -7.466  15.095  1.00 17.54           H
ATOM    910  HB2 PHE A  60      21.308  -7.488  17.323  1.00 16.29           H
ATOM    911  HB3 PHE A  60      20.209  -6.372  17.085  1.00 16.29           H
ATOM    912  HD1 PHE A  60      20.473  -9.847  17.889  1.00 19.39           H
ATOM    913  HD2 PHE A  60      18.125  -6.593  18.074  1.00 21.89           H
ATOM    914  HE1 PHE A  60      18.990 -10.995  19.227  1.00 15.88           H
ATOM    915  HE2 PHE A  60      16.637  -7.756  19.422  1.00 18.66           H
ATOM    916  HZ  PHE A  60      17.064  -9.941  19.991  1.00 19.43           H
ATOM    917  N   GLU A  61      20.946  -5.534  14.365  1.00 14.92           N
ATOM    918  CA  GLU A  61      21.819  -4.458  13.901  1.00 15.21           C
ATOM    919  C   GLU A  61      22.528  -3.816  15.092  1.00 20.29           C
ATOM    920  O   GLU A  61      21.881  -3.355  16.046  1.00 14.17           O
ATOM    921  CB  GLU A  61      21.007  -3.417  13.141  1.00 14.14           C
ATOM    922  CG  GLU A  61      20.258  -3.989  11.967  1.00 15.98           C
ATOM    923  CD  GLU A  61      19.379  -2.979  11.233  1.00 19.30           C
ATOM    924  OE1 GLU A  61      19.207  -1.823  11.712  1.00 19.99           O
ATOM    925  OE2 GLU A  61      18.844  -3.376  10.179  1.00 21.17           O1-
ATOM    926  H   GLU A  61      20.110  -5.339  14.332  1.00 17.87           H
ATOM    927  HA  GLU A  61      22.491  -4.821  13.302  1.00 18.22           H
ATOM    928  HB2 GLU A  61      20.359  -3.022  13.744  1.00 16.94           H
ATOM    929  HB3 GLU A  61      21.608  -2.733  12.806  1.00 16.94           H
ATOM    930  HG2 GLU A  61      20.900  -4.340  11.330  1.00 19.15           H
ATOM    931  HG3 GLU A  61      19.685  -4.705  12.283  1.00 19.15           H
ATOM    932  N   LEU A  62      23.866  -3.791  15.042  1.00 17.27           N
ATOM    933  CA  LEU A  62      24.639  -3.251  16.156  1.00 15.49           C
ATOM    934  C   LEU A  62      24.788  -1.740  16.120  1.00 17.35           C
ATOM    935  O   LEU A  62      25.138  -1.145  17.146  1.00 16.19           O
ATOM    936  CB  LEU A  62      26.028  -3.872  16.154  1.00 18.41           C
ATOM    937  CG  LEU A  62      26.131  -5.374  16.260  1.00 16.22           C
ATOM    938  CD1 LEU A  62      27.568  -5.719  16.207  1.00 16.69           C
ATOM    939  CD2 LEU A  62      25.462  -5.865  17.534  1.00 21.32           C
ATOM    940  H   LEU A  62      24.339  -4.077  14.383  1.00 20.70           H
ATOM    941  HA  LEU A  62      24.203  -3.490  16.988  1.00 18.55           H
ATOM    942  HB2 LEU A  62      26.468  -3.616  15.328  1.00 22.05           H
ATOM    943  HB3 LEU A  62      26.521  -3.501  16.903  1.00 22.05           H
ATOM    944  HG  LEU A  62      25.687  -5.784  15.501  1.00 19.43           H
ATOM    945 HD11 LEU A  62      27.663  -6.682  16.274  1.00 19.99           H
ATOM    946 HD12 LEU A  62      27.936  -5.406  15.366  1.00 19.99           H
ATOM    947 HD13 LEU A  62      28.022  -5.289  16.948  1.00 19.99           H
ATOM    948 HD21 LEU A  62      25.541  -6.830  17.580  1.00 25.55           H
ATOM    949 HD22 LEU A  62      25.903  -5.460  18.298  1.00 25.55           H
ATOM    950 HD23 LEU A  62      24.527  -5.609  17.518  1.00 25.55           H
ATOM    951  N   GLY A  63      24.567  -1.105  14.978  1.00 13.16           N
ATOM    952  CA  GLY A  63      24.851   0.326  14.879  1.00 18.68           C
ATOM    953  C   GLY A  63      26.307   0.616  15.213  1.00 15.30           C
ATOM    954  O   GLY A  63      27.216  -0.070  14.734  1.00 15.00           O
ATOM    955  H   GLY A  63      24.261  -1.465  14.259  1.00 15.75           H
ATOM    956  HA2 GLY A  63      24.670   0.635  13.978  1.00 22.38           H
ATOM    957  HA3 GLY A  63      24.286   0.816  15.497  1.00 22.38           H
ATOM    958  N   SER A  64      26.519   1.611  16.092  1.00 17.79           N
ATOM    959  CA  SER A  64      27.854   2.078  16.456  1.00 17.61           C
ATOM    960  C   SER A  64      28.675   1.046  17.197  1.00 19.95           C
ATOM    961  O   SER A  64      29.896   1.211  17.281  1.00 18.88           O
ATOM    962  CB  SER A  64      27.819   3.309  17.360  1.00 21.04           C
ATOM    963  OG  SER A  64      27.607   4.469  16.613  1.00 27.50           O
ATOM    964  H   SER A  64      25.888   2.034  16.495  1.00 21.32           H
ATOM    965  HA  SER A  64      28.334   2.316  15.647  1.00 21.10           H
ATOM    966  HB2 SER A  64      27.097   3.210  18.001  1.00 25.21           H
ATOM    967  HB3 SER A  64      28.667   3.384  17.825  1.00 25.21           H
ATOM    968  HG  SER A  64      26.875   4.417  16.204  1.00 32.97           H
ATOM    969  N   VAL A  65      28.064   0.003  17.767  1.00 14.87           N
ATOM    970  CA  VAL A  65      28.915  -1.025  18.350  1.00 13.70           C
ATOM    971  C   VAL A  65      29.805  -1.612  17.269  1.00 14.58           C
ATOM    972  O   VAL A  65      30.875  -2.155  17.565  1.00 14.46           O
ATOM    973  CB  VAL A  65      28.063  -2.086  19.079  1.00 17.60           C
ATOM    974  CG1 VAL A  65      28.947  -3.241  19.595  1.00 17.73           C
ATOM    975  CG2 VAL A  65      27.281  -1.414  20.216  1.00 15.69           C
ATOM    976  H   VAL A  65      27.215  -0.126  17.826  1.00 17.81           H
ATOM    977  HA  VAL A  65      29.492  -0.610  19.010  1.00 16.41           H
ATOM    978  HB  VAL A  65      27.421  -2.457  18.454  1.00 21.08           H
ATOM    979 HG11 VAL A  65      28.386  -3.890  20.047  1.00 21.24           H
ATOM    980 HG12 VAL A  65      29.394  -3.657  18.841  1.00 21.24           H
ATOM    981 HG13 VAL A  65      29.604  -2.883  20.213  1.00 21.24           H
ATOM    982 HG21 VAL A  65      26.748  -2.084  20.670  1.00 18.79           H
ATOM    983 HG22 VAL A  65      27.910  -1.013  20.837  1.00 18.79           H
ATOM    984 HG23 VAL A  65      26.705  -0.730  19.840  1.00 18.79           H
ATOM    985  N   SER A  66      29.400  -1.459  16.002  1.00 15.76           N
ATOM    986  CA  SER A  66      30.231  -1.857  14.865  1.00 13.23           C
ATOM    987  C   SER A  66      31.596  -1.201  14.900  1.00 16.81           C
ATOM    988  O   SER A  66      32.574  -1.794  14.429  1.00 15.57           O
ATOM    989  CB  SER A  66      29.553  -1.497  13.528  1.00 15.51           C
ATOM    990  OG  SER A  66      28.271  -2.093  13.393  1.00 18.16           O
ATOM    991  H   SER A  66      28.641  -1.124  15.776  1.00 18.88           H
ATOM    992  HA  SER A  66      30.359  -2.818  14.888  1.00 15.84           H
ATOM    993  HB2 SER A  66      29.454  -0.534  13.479  1.00 18.58           H
ATOM    994  HB3 SER A  66      30.117  -1.805  12.801  1.00 18.58           H
ATOM    995  HG  SER A  66      27.767  -1.834  14.013  1.00 21.76           H
ATOM    996  N   LYS A  67      31.679   0.030  15.415  1.00 15.05           N
ATOM    997  CA  LYS A  67      32.952   0.753  15.476  1.00 14.44           C
ATOM    998  C   LYS A  67      33.993   0.042  16.323  1.00 13.93           C
ATOM    999  O   LYS A  67      35.190   0.287  16.119  1.00 14.00           O
ATOM   1000  CB  LYS A  67      32.751   2.174  16.000  1.00 15.26           C
ATOM   1001  CG  LYS A  67      31.917   3.034  15.080  1.00 19.07           C
ATOM   1002  CD  LYS A  67      31.607   4.369  15.737  1.00 18.09           C
ATOM   1003  CE  LYS A  67      30.844   5.307  14.818  1.00 16.41           C
ATOM   1004  NZ  LYS A  67      29.513   4.780  14.433  1.00 19.05           N1+
ATOM   1005  H   LYS A  67      31.012   0.468  15.734  1.00 18.03           H
ATOM   1006  HA  LYS A  67      33.308   0.822  14.577  1.00 17.29           H
ATOM   1007  HB2 LYS A  67      32.302   2.133  16.858  1.00 18.28           H
ATOM   1008  HB3 LYS A  67      33.618   2.598  16.100  1.00 18.28           H
ATOM   1009  HG2 LYS A  67      32.408   3.201  14.260  1.00 22.85           H
ATOM   1010  HG3 LYS A  67      31.080   2.583  14.888  1.00 22.85           H
ATOM   1011  HD2 LYS A  67      31.064   4.214  16.527  1.00 21.68           H
ATOM   1012  HD3 LYS A  67      32.439   4.801  15.985  1.00 21.68           H
ATOM   1013  HE2 LYS A  67      30.712   6.155  15.270  1.00 19.66           H
ATOM   1014  HE3 LYS A  67      31.359   5.442  14.006  1.00 19.66           H
ATOM   1015  HZ1 LYS A  67      29.101   5.358  13.897  1.00 22.82           H
ATOM   1016  HZ2 LYS A  67      29.604   4.004  14.008  1.00 22.82           H
ATOM   1017  HZ3 LYS A  67      29.015   4.655  15.160  1.00 22.82           H
ATOM   1018  N   THR A  68      33.582  -0.840  17.249  1.00 14.39           N
ATOM   1019  CA  THR A  68      34.582  -1.606  18.002  1.00 14.36           C
ATOM   1020  C   THR A  68      35.260  -2.640  17.111  1.00 15.32           C
ATOM   1021  O   THR A  68      36.458  -2.902  17.250  1.00 14.34           O
ATOM   1022  CB  THR A  68      33.967  -2.293  19.226  1.00 12.46           C
ATOM   1023  OG1 THR A  68      33.078  -3.377  18.855  1.00 14.38           O
ATOM   1024  CG2 THR A  68      33.276  -1.281  20.060  1.00 15.88           C
ATOM   1025  H   THR A  68      32.763  -1.007  17.452  1.00 17.24           H
ATOM   1026  HA  THR A  68      35.267  -0.996  18.319  1.00 17.20           H
ATOM   1027  HB  THR A  68      34.688  -2.662  19.760  1.00 14.92           H
ATOM   1028  HG1 THR A  68      32.449  -3.083  18.382  1.00 17.22           H
ATOM   1029 HG21 THR A  68      32.883  -1.705  20.839  1.00 19.02           H
ATOM   1030 HG22 THR A  68      33.909  -0.607  20.355  1.00 19.02           H
ATOM   1031 HG23 THR A  68      32.574  -0.851  19.547  1.00 19.02           H
ATOM   1032  N   PHE A  69      34.510  -3.224  16.178  1.00 13.35           N
ATOM   1033  CA  PHE A  69      35.122  -4.126  15.209  1.00 13.13           C
ATOM   1034  C   PHE A  69      36.101  -3.370  14.306  1.00 14.87           C
ATOM   1035  O   PHE A  69      37.228  -3.821  14.060  1.00 14.89           O
ATOM   1036  CB  PHE A  69      34.018  -4.788  14.398  1.00 14.12           C
ATOM   1037  CG  PHE A  69      33.217  -5.790  15.159  1.00 15.28           C
ATOM   1038  CD1 PHE A  69      33.689  -7.086  15.329  1.00 14.95           C
ATOM   1039  CD2 PHE A  69      32.013  -5.445  15.725  1.00 17.57           C
ATOM   1040  CE1 PHE A  69      32.957  -8.028  16.016  1.00 14.58           C
ATOM   1041  CE2 PHE A  69      31.264  -6.392  16.430  1.00 16.23           C
ATOM   1042  CZ  PHE A  69      31.740  -7.683  16.567  1.00 12.89           C
ATOM   1043  H   PHE A  69      33.662  -3.117  16.085  1.00 15.98           H
ATOM   1044  HA  PHE A  69      35.613  -4.819  15.679  1.00 15.72           H
ATOM   1045  HB2 PHE A  69      33.409  -4.101  14.083  1.00 16.91           H
ATOM   1046  HB3 PHE A  69      34.418  -5.243  13.641  1.00 16.91           H
ATOM   1047  HD1 PHE A  69      34.502  -7.329  14.947  1.00 17.91           H
ATOM   1048  HD2 PHE A  69      31.685  -4.581  15.622  1.00 21.05           H
ATOM   1049  HE1 PHE A  69      33.284  -8.894  16.114  1.00 17.47           H
ATOM   1050  HE2 PHE A  69      30.446  -6.155  16.803  1.00 19.44           H
ATOM   1051  HZ  PHE A  69      31.249  -8.312  17.045  1.00 15.43           H
ATOM   1052  N   THR A  70      35.681  -2.196  13.816  1.00 15.16           N
ATOM   1053  CA  THR A  70      36.549  -1.368  12.982  1.00 13.89           C
ATOM   1054  C   THR A  70      37.829  -0.998  13.713  1.00 13.54           C
ATOM   1055  O   THR A  70      38.912  -1.073  13.135  1.00 15.83           O
ATOM   1056  CB  THR A  70      35.792  -0.125  12.555  1.00 12.84           C
ATOM   1057  OG1 THR A  70      34.591  -0.517  11.878  1.00 16.59           O
ATOM   1058  CG2 THR A  70      36.653   0.804  11.678  1.00 14.33           C
ATOM   1059  H   THR A  70      34.900  -1.862  13.954  1.00 18.16           H
ATOM   1060  HA  THR A  70      36.790  -1.864  12.184  1.00 16.64           H
ATOM   1061  HB  THR A  70      35.546   0.373  13.351  1.00 15.37           H
ATOM   1062  HG1 THR A  70      34.162   0.163  11.636  1.00 19.88           H
ATOM   1063 HG21 THR A  70      36.141   1.587  11.423  1.00 17.17           H
ATOM   1064 HG22 THR A  70      37.440   1.088  12.169  1.00 17.17           H
ATOM   1065 HG23 THR A  70      36.934   0.335  10.876  1.00 17.17           H
ATOM   1066  N   GLY A  71      37.718  -0.595  14.985  1.00 16.97           N
ATOM   1067  CA  GLY A  71      38.893  -0.271  15.782  1.00 14.42           C
ATOM   1068  C   GLY A  71      39.844  -1.436  15.954  1.00 15.15           C
ATOM   1069  O   GLY A  71      41.052  -1.287  15.768  1.00 13.74           O
ATOM   1070  H   GLY A  71      36.973  -0.504  15.404  1.00 20.34           H
ATOM   1071  HA2 GLY A  71      39.376   0.456  15.359  1.00 17.27           H
ATOM   1072  HA3 GLY A  71      38.611   0.023  16.662  1.00 17.27           H
ATOM   1073  N   VAL A  72      39.309  -2.628  16.237  1.00 16.60           N
ATOM   1074  CA  VAL A  72      40.144  -3.819  16.363  1.00 14.11           C
ATOM   1075  C   VAL A  72      40.770  -4.206  15.018  1.00 16.48           C
ATOM   1076  O   VAL A  72      41.944  -4.579  14.961  1.00 12.11           O
ATOM   1077  CB  VAL A  72      39.331  -4.978  16.962  1.00 14.92           C
ATOM   1078  CG1 VAL A  72      40.117  -6.277  16.869  1.00 12.05           C
ATOM   1079  CG2 VAL A  72      39.007  -4.678  18.440  1.00 20.24           C
ATOM   1080  H   VAL A  72      38.470  -2.770  16.359  1.00 19.89           H
ATOM   1081  HA  VAL A  72      40.869  -3.623  16.977  1.00 16.90           H
ATOM   1082  HB  VAL A  72      38.499  -5.081  16.475  1.00 17.86           H
ATOM   1083 HG11 VAL A  72      39.587  -6.994  17.251  1.00 14.42           H
ATOM   1084 HG12 VAL A  72      40.305  -6.465  15.936  1.00 14.42           H
ATOM   1085 HG13 VAL A  72      40.947  -6.179  17.361  1.00 14.42           H
ATOM   1086 HG21 VAL A  72      38.494  -5.416  18.806  1.00 24.25           H
ATOM   1087 HG22 VAL A  72      39.837  -4.576  18.931  1.00 24.25           H
ATOM   1088 HG23 VAL A  72      38.490  -3.859  18.490  1.00 24.25           H
ATOM   1089  N   LEU A  73      39.988  -4.169  13.925  1.00 16.67           N
ATOM   1090  CA  LEU A  73      40.550  -4.453  12.604  1.00 15.21           C
ATOM   1091  C   LEU A  73      41.691  -3.489  12.285  1.00 19.70           C
ATOM   1092  O   LEU A  73      42.721  -3.901  11.747  1.00 17.57           O
ATOM   1093  CB  LEU A  73      39.473  -4.336  11.524  1.00 16.17           C
ATOM   1094  CG  LEU A  73      39.960  -4.614  10.104  1.00 16.72           C
ATOM   1095  CD1 LEU A  73      40.401  -6.045   9.949  1.00 13.17           C
ATOM   1096  CD2 LEU A  73      38.835  -4.323   9.126  1.00 18.30           C
ATOM   1097  H   LEU A  73      39.148  -3.986  13.926  1.00 19.98           H
ATOM   1098  HA  LEU A  73      40.900  -5.357  12.591  1.00 18.21           H
ATOM   1099  HB2 LEU A  73      38.767  -4.971  11.721  1.00 19.37           H
ATOM   1100  HB3 LEU A  73      39.115  -3.435  11.540  1.00 19.37           H
ATOM   1101  HG  LEU A  73      40.709  -4.034   9.896  1.00 20.03           H
ATOM   1102 HD11 LEU A  73      40.703  -6.185   9.038  1.00 15.78           H
ATOM   1103 HD12 LEU A  73      41.126  -6.221  10.569  1.00 15.78           H
ATOM   1104 HD13 LEU A  73      39.651  -6.629  10.143  1.00 15.78           H
ATOM   1105 HD21 LEU A  73      39.147  -4.500   8.225  1.00 21.92           H
ATOM   1106 HD22 LEU A  73      38.080  -4.896   9.334  1.00 21.92           H
ATOM   1107 HD23 LEU A  73      38.576  -3.392   9.210  1.00 21.92           H
ATOM   1108  N   GLY A  74      41.513  -2.200  12.620  1.00 13.59           N
ATOM   1109  CA  GLY A  74      42.590  -1.233  12.470  1.00 15.63           C
ATOM   1110  C   GLY A  74      43.800  -1.598  13.300  1.00 15.16           C
ATOM   1111  O   GLY A  74      44.938  -1.516  12.829  1.00 17.69           O
ATOM   1112  H   GLY A  74      40.782  -1.872  12.932  1.00 16.28           H
ATOM   1113  HA2 GLY A  74      42.857  -1.187  11.539  1.00 18.72           H
ATOM   1114  HA3 GLY A  74      42.279  -0.357  12.746  1.00 18.72           H
ATOM   1115  N   GLY A  75      43.568  -1.977  14.555  1.00 13.55           N
ATOM   1116  CA  GLY A  75      44.654  -2.385  15.431  1.00 16.62           C
ATOM   1117  C   GLY A  75      45.413  -3.573  14.889  1.00 18.21           C
ATOM   1118  O   GLY A  75      46.638  -3.637  14.987  1.00 15.46           O
ATOM   1119  H   GLY A  75      42.790  -2.006  14.920  1.00 16.23           H
ATOM   1120  HA2 GLY A  75      45.275  -1.648  15.541  1.00 19.91           H
ATOM   1121  HA3 GLY A  75      44.297  -2.620  16.301  1.00 19.91           H
ATOM   1122  N   ASP A  76      44.689  -4.522  14.296  1.00 19.74           N
ATOM   1123  CA  ASP A  76      45.319  -5.684  13.694  1.00 14.80           C
ATOM   1124  C   ASP A  76      46.215  -5.274  12.528  1.00 17.44           C
ATOM   1125  O   ASP A  76      47.314  -5.823  12.358  1.00 17.30           O
ATOM   1126  CB  ASP A  76      44.228  -6.654  13.256  1.00 15.20           C
ATOM   1127  CG  ASP A  76      44.770  -7.862  12.515  1.00 18.50           C
ATOM   1128  OD1 ASP A  76      45.147  -8.848  13.169  1.00 22.60           O
ATOM   1129  OD2 ASP A  76      44.793  -7.823  11.260  1.00 20.74           O1-
ATOM   1130  H   ASP A  76      43.832  -4.512  14.232  1.00 23.66           H
ATOM   1131  HA  ASP A  76      45.870  -6.128  14.357  1.00 17.73           H
ATOM   1132  HB2 ASP A  76      43.755  -6.971  14.041  1.00 18.21           H
ATOM   1133  HB3 ASP A  76      43.614  -6.191  12.664  1.00 18.21           H
ATOM   1134  N   ALA A  77      45.783  -4.276  11.746  1.00 14.45           N
ATOM   1135  CA  ALA A  77      46.607  -3.756  10.650  1.00 16.16           C
ATOM   1136  C   ALA A  77      47.871  -3.065  11.160  1.00 18.56           C
ATOM   1137  O   ALA A  77      48.942  -3.153  10.533  1.00 17.71           O
ATOM   1138  CB  ALA A  77      45.778  -2.782   9.795  1.00 19.12           C
ATOM   1139  H   ALA A  77      45.021  -3.886  11.831  1.00 17.30           H
ATOM   1140  HA  ALA A  77      46.879  -4.494  10.083  1.00 19.36           H
ATOM   1141  HB1 ALA A  77      46.333  -2.445   9.074  1.00 22.91           H
ATOM   1142  HB2 ALA A  77      45.013  -3.255   9.431  1.00 22.91           H
ATOM   1143  HB3 ALA A  77      45.479  -2.048  10.353  1.00 22.91           H
ATOM   1144  N   ILE A  78      47.767  -2.336  12.269  1.00 16.21           N
ATOM   1145  CA  ILE A  78      48.962  -1.785  12.901  1.00 18.04           C
ATOM   1146  C   ILE A  78      49.893  -2.913  13.300  1.00 20.11           C
ATOM   1147  O   ILE A  78      51.095  -2.891  12.995  1.00 21.56           O
ATOM   1148  CB  ILE A  78      48.580  -0.917  14.114  1.00 17.03           C
ATOM   1149  CG1 ILE A  78      47.685   0.210  13.660  1.00 15.18           C
ATOM   1150  CG2 ILE A  78      49.810  -0.344  14.797  1.00 17.99           C
ATOM   1151  CD1 ILE A  78      46.841   0.785  14.755  1.00 18.70           C
ATOM   1152  H   ILE A  78      47.029  -2.149  12.669  1.00 19.42           H
ATOM   1153  HA  ILE A  78      49.428  -1.222  12.263  1.00 21.61           H
ATOM   1154  HB  ILE A  78      48.095  -1.465  14.751  1.00 20.40           H
ATOM   1155 HG12 ILE A  78      48.238   0.924  13.304  1.00 18.18           H
ATOM   1156 HG13 ILE A  78      47.091  -0.121  12.969  1.00 18.18           H
ATOM   1157 HG21 ILE A  78      49.529   0.194  15.553  1.00 21.55           H
ATOM   1158 HG22 ILE A  78      50.371  -1.075  15.101  1.00 21.55           H
ATOM   1159 HG23 ILE A  78      50.296   0.205  14.162  1.00 21.55           H
ATOM   1160 HD11 ILE A  78      46.297   1.500  14.390  1.00 22.40           H
ATOM   1161 HD12 ILE A  78      46.273   0.086  15.115  1.00 22.40           H
ATOM   1162 HD13 ILE A  78      47.421   1.132  15.450  1.00 22.40           H
ATOM   1163  N   ALA A  79      49.342  -3.929  13.977  1.00 18.77           N
ATOM   1164  CA  ALA A  79      50.158  -5.036  14.471  1.00 24.85           C
ATOM   1165  C   ALA A  79      50.838  -5.775  13.330  1.00 22.54           C
ATOM   1166  O   ALA A  79      51.972  -6.242  13.490  1.00 19.36           O
ATOM   1167  CB  ALA A  79      49.311  -6.006  15.298  1.00 23.95           C
ATOM   1168  H   ALA A  79      48.504  -3.997  14.159  1.00 22.49           H
ATOM   1169  HA  ALA A  79      50.851  -4.680  15.049  1.00 29.79           H
ATOM   1170  HB1 ALA A  79      49.876  -6.729  15.612  1.00 28.71           H
ATOM   1171  HB2 ALA A  79      48.932  -5.530  16.053  1.00 28.71           H
ATOM   1172  HB3 ALA A  79      48.601  -6.360  14.739  1.00 28.71           H
ATOM   1173  N   ARG A  80      50.167  -5.879  12.176  1.00 18.63           N
ATOM   1174  CA  ARG A  80      50.730  -6.479  10.965  1.00 23.51           C
ATOM   1175  C   ARG A  80      51.792  -5.616  10.305  1.00 25.41           C
ATOM   1176  O   ARG A  80      52.395  -6.061   9.317  1.00 20.99           O
ATOM   1177  CB  ARG A  80      49.631  -6.741   9.932  1.00 21.69           C
ATOM   1178  CG  ARG A  80      48.703  -7.882  10.297  1.00 21.44           C
ATOM   1179  CD  ARG A  80      47.506  -7.929   9.378  1.00 19.71           C
ATOM   1180  NE  ARG A  80      46.634  -9.043   9.713  1.00 20.58           N
ATOM   1181  CZ  ARG A  80      46.736 -10.262   9.199  1.00 24.34           C
ATOM   1182  NH1 ARG A  80      47.672 -10.536   8.295  1.00 23.63           N
ATOM   1183  NH2 ARG A  80      45.895 -11.204   9.581  1.00 22.36           N1+
ATOM   1184  H   ARG A  80      49.360  -5.599  12.070  1.00 22.32           H
ATOM   1185  HA  ARG A  80      51.136  -7.330  11.194  1.00 28.18           H
ATOM   1186  HB2 ARG A  80      49.092  -5.940   9.839  1.00 25.99           H
ATOM   1187  HB3 ARG A  80      50.046  -6.957   9.082  1.00 25.99           H
ATOM   1188  HG2 ARG A  80      49.181  -8.722  10.218  1.00 25.70           H
ATOM   1189  HG3 ARG A  80      48.385  -7.759  11.205  1.00 25.70           H
ATOM   1190  HD2 ARG A  80      46.999  -7.106   9.467  1.00 23.62           H
ATOM   1191  HD3 ARG A  80      47.807  -8.042   8.463  1.00 23.62           H
ATOM   1192  HE  ARG A  80      46.007  -8.902  10.285  1.00 24.66           H
ATOM   1193 HH11 ARG A  80      48.222  -9.923   8.047  1.00 28.32           H
ATOM   1194 HH12 ARG A  80      47.731 -11.327   7.964  1.00 28.32           H
ATOM   1195 HH21 ARG A  80      45.286 -11.027  10.163  1.00 26.80           H
ATOM   1196 HH22 ARG A  80      45.953 -11.994   9.247  1.00 26.80           H
ATOM   1197  N   GLY A  81      51.999  -4.396  10.796  1.00 22.37           N
ATOM   1198  CA  GLY A  81      52.916  -3.448  10.192  1.00 24.66           C
ATOM   1199  C   GLY A  81      52.438  -2.811   8.900  1.00 26.31           C
ATOM   1200  O   GLY A  81      53.251  -2.233   8.177  1.00 22.07           O
ATOM   1201  H   GLY A  81      51.607  -4.091  11.498  1.00 26.81           H
ATOM   1202  HA2 GLY A  81      53.092  -2.736  10.826  1.00 29.56           H
ATOM   1203  HA3 GLY A  81      53.755  -3.898  10.008  1.00 29.56           H
ATOM   1204  N   GLU A  82      51.143  -2.877   8.594  1.00 17.88           N
ATOM   1205  CA  GLU A  82      50.601  -2.324   7.352  1.00 20.45           C
ATOM   1206  C   GLU A  82      50.312  -0.825   7.444  1.00 20.07           C
ATOM   1207  O   GLU A  82      50.376  -0.112   6.435  1.00 21.07           O
ATOM   1208  CB  GLU A  82      49.317  -3.082   6.975  1.00 23.32           C
ATOM   1209  CG  GLU A  82      49.560  -4.518   6.604  1.00 17.86           C
ATOM   1210  CD  GLU A  82      48.294  -5.347   6.371  1.00 25.70           C
ATOM   1211  OE1 GLU A  82      47.193  -4.955   6.827  1.00 18.75           O
ATOM   1212  OE2 GLU A  82      48.410  -6.419   5.719  1.00 23.69           O1-
ATOM   1213  H   GLU A  82      50.548  -3.242   9.097  1.00 21.42           H
ATOM   1214  HA  GLU A  82      51.247  -2.459   6.640  1.00 24.51           H
ATOM   1215  HB2 GLU A  82      48.711  -3.069   7.733  1.00 27.95           H
ATOM   1216  HB3 GLU A  82      48.905  -2.643   6.215  1.00 27.95           H
ATOM   1217  HG2 GLU A  82      50.080  -4.541   5.785  1.00 21.40           H
ATOM   1218  HG3 GLU A  82      50.060  -4.942   7.319  1.00 21.40           H
ATOM   1219  N   ILE A  83      49.932  -0.332   8.616  1.00 21.67           N
ATOM   1220  CA  ILE A  83      49.657   1.082   8.825  1.00 18.15           C
ATOM   1221  C   ILE A  83      50.270   1.474  10.165  1.00 18.59           C
ATOM   1222  O   ILE A  83      50.633   0.621  10.980  1.00 21.90           O
ATOM   1223  CB  ILE A  83      48.148   1.415   8.824  1.00 19.00           C
ATOM   1224  CG1 ILE A  83      47.444   0.729  10.012  1.00 17.84           C
ATOM   1225  CG2 ILE A  83      47.488   1.022   7.460  1.00 21.76           C
ATOM   1226  CD1 ILE A  83      46.017   1.235  10.227  1.00 15.26           C
ATOM   1227  H   ILE A  83      49.824  -0.810   9.323  1.00 25.97           H
ATOM   1228  HA  ILE A  83      50.086   1.601   8.127  1.00 21.75           H
ATOM   1229  HB  ILE A  83      48.054   2.374   8.935  1.00 22.76           H
ATOM   1230 HG12 ILE A  83      47.402  -0.226   9.846  1.00 21.38           H
ATOM   1231 HG13 ILE A  83      47.949   0.903  10.822  1.00 21.38           H
ATOM   1232 HG21 ILE A  83      46.544   1.244   7.491  1.00 26.08           H
ATOM   1233 HG22 ILE A  83      47.921   1.517   6.746  1.00 26.08           H
ATOM   1234 HG23 ILE A  83      47.601   0.069   7.318  1.00 26.08           H
ATOM   1235 HD11 ILE A  83      45.627   0.770  10.983  1.00 18.28           H
ATOM   1236 HD12 ILE A  83      46.043   2.189  10.402  1.00 18.28           H
ATOM   1237 HD13 ILE A  83      45.496   1.060   9.427  1.00 18.28           H
ATOM   1238  N   LYS A  84      50.353   2.785  10.391  1.00 21.50           N
ATOM   1239  CA  LYS A  84      50.728   3.366  11.675  1.00 21.55           C
ATOM   1240  C   LYS A  84      49.734   4.473  11.965  1.00 19.58           C
ATOM   1241  O   LYS A  84      49.333   5.186  11.050  1.00 18.05           O
ATOM   1242  CB  LYS A  84      52.169   3.933  11.667  1.00 23.76           C
ATOM   1243  CG  LYS A  84      53.233   2.899  11.357  1.00 26.61           C
ATOM   1244  CD  LYS A  84      54.647   3.431  11.583  1.00 31.20           C
ATOM   1245  CE  LYS A  84      55.176   4.185  10.399  1.00 38.76           C
ATOM   1246  NZ  LYS A  84      54.608   5.552  10.330  1.00 47.34           N1+
ATOM   1247  H   LYS A  84      50.190   3.378   9.790  1.00 25.77           H
ATOM   1248  HA  LYS A  84      50.661   2.694  12.371  1.00 25.83           H
ATOM   1249  HB2 LYS A  84      52.227   4.629  10.993  1.00 28.48           H
ATOM   1250  HB3 LYS A  84      52.363   4.306  12.541  1.00 28.48           H
ATOM   1251  HG2 LYS A  84      53.105   2.130  11.934  1.00 31.90           H
ATOM   1252  HG3 LYS A  84      53.156   2.633  10.427  1.00 31.90           H
ATOM   1253  HD2 LYS A  84      54.641   4.033  12.344  1.00 37.41           H
ATOM   1254  HD3 LYS A  84      55.243   2.685  11.754  1.00 37.41           H
ATOM   1255  HE2 LYS A  84      56.140   4.260  10.472  1.00 46.48           H
ATOM   1256  HE3 LYS A  84      54.936   3.714   9.586  1.00 46.48           H
ATOM   1257  HZ1 LYS A  84      53.722   5.509  10.260  1.00 56.78           H
ATOM   1258  HZ2 LYS A  84      54.818   6.006  11.066  1.00 56.78           H
ATOM   1259  HZ3 LYS A  84      54.934   5.981   9.622  1.00 56.78           H
ATOM   1260  N   LEU A  85      49.316   4.595  13.233  1.00 19.42           N
ATOM   1261  CA  LEU A  85      48.381   5.647  13.614  1.00 18.30           C
ATOM   1262  C   LEU A  85      48.980   7.036  13.467  1.00 21.54           C
ATOM   1263  O   LEU A  85      48.233   8.022  13.407  1.00 18.16           O
ATOM   1264  CB  LEU A  85      47.908   5.448  15.068  1.00 17.13           C
ATOM   1265  CG  LEU A  85      46.977   4.262  15.340  1.00 19.33           C
ATOM   1266  CD1 LEU A  85      46.778   4.016  16.827  1.00 21.71           C
ATOM   1267  CD2 LEU A  85      45.637   4.480  14.657  1.00 22.99           C
ATOM   1268  H   LEU A  85      49.559   4.083  13.880  1.00 23.27           H
ATOM   1269  HA  LEU A  85      47.602   5.597  13.039  1.00 21.92           H
ATOM   1270  HB2 LEU A  85      48.692   5.329  15.626  1.00 20.52           H
ATOM   1271  HB3 LEU A  85      47.438   6.250  15.344  1.00 20.52           H
ATOM   1272  HG  LEU A  85      47.373   3.462  14.960  1.00 23.16           H
ATOM   1273 HD11 LEU A  85      46.183   3.258  16.944  1.00 26.02           H
ATOM   1274 HD12 LEU A  85      47.638   3.828  17.233  1.00 26.02           H
ATOM   1275 HD13 LEU A  85      46.388   4.808  17.228  1.00 26.02           H
ATOM   1276 HD21 LEU A  85      45.062   3.720  14.841  1.00 27.55           H
ATOM   1277 HD22 LEU A  85      45.234   5.291  15.005  1.00 27.55           H
ATOM   1278 HD23 LEU A  85      45.779   4.564  13.702  1.00 27.55           H
ATOM   1279  N   SER A  86      50.300   7.128  13.422  1.00 17.92           N
ATOM   1280  CA  SER A  86      51.007   8.372  13.174  1.00 18.69           C
ATOM   1281  C   SER A  86      51.085   8.723  11.695  1.00 18.64           C
ATOM   1282  O   SER A  86      51.452   9.853  11.374  1.00 22.27           O
ATOM   1283  CB  SER A  86      52.417   8.290  13.779  1.00 22.52           C
ATOM   1284  OG  SER A  86      53.129   7.160  13.328  1.00 20.53           O
ATOM   1285  H   SER A  86      50.826   6.458  13.536  1.00 21.47           H
ATOM   1286  HA  SER A  86      50.535   9.091  13.622  1.00 22.39           H
ATOM   1287  HB2 SER A  86      52.909   9.087  13.529  1.00 26.99           H
ATOM   1288  HB3 SER A  86      52.338   8.243  14.745  1.00 26.99           H
ATOM   1289  HG  SER A  86      52.718   6.458  13.540  1.00 24.60           H
ATOM   1290  N   ASP A  87      50.698   7.819  10.798  1.00 20.43           N
ATOM   1291  CA  ASP A  87      50.704   8.126   9.367  1.00 21.82           C
ATOM   1292  C   ASP A  87      49.731   9.268   9.026  1.00 26.64           C
ATOM   1293  O   ASP A  87      48.574   9.292   9.505  1.00 20.86           O
ATOM   1294  CB  ASP A  87      50.286   6.908   8.549  1.00 26.21           C
ATOM   1295  CG  ASP A  87      51.362   5.807   8.472  1.00 33.14           C
ATOM   1296  OD1 ASP A  87      52.566   6.116   8.564  1.00 25.46           O
ATOM   1297  OD2 ASP A  87      50.961   4.624   8.282  1.00 27.89           O1-
ATOM   1298  H   ASP A  87      50.429   7.025  10.988  1.00 24.48           H
ATOM   1299  HA  ASP A  87      51.597   8.390   9.095  1.00 26.16           H
ATOM   1300  HB2 ASP A  87      49.493   6.519   8.950  1.00 31.41           H
ATOM   1301  HB3 ASP A  87      50.089   7.193   7.643  1.00 31.41           H
ATOM   1302  N   PRO A  88      50.110  10.166   8.126  1.00 24.87           N
ATOM   1303  CA  PRO A  88      49.136  11.130   7.608  1.00 21.70           C
ATOM   1304  C   PRO A  88      48.061  10.439   6.791  1.00 20.91           C
ATOM   1305  O   PRO A  88      48.307   9.445   6.106  1.00 21.49           O
ATOM   1306  CB  PRO A  88      49.980  12.056   6.717  1.00 27.43           C
ATOM   1307  CG  PRO A  88      51.378  11.790   7.086  1.00 34.05           C
ATOM   1308  CD  PRO A  88      51.444  10.373   7.534  1.00 28.28           C
ATOM   1309  HA  PRO A  88      48.733  11.639   8.329  1.00 26.01           H
ATOM   1310  HB2 PRO A  88      49.826  11.839   5.784  1.00 32.89           H
ATOM   1311  HB3 PRO A  88      49.749  12.980   6.897  1.00 32.89           H
ATOM   1312  HG2 PRO A  88      51.947  11.926   6.313  1.00 40.82           H
ATOM   1313  HG3 PRO A  88      51.639  12.384   7.807  1.00 40.82           H
ATOM   1314  HD2 PRO A  88      51.576   9.782   6.776  1.00 33.90           H
ATOM   1315  HD3 PRO A  88      52.136  10.259   8.203  1.00 33.90           H
ATOM   1316  N   THR A  89      46.862  11.015   6.838  1.00 17.41           N
ATOM   1317  CA  THR A  89      45.746  10.464   6.088  1.00 22.10           C
ATOM   1318  C   THR A  89      46.103  10.372   4.614  1.00 22.06           C
ATOM   1319  O   THR A  89      45.718   9.422   3.918  1.00 19.41           O
ATOM   1320  CB  THR A  89      44.521  11.359   6.302  1.00 20.19           C
ATOM   1321  OG1 THR A  89      44.129  11.341   7.676  1.00 22.44           O
ATOM   1322  CG2 THR A  89      43.383  10.931   5.455  1.00 24.91           C
ATOM   1323  H   THR A  89      46.672  11.719   7.294  1.00 20.86           H
ATOM   1324  HA  THR A  89      45.541   9.574   6.414  1.00 26.49           H
ATOM   1325  HB  THR A  89      44.750  12.268   6.054  1.00 24.20           H
ATOM   1326  HG1 THR A  89      44.757  11.622   8.158  1.00 26.89           H
ATOM   1327 HG21 THR A  89      42.620  11.510   5.607  1.00 29.85           H
ATOM   1328 HG22 THR A  89      43.632  10.976   4.519  1.00 29.85           H
ATOM   1329 HG23 THR A  89      43.134  10.018   5.672  1.00 29.85           H
ATOM   1330  N   THR A  90      46.851  11.360   4.124  1.00 22.31           N
ATOM   1331  CA  THR A  90      47.169  11.446   2.696  1.00 24.35           C
ATOM   1332  C   THR A  90      48.110  10.337   2.232  1.00 25.23           C
ATOM   1333  O   THR A  90      48.180  10.048   1.029  1.00 26.03           O
ATOM   1334  CB  THR A  90      47.770  12.828   2.426  1.00 27.33           C
ATOM   1335  OG1 THR A  90      48.912  13.000   3.271  1.00 25.03           O
ATOM   1336  CG2 THR A  90      46.769  13.907   2.791  1.00 29.34           C
ATOM   1337  H   THR A  90      47.187  11.995   4.597  1.00 26.73           H
ATOM   1338  HA  THR A  90      46.348  11.373   2.186  1.00 29.19           H
ATOM   1339  HB  THR A  90      48.019  12.916   1.493  1.00 32.76           H
ATOM   1340  HG1 THR A  90      49.257  13.755   3.137  1.00 30.01           H
ATOM   1341 HG21 THR A  90      47.149  14.783   2.620  1.00 35.18           H
ATOM   1342 HG22 THR A  90      45.963  13.804   2.261  1.00 35.18           H
ATOM   1343 HG23 THR A  90      46.539  13.841   3.731  1.00 35.18           H
ATOM   1344  N   LYS A  91      48.847   9.708   3.145  1.00 22.93           N
ATOM   1345  CA  LYS A  91      49.666   8.567   2.755  1.00 24.29           C
ATOM   1346  C   LYS A  91      48.825   7.478   2.098  1.00 31.11           C
ATOM   1347  O   LYS A  91      49.242   6.869   1.100  1.00 25.81           O
ATOM   1348  CB  LYS A  91      50.404   8.025   3.979  1.00 24.74           C
ATOM   1349  CG  LYS A  91      51.337   6.890   3.637  1.00 27.34           C
ATOM   1350  CD  LYS A  91      52.259   6.502   4.797  1.00 31.65           C
ATOM   1351  CE  LYS A  91      53.037   5.249   4.421  1.00 35.90           C
ATOM   1352  NZ  LYS A  91      54.225   5.034   5.280  1.00 45.97           N1+
ATOM   1353  H   LYS A  91      48.889   9.918   3.978  1.00 27.48           H
ATOM   1354  HA  LYS A  91      50.330   8.861   2.111  1.00 29.11           H
ATOM   1355  HB2 LYS A  91      50.930   8.739   4.373  1.00 29.66           H
ATOM   1356  HB3 LYS A  91      49.754   7.697   4.621  1.00 29.66           H
ATOM   1357  HG2 LYS A  91      50.812   6.110   3.399  1.00 32.77           H
ATOM   1358  HG3 LYS A  91      51.895   7.154   2.888  1.00 32.77           H
ATOM   1359  HD2 LYS A  91      52.888   7.220   4.970  1.00 37.95           H
ATOM   1360  HD3 LYS A  91      51.728   6.313   5.587  1.00 37.95           H
ATOM   1361  HE2 LYS A  91      52.457   4.477   4.512  1.00 43.05           H
ATOM   1362  HE3 LYS A  91      53.342   5.330   3.503  1.00 43.05           H
ATOM   1363  HZ1 LYS A  91      54.651   4.295   5.029  1.00 55.14           H
ATOM   1364  HZ2 LYS A  91      54.780   5.727   5.211  1.00 55.14           H
ATOM   1365  HZ3 LYS A  91      53.973   4.949   6.130  1.00 55.14           H
ATOM   1366  N   TYR A  92      47.614   7.247   2.608  1.00 21.52           N
ATOM   1367  CA  TYR A  92      46.744   6.202   2.089  1.00 23.75           C
ATOM   1368  C   TYR A  92      45.674   6.720   1.153  1.00 25.60           C
ATOM   1369  O   TYR A  92      44.959   5.908   0.568  1.00 25.51           O
ATOM   1370  CB  TYR A  92      46.100   5.448   3.252  1.00 27.12           C
ATOM   1371  CG  TYR A  92      47.170   4.848   4.085  1.00 28.17           C
ATOM   1372  CD1 TYR A  92      47.536   5.408   5.282  1.00 31.05           C
ATOM   1373  CD2 TYR A  92      47.898   3.770   3.603  1.00 33.76           C
ATOM   1374  CE1 TYR A  92      48.570   4.877   6.015  1.00 30.98           C
ATOM   1375  CE2 TYR A  92      48.924   3.237   4.320  1.00 35.57           C
ATOM   1376  CZ  TYR A  92      49.256   3.786   5.522  1.00 33.09           C
ATOM   1377  OH  TYR A  92      50.298   3.230   6.219  1.00 38.54           O
ATOM   1378  H   TYR A  92      47.274   7.689   3.263  1.00 25.79           H
ATOM   1379  HA  TYR A  92      47.285   5.569   1.592  1.00 28.47           H
ATOM   1380  HB2 TYR A  92      45.587   6.063   3.799  1.00 32.52           H
ATOM   1381  HB3 TYR A  92      45.535   4.737   2.910  1.00 32.52           H
ATOM   1382  HD1 TYR A  92      47.070   6.144   5.608  1.00 37.23           H
ATOM   1383  HD2 TYR A  92      47.672   3.396   2.783  1.00 40.48           H
ATOM   1384  HE1 TYR A  92      48.803   5.248   6.835  1.00 37.14           H
ATOM   1385  HE2 TYR A  92      49.392   2.502   3.994  1.00 42.65           H
ATOM   1386  HH  TYR A  92      50.420   3.649   6.936  1.00 46.21           H
ATOM   1387  N   TRP A  93      45.541   8.041   1.002  1.00 25.09           N
ATOM   1388  CA  TRP A  93      44.580   8.643   0.072  1.00 24.67           C
ATOM   1389  C   TRP A  93      45.263   9.818  -0.597  1.00 27.30           C
ATOM   1390  O   TRP A  93      45.030  10.977  -0.233  1.00 24.85           O
ATOM   1391  CB  TRP A  93      43.309   9.106   0.790  1.00 27.26           C
ATOM   1392  CG  TRP A  93      42.109   9.223  -0.136  1.00 26.16           C
ATOM   1393  CD1 TRP A  93      42.077   8.993  -1.489  1.00 27.85           C
ATOM   1394  CD2 TRP A  93      40.770   9.585   0.238  1.00 23.59           C
ATOM   1395  NE1 TRP A  93      40.802   9.190  -1.970  1.00 26.31           N
ATOM   1396  CE2 TRP A  93      39.983   9.552  -0.931  1.00 21.86           C
ATOM   1397  CE3 TRP A  93      40.168   9.945   1.448  1.00 22.27           C
ATOM   1398  CZ2 TRP A  93      38.617   9.856  -0.927  1.00 25.40           C
ATOM   1399  CZ3 TRP A  93      38.817  10.234   1.458  1.00 21.14           C
ATOM   1400  CH2 TRP A  93      38.052  10.190   0.267  1.00 24.24           C
ATOM   1401  H   TRP A  93      46.006   8.620   1.436  1.00 30.07           H
ATOM   1402  HA  TRP A  93      44.335   7.997  -0.609  1.00 29.58           H
ATOM   1403  HB2 TRP A  93      43.088   8.466   1.484  1.00 32.68           H
ATOM   1404  HB3 TRP A  93      43.469   9.978   1.183  1.00 32.68           H
ATOM   1405  HD1 TRP A  93      42.807   8.735  -2.004  1.00 33.39           H
ATOM   1406  HE1 TRP A  93      40.557   9.097  -2.789  1.00 31.54           H
ATOM   1407  HE3 TRP A  93      40.662   9.964   2.236  1.00 26.69           H
ATOM   1408  HZ2 TRP A  93      38.114   9.831  -1.709  1.00 30.45           H
ATOM   1409  HZ3 TRP A  93      38.405  10.469   2.258  1.00 25.34           H
ATOM   1410  HH2 TRP A  93      37.147  10.401   0.300  1.00 29.06           H
ATOM   1411  N   PRO A  94      46.170   9.553  -1.545  1.00 29.22           N
ATOM   1412  CA  PRO A  94      46.962  10.649  -2.125  1.00 36.62           C
ATOM   1413  C   PRO A  94      46.121  11.735  -2.768  1.00 35.36           C
ATOM   1414  O   PRO A  94      46.567  12.888  -2.850  1.00 33.18           O
ATOM   1415  CB  PRO A  94      47.829   9.930  -3.167  1.00 32.17           C
ATOM   1416  CG  PRO A  94      47.969   8.544  -2.643  1.00 32.79           C
ATOM   1417  CD  PRO A  94      46.625   8.236  -2.028  1.00 35.17           C
ATOM   1418  HA  PRO A  94      47.535  11.044  -1.449  1.00 43.91           H
ATOM   1419  HB2 PRO A  94      47.378   9.930  -4.026  1.00 38.58           H
ATOM   1420  HB3 PRO A  94      48.694  10.364  -3.230  1.00 38.58           H
ATOM   1421  HG2 PRO A  94      48.163   7.934  -3.373  1.00 39.31           H
ATOM   1422  HG3 PRO A  94      48.670   8.515  -1.973  1.00 39.31           H
ATOM   1423  HD2 PRO A  94      46.016   7.893  -2.700  1.00 42.17           H
ATOM   1424  HD3 PRO A  94      46.724   7.619  -1.287  1.00 42.17           H
ATOM   1425  N   GLU A  95      44.905  11.402  -3.207  1.00 34.29           N
ATOM   1426  CA  GLU A  95      44.032  12.361  -3.882  1.00 32.96           C
ATOM   1427  C   GLU A  95      43.533  13.437  -2.936  1.00 31.20           C
ATOM   1428  O   GLU A  95      42.932  14.418  -3.388  1.00 31.75           O
ATOM   1429  CB  GLU A  95      42.846  11.625  -4.522  1.00 37.75           C
ATOM   1430  CG  GLU A  95      43.239  10.589  -5.596  1.00 45.12           C
ATOM   1431  CD  GLU A  95      44.244   9.536  -5.106  1.00 46.68           C
ATOM   1432  OE1 GLU A  95      43.944   8.804  -4.141  1.00 43.69           O
ATOM   1433  OE2 GLU A  95      45.359   9.445  -5.671  1.00 58.43           O1-
ATOM   1434  H   GLU A  95      44.561  10.618  -3.125  1.00 41.11           H
ATOM   1435  HA  GLU A  95      44.531  12.795  -4.591  1.00 39.52           H
ATOM   1436  HB2 GLU A  95      42.360  11.157  -3.825  1.00 45.27           H
ATOM   1437  HB3 GLU A  95      42.266  12.279  -4.942  1.00 45.27           H
ATOM   1438  HG2 GLU A  95      42.439  10.122  -5.886  1.00 54.11           H
ATOM   1439  HG3 GLU A  95      43.639  11.054  -6.347  1.00 54.11           H
ATOM   1440  N   LEU A  96      43.763  13.268  -1.633  1.00 28.69           N
ATOM   1441  CA  LEU A  96      43.308  14.206  -0.615  1.00 27.31           C
ATOM   1442  C   LEU A  96      44.371  15.298  -0.464  1.00 30.21           C
ATOM   1443  O   LEU A  96      45.149  15.340   0.485  1.00 31.33           O
ATOM   1444  CB  LEU A  96      43.048  13.455   0.686  1.00 27.30           C
ATOM   1445  CG  LEU A  96      42.111  14.021   1.699  1.00 32.56           C
ATOM   1446  CD1 LEU A  96      40.710  14.114   1.122  1.00 28.35           C
ATOM   1447  CD2 LEU A  96      42.186  13.070   2.904  1.00 30.90           C
ATOM   1448  H   LEU A  96      44.192  12.597  -1.310  1.00 34.40           H
ATOM   1449  HA  LEU A  96      42.479  14.620  -0.902  1.00 32.74           H
ATOM   1450  HB2 LEU A  96      42.704  12.579   0.451  1.00 32.72           H
ATOM   1451  HB3 LEU A  96      43.902  13.344   1.132  1.00 32.72           H
ATOM   1452  HG  LEU A  96      42.405  14.904   1.971  1.00 39.04           H
ATOM   1453 HD11 LEU A  96      40.116  14.483   1.793  1.00 33.99           H
ATOM   1454 HD12 LEU A  96      40.729  14.691   0.342  1.00 33.99           H
ATOM   1455 HD13 LEU A  96      40.414  13.226   0.869  1.00 33.99           H
ATOM   1456 HD21 LEU A  96      41.591  13.394   3.599  1.00 37.04           H
ATOM   1457 HD22 LEU A  96      41.915  12.182   2.623  1.00 37.04           H
ATOM   1458 HD23 LEU A  96      43.098  13.049   3.233  1.00 37.04           H
ATOM   1459  N   THR A  97      44.381  16.214  -1.429  1.00 31.13           N
ATOM   1460  CA  THR A  97      45.427  17.223  -1.550  1.00 30.31           C
ATOM   1461  C   THR A  97      45.119  18.538  -0.852  1.00 30.63           C
ATOM   1462  O   THR A  97      46.017  19.380  -0.739  1.00 32.83           O
ATOM   1463  CB  THR A  97      45.669  17.531  -3.030  1.00 29.23           C
ATOM   1464  OG1 THR A  97      44.416  17.896  -3.627  1.00 31.17           O
ATOM   1465  CG2 THR A  97      46.239  16.329  -3.735  1.00 32.51           C
ATOM   1466  H   THR A  97      43.777  16.272  -2.040  1.00 37.33           H
ATOM   1467  HA  THR A  97      46.250  16.870  -1.178  1.00 36.34           H
ATOM   1468  HB  THR A  97      46.296  18.266  -3.113  1.00 35.05           H
ATOM   1469  HG1 THR A  97      44.525  18.070  -4.441  1.00 37.37           H
ATOM   1470 HG21 THR A  97      46.388  16.534  -4.671  1.00 38.98           H
ATOM   1471 HG22 THR A  97      47.083  16.077  -3.329  1.00 38.98           H
ATOM   1472 HG23 THR A  97      45.622  15.584  -3.670  1.00 38.98           H
ATOM   1473  N   ALA A  98      43.884  18.757  -0.406  1.00 28.24           N
ATOM   1474  CA  ALA A  98      43.528  20.027   0.207  1.00 24.94           C
ATOM   1475  C   ALA A  98      44.337  20.266   1.478  1.00 29.67           C
ATOM   1476  O   ALA A  98      44.594  19.347   2.262  1.00 28.48           O
ATOM   1477  CB  ALA A  98      42.029  20.044   0.505  1.00 29.27           C
ATOM   1478  H   ALA A  98      43.240  18.188  -0.447  1.00 33.85           H
ATOM   1479  HA  ALA A  98      43.721  20.746  -0.415  1.00 29.90           H
ATOM   1480  HB1 ALA A  98      41.799  20.894   0.914  1.00 35.09           H
ATOM   1481  HB2 ALA A  98      41.541  19.933  -0.325  1.00 35.09           H
ATOM   1482  HB3 ALA A  98      41.820  19.318   1.113  1.00 35.09           H
ATOM   1483  N   LYS A  99      44.693  21.533   1.709  1.00 25.03           N
ATOM   1484  CA  LYS A  99      45.707  21.880   2.695  1.00 27.50           C
ATOM   1485  C   LYS A  99      45.249  21.655   4.135  1.00 29.52           C
ATOM   1486  O   LYS A  99      46.102  21.497   5.017  1.00 27.08           O
ATOM   1487  CB  LYS A  99      46.131  23.346   2.511  1.00 30.20           C
ATOM   1488  H   LYS A  99      44.356  22.212   1.303  1.00 30.01           H
ATOM   1489  HA  LYS A  99      46.489  21.326   2.545  1.00 32.96           H
ATOM   1490  HB1 LYS A  99      46.610  23.434   1.672  1.00 36.21           H
ATOM   1491  HB3 LYS A  99      46.704  23.605   3.249  1.00 36.21           H
ATOM   1492  N   GLN A 100      43.935  21.622   4.399  1.00 25.40           N
ATOM   1493  CA  GLN A 100      43.461  21.382   5.764  1.00 26.83           C
ATOM   1494  C   GLN A 100      43.759  19.972   6.254  1.00 20.98           C
ATOM   1495  O   GLN A 100      43.669  19.732   7.461  1.00 24.48           O
ATOM   1496  CB  GLN A 100      41.948  21.667   5.878  1.00 29.89           C
ATOM   1497  CG  GLN A 100      41.001  20.627   5.266  1.00 26.74           C
ATOM   1498  CD  GLN A 100      40.774  20.872   3.816  1.00 33.01           C
ATOM   1499  OE1 GLN A 100      41.524  21.620   3.187  1.00 32.09           O
ATOM   1500  NE2 GLN A 100      39.736  20.251   3.263  1.00 27.81           N
ATOM   1501  H   GLN A 100      43.312  21.732   3.817  1.00 30.45           H
ATOM   1502  HA  GLN A 100      43.918  21.998   6.359  1.00 32.17           H
ATOM   1503  HB2 GLN A 100      41.724  21.739   6.819  1.00 35.84           H
ATOM   1504  HB3 GLN A 100      41.765  22.513   5.439  1.00 35.84           H
ATOM   1505  HG2 GLN A 100      41.389  19.744   5.368  1.00 32.05           H
ATOM   1506  HG3 GLN A 100      40.145  20.671   5.719  1.00 32.05           H
ATOM   1507 HE21 GLN A 100      39.237  19.740   3.741  1.00 33.34           H
ATOM   1508 HE22 GLN A 100      39.565  20.362   2.428  1.00 33.34           H
ATOM   1509  N   TRP A 101      44.116  19.044   5.360  1.00 22.10           N
ATOM   1510  CA  TRP A 101      44.465  17.686   5.761  1.00 26.58           C
ATOM   1511  C   TRP A 101      45.906  17.528   6.189  1.00 29.03           C
ATOM   1512  O   TRP A 101      46.252  16.482   6.759  1.00 24.84           O
ATOM   1513  CB  TRP A 101      44.168  16.706   4.629  1.00 20.07           C
ATOM   1514  CG  TRP A 101      42.710  16.541   4.492  1.00 21.83           C
ATOM   1515  CD1 TRP A 101      41.885  17.257   3.675  1.00 24.71           C
ATOM   1516  CD2 TRP A 101      41.874  15.642   5.227  1.00 21.41           C
ATOM   1517  NE1 TRP A 101      40.586  16.852   3.842  1.00 24.33           N
ATOM   1518  CE2 TRP A 101      40.551  15.870   4.802  1.00 21.71           C
ATOM   1519  CE3 TRP A 101      42.115  14.662   6.212  1.00 21.24           C
ATOM   1520  CZ2 TRP A 101      39.467  15.145   5.297  1.00 22.92           C
ATOM   1521  CZ3 TRP A 101      41.044  13.961   6.723  1.00 21.62           C
ATOM   1522  CH2 TRP A 101      39.722  14.200   6.258  1.00 23.24           C
ATOM   1523  H   TRP A 101      44.164  19.181   4.512  1.00 26.48           H
ATOM   1524  HA  TRP A 101      43.909  17.437   6.516  1.00 31.86           H
ATOM   1525  HB2 TRP A 101      44.521  17.054   3.795  1.00 24.05           H
ATOM   1526  HB3 TRP A 101      44.561  15.843   4.833  1.00 24.05           H
ATOM   1527  HD1 TRP A 101      42.164  17.922   3.089  1.00 29.62           H
ATOM   1528  HE1 TRP A 101      39.905  17.168   3.423  1.00 29.16           H
ATOM   1529  HE3 TRP A 101      42.977  14.505   6.524  1.00 25.46           H
ATOM   1530  HZ2 TRP A 101      38.602  15.305   4.996  1.00 27.47           H
ATOM   1531  HZ3 TRP A 101      41.191  13.310   7.370  1.00 25.92           H
ATOM   1532  HH2 TRP A 101      39.018  13.706   6.611  1.00 27.85           H
ATOM   1533  N   ASN A 102      46.748  18.530   5.944  1.00 26.06           N
ATOM   1534  CA  ASN A 102      48.107  18.492   6.468  1.00 29.76           C
ATOM   1535  C   ASN A 102      48.082  18.413   7.982  1.00 29.63           C
ATOM   1536  O   ASN A 102      47.547  19.299   8.657  1.00 31.42           O
ATOM   1537  CB  ASN A 102      48.893  19.722   6.024  1.00 35.07           C
ATOM   1538  CG  ASN A 102      49.013  19.811   4.530  1.00 37.37           C
ATOM   1539  OD1 ASN A 102      49.211  18.799   3.841  1.00 47.56           O
ATOM   1540  ND2 ASN A 102      48.862  21.021   4.005  1.00 47.32           N
ATOM   1541  H   ASN A 102      46.559  19.232   5.485  1.00 31.24           H
ATOM   1542  HA  ASN A 102      48.559  17.703   6.129  1.00 35.68           H
ATOM   1543  HB2 ASN A 102      48.438  20.519   6.339  1.00 42.05           H
ATOM   1544  HB3 ASN A 102      49.787  19.679   6.397  1.00 42.05           H
ATOM   1545 HD21 ASN A 102      48.921  21.131   3.154  1.00 56.75           H
ATOM   1546 HD22 ASN A 102      48.705  21.695   4.515  1.00 56.75           H
ATOM   1547  N   GLY A 103      48.654  17.348   8.519  1.00 25.09           N
ATOM   1548  CA  GLY A 103      48.695  17.172   9.963  1.00 26.77           C
ATOM   1549  C   GLY A 103      47.588  16.306  10.532  1.00 21.47           C
ATOM   1550  O   GLY A 103      47.581  16.056  11.744  1.00 22.54           O
ATOM   1551  H   GLY A 103      49.025  16.713   8.072  1.00 30.07           H
ATOM   1552  HA2 GLY A 103      49.544  16.771  10.207  1.00 32.08           H
ATOM   1553  HA3 GLY A 103      48.642  18.043  10.387  1.00 32.08           H
ATOM   1554  N   ILE A 104      46.652  15.854   9.705  1.00 19.00           N
ATOM   1555  CA  ILE A 104      45.568  14.980  10.145  1.00 19.41           C
ATOM   1556  C   ILE A 104      46.018  13.549   9.888  1.00 19.61           C
ATOM   1557  O   ILE A 104      46.174  13.139   8.731  1.00 20.73           O
ATOM   1558  CB  ILE A 104      44.250  15.303   9.436  1.00 20.19           C
ATOM   1559  CG1 ILE A 104      43.825  16.730   9.803  1.00 23.39           C
ATOM   1560  CG2 ILE A 104      43.158  14.317   9.878  1.00 17.93           C
ATOM   1561  CD1 ILE A 104      42.515  17.157   9.197  1.00 19.49           C
ATOM   1562  H   ILE A 104      46.622  16.043   8.867  1.00 22.76           H
ATOM   1563  HA  ILE A 104      45.434  15.090  11.099  1.00 23.26           H
ATOM   1564  HB  ILE A 104      44.375  15.239   8.476  1.00 24.20           H
ATOM   1565 HG12 ILE A 104      43.738  16.790  10.767  1.00 28.04           H
ATOM   1566 HG13 ILE A 104      44.508  17.347   9.496  1.00 28.04           H
ATOM   1567 HG21 ILE A 104      42.331  14.536   9.420  1.00 21.48           H
ATOM   1568 HG22 ILE A 104      43.435  13.416   9.649  1.00 21.48           H
ATOM   1569 HG23 ILE A 104      43.035  14.392  10.837  1.00 21.48           H
ATOM   1570 HD11 ILE A 104      42.320  18.065   9.477  1.00 23.36           H
ATOM   1571 HD12 ILE A 104      42.587  17.116   8.231  1.00 23.36           H
ATOM   1572 HD13 ILE A 104      41.816  16.558   9.503  1.00 23.36           H
ATOM   1573  N   THR A 105      46.213  12.794  10.973  1.00 17.46           N
ATOM   1574  CA  THR A 105      46.730  11.434  10.941  1.00 17.91           C
ATOM   1575  C   THR A 105      45.604  10.415  11.109  1.00 18.17           C
ATOM   1576  O   THR A 105      44.463  10.748  11.436  1.00 17.58           O
ATOM   1577  CB  THR A 105      47.745  11.227  12.055  1.00 19.82           C
ATOM   1578  OG1 THR A 105      47.042  11.218  13.301  1.00 17.53           O
ATOM   1579  CG2 THR A 105      48.796  12.325  12.072  1.00 23.52           C
ATOM   1580  H   THR A 105      46.043  13.067  11.771  1.00 20.92           H
ATOM   1581  HA  THR A 105      47.167  11.273  10.090  1.00 21.46           H
ATOM   1582  HB  THR A 105      48.193  10.375  11.930  1.00 23.75           H
ATOM   1583  HG1 THR A 105      46.642  11.949  13.410  1.00 21.00           H
ATOM   1584 HG21 THR A 105      49.429  12.167  12.790  1.00 28.19           H
ATOM   1585 HG22 THR A 105      49.275  12.338  11.228  1.00 28.19           H
ATOM   1586 HG23 THR A 105      48.373  13.187  12.208  1.00 28.19           H
ATOM   1587  N   LEU A 106      45.942   9.146  10.865  1.00 17.09           N
ATOM   1588  CA  LEU A 106      44.975   8.076  11.081  1.00 19.81           C
ATOM   1589  C   LEU A 106      44.492   8.047  12.531  1.00 14.30           C
ATOM   1590  O   LEU A 106      43.325   7.731  12.787  1.00 14.02           O
ATOM   1591  CB  LEU A 106      45.593   6.740  10.699  1.00 14.56           C
ATOM   1592  CG  LEU A 106      45.897   6.498   9.201  1.00 16.83           C
ATOM   1593  CD1 LEU A 106      46.326   5.071   9.007  1.00 21.31           C
ATOM   1594  CD2 LEU A 106      44.685   6.822   8.322  1.00 18.63           C
ATOM   1595  H   LEU A 106      46.711   8.885  10.580  1.00 20.48           H
ATOM   1596  HA  LEU A 106      44.205   8.226  10.510  1.00 23.74           H
ATOM   1597  HB2 LEU A 106      46.432   6.650  11.177  1.00 17.44           H
ATOM   1598  HB3 LEU A 106      44.988   6.038  10.983  1.00 17.44           H
ATOM   1599  HG  LEU A 106      46.630   7.073   8.928  1.00 20.16           H
ATOM   1600 HD11 LEU A 106      46.516   4.924   8.067  1.00 25.54           H
ATOM   1601 HD12 LEU A 106      47.123   4.906   9.535  1.00 25.54           H
ATOM   1602 HD13 LEU A 106      45.610   4.484   9.296  1.00 25.54           H
ATOM   1603 HD21 LEU A 106      44.915   6.658   7.394  1.00 22.33           H
ATOM   1604 HD22 LEU A 106      43.944   6.254   8.585  1.00 22.33           H
ATOM   1605 HD23 LEU A 106      44.447   7.754   8.445  1.00 22.33           H
ATOM   1606  N   LEU A 107      45.363   8.357  13.493  1.00 18.12           N
ATOM   1607  CA  LEU A 107      44.916   8.457  14.887  1.00 17.32           C
ATOM   1608  C   LEU A 107      43.747   9.425  15.031  1.00 17.77           C
ATOM   1609  O   LEU A 107      42.758   9.123  15.709  1.00 14.79           O
ATOM   1610  CB  LEU A 107      46.059   8.907  15.795  1.00 15.96           C
ATOM   1611  CG  LEU A 107      45.602   9.189  17.249  1.00 19.71           C
ATOM   1612  CD1 LEU A 107      45.180   7.919  17.986  1.00 20.76           C
ATOM   1613  CD2 LEU A 107      46.654   9.925  18.034  1.00 28.19           C
ATOM   1614  H   LEU A 107      46.201   8.510  13.371  1.00 21.71           H
ATOM   1615  HA  LEU A 107      44.620   7.583  15.187  1.00 20.75           H
ATOM   1616  HB2 LEU A 107      46.732   8.209  15.824  1.00 19.12           H
ATOM   1617  HB3 LEU A 107      46.443   9.723  15.438  1.00 19.12           H
ATOM   1618  HG  LEU A 107      44.823   9.766  17.211  1.00 23.62           H
ATOM   1619 HD11 LEU A 107      44.905   8.153  18.887  1.00 24.88           H
ATOM   1620 HD12 LEU A 107      44.441   7.509  17.510  1.00 24.88           H
ATOM   1621 HD13 LEU A 107      45.933   7.308  18.019  1.00 24.88           H
ATOM   1622 HD21 LEU A 107      46.326  10.080  18.934  1.00 33.80           H
ATOM   1623 HD22 LEU A 107      47.460   9.385  18.063  1.00 33.80           H
ATOM   1624 HD23 LEU A 107      46.838  10.772  17.598  1.00 33.80           H
ATOM   1625  N   HIS A 108      43.856  10.623  14.436  1.00 19.02           N
ATOM   1626  CA  HIS A 108      42.764  11.600  14.555  1.00 14.07           C
ATOM   1627  C   HIS A 108      41.461  11.056  13.962  1.00 14.60           C
ATOM   1628  O   HIS A 108      40.376  11.215  14.538  1.00 15.57           O
ATOM   1629  CB  HIS A 108      43.160  12.898  13.865  1.00 18.48           C
ATOM   1630  CG  HIS A 108      44.365  13.551  14.454  1.00 18.61           C
ATOM   1631  ND1 HIS A 108      45.400  14.014  13.675  1.00 18.84           N
ATOM   1632  CD2 HIS A 108      44.711  13.816  15.735  1.00 23.55           C
ATOM   1633  CE1 HIS A 108      46.331  14.550  14.445  1.00 21.93           C
ATOM   1634  NE2 HIS A 108      45.942  14.438  15.699  1.00 22.43           N
ATOM   1635  H   HIS A 108      44.530  10.887  13.971  1.00 22.79           H
ATOM   1636  HA  HIS A 108      42.611  11.792  15.494  1.00 16.85           H
ATOM   1637  HB2 HIS A 108      42.422  13.524  13.930  1.00 22.14           H
ATOM   1638  HB3 HIS A 108      43.350  12.710  12.932  1.00 22.14           H
ATOM   1639  HD2 HIS A 108      44.212  13.619  16.495  1.00 28.23           H
ATOM   1640  HE1 HIS A 108      47.128  14.929  14.153  1.00 26.28           H
ATOM   1641  HE2 HIS A 108      46.384  14.711  16.385  1.00 26.89           H
ATOM   1642  N   LEU A 109      41.543  10.421  12.808  1.00 13.66           N
ATOM   1643  CA  LEU A 109      40.339   9.846  12.208  1.00 18.36           C
ATOM   1644  C   LEU A 109      39.714   8.811  13.123  1.00 14.79           C
ATOM   1645  O   LEU A 109      38.501   8.834  13.368  1.00 14.90           O
ATOM   1646  CB  LEU A 109      40.668   9.201  10.876  1.00 14.82           C
ATOM   1647  CG  LEU A 109      41.123  10.174   9.799  1.00 17.43           C
ATOM   1648  CD1 LEU A 109      41.459   9.409   8.535  1.00 16.85           C
ATOM   1649  CD2 LEU A 109      40.065  11.247   9.554  1.00 19.48           C
ATOM   1650  H   LEU A 109      42.264  10.307  12.354  1.00 16.35           H
ATOM   1651  HA  LEU A 109      39.690  10.550  12.055  1.00 22.00           H
ATOM   1652  HB2 LEU A 109      41.380   8.557  11.011  1.00 17.75           H
ATOM   1653  HB3 LEU A 109      39.876   8.748  10.547  1.00 17.75           H
ATOM   1654  HG  LEU A 109      41.932  10.619  10.100  1.00 20.89           H
ATOM   1655 HD11 LEU A 109      41.748  10.037   7.854  1.00 20.18           H
ATOM   1656 HD12 LEU A 109      42.170   8.778   8.727  1.00 20.18           H
ATOM   1657 HD13 LEU A 109      40.668   8.935   8.234  1.00 20.18           H
ATOM   1658 HD21 LEU A 109      40.382  11.851   8.864  1.00 23.34           H
ATOM   1659 HD22 LEU A 109      39.243  10.819   9.267  1.00 23.34           H
ATOM   1660 HD23 LEU A 109      39.913  11.735  10.378  1.00 23.34           H
ATOM   1661  N   ALA A 110      40.539   7.887  13.628  1.00 13.37           N
ATOM   1662  CA  ALA A 110      40.061   6.779  14.454  1.00 16.30           C
ATOM   1663  C   ALA A 110      39.430   7.241  15.763  1.00 19.11           C
ATOM   1664  O   ALA A 110      38.571   6.532  16.316  1.00 17.84           O
ATOM   1665  CB  ALA A 110      41.234   5.844  14.753  1.00 15.98           C
ATOM   1666  H   ALA A 110      41.390   7.883  13.504  1.00 16.01           H
ATOM   1667  HA  ALA A 110      39.394   6.278  13.958  1.00 19.53           H
ATOM   1668  HB1 ALA A 110      40.919   5.108  15.300  1.00 19.15           H
ATOM   1669  HB2 ALA A 110      41.589   5.506  13.916  1.00 19.15           H
ATOM   1670  HB3 ALA A 110      41.920   6.340  15.227  1.00 19.15           H
ATOM   1671  N   THR A 111      39.854   8.397  16.296  1.00 15.44           N
ATOM   1672  CA  THR A 111      39.445   8.844  17.633  1.00 12.31           C
ATOM   1673  C   THR A 111      38.591  10.120  17.628  1.00 16.30           C
ATOM   1674  O   THR A 111      38.374  10.717  18.691  1.00 16.22           O
ATOM   1675  CB  THR A 111      40.674   9.057  18.504  1.00 15.10           C
ATOM   1676  OG1 THR A 111      41.551  10.004  17.880  1.00 18.35           O
ATOM   1677  CG2 THR A 111      41.426   7.736  18.726  1.00 18.24           C
ATOM   1678  H   THR A 111      40.384   8.943  15.897  1.00 18.49           H
ATOM   1679  HA  THR A 111      38.915   8.142  18.042  1.00 14.74           H
ATOM   1680  HB  THR A 111      40.398   9.398  19.369  1.00 18.09           H
ATOM   1681  HG1 THR A 111      41.793   9.719  17.128  1.00 21.99           H
ATOM   1682 HG21 THR A 111      42.206   7.889  19.282  1.00 21.86           H
ATOM   1683 HG22 THR A 111      40.846   7.095  19.165  1.00 21.86           H
ATOM   1684 HG23 THR A 111      41.713   7.371  17.874  1.00 21.86           H
ATOM   1685  N   TYR A 112      38.080  10.532  16.468  1.00 13.69           N
ATOM   1686  CA  TYR A 112      37.159  11.655  16.304  1.00 13.81           C
ATOM   1687  C   TYR A 112      37.784  13.005  16.620  1.00 14.21           C
ATOM   1688  O   TYR A 112      37.055  13.947  16.979  1.00 13.48           O
ATOM   1689  CB  TYR A 112      35.910  11.506  17.178  1.00 14.39           C
ATOM   1690  CG  TYR A 112      35.370  10.107  17.291  1.00 15.05           C
ATOM   1691  CD1 TYR A 112      34.867   9.451  16.178  1.00 15.76           C
ATOM   1692  CD2 TYR A 112      35.357   9.435  18.502  1.00 17.15           C
ATOM   1693  CE1 TYR A 112      34.337   8.157  16.272  1.00 14.31           C
ATOM   1694  CE2 TYR A 112      34.837   8.150  18.600  1.00 16.78           C
ATOM   1695  CZ  TYR A 112      34.347   7.513  17.475  1.00 18.08           C
ATOM   1696  OH  TYR A 112      33.834   6.237  17.569  1.00 19.49           O
ATOM   1697  H   TYR A 112      38.266  10.152  15.720  1.00 16.40           H
ATOM   1698  HA  TYR A 112      36.867  11.679  15.380  1.00 16.53           H
ATOM   1699  HB2 TYR A 112      36.124  11.810  18.074  1.00 17.24           H
ATOM   1700  HB3 TYR A 112      35.207  12.061  16.807  1.00 17.24           H
ATOM   1701  HD1 TYR A 112      34.861   9.887  15.356  1.00 18.88           H
ATOM   1702  HD2 TYR A 112      35.687   9.855  19.263  1.00 20.55           H
ATOM   1703  HE1 TYR A 112      34.007   7.729  15.515  1.00 17.13           H
ATOM   1704  HE2 TYR A 112      34.838   7.710  19.419  1.00 20.10           H
ATOM   1705  HH  TYR A 112      33.553   5.985  16.818  1.00 23.35           H
ATOM   1706  N   THR A 113      39.106  13.115  16.516  1.00 12.21           N
ATOM   1707  CA  THR A 113      39.824  14.333  16.882  1.00 16.86           C
ATOM   1708  C   THR A 113      40.440  15.048  15.673  1.00 16.81           C
ATOM   1709  O   THR A 113      41.387  15.835  15.842  1.00 19.34           O
ATOM   1710  CB  THR A 113      40.904  13.999  17.917  1.00 17.50           C
ATOM   1711  OG1 THR A 113      41.752  12.956  17.417  1.00 18.89           O
ATOM   1712  CG2 THR A 113      40.299  13.533  19.212  1.00 18.61           C
ATOM   1713  H   THR A 113      39.618  12.486  16.230  1.00 14.62           H
ATOM   1714  HA  THR A 113      39.199  14.947  17.298  1.00 20.19           H
ATOM   1715  HB  THR A 113      41.437  14.790  18.095  1.00 20.97           H
ATOM   1716  HG1 THR A 113      41.298  12.266  17.263  1.00 22.64           H
ATOM   1717 HG21 THR A 113      41.000  13.328  19.850  1.00 22.29           H
ATOM   1718 HG22 THR A 113      39.731  14.228  19.581  1.00 22.29           H
ATOM   1719 HG23 THR A 113      39.766  12.737  19.062  1.00 22.29           H
ATOM   1720  N   ALA A 114      39.916  14.808  14.457  1.00 17.72           N
ATOM   1721  CA  ALA A 114      40.486  15.418  13.244  1.00 18.49           C
ATOM   1722  C   ALA A 114      40.245  16.921  13.171  1.00 16.02           C
ATOM   1723  O   ALA A 114      40.919  17.605  12.384  1.00 17.92           O
ATOM   1724  CB  ALA A 114      39.908  14.773  11.988  1.00 16.43           C
ATOM   1725  H   ALA A 114      39.238  14.300  14.311  1.00 21.24           H
ATOM   1726  HA  ALA A 114      41.444  15.270  13.240  1.00 22.15           H
ATOM   1727  HB1 ALA A 114      40.301  15.195  11.208  1.00 19.68           H
ATOM   1728  HB2 ALA A 114      40.119  13.826  11.994  1.00 19.68           H
ATOM   1729  HB3 ALA A 114      38.946  14.898  11.983  1.00 19.68           H
ATOM   1730  N   GLY A 115      39.330  17.445  13.992  1.00 15.30           N
ATOM   1731  CA  GLY A 115      38.968  18.846  13.939  1.00 18.13           C
ATOM   1732  C   GLY A 115      37.564  19.158  13.484  1.00 20.56           C
ATOM   1733  O   GLY A 115      37.333  20.227  12.896  1.00 23.45           O
ATOM   1734  H   GLY A 115      38.906  16.998  14.591  1.00 18.32           H
ATOM   1735  HA2 GLY A 115      39.081  19.228  14.823  1.00 21.72           H
ATOM   1736  HA3 GLY A 115      39.579  19.301  13.339  1.00 21.72           H
ATOM   1737  N   GLY A 116      36.600  18.277  13.757  1.00 17.02           N
ATOM   1738  CA  GLY A 116      35.223  18.564  13.448  1.00 20.12           C
ATOM   1739  C   GLY A 116      34.631  17.884  12.242  1.00 19.80           C
ATOM   1740  O   GLY A 116      33.711  18.443  11.633  1.00 17.73           O
ATOM   1741  H   GLY A 116      36.729  17.509  14.121  1.00 20.39           H
ATOM   1742  HA2 GLY A 116      34.679  18.321  14.214  1.00 24.12           H
ATOM   1743  HA3 GLY A 116      35.132  19.521  13.316  1.00 24.12           H
ATOM   1744  N   LEU A 117      35.084  16.680  11.902  1.00 16.72           N
ATOM   1745  CA  LEU A 117      34.412  15.913  10.877  1.00 15.16           C
ATOM   1746  C   LEU A 117      32.981  15.632  11.326  1.00 19.17           C
ATOM   1747  O   LEU A 117      32.743  15.373  12.513  1.00 20.35           O
ATOM   1748  CB  LEU A 117      35.148  14.597  10.595  1.00 18.43           C
ATOM   1749  CG  LEU A 117      36.403  14.697   9.725  1.00 13.98           C
ATOM   1750  CD1 LEU A 117      37.203  13.406   9.743  1.00 16.78           C
ATOM   1751  CD2 LEU A 117      36.007  15.059   8.293  1.00 17.91           C
ATOM   1752  H   LEU A 117      35.770  16.295  12.249  1.00 20.03           H
ATOM   1753  HA  LEU A 117      34.380  16.429  10.056  1.00 18.16           H
ATOM   1754  HB2 LEU A 117      35.416  14.211  11.443  1.00 22.09           H
ATOM   1755  HB3 LEU A 117      34.534  13.995  10.147  1.00 22.09           H
ATOM   1756  HG  LEU A 117      36.970  15.406  10.067  1.00 16.74           H
ATOM   1757 HD11 LEU A 117      37.986  13.512   9.182  1.00 20.10           H
ATOM   1758 HD12 LEU A 117      37.473  13.215  10.656  1.00 20.10           H
ATOM   1759 HD13 LEU A 117      36.648  12.686   9.405  1.00 20.10           H
ATOM   1760 HD21 LEU A 117      36.808  15.119   7.749  1.00 21.45           H
ATOM   1761 HD22 LEU A 117      35.421  14.369   7.944  1.00 21.45           H
ATOM   1762 HD23 LEU A 117      35.546  15.912   8.299  1.00 21.45           H
ATOM   1763  N   PRO A 118      32.017  15.708  10.421  1.00 17.34           N
ATOM   1764  CA  PRO A 118      30.607  15.654  10.813  1.00 25.58           C
ATOM   1765  C   PRO A 118      30.144  14.258  11.196  1.00 20.33           C
ATOM   1766  O   PRO A 118      30.706  13.237  10.799  1.00 20.47           O
ATOM   1767  CB  PRO A 118      29.880  16.124   9.554  1.00 22.75           C
ATOM   1768  CG  PRO A 118      30.771  15.751   8.452  1.00 25.52           C
ATOM   1769  CD  PRO A 118      32.172  15.964   8.979  1.00 21.57           C
ATOM   1770  HA  PRO A 118      30.430  16.270  11.541  1.00 30.66           H
ATOM   1771  HB2 PRO A 118      29.028  15.667   9.477  1.00 27.27           H
ATOM   1772  HB3 PRO A 118      29.756  17.085   9.586  1.00 27.27           H
ATOM   1773  HG2 PRO A 118      30.630  14.819   8.220  1.00 30.59           H
ATOM   1774  HG3 PRO A 118      30.602  16.324   7.687  1.00 30.59           H
ATOM   1775  HD2 PRO A 118      32.786  15.324   8.584  1.00 25.86           H
ATOM   1776  HD3 PRO A 118      32.459  16.878   8.824  1.00 25.86           H
ATOM   1777  N   LEU A 119      29.050  14.249  11.948  1.00 20.14           N
ATOM   1778  CA  LEU A 119      28.515  13.019  12.508  1.00 25.06           C
ATOM   1779  C   LEU A 119      28.233  11.985  11.421  1.00 26.35           C
ATOM   1780  O   LEU A 119      28.606  10.813  11.554  1.00 20.40           O
ATOM   1781  CB  LEU A 119      27.248  13.350  13.285  1.00 22.64           C
ATOM   1782  CG  LEU A 119      26.481  12.190  13.884  1.00 30.27           C
ATOM   1783  CD1 LEU A 119      27.334  11.415  14.868  1.00 30.39           C
ATOM   1784  CD2 LEU A 119      25.230  12.759  14.559  1.00 30.16           C
ATOM   1785  H   LEU A 119      28.596  14.951  12.149  1.00 24.13           H
ATOM   1786  HA  LEU A 119      29.160  12.641  13.126  1.00 30.04           H
ATOM   1787  HB2 LEU A 119      27.490  13.940  14.017  1.00 27.14           H
ATOM   1788  HB3 LEU A 119      26.642  13.815  12.688  1.00 27.14           H
ATOM   1789  HG  LEU A 119      26.203  11.588  13.177  1.00 36.29           H
ATOM   1790 HD11 LEU A 119      26.811  10.682  15.230  1.00 36.43           H
ATOM   1791 HD12 LEU A 119      28.114  11.069  14.406  1.00 36.43           H
ATOM   1792 HD13 LEU A 119      27.610  12.009  15.584  1.00 36.43           H
ATOM   1793 HD21 LEU A 119      24.723  12.029  14.950  1.00 36.16           H
ATOM   1794 HD22 LEU A 119      25.500  13.382  15.252  1.00 36.16           H
ATOM   1795 HD23 LEU A 119      24.692  13.216  13.894  1.00 36.16           H
ATOM   1796  N   GLN A 120      27.575  12.409  10.340  1.00 22.28           N
ATOM   1797  CA  GLN A 120      27.134  11.534   9.256  1.00 23.75           C
ATOM   1798  C   GLN A 120      27.782  11.974   7.963  1.00 27.89           C
ATOM   1799  O   GLN A 120      27.952  13.175   7.733  1.00 26.94           O
ATOM   1800  CB  GLN A 120      25.605  11.587   9.082  1.00 28.73           C
ATOM   1801  CG  GLN A 120      24.810  11.290  10.368  1.00 33.45           C
ATOM   1802  CD  GLN A 120      23.804  12.402  10.727  1.00 45.77           C
ATOM   1803  OE1 GLN A 120      24.071  13.597  10.522  1.00 46.47           O
ATOM   1804  NE2 GLN A 120      22.640  12.006  11.262  1.00 48.93           N
ATOM   1805  H   GLN A 120      27.366  13.233  10.209  1.00 26.70           H
ATOM   1806  HA  GLN A 120      27.396  10.620   9.443  1.00 28.46           H
ATOM   1807  HB2 GLN A 120      25.356  12.475   8.781  1.00 34.44           H
ATOM   1808  HB3 GLN A 120      25.344  10.931   8.417  1.00 34.44           H
ATOM   1809  HG2 GLN A 120      24.314  10.465  10.248  1.00 40.11           H
ATOM   1810  HG3 GLN A 120      25.431  11.198  11.107  1.00 40.11           H
ATOM   1811 HE21 GLN A 120      22.487  11.169  11.387  1.00 58.69           H
ATOM   1812 HE22 GLN A 120      22.046  12.589  11.479  1.00 58.69           H
ATOM   1813  N   VAL A 121      28.152  11.009   7.124  1.00 22.22           N
ATOM   1814  CA  VAL A 121      28.458  11.339   5.726  1.00 25.52           C
ATOM   1815  C   VAL A 121      27.158  11.738   5.032  1.00 28.67           C
ATOM   1816  O   VAL A 121      26.136  11.054   5.213  1.00 29.93           O
ATOM   1817  CB  VAL A 121      29.115  10.145   5.018  1.00 24.79           C
ATOM   1818  CG1 VAL A 121      29.472  10.519   3.614  1.00 28.44           C
ATOM   1819  CG2 VAL A 121      30.351   9.623   5.808  1.00 21.17           C
ATOM   1820  H   VAL A 121      28.234  10.177   7.328  1.00 26.64           H
ATOM   1821  HA  VAL A 121      29.069  12.091   5.695  1.00 30.59           H
ATOM   1822  HB  VAL A 121      28.471   9.421   4.972  1.00 29.71           H
ATOM   1823 HG11 VAL A 121      29.885   9.757   3.180  1.00 34.09           H
ATOM   1824 HG12 VAL A 121      28.664  10.773   3.140  1.00 34.09           H
ATOM   1825 HG13 VAL A 121      30.092  11.265   3.635  1.00 34.09           H
ATOM   1826 HG21 VAL A 121      30.737   8.872   5.330  1.00 25.37           H
ATOM   1827 HG22 VAL A 121      31.003  10.338   5.882  1.00 25.37           H
ATOM   1828 HG23 VAL A 121      30.066   9.342   6.691  1.00 25.37           H
ATOM   1829  N   PRO A 122      27.120  12.819   4.257  1.00 29.45           N
ATOM   1830  CA  PRO A 122      25.842  13.235   3.666  1.00 32.44           C
ATOM   1831  C   PRO A 122      25.199  12.120   2.851  1.00 30.49           C
ATOM   1832  O   PRO A 122      25.875  11.339   2.173  1.00 28.12           O
ATOM   1833  CB  PRO A 122      26.234  14.429   2.794  1.00 39.11           C
ATOM   1834  CG  PRO A 122      27.393  15.020   3.515  1.00 35.87           C
ATOM   1835  CD  PRO A 122      28.163  13.843   4.054  1.00 33.99           C
ATOM   1836  HA  PRO A 122      25.227  13.527   4.357  1.00 38.90           H
ATOM   1837  HB2 PRO A 122      26.493  14.124   1.910  1.00 46.90           H
ATOM   1838  HB3 PRO A 122      25.498  15.059   2.744  1.00 46.90           H
ATOM   1839  HG2 PRO A 122      27.937  15.531   2.896  1.00 43.02           H
ATOM   1840  HG3 PRO A 122      27.075  15.582   4.239  1.00 43.02           H
ATOM   1841  HD2 PRO A 122      28.815  13.538   3.404  1.00 40.76           H
ATOM   1842  HD3 PRO A 122      28.582  14.071   4.899  1.00 40.76           H
ATOM   1843  N   ASP A 123      23.870  12.030   2.956  1.00 35.65           N
ATOM   1844  CA  ASP A 123      23.126  11.034   2.202  1.00 37.58           C
ATOM   1845  C   ASP A 123      23.243  11.251   0.702  1.00 37.53           C
ATOM   1846  O   ASP A 123      23.036  10.301  -0.066  1.00 37.04           O
ATOM   1847  CB  ASP A 123      21.662  11.051   2.614  1.00 43.00           C
ATOM   1848  CG  ASP A 123      21.055   9.674   2.599  1.00 51.77           C
ATOM   1849  OD1 ASP A 123      21.510   8.836   3.414  1.00 55.45           O
ATOM   1850  OD2 ASP A 123      20.149   9.417   1.774  1.00 58.62           O1-
ATOM   1851  H   ASP A 123      23.384  12.534   3.455  1.00 42.75           H
ATOM   1852  HA  ASP A 123      23.483  10.155   2.404  1.00 45.07           H
ATOM   1853  HB2 ASP A 123      21.589  11.404   3.515  1.00 51.56           H
ATOM   1854  HB3 ASP A 123      21.163  11.608   1.996  1.00 51.56           H
ATOM   1855  N   GLU A 124      23.577  12.478   0.284  1.00 36.09           N
ATOM   1856  CA  GLU A 124      23.842  12.796  -1.119  1.00 39.18           C
ATOM   1857  C   GLU A 124      25.073  12.071  -1.658  1.00 37.61           C
ATOM   1858  O   GLU A 124      25.143  11.789  -2.861  1.00 34.77           O
ATOM   1859  CB  GLU A 124      24.027  14.316  -1.277  1.00 37.93           C
ATOM   1860  H   GLU A 124      23.657  13.155   0.808  1.00 43.27           H
ATOM   1861  HA  GLU A 124      23.078  12.528  -1.654  1.00 46.99           H
ATOM   1862  HB1 GLU A 124      23.220  14.764  -0.979  1.00 45.49           H
ATOM   1863  HB3 GLU A 124      24.193  14.518  -2.210  1.00 45.49           H
ATOM   1864  N   VAL A 125      26.065  11.788  -0.805  1.00 38.51           N
ATOM   1865  CA  VAL A 125      27.260  11.060  -1.234  1.00 35.46           C
ATOM   1866  C   VAL A 125      26.874   9.645  -1.649  1.00 41.76           C
ATOM   1867  O   VAL A 125      26.526   8.814  -0.801  1.00 38.67           O
ATOM   1868  CB  VAL A 125      28.323  11.001  -0.121  1.00 32.87           C
ATOM   1869  CG1 VAL A 125      29.476  10.130  -0.558  1.00 28.01           C
ATOM   1870  CG2 VAL A 125      28.805  12.375   0.251  1.00 31.03           C
ATOM   1871  H   VAL A 125      26.067  12.008   0.026  1.00 46.18           H
ATOM   1872  HA  VAL A 125      27.649  11.506  -2.002  1.00 42.51           H
ATOM   1873  HB  VAL A 125      27.929  10.599   0.669  1.00 39.41           H
ATOM   1874 HG11 VAL A 125      30.137  10.103   0.152  1.00 33.57           H
ATOM   1875 HG12 VAL A 125      29.146   9.236  -0.738  1.00 33.57           H
ATOM   1876 HG13 VAL A 125      29.869  10.507  -1.361  1.00 33.57           H
ATOM   1877 HG21 VAL A 125      29.471  12.296   0.952  1.00 37.20           H
ATOM   1878 HG22 VAL A 125      29.195  12.795  -0.531  1.00 37.20           H
ATOM   1879 HG23 VAL A 125      28.052  12.898   0.567  1.00 37.20           H
ATOM   1880  N   LYS A 126      26.982   9.338  -2.944  1.00 43.74           N
ATOM   1881  CA  LYS A 126      26.606   8.019  -3.436  1.00 43.61           C
ATOM   1882  C   LYS A 126      27.649   7.407  -4.364  1.00 45.48           C
ATOM   1883  O   LYS A 126      27.334   6.436  -5.060  1.00 50.57           O
ATOM   1884  CB  LYS A 126      25.250   8.094  -4.154  1.00 41.49           C
ATOM   1885  H   LYS A 126      27.268   9.875  -3.552  1.00 52.46           H
ATOM   1886  HA  LYS A 126      26.504   7.424  -2.677  1.00 52.30           H
ATOM   1887  HB1 LYS A 126      24.592   8.470  -3.548  1.00 49.76           H
ATOM   1888  HB3 LYS A 126      24.983   7.200  -4.419  1.00 49.76           H
ATOM   1889  N   SER A 127      28.872   7.936  -4.404  1.00 43.62           N
ATOM   1890  CA  SER A 127      29.901   7.390  -5.278  1.00 38.05           C
ATOM   1891  C   SER A 127      31.278   7.693  -4.706  1.00 40.15           C
ATOM   1892  O   SER A 127      31.424   8.404  -3.712  1.00 44.92           O
ATOM   1893  CB  SER A 127      29.779   7.951  -6.699  1.00 45.64           C
ATOM   1894  OG  SER A 127      30.164   9.317  -6.760  1.00 42.55           O
ATOM   1895  H   SER A 127      29.129   8.609  -3.935  1.00 52.31           H
ATOM   1896  HA  SER A 127      29.799   6.426  -5.325  1.00 45.63           H
ATOM   1897  HB2 SER A 127      30.352   7.438  -7.289  1.00 54.74           H
ATOM   1898  HB3 SER A 127      28.856   7.874  -6.988  1.00 54.74           H
ATOM   1899  HG  SER A 127      30.089   9.602  -7.547  1.00 51.03           H
ATOM   1900  N   SER A 128      32.300   7.159  -5.365  1.00 35.29           N
ATOM   1901  CA  SER A 128      33.669   7.415  -4.931  1.00 40.62           C
ATOM   1902  C   SER A 128      34.063   8.870  -5.158  1.00 41.37           C
ATOM   1903  O   SER A 128      34.736   9.478  -4.318  1.00 35.55           O
ATOM   1904  CB  SER A 128      34.625   6.491  -5.673  1.00 45.43           C
ATOM   1905  OG  SER A 128      34.129   5.172  -5.628  1.00 51.58           O
ATOM   1906  H   SER A 128      32.231   6.652  -6.056  1.00 42.32           H
ATOM   1907  HA  SER A 128      33.742   7.227  -3.982  1.00 48.71           H
ATOM   1908  HB2 SER A 128      34.693   6.776  -6.598  1.00 54.49           H
ATOM   1909  HB3 SER A 128      35.495   6.521  -5.247  1.00 54.49           H
ATOM   1910  HG  SER A 128      34.651   4.655  -6.036  1.00 61.86           H
ATOM   1911  N   SER A 129      33.687   9.446  -6.297  1.00 37.79           N
ATOM   1912  CA  SER A 129      34.091  10.824  -6.523  1.00 34.71           C
ATOM   1913  C   SER A 129      33.300  11.761  -5.617  1.00 33.27           C
ATOM   1914  O   SER A 129      33.828  12.799  -5.198  1.00 29.89           O
ATOM   1915  CB  SER A 129      33.933  11.192  -8.000  1.00 37.08           C
ATOM   1916  OG  SER A 129      32.581  11.087  -8.382  1.00 47.92           O
ATOM   1917  H   SER A 129      33.223   9.082  -6.922  1.00 45.31           H
ATOM   1918  HA  SER A 129      35.029  10.915  -6.295  1.00 41.62           H
ATOM   1919  HB2 SER A 129      34.233  12.104  -8.135  1.00 44.46           H
ATOM   1920  HB3 SER A 129      34.464  10.583  -8.538  1.00 44.46           H
ATOM   1921  HG  SER A 129      32.495  11.289  -9.193  1.00 57.47           H
ATOM   1922  N   ASP A 130      32.060  11.391  -5.267  1.00 31.68           N
ATOM   1923  CA  ASP A 130      31.291  12.171  -4.295  1.00 34.83           C
ATOM   1924  C   ASP A 130      31.997  12.204  -2.949  1.00 30.58           C
ATOM   1925  O   ASP A 130      31.986  13.227  -2.258  1.00 23.92           O
ATOM   1926  CB  ASP A 130      29.884  11.581  -4.102  1.00 40.25           C
ATOM   1927  CG  ASP A 130      28.990  11.707  -5.344  1.00 43.47           C
ATOM   1928  OD1 ASP A 130      29.420  12.327  -6.334  1.00 40.89           O
ATOM   1929  OD2 ASP A 130      27.844  11.184  -5.307  1.00 43.57           O1-
ATOM   1930  H   ASP A 130      31.649  10.701  -5.575  1.00 37.98           H
ATOM   1931  HA  ASP A 130      31.199  13.082  -4.614  1.00 41.76           H
ATOM   1932  HB2 ASP A 130      29.966  10.638  -3.889  1.00 48.27           H
ATOM   1933  HB3 ASP A 130      29.447  12.047  -3.372  1.00 48.27           H
ATOM   1934  N   LEU A 131      32.578  11.072  -2.546  1.00 27.41           N
ATOM   1935  CA  LEU A 131      33.191  10.968  -1.221  1.00 29.64           C
ATOM   1936  C   LEU A 131      34.490  11.753  -1.189  1.00 26.95           C
ATOM   1937  O   LEU A 131      34.775  12.460  -0.215  1.00 22.33           O
ATOM   1938  CB  LEU A 131      33.424   9.488  -0.869  1.00 29.91           C
ATOM   1939  CG  LEU A 131      33.701   9.041   0.583  1.00 30.39           C
ATOM   1940  CD1 LEU A 131      32.489   9.180   1.503  1.00 28.05           C
ATOM   1941  CD2 LEU A 131      34.216   7.591   0.637  1.00 33.62           C
ATOM   1942  H   LEU A 131      32.630  10.355  -3.017  1.00 32.86           H
ATOM   1943  HA  LEU A 131      32.591  11.347  -0.559  1.00 35.54           H
ATOM   1944  HB2 LEU A 131      32.637   8.999  -1.157  1.00 35.86           H
ATOM   1945  HB3 LEU A 131      34.182   9.186  -1.394  1.00 35.86           H
ATOM   1946  HG  LEU A 131      34.400   9.607   0.945  1.00 36.43           H
ATOM   1947 HD11 LEU A 131      32.733   8.883   2.393  1.00 33.63           H
ATOM   1948 HD12 LEU A 131      32.216  10.110   1.527  1.00 33.63           H
ATOM   1949 HD13 LEU A 131      31.767   8.632   1.157  1.00 33.63           H
ATOM   1950 HD21 LEU A 131      34.377   7.348   1.562  1.00 40.31           H
ATOM   1951 HD22 LEU A 131      33.546   7.004   0.253  1.00 40.31           H
ATOM   1952 HD23 LEU A 131      35.040   7.531   0.130  1.00 40.31           H
ATOM   1953  N   LEU A 132      35.276  11.661  -2.267  1.00 28.23           N
ATOM   1954  CA  LEU A 132      36.470  12.485  -2.376  1.00 27.95           C
ATOM   1955  C   LEU A 132      36.120  13.957  -2.232  1.00 19.29           C
ATOM   1956  O   LEU A 132      36.750  14.683  -1.460  1.00 20.40           O
ATOM   1957  CB  LEU A 132      37.177  12.231  -3.712  1.00 26.32           C
ATOM   1958  CG  LEU A 132      38.453  13.068  -3.919  1.00 29.86           C
ATOM   1959  CD1 LEU A 132      39.425  12.916  -2.770  1.00 26.88           C
ATOM   1960  CD2 LEU A 132      39.152  12.701  -5.222  1.00 33.08           C
ATOM   1961  H   LEU A 132      35.138  11.137  -2.935  1.00 33.85           H
ATOM   1962  HA  LEU A 132      37.083  12.250  -1.662  1.00 33.51           H
ATOM   1963  HB2 LEU A 132      37.427  11.295  -3.759  1.00 31.55           H
ATOM   1964  HB3 LEU A 132      36.565  12.443  -4.433  1.00 31.55           H
ATOM   1965  HG  LEU A 132      38.204  14.004  -3.972  1.00 35.80           H
ATOM   1966 HD11 LEU A 132      40.209  13.459  -2.947  1.00 32.23           H
ATOM   1967 HD12 LEU A 132      38.995  13.210  -1.952  1.00 32.23           H
ATOM   1968 HD13 LEU A 132      39.680  11.983  -2.694  1.00 32.23           H
ATOM   1969 HD21 LEU A 132      39.948  13.247  -5.318  1.00 39.66           H
ATOM   1970 HD22 LEU A 132      39.395  11.762  -5.196  1.00 39.66           H
ATOM   1971 HD23 LEU A 132      38.547  12.866  -5.962  1.00 39.66           H
ATOM   1972  N   ARG A 133      35.107  14.412  -2.973  1.00 25.07           N
ATOM   1973  CA  ARG A 133      34.718  15.816  -2.913  1.00 27.86           C
ATOM   1974  C   ARG A 133      34.335  16.219  -1.503  1.00 23.13           C
ATOM   1975  O   ARG A 133      34.751  17.277  -1.022  1.00 23.14           O
ATOM   1976  CB  ARG A 133      33.561  16.082  -3.882  1.00 33.19           C
ATOM   1977  CG  ARG A 133      33.893  17.105  -4.937  1.00 37.95           C
ATOM   1978  CD  ARG A 133      33.048  16.950  -6.193  1.00 39.80           C
ATOM   1979  NE  ARG A 133      31.698  16.543  -5.857  1.00 37.07           N
ATOM   1980  CZ  ARG A 133      31.088  15.459  -6.331  1.00 37.55           C
ATOM   1981  NH1 ARG A 133      31.693  14.657  -7.211  1.00 38.18           N
ATOM   1982  NH2 ARG A 133      29.849  15.188  -5.917  1.00 42.63           N1+
ATOM   1983  H   ARG A 133      34.636  13.933  -3.510  1.00 30.06           H
ATOM   1984  HA  ARG A 133      35.470  16.363  -3.188  1.00 33.39           H
ATOM   1985  HB2 ARG A 133      33.330  15.254  -4.331  1.00 39.80           H
ATOM   1986  HB3 ARG A 133      32.798  16.408  -3.379  1.00 39.80           H
ATOM   1987  HG2 ARG A 133      33.737  17.992  -4.577  1.00 45.51           H
ATOM   1988  HG3 ARG A 133      34.825  17.009  -5.188  1.00 45.51           H
ATOM   1989  HD2 ARG A 133      33.005  17.800  -6.659  1.00 47.73           H
ATOM   1990  HD3 ARG A 133      33.440  16.271  -6.764  1.00 47.73           H
ATOM   1991  HE  ARG A 133      31.258  17.040  -5.310  1.00 44.45           H
ATOM   1992 HH11 ARG A 133      32.494  14.831  -7.471  1.00 45.78           H
ATOM   1993 HH12 ARG A 133      31.284  13.963  -7.511  1.00 45.78           H
ATOM   1994 HH21 ARG A 133      29.459  15.711  -5.356  1.00 51.12           H
ATOM   1995 HH22 ARG A 133      29.435  14.499  -6.223  1.00 51.12           H
ATOM   1996  N   PHE A 134      33.545  15.384  -0.825  1.00 23.29           N
ATOM   1997  CA  PHE A 134      33.125  15.678   0.538  1.00 22.64           C
ATOM   1998  C   PHE A 134      34.322  15.920   1.464  1.00 21.42           C
ATOM   1999  O   PHE A 134      34.365  16.927   2.183  1.00 22.07           O
ATOM   2000  CB  PHE A 134      32.237  14.534   1.042  1.00 19.84           C
ATOM   2001  CG  PHE A 134      32.035  14.524   2.528  1.00 25.80           C
ATOM   2002  CD1 PHE A 134      31.269  15.482   3.119  1.00 24.15           C
ATOM   2003  CD2 PHE A 134      32.583  13.527   3.313  1.00 23.22           C
ATOM   2004  CE1 PHE A 134      31.067  15.493   4.475  1.00 28.63           C
ATOM   2005  CE2 PHE A 134      32.372  13.516   4.681  1.00 24.98           C
ATOM   2006  CZ  PHE A 134      31.616  14.498   5.257  1.00 29.44           C
ATOM   2007  H   PHE A 134      33.241  14.641  -1.134  1.00 27.91           H
ATOM   2008  HA  PHE A 134      32.590  16.487   0.532  1.00 27.14           H
ATOM   2009  HB2 PHE A 134      31.364  14.611   0.626  1.00 23.78           H
ATOM   2010  HB3 PHE A 134      32.645  13.690   0.794  1.00 23.78           H
ATOM   2011  HD1 PHE A 134      30.897  16.156   2.597  1.00 28.95           H
ATOM   2012  HD2 PHE A 134      33.098  12.860   2.920  1.00 27.83           H
ATOM   2013  HE1 PHE A 134      30.546  16.158   4.864  1.00 34.33           H
ATOM   2014  HE2 PHE A 134      32.751  12.849   5.206  1.00 29.94           H
ATOM   2015  HZ  PHE A 134      31.477  14.499   6.176  1.00 35.29           H
ATOM   2016  N   TYR A 135      35.317  15.025   1.451  1.00 21.14           N
ATOM   2017  CA  TYR A 135      36.453  15.203   2.344  1.00 18.92           C
ATOM   2018  C   TYR A 135      37.359  16.345   1.886  1.00 22.58           C
ATOM   2019  O   TYR A 135      37.897  17.078   2.723  1.00 19.03           O
ATOM   2020  CB  TYR A 135      37.248  13.907   2.484  1.00 18.22           C
ATOM   2021  CG  TYR A 135      36.545  12.889   3.357  1.00 18.48           C
ATOM   2022  CD1 TYR A 135      36.455  13.067   4.743  1.00 18.48           C
ATOM   2023  CD2 TYR A 135      35.970  11.761   2.807  1.00 20.43           C
ATOM   2024  CE1 TYR A 135      35.759  12.120   5.560  1.00 15.92           C
ATOM   2025  CE2 TYR A 135      35.294  10.796   3.616  1.00 19.82           C
ATOM   2026  CZ  TYR A 135      35.212  10.979   4.970  1.00 21.00           C
ATOM   2027  OH  TYR A 135      34.528  10.025   5.695  1.00 18.66           O
ATOM   2028  H   TYR A 135      35.354  14.329   0.947  1.00 25.34           H
ATOM   2029  HA  TYR A 135      36.117  15.434   3.224  1.00 22.67           H
ATOM   2030  HB2 TYR A 135      37.373  13.515   1.605  1.00 21.84           H
ATOM   2031  HB3 TYR A 135      38.109  14.105   2.885  1.00 21.84           H
ATOM   2032  HD1 TYR A 135      36.824  13.826   5.133  1.00 22.14           H
ATOM   2033  HD2 TYR A 135      36.025  11.625   1.889  1.00 24.48           H
ATOM   2034  HE1 TYR A 135      35.707  12.242   6.481  1.00 19.07           H
ATOM   2035  HE2 TYR A 135      34.913  10.043   3.224  1.00 23.75           H
ATOM   2036  HH  TYR A 135      34.503  10.243   6.505  1.00 22.36           H
ATOM   2037  N   GLN A 136      37.499  16.543   0.580  1.00 18.33           N
ATOM   2038  CA  GLN A 136      38.315  17.654   0.088  1.00 17.61           C
ATOM   2039  C   GLN A 136      37.739  18.997   0.514  1.00 22.91           C
ATOM   2040  O   GLN A 136      38.491  19.928   0.832  1.00 21.53           O
ATOM   2041  CB  GLN A 136      38.439  17.588  -1.434  1.00 20.12           C
ATOM   2042  CG  GLN A 136      39.430  16.582  -1.940  1.00 25.38           C
ATOM   2043  CD  GLN A 136      40.856  17.098  -1.831  1.00 23.95           C
ATOM   2044  OE1 GLN A 136      41.438  17.130  -0.742  1.00 27.60           O
ATOM   2045  NE2 GLN A 136      41.412  17.532  -2.961  1.00 33.18           N
ATOM   2046  H   GLN A 136      37.139  16.061  -0.034  1.00 21.96           H
ATOM   2047  HA  GLN A 136      39.206  17.579   0.463  1.00 21.10           H
ATOM   2048  HB2 GLN A 136      37.572  17.359  -1.806  1.00 24.10           H
ATOM   2049  HB3 GLN A 136      38.713  18.460  -1.760  1.00 24.10           H
ATOM   2050  HG2 GLN A 136      39.360  15.771  -1.412  1.00 30.42           H
ATOM   2051  HG3 GLN A 136      39.246  16.393  -2.873  1.00 30.42           H
ATOM   2052 HE21 GLN A 136      40.966  17.510  -3.696  1.00 39.79           H
ATOM   2053 HE22 GLN A 136      42.217  17.834  -2.955  1.00 39.79           H
ATOM   2054  N   ASN A 137      36.413  19.122   0.515  1.00 20.93           N
ATOM   2055  CA  ASN A 137      35.756  20.394   0.764  1.00 23.50           C
ATOM   2056  C   ASN A 137      35.408  20.626   2.233  1.00 27.45           C
ATOM   2057  O   ASN A 137      34.989  21.737   2.586  1.00 24.31           O
ATOM   2058  CB  ASN A 137      34.490  20.479  -0.097  1.00 22.03           C
ATOM   2059  CG  ASN A 137      34.815  20.607  -1.585  1.00 19.93           C
ATOM   2060  OD1 ASN A 137      35.883  21.088  -1.943  1.00 18.04           O
ATOM   2061  ND2 ASN A 137      33.900  20.163  -2.445  1.00 22.39           N
ATOM   2062  H   ASN A 137      35.868  18.473   0.370  1.00 25.09           H
ATOM   2063  HA  ASN A 137      36.350  21.109   0.487  1.00 28.17           H
ATOM   2064  HB2 ASN A 137      33.964  19.674   0.030  1.00 26.40           H
ATOM   2065  HB3 ASN A 137      33.976  21.258   0.168  1.00 26.40           H
ATOM   2066 HD21 ASN A 137      34.044  20.217  -3.291  1.00 26.84           H
ATOM   2067 HD22 ASN A 137      33.166  19.823  -2.154  1.00 26.84           H
ATOM   2068  N   TRP A 138      35.575  19.613   3.088  1.00 22.43           N
ATOM   2069  CA  TRP A 138      35.302  19.760   4.511  1.00 19.48           C
ATOM   2070  C   TRP A 138      36.242  20.791   5.129  1.00 21.74           C
ATOM   2071  O   TRP A 138      37.458  20.718   4.954  1.00 23.21           O
ATOM   2072  CB  TRP A 138      35.470  18.405   5.205  1.00 24.45           C
ATOM   2073  CG  TRP A 138      35.606  18.506   6.666  1.00 21.92           C
ATOM   2074  CD1 TRP A 138      34.621  18.785   7.565  1.00 19.88           C
ATOM   2075  CD2 TRP A 138      36.811  18.319   7.417  1.00 19.70           C
ATOM   2076  NE1 TRP A 138      35.152  18.785   8.853  1.00 20.29           N
ATOM   2077  CE2 TRP A 138      36.494  18.496   8.771  1.00 16.07           C
ATOM   2078  CE3 TRP A 138      38.130  17.997   7.068  1.00 16.68           C
ATOM   2079  CZ2 TRP A 138      37.443  18.388   9.770  1.00 16.98           C
ATOM   2080  CZ3 TRP A 138      39.067  17.878   8.066  1.00 21.65           C
ATOM   2081  CH2 TRP A 138      38.717  18.075   9.401  1.00 18.60           C
ATOM   2082  H   TRP A 138      35.847  18.829   2.863  1.00 26.89           H
ATOM   2083  HA  TRP A 138      34.389  20.060   4.637  1.00 23.34           H
ATOM   2084  HB2 TRP A 138      34.692  17.857   5.016  1.00 29.31           H
ATOM   2085  HB3 TRP A 138      36.268  17.973   4.861  1.00 29.31           H
ATOM   2086  HD1 TRP A 138      33.734  18.960   7.351  1.00 23.82           H
ATOM   2087  HE1 TRP A 138      34.716  18.945   9.577  1.00 24.32           H
ATOM   2088  HE3 TRP A 138      38.367  17.869   6.177  1.00 19.99           H
ATOM   2089  HZ2 TRP A 138      37.216  18.506  10.664  1.00 20.34           H
ATOM   2090  HZ3 TRP A 138      39.949  17.676   7.848  1.00 25.95           H
ATOM   2091  HH2 TRP A 138      39.371  17.993  10.058  1.00 22.29           H
ATOM   2092  N   GLN A 139      35.689  21.733   5.883  1.00 26.41           N
ATOM   2093  CA  GLN A 139      36.537  22.709   6.563  1.00 25.41           C
ATOM   2094  C   GLN A 139      36.540  22.468   8.063  1.00 23.20           C
ATOM   2095  O   GLN A 139      35.491  22.603   8.698  1.00 19.07           O
ATOM   2096  CB  GLN A 139      36.066  24.130   6.261  1.00 30.23           C
ATOM   2097  CG  GLN A 139      36.507  24.629   4.877  1.00 35.96           C
ATOM   2098  CD  GLN A 139      38.013  24.454   4.605  1.00 44.29           C
ATOM   2099  OE1 GLN A 139      38.873  24.877   5.395  1.00 44.20           O
ATOM   2100  NE2 GLN A 139      38.329  23.799   3.487  1.00 39.66           N
ATOM   2101  H   GLN A 139      34.845  21.830   6.018  1.00 31.66           H
ATOM   2102  HA  GLN A 139      37.448  22.617   6.241  1.00 30.46           H
ATOM   2103  HB2 GLN A 139      35.097  24.154   6.293  1.00 36.24           H
ATOM   2104  HB3 GLN A 139      36.435  24.732   6.927  1.00 36.24           H
ATOM   2105  HG2 GLN A 139      36.023  24.134   4.198  1.00 43.12           H
ATOM   2106  HG3 GLN A 139      36.300  25.574   4.805  1.00 43.12           H
ATOM   2107 HE21 GLN A 139      37.707  23.505   2.970  1.00 47.55           H
ATOM   2108 HE22 GLN A 139      39.154  23.671   3.282  1.00 47.55           H
ATOM   2109  N   PRO A 140      37.673  22.125   8.677  1.00 25.01           N
ATOM   2110  CA  PRO A 140      37.683  21.914  10.130  1.00 24.93           C
ATOM   2111  C   PRO A 140      37.399  23.198  10.893  1.00 27.97           C
ATOM   2112  O   PRO A 140      37.777  24.293  10.481  1.00 25.16           O
ATOM   2113  CB  PRO A 140      39.104  21.412  10.405  1.00 29.46           C
ATOM   2114  CG  PRO A 140      39.899  21.808   9.192  1.00 25.17           C
ATOM   2115  CD  PRO A 140      38.963  21.786   8.065  1.00 22.62           C
ATOM   2116  HA  PRO A 140      37.040  21.232  10.382  1.00 29.88           H
ATOM   2117  HB2 PRO A 140      39.455  21.842  11.200  1.00 35.32           H
ATOM   2118  HB3 PRO A 140      39.096  20.448  10.510  1.00 35.32           H
ATOM   2119  HG2 PRO A 140      40.259  22.700   9.318  1.00 30.17           H
ATOM   2120  HG3 PRO A 140      40.615  21.168   9.052  1.00 30.17           H
ATOM   2121  HD2 PRO A 140      39.211  22.454   7.408  1.00 27.11           H
ATOM   2122  HD3 PRO A 140      38.928  20.899   7.674  1.00 27.11           H
ATOM   2123  N   ALA A 141      36.733  23.040  12.025  1.00 27.33           N
ATOM   2124  CA  ALA A 141      36.554  24.129  12.969  1.00 25.14           C
ATOM   2125  C   ALA A 141      37.738  24.283  13.899  1.00 29.65           C
ATOM   2126  O   ALA A 141      37.994  25.382  14.391  1.00 34.89           O
ATOM   2127  CB  ALA A 141      35.292  23.884  13.792  1.00 27.18           C
ATOM   2128  H   ALA A 141      36.370  22.301  12.273  1.00 32.76           H
ATOM   2129  HA  ALA A 141      36.441  24.960  12.481  1.00 30.13           H
ATOM   2130  HB1 ALA A 141      35.178  24.614  14.420  1.00 32.58           H
ATOM   2131  HB2 ALA A 141      34.529  23.838  13.195  1.00 32.58           H
ATOM   2132  HB3 ALA A 141      35.386  23.046  14.272  1.00 32.58           H
ATOM   2133  N   TRP A 142      38.453  23.199  14.166  1.00 26.76           N
ATOM   2134  CA  TRP A 142      39.503  23.193  15.160  1.00 27.22           C
ATOM   2135  C   TRP A 142      40.756  22.550  14.587  1.00 26.23           C
ATOM   2136  O   TRP A 142      40.693  21.757  13.653  1.00 18.68           O
ATOM   2137  CB  TRP A 142      39.059  22.437  16.413  1.00 24.27           C
ATOM   2138  CG  TRP A 142      37.642  22.733  16.799  1.00 26.65           C
ATOM   2139  CD1 TRP A 142      37.122  23.941  17.161  1.00 31.88           C
ATOM   2140  CD2 TRP A 142      36.559  21.796  16.867  1.00 26.90           C
ATOM   2141  NE1 TRP A 142      35.767  23.817  17.434  1.00 30.82           N
ATOM   2142  CE2 TRP A 142      35.401  22.512  17.265  1.00 28.34           C
ATOM   2143  CE3 TRP A 142      36.449  20.430  16.610  1.00 22.65           C
ATOM   2144  CZ2 TRP A 142      34.159  21.901  17.421  1.00 26.70           C
ATOM   2145  CZ3 TRP A 142      35.216  19.824  16.765  1.00 26.07           C
ATOM   2146  CH2 TRP A 142      34.085  20.563  17.156  1.00 27.03           C
ATOM   2147  H   TRP A 142      38.344  22.441  13.774  1.00 32.08           H
ATOM   2148  HA  TRP A 142      39.714  24.106  15.412  1.00 32.63           H
ATOM   2149  HB2 TRP A 142      39.132  21.484  16.249  1.00 29.09           H
ATOM   2150  HB3 TRP A 142      39.631  22.691  17.154  1.00 29.09           H
ATOM   2151  HD1 TRP A 142      37.603  24.735  17.209  1.00 38.22           H
ATOM   2152  HE1 TRP A 142      35.247  24.455  17.684  1.00 36.95           H
ATOM   2153  HE3 TRP A 142      37.189  19.937  16.340  1.00 27.15           H
ATOM   2154  HZ2 TRP A 142      33.410  22.386  17.684  1.00 32.01           H
ATOM   2155  HZ3 TRP A 142      35.131  18.913  16.600  1.00 31.24           H
ATOM   2156  HH2 TRP A 142      33.272  20.124  17.261  1.00 32.41           H
ATOM   2157  N   ALA A 143      41.900  22.879  15.188  1.00 22.99           N
ATOM   2158  CA  ALA A 143      43.129  22.207  14.807  1.00 26.66           C
ATOM   2159  C   ALA A 143      43.025  20.737  15.192  1.00 24.01           C
ATOM   2160  O   ALA A 143      42.256  20.373  16.087  1.00 20.67           O
ATOM   2161  CB  ALA A 143      44.345  22.832  15.493  1.00 22.86           C
ATOM   2162  H   ALA A 143      41.985  23.473  15.803  1.00 27.56           H
ATOM   2163  HA  ALA A 143      43.250  22.268  13.846  1.00 31.96           H
ATOM   2164  HB1 ALA A 143      45.143  22.357  15.214  1.00 27.40           H
ATOM   2165  HB2 ALA A 143      44.408  23.765  15.236  1.00 27.40           H
ATOM   2166  HB3 ALA A 143      44.236  22.760  16.454  1.00 27.40           H
ATOM   2167  N   PRO A 144      43.808  19.877  14.555  1.00 24.26           N
ATOM   2168  CA  PRO A 144      43.713  18.457  14.875  1.00 24.54           C
ATOM   2169  C   PRO A 144      44.243  18.176  16.276  1.00 25.12           C
ATOM   2170  O   PRO A 144      45.158  18.830  16.784  1.00 19.85           O
ATOM   2171  CB  PRO A 144      44.568  17.778  13.792  1.00 24.15           C
ATOM   2172  CG  PRO A 144      45.411  18.822  13.216  1.00 26.61           C
ATOM   2173  CD  PRO A 144      44.737  20.147  13.439  1.00 24.05           C
ATOM   2174  HA  PRO A 144      42.795  18.151  14.805  1.00 29.42           H
ATOM   2175  HB2 PRO A 144      45.115  17.087  14.199  1.00 28.95           H
ATOM   2176  HB3 PRO A 144      43.988  17.398  13.114  1.00 28.95           H
ATOM   2177  HG2 PRO A 144      46.276  18.810  13.655  1.00 31.89           H
ATOM   2178  HG3 PRO A 144      45.516  18.657  12.266  1.00 31.89           H
ATOM   2179  HD2 PRO A 144      45.388  20.818  13.696  1.00 28.83           H
ATOM   2180  HD3 PRO A 144      44.245  20.413  12.647  1.00 28.83           H
ATOM   2181  N   GLY A 145      43.653  17.179  16.904  1.00 17.74           N
ATOM   2182  CA  GLY A 145      44.085  16.777  18.217  1.00 20.21           C
ATOM   2183  C   GLY A 145      43.702  17.723  19.332  1.00 20.65           C
ATOM   2184  O   GLY A 145      44.343  17.731  20.363  1.00 21.69           O
ATOM   2185  H   GLY A 145      42.999  16.718  16.588  1.00 21.25           H
ATOM   2186  HA2 GLY A 145      43.706  15.908  18.420  1.00 24.22           H
ATOM   2187  HA3 GLY A 145      45.051  16.691  18.217  1.00 24.22           H
ATOM   2188  N   THR A 146      42.652  18.505  19.166  1.00 23.83           N
ATOM   2189  CA  THR A 146      42.244  19.421  20.207  1.00 24.56           C
ATOM   2190  C   THR A 146      40.826  19.212  20.710  1.00 22.29           C
ATOM   2191  O   THR A 146      40.592  19.420  21.901  1.00 19.12           O
ATOM   2192  CB  THR A 146      42.399  20.878  19.736  1.00 25.24           C
ATOM   2193  OG1 THR A 146      41.493  21.160  18.667  1.00 24.56           O
ATOM   2194  CG2 THR A 146      43.817  21.153  19.256  1.00 27.19           C
ATOM   2195  H   THR A 146      42.159  18.523  18.461  1.00 28.57           H
ATOM   2196  HA  THR A 146      42.837  19.300  20.965  1.00 29.44           H
ATOM   2197  HB  THR A 146      42.211  21.474  20.478  1.00 30.25           H
ATOM   2198  HG1 THR A 146      41.647  20.650  18.018  1.00 29.44           H
ATOM   2199 HG21 THR A 146      43.895  22.074  18.963  1.00 32.60           H
ATOM   2200 HG22 THR A 146      44.446  20.996  19.978  1.00 32.60           H
ATOM   2201 HG23 THR A 146      44.035  20.566  18.515  1.00 32.60           H
ATOM   2202  N   GLN A 147      39.875  18.825  19.857  1.00 20.79           N
ATOM   2203  CA  GLN A 147      38.523  18.498  20.318  1.00 18.88           C
ATOM   2204  C   GLN A 147      38.024  17.189  19.713  1.00 21.00           C
ATOM   2205  O   GLN A 147      38.353  16.851  18.573  1.00 16.32           O
ATOM   2206  CB  GLN A 147      37.528  19.605  19.979  1.00 26.98           C
ATOM   2207  CG  GLN A 147      37.870  20.912  20.644  1.00 27.00           C
ATOM   2208  CD  GLN A 147      36.678  21.780  20.788  1.00 33.85           C
ATOM   2209  OE1 GLN A 147      35.668  21.357  21.341  1.00 34.44           O
ATOM   2210  NE2 GLN A 147      36.775  23.021  20.292  1.00 34.37           N
ATOM   2211  H   GLN A 147      39.986  18.743  19.008  1.00 24.92           H
ATOM   2212  HA  GLN A 147      38.538  18.395  21.282  1.00 22.62           H
ATOM   2213  HB2 GLN A 147      37.527  19.748  19.019  1.00 32.34           H
ATOM   2214  HB3 GLN A 147      36.644  19.338  20.276  1.00 32.34           H
ATOM   2215  HG2 GLN A 147      38.226  20.736  21.529  1.00 32.37           H
ATOM   2216  HG3 GLN A 147      38.525  21.383  20.106  1.00 32.37           H
ATOM   2217 HE21 GLN A 147      37.503  23.278  19.913  1.00 41.21           H
ATOM   2218 HE22 GLN A 147      36.108  23.562  20.352  1.00 41.21           H
ATOM   2219  N   ARG A 148      37.227  16.461  20.510  1.00 16.89           N
ATOM   2220  CA  ARG A 148      36.564  15.229  20.104  1.00 18.67           C
ATOM   2221  C   ARG A 148      35.126  15.544  19.728  1.00 20.60           C
ATOM   2222  O   ARG A 148      34.400  16.204  20.490  1.00 17.37           O
ATOM   2223  CB  ARG A 148      36.580  14.206  21.234  1.00 18.78           C
ATOM   2224  CG  ARG A 148      35.901  12.852  20.947  1.00 16.95           C
ATOM   2225  CD  ARG A 148      35.757  12.068  22.238  1.00 18.41           C
ATOM   2226  NE  ARG A 148      35.141  10.753  22.082  1.00 18.13           N
ATOM   2227  CZ  ARG A 148      33.843  10.511  22.103  1.00 21.63           C
ATOM   2228  NH1 ARG A 148      32.966  11.497  22.306  1.00 24.83           N
ATOM   2229  NH2 ARG A 148      33.418   9.262  21.931  1.00 22.11           N1+
ATOM   2230  H   ARG A 148      37.053  16.678  21.324  1.00 20.23           H
ATOM   2231  HA  ARG A 148      37.015  14.852  19.332  1.00 22.37           H
ATOM   2232  HB2 ARG A 148      37.504  14.020  21.462  1.00 22.50           H
ATOM   2233  HB3 ARG A 148      36.132  14.595  22.001  1.00 22.50           H
ATOM   2234  HG2 ARG A 148      35.017  13.003  20.577  1.00 20.30           H
ATOM   2235  HG3 ARG A 148      36.446  12.338  20.332  1.00 20.30           H
ATOM   2236  HD2 ARG A 148      36.639  11.936  22.621  1.00 22.05           H
ATOM   2237  HD3 ARG A 148      35.208  12.579  22.853  1.00 22.05           H
ATOM   2238  HE  ARG A 148      35.666  10.082  21.967  1.00 21.72           H
ATOM   2239 HH11 ARG A 148      33.244  12.304  22.414  1.00 29.76           H
ATOM   2240 HH12 ARG A 148      32.124  11.327  22.322  1.00 29.76           H
ATOM   2241 HH21 ARG A 148      33.986   8.629  21.806  1.00 26.50           H
ATOM   2242 HH22 ARG A 148      32.577   9.087  21.952  1.00 26.50           H
ATOM   2243  N   LEU A 149      34.732  15.087  18.549  1.00 15.63           N
ATOM   2244  CA  LEU A 149      33.363  15.192  18.072  1.00 21.29           C
ATOM   2245  C   LEU A 149      33.041  13.868  17.396  1.00 19.97           C
ATOM   2246  O   LEU A 149      33.531  13.602  16.292  1.00 14.66           O
ATOM   2247  CB  LEU A 149      33.188  16.347  17.097  1.00 19.78           C
ATOM   2248  CG  LEU A 149      31.761  16.546  16.608  1.00 17.79           C
ATOM   2249  CD1 LEU A 149      30.897  17.079  17.726  1.00 23.35           C
ATOM   2250  CD2 LEU A 149      31.760  17.514  15.444  1.00 21.60           C
ATOM   2251  H   LEU A 149      35.258  14.699  17.990  1.00 18.72           H
ATOM   2252  HA  LEU A 149      32.760  15.319  18.821  1.00 25.51           H
ATOM   2253  HB2 LEU A 149      33.467  17.167  17.534  1.00 23.71           H
ATOM   2254  HB3 LEU A 149      33.746  16.185  16.320  1.00 23.71           H
ATOM   2255  HG  LEU A 149      31.396  15.699  16.308  1.00 21.32           H
ATOM   2256 HD11 LEU A 149      29.993  17.200  17.396  1.00 27.98           H
ATOM   2257 HD12 LEU A 149      30.901  16.443  18.458  1.00 27.98           H
ATOM   2258 HD13 LEU A 149      31.257  17.929  18.025  1.00 27.98           H
ATOM   2259 HD21 LEU A 149      30.849  17.637  15.137  1.00 25.89           H
ATOM   2260 HD22 LEU A 149      32.127  18.362  15.739  1.00 25.89           H
ATOM   2261 HD23 LEU A 149      32.304  17.148  14.729  1.00 25.89           H
ATOM   2262  N   TYR A 150      32.227  13.057  18.069  1.00 18.63           N
ATOM   2263  CA  TYR A 150      31.818  11.754  17.558  1.00 19.37           C
ATOM   2264  C   TYR A 150      31.366  11.875  16.108  1.00 17.24           C
ATOM   2265  O   TYR A 150      30.589  12.766  15.756  1.00 17.94           O
ATOM   2266  CB  TYR A 150      30.684  11.234  18.440  1.00 23.91           C
ATOM   2267  CG  TYR A 150      30.295   9.785  18.282  1.00 20.13           C
ATOM   2268  CD1 TYR A 150      29.138   9.409  17.594  1.00 28.09           C
ATOM   2269  CD2 TYR A 150      31.037   8.803  18.882  1.00 21.49           C
ATOM   2270  CE1 TYR A 150      28.766   8.066  17.506  1.00 24.51           C
ATOM   2271  CE2 TYR A 150      30.679   7.477  18.799  1.00 26.57           C
ATOM   2272  CZ  TYR A 150      29.544   7.115  18.114  1.00 25.18           C
ATOM   2273  OH  TYR A 150      29.204   5.782  18.043  1.00 31.59           O
ATOM   2274  H   TYR A 150      31.894  13.245  18.840  1.00 22.32           H
ATOM   2275  HA  TYR A 150      32.562  11.133  17.604  1.00 23.21           H
ATOM   2276  HB2 TYR A 150      30.943  11.360  19.367  1.00 28.66           H
ATOM   2277  HB3 TYR A 150      29.893  11.763  18.255  1.00 28.66           H
ATOM   2278  HD1 TYR A 150      28.609  10.061  17.192  1.00 33.68           H
ATOM   2279  HD2 TYR A 150      31.801   9.037  19.358  1.00 25.76           H
ATOM   2280  HE1 TYR A 150      28.000   7.820  17.040  1.00 29.38           H
ATOM   2281  HE2 TYR A 150      31.203   6.827  19.209  1.00 31.85           H
ATOM   2282  HH  TYR A 150      28.498   5.689  17.597  1.00 37.88           H
ATOM   2283  N   ALA A 151      31.887  11.003  15.244  1.00 18.59           N
ATOM   2284  CA  ALA A 151      31.611  11.150  13.811  1.00 16.91           C
ATOM   2285  C   ALA A 151      31.802   9.829  13.060  1.00 14.35           C
ATOM   2286  O   ALA A 151      32.889   9.239  13.087  1.00 14.04           O
ATOM   2287  CB  ALA A 151      32.513  12.250  13.264  1.00 19.65           C
ATOM   2288  H   ALA A 151      32.389  10.337  15.451  1.00 22.27           H
ATOM   2289  HA  ALA A 151      30.690  11.431  13.694  1.00 20.26           H
ATOM   2290  HB1 ALA A 151      32.340  12.357  12.316  1.00 23.54           H
ATOM   2291  HB2 ALA A 151      32.320  13.078  13.732  1.00 23.54           H
ATOM   2292  HB3 ALA A 151      33.439  11.998  13.406  1.00 23.54           H
ATOM   2293  N   ASN A 152      30.749   9.389  12.357  1.00 15.31           N
ATOM   2294  CA  ASN A 152      30.871   8.303  11.377  1.00 20.67           C
ATOM   2295  C   ASN A 152      31.845   8.645  10.251  1.00 15.83           C
ATOM   2296  O   ASN A 152      32.505   7.758   9.706  1.00 17.43           O
ATOM   2297  CB  ASN A 152      29.516   8.008  10.737  1.00 17.10           C
ATOM   2298  CG  ASN A 152      28.548   7.411  11.699  1.00 17.55           C
ATOM   2299  OD1 ASN A 152      28.926   6.898  12.735  1.00 19.32           O
ATOM   2300  ND2 ASN A 152      27.289   7.449  11.341  1.00 18.39           N
ATOM   2301  H   ASN A 152      29.952   9.705  12.430  1.00 18.34           H
ATOM   2302  HA  ASN A 152      31.184   7.500  11.821  1.00 24.77           H
ATOM   2303  HB2 ASN A 152      29.137   8.836  10.404  1.00 20.48           H
ATOM   2304  HB3 ASN A 152      29.640   7.382  10.007  1.00 20.48           H
ATOM   2305 HD21 ASN A 152      26.685   7.119  11.857  1.00 22.03           H
ATOM   2306 HD22 ASN A 152      27.066   7.803  10.590  1.00 22.03           H
ATOM   2307  N   SER A 153      31.892   9.911   9.837  1.00 17.89           N
ATOM   2308  CA  SER A 153      32.770  10.301   8.741  1.00 14.26           C
ATOM   2309  C   SER A 153      34.238  10.234   9.154  1.00 15.77           C
ATOM   2310  O   SER A 153      35.126  10.205   8.294  1.00 18.12           O
ATOM   2311  CB  SER A 153      32.371  11.697   8.261  1.00 19.92           C
ATOM   2312  OG  SER A 153      32.847  12.703   9.126  1.00 17.93           O
ATOM   2313  H   SER A 153      31.430  10.555  10.172  1.00 21.43           H
ATOM   2314  HA  SER A 153      32.641   9.685   8.002  1.00 17.08           H
ATOM   2315  HB2 SER A 153      32.743  11.842   7.377  1.00 23.87           H
ATOM   2316  HB3 SER A 153      31.403  11.749   8.223  1.00 23.87           H
ATOM   2317  HG  SER A 153      32.531  12.592   9.897  1.00 21.49           H
ATOM   2318  N   SER A 154      34.502  10.180  10.453  1.00 12.95           N
ATOM   2319  CA  SER A 154      35.859  10.144  10.988  1.00 13.19           C
ATOM   2320  C   SER A 154      36.347   8.695  11.085  1.00 16.14           C
ATOM   2321  O   SER A 154      37.256   8.297  10.349  1.00 19.05           O
ATOM   2322  CB  SER A 154      35.908  10.860  12.340  1.00 14.89           C
ATOM   2323  OG  SER A 154      37.247  11.117  12.735  1.00 18.17           O
ATOM   2324  H   SER A 154      33.895  10.164  11.062  1.00 15.51           H
ATOM   2325  HA  SER A 154      36.448  10.616  10.380  1.00 15.80           H
ATOM   2326  HB2 SER A 154      35.433  11.702  12.268  1.00 17.84           H
ATOM   2327  HB3 SER A 154      35.485  10.298  13.009  1.00 17.84           H
ATOM   2328  HG  SER A 154      37.671  10.395  12.802  1.00 21.77           H
ATOM   2329  N   ILE A 155      35.752   7.900  11.982  1.00 14.68           N
ATOM   2330  CA  ILE A 155      36.165   6.507  12.103  1.00 16.03           C
ATOM   2331  C   ILE A 155      35.803   5.699  10.861  1.00 14.99           C
ATOM   2332  O   ILE A 155      36.472   4.714  10.567  1.00 15.22           O
ATOM   2333  CB  ILE A 155      35.606   5.852  13.379  1.00 17.86           C
ATOM   2334  CG1 ILE A 155      36.318   4.499  13.631  1.00 17.83           C
ATOM   2335  CG2 ILE A 155      34.086   5.724  13.279  1.00 18.19           C
ATOM   2336  CD1 ILE A 155      35.902   3.791  14.917  1.00 23.88           C
ATOM   2337  H   ILE A 155      35.123   8.140  12.517  1.00 17.58           H
ATOM   2338  HA  ILE A 155      37.132   6.489  12.179  1.00 19.21           H
ATOM   2339  HB  ILE A 155      35.806   6.437  14.126  1.00 21.40           H
ATOM   2340 HG12 ILE A 155      36.123   3.903  12.891  1.00 21.37           H
ATOM   2341 HG13 ILE A 155      37.274   4.657  13.679  1.00 21.37           H
ATOM   2342 HG21 ILE A 155      33.750   5.310  14.090  1.00 21.80           H
ATOM   2343 HG22 ILE A 155      33.701   6.608  13.175  1.00 21.80           H
ATOM   2344 HG23 ILE A 155      33.865   5.174  12.511  1.00 21.80           H
ATOM   2345 HD11 ILE A 155      36.395   2.959  14.992  1.00 28.62           H
ATOM   2346 HD12 ILE A 155      36.103   4.366  15.672  1.00 28.62           H
ATOM   2347 HD13 ILE A 155      34.950   3.610  14.883  1.00 28.62           H
ATOM   2348  N   GLY A 156      34.774   6.095  10.097  1.00 13.96           N
ATOM   2349  CA  GLY A 156      34.476   5.380   8.854  1.00 16.47           C
ATOM   2350  C   GLY A 156      35.597   5.489   7.835  1.00 19.91           C
ATOM   2351  O   GLY A 156      35.959   4.503   7.191  1.00 16.91           O
ATOM   2352  H   GLY A 156      34.251   6.755  10.271  1.00 16.72           H
ATOM   2353  HA2 GLY A 156      34.330   4.441   9.050  1.00 19.73           H
ATOM   2354  HA3 GLY A 156      33.667   5.742   8.460  1.00 19.73           H
ATOM   2355  N   LEU A 157      36.173   6.684   7.690  1.00 21.39           N
ATOM   2356  CA  LEU A 157      37.313   6.844   6.785  1.00 17.21           C
ATOM   2357  C   LEU A 157      38.532   6.089   7.291  1.00 16.55           C
ATOM   2358  O   LEU A 157      39.245   5.475   6.501  1.00 16.32           O
ATOM   2359  CB  LEU A 157      37.639   8.312   6.623  1.00 15.75           C
ATOM   2360  CG  LEU A 157      38.817   8.659   5.684  1.00 13.58           C
ATOM   2361  CD1 LEU A 157      38.650   8.030   4.277  1.00 21.61           C
ATOM   2362  CD2 LEU A 157      39.028  10.152   5.564  1.00 17.93           C
ATOM   2363  H   LEU A 157      35.930   7.403   8.094  1.00 25.63           H
ATOM   2364  HA  LEU A 157      37.078   6.489   5.914  1.00 20.62           H
ATOM   2365  HB2 LEU A 157      36.853   8.761   6.275  1.00 18.87           H
ATOM   2366  HB3 LEU A 157      37.854   8.673   7.498  1.00 18.87           H
ATOM   2367  HG  LEU A 157      39.626   8.287   6.068  1.00 16.26           H
ATOM   2368 HD11 LEU A 157      39.411   8.276   3.729  1.00 25.90           H
ATOM   2369 HD12 LEU A 157      38.605   7.065   4.366  1.00 25.90           H
ATOM   2370 HD13 LEU A 157      37.832   8.364   3.877  1.00 25.90           H
ATOM   2371 HD21 LEU A 157      39.774  10.318   4.967  1.00 21.48           H
ATOM   2372 HD22 LEU A 157      38.222  10.557   5.207  1.00 21.48           H
ATOM   2373 HD23 LEU A 157      39.220  10.515   6.443  1.00 21.48           H
ATOM   2374  N   PHE A 158      38.789   6.133   8.603  1.00 14.38           N
ATOM   2375  CA  PHE A 158      39.874   5.342   9.186  1.00 16.76           C
ATOM   2376  C   PHE A 158      39.776   3.890   8.772  1.00 14.73           C
ATOM   2377  O   PHE A 158      40.773   3.276   8.384  1.00 15.68           O
ATOM   2378  CB  PHE A 158      39.854   5.424  10.702  1.00 13.41           C
ATOM   2379  CG  PHE A 158      40.786   4.435  11.375  1.00 13.71           C
ATOM   2380  CD1 PHE A 158      42.168   4.596  11.324  1.00 12.78           C
ATOM   2381  CD2 PHE A 158      40.282   3.341  12.046  1.00 15.99           C
ATOM   2382  CE1 PHE A 158      43.015   3.673  11.939  1.00 15.24           C
ATOM   2383  CE2 PHE A 158      41.123   2.427  12.663  1.00 17.39           C
ATOM   2384  CZ  PHE A 158      42.497   2.596  12.604  1.00 14.89           C
ATOM   2385  H   PHE A 158      38.352   6.609   9.171  1.00 17.22           H
ATOM   2386  HA  PHE A 158      40.724   5.689   8.875  1.00 20.08           H
ATOM   2387  HB2 PHE A 158      40.123   6.316  10.971  1.00 16.06           H
ATOM   2388  HB3 PHE A 158      38.953   5.243  11.014  1.00 16.06           H
ATOM   2389  HD1 PHE A 158      42.530   5.324  10.873  1.00 15.31           H
ATOM   2390  HD2 PHE A 158      39.361   3.218  12.091  1.00 19.16           H
ATOM   2391  HE1 PHE A 158      43.936   3.793  11.900  1.00 18.26           H
ATOM   2392  HE2 PHE A 158      40.764   1.696  13.112  1.00 20.84           H
ATOM   2393  HZ  PHE A 158      43.063   1.984  13.017  1.00 17.83           H
ATOM   2394  N   GLY A 159      38.582   3.309   8.908  1.00 13.86           N
ATOM   2395  CA  GLY A 159      38.419   1.907   8.582  1.00 13.97           C
ATOM   2396  C   GLY A 159      38.690   1.639   7.117  1.00 15.43           C
ATOM   2397  O   GLY A 159      39.347   0.660   6.762  1.00 16.31           O
ATOM   2398  H   GLY A 159      37.868   3.702   9.183  1.00 16.59           H
ATOM   2399  HA2 GLY A 159      39.033   1.376   9.113  1.00 16.74           H
ATOM   2400  HA3 GLY A 159      37.513   1.629   8.785  1.00 16.74           H
ATOM   2401  N   ALA A 160      38.207   2.517   6.250  1.00 17.67           N
ATOM   2402  CA  ALA A 160      38.412   2.319   4.819  1.00 20.76           C
ATOM   2403  C   ALA A 160      39.893   2.434   4.448  1.00 16.21           C
ATOM   2404  O   ALA A 160      40.386   1.693   3.597  1.00 17.61           O
ATOM   2405  CB  ALA A 160      37.570   3.335   4.047  1.00 18.96           C
ATOM   2406  H   ALA A 160      37.764   3.225   6.457  1.00 21.17           H
ATOM   2407  HA  ALA A 160      38.109   1.430   4.575  1.00 24.87           H
ATOM   2408  HB1 ALA A 160      37.708   3.202   3.096  1.00 22.72           H
ATOM   2409  HB2 ALA A 160      36.635   3.203   4.268  1.00 22.72           H
ATOM   2410  HB3 ALA A 160      37.846   4.230   4.299  1.00 22.72           H
ATOM   2411  N   LEU A 161      40.624   3.336   5.095  1.00 15.93           N
ATOM   2412  CA  LEU A 161      42.034   3.511   4.747  1.00 18.14           C
ATOM   2413  C   LEU A 161      42.904   2.454   5.401  1.00 19.12           C
ATOM   2414  O   LEU A 161      43.891   2.007   4.798  1.00 16.51           O
ATOM   2415  CB  LEU A 161      42.533   4.888   5.165  1.00 15.12           C
ATOM   2416  CG  LEU A 161      41.828   6.110   4.560  1.00 14.00           C
ATOM   2417  CD1 LEU A 161      42.499   7.400   5.034  1.00 21.43           C
ATOM   2418  CD2 LEU A 161      41.788   6.019   3.019  1.00 19.63           C
ATOM   2419  H   LEU A 161      40.339   3.848   5.725  1.00 19.08           H
ATOM   2420  HA  LEU A 161      42.135   3.432   3.785  1.00 21.73           H
ATOM   2421  HB2 LEU A 161      42.446   4.958   6.129  1.00 18.11           H
ATOM   2422  HB3 LEU A 161      43.470   4.952   4.926  1.00 18.11           H
ATOM   2423  HG  LEU A 161      40.911   6.125   4.875  1.00 16.76           H
ATOM   2424 HD11 LEU A 161      42.039   8.158   4.641  1.00 25.68           H
ATOM   2425 HD12 LEU A 161      42.445   7.446   6.002  1.00 25.68           H
ATOM   2426 HD13 LEU A 161      43.427   7.394   4.754  1.00 25.68           H
ATOM   2427 HD21 LEU A 161      41.338   6.804   2.668  1.00 23.52           H
ATOM   2428 HD22 LEU A 161      42.697   5.980   2.682  1.00 23.52           H
ATOM   2429 HD23 LEU A 161      41.305   5.218   2.763  1.00 23.52           H
ATOM   2430  N   ALA A 162      42.530   2.016   6.605  1.00 16.10           N
ATOM   2431  CA  ALA A 162      43.333   1.031   7.340  1.00 18.16           C
ATOM   2432  C   ALA A 162      43.513  -0.258   6.555  1.00 15.90           C
ATOM   2433  O   ALA A 162      44.547  -0.932   6.679  1.00 19.57           O
ATOM   2434  CB  ALA A 162      42.674   0.734   8.698  1.00 14.04           C
ATOM   2435  H   ALA A 162      41.820   2.271   7.018  1.00 19.29           H
ATOM   2436  HA  ALA A 162      44.213   1.404   7.509  1.00 21.76           H
ATOM   2437  HB1 ALA A 162      43.212   0.083   9.174  1.00 16.82           H
ATOM   2438  HB2 ALA A 162      42.620   1.557   9.209  1.00 16.82           H
ATOM   2439  HB3 ALA A 162      41.784   0.380   8.545  1.00 16.82           H
ATOM   2440  N   VAL A 163      42.530  -0.630   5.734  1.00 18.71           N
ATOM   2441  CA  VAL A 163      42.632  -1.882   4.985  1.00 17.08           C
ATOM   2442  C   VAL A 163      43.272  -1.714   3.607  1.00 21.39           C
ATOM   2443  O   VAL A 163      43.475  -2.709   2.907  1.00 19.22           O
ATOM   2444  CB  VAL A 163      41.255  -2.555   4.805  1.00 15.89           C
ATOM   2445  CG1 VAL A 163      40.698  -3.039   6.122  1.00 17.88           C
ATOM   2446  CG2 VAL A 163      40.264  -1.631   4.078  1.00 19.37           C
ATOM   2447  H   VAL A 163      41.807  -0.185   5.596  1.00 22.42           H
ATOM   2448  HA  VAL A 163      43.190  -2.494   5.490  1.00 20.47           H
ATOM   2449  HB  VAL A 163      41.376  -3.337   4.245  1.00 19.04           H
ATOM   2450 HG11 VAL A 163      39.835  -3.454   5.965  1.00 21.42           H
ATOM   2451 HG12 VAL A 163      41.311  -3.685   6.505  1.00 21.42           H
ATOM   2452 HG13 VAL A 163      40.597  -2.282   6.720  1.00 21.42           H
ATOM   2453 HG21 VAL A 163      39.414  -2.090   3.986  1.00 23.22           H
ATOM   2454 HG22 VAL A 163      40.148  -0.821   4.599  1.00 23.22           H
ATOM   2455 HG23 VAL A 163      40.619  -1.414   3.202  1.00 23.22           H
ATOM   2456  N   LYS A 164      43.631  -0.504   3.205  1.00 21.74           N
ATOM   2457  CA  LYS A 164      44.118  -0.322   1.836  1.00 22.11           C
ATOM   2458  C   LYS A 164      45.416  -1.079   1.558  1.00 25.68           C
ATOM   2459  O   LYS A 164      45.493  -1.761   0.517  1.00 27.42           O
ATOM   2460  CB  LYS A 164      44.244   1.178   1.524  1.00 26.78           C
ATOM   2461  CG  LYS A 164      42.943   1.808   0.958  1.00 25.93           C
ATOM   2462  CD  LYS A 164      43.286   3.131   0.301  1.00 39.72           C
ATOM   2463  CE  LYS A 164      42.196   3.658  -0.619  1.00 48.03           C
ATOM   2464  NZ  LYS A 164      42.608   5.010  -1.184  1.00 48.85           N1+
ATOM   2465  H   LYS A 164      43.605   0.210   3.684  1.00 26.05           H
ATOM   2466  HA  LYS A 164      43.449  -0.680   1.232  1.00 26.50           H
ATOM   2467  HB2 LYS A 164      44.471   1.649   2.341  1.00 32.10           H
ATOM   2468  HB3 LYS A 164      44.946   1.303   0.866  1.00 32.10           H
ATOM   2469  HG2 LYS A 164      42.556   1.219   0.291  1.00 31.08           H
ATOM   2470  HG3 LYS A 164      42.315   1.970   1.679  1.00 31.08           H
ATOM   2471  HD2 LYS A 164      43.437   3.794   0.993  1.00 47.63           H
ATOM   2472  HD3 LYS A 164      44.091   3.019  -0.228  1.00 47.63           H
ATOM   2473  HE2 LYS A 164      42.065   3.041  -1.356  1.00 57.60           H
ATOM   2474  HE3 LYS A 164      41.373   3.770  -0.117  1.00 57.60           H
ATOM   2475  HZ1 LYS A 164      41.971   5.321  -1.723  1.00 58.58           H
ATOM   2476  HZ2 LYS A 164      42.735   5.591  -0.521  1.00 58.58           H
ATOM   2477  HZ3 LYS A 164      43.364   4.929  -1.646  1.00 58.58           H
ATOM   2478  N   PRO A 165      46.450  -1.032   2.412  1.00 19.39           N
ATOM   2479  CA  PRO A 165      47.652  -1.851   2.144  1.00 25.00           C
ATOM   2480  C   PRO A 165      47.375  -3.339   1.964  1.00 31.38           C
ATOM   2481  O   PRO A 165      48.061  -3.983   1.166  1.00 27.65           O
ATOM   2482  CB  PRO A 165      48.540  -1.592   3.365  1.00 27.25           C
ATOM   2483  CG  PRO A 165      48.052  -0.254   3.911  1.00 26.34           C
ATOM   2484  CD  PRO A 165      46.603  -0.189   3.614  1.00 22.85           C
ATOM   2485  HA  PRO A 165      48.105  -1.521   1.352  1.00 29.97           H
ATOM   2486  HB2 PRO A 165      48.414  -2.298   4.018  1.00 32.67           H
ATOM   2487  HB3 PRO A 165      49.468  -1.535   3.091  1.00 32.67           H
ATOM   2488  HG2 PRO A 165      48.204  -0.220   4.869  1.00 31.57           H
ATOM   2489  HG3 PRO A 165      48.523   0.469   3.466  1.00 31.57           H
ATOM   2490  HD2 PRO A 165      46.091  -0.558   4.351  1.00 27.39           H
ATOM   2491  HD3 PRO A 165      46.339   0.724   3.420  1.00 27.39           H
ATOM   2492  N   SER A 166      46.424  -3.926   2.703  1.00 24.10           N
ATOM   2493  CA  SER A 166      46.109  -5.327   2.485  1.00 22.49           C
ATOM   2494  C   SER A 166      45.612  -5.589   1.067  1.00 24.61           C
ATOM   2495  O   SER A 166      45.713  -6.718   0.588  1.00 28.63           O
ATOM   2496  CB  SER A 166      45.059  -5.797   3.489  1.00 24.26           C
ATOM   2497  OG  SER A 166      43.776  -5.384   3.101  1.00 19.72           O
ATOM   2498  H   SER A 166      45.963  -3.540   3.318  1.00 28.88           H
ATOM   2499  HA  SER A 166      46.912  -5.855   2.622  1.00 26.96           H
ATOM   2500  HB2 SER A 166      45.079  -6.765   3.537  1.00 29.08           H
ATOM   2501  HB3 SER A 166      45.263  -5.418   4.359  1.00 29.08           H
ATOM   2502  HG  SER A 166      43.745  -4.546   3.056  1.00 23.63           H
ATOM   2503  N   GLY A 167      45.035  -4.597   0.401  1.00 27.82           N
ATOM   2504  CA  GLY A 167      44.370  -4.857  -0.866  1.00 28.27           C
ATOM   2505  C   GLY A 167      43.015  -5.519  -0.740  1.00 32.40           C
ATOM   2506  O   GLY A 167      42.329  -5.716  -1.761  1.00 23.81           O
ATOM   2507  H   GLY A 167      45.014  -3.776   0.657  1.00 33.34           H
ATOM   2508  HA2 GLY A 167      44.251  -4.018  -1.338  1.00 33.89           H
ATOM   2509  HA3 GLY A 167      44.935  -5.430  -1.408  1.00 33.89           H
ATOM   2510  N   LEU A 168      42.601  -5.869   0.476  1.00 24.60           N
ATOM   2511  CA  LEU A 168      41.287  -6.449   0.687  1.00 24.56           C
ATOM   2512  C   LEU A 168      40.237  -5.364   0.804  1.00 23.86           C
ATOM   2513  O   LEU A 168      40.495  -4.279   1.318  1.00 21.40           O
ATOM   2514  CB  LEU A 168      41.273  -7.277   1.973  1.00 22.14           C
ATOM   2515  CG  LEU A 168      42.264  -8.420   2.006  1.00 21.48           C
ATOM   2516  CD1 LEU A 168      42.432  -9.012   3.453  1.00 24.19           C
ATOM   2517  CD2 LEU A 168      41.889  -9.475   0.979  1.00 25.55           C
ATOM   2518  H   LEU A 168      43.067  -5.780   1.193  1.00 29.49           H
ATOM   2519  HA  LEU A 168      41.059  -7.026  -0.058  1.00 29.44           H
ATOM   2520  HB2 LEU A 168      41.476  -6.691   2.719  1.00 26.54           H
ATOM   2521  HB3 LEU A 168      40.387  -7.654   2.087  1.00 26.54           H
ATOM   2522  HG  LEU A 168      43.130  -8.070   1.745  1.00 25.74           H
ATOM   2523 HD11 LEU A 168      43.074  -9.739   3.424  1.00 28.99           H
ATOM   2524 HD12 LEU A 168      42.750  -8.312   4.045  1.00 28.99           H
ATOM   2525 HD13 LEU A 168      41.573  -9.341   3.761  1.00 28.99           H
ATOM   2526 HD21 LEU A 168      42.536 -10.197   1.017  1.00 30.63           H
ATOM   2527 HD22 LEU A 168      41.003  -9.812   1.182  1.00 30.63           H
ATOM   2528 HD23 LEU A 168      41.895  -9.071   0.096  1.00 30.63           H
ATOM   2529  N   SER A 169      39.024  -5.683   0.371  1.00 22.97           N
ATOM   2530  CA  SER A 169      37.900  -4.841   0.727  1.00 24.20           C
ATOM   2531  C   SER A 169      37.721  -4.827   2.249  1.00 20.85           C
ATOM   2532  O   SER A 169      38.155  -5.741   2.961  1.00 19.40           O
ATOM   2533  CB  SER A 169      36.633  -5.362   0.074  1.00 25.05           C
ATOM   2534  OG  SER A 169      36.225  -6.578   0.697  1.00 23.12           O
ATOM   2535  H   SER A 169      38.831  -6.365  -0.117  1.00 27.53           H
ATOM   2536  HA  SER A 169      38.059  -3.934   0.422  1.00 29.01           H
ATOM   2537  HB2 SER A 169      35.929  -4.702   0.173  1.00 30.02           H
ATOM   2538  HB3 SER A 169      36.804  -5.529  -0.866  1.00 30.02           H
ATOM   2539  HG  SER A 169      35.524  -6.866   0.335  1.00 27.71           H
ATOM   2540  N   PHE A 170      37.038  -3.793   2.749  1.00 19.25           N
ATOM   2541  CA  PHE A 170      36.813  -3.707   4.195  1.00 21.82           C
ATOM   2542  C   PHE A 170      36.095  -4.956   4.713  1.00 15.90           C
ATOM   2543  O   PHE A 170      36.484  -5.539   5.731  1.00 18.72           O
ATOM   2544  CB  PHE A 170      36.020  -2.442   4.536  1.00 22.03           C
ATOM   2545  CG  PHE A 170      35.827  -2.250   6.007  1.00 16.76           C
ATOM   2546  CD1 PHE A 170      36.810  -1.667   6.783  1.00 17.45           C
ATOM   2547  CD2 PHE A 170      34.677  -2.717   6.626  1.00 18.57           C
ATOM   2548  CE1 PHE A 170      36.635  -1.528   8.156  1.00 16.38           C
ATOM   2549  CE2 PHE A 170      34.504  -2.568   7.970  1.00 18.84           C
ATOM   2550  CZ  PHE A 170      35.494  -1.975   8.742  1.00 17.51           C
ATOM   2551  H   PHE A 170      36.705  -3.147   2.290  1.00 23.06           H
ATOM   2552  HA  PHE A 170      37.671  -3.651   4.643  1.00 26.15           H
ATOM   2553  HB2 PHE A 170      36.498  -1.670   4.194  1.00 26.40           H
ATOM   2554  HB3 PHE A 170      35.144  -2.498   4.124  1.00 26.40           H
ATOM   2555  HD1 PHE A 170      37.594  -1.364   6.384  1.00 20.91           H
ATOM   2556  HD2 PHE A 170      34.010  -3.117   6.117  1.00 22.25           H
ATOM   2557  HE1 PHE A 170      37.295  -1.124   8.671  1.00 19.62           H
ATOM   2558  HE2 PHE A 170      33.724  -2.876   8.373  1.00 22.57           H
ATOM   2559  HZ  PHE A 170      35.371  -1.875   9.659  1.00 20.98           H
ATOM   2560  N   GLU A 171      35.061  -5.406   3.996  1.00 22.65           N
ATOM   2561  CA  GLU A 171      34.288  -6.570   4.418  1.00 20.33           C
ATOM   2562  C   GLU A 171      35.147  -7.841   4.403  1.00 22.19           C
ATOM   2563  O   GLU A 171      35.102  -8.646   5.337  1.00 19.02           O
ATOM   2564  CB  GLU A 171      33.056  -6.721   3.500  1.00 24.98           C
ATOM   2565  CG  GLU A 171      32.183  -7.944   3.819  1.00 27.83           C
ATOM   2566  CD  GLU A 171      30.929  -8.075   2.926  1.00 38.19           C
ATOM   2567  OE1 GLU A 171      30.897  -7.466   1.840  1.00 39.65           O
ATOM   2568  OE2 GLU A 171      29.971  -8.776   3.336  1.00 37.80           O1-
ATOM   2569  H   GLU A 171      34.789  -5.052   3.260  1.00 27.14           H
ATOM   2570  HA  GLU A 171      33.973  -6.430   5.325  1.00 24.36           H
ATOM   2571  HB2 GLU A 171      32.502  -5.931   3.590  1.00 29.95           H
ATOM   2572  HB3 GLU A 171      33.360  -6.806   2.583  1.00 29.95           H
ATOM   2573  HG2 GLU A 171      32.716  -8.746   3.700  1.00 33.36           H
ATOM   2574  HG3 GLU A 171      31.885  -7.882   4.740  1.00 33.36           H
ATOM   2575  N   GLN A 172      35.909  -8.056   3.325  1.00 17.68           N
ATOM   2576  CA  GLN A 172      36.794  -9.226   3.227  1.00 20.66           C
ATOM   2577  C   GLN A 172      37.835  -9.226   4.334  1.00 21.10           C
ATOM   2578  O   GLN A 172      38.143 -10.267   4.925  1.00 19.70           O
ATOM   2579  CB  GLN A 172      37.503  -9.228   1.868  1.00 28.08           C
ATOM   2580  CG  GLN A 172      36.933 -10.162   0.827  1.00 42.33           C
ATOM   2581  CD  GLN A 172      37.194 -11.613   1.184  1.00 43.85           C
ATOM   2582  OE1 GLN A 172      36.299 -12.325   1.627  1.00 43.38           O
ATOM   2583  NE2 GLN A 172      38.437 -12.048   1.014  1.00 44.13           N
ATOM   2584  H   GLN A 172      35.933  -7.540   2.637  1.00 21.18           H
ATOM   2585  HA  GLN A 172      36.267 -10.037   3.301  1.00 24.76           H
ATOM   2586  HB2 GLN A 172      37.465  -8.330   1.502  1.00 33.66           H
ATOM   2587  HB3 GLN A 172      38.429  -9.481   2.007  1.00 33.66           H
ATOM   2588  HG2 GLN A 172      35.973 -10.031   0.769  1.00 50.76           H
ATOM   2589  HG3 GLN A 172      37.349  -9.980  -0.030  1.00 50.76           H
ATOM   2590 HE21 GLN A 172      39.042 -11.515   0.716  1.00 52.92           H
ATOM   2591 HE22 GLN A 172      38.636 -12.864   1.202  1.00 52.92           H
ATOM   2592  N   ALA A 173      38.421  -8.067   4.599  1.00 18.93           N
ATOM   2593  CA  ALA A 173      39.400  -7.960   5.662  1.00 15.57           C
ATOM   2594  C   ALA A 173      38.770  -8.287   7.013  1.00 16.40           C
ATOM   2595  O   ALA A 173      39.346  -9.034   7.804  1.00 15.41           O
ATOM   2596  CB  ALA A 173      40.010  -6.553   5.656  1.00 17.07           C
ATOM   2597  H   ALA A 173      38.269  -7.332   4.179  1.00 22.69           H
ATOM   2598  HA  ALA A 173      40.113  -8.598   5.502  1.00 18.66           H
ATOM   2599  HB1 ALA A 173      40.664  -6.490   6.370  1.00 20.45           H
ATOM   2600  HB2 ALA A 173      40.439  -6.399   4.799  1.00 20.45           H
ATOM   2601  HB3 ALA A 173      39.304  -5.903   5.795  1.00 20.45           H
ATOM   2602  N   MET A 174      37.594  -7.705   7.304  1.00 15.44           N
ATOM   2603  CA  MET A 174      36.931  -7.969   8.584  1.00 17.46           C
ATOM   2604  C   MET A 174      36.623  -9.464   8.730  1.00 18.59           C
ATOM   2605  O   MET A 174      36.893 -10.081   9.775  1.00 15.41           O
ATOM   2606  CB  MET A 174      35.643  -7.136   8.689  1.00 15.78           C
ATOM   2607  CG  MET A 174      34.938  -7.231  10.036  1.00 17.60           C
ATOM   2608  SD  MET A 174      35.903  -6.451  11.335  1.00 15.66           S
ATOM   2609  CE  MET A 174      35.567  -4.727  10.971  1.00 14.36           C
ATOM   2610  H   MET A 174      37.171  -7.164   6.786  1.00 18.50           H
ATOM   2611  HA  MET A 174      37.520  -7.698   9.305  1.00 20.92           H
ATOM   2612  HB2 MET A 174      35.863  -6.204   8.537  1.00 18.90           H
ATOM   2613  HB3 MET A 174      35.021  -7.440   8.009  1.00 18.90           H
ATOM   2614  HG2 MET A 174      34.081  -6.782   9.982  1.00 21.09           H
ATOM   2615  HG3 MET A 174      34.815  -8.165  10.268  1.00 21.09           H
ATOM   2616  HE1 MET A 174      36.037  -4.171  11.613  1.00 17.20           H
ATOM   2617  HE2 MET A 174      35.874  -4.528  10.073  1.00 17.20           H
ATOM   2618  HE3 MET A 174      34.611  -4.571  11.036  1.00 17.20           H
ATOM   2619  N   GLN A 175      36.121 -10.077   7.659  1.00 18.79           N
ATOM   2620  CA  GLN A 175      35.768 -11.493   7.706  1.00 18.10           C
ATOM   2621  C   GLN A 175      36.997 -12.354   7.936  1.00 19.53           C
ATOM   2622  O   GLN A 175      37.001 -13.234   8.805  1.00 21.54           O
ATOM   2623  CB  GLN A 175      35.063 -11.906   6.409  1.00 21.67           C
ATOM   2624  CG  GLN A 175      33.578 -12.289   6.632  1.00 41.62           C
ATOM   2625  CD  GLN A 175      33.405 -13.530   7.547  1.00 35.19           C
ATOM   2626  OE1 GLN A 175      34.283 -14.397   7.618  1.00 48.78           O
ATOM   2627  NE2 GLN A 175      32.289 -13.591   8.263  1.00 49.19           N
ATOM   2628  H   GLN A 175      35.976  -9.699   6.901  1.00 22.51           H
ATOM   2629  HA  GLN A 175      35.154 -11.642   8.443  1.00 21.68           H
ATOM   2630  HB2 GLN A 175      35.092 -11.165   5.784  1.00 25.97           H
ATOM   2631  HB3 GLN A 175      35.519 -12.675   6.033  1.00 25.97           H
ATOM   2632  HG2 GLN A 175      33.119 -11.543   7.050  1.00 49.91           H
ATOM   2633  HG3 GLN A 175      33.172 -12.490   5.775  1.00 49.91           H
ATOM   2634 HE21 GLN A 175      31.706 -12.961   8.205  1.00 58.99           H
ATOM   2635 HE22 GLN A 175      32.148 -14.260   8.785  1.00 58.99           H
ATOM   2636  N   THR A 176      38.062 -12.113   7.170  1.00 19.13           N
ATOM   2637  CA  THR A 176      39.203 -13.016   7.214  1.00 17.36           C
ATOM   2638  C   THR A 176      40.062 -12.780   8.437  1.00 18.59           C
ATOM   2639  O   THR A 176      40.643 -13.723   8.973  1.00 16.13           O
ATOM   2640  CB  THR A 176      40.052 -12.882   5.936  1.00 19.03           C
ATOM   2641  OG1 THR A 176      40.515 -11.547   5.791  1.00 37.39           O
ATOM   2642  CG2 THR A 176      39.238 -13.187   4.771  1.00 16.07           C
ATOM   2643  H   THR A 176      38.145 -11.449   6.630  1.00 22.92           H
ATOM   2644  HA  THR A 176      38.875 -13.928   7.256  1.00 20.79           H
ATOM   2645  HB  THR A 176      40.803 -13.494   5.968  1.00 22.81           H
ATOM   2646  HG1 THR A 176      39.862 -11.020   5.739  1.00 44.83           H
ATOM   2647 HG21 THR A 176      39.770 -13.104   3.965  1.00 19.25           H
ATOM   2648 HG22 THR A 176      38.899 -14.094   4.833  1.00 19.25           H
ATOM   2649 HG23 THR A 176      38.489 -12.573   4.720  1.00 19.25           H
ATOM   2650  N   ARG A 177      40.131 -11.543   8.917  1.00 19.33           N
ATOM   2651  CA  ARG A 177      41.073 -11.200   9.970  1.00 13.58           C
ATOM   2652  C   ARG A 177      40.470 -11.015  11.348  1.00 15.03           C
ATOM   2653  O   ARG A 177      41.226 -11.029  12.332  1.00 16.91           O
ATOM   2654  CB  ARG A 177      41.799  -9.903   9.619  1.00 18.49           C
ATOM   2655  CG  ARG A 177      42.557  -9.952   8.313  1.00 20.85           C
ATOM   2656  CD  ARG A 177      43.271  -8.653   8.094  1.00 17.52           C
ATOM   2657  NE  ARG A 177      44.298  -8.809   7.057  1.00 22.36           N
ATOM   2658  CZ  ARG A 177      45.169  -7.867   6.718  1.00 23.33           C
ATOM   2659  NH1 ARG A 177      45.137  -6.679   7.303  1.00 19.70           N
ATOM   2660  NH2 ARG A 177      46.095  -8.106   5.803  1.00 20.11           N1+
ATOM   2661  H   ARG A 177      39.643 -10.887   8.650  1.00 23.17           H
ATOM   2662  HA  ARG A 177      41.738 -11.903  10.031  1.00 16.26           H
ATOM   2663  HB2 ARG A 177      41.146  -9.189   9.556  1.00 22.15           H
ATOM   2664  HB3 ARG A 177      42.436  -9.703  10.323  1.00 22.15           H
ATOM   2665  HG2 ARG A 177      43.214 -10.664   8.344  1.00 24.98           H
ATOM   2666  HG3 ARG A 177      41.936 -10.091   7.581  1.00 24.98           H
ATOM   2667  HD2 ARG A 177      42.637  -7.979   7.801  1.00 20.99           H
ATOM   2668  HD3 ARG A 177      43.703  -8.377   8.918  1.00 20.99           H
ATOM   2669  HE  ARG A 177      44.338  -9.561   6.642  1.00 26.79           H
ATOM   2670 HH11 ARG A 177      44.550  -6.515   7.910  1.00 23.61           H
ATOM   2671 HH12 ARG A 177      45.702  -6.073   7.076  1.00 23.61           H
ATOM   2672 HH21 ARG A 177      46.123  -8.870   5.409  1.00 24.10           H
ATOM   2673 HH22 ARG A 177      46.646  -7.486   5.576  1.00 24.10           H
ATOM   2674  N   VAL A 178      39.158 -10.814  11.450  1.00 15.09           N
ATOM   2675  CA  VAL A 178      38.502 -10.713  12.751  1.00 18.62           C
ATOM   2676  C   VAL A 178      37.417 -11.782  12.937  1.00 20.31           C
ATOM   2677  O   VAL A 178      37.489 -12.569  13.887  1.00 20.49           O
ATOM   2678  CB  VAL A 178      37.933  -9.294  12.947  1.00 19.54           C
ATOM   2679  CG1 VAL A 178      37.222  -9.182  14.279  1.00 18.04           C
ATOM   2680  CG2 VAL A 178      39.060  -8.258  12.889  1.00 16.31           C
ATOM   2681  H   VAL A 178      38.625 -10.734  10.780  1.00 18.08           H
ATOM   2682  HA  VAL A 178      39.169 -10.855  13.441  1.00 22.31           H
ATOM   2683  HB  VAL A 178      37.297  -9.098  12.241  1.00 23.41           H
ATOM   2684 HG11 VAL A 178      36.875  -8.281  14.376  1.00 21.61           H
ATOM   2685 HG12 VAL A 178      36.494  -9.822  14.303  1.00 21.61           H
ATOM   2686 HG13 VAL A 178      37.854  -9.371  14.990  1.00 21.61           H
ATOM   2687 HG21 VAL A 178      38.682  -7.374  13.015  1.00 19.54           H
ATOM   2688 HG22 VAL A 178      39.699  -8.448  13.594  1.00 19.54           H
ATOM   2689 HG23 VAL A 178      39.494  -8.313  12.024  1.00 19.54           H
ATOM   2690  N   PHE A 179      36.400 -11.828  12.061  1.00 18.51           N
ATOM   2691  CA  PHE A 179      35.284 -12.752  12.293  1.00 20.71           C
ATOM   2692  C   PHE A 179      35.752 -14.204  12.287  1.00 20.47           C
ATOM   2693  O   PHE A 179      35.460 -14.961  13.213  1.00 22.18           O
ATOM   2694  CB  PHE A 179      34.176 -12.594  11.255  1.00 20.92           C
ATOM   2695  CG  PHE A 179      33.514 -11.235  11.228  1.00 15.31           C
ATOM   2696  CD1 PHE A 179      33.649 -10.337  12.278  1.00 18.01           C
ATOM   2697  CD2 PHE A 179      32.754 -10.870  10.133  1.00 17.85           C
ATOM   2698  CE1 PHE A 179      33.028  -9.094  12.228  1.00 17.03           C
ATOM   2699  CE2 PHE A 179      32.142  -9.638  10.063  1.00 20.42           C
ATOM   2700  CZ  PHE A 179      32.278  -8.744  11.116  1.00 16.50           C
ATOM   2701  H   PHE A 179      36.336 -11.350  11.349  1.00 22.17           H
ATOM   2702  HA  PHE A 179      34.902 -12.567  13.165  1.00 24.82           H
ATOM   2703  HB2 PHE A 179      34.552 -12.753  10.376  1.00 25.07           H
ATOM   2704  HB3 PHE A 179      33.486 -13.252  11.438  1.00 25.07           H
ATOM   2705  HD1 PHE A 179      34.155 -10.571  13.023  1.00 21.58           H
ATOM   2706  HD2 PHE A 179      32.663 -11.464   9.424  1.00 21.39           H
ATOM   2707  HE1 PHE A 179      33.124  -8.495  12.934  1.00 20.40           H
ATOM   2708  HE2 PHE A 179      31.634  -9.410   9.318  1.00 24.48           H
ATOM   2709  HZ  PHE A 179      31.861  -7.913  11.077  1.00 19.77           H
ATOM   2710  N   GLN A 180      36.457 -14.623  11.236  1.00 21.44           N
ATOM   2711  CA  GLN A 180      36.816 -16.038  11.123  1.00 23.57           C
ATOM   2712  C   GLN A 180      37.718 -16.496  12.264  1.00 20.76           C
ATOM   2713  O   GLN A 180      37.389 -17.507  12.910  1.00 21.98           O
ATOM   2714  CB  GLN A 180      37.447 -16.307   9.751  1.00 23.97           C
ATOM   2715  CG  GLN A 180      36.430 -16.678   8.679  1.00 36.86           C
ATOM   2716  CD  GLN A 180      36.959 -16.500   7.244  1.00 40.06           C
ATOM   2717  OE1 GLN A 180      38.050 -16.964   6.889  1.00 42.41           O
ATOM   2718  NE2 GLN A 180      36.183 -15.808   6.425  1.00 41.35           N
ATOM   2719  H   GLN A 180      36.733 -14.124  10.592  1.00 25.70           H
ATOM   2720  HA  GLN A 180      36.002 -16.562  11.173  1.00 28.25           H
ATOM   2721  HB2 GLN A 180      37.912 -15.508   9.456  1.00 28.73           H
ATOM   2722  HB3 GLN A 180      38.075 -17.043   9.833  1.00 28.73           H
ATOM   2723  HG2 GLN A 180      36.181 -17.609   8.791  1.00 44.20           H
ATOM   2724  HG3 GLN A 180      35.648 -16.113   8.780  1.00 44.20           H
ATOM   2725 HE21 GLN A 180      35.435 -15.490   6.707  1.00 49.58           H
ATOM   2726 HE22 GLN A 180      36.427 -15.676   5.611  1.00 49.58           H
ATOM   2727  N   PRO A 181      38.805 -15.794  12.611  1.00 19.94           N
ATOM   2728  CA  PRO A 181      39.655 -16.263  13.718  1.00 20.58           C
ATOM   2729  C   PRO A 181      38.934 -16.369  15.031  1.00 21.85           C
ATOM   2730  O   PRO A 181      39.272 -17.241  15.837  1.00 18.31           O
ATOM   2731  CB  PRO A 181      40.750 -15.196  13.795  1.00 24.98           C
ATOM   2732  CG  PRO A 181      40.799 -14.631  12.462  1.00 24.95           C
ATOM   2733  CD  PRO A 181      39.414 -14.639  11.924  1.00 23.13           C
ATOM   2734  HA  PRO A 181      40.054 -17.120  13.498  1.00 24.66           H
ATOM   2735  HB2 PRO A 181      40.507 -14.521  14.447  1.00 29.95           H
ATOM   2736  HB3 PRO A 181      41.597 -15.610  14.024  1.00 29.95           H
ATOM   2737  HG2 PRO A 181      41.134 -13.722  12.512  1.00 29.90           H
ATOM   2738  HG3 PRO A 181      41.379 -15.173  11.905  1.00 29.90           H
ATOM   2739  HD2 PRO A 181      38.952 -13.820  12.162  1.00 27.72           H
ATOM   2740  HD3 PRO A 181      39.423 -14.780  10.965  1.00 27.72           H
ATOM   2741  N   LEU A 182      37.975 -15.483  15.297  1.00 15.09           N
ATOM   2742  CA  LEU A 182      37.237 -15.521  16.548  1.00 18.95           C
ATOM   2743  C   LEU A 182      36.018 -16.436  16.495  1.00 19.40           C
ATOM   2744  O   LEU A 182      35.258 -16.484  17.470  1.00 22.84           O
ATOM   2745  CB  LEU A 182      36.814 -14.090  16.946  1.00 19.83           C
ATOM   2746  CG  LEU A 182      38.009 -13.146  17.122  1.00 16.24           C
ATOM   2747  CD1 LEU A 182      37.546 -11.749  17.543  1.00 18.14           C
ATOM   2748  CD2 LEU A 182      39.003 -13.707  18.151  1.00 16.42           C
ATOM   2749  H   LEU A 182      37.735 -14.850  14.766  1.00 18.08           H
ATOM   2750  HA  LEU A 182      37.825 -15.857  17.243  1.00 22.71           H
ATOM   2751  HB2 LEU A 182      36.243 -13.725  16.252  1.00 23.76           H
ATOM   2752  HB3 LEU A 182      36.333 -14.125  17.788  1.00 23.76           H
ATOM   2753  HG  LEU A 182      38.472 -13.064  16.273  1.00 19.46           H
ATOM   2754 HD11 LEU A 182      38.323 -11.177  17.645  1.00 21.74           H
ATOM   2755 HD12 LEU A 182      36.959 -11.392  16.858  1.00 21.74           H
ATOM   2756 HD13 LEU A 182      37.070 -11.815  18.385  1.00 21.74           H
ATOM   2757 HD21 LEU A 182      39.746 -13.089  18.240  1.00 19.67           H
ATOM   2758 HD22 LEU A 182      38.551 -13.807  19.004  1.00 19.67           H
ATOM   2759 HD23 LEU A 182      39.324 -14.569  17.843  1.00 19.67           H
ATOM   2760  N   LYS A 183      35.807 -17.138  15.387  1.00 24.50           N
ATOM   2761  CA  LYS A 183      34.675 -18.058  15.223  1.00 19.74           C
ATOM   2762  C   LYS A 183      33.351 -17.322  15.351  1.00 19.86           C
ATOM   2763  O   LYS A 183      32.405 -17.811  15.977  1.00 19.41           O
ATOM   2764  CB  LYS A 183      34.710 -19.209  16.235  1.00 26.30           C
ATOM   2765  CG  LYS A 183      36.034 -19.831  16.515  1.00 32.22           C
ATOM   2766  CD  LYS A 183      36.441 -20.760  15.443  1.00 36.98           C
ATOM   2767  CE  LYS A 183      37.629 -21.613  15.926  1.00 41.18           C
ATOM   2768  NZ  LYS A 183      38.325 -22.259  14.771  1.00 50.62           N1+
ATOM   2769  H   LYS A 183      36.317 -17.101  14.696  1.00 29.36           H
ATOM   2770  HA  LYS A 183      34.714 -18.445  14.335  1.00 23.65           H
ATOM   2771  HB2 LYS A 183      34.368 -18.877  17.080  1.00 31.53           H
ATOM   2772  HB3 LYS A 183      34.128 -19.913  15.910  1.00 31.53           H
ATOM   2773  HG2 LYS A 183      36.706 -19.135  16.583  1.00 38.64           H
ATOM   2774  HG3 LYS A 183      35.983 -20.330  17.345  1.00 38.64           H
ATOM   2775  HD2 LYS A 183      35.703 -21.351  15.225  1.00 44.35           H
ATOM   2776  HD3 LYS A 183      36.718 -20.256  14.662  1.00 44.35           H
ATOM   2777  HE2 LYS A 183      38.265 -21.046  16.389  1.00 49.39           H
ATOM   2778  HE3 LYS A 183      37.305 -22.310  16.517  1.00 49.39           H
ATOM   2779  HZ1 LYS A 183      39.009 -22.748  15.063  1.00 60.71           H
ATOM   2780  HZ2 LYS A 183      37.759 -22.786  14.331  1.00 60.71           H
ATOM   2781  HZ3 LYS A 183      38.632 -21.636  14.214  1.00 60.71           H
ATOM   2782  N   LEU A 184      33.304 -16.116  14.812  1.00 16.49           N
ATOM   2783  CA  LEU A 184      32.076 -15.332  14.779  1.00 16.35           C
ATOM   2784  C   LEU A 184      31.441 -15.647  13.428  1.00 22.38           C
ATOM   2785  O   LEU A 184      31.522 -14.876  12.462  1.00 19.63           O
ATOM   2786  CB  LEU A 184      32.362 -13.849  14.969  1.00 20.86           C
ATOM   2787  CG  LEU A 184      33.233 -13.434  16.170  1.00 20.63           C
ATOM   2788  CD1 LEU A 184      33.429 -11.937  16.215  1.00 20.62           C
ATOM   2789  CD2 LEU A 184      32.681 -13.955  17.487  1.00 20.79           C
ATOM   2790  H   LEU A 184      33.978 -15.721  14.453  1.00 19.75           H
ATOM   2791  HA  LEU A 184      31.477 -15.628  15.483  1.00 19.59           H
ATOM   2792  HB2 LEU A 184      32.809 -13.526  14.171  1.00 25.00           H
ATOM   2793  HB3 LEU A 184      31.513 -13.391  15.064  1.00 25.00           H
ATOM   2794  HG  LEU A 184      34.111 -13.830  16.055  1.00 24.72           H
ATOM   2795 HD11 LEU A 184      33.980 -11.713  16.981  1.00 24.72           H
ATOM   2796 HD12 LEU A 184      33.867 -11.651  15.398  1.00 24.72           H
ATOM   2797 HD13 LEU A 184      32.563 -11.508  16.294  1.00 24.72           H
ATOM   2798 HD21 LEU A 184      33.262 -13.668  18.209  1.00 24.91           H
ATOM   2799 HD22 LEU A 184      31.788 -13.598  17.618  1.00 24.91           H
ATOM   2800 HD23 LEU A 184      32.647 -14.924  17.454  1.00 24.91           H
ATOM   2801  N   ASN A 185      30.800 -16.826  13.371  1.00 18.87           N
ATOM   2802  CA  ASN A 185      30.255 -17.394  12.146  1.00 19.02           C
ATOM   2803  C   ASN A 185      28.839 -16.922  11.853  1.00 17.50           C
ATOM   2804  O   ASN A 185      28.285 -17.289  10.813  1.00 19.29           O
ATOM   2805  CB  ASN A 185      30.309 -18.938  12.216  1.00 18.84           C
ATOM   2806  CG  ASN A 185      31.729 -19.444  12.296  1.00 24.33           C
ATOM   2807  OD1 ASN A 185      32.591 -18.965  11.566  1.00 35.17           O
ATOM   2808  ND2 ASN A 185      31.995 -20.369  13.215  1.00 31.67           N
ATOM   2809  H   ASN A 185      30.668 -17.324  14.060  1.00 22.61           H
ATOM   2810  HA  ASN A 185      30.813 -17.116  11.403  1.00 22.80           H
ATOM   2811  HB2 ASN A 185      29.835 -19.239  13.007  1.00 22.58           H
ATOM   2812  HB3 ASN A 185      29.900 -19.309  11.419  1.00 22.58           H
ATOM   2813 HD21 ASN A 185      32.793 -20.682  13.292  1.00 37.97           H
ATOM   2814 HD22 ASN A 185      31.370 -20.654  13.732  1.00 37.97           H
ATOM   2815  N   HIS A 186      28.253 -16.078  12.701  1.00 15.16           N
ATOM   2816  CA  HIS A 186      26.924 -15.524  12.449  1.00 17.38           C
ATOM   2817  C   HIS A 186      26.958 -14.027  12.673  1.00 20.91           C
ATOM   2818  O   HIS A 186      26.067 -13.458  13.283  1.00 17.34           O
ATOM   2819  CB  HIS A 186      25.871 -16.227  13.310  1.00 20.67           C
ATOM   2820  CG  HIS A 186      25.787 -17.697  13.014  1.00 21.07           C
ATOM   2821  ND1 HIS A 186      25.098 -18.201  11.931  1.00 25.52           N
ATOM   2822  CD2 HIS A 186      26.410 -18.754  13.588  1.00 22.62           C
ATOM   2823  CE1 HIS A 186      25.259 -19.514  11.882  1.00 25.12           C
ATOM   2824  NE2 HIS A 186      26.044 -19.877  12.880  1.00 25.97           N
ATOM   2825  H   HIS A 186      28.608 -15.809  13.437  1.00 18.16           H
ATOM   2826  HA  HIS A 186      26.695 -15.678  11.519  1.00 20.83           H
ATOM   2827  HB2 HIS A 186      25.002 -15.833  13.134  1.00 24.77           H
ATOM   2828  HB3 HIS A 186      26.102 -16.120  14.246  1.00 24.77           H
ATOM   2829  HD1 HIS A 186      24.627 -17.737  11.381  1.00 30.59           H
ATOM   2830  HD2 HIS A 186      26.957 -18.730  14.339  1.00 27.11           H
ATOM   2831  HE1 HIS A 186      24.872 -20.086  11.259  1.00 30.10           H
ATOM   2832  N   THR A 187      28.053 -13.404  12.225  1.00 17.04           N
ATOM   2833  CA  THR A 187      28.295 -11.973  12.308  1.00 15.05           C
ATOM   2834  C   THR A 187      28.600 -11.499  10.899  1.00 22.77           C
ATOM   2835  O   THR A 187      29.420 -12.111  10.200  1.00 14.64           O
ATOM   2836  CB  THR A 187      29.454 -11.653  13.248  1.00 18.48           C
ATOM   2837  OG1 THR A 187      29.135 -12.125  14.574  1.00 17.63           O
ATOM   2838  CG2 THR A 187      29.705 -10.153  13.303  1.00 14.28           C
ATOM   2839  H   THR A 187      28.703 -13.823  11.848  1.00 20.41           H
ATOM   2840  HA  THR A 187      27.498 -11.521  12.627  1.00 18.03           H
ATOM   2841  HB  THR A 187      30.260 -12.091  12.932  1.00 22.15           H
ATOM   2842  HG1 THR A 187      29.008 -12.956  14.561  1.00 21.12           H
ATOM   2843 HG21 THR A 187      30.444  -9.963  13.903  1.00 17.11           H
ATOM   2844 HG22 THR A 187      29.924  -9.821  12.418  1.00 17.11           H
ATOM   2845 HG23 THR A 187      28.912  -9.696  13.624  1.00 17.11           H
ATOM   2846  N   TRP A 188      27.917 -10.447  10.469  1.00 17.30           N
ATOM   2847  CA  TRP A 188      27.930 -10.091   9.057  1.00 17.92           C
ATOM   2848  C   TRP A 188      27.929  -8.583   8.888  1.00 21.65           C
ATOM   2849  O   TRP A 188      27.297  -7.855   9.663  1.00 16.46           O
ATOM   2850  CB  TRP A 188      26.711 -10.651   8.323  1.00 18.00           C
ATOM   2851  CG  TRP A 188      26.375 -12.075   8.673  1.00 22.73           C
ATOM   2852  CD1 TRP A 188      25.459 -12.509   9.590  1.00 22.42           C
ATOM   2853  CD2 TRP A 188      26.971 -13.242   8.111  1.00 24.16           C
ATOM   2854  NE1 TRP A 188      25.455 -13.887   9.633  1.00 26.39           N
ATOM   2855  CE2 TRP A 188      26.376 -14.362   8.738  1.00 20.33           C
ATOM   2856  CE3 TRP A 188      27.957 -13.450   7.143  1.00 27.24           C
ATOM   2857  CZ2 TRP A 188      26.723 -15.670   8.417  1.00 27.62           C
ATOM   2858  CZ3 TRP A 188      28.302 -14.761   6.822  1.00 31.98           C
ATOM   2859  CH2 TRP A 188      27.692 -15.845   7.454  1.00 29.37           C
ATOM   2860  H   TRP A 188      27.444  -9.929  10.967  1.00 20.72           H
ATOM   2861  HA  TRP A 188      28.730 -10.447   8.640  1.00 21.47           H
ATOM   2862  HB2 TRP A 188      25.939 -10.105   8.541  1.00 21.56           H
ATOM   2863  HB3 TRP A 188      26.878 -10.614   7.369  1.00 21.56           H
ATOM   2864  HD1 TRP A 188      24.926 -11.956  10.114  1.00 26.88           H
ATOM   2865  HE1 TRP A 188      24.955 -14.370  10.139  1.00 31.63           H
ATOM   2866  HE3 TRP A 188      28.367 -12.732   6.718  1.00 32.65           H
ATOM   2867  HZ2 TRP A 188      26.317 -16.395   8.834  1.00 33.11           H
ATOM   2868  HZ3 TRP A 188      28.957 -14.916   6.180  1.00 38.35           H
ATOM   2869  HH2 TRP A 188      27.948 -16.709   7.221  1.00 35.21           H
ATOM   2870  N   ILE A 189      28.596  -8.138   7.822  1.00 16.75           N
ATOM   2871  CA  ILE A 189      28.417  -6.777   7.340  1.00 18.64           C
ATOM   2872  C   ILE A 189      27.214  -6.705   6.406  1.00 22.99           C
ATOM   2873  O   ILE A 189      26.414  -5.772   6.487  1.00 19.51           O
ATOM   2874  CB  ILE A 189      29.703  -6.269   6.639  1.00 19.97           C
ATOM   2875  CG1 ILE A 189      30.894  -6.155   7.615  1.00 22.00           C
ATOM   2876  CG2 ILE A 189      29.427  -4.934   5.923  1.00 24.20           C
ATOM   2877  CD1 ILE A 189      30.730  -5.140   8.568  1.00 29.50           C
ATOM   2878  H   ILE A 189      29.155  -8.605   7.366  1.00 20.07           H
ATOM   2879  HA  ILE A 189      28.242  -6.196   8.097  1.00 22.34           H
ATOM   2880  HB  ILE A 189      29.942  -6.920   5.961  1.00 23.93           H
ATOM   2881 HG12 ILE A 189      30.996  -6.995   8.088  1.00 26.36           H
ATOM   2882 HG13 ILE A 189      31.699  -5.961   7.109  1.00 26.36           H
ATOM   2883 HG21 ILE A 189      30.242  -4.633   5.492  1.00 29.01           H
ATOM   2884 HG22 ILE A 189      28.732  -5.069   5.260  1.00 29.01           H
ATOM   2885 HG23 ILE A 189      29.137  -4.279   6.578  1.00 29.01           H
ATOM   2886 HD11 ILE A 189      31.508  -5.121   9.147  1.00 35.37           H
ATOM   2887 HD12 ILE A 189      30.636  -4.290   8.111  1.00 35.37           H
ATOM   2888 HD13 ILE A 189      29.933  -5.324   9.091  1.00 35.37           H
ATOM   2889  N   ASN A 190      27.082  -7.674   5.494  1.00 22.06           N
ATOM   2890  CA  ASN A 190      25.908  -7.834   4.652  1.00 19.55           C
ATOM   2891  C   ASN A 190      25.288  -9.189   4.988  1.00 24.83           C
ATOM   2892  O   ASN A 190      25.943 -10.226   4.836  1.00 19.76           O
ATOM   2893  CB  ASN A 190      26.286  -7.766   3.162  1.00 24.81           C
ATOM   2894  CG  ASN A 190      26.907  -6.450   2.771  1.00 19.63           C
ATOM   2895  OD1 ASN A 190      28.096  -6.347   2.552  1.00 27.92           O
ATOM   2896  ND2 ASN A 190      26.091  -5.451   2.641  1.00 21.60           N
ATOM   2897  H   ASN A 190      27.685  -8.269   5.346  1.00 26.44           H
ATOM   2898  HA  ASN A 190      25.264  -7.135   4.846  1.00 23.43           H
ATOM   2899  HB2 ASN A 190      26.926  -8.468   2.967  1.00 29.73           H
ATOM   2900  HB3 ASN A 190      25.486  -7.889   2.628  1.00 29.73           H
ATOM   2901 HD21 ASN A 190      26.391  -4.677   2.419  1.00 25.89           H
ATOM   2902 HD22 ASN A 190      25.249  -5.563   2.777  1.00 25.89           H
ATOM   2903  N   VAL A 191      24.027  -9.188   5.410  1.00 16.77           N
ATOM   2904  CA  VAL A 191      23.373 -10.401   5.895  1.00 17.41           C
ATOM   2905  C   VAL A 191      23.126 -11.284   4.677  1.00 20.31           C
ATOM   2906  O   VAL A 191      22.438 -10.855   3.756  1.00 17.69           O
ATOM   2907  CB  VAL A 191      22.045 -10.120   6.614  1.00 21.39           C
ATOM   2908  CG1 VAL A 191      21.333 -11.430   6.958  1.00 19.38           C
ATOM   2909  CG2 VAL A 191      22.252  -9.280   7.912  1.00 20.64           C
ATOM   2910  H   VAL A 191      23.524  -8.491   5.426  1.00 20.09           H
ATOM   2911  HA  VAL A 191      23.964 -10.870   6.505  1.00 20.86           H
ATOM   2912  HB  VAL A 191      21.468  -9.614   6.021  1.00 25.63           H
ATOM   2913 HG11 VAL A 191      20.499 -11.226   7.410  1.00 23.22           H
ATOM   2914 HG12 VAL A 191      21.154 -11.916   6.138  1.00 23.22           H
ATOM   2915 HG13 VAL A 191      21.904 -11.957   7.538  1.00 23.22           H
ATOM   2916 HG21 VAL A 191      21.390  -9.128   8.330  1.00 24.74           H
ATOM   2917 HG22 VAL A 191      22.831  -9.771   8.516  1.00 24.74           H
ATOM   2918 HG23 VAL A 191      22.661  -8.433   7.677  1.00 24.74           H
ATOM   2919  N   PRO A 192      23.616 -12.509   4.633  1.00 17.52           N
ATOM   2920  CA  PRO A 192      23.376 -13.353   3.447  1.00 22.47           C
ATOM   2921  C   PRO A 192      21.991 -13.981   3.461  1.00 20.56           C
ATOM   2922  O   PRO A 192      21.344 -14.097   4.522  1.00 19.30           O
ATOM   2923  CB  PRO A 192      24.476 -14.412   3.544  1.00 21.32           C
ATOM   2924  CG  PRO A 192      24.848 -14.448   4.961  1.00 27.81           C
ATOM   2925  CD  PRO A 192      24.560 -13.127   5.574  1.00 21.52           C
ATOM   2926  HA  PRO A 192      23.492 -12.838   2.633  1.00 26.93           H
ATOM   2927  HB2 PRO A 192      24.129 -15.272   3.259  1.00 25.55           H
ATOM   2928  HB3 PRO A 192      25.233 -14.149   2.997  1.00 25.55           H
ATOM   2929  HG2 PRO A 192      24.332 -15.138   5.405  1.00 33.34           H
ATOM   2930  HG3 PRO A 192      25.795 -14.645   5.033  1.00 33.34           H
ATOM   2931  HD2 PRO A 192      24.144 -13.242   6.443  1.00 25.79           H
ATOM   2932  HD3 PRO A 192      25.371 -12.599   5.635  1.00 25.79           H
ATOM   2933  N   PRO A 193      21.497 -14.416   2.286  1.00 21.33           N
ATOM   2934  CA  PRO A 193      20.160 -15.042   2.231  1.00 19.93           C
ATOM   2935  C   PRO A 193      19.966 -16.209   3.179  1.00 16.29           C
ATOM   2936  O   PRO A 193      18.867 -16.373   3.725  1.00 22.61           O
ATOM   2937  CB  PRO A 193      20.061 -15.482   0.759  1.00 23.66           C
ATOM   2938  CG  PRO A 193      20.886 -14.476   0.035  1.00 28.14           C
ATOM   2939  CD  PRO A 193      22.059 -14.201   0.935  1.00 21.79           C
ATOM   2940  HA  PRO A 193      19.476 -14.377   2.407  1.00 23.88           H
ATOM   2941  HB2 PRO A 193      20.429 -16.373   0.654  1.00 28.36           H
ATOM   2942  HB3 PRO A 193      19.137 -15.450   0.465  1.00 28.36           H
ATOM   2943  HG2 PRO A 193      21.183 -14.846  -0.811  1.00 33.73           H
ATOM   2944  HG3 PRO A 193      20.366 -13.669  -0.107  1.00 33.73           H
ATOM   2945  HD2 PRO A 193      22.775 -14.831   0.761  1.00 26.11           H
ATOM   2946  HD3 PRO A 193      22.356 -13.283   0.833  1.00 26.11           H
ATOM   2947  N   ALA A 194      20.993 -17.045   3.363  1.00 19.09           N
ATOM   2948  CA  ALA A 194      20.936 -18.162   4.297  1.00 20.72           C
ATOM   2949  C   ALA A 194      20.540 -17.754   5.713  1.00 25.16           C
ATOM   2950  O   ALA A 194      20.039 -18.599   6.465  1.00 18.52           O
ATOM   2951  CB  ALA A 194      22.302 -18.843   4.381  1.00 20.45           C
ATOM   2952  H   ALA A 194      21.744 -16.980   2.949  1.00 22.87           H
ATOM   2953  HA  ALA A 194      20.291 -18.812   3.978  1.00 24.83           H
ATOM   2954  HB1 ALA A 194      22.247 -19.583   5.005  1.00 24.51           H
ATOM   2955  HB2 ALA A 194      22.545 -19.169   3.500  1.00 24.51           H
ATOM   2956  HB3 ALA A 194      22.957 -18.197   4.688  1.00 24.51           H
ATOM   2957  N   GLU A 195      20.766 -16.490   6.091  1.00 24.79           N
ATOM   2958  CA  GLU A 195      20.528 -15.995   7.449  1.00 20.23           C
ATOM   2959  C   GLU A 195      19.318 -15.089   7.538  1.00 22.88           C
ATOM   2960  O   GLU A 195      18.959 -14.640   8.644  1.00 23.30           O
ATOM   2961  CB  GLU A 195      21.759 -15.229   7.970  1.00 21.58           C
ATOM   2962  CG  GLU A 195      23.106 -15.919   7.794  1.00 30.27           C
ATOM   2963  CD  GLU A 195      23.241 -17.294   8.463  1.00 43.08           C
ATOM   2964  OE1 GLU A 195      22.591 -17.505   9.512  1.00 40.30           O
ATOM   2965  OE2 GLU A 195      24.028 -18.153   7.924  1.00 47.60           O1-
ATOM   2966  H   GLU A 195      21.067 -15.884   5.560  1.00 29.72           H
ATOM   2967  HA  GLU A 195      20.378 -16.752   8.036  1.00 24.25           H
ATOM   2968  HB2 GLU A 195      21.807 -14.379   7.504  1.00 25.86           H
ATOM   2969  HB3 GLU A 195      21.638 -15.069   8.919  1.00 25.86           H
ATOM   2970  HG2 GLU A 195      23.267 -16.041   6.845  1.00 36.28           H
ATOM   2971  HG3 GLU A 195      23.795 -15.347   8.167  1.00 36.28           H
ATOM   2972  N   GLU A 196      18.653 -14.833   6.415  1.00 19.43           N
ATOM   2973  CA  GLU A 196      17.529 -13.904   6.401  1.00 21.71           C
ATOM   2974  C   GLU A 196      16.459 -14.299   7.413  1.00 29.03           C
ATOM   2975  O   GLU A 196      15.887 -13.434   8.084  1.00 26.03           O
ATOM   2976  CB  GLU A 196      16.945 -13.821   4.989  1.00 27.62           C
ATOM   2977  H   GLU A 196      18.833 -15.183   5.650  1.00 23.29           H
ATOM   2978  HA  GLU A 196      17.851 -13.021   6.641  1.00 26.01           H
ATOM   2979  HB1 GLU A 196      17.603 -13.424   4.398  1.00 33.10           H
ATOM   2980  HB3 GLU A 196      16.145 -13.274   5.010  1.00 33.10           H
ATOM   2981  N   LYS A 197      16.187 -15.603   7.552  1.00 23.16           N
ATOM   2982  CA  LYS A 197      15.172 -16.074   8.491  1.00 24.85           C
ATOM   2983  C   LYS A 197      15.480 -15.679   9.941  1.00 27.26           C
ATOM   2984  O   LYS A 197      14.557 -15.629  10.765  1.00 20.81           O
ATOM   2985  CB  LYS A 197      15.059 -17.592   8.374  1.00 27.61           C
ATOM   2986  CG  LYS A 197      16.386 -18.316   8.778  1.00 39.90           C
ATOM   2987  CD  LYS A 197      16.339 -19.851   8.592  1.00 44.46           C
ATOM   2988  CE  LYS A 197      17.328 -20.580   9.518  1.00 44.55           C
ATOM   2989  NZ  LYS A 197      18.779 -20.246   9.239  1.00 45.87           N1+
ATOM   2990  H   LYS A 197      16.578 -16.231   7.113  1.00 27.76           H
ATOM   2991  HA  LYS A 197      14.315 -15.689   8.250  1.00 29.78           H
ATOM   2992  HB2 LYS A 197      14.354 -17.904   8.962  1.00 33.09           H
ATOM   2993  HB3 LYS A 197      14.856 -17.826   7.455  1.00 33.09           H
ATOM   2994  HG2 LYS A 197      17.109 -17.972   8.229  1.00 47.85           H
ATOM   2995  HG3 LYS A 197      16.568 -18.135   9.713  1.00 47.85           H
ATOM   2996  HD2 LYS A 197      15.445 -20.168   8.795  1.00 53.32           H
ATOM   2997  HD3 LYS A 197      16.569 -20.067   7.675  1.00 53.32           H
ATOM   2998  HE2 LYS A 197      17.138 -20.332  10.436  1.00 53.43           H
ATOM   2999  HE3 LYS A 197      17.216 -21.536   9.404  1.00 53.43           H
ATOM   3000  HZ1 LYS A 197      19.307 -20.693   9.799  1.00 55.01           H
ATOM   3001  HZ2 LYS A 197      18.987 -20.472   8.403  1.00 55.01           H
ATOM   3002  HZ3 LYS A 197      18.916 -19.373   9.345  1.00 55.01           H
ATOM   3003  N   ASN A 198      16.755 -15.428  10.267  1.00 21.49           N
ATOM   3004  CA  ASN A 198      17.204 -15.045  11.605  1.00 21.71           C
ATOM   3005  C   ASN A 198      17.375 -13.539  11.796  1.00 20.45           C
ATOM   3006  O   ASN A 198      17.625 -13.091  12.929  1.00 16.80           O
ATOM   3007  CB  ASN A 198      18.544 -15.737  11.942  1.00 23.87           C
ATOM   3008  CG  ASN A 198      18.394 -17.229  12.162  1.00 30.18           C
ATOM   3009  OD1 ASN A 198      17.413 -17.676  12.735  1.00 35.03           O
ATOM   3010  ND2 ASN A 198      19.356 -18.000  11.687  1.00 35.52           N
ATOM   3011  H   ASN A 198      17.401 -15.476   9.702  1.00 25.76           H
ATOM   3012  HA  ASN A 198      16.546 -15.349  12.250  1.00 26.02           H
ATOM   3013  HB2 ASN A 198      19.162 -15.603  11.207  1.00 28.61           H
ATOM   3014  HB3 ASN A 198      18.904 -15.349  12.755  1.00 28.61           H
ATOM   3015 HD21 ASN A 198      19.313 -18.853  11.789  1.00 42.59           H
ATOM   3016 HD22 ASN A 198      20.025 -17.649  11.277  1.00 42.59           H
ATOM   3017  N   TYR A 199      17.198 -12.742  10.752  1.00 16.51           N
ATOM   3018  CA  TYR A 199      17.452 -11.310  10.828  1.00 19.93           C
ATOM   3019  C   TYR A 199      16.212 -10.639  11.410  1.00 17.79           C
ATOM   3020  O   TYR A 199      15.176 -10.545  10.745  1.00 18.21           O
ATOM   3021  CB  TYR A 199      17.795 -10.803   9.432  1.00 20.02           C
ATOM   3022  CG  TYR A 199      18.292  -9.381   9.299  1.00 17.34           C
ATOM   3023  CD1 TYR A 199      18.611  -8.594  10.398  1.00 17.99           C
ATOM   3024  CD2 TYR A 199      18.456  -8.830   8.038  1.00 20.08           C
ATOM   3025  CE1 TYR A 199      19.086  -7.284  10.232  1.00 17.70           C
ATOM   3026  CE2 TYR A 199      18.921  -7.537   7.860  1.00 23.82           C
ATOM   3027  CZ  TYR A 199      19.242  -6.768   8.953  1.00 20.27           C
ATOM   3028  OH  TYR A 199      19.708  -5.483   8.743  1.00 17.20           O
ATOM   3029  H   TYR A 199      16.929 -13.008   9.980  1.00 19.78           H
ATOM   3030  HA  TYR A 199      18.205 -11.140  11.416  1.00 23.88           H
ATOM   3031  HB2 TYR A 199      18.484 -11.379   9.067  1.00 23.99           H
ATOM   3032  HB3 TYR A 199      16.998 -10.876   8.884  1.00 23.99           H
ATOM   3033  HD1 TYR A 199      18.515  -8.942  11.255  1.00 21.55           H
ATOM   3034  HD2 TYR A 199      18.250  -9.344   7.290  1.00 24.06           H
ATOM   3035  HE1 TYR A 199      19.300  -6.766  10.974  1.00 21.21           H
ATOM   3036  HE2 TYR A 199      19.025  -7.194   7.002  1.00 28.55           H
ATOM   3037  HH  TYR A 199      19.864  -5.110   9.479  1.00 20.61           H
ATOM   3038  N   ALA A 200      16.294 -10.207  12.668  1.00 16.36           N
ATOM   3039  CA  ALA A 200      15.185  -9.476  13.265  1.00 14.17           C
ATOM   3040  C   ALA A 200      14.864  -8.225  12.469  1.00 18.31           C
ATOM   3041  O   ALA A 200      15.727  -7.639  11.815  1.00 15.08           O
ATOM   3042  CB  ALA A 200      15.504  -9.062  14.710  1.00 16.21           C
ATOM   3043  H   ALA A 200      16.970 -10.322  13.187  1.00 19.60           H
ATOM   3044  HA  ALA A 200      14.397 -10.041  13.276  1.00 16.97           H
ATOM   3045  HB1 ALA A 200      14.745  -8.579  15.074  1.00 19.42           H
ATOM   3046  HB2 ALA A 200      15.672  -9.859  15.236  1.00 19.42           H
ATOM   3047  HB3 ALA A 200      16.289  -8.493  14.709  1.00 19.42           H
ATOM   3048  N   TRP A 201      13.594  -7.819  12.545  1.00 17.42           N
ATOM   3049  CA  TRP A 201      13.186  -6.489  12.148  1.00 20.13           C
ATOM   3050  C   TRP A 201      13.429  -5.531  13.305  1.00 15.20           C
ATOM   3051  O   TRP A 201      13.205  -5.875  14.470  1.00 16.69           O
ATOM   3052  CB  TRP A 201      11.705  -6.478  11.732  1.00 16.44           C
ATOM   3053  CG  TRP A 201      11.509  -7.118  10.361  1.00 25.49           C
ATOM   3054  CD1 TRP A 201      11.087  -8.385  10.102  1.00 29.84           C
ATOM   3055  CD2 TRP A 201      11.790  -6.524   9.083  1.00 23.44           C
ATOM   3056  NE1 TRP A 201      11.076  -8.616   8.750  1.00 28.17           N
ATOM   3057  CE2 TRP A 201      11.507  -7.491   8.101  1.00 25.37           C
ATOM   3058  CE3 TRP A 201      12.268  -5.272   8.678  1.00 18.43           C
ATOM   3059  CZ2 TRP A 201      11.676  -7.246   6.730  1.00 29.08           C
ATOM   3060  CZ3 TRP A 201      12.423  -5.026   7.308  1.00 27.66           C
ATOM   3061  CH2 TRP A 201      12.127  -6.007   6.358  1.00 30.05           C
ATOM   3062  H   TRP A 201      12.947  -8.310  12.829  1.00 20.87           H
ATOM   3063  HA  TRP A 201      13.720  -6.200  11.392  1.00 24.12           H
ATOM   3064  HB2 TRP A 201      11.186  -6.981  12.380  1.00 19.70           H
ATOM   3065  HB3 TRP A 201      11.391  -5.562  11.688  1.00 19.70           H
ATOM   3066  HD1 TRP A 201      10.839  -9.006  10.749  1.00 35.77           H
ATOM   3067  HE1 TRP A 201      10.835  -9.349   8.371  1.00 33.77           H
ATOM   3068  HE3 TRP A 201      12.470  -4.616   9.304  1.00 22.08           H
ATOM   3069  HZ2 TRP A 201      11.468  -7.894   6.095  1.00 34.86           H
ATOM   3070  HZ3 TRP A 201      12.735  -4.197   7.026  1.00 33.16           H
ATOM   3071  HH2 TRP A 201      12.238  -5.815   5.455  1.00 36.03           H
ATOM   3072  N   GLY A 202      13.917  -4.345  12.982  1.00 19.20           N
ATOM   3073  CA  GLY A 202      13.857  -3.246  13.922  1.00 16.52           C
ATOM   3074  C   GLY A 202      12.496  -2.568  13.871  1.00 17.89           C
ATOM   3075  O   GLY A 202      11.796  -2.584  12.859  1.00 19.45           O
ATOM   3076  H   GLY A 202      14.285  -4.153  12.229  1.00 23.01           H
ATOM   3077  HA2 GLY A 202      14.009  -3.575  14.822  1.00 19.80           H
ATOM   3078  HA3 GLY A 202      14.541  -2.592  13.707  1.00 19.80           H
ATOM   3079  N   TYR A 203      12.121  -1.908  14.956  1.00 17.38           N
ATOM   3080  CA  TYR A 203      10.819  -1.257  15.016  1.00 19.51           C
ATOM   3081  C   TYR A 203      11.000   0.207  15.400  1.00 18.80           C
ATOM   3082  O   TYR A 203      11.588   0.524  16.436  1.00 19.46           O
ATOM   3083  CB  TYR A 203       9.876  -1.995  15.965  1.00 19.01           C
ATOM   3084  CG  TYR A 203       9.469  -3.346  15.380  1.00 22.38           C
ATOM   3085  CD1 TYR A 203       8.385  -3.462  14.506  1.00 21.39           C
ATOM   3086  CD2 TYR A 203      10.208  -4.482  15.648  1.00 20.90           C
ATOM   3087  CE1 TYR A 203       8.053  -4.691  13.940  1.00 22.71           C
ATOM   3088  CE2 TYR A 203       9.886  -5.702  15.083  1.00 18.84           C
ATOM   3089  CZ  TYR A 203       8.811  -5.799  14.238  1.00 18.45           C
ATOM   3090  OH  TYR A 203       8.529  -7.034  13.689  1.00 20.76           O
ATOM   3091  H   TYR A 203      12.597  -1.821  15.668  1.00 20.82           H
ATOM   3092  HA  TYR A 203      10.420  -1.281  14.132  1.00 23.38           H
ATOM   3093  HB2 TYR A 203      10.327  -2.150  16.811  1.00 22.78           H
ATOM   3094  HB3 TYR A 203       9.075  -1.465  16.101  1.00 22.78           H
ATOM   3095  HD1 TYR A 203       7.878  -2.710  14.299  1.00 25.64           H
ATOM   3096  HD2 TYR A 203      10.944  -4.423  16.213  1.00 25.05           H
ATOM   3097  HE1 TYR A 203       7.327  -4.761  13.363  1.00 27.22           H
ATOM   3098  HE2 TYR A 203      10.394  -6.455  15.280  1.00 22.57           H
ATOM   3099  HH  TYR A 203       7.861  -6.978  13.183  1.00 24.88           H
ATOM   3100  N   ARG A 204      10.505   1.082  14.539  1.00 24.59           N
ATOM   3101  CA  ARG A 204      10.585   2.523  14.715  1.00 26.48           C
ATOM   3102  C   ARG A 204       9.159   3.026  14.569  1.00 28.81           C
ATOM   3103  O   ARG A 204       8.581   2.927  13.483  1.00 26.26           O
ATOM   3104  CB  ARG A 204      11.503   3.175  13.674  1.00 31.59           C
ATOM   3105  CG  ARG A 204      11.762   4.632  13.968  1.00 32.63           C
ATOM   3106  CD  ARG A 204      12.393   5.332  12.835  1.00 40.80           C
ATOM   3107  NE  ARG A 204      12.782   6.680  13.266  1.00 52.55           N
ATOM   3108  CZ  ARG A 204      13.059   7.686  12.438  1.00 57.37           C
ATOM   3109  NH1 ARG A 204      12.983   7.504  11.120  1.00 57.55           N
ATOM   3110  NH2 ARG A 204      13.405   8.877  12.926  1.00 57.87           N1+
ATOM   3111  H   ARG A 204      10.100   0.855  13.815  1.00 29.47           H
ATOM   3112  HA  ARG A 204      10.909   2.735  15.605  1.00 31.75           H
ATOM   3113  HB2 ARG A 204      12.355   2.713  13.669  1.00 37.88           H
ATOM   3114  HB3 ARG A 204      11.086   3.114  12.801  1.00 37.88           H
ATOM   3115  HG2 ARG A 204      10.920   5.071  14.162  1.00 39.12           H
ATOM   3116  HG3 ARG A 204      12.356   4.700  14.732  1.00 39.12           H
ATOM   3117  HD2 ARG A 204      13.189   4.852  12.555  1.00 48.93           H
ATOM   3118  HD3 ARG A 204      11.761   5.408  12.104  1.00 48.93           H
ATOM   3119  HE  ARG A 204      12.835   6.831  14.111  1.00 63.02           H
ATOM   3120 HH11 ARG A 204      12.760   6.736  10.804  1.00 69.02           H
ATOM   3121 HH12 ARG A 204      13.161   8.154  10.585  1.00 69.02           H
ATOM   3122 HH21 ARG A 204      13.452   8.996  13.777  1.00 69.41           H
ATOM   3123 HH22 ARG A 204      13.581   9.527  12.391  1.00 69.41           H
ATOM   3124  N   GLU A 205       8.581   3.507  15.666  1.00 31.63           N
ATOM   3125  CA  GLU A 205       7.224   4.017  15.637  1.00 37.65           C
ATOM   3126  C   GLU A 205       6.270   2.925  15.160  1.00 34.93           C
ATOM   3127  O   GLU A 205       5.359   3.167  14.369  1.00 36.13           O
ATOM   3128  CB  GLU A 205       7.147   5.261  14.748  1.00 39.26           C
ATOM   3129  CG  GLU A 205       6.601   6.498  15.438  1.00 51.36           C
ATOM   3130  CD  GLU A 205       7.697   7.451  15.876  1.00 55.53           C
ATOM   3131  OE1 GLU A 205       8.451   7.928  14.987  1.00 54.13           O
ATOM   3132  OE2 GLU A 205       7.797   7.719  17.102  1.00 57.99           O1-
ATOM   3133  H   GLU A 205       8.957   3.546  16.438  1.00 37.92           H
ATOM   3134  HA  GLU A 205       6.962   4.274  16.535  1.00 45.14           H
ATOM   3135  HB2 GLU A 205       8.040   5.470  14.431  1.00 47.08           H
ATOM   3136  HB3 GLU A 205       6.570   5.067  13.993  1.00 47.08           H
ATOM   3137  HG2 GLU A 205       6.019   6.972  14.824  1.00 61.60           H
ATOM   3138  HG3 GLU A 205       6.105   6.228  16.226  1.00 61.60           H
ATOM   3139  N   GLY A 206       6.524   1.693  15.605  1.00 33.95           N
ATOM   3140  CA  GLY A 206       5.716   0.549  15.223  1.00 33.60           C
ATOM   3141  C   GLY A 206       5.914   0.016  13.817  1.00 31.98           C
ATOM   3142  O   GLY A 206       5.310  -1.007  13.482  1.00 35.34           O
ATOM   3143  H   GLY A 206       7.170   1.498  16.138  1.00 40.71           H
ATOM   3144  HA2 GLY A 206       5.899  -0.177  15.840  1.00 40.29           H
ATOM   3145  HA3 GLY A 206       4.781   0.786  15.317  1.00 40.29           H
ATOM   3146  N   LYS A 207       6.739   0.645  12.980  1.00 31.88           N
ATOM   3147  CA  LYS A 207       7.011   0.133  11.642  1.00 28.47           C
ATOM   3148  C   LYS A 207       8.279  -0.730  11.624  1.00 25.04           C
ATOM   3149  O   LYS A 207       9.299  -0.365  12.216  1.00 23.61           O
ATOM   3150  CB  LYS A 207       7.155   1.290  10.654  1.00 30.94           C
ATOM   3151  H   LYS A 207       7.154   1.375  13.166  1.00 38.22           H
ATOM   3152  HA  LYS A 207       6.266  -0.419  11.355  1.00 34.14           H
ATOM   3153  HB1 LYS A 207       6.355   1.838  10.690  1.00 37.09           H
ATOM   3154  HB3 LYS A 207       7.270   0.930   9.760  1.00 37.09           H
ATOM   3155  N   ALA A 208       8.228  -1.852  10.888  1.00 24.00           N
ATOM   3156  CA  ALA A 208       9.395  -2.728  10.724  1.00 27.10           C
ATOM   3157  C   ALA A 208      10.399  -2.105   9.752  1.00 26.98           C
ATOM   3158  O   ALA A 208      10.045  -1.743   8.627  1.00 24.87           O
ATOM   3159  CB  ALA A 208       8.969  -4.121  10.229  1.00 26.05           C
ATOM   3160  H   ALA A 208       7.526  -2.126  10.473  1.00 28.76           H
ATOM   3161  HA  ALA A 208       9.833  -2.835  11.582  1.00 32.48           H
ATOM   3162  HB1 ALA A 208       9.758  -4.676  10.130  1.00 31.22           H
ATOM   3163  HB2 ALA A 208       8.366  -4.516  10.878  1.00 31.22           H
ATOM   3164  HB3 ALA A 208       8.520  -4.028   9.374  1.00 31.22           H
ATOM   3165  N   VAL A 209      11.661  -1.997  10.178  1.00 22.09           N
ATOM   3166  CA  VAL A 209      12.678  -1.298   9.391  1.00 20.05           C
ATOM   3167  C   VAL A 209      14.017  -1.992   9.561  1.00 20.43           C
ATOM   3168  O   VAL A 209      14.332  -2.532  10.628  1.00 17.50           O
ATOM   3169  CB  VAL A 209      12.822   0.198   9.780  1.00 22.50           C
ATOM   3170  CG1 VAL A 209      11.554   0.973   9.490  1.00 35.99           C
ATOM   3171  CG2 VAL A 209      13.192   0.350  11.273  1.00 22.66           C
ATOM   3172  H   VAL A 209      11.952  -2.321  10.920  1.00 26.47           H
ATOM   3173  HA  VAL A 209      12.435  -1.341   8.453  1.00 24.03           H
ATOM   3174  HB  VAL A 209      13.537   0.591   9.256  1.00 26.97           H
ATOM   3175 HG11 VAL A 209      11.685   1.899   9.746  1.00 43.16           H
ATOM   3176 HG12 VAL A 209      11.360   0.915   8.541  1.00 43.16           H
ATOM   3177 HG13 VAL A 209      10.825   0.587  10.001  1.00 43.16           H
ATOM   3178 HG21 VAL A 209      13.274   1.293  11.483  1.00 27.16           H
ATOM   3179 HG22 VAL A 209      12.492  -0.050  11.813  1.00 27.16           H
ATOM   3180 HG23 VAL A 209      14.035  -0.101  11.436  1.00 27.16           H
ATOM   3181  N   HIS A 210      14.799  -1.969   8.487  1.00 17.23           N
ATOM   3182  CA  HIS A 210      16.211  -2.341   8.487  1.00 21.92           C
ATOM   3183  C   HIS A 210      17.037  -1.126   8.074  1.00 20.27           C
ATOM   3184  O   HIS A 210      16.547  -0.226   7.394  1.00 19.31           O
ATOM   3185  CB  HIS A 210      16.474  -3.512   7.526  1.00 21.04           C
ATOM   3186  CG  HIS A 210      16.096  -4.850   8.075  1.00 21.34           C
ATOM   3187  ND1 HIS A 210      15.692  -5.883   7.268  1.00 22.12           N1+
ATOM   3188  CD2 HIS A 210      16.091  -5.336   9.337  1.00 22.76           C
ATOM   3189  CE1 HIS A 210      15.432  -6.946   8.006  1.00 24.07           C
ATOM   3190  NE2 HIS A 210      15.657  -6.642   9.267  1.00 21.06           N
ATOM   3191  H   HIS A 210      14.520  -1.730   7.710  1.00 20.64           H
ATOM   3192  HA  HIS A 210      16.477  -2.608   9.380  1.00 26.28           H
ATOM   3193  HB2 HIS A 210      17.420  -3.535   7.316  1.00 25.21           H
ATOM   3194  HB3 HIS A 210      15.961  -3.370   6.715  1.00 25.21           H
ATOM   3195  HD1 HIS A 210      15.611  -5.841   6.412  1.00 26.51           H
ATOM   3196  HD2 HIS A 210      16.316  -4.869  10.109  1.00 27.27           H
ATOM   3197  HE1 HIS A 210      15.135  -7.768   7.689  1.00 28.85           H
ATOM   3198  HE2 HIS A 210      15.563  -7.175   9.936  1.00 25.24           H
ATOM   3199  N   VAL A 211      18.290  -1.100   8.520  1.00 18.62           N
ATOM   3200  CA  VAL A 211      19.196   0.003   8.201  1.00 21.89           C
ATOM   3201  C   VAL A 211      19.335   0.154   6.691  1.00 23.41           C
ATOM   3202  O   VAL A 211      19.427  -0.833   5.954  1.00 20.96           O
ATOM   3203  CB  VAL A 211      20.554  -0.261   8.881  1.00 24.19           C
ATOM   3204  CG1 VAL A 211      21.207  -1.492   8.286  1.00 23.85           C
ATOM   3205  CG2 VAL A 211      21.473   0.953   8.789  1.00 26.74           C
ATOM   3206  H   VAL A 211      18.642  -1.711   9.012  1.00 22.31           H
ATOM   3207  HA  VAL A 211      18.834   0.830   8.557  1.00 26.24           H
ATOM   3208  HB  VAL A 211      20.398  -0.439   9.822  1.00 28.99           H
ATOM   3209 HG11 VAL A 211      22.058  -1.641   8.726  1.00 28.58           H
ATOM   3210 HG12 VAL A 211      20.624  -2.255   8.423  1.00 28.58           H
ATOM   3211 HG13 VAL A 211      21.345  -1.347   7.337  1.00 28.58           H
ATOM   3212 HG21 VAL A 211      22.313   0.746   9.227  1.00 32.06           H
ATOM   3213 HG22 VAL A 211      21.628   1.160   7.854  1.00 32.06           H
ATOM   3214 HG23 VAL A 211      21.046   1.705   9.228  1.00 32.06           H
ATOM   3215  N   SER A 212      19.373   1.407   6.217  1.00 26.29           N
ATOM   3216  CA  SER A 212      19.495   1.662   4.784  1.00 26.39           C
ATOM   3217  C   SER A 212      20.958   1.735   4.356  1.00 26.49           C
ATOM   3218  O   SER A 212      21.823   2.129   5.140  1.00 20.96           O
ATOM   3219  CB  SER A 212      18.814   2.985   4.415  1.00 28.34           C
ATOM   3220  OG  SER A 212      17.427   2.940   4.672  1.00 37.76           O
ATOM   3221  H   SER A 212      19.331   2.115   6.702  1.00 31.52           H
ATOM   3222  HA  SER A 212      19.065   0.947   4.290  1.00 31.64           H
ATOM   3223  HB2 SER A 212      19.207   3.698   4.942  1.00 33.98           H
ATOM   3224  HB3 SER A 212      18.953   3.157   3.471  1.00 33.98           H
ATOM   3225  HG  SER A 212      17.291   2.793   5.487  1.00 45.28           H
ATOM   3226  N   PRO A 213      21.276   1.441   3.097  1.00 24.16           N
ATOM   3227  CA  PRO A 213      22.666   1.613   2.641  1.00 24.53           C
ATOM   3228  C   PRO A 213      23.115   3.069   2.723  1.00 26.14           C
ATOM   3229  O   PRO A 213      22.325   4.000   2.592  1.00 25.28           O
ATOM   3230  CB  PRO A 213      22.630   1.105   1.197  1.00 26.03           C
ATOM   3231  CG  PRO A 213      21.420   0.215   1.154  1.00 29.31           C
ATOM   3232  CD  PRO A 213      20.430   0.857   2.043  1.00 25.00           C
ATOM   3233  HA  PRO A 213      23.265   1.059   3.165  1.00 29.40           H
ATOM   3234  HB2 PRO A 213      22.533   1.852   0.586  1.00 31.20           H
ATOM   3235  HB3 PRO A 213      23.437   0.601   1.004  1.00 31.20           H
ATOM   3236  HG2 PRO A 213      21.083   0.167   0.245  1.00 35.13           H
ATOM   3237  HG3 PRO A 213      21.652  -0.668   1.481  1.00 35.13           H
ATOM   3238  HD2 PRO A 213      19.947   1.553   1.569  1.00 29.97           H
ATOM   3239  HD3 PRO A 213      19.828   0.194   2.417  1.00 29.97           H
ATOM   3240  N   GLY A 214      24.407   3.255   2.976  1.00 20.85           N
ATOM   3241  CA  GLY A 214      24.975   4.586   3.087  1.00 23.88           C
ATOM   3242  C   GLY A 214      26.471   4.540   2.902  1.00 22.34           C
ATOM   3243  O   GLY A 214      27.096   3.491   3.039  1.00 20.45           O
ATOM   3244  H   GLY A 214      24.977   2.621   3.087  1.00 24.98           H
ATOM   3245  HA2 GLY A 214      24.593   5.165   2.409  1.00 28.62           H
ATOM   3246  HA3 GLY A 214      24.778   4.956   3.962  1.00 28.62           H
ATOM   3247  N   ALA A 215      27.053   5.701   2.617  1.00 21.60           N
ATOM   3248  CA  ALA A 215      28.499   5.770   2.428  1.00 21.65           C
ATOM   3249  C   ALA A 215      29.214   5.432   3.733  1.00 15.48           C
ATOM   3250  O   ALA A 215      28.876   5.956   4.794  1.00 20.16           O
ATOM   3251  CB  ALA A 215      28.912   7.167   1.959  1.00 26.98           C
ATOM   3252  H   ALA A 215      26.642   6.451   2.528  1.00 25.88           H
ATOM   3253  HA  ALA A 215      28.768   5.126   1.754  1.00 25.95           H
ATOM   3254  HB1 ALA A 215      29.875   7.188   1.841  1.00 32.34           H
ATOM   3255  HB2 ALA A 215      28.471   7.360   1.117  1.00 32.34           H
ATOM   3256  HB3 ALA A 215      28.646   7.816   2.629  1.00 32.34           H
ATOM   3257  N   LEU A 216      30.219   4.566   3.635  1.00 17.36           N
ATOM   3258  CA  LEU A 216      31.044   4.165   4.780  1.00 20.04           C
ATOM   3259  C   LEU A 216      30.188   3.511   5.868  1.00 20.97           C
ATOM   3260  O   LEU A 216      30.527   3.550   7.068  1.00 17.77           O
ATOM   3261  CB  LEU A 216      31.863   5.358   5.318  1.00 19.57           C
ATOM   3262  CG  LEU A 216      32.946   5.867   4.323  1.00 20.32           C
ATOM   3263  CD1 LEU A 216      33.751   7.021   4.928  1.00 25.16           C
ATOM   3264  CD2 LEU A 216      33.917   4.779   3.834  1.00 22.23           C
ATOM   3265  H   LEU A 216      30.449   4.185   2.899  1.00 20.80           H
ATOM   3266  HA  LEU A 216      31.678   3.497   4.475  1.00 24.02           H
ATOM   3267  HB2 LEU A 216      31.259   6.095   5.503  1.00 23.46           H
ATOM   3268  HB3 LEU A 216      32.312   5.087   6.134  1.00 23.46           H
ATOM   3269  HG  LEU A 216      32.493   6.216   3.539  1.00 24.35           H
ATOM   3270 HD11 LEU A 216      34.415   7.314   4.285  1.00 30.16           H
ATOM   3271 HD12 LEU A 216      33.148   7.751   5.137  1.00 30.16           H
ATOM   3272 HD13 LEU A 216      34.188   6.711   5.737  1.00 30.16           H
ATOM   3273 HD21 LEU A 216      34.555   5.178   3.222  1.00 26.65           H
ATOM   3274 HD22 LEU A 216      34.381   4.404   4.599  1.00 26.65           H
ATOM   3275 HD23 LEU A 216      33.412   4.086   3.381  1.00 26.65           H
ATOM   3276  N   ASP A 217      29.080   2.867   5.451  1.00 19.64           N
ATOM   3277  CA  ASP A 217      28.201   2.249   6.445  1.00 17.05           C
ATOM   3278  C   ASP A 217      28.860   1.019   7.056  1.00 18.13           C
ATOM   3279  O   ASP A 217      28.779   0.808   8.278  1.00 19.70           O
ATOM   3280  CB  ASP A 217      26.816   1.899   5.871  1.00 15.37           C
ATOM   3281  CG  ASP A 217      26.851   1.093   4.567  1.00 19.65           C
ATOM   3282  OD1 ASP A 217      27.930   0.701   4.055  1.00 15.80           O
ATOM   3283  OD2 ASP A 217      25.732   0.884   4.050  1.00 21.84           O1-
ATOM   3284  H   ASP A 217      28.829   2.779   4.633  1.00 23.53           H
ATOM   3285  HA  ASP A 217      28.061   2.886   7.163  1.00 20.43           H
ATOM   3286  HB2 ASP A 217      26.332   1.374   6.527  1.00 18.41           H
ATOM   3287  HB3 ASP A 217      26.337   2.723   5.694  1.00 18.41           H
ATOM   3288  N   ALA A 218      29.558   0.228   6.241  1.00 18.27           N
ATOM   3289  CA  ALA A 218      30.246  -0.955   6.761  1.00 21.23           C
ATOM   3290  C   ALA A 218      31.193  -0.594   7.898  1.00 21.34           C
ATOM   3291  O   ALA A 218      31.244  -1.277   8.924  1.00 20.02           O
ATOM   3292  CB  ALA A 218      31.032  -1.646   5.650  1.00 19.93           C
ATOM   3293  H   ALA A 218      29.649   0.352   5.395  1.00 21.89           H
ATOM   3294  HA  ALA A 218      29.588  -1.582   7.102  1.00 25.44           H
ATOM   3295  HB1 ALA A 218      31.478  -2.425   6.017  1.00 23.88           H
ATOM   3296  HB2 ALA A 218      30.418  -1.915   4.950  1.00 23.88           H
ATOM   3297  HB3 ALA A 218      31.688  -1.025   5.296  1.00 23.88           H
ATOM   3298  N   GLU A 219      31.930   0.504   7.737  1.00 17.52           N
ATOM   3299  CA  GLU A 219      32.994   0.887   8.658  1.00 20.75           C
ATOM   3300  C   GLU A 219      32.466   1.539   9.931  1.00 19.23           C
ATOM   3301  O   GLU A 219      33.121   1.475  10.975  1.00 17.61           O
ATOM   3302  CB  GLU A 219      33.928   1.833   7.904  1.00 19.65           C
ATOM   3303  CG  GLU A 219      34.612   1.178   6.680  1.00 18.93           C
ATOM   3304  CD  GLU A 219      33.856   1.173   5.345  1.00 24.57           C
ATOM   3305  OE1 GLU A 219      32.674   1.531   5.248  1.00 22.63           O
ATOM   3306  OE2 GLU A 219      34.483   0.763   4.336  1.00 25.74           O1-
ATOM   3307  H   GLU A 219      31.829   1.055   7.084  1.00 20.99           H
ATOM   3308  HA  GLU A 219      33.498   0.098   8.909  1.00 24.86           H
ATOM   3309  HB2 GLU A 219      33.416   2.593   7.587  1.00 23.55           H
ATOM   3310  HB3 GLU A 219      34.624   2.134   8.508  1.00 23.55           H
ATOM   3311  HG2 GLU A 219      35.452   1.639   6.527  1.00 22.68           H
ATOM   3312  HG3 GLU A 219      34.796   0.252   6.903  1.00 22.68           H
ATOM   3313  N   ALA A 220      31.307   2.192   9.861  1.00 14.15           N
ATOM   3314  CA  ALA A 220      30.810   2.982  10.980  1.00 18.89           C
ATOM   3315  C   ALA A 220      29.614   2.376  11.692  1.00 18.21           C
ATOM   3316  O   ALA A 220      29.459   2.604  12.891  1.00 17.39           O
ATOM   3317  CB  ALA A 220      30.407   4.395  10.527  1.00 17.88           C
ATOM   3318  H   ALA A 220      30.790   2.192   9.174  1.00 16.94           H
ATOM   3319  HA  ALA A 220      31.522   3.075  11.632  1.00 22.63           H
ATOM   3320  HB1 ALA A 220      30.082   4.892  11.294  1.00 21.42           H
ATOM   3321  HB2 ALA A 220      31.183   4.838  10.150  1.00 21.42           H
ATOM   3322  HB3 ALA A 220      29.709   4.324   9.858  1.00 21.42           H
ATOM   3323  N   TYR A 221      28.747   1.643  10.992  1.00 19.39           N
ATOM   3324  CA  TYR A 221      27.537   1.115  11.629  1.00 17.24           C
ATOM   3325  C   TYR A 221      26.978  -0.123  10.918  1.00 20.66           C
ATOM   3326  O   TYR A 221      25.774  -0.381  10.953  1.00 25.81           O
ATOM   3327  CB  TYR A 221      26.456   2.209  11.712  1.00 20.30           C
ATOM   3328  CG  TYR A 221      26.095   2.884  10.413  1.00 20.57           C
ATOM   3329  CD1 TYR A 221      25.099   2.368   9.586  1.00 21.92           C
ATOM   3330  CD2 TYR A 221      26.723   4.059  10.020  1.00 20.47           C
ATOM   3331  CE1 TYR A 221      24.748   2.994   8.410  1.00 19.47           C
ATOM   3332  CE2 TYR A 221      26.376   4.692   8.824  1.00 20.77           C
ATOM   3333  CZ  TYR A 221      25.376   4.150   8.031  1.00 25.87           C
ATOM   3334  OH  TYR A 221      25.010   4.753   6.840  1.00 26.27           O
ATOM   3335  H   TYR A 221      28.832   1.440  10.161  1.00 23.24           H
ATOM   3336  HA  TYR A 221      27.757   0.854  12.537  1.00 20.66           H
ATOM   3337  HB2 TYR A 221      25.646   1.810  12.066  1.00 24.33           H
ATOM   3338  HB3 TYR A 221      26.767   2.898  12.320  1.00 24.33           H
ATOM   3339  HD1 TYR A 221      24.659   1.587   9.835  1.00 26.27           H
ATOM   3340  HD2 TYR A 221      27.388   4.425  10.556  1.00 24.53           H
ATOM   3341  HE1 TYR A 221      24.083   2.629   7.871  1.00 23.33           H
ATOM   3342  HE2 TYR A 221      26.803   5.478   8.568  1.00 24.90           H
ATOM   3343  HH  TYR A 221      24.404   4.307   6.466  1.00 31.49           H
ATOM   3344  N   GLY A 222      27.832  -0.939  10.334  1.00 19.91           N
ATOM   3345  CA  GLY A 222      27.324  -1.944   9.425  1.00 27.56           C
ATOM   3346  C   GLY A 222      27.218  -3.374   9.915  1.00 21.54           C
ATOM   3347  O   GLY A 222      26.809  -4.247   9.139  1.00 23.64           O
ATOM   3348  H   GLY A 222      28.685  -0.934  10.441  1.00 23.86           H
ATOM   3349  HA2 GLY A 222      26.438  -1.673   9.140  1.00 33.04           H
ATOM   3350  HA3 GLY A 222      27.892  -1.953   8.638  1.00 33.04           H
ATOM   3351  N   VAL A 223      27.524  -3.651  11.140  1.00 15.79           N
ATOM   3352  CA  VAL A 223      27.618  -5.041  11.576  1.00 21.47           C
ATOM   3353  C   VAL A 223      26.280  -5.487  12.152  1.00 17.45           C
ATOM   3354  O   VAL A 223      25.578  -4.725  12.835  1.00 16.17           O
ATOM   3355  CB  VAL A 223      28.750  -5.231  12.594  1.00 18.43           C
ATOM   3356  CG1 VAL A 223      28.824  -6.683  13.061  1.00 17.55           C
ATOM   3357  CG2 VAL A 223      30.100  -4.834  11.974  1.00 20.77           C
ATOM   3358  H   VAL A 223      27.686  -3.069  11.753  1.00 18.92           H
ATOM   3359  HA  VAL A 223      27.812  -5.598  10.807  1.00 25.73           H
ATOM   3360  HB  VAL A 223      28.589  -4.667  13.366  1.00 22.09           H
ATOM   3361 HG11 VAL A 223      29.547  -6.771  13.702  1.00 21.03           H
ATOM   3362 HG12 VAL A 223      27.982  -6.923  13.478  1.00 21.03           H
ATOM   3363 HG13 VAL A 223      28.989  -7.253  12.294  1.00 21.03           H
ATOM   3364 HG21 VAL A 223      30.799  -4.962  12.634  1.00 24.89           H
ATOM   3365 HG22 VAL A 223      30.268  -5.394  11.200  1.00 24.89           H
ATOM   3366 HG23 VAL A 223      30.062  -3.902  11.707  1.00 24.89           H
ATOM   3367  N   LYS A 224      25.921  -6.719  11.827  1.00 13.49           N
ATOM   3368  CA  LYS A 224      24.791  -7.427  12.398  1.00 15.19           C
ATOM   3369  C   LYS A 224      25.323  -8.707  13.033  1.00 13.11           C
ATOM   3370  O   LYS A 224      26.174  -9.390  12.455  1.00 15.67           O
ATOM   3371  CB  LYS A 224      23.740  -7.725  11.327  1.00 15.86           C
ATOM   3372  CG  LYS A 224      23.101  -6.455  10.690  1.00 19.16           C
ATOM   3373  CD  LYS A 224      23.830  -6.067   9.376  1.00 17.65           C
ATOM   3374  CE  LYS A 224      23.501  -4.672   8.879  1.00 22.27           C
ATOM   3375  NZ  LYS A 224      24.364  -4.382   7.694  1.00 20.25           N1+
ATOM   3376  H   LYS A 224      26.344  -7.189  11.243  1.00 16.15           H
ATOM   3377  HA  LYS A 224      24.383  -6.884  13.090  1.00 18.20           H
ATOM   3378  HB2 LYS A 224      24.158  -8.235  10.615  1.00 19.00           H
ATOM   3379  HB3 LYS A 224      23.027  -8.246  11.728  1.00 19.00           H
ATOM   3380  HG2 LYS A 224      22.170  -6.633  10.482  1.00 22.95           H
ATOM   3381  HG3 LYS A 224      23.173  -5.713  11.310  1.00 22.95           H
ATOM   3382  HD2 LYS A 224      24.787  -6.110   9.526  1.00 21.15           H
ATOM   3383  HD3 LYS A 224      23.578  -6.696   8.682  1.00 21.15           H
ATOM   3384  HE2 LYS A 224      22.571  -4.629   8.608  1.00 26.69           H
ATOM   3385  HE3 LYS A 224      23.691  -4.021   9.572  1.00 26.69           H
ATOM   3386  HZ1 LYS A 224      24.189  -3.567   7.383  1.00 24.27           H
ATOM   3387  HZ2 LYS A 224      25.222  -4.426   7.925  1.00 24.27           H
ATOM   3388  HZ3 LYS A 224      24.207  -4.977   7.050  1.00 24.27           H
ATOM   3389  N   SER A 225      24.832  -9.035  14.230  1.00 12.94           N
ATOM   3390  CA  SER A 225      25.372 -10.186  14.950  1.00 12.75           C
ATOM   3391  C   SER A 225      24.324 -10.781  15.899  1.00 14.62           C
ATOM   3392  O   SER A 225      23.282 -10.175  16.173  1.00 15.36           O
ATOM   3393  CB  SER A 225      26.648  -9.764  15.673  1.00 15.81           C
ATOM   3394  OG  SER A 225      27.247 -10.851  16.326  1.00 17.85           O
ATOM   3395  H   SER A 225      24.201  -8.618  14.637  1.00 15.49           H
ATOM   3396  HA  SER A 225      25.611 -10.872  14.307  1.00 15.26           H
ATOM   3397  HB2 SER A 225      27.273  -9.404  15.025  1.00 18.93           H
ATOM   3398  HB3 SER A 225      26.426  -9.086  16.331  1.00 18.93           H
ATOM   3399  HG  SER A 225      27.445 -11.447  15.768  1.00 21.39           H
ATOM   3400  N   THR A 226      24.609 -11.993  16.374  1.00 15.14           N
ATOM   3401  CA  THR A 226      23.770 -12.719  17.318  1.00 16.18           C
ATOM   3402  C   THR A 226      24.272 -12.479  18.736  1.00 12.67           C
ATOM   3403  O   THR A 226      25.388 -12.018  18.950  1.00 12.85           O
ATOM   3404  CB  THR A 226      23.782 -14.226  17.057  1.00 16.48           C
ATOM   3405  OG1 THR A 226      25.103 -14.736  17.326  1.00 16.59           O
ATOM   3406  CG2 THR A 226      23.378 -14.545  15.638  1.00 17.51           C
ATOM   3407  H   THR A 226      25.315 -12.430  16.151  1.00 18.14           H
ATOM   3408  HA  THR A 226      22.857 -12.400  17.254  1.00 19.38           H
ATOM   3409  HB  THR A 226      23.149 -14.655  17.653  1.00 19.74           H
ATOM   3410  HG1 THR A 226      25.124 -15.565  17.186  1.00 19.87           H
ATOM   3411 HG21 THR A 226      23.393 -15.505  15.498  1.00 20.98           H
ATOM   3412 HG22 THR A 226      22.482 -14.216  15.467  1.00 20.98           H
ATOM   3413 HG23 THR A 226      23.992 -14.126  15.016  1.00 20.98           H
ATOM   3414  N   ILE A 227      23.433 -12.824  19.718  1.00 13.89           N
ATOM   3415  CA  ILE A 227      23.864 -12.669  21.100  1.00 16.99           C
ATOM   3416  C   ILE A 227      25.008 -13.645  21.419  1.00 18.92           C
ATOM   3417  O   ILE A 227      25.877 -13.362  22.258  1.00 16.40           O
ATOM   3418  CB  ILE A 227      22.656 -12.840  22.050  1.00 16.55           C
ATOM   3419  CG1 ILE A 227      23.006 -12.295  23.432  1.00 12.41           C
ATOM   3420  CG2 ILE A 227      22.197 -14.315  22.113  1.00 15.54           C
ATOM   3421  CD1 ILE A 227      23.204 -10.771  23.453  1.00 15.16           C
ATOM   3422  H   ILE A 227      22.640 -13.139  19.613  1.00 16.63           H
ATOM   3423  HA  ILE A 227      24.205 -11.769  21.219  1.00 20.36           H
ATOM   3424  HB  ILE A 227      21.921 -12.313  21.698  1.00 19.83           H
ATOM   3425 HG12 ILE A 227      22.288 -12.511  24.047  1.00 14.85           H
ATOM   3426 HG13 ILE A 227      23.832 -12.707  23.732  1.00 14.85           H
ATOM   3427 HG21 ILE A 227      21.441 -14.385  22.715  1.00 18.61           H
ATOM   3428 HG22 ILE A 227      21.940 -14.603  21.223  1.00 18.61           H
ATOM   3429 HG23 ILE A 227      22.931 -14.860  22.438  1.00 18.61           H
ATOM   3430 HD11 ILE A 227      23.424 -10.494  24.357  1.00 18.16           H
ATOM   3431 HD12 ILE A 227      23.928 -10.539  22.851  1.00 18.16           H
ATOM   3432 HD13 ILE A 227      22.383 -10.343  23.165  1.00 18.16           H
ATOM   3433  N   GLU A 228      25.041 -14.804  20.764  1.00 14.51           N
ATOM   3434  CA  GLU A 228      26.134 -15.736  20.998  1.00 15.83           C
ATOM   3435  C   GLU A 228      27.432 -15.173  20.457  1.00 16.44           C
ATOM   3436  O   GLU A 228      28.459 -15.159  21.152  1.00 16.33           O
ATOM   3437  CB  GLU A 228      25.830 -17.094  20.364  1.00 20.57           C
ATOM   3438  CG  GLU A 228      24.675 -17.759  21.029  1.00 21.00           C
ATOM   3439  CD  GLU A 228      24.483 -19.213  20.569  1.00 29.04           C
ATOM   3440  OE1 GLU A 228      24.937 -19.564  19.469  1.00 33.12           O
ATOM   3441  OE2 GLU A 228      23.851 -19.992  21.297  1.00 24.87           O1-
ATOM   3442  H   GLU A 228      24.455 -15.068  20.192  1.00 17.38           H
ATOM   3443  HA  GLU A 228      26.238 -15.867  21.953  1.00 18.97           H
ATOM   3444  HB2 GLU A 228      25.611 -16.968  19.428  1.00 24.64           H
ATOM   3445  HB3 GLU A 228      26.605 -17.670  20.454  1.00 24.64           H
ATOM   3446  HG2 GLU A 228      24.821 -17.764  21.988  1.00 25.16           H
ATOM   3447  HG3 GLU A 228      23.864 -17.268  20.819  1.00 25.16           H
ATOM   3448  N   ASP A 229      27.400 -14.654  19.229  1.00 17.15           N
ATOM   3449  CA  ASP A 229      28.633 -14.128  18.673  1.00 16.73           C
ATOM   3450  C   ASP A 229      29.080 -12.893  19.457  1.00 15.44           C
ATOM   3451  O   ASP A 229      30.277 -12.699  19.692  1.00 16.94           O
ATOM   3452  CB  ASP A 229      28.486 -13.801  17.180  1.00 16.87           C
ATOM   3453  CG  ASP A 229      28.717 -15.016  16.285  1.00 20.29           C
ATOM   3454  OD1 ASP A 229      28.769 -16.168  16.787  1.00 21.54           O
ATOM   3455  OD2 ASP A 229      28.882 -14.802  15.075  1.00 18.37           O1-
ATOM   3456  H   ASP A 229      26.708 -14.598  18.721  1.00 20.55           H
ATOM   3457  HA  ASP A 229      29.326 -14.800  18.761  1.00 20.04           H
ATOM   3458  HB2 ASP A 229      27.588 -13.474  17.015  1.00 20.21           H
ATOM   3459  HB3 ASP A 229      29.136 -13.123  16.939  1.00 20.21           H
ATOM   3460  N   MET A 230      28.141 -12.078  19.912  1.00 15.04           N
ATOM   3461  CA  MET A 230      28.541 -10.886  20.649  1.00 15.92           C
ATOM   3462  C   MET A 230      29.080 -11.254  22.016  1.00 16.16           C
ATOM   3463  O   MET A 230      29.968 -10.571  22.526  1.00 13.61           O
ATOM   3464  CB  MET A 230      27.386  -9.910  20.787  1.00 17.48           C
ATOM   3465  CG  MET A 230      26.991  -9.223  19.510  1.00 16.79           C
ATOM   3466  SD  MET A 230      28.367  -8.356  18.700  1.00 18.44           S
ATOM   3467  CE  MET A 230      28.583  -7.051  19.895  1.00 16.41           C
ATOM   3468  H   MET A 230      27.293 -12.185  19.814  1.00 18.02           H
ATOM   3469  HA  MET A 230      29.244 -10.439  20.151  1.00 19.08           H
ATOM   3470  HB2 MET A 230      26.611 -10.392  21.114  1.00 20.95           H
ATOM   3471  HB3 MET A 230      27.636  -9.223  21.425  1.00 20.95           H
ATOM   3472  HG2 MET A 230      26.650  -9.887  18.890  1.00 20.11           H
ATOM   3473  HG3 MET A 230      26.301  -8.570  19.706  1.00 20.11           H
ATOM   3474  HE1 MET A 230      29.307  -6.475  19.605  1.00 19.66           H
ATOM   3475  HE2 MET A 230      27.759  -6.543  19.959  1.00 19.66           H
ATOM   3476  HE3 MET A 230      28.796  -7.444  20.756  1.00 19.66           H
ATOM   3477  N   ALA A 231      28.582 -12.337  22.622  1.00 15.73           N
ATOM   3478  CA  ALA A 231      29.217 -12.823  23.842  1.00 16.08           C
ATOM   3479  C   ALA A 231      30.658 -13.219  23.580  1.00 14.66           C
ATOM   3480  O   ALA A 231      31.552 -12.924  24.389  1.00 16.59           O
ATOM   3481  CB  ALA A 231      28.440 -14.003  24.445  1.00 19.39           C
ATOM   3482  H   ALA A 231      27.902 -12.791  22.356  1.00 18.84           H
ATOM   3483  HA  ALA A 231      29.221 -12.107  24.496  1.00 19.27           H
ATOM   3484  HB1 ALA A 231      28.890 -14.298  25.252  1.00 23.24           H
ATOM   3485  HB2 ALA A 231      27.539 -13.713  24.656  1.00 23.24           H
ATOM   3486  HB3 ALA A 231      28.412 -14.726  23.798  1.00 23.24           H
ATOM   3487  N   ARG A 232      30.907 -13.877  22.452  1.00 18.45           N
ATOM   3488  CA  ARG A 232      32.263 -14.269  22.088  1.00 19.34           C
ATOM   3489  C   ARG A 232      33.144 -13.057  21.805  1.00 17.35           C
ATOM   3490  O   ARG A 232      34.328 -13.048  22.162  1.00 14.41           O
ATOM   3491  CB  ARG A 232      32.193 -15.213  20.894  1.00 24.01           C
ATOM   3492  CG  ARG A 232      33.408 -16.006  20.667  1.00 27.40           C
ATOM   3493  CD  ARG A 232      33.118 -17.222  19.775  1.00 29.28           C
ATOM   3494  NE  ARG A 232      34.395 -17.891  19.508  1.00 37.72           N
ATOM   3495  CZ  ARG A 232      34.953 -18.819  20.283  1.00 38.34           C
ATOM   3496  NH1 ARG A 232      34.337 -19.248  21.377  1.00 35.40           N
ATOM   3497  NH2 ARG A 232      36.138 -19.332  19.944  1.00 44.55           N1+
ATOM   3498  H   ARG A 232      30.308 -14.109  21.880  1.00 22.11           H
ATOM   3499  HA  ARG A 232      32.658 -14.755  22.829  1.00 23.17           H
ATOM   3500  HB2 ARG A 232      31.459 -15.833  21.033  1.00 28.77           H
ATOM   3501  HB3 ARG A 232      32.030 -14.689  20.095  1.00 28.77           H
ATOM   3502  HG2 ARG A 232      34.073 -15.456  20.225  1.00 32.85           H
ATOM   3503  HG3 ARG A 232      33.747 -16.326  21.518  1.00 32.85           H
ATOM   3504  HD2 ARG A 232      32.528 -17.839  20.236  1.00 35.10           H
ATOM   3505  HD3 ARG A 232      32.731 -16.933  18.934  1.00 35.10           H
ATOM   3506  HE  ARG A 232      34.818 -17.665  18.794  1.00 45.23           H
ATOM   3507 HH11 ARG A 232      33.577 -18.915  21.601  1.00 42.45           H
ATOM   3508 HH12 ARG A 232      34.703 -19.852  21.867  1.00 42.45           H
ATOM   3509 HH21 ARG A 232      36.535 -19.062  19.231  1.00 53.42           H
ATOM   3510 HH22 ARG A 232      36.497 -19.943  20.431  1.00 53.42           H
ATOM   3511  N   TRP A 233      32.587 -12.030  21.159  1.00 14.27           N
ATOM   3512  CA  TRP A 233      33.301 -10.759  21.004  1.00 15.13           C
ATOM   3513  C   TRP A 233      33.687 -10.164  22.360  1.00 15.54           C
ATOM   3514  O   TRP A 233      34.816  -9.705  22.536  1.00 16.23           O
ATOM   3515  CB  TRP A 233      32.427  -9.794  20.207  1.00 14.05           C
ATOM   3516  CG  TRP A 233      33.036  -8.456  19.866  1.00 16.18           C
ATOM   3517  CD1 TRP A 233      32.519  -7.239  20.146  1.00 14.73           C
ATOM   3518  CD2 TRP A 233      34.243  -8.217  19.131  1.00 15.67           C
ATOM   3519  NE1 TRP A 233      33.321  -6.242  19.635  1.00 16.77           N
ATOM   3520  CE2 TRP A 233      34.390  -6.820  19.009  1.00 15.74           C
ATOM   3521  CE3 TRP A 233      35.202  -9.042  18.559  1.00 17.86           C
ATOM   3522  CZ2 TRP A 233      35.459  -6.238  18.350  1.00 13.68           C
ATOM   3523  CZ3 TRP A 233      36.274  -8.450  17.906  1.00 14.43           C
ATOM   3524  CH2 TRP A 233      36.393  -7.055  17.827  1.00 15.43           C
ATOM   3525  H   TRP A 233      31.804 -12.042  20.805  1.00 17.09           H
ATOM   3526  HA  TRP A 233      34.116 -10.912  20.500  1.00 18.13           H
ATOM   3527  HB2 TRP A 233      32.188 -10.223  19.370  1.00 16.82           H
ATOM   3528  HB3 TRP A 233      31.622  -9.621  20.720  1.00 16.82           H
ATOM   3529  HD1 TRP A 233      31.724  -7.095  20.606  1.00 17.64           H
ATOM   3530  HE1 TRP A 233      33.180  -5.397  19.710  1.00 20.09           H
ATOM   3531  HE3 TRP A 233      35.131  -9.967  18.616  1.00 21.39           H
ATOM   3532  HZ2 TRP A 233      35.545  -5.313  18.296  1.00 16.38           H
ATOM   3533  HZ3 TRP A 233      36.930  -8.987  17.525  1.00 17.28           H
ATOM   3534  HH2 TRP A 233      37.119  -6.686  17.378  1.00 18.48           H
ATOM   3535  N   VAL A 234      32.780 -10.187  23.344  1.00 16.22           N
ATOM   3536  CA  VAL A 234      33.130  -9.660  24.667  1.00 15.67           C
ATOM   3537  C   VAL A 234      34.233 -10.494  25.311  1.00 19.93           C
ATOM   3538  O   VAL A 234      35.209  -9.950  25.861  1.00 19.91           O
ATOM   3539  CB  VAL A 234      31.888  -9.585  25.565  1.00 17.26           C
ATOM   3540  CG1 VAL A 234      32.281  -9.272  27.022  1.00 20.92           C
ATOM   3541  CG2 VAL A 234      30.952  -8.528  25.039  1.00 19.95           C
ATOM   3542  H   VAL A 234      31.979 -10.492  23.274  1.00 19.43           H
ATOM   3543  HA  VAL A 234      33.470  -8.758  24.560  1.00 18.77           H
ATOM   3544  HB  VAL A 234      31.427 -10.438  25.549  1.00 20.68           H
ATOM   3545 HG11 VAL A 234      31.478  -9.231  27.564  1.00 25.07           H
ATOM   3546 HG12 VAL A 234      32.865  -9.974  27.349  1.00 25.07           H
ATOM   3547 HG13 VAL A 234      32.742  -8.419  27.048  1.00 25.07           H
ATOM   3548 HG21 VAL A 234      30.170  -8.487  25.612  1.00 23.90           H
ATOM   3549 HG22 VAL A 234      31.410  -7.673  25.041  1.00 23.90           H
ATOM   3550 HG23 VAL A 234      30.689  -8.762  24.136  1.00 23.90           H
ATOM   3551  N   GLN A 235      34.108 -11.823  25.250  1.00 16.06           N
ATOM   3552  CA  GLN A 235      35.135 -12.683  25.833  1.00 15.92           C
ATOM   3553  C   GLN A 235      36.504 -12.406  25.206  1.00 17.79           C
ATOM   3554  O   GLN A 235      37.524 -12.427  25.905  1.00 20.41           O
ATOM   3555  CB  GLN A 235      34.804 -14.170  25.660  1.00 21.41           C
ATOM   3556  CG  GLN A 235      33.485 -14.683  26.267  1.00 28.61           C
ATOM   3557  CD  GLN A 235      33.178 -16.177  25.897  1.00 34.62           C
ATOM   3558  OE1 GLN A 235      32.905 -16.508  24.730  1.00 32.81           O
ATOM   3559  NE2 GLN A 235      33.233 -17.068  26.904  1.00 30.03           N
ATOM   3560  H   GLN A 235      33.452 -12.242  24.885  1.00 19.24           H
ATOM   3561  HA  GLN A 235      35.198 -12.498  26.784  1.00 19.07           H
ATOM   3562  HB2 GLN A 235      34.772 -14.360  24.710  1.00 25.66           H
ATOM   3563  HB3 GLN A 235      35.520 -14.685  26.063  1.00 25.66           H
ATOM   3564  HG2 GLN A 235      33.537 -14.619  27.233  1.00 34.30           H
ATOM   3565  HG3 GLN A 235      32.754 -14.138  25.938  1.00 34.30           H
ATOM   3566 HE21 GLN A 235      33.428 -16.806  27.699  1.00 36.00           H
ATOM   3567 HE22 GLN A 235      33.072 -17.899  26.752  1.00 36.00           H
ATOM   3568  N   SER A 236      36.543 -12.195  23.879  1.00 18.52           N
ATOM   3569  CA  SER A 236      37.802 -11.960  23.177  1.00 16.87           C
ATOM   3570  C   SER A 236      38.435 -10.651  23.626  1.00 16.43           C
ATOM   3571  O   SER A 236      39.657 -10.567  23.792  1.00 21.08           O
ATOM   3572  CB  SER A 236      37.572 -11.933  21.661  1.00 18.43           C
ATOM   3573  OG  SER A 236      37.014 -13.122  21.175  1.00 21.57           O
ATOM   3574  H   SER A 236      35.851 -12.186  23.368  1.00 22.19           H
ATOM   3575  HA  SER A 236      38.420 -12.680  23.378  1.00 20.21           H
ATOM   3576  HB2 SER A 236      36.970 -11.201  21.453  1.00 22.08           H
ATOM   3577  HB3 SER A 236      38.424 -11.789  21.221  1.00 22.08           H
ATOM   3578  HG  SER A 236      36.270 -13.261  21.541  1.00 25.85           H
ATOM   3579  N   ASN A 237      37.610  -9.620  23.820  1.00 14.97           N
ATOM   3580  CA  ASN A 237      38.106  -8.318  24.233  1.00 16.63           C
ATOM   3581  C   ASN A 237      38.431  -8.281  25.724  1.00 18.98           C
ATOM   3582  O   ASN A 237      39.241  -7.449  26.151  1.00 17.49           O
ATOM   3583  CB  ASN A 237      37.074  -7.253  23.853  1.00 14.82           C
ATOM   3584  CG  ASN A 237      37.181  -6.840  22.396  1.00 16.49           C
ATOM   3585  OD1 ASN A 237      37.913  -5.911  22.056  1.00 15.45           O
ATOM   3586  ND2 ASN A 237      36.472  -7.549  21.515  1.00 16.40           N
ATOM   3587  H   ASN A 237      36.757  -9.654  23.717  1.00 17.93           H
ATOM   3588  HA  ASN A 237      38.923  -8.127  23.747  1.00 19.92           H
ATOM   3589  HB2 ASN A 237      36.183  -7.606  24.001  1.00 17.75           H
ATOM   3590  HB3 ASN A 237      37.216  -6.465  24.400  1.00 17.75           H
ATOM   3591 HD21 ASN A 237      36.503  -7.350  20.679  1.00 19.65           H
ATOM   3592 HD22 ASN A 237      35.985  -8.205  21.783  1.00 19.65           H
ATOM   3593  N   LEU A 238      37.788  -9.157  26.520  1.00 19.36           N
ATOM   3594  CA  LEU A 238      38.078  -9.304  27.943  1.00 22.17           C
ATOM   3595  C   LEU A 238      39.444  -9.920  28.169  1.00 19.99           C
ATOM   3596  O   LEU A 238      40.124  -9.601  29.152  1.00 20.20           O
ATOM   3597  CB  LEU A 238      37.034 -10.211  28.626  1.00 22.07           C
ATOM   3598  CG  LEU A 238      35.790  -9.586  29.212  1.00 25.24           C
ATOM   3599  CD1 LEU A 238      34.822 -10.679  29.585  1.00 28.42           C
ATOM   3600  CD2 LEU A 238      36.153  -8.748  30.412  1.00 27.64           C
ATOM   3601  H   LEU A 238      37.168  -9.684  26.243  1.00 23.20           H
ATOM   3602  HA  LEU A 238      38.058  -8.434  28.370  1.00 26.57           H
ATOM   3603  HB2 LEU A 238      36.736 -10.861  27.971  1.00 26.45           H
ATOM   3604  HB3 LEU A 238      37.478 -10.677  29.351  1.00 26.45           H
ATOM   3605  HG  LEU A 238      35.371  -9.014  28.551  1.00 30.25           H
ATOM   3606 HD11 LEU A 238      34.023 -10.278  29.962  1.00 34.08           H
ATOM   3607 HD12 LEU A 238      34.595 -11.185  28.789  1.00 34.08           H
ATOM   3608 HD13 LEU A 238      35.240 -11.261  30.239  1.00 34.08           H
ATOM   3609 HD21 LEU A 238      35.345  -8.354  30.777  1.00 33.13           H
ATOM   3610 HD22 LEU A 238      36.575  -9.315  31.076  1.00 33.13           H
ATOM   3611 HD23 LEU A 238      36.766  -8.050  30.135  1.00 33.13           H
ATOM   3612  N   LYS A 239      39.833 -10.841  27.312  1.00 19.39           N
ATOM   3613  CA  LYS A 239      40.978 -11.712  27.567  1.00 22.31           C
ATOM   3614  C   LYS A 239      41.727 -11.929  26.255  1.00 27.50           C
ATOM   3615  O   LYS A 239      41.777 -13.040  25.711  1.00 24.12           O
ATOM   3616  CB  LYS A 239      40.483 -13.023  28.190  1.00 29.86           C
ATOM   3617  CG  LYS A 239      41.483 -13.718  29.079  1.00 36.13           C
ATOM   3618  CD  LYS A 239      40.828 -14.923  29.767  1.00 41.17           C
ATOM   3619  CE  LYS A 239      41.850 -15.855  30.451  1.00 41.70           C
ATOM   3620  NZ  LYS A 239      41.241 -17.176  30.750  1.00 43.87           N1+
ATOM   3621  H   LYS A 239      39.448 -10.989  26.558  1.00 23.24           H
ATOM   3622  HA  LYS A 239      41.578 -11.282  28.196  1.00 26.73           H
ATOM   3623  HB2 LYS A 239      39.697 -12.833  28.725  1.00 35.80           H
ATOM   3624  HB3 LYS A 239      40.250 -13.636  27.475  1.00 35.80           H
ATOM   3625  HG2 LYS A 239      42.227 -14.035  28.544  1.00 43.32           H
ATOM   3626  HG3 LYS A 239      41.792 -13.103  29.762  1.00 43.32           H
ATOM   3627  HD2 LYS A 239      40.213 -14.603  30.446  1.00 49.37           H
ATOM   3628  HD3 LYS A 239      40.347 -15.442  29.103  1.00 49.37           H
ATOM   3629  HE2 LYS A 239      42.606 -15.993  29.860  1.00 50.00           H
ATOM   3630  HE3 LYS A 239      42.141 -15.456  31.286  1.00 50.00           H
ATOM   3631  HZ1 LYS A 239      41.839 -17.704  31.144  1.00 52.62           H
ATOM   3632  HZ2 LYS A 239      40.543 -17.073  31.293  1.00 52.62           H
ATOM   3633  HZ3 LYS A 239      40.966 -17.561  29.997  1.00 52.62           H
ATOM   3634  N   PRO A 240      42.333 -10.870  25.712  1.00 22.86           N
ATOM   3635  CA  PRO A 240      43.004 -11.004  24.405  1.00 22.90           C
ATOM   3636  C   PRO A 240      44.189 -11.951  24.407  1.00 21.62           C
ATOM   3637  O   PRO A 240      44.574 -12.445  23.340  1.00 23.11           O
ATOM   3638  CB  PRO A 240      43.451  -9.575  24.086  1.00 26.11           C
ATOM   3639  CG  PRO A 240      43.553  -8.913  25.389  1.00 26.94           C
ATOM   3640  CD  PRO A 240      42.489  -9.533  26.281  1.00 20.94           C
ATOM   3641  HA  PRO A 240      42.368 -11.295  23.732  1.00 27.44           H
ATOM   3642  HB2 PRO A 240      44.313  -9.593  23.641  1.00 31.30           H
ATOM   3643  HB3 PRO A 240      42.785  -9.140  23.531  1.00 31.30           H
ATOM   3644  HG2 PRO A 240      44.436  -9.066  25.760  1.00 32.30           H
ATOM   3645  HG3 PRO A 240      43.392  -7.963  25.281  1.00 32.30           H
ATOM   3646  HD2 PRO A 240      42.803  -9.587  27.197  1.00 25.09           H
ATOM   3647  HD3 PRO A 240      41.659  -9.036  26.215  1.00 25.09           H
ATOM   3648  N   LEU A 241      44.782 -12.227  25.565  1.00 21.61           N
ATOM   3649  CA  LEU A 241      45.939 -13.111  25.605  1.00 28.14           C
ATOM   3650  C   LEU A 241      45.592 -14.557  25.257  1.00 32.26           C
ATOM   3651  O   LEU A 241      46.499 -15.327  24.907  1.00 29.97           O
ATOM   3652  CB  LEU A 241      46.600 -13.033  26.982  1.00 29.74           C
ATOM   3653  CG  LEU A 241      47.139 -11.632  27.340  1.00 35.68           C
ATOM   3654  CD1 LEU A 241      47.797 -11.630  28.707  1.00 39.56           C
ATOM   3655  CD2 LEU A 241      48.130 -11.119  26.322  1.00 37.77           C
ATOM   3656  H   LEU A 241      44.538 -11.919  26.330  1.00 25.90           H
ATOM   3657  HA  LEU A 241      46.586 -12.801  24.952  1.00 33.73           H
ATOM   3658  HB2 LEU A 241      45.947 -13.280  27.655  1.00 35.65           H
ATOM   3659  HB3 LEU A 241      47.346 -13.652  27.005  1.00 35.65           H
ATOM   3660  HG  LEU A 241      46.396 -11.010  27.369  1.00 42.78           H
ATOM   3661 HD11 LEU A 241      48.123 -10.737  28.899  1.00 47.44           H
ATOM   3662 HD12 LEU A 241      47.142 -11.893  29.373  1.00 47.44           H
ATOM   3663 HD13 LEU A 241      48.535 -12.259  28.703  1.00 47.44           H
ATOM   3664 HD21 LEU A 241      48.435 -10.240  26.595  1.00 45.29           H
ATOM   3665 HD22 LEU A 241      48.880 -11.732  26.276  1.00 45.29           H
ATOM   3666 HD23 LEU A 241      47.693 -11.065  25.457  1.00 45.29           H
ATOM   3667  N   ASP A 242      44.311 -14.936  25.339  1.00 28.44           N
ATOM   3668  CA  ASP A 242      43.839 -16.250  24.922  1.00 26.09           C
ATOM   3669  C   ASP A 242      43.661 -16.379  23.418  1.00 29.02           C
ATOM   3670  O   ASP A 242      43.372 -17.479  22.946  1.00 29.52           O
ATOM   3671  CB  ASP A 242      42.500 -16.580  25.586  1.00 32.98           C
ATOM   3672  CG  ASP A 242      42.641 -16.988  27.048  1.00 41.20           C
ATOM   3673  OD1 ASP A 242      41.586 -17.056  27.724  1.00 41.01           O
ATOM   3674  OD2 ASP A 242      43.786 -17.220  27.523  1.00 38.37           O1-
ATOM   3675  H   ASP A 242      43.685 -14.431  25.643  1.00 34.10           H
ATOM   3676  HA  ASP A 242      44.484 -16.918  25.203  1.00 31.28           H
ATOM   3677  HB2 ASP A 242      41.928 -15.797  25.548  1.00 39.55           H
ATOM   3678  HB3 ASP A 242      42.085 -17.316  25.109  1.00 39.55           H
ATOM   3679  N   ILE A 243      43.832 -15.305  22.664  1.00 22.91           N
ATOM   3680  CA  ILE A 243      43.683 -15.329  21.214  1.00 25.07           C
ATOM   3681  C   ILE A 243      44.983 -15.786  20.582  1.00 25.15           C
ATOM   3682  O   ILE A 243      46.049 -15.203  20.816  1.00 26.86           O
ATOM   3683  CB  ILE A 243      43.261 -13.944  20.699  1.00 23.27           C
ATOM   3684  CG1 ILE A 243      41.915 -13.600  21.311  1.00 25.06           C
ATOM   3685  CG2 ILE A 243      43.205 -13.904  19.171  1.00 23.54           C
ATOM   3686  CD1 ILE A 243      41.513 -12.205  21.072  1.00 30.77           C
ATOM   3687  H   ILE A 243      44.040 -14.531  22.975  1.00 27.45           H
ATOM   3688  HA  ILE A 243      42.991 -15.965  20.975  1.00 30.05           H
ATOM   3689  HB  ILE A 243      43.913 -13.292  21.000  1.00 27.90           H
ATOM   3690 HG12 ILE A 243      41.237 -14.177  20.925  1.00 30.03           H
ATOM   3691 HG13 ILE A 243      41.961 -13.738  22.270  1.00 30.03           H
ATOM   3692 HG21 ILE A 243      42.935 -13.016  18.888  1.00 28.22           H
ATOM   3693 HG22 ILE A 243      44.084 -14.112  18.817  1.00 28.22           H
ATOM   3694 HG23 ILE A 243      42.560 -14.560  18.862  1.00 28.22           H
ATOM   3695 HD11 ILE A 243      40.650 -12.051  21.486  1.00 36.89           H
ATOM   3696 HD12 ILE A 243      42.178 -11.615  21.460  1.00 36.89           H
ATOM   3697 HD13 ILE A 243      41.454 -12.054  20.116  1.00 36.89           H
ATOM   3698  N   ASN A 244      44.883 -16.791  19.722  1.00 28.48           N
ATOM   3699  CA  ASN A 244      46.065 -17.422  19.170  1.00 29.07           C
ATOM   3700  C   ASN A 244      46.688 -16.621  18.037  1.00 28.66           C
ATOM   3701  O   ASN A 244      47.901 -16.701  17.832  1.00 27.84           O
ATOM   3702  CB  ASN A 244      45.709 -18.836  18.702  1.00 36.69           C
ATOM   3703  CG  ASN A 244      45.492 -19.796  19.882  1.00 43.40           C
ATOM   3704  OD1 ASN A 244      46.342 -19.921  20.767  1.00 40.81           O
ATOM   3705  ND2 ASN A 244      44.333 -20.441  19.912  1.00 49.12           N
ATOM   3706  H   ASN A 244      44.140 -17.124  19.444  1.00 34.15           H
ATOM   3707  HA  ASN A 244      46.730 -17.503  19.872  1.00 34.85           H
ATOM   3708  HB2 ASN A 244      44.890 -18.803  18.184  1.00 43.99           H
ATOM   3709  HB3 ASN A 244      46.434 -19.184  18.159  1.00 43.99           H
ATOM   3710 HD21 ASN A 244      44.163 -20.990  20.552  1.00 58.91           H
ATOM   3711 HD22 ASN A 244      43.752 -20.311  19.291  1.00 58.91           H
ATOM   3712  N   GLU A 245      45.886 -15.876  17.280  1.00 28.55           N
ATOM   3713  CA  GLU A 245      46.395 -15.048  16.195  1.00 21.62           C
ATOM   3714  C   GLU A 245      47.050 -13.816  16.797  1.00 22.45           C
ATOM   3715  O   GLU A 245      46.363 -12.941  17.337  1.00 22.25           O
ATOM   3716  CB  GLU A 245      45.275 -14.671  15.231  1.00 26.27           C
ATOM   3717  CG  GLU A 245      44.725 -15.865  14.446  1.00 37.42           C
ATOM   3718  CD  GLU A 245      43.753 -16.737  15.277  1.00 37.70           C
ATOM   3719  OE1 GLU A 245      43.447 -17.865  14.821  1.00 40.21           O
ATOM   3720  OE2 GLU A 245      43.284 -16.296  16.366  1.00 31.82           O1-
ATOM   3721  H   GLU A 245      45.033 -15.835  17.378  1.00 34.23           H
ATOM   3722  HA  GLU A 245      47.069 -15.542  15.702  1.00 25.91           H
ATOM   3723  HB2 GLU A 245      44.543 -14.284  15.735  1.00 31.49           H
ATOM   3724  HB3 GLU A 245      45.614 -14.025  14.592  1.00 31.49           H
ATOM   3725  HG2 GLU A 245      44.245 -15.538  13.670  1.00 44.87           H
ATOM   3726  HG3 GLU A 245      45.466 -16.426  14.166  1.00 44.87           H
ATOM   3727  N   LYS A 246      48.383 -13.763  16.699  1.00 22.15           N
ATOM   3728  CA  LYS A 246      49.182 -12.738  17.370  1.00 23.20           C
ATOM   3729  C   LYS A 246      48.748 -11.328  17.006  1.00 20.32           C
ATOM   3730  O   LYS A 246      48.646 -10.460  17.884  1.00 17.63           O
ATOM   3731  CB  LYS A 246      50.661 -12.929  17.022  1.00 29.08           C
ATOM   3732  H   LYS A 246      48.853 -14.320  16.243  1.00 26.55           H
ATOM   3733  HA  LYS A 246      49.085 -12.842  18.329  1.00 27.80           H
ATOM   3734  HB1 LYS A 246      50.956 -13.789  17.359  1.00 34.87           H
ATOM   3735  HB3 LYS A 246      51.176 -12.217  17.432  1.00 34.87           H
ATOM   3736  N   THR A 247      48.552 -11.046  15.714  1.00 16.80           N
ATOM   3737  CA  THR A 247      48.266  -9.658  15.369  1.00 21.66           C
ATOM   3738  C   THR A 247      46.859  -9.257  15.818  1.00 19.11           C
ATOM   3739  O   THR A 247      46.612  -8.074  16.070  1.00 16.79           O
ATOM   3740  CB  THR A 247      48.443  -9.398  13.866  1.00 21.14           C
ATOM   3741  OG1 THR A 247      47.540 -10.209  13.111  1.00 18.58           O
ATOM   3742  CG2 THR A 247      49.870  -9.664  13.429  1.00 24.19           C
ATOM   3743  H   THR A 247      48.578 -11.603  15.059  1.00 20.13           H
ATOM   3744  HA  THR A 247      48.896  -9.089  15.839  1.00 25.96           H
ATOM   3745  HB  THR A 247      48.248  -8.465  13.687  1.00 25.34           H
ATOM   3746  HG1 THR A 247      46.747 -10.032  13.324  1.00 22.26           H
ATOM   3747 HG21 THR A 247      49.963  -9.495  12.479  1.00 28.99           H
ATOM   3748 HG22 THR A 247      50.479  -9.084  13.913  1.00 28.99           H
ATOM   3749 HG23 THR A 247      50.105 -10.588  13.609  1.00 28.99           H
ATOM   3750  N   LEU A 248      45.936 -10.227  15.940  1.00 19.63           N
ATOM   3751  CA  LEU A 248      44.583  -9.931  16.414  1.00 17.84           C
ATOM   3752  C   LEU A 248      44.571  -9.658  17.916  1.00 16.80           C
ATOM   3753  O   LEU A 248      43.962  -8.701  18.389  1.00 15.90           O
ATOM   3754  CB  LEU A 248      43.657 -11.097  16.068  1.00 17.63           C
ATOM   3755  CG  LEU A 248      42.191 -10.910  16.430  1.00 18.01           C
ATOM   3756  CD1 LEU A 248      41.653  -9.612  15.888  1.00 17.18           C
ATOM   3757  CD2 LEU A 248      41.404 -12.097  15.879  1.00 18.64           C
ATOM   3758  H   LEU A 248      46.072 -11.056  15.756  1.00 23.52           H
ATOM   3759  HA  LEU A 248      44.254  -9.139  15.961  1.00 21.37           H
ATOM   3760  HB2 LEU A 248      43.702 -11.248  15.111  1.00 21.13           H
ATOM   3761  HB3 LEU A 248      43.973 -11.886  16.535  1.00 21.13           H
ATOM   3762  HG  LEU A 248      42.097 -10.901  17.395  1.00 21.58           H
ATOM   3763 HD11 LEU A 248      40.719  -9.529  16.139  1.00 20.59           H
ATOM   3764 HD12 LEU A 248      42.163  -8.877  16.264  1.00 20.59           H
ATOM   3765 HD13 LEU A 248      41.738  -9.614  14.922  1.00 20.59           H
ATOM   3766 HD21 LEU A 248      40.468 -11.987  16.105  1.00 22.33           H
ATOM   3767 HD22 LEU A 248      41.511 -12.127  14.915  1.00 22.33           H
ATOM   3768 HD23 LEU A 248      41.747 -12.914  16.275  1.00 22.33           H
ATOM   3769  N   GLN A 249      45.253 -10.492  18.685  1.00 16.10           N
ATOM   3770  CA  GLN A 249      45.487 -10.190  20.091  1.00 18.41           C
ATOM   3771  C   GLN A 249      46.028  -8.778  20.268  1.00 17.00           C
ATOM   3772  O   GLN A 249      45.568  -8.017  21.124  1.00 17.16           O
ATOM   3773  CB  GLN A 249      46.471 -11.227  20.646  1.00 20.26           C
ATOM   3774  CG  GLN A 249      47.005 -10.952  22.015  1.00 24.73           C
ATOM   3775  CD  GLN A 249      48.047 -11.984  22.402  1.00 33.37           C
ATOM   3776  OE1 GLN A 249      49.194 -11.653  22.649  1.00 31.78           O
ATOM   3777  NE2 GLN A 249      47.661 -13.249  22.386  1.00 25.58           N
ATOM   3778  H   GLN A 249      45.590 -11.237  18.421  1.00 19.29           H
ATOM   3779  HA  GLN A 249      44.653 -10.263  20.582  1.00 22.06           H
ATOM   3780  HB2 GLN A 249      46.024 -12.087  20.677  1.00 24.28           H
ATOM   3781  HB3 GLN A 249      47.231 -11.280  20.045  1.00 24.28           H
ATOM   3782  HG2 GLN A 249      47.422 -10.076  22.029  1.00 29.64           H
ATOM   3783  HG3 GLN A 249      46.280 -10.992  22.658  1.00 29.64           H
ATOM   3784 HE21 GLN A 249      46.855 -13.450  22.165  1.00 30.66           H
ATOM   3785 HE22 GLN A 249      48.217 -13.871  22.598  1.00 30.66           H
ATOM   3786  N   GLN A 250      47.037  -8.420  19.482  1.00 20.01           N
ATOM   3787  CA  GLN A 250      47.643  -7.099  19.639  1.00 20.30           C
ATOM   3788  C   GLN A 250      46.697  -5.996  19.185  1.00 18.23           C
ATOM   3789  O   GLN A 250      46.650  -4.907  19.788  1.00 15.68           O
ATOM   3790  CB  GLN A 250      48.951  -7.071  18.863  1.00 23.82           C
ATOM   3791  CG  GLN A 250      49.983  -8.052  19.449  1.00 31.80           C
ATOM   3792  CD  GLN A 250      51.205  -8.330  18.523  1.00 34.71           C
ATOM   3793  OE1 GLN A 250      51.242  -7.910  17.362  1.00 35.60           O
ATOM   3794  NE2 GLN A 250      52.206  -9.037  19.058  1.00 34.66           N
ATOM   3795  H   GLN A 250      47.384  -8.908  18.864  1.00 23.98           H
ATOM   3796  HA  GLN A 250      47.846  -6.953  20.576  1.00 24.32           H
ATOM   3797  HB2 GLN A 250      48.782  -7.324  17.942  1.00 28.55           H
ATOM   3798  HB3 GLN A 250      49.327  -6.177  18.902  1.00 28.55           H
ATOM   3799  HG2 GLN A 250      50.321  -7.686  20.281  1.00 38.13           H
ATOM   3800  HG3 GLN A 250      49.543  -8.900  19.619  1.00 38.13           H
ATOM   3801 HE21 GLN A 250      52.153  -9.312  19.871  1.00 41.56           H
ATOM   3802 HE22 GLN A 250      52.904  -9.218  18.589  1.00 41.56           H
ATOM   3803  N   GLY A 251      45.901  -6.272  18.156  1.00 18.32           N
ATOM   3804  CA  GLY A 251      44.912  -5.302  17.719  1.00 17.70           C
ATOM   3805  C   GLY A 251      43.854  -5.023  18.777  1.00 15.89           C
ATOM   3806  O   GLY A 251      43.410  -3.878  18.940  1.00 17.08           O
ATOM   3807  H   GLY A 251      45.915  -7.003  17.702  1.00 21.95           H
ATOM   3808  HA2 GLY A 251      45.355  -4.467  17.500  1.00 21.21           H
ATOM   3809  HA3 GLY A 251      44.468  -5.631  16.922  1.00 21.21           H
ATOM   3810  N   ILE A 252      43.433  -6.059  19.509  1.00 14.62           N
ATOM   3811  CA  ILE A 252      42.503  -5.885  20.626  1.00 17.55           C
ATOM   3812  C   ILE A 252      43.131  -5.027  21.717  1.00 16.99           C
ATOM   3813  O   ILE A 252      42.485  -4.139  22.289  1.00 17.71           O
ATOM   3814  CB  ILE A 252      42.068  -7.276  21.141  1.00 14.64           C
ATOM   3815  CG1 ILE A 252      41.094  -7.885  20.136  1.00 20.03           C
ATOM   3816  CG2 ILE A 252      41.430  -7.210  22.475  1.00 17.63           C
ATOM   3817  CD1 ILE A 252      40.777  -9.305  20.393  1.00 21.89           C
ATOM   3818  H   ILE A 252      43.672  -6.875  19.377  1.00 17.52           H
ATOM   3819  HA  ILE A 252      41.711  -5.425  20.306  1.00 21.03           H
ATOM   3820  HB  ILE A 252      42.851  -7.845  21.199  1.00 17.54           H
ATOM   3821 HG12 ILE A 252      40.262  -7.387  20.166  1.00 24.00           H
ATOM   3822 HG13 ILE A 252      41.481  -7.824  19.249  1.00 24.00           H
ATOM   3823 HG21 ILE A 252      41.177  -8.106  22.748  1.00 21.13           H
ATOM   3824 HG22 ILE A 252      42.062  -6.836  23.109  1.00 21.13           H
ATOM   3825 HG23 ILE A 252      40.642  -6.647  22.420  1.00 21.13           H
ATOM   3826 HD11 ILE A 252      40.157  -9.617  19.716  1.00 26.23           H
ATOM   3827 HD12 ILE A 252      41.597  -9.822  20.354  1.00 26.23           H
ATOM   3828 HD13 ILE A 252      40.376  -9.385  21.272  1.00 26.23           H
ATOM   3829  N   GLN A 253      44.403  -5.258  22.001  1.00 16.73           N
ATOM   3830  CA  GLN A 253      45.088  -4.466  23.010  1.00 16.21           C
ATOM   3831  C   GLN A 253      45.180  -3.016  22.577  1.00 16.84           C
ATOM   3832  O   GLN A 253      44.937  -2.108  23.372  1.00 17.52           O
ATOM   3833  CB  GLN A 253      46.495  -5.006  23.250  1.00 24.62           C
ATOM   3834  CG  GLN A 253      46.620  -6.313  24.021  1.00 27.17           C
ATOM   3835  CD  GLN A 253      48.069  -6.836  23.954  1.00 40.66           C
ATOM   3836  OE1 GLN A 253      48.433  -7.557  23.021  1.00 35.77           O
ATOM   3837  NE2 GLN A 253      48.910  -6.415  24.906  1.00 41.33           N
ATOM   3838  H   GLN A 253      44.889  -5.862  21.629  1.00 20.04           H
ATOM   3839  HA  GLN A 253      44.595  -4.508  23.845  1.00 19.42           H
ATOM   3840  HB2 GLN A 253      46.915  -5.144  22.386  1.00 29.52           H
ATOM   3841  HB3 GLN A 253      46.994  -4.336  23.743  1.00 29.52           H
ATOM   3842  HG2 GLN A 253      46.390  -6.163  24.952  1.00 32.57           H
ATOM   3843  HG3 GLN A 253      46.034  -6.978  23.629  1.00 32.57           H
ATOM   3844 HE21 GLN A 253      48.634  -5.877  25.517  1.00 49.56           H
ATOM   3845 HE22 GLN A 253      49.728  -6.682  24.906  1.00 49.56           H
ATOM   3846  N   LEU A 254      45.535  -2.783  21.310  1.00 17.36           N
ATOM   3847  CA  LEU A 254      45.648  -1.415  20.810  1.00 16.89           C
ATOM   3848  C   LEU A 254      44.308  -0.675  20.849  1.00 19.67           C
ATOM   3849  O   LEU A 254      44.269   0.552  21.055  1.00 15.14           O
ATOM   3850  CB  LEU A 254      46.208  -1.447  19.392  1.00 14.76           C
ATOM   3851  CG  LEU A 254      47.712  -1.715  19.245  1.00 18.44           C
ATOM   3852  CD1 LEU A 254      48.009  -2.022  17.795  1.00 20.70           C
ATOM   3853  CD2 LEU A 254      48.527  -0.547  19.684  1.00 22.55           C
ATOM   3854  H   LEU A 254      45.714  -3.392  20.730  1.00 20.79           H
ATOM   3855  HA  LEU A 254      46.274  -0.926  21.367  1.00 20.24           H
ATOM   3856  HB2 LEU A 254      45.744  -2.143  18.900  1.00 17.68           H
ATOM   3857  HB3 LEU A 254      46.029  -0.589  18.976  1.00 17.68           H
ATOM   3858  HG  LEU A 254      47.960  -2.485  19.782  1.00 22.10           H
ATOM   3859 HD11 LEU A 254      48.958  -2.193  17.697  1.00 24.81           H
ATOM   3860 HD12 LEU A 254      47.502  -2.805  17.529  1.00 24.81           H
ATOM   3861 HD13 LEU A 254      47.751  -1.260  17.253  1.00 24.81           H
ATOM   3862 HD21 LEU A 254      49.467  -0.759  19.575  1.00 27.03           H
ATOM   3863 HD22 LEU A 254      48.295   0.221  19.139  1.00 27.03           H
ATOM   3864 HD23 LEU A 254      48.335  -0.361  20.616  1.00 27.03           H
ATOM   3865  N   ALA A 255      43.202  -1.391  20.636  1.00 16.60           N
ATOM   3866  CA  ALA A 255      41.913  -0.726  20.600  1.00 14.19           C
ATOM   3867  C   ALA A 255      41.434  -0.322  21.981  1.00 13.11           C
ATOM   3868  O   ALA A 255      40.574   0.552  22.073  1.00 15.71           O
ATOM   3869  CB  ALA A 255      40.867  -1.608  19.909  1.00 16.60           C
ATOM   3870  H   ALA A 255      43.175  -2.242  20.514  1.00 19.89           H
ATOM   3871  HA  ALA A 255      42.001   0.085  20.075  1.00 16.99           H
ATOM   3872  HB1 ALA A 255      40.017  -1.141  19.899  1.00 19.89           H
ATOM   3873  HB2 ALA A 255      41.157  -1.789  19.001  1.00 19.89           H
ATOM   3874  HB3 ALA A 255      40.782  -2.440  20.402  1.00 19.89           H
ATOM   3875  N   GLN A 256      41.982  -0.898  23.052  1.00 16.40           N
ATOM   3876  CA  GLN A 256      41.658  -0.484  24.410  1.00 20.21           C
ATOM   3877  C   GLN A 256      42.733   0.400  25.013  1.00 19.75           C
ATOM   3878  O   GLN A 256      42.660   0.738  26.197  1.00 16.51           O
ATOM   3879  CB  GLN A 256      41.437  -1.706  25.308  1.00 20.80           C
ATOM   3880  CG  GLN A 256      40.057  -2.340  25.121  1.00 23.79           C
ATOM   3881  CD  GLN A 256      39.924  -3.667  25.851  1.00 19.47           C
ATOM   3882  OE1 GLN A 256      40.074  -3.746  27.066  1.00 24.83           O
ATOM   3883  NE2 GLN A 256      39.641  -4.703  25.104  1.00 19.54           N
ATOM   3884  H   GLN A 256      42.553  -1.540  23.013  1.00 19.64           H
ATOM   3885  HA  GLN A 256      40.832   0.024  24.392  1.00 24.22           H
ATOM   3886  HB2 GLN A 256      42.106  -2.377  25.097  1.00 24.93           H
ATOM   3887  HB3 GLN A 256      41.520  -1.436  26.235  1.00 24.93           H
ATOM   3888  HG2 GLN A 256      39.382  -1.736  25.468  1.00 28.52           H
ATOM   3889  HG3 GLN A 256      39.907  -2.499  24.176  1.00 28.52           H
ATOM   3890 HE21 GLN A 256      39.541  -4.606  24.255  1.00 23.42           H
ATOM   3891 HE22 GLN A 256      39.553  -5.480  25.462  1.00 23.42           H
ATOM   3892  N   SER A 257      43.722   0.794  24.230  1.00 18.50           N
ATOM   3893  CA  SER A 257      44.662   1.772  24.739  1.00 19.00           C
ATOM   3894  C   SER A 257      43.980   3.128  24.881  1.00 16.01           C
ATOM   3895  O   SER A 257      43.003   3.434  24.204  1.00 16.02           O
ATOM   3896  CB  SER A 257      45.868   1.864  23.811  1.00 16.26           C
ATOM   3897  OG  SER A 257      46.537   0.628  23.840  1.00 17.39           O
ATOM   3898  H   SER A 257      43.868   0.522  23.427  1.00 22.17           H
ATOM   3899  HA  SER A 257      44.972   1.493  25.615  1.00 22.77           H
ATOM   3900  HB2 SER A 257      45.569   2.049  22.907  1.00 19.48           H
ATOM   3901  HB3 SER A 257      46.465   2.562  24.123  1.00 19.48           H
ATOM   3902  HG  SER A 257      47.207   0.652  23.336  1.00 20.83           H
ATOM   3903  N   ARG A 258      44.511   3.947  25.779  1.00 15.93           N
ATOM   3904  CA  ARG A 258      43.921   5.239  26.090  1.00 11.10           C
ATOM   3905  C   ARG A 258      44.665   6.341  25.357  1.00 17.10           C
ATOM   3906  O   ARG A 258      45.796   6.686  25.710  1.00 17.09           O
ATOM   3907  CB  ARG A 258      43.930   5.432  27.596  1.00 14.67           C
ATOM   3908  CG  ARG A 258      43.160   4.320  28.279  1.00 19.53           C
ATOM   3909  CD  ARG A 258      43.289   4.428  29.765  1.00 28.35           C
ATOM   3910  NE  ARG A 258      42.343   3.565  30.452  1.00 25.51           N
ATOM   3911  CZ  ARG A 258      42.010   3.733  31.725  1.00 24.48           C
ATOM   3912  NH1 ARG A 258      42.562   4.709  32.436  1.00 26.48           N
ATOM   3913  NH2 ARG A 258      41.124   2.938  32.279  1.00 23.26           N1+
ATOM   3914  H   ARG A 258      45.224   3.774  26.228  1.00 19.08           H
ATOM   3915  HA  ARG A 258      42.998   5.247  25.791  1.00 13.28           H
ATOM   3916  HB2 ARG A 258      44.845   5.415  27.919  1.00 17.57           H
ATOM   3917  HB3 ARG A 258      43.509   6.278  27.816  1.00 17.57           H
ATOM   3918  HG2 ARG A 258      42.221   4.388  28.047  1.00 23.41           H
ATOM   3919  HG3 ARG A 258      43.517   3.462  28.001  1.00 23.41           H
ATOM   3920  HD2 ARG A 258      44.185   4.165  30.027  1.00 33.99           H
ATOM   3921  HD3 ARG A 258      43.116   5.344  30.034  1.00 33.99           H
ATOM   3922  HE  ARG A 258      42.126   2.824  30.074  1.00 30.58           H
ATOM   3923 HH11 ARG A 258      43.135   5.236  32.071  1.00 31.74           H
ATOM   3924 HH12 ARG A 258      42.346   4.814  33.262  1.00 31.74           H
ATOM   3925 HH21 ARG A 258      40.770   2.302  31.821  1.00 27.88           H
ATOM   3926 HH22 ARG A 258      40.915   3.038  33.108  1.00 27.88           H
ATOM   3927  N   TYR A 259      44.011   6.903  24.344  1.00 15.63           N
ATOM   3928  CA  TYR A 259      44.637   7.872  23.462  1.00 18.71           C
ATOM   3929  C   TYR A 259      44.321   9.304  23.827  1.00 18.32           C
ATOM   3930  O   TYR A 259      45.147  10.191  23.581  1.00 15.65           O
ATOM   3931  CB  TYR A 259      44.196   7.624  22.016  1.00 16.48           C
ATOM   3932  CG  TYR A 259      44.654   6.283  21.525  1.00 17.39           C
ATOM   3933  CD1 TYR A 259      45.906   6.130  20.971  1.00 15.47           C
ATOM   3934  CD2 TYR A 259      43.842   5.169  21.636  1.00 16.37           C
ATOM   3935  CE1 TYR A 259      46.349   4.927  20.562  1.00 14.57           C
ATOM   3936  CE2 TYR A 259      44.279   3.922  21.215  1.00 16.39           C
ATOM   3937  CZ  TYR A 259      45.526   3.807  20.669  1.00 14.70           C
ATOM   3938  OH  TYR A 259      45.984   2.603  20.255  1.00 13.95           O
ATOM   3939  H   TYR A 259      43.191   6.733  24.147  1.00 18.73           H
ATOM   3940  HA  TYR A 259      45.600   7.760  23.504  1.00 22.42           H
ATOM   3941  HB2 TYR A 259      43.228   7.651  21.967  1.00 19.74           H
ATOM   3942  HB3 TYR A 259      44.580   8.306  21.442  1.00 19.74           H
ATOM   3943  HD1 TYR A 259      46.466   6.870  20.900  1.00 18.53           H
ATOM   3944  HD2 TYR A 259      42.996   5.255  22.014  1.00 19.61           H
ATOM   3945  HE1 TYR A 259      47.197   4.846  20.190  1.00 17.45           H
ATOM   3946  HE2 TYR A 259      43.727   3.177  21.293  1.00 19.63           H
ATOM   3947  HH  TYR A 259      45.395   2.016  20.372  1.00 16.70           H
ATOM   3948  N   TRP A 260      43.157   9.545  24.423  1.00 14.02           N
ATOM   3949  CA  TRP A 260      42.694  10.890  24.717  1.00 14.51           C
ATOM   3950  C   TRP A 260      41.812  10.809  25.941  1.00 19.78           C
ATOM   3951  O   TRP A 260      41.163   9.790  26.169  1.00 19.08           O
ATOM   3952  CB  TRP A 260      41.858  11.528  23.609  1.00 19.41           C
ATOM   3953  CG  TRP A 260      42.458  11.530  22.274  1.00 17.35           C
ATOM   3954  CD1 TRP A 260      42.251  10.618  21.295  1.00 19.49           C
ATOM   3955  CD2 TRP A 260      43.364  12.511  21.734  1.00 20.38           C
ATOM   3956  NE1 TRP A 260      42.985  10.945  20.175  1.00 17.21           N
ATOM   3957  CE2 TRP A 260      43.672  12.109  20.417  1.00 18.48           C
ATOM   3958  CE3 TRP A 260      43.931  13.685  22.230  1.00 21.82           C
ATOM   3959  CZ2 TRP A 260      44.516  12.837  19.596  1.00 18.41           C
ATOM   3960  CZ3 TRP A 260      44.786  14.417  21.395  1.00 21.84           C
ATOM   3961  CH2 TRP A 260      45.070  13.981  20.102  1.00 21.55           C
ATOM   3962  H   TRP A 260      42.608   8.930  24.670  1.00 16.79           H
ATOM   3963  HA  TRP A 260      43.451  11.465  24.912  1.00 17.38           H
ATOM   3964  HB2 TRP A 260      41.017  11.048  23.547  1.00 23.26           H
ATOM   3965  HB3 TRP A 260      41.685  12.451  23.850  1.00 23.26           H
ATOM   3966  HD1 TRP A 260      41.714   9.863  21.378  1.00 23.35           H
ATOM   3967  HE1 TRP A 260      43.002  10.498  19.440  1.00 20.62           H
ATOM   3968  HE3 TRP A 260      43.745  13.976  23.093  1.00 26.15           H
ATOM   3969  HZ2 TRP A 260      44.707  12.553  18.731  1.00 22.06           H
ATOM   3970  HZ3 TRP A 260      45.181  15.197  21.713  1.00 26.17           H
ATOM   3971  HH2 TRP A 260      45.644  14.482  19.569  1.00 25.83           H
ATOM   3972  N   GLN A 261      41.776  11.894  26.713  1.00 19.56           N
ATOM   3973  CA  GLN A 261      40.888  11.987  27.864  1.00 19.62           C
ATOM   3974  C   GLN A 261      39.992  13.212  27.775  1.00 23.94           C
ATOM   3975  O   GLN A 261      40.445  14.314  27.456  1.00 21.20           O
ATOM   3976  CB  GLN A 261      41.676  12.031  29.173  1.00 22.82           C
ATOM   3977  CG  GLN A 261      40.778  12.013  30.394  1.00 21.15           C
ATOM   3978  CD  GLN A 261      41.566  12.021  31.688  1.00 30.40           C
ATOM   3979  OE1 GLN A 261      42.768  12.288  31.694  1.00 29.59           O
ATOM   3980  NE2 GLN A 261      40.893  11.701  32.791  1.00 34.00           N
ATOM   3981  H   GLN A 261      42.261  12.593  26.588  1.00 23.44           H
ATOM   3982  HA  GLN A 261      40.318  11.202  27.885  1.00 23.51           H
ATOM   3983  HB2 GLN A 261      42.260  11.258  29.217  1.00 27.35           H
ATOM   3984  HB3 GLN A 261      42.202  12.846  29.198  1.00 27.35           H
ATOM   3985  HG2 GLN A 261      40.210  12.799  30.382  1.00 25.35           H
ATOM   3986  HG3 GLN A 261      40.236  11.209  30.376  1.00 25.35           H
ATOM   3987 HE21 GLN A 261      40.057  11.505  32.744  1.00 40.77           H
ATOM   3988 HE22 GLN A 261      41.295  11.691  33.551  1.00 40.77           H
ATOM   3989  N   THR A 262      38.706  12.998  28.047  1.00 23.94           N
ATOM   3990  CA  THR A 262      37.740  14.081  28.223  1.00 24.14           C
ATOM   3991  C   THR A 262      36.924  13.740  29.464  1.00 26.98           C
ATOM   3992  O   THR A 262      36.223  12.714  29.503  1.00 20.07           O
ATOM   3993  CB  THR A 262      36.851  14.271  26.981  1.00 32.20           C
ATOM   3994  OG1 THR A 262      35.702  15.073  27.309  1.00 42.04           O
ATOM   3995  CG2 THR A 262      36.364  12.956  26.430  1.00 30.11           C
ATOM   3996  H   THR A 262      38.361  12.215  28.136  1.00 28.70           H
ATOM   3997  HA  THR A 262      38.214  14.911  28.388  1.00 28.93           H
ATOM   3998  HB  THR A 262      37.363  14.717  26.289  1.00 38.61           H
ATOM   3999  HG1 THR A 262      35.220  15.175  26.629  1.00 50.41           H
ATOM   4000 HG21 THR A 262      35.808  13.110  25.650  1.00 36.10           H
ATOM   4001 HG22 THR A 262      37.120  12.404  26.175  1.00 36.10           H
ATOM   4002 HG23 THR A 262      35.843  12.488  27.101  1.00 36.10           H
ATOM   4003  N   GLY A 263      37.069  14.567  30.493  1.00 28.52           N
ATOM   4004  CA  GLY A 263      36.444  14.270  31.765  1.00 26.73           C
ATOM   4005  C   GLY A 263      36.994  12.976  32.341  1.00 24.95           C
ATOM   4006  O   GLY A 263      38.209  12.782  32.473  1.00 23.26           O
ATOM   4007  H   GLY A 263      37.521  15.299  30.478  1.00 34.19           H
ATOM   4008  HA2 GLY A 263      36.615  14.990  32.392  1.00 32.04           H
ATOM   4009  HA3 GLY A 263      35.486  14.178  31.647  1.00 32.04           H
ATOM   4010  N   ASP A 264      36.085  12.081  32.706  1.00 24.19           N
ATOM   4011  CA  ASP A 264      36.417  10.766  33.223  1.00 23.10           C
ATOM   4012  C   ASP A 264      36.543   9.702  32.131  1.00 26.31           C
ATOM   4013  O   ASP A 264      36.768   8.535  32.455  1.00 21.74           O
ATOM   4014  CB  ASP A 264      35.336  10.326  34.219  1.00 26.84           C
ATOM   4015  H   ASP A 264      35.238  12.221  32.660  1.00 28.99           H
ATOM   4016  HA  ASP A 264      37.263  10.814  33.696  1.00 27.69           H
ATOM   4017  HB1 ASP A 264      35.260  10.994  34.918  1.00 32.18           H
ATOM   4018  HB3 ASP A 264      35.588   9.471  34.602  1.00 32.18           H
ATOM   4019  N   MET A 265      36.325  10.032  30.866  1.00 24.03           N
ATOM   4020  CA  MET A 265      36.353   8.996  29.842  1.00 22.98           C
ATOM   4021  C   MET A 265      37.640   9.065  29.034  1.00 20.08           C
ATOM   4022  O   MET A 265      38.254  10.125  28.862  1.00 22.22           O
ATOM   4023  CB  MET A 265      35.137   9.072  28.912  1.00 28.33           C
ATOM   4024  CG  MET A 265      35.291  10.004  27.729  1.00 39.88           C
ATOM   4025  SD  MET A 265      35.932   9.228  26.212  1.00 46.10           S
ATOM   4026  CE  MET A 265      34.418   8.873  25.372  1.00 40.15           C
ATOM   4027  H   MET A 265      36.162  10.826  30.578  1.00 28.80           H
ATOM   4028  HA  MET A 265      36.320   8.133  30.285  1.00 27.54           H
ATOM   4029  HB2 MET A 265      34.960   8.185  28.564  1.00 33.97           H
ATOM   4030  HB3 MET A 265      34.374   9.378  29.427  1.00 33.97           H
ATOM   4031  HG2 MET A 265      34.422  10.381  27.519  1.00 47.82           H
ATOM   4032  HG3 MET A 265      35.903  10.715  27.975  1.00 47.82           H
ATOM   4033  HE1 MET A 265      34.620   8.446  24.525  1.00 48.15           H
ATOM   4034  HE2 MET A 265      33.883   8.280  25.923  1.00 48.15           H
ATOM   4035  HE3 MET A 265      33.940   9.703  25.219  1.00 48.15           H
ATOM   4036  N   TYR A 266      38.040   7.907  28.546  1.00 18.12           N
ATOM   4037  CA  TYR A 266      39.203   7.745  27.693  1.00 19.97           C
ATOM   4038  C   TYR A 266      38.754   7.171  26.354  1.00 20.29           C
ATOM   4039  O   TYR A 266      37.924   6.260  26.313  1.00 20.23           O
ATOM   4040  CB  TYR A 266      40.217   6.825  28.347  1.00 21.12           C
ATOM   4041  CG  TYR A 266      40.704   7.334  29.687  1.00 19.76           C
ATOM   4042  CD1 TYR A 266      41.775   8.211  29.758  1.00 22.16           C
ATOM   4043  CD2 TYR A 266      40.081   6.947  30.876  1.00 26.67           C
ATOM   4044  CE1 TYR A 266      42.229   8.699  30.973  1.00 25.52           C
ATOM   4045  CE2 TYR A 266      40.532   7.425  32.112  1.00 30.98           C
ATOM   4046  CZ  TYR A 266      41.609   8.293  32.149  1.00 27.90           C
ATOM   4047  OH  TYR A 266      42.038   8.738  33.359  1.00 31.18           O
ATOM   4048  H   TYR A 266      37.634   7.165  28.703  1.00 21.71           H
ATOM   4049  HA  TYR A 266      39.619   8.608  27.539  1.00 23.93           H
ATOM   4050  HB2 TYR A 266      39.809   5.956  28.488  1.00 25.31           H
ATOM   4051  HB3 TYR A 266      40.987   6.738  27.763  1.00 25.31           H
ATOM   4052  HD1 TYR A 266      42.195   8.481  28.973  1.00 26.56           H
ATOM   4053  HD2 TYR A 266      39.361   6.360  30.846  1.00 31.97           H
ATOM   4054  HE1 TYR A 266      42.955   9.279  31.003  1.00 30.59           H
ATOM   4055  HE2 TYR A 266      40.118   7.156  32.900  1.00 37.14           H
ATOM   4056  HH  TYR A 266      41.567   8.407  33.971  1.00 37.38           H
ATOM   4057  N   GLN A 267      39.290   7.717  25.267  1.00 16.43           N
ATOM   4058  CA  GLN A 267      38.957   7.262  23.922  1.00 15.34           C
ATOM   4059  C   GLN A 267      39.950   6.195  23.468  1.00 18.58           C
ATOM   4060  O   GLN A 267      41.155   6.459  23.416  1.00 15.21           O
ATOM   4061  CB  GLN A 267      38.972   8.434  22.944  1.00 13.66           C
ATOM   4062  CG  GLN A 267      38.458   8.132  21.556  1.00 14.41           C
ATOM   4063  CD  GLN A 267      37.030   7.607  21.570  1.00 19.31           C
ATOM   4064  OE1 GLN A 267      36.120   8.287  22.011  1.00 16.48           O
ATOM   4065  NE2 GLN A 267      36.841   6.405  21.072  1.00 17.15           N
ATOM   4066  H   GLN A 267      39.859   8.362  25.284  1.00 19.68           H
ATOM   4067  HA  GLN A 267      38.068   6.874  23.923  1.00 18.38           H
ATOM   4068  HB2 GLN A 267      38.421   9.145  23.309  1.00 16.36           H
ATOM   4069  HB3 GLN A 267      39.886   8.747  22.855  1.00 16.36           H
ATOM   4070  HG2 GLN A 267      38.476   8.944  21.027  1.00 17.26           H
ATOM   4071  HG3 GLN A 267      39.023   7.456  21.149  1.00 17.26           H
ATOM   4072 HE21 GLN A 267      37.508   5.960  20.761  1.00 20.55           H
ATOM   4073 HE22 GLN A 267      36.052   6.065  21.058  1.00 20.55           H
ATOM   4074  N   GLY A 268      39.445   4.998  23.147  1.00 14.60           N
ATOM   4075  CA  GLY A 268      40.196   3.985  22.427  1.00 13.20           C
ATOM   4076  C   GLY A 268      39.954   3.996  20.935  1.00 16.57           C
ATOM   4077  O   GLY A 268      39.586   5.015  20.338  1.00 15.98           O
ATOM   4078  H   GLY A 268      38.645   4.750  23.346  1.00 17.49           H
ATOM   4079  HA2 GLY A 268      41.144   4.121  22.581  1.00 15.80           H
ATOM   4080  HA3 GLY A 268      39.956   3.108  22.766  1.00 15.80           H
ATOM   4081  N   LEU A 269      40.192   2.838  20.302  1.00 12.93           N
ATOM   4082  CA  LEU A 269      39.861   2.671  18.894  1.00 12.67           C
ATOM   4083  C   LEU A 269      38.510   1.978  18.881  1.00 15.00           C
ATOM   4084  O   LEU A 269      38.433   0.772  19.105  1.00 12.95           O
ATOM   4085  CB  LEU A 269      40.914   1.868  18.147  1.00 21.36           C
ATOM   4086  CG  LEU A 269      42.364   2.368  18.231  1.00 16.50           C
ATOM   4087  CD1 LEU A 269      43.269   1.453  17.396  1.00 18.24           C
ATOM   4088  CD2 LEU A 269      42.507   3.831  17.793  1.00 18.43           C
ATOM   4089  H   LEU A 269      40.543   2.144  20.668  1.00 15.48           H
ATOM   4090  HA  LEU A 269      39.772   3.539  18.472  1.00 15.17           H
ATOM   4091  HB2 LEU A 269      40.905   0.962  18.493  1.00 25.60           H
ATOM   4092  HB3 LEU A 269      40.672   1.853  17.208  1.00 25.60           H
ATOM   4093  HG  LEU A 269      42.658   2.309  19.154  1.00 19.77           H
ATOM   4094 HD11 LEU A 269      44.183   1.775  17.454  1.00 21.85           H
ATOM   4095 HD12 LEU A 269      43.214   0.550  17.746  1.00 21.85           H
ATOM   4096 HD13 LEU A 269      42.970   1.470  16.474  1.00 21.85           H
ATOM   4097 HD21 LEU A 269      43.438   4.093  17.866  1.00 22.08           H
ATOM   4098 HD22 LEU A 269      42.210   3.915  16.873  1.00 22.08           H
ATOM   4099 HD23 LEU A 269      41.960   4.388  18.370  1.00 22.08           H
ATOM   4100  N   GLY A 270      37.441   2.755  18.669  1.00 13.81           N
ATOM   4101  CA  GLY A 270      36.096   2.220  18.797  1.00 16.69           C
ATOM   4102  C   GLY A 270      35.611   2.186  20.231  1.00 14.78           C
ATOM   4103  O   GLY A 270      34.635   2.851  20.589  1.00 15.49           O
ATOM   4104  H   GLY A 270      37.474   3.586  18.451  1.00 16.53           H
ATOM   4105  HA2 GLY A 270      35.483   2.765  18.279  1.00 20.00           H
ATOM   4106  HA3 GLY A 270      36.074   1.316  18.445  1.00 20.00           H
ATOM   4107  N   TRP A 271      36.269   1.384  21.051  1.00 13.48           N
ATOM   4108  CA  TRP A 271      35.958   1.308  22.467  1.00 15.11           C
ATOM   4109  C   TRP A 271      36.204   2.649  23.168  1.00 19.84           C
ATOM   4110  O   TRP A 271      37.053   3.464  22.768  1.00 14.17           O
ATOM   4111  CB  TRP A 271      36.819   0.225  23.124  1.00 17.24           C
ATOM   4112  CG  TRP A 271      36.534  -1.187  22.690  1.00 20.48           C
ATOM   4113  CD1 TRP A 271      37.376  -2.045  22.037  1.00 16.21           C
ATOM   4114  CD2 TRP A 271      35.333  -1.920  22.933  1.00 14.40           C
ATOM   4115  NE1 TRP A 271      36.765  -3.249  21.840  1.00 16.24           N
ATOM   4116  CE2 TRP A 271      35.508  -3.205  22.374  1.00 15.80           C
ATOM   4117  CE3 TRP A 271      34.128  -1.614  23.559  1.00 16.71           C
ATOM   4118  CZ2 TRP A 271      34.515  -4.179  22.418  1.00 16.50           C
ATOM   4119  CZ3 TRP A 271      33.145  -2.590  23.615  1.00 14.76           C
ATOM   4120  CH2 TRP A 271      33.340  -3.843  23.038  1.00 15.56           C
ATOM   4121  H   TRP A 271      36.910   0.865  20.808  1.00 16.14           H
ATOM   4122  HA  TRP A 271      35.025   1.069  22.580  1.00 18.09           H
ATOM   4123  HB2 TRP A 271      37.750   0.408  22.921  1.00 20.66           H
ATOM   4124  HB3 TRP A 271      36.684   0.266  24.084  1.00 20.66           H
ATOM   4125  HD1 TRP A 271      38.236  -1.832  21.753  1.00 19.42           H
ATOM   4126  HE1 TRP A 271      37.110  -3.924  21.434  1.00 19.45           H
ATOM   4127  HE3 TRP A 271      33.986  -0.775  23.933  1.00 20.02           H
ATOM   4128  HZ2 TRP A 271      34.646  -5.023  22.051  1.00 19.77           H
ATOM   4129  HZ3 TRP A 271      32.330  -2.395  24.018  1.00 17.68           H
ATOM   4130  HH2 TRP A 271      32.660  -4.476  23.092  1.00 18.64           H
ATOM   4131  N   GLU A 272      35.430   2.866  24.227  1.00 15.30           N
ATOM   4132  CA  GLU A 272      35.589   3.969  25.159  1.00 19.01           C
ATOM   4133  C   GLU A 272      35.758   3.348  26.539  1.00 18.73           C
ATOM   4134  O   GLU A 272      35.274   2.238  26.780  1.00 17.46           O
ATOM   4135  CB  GLU A 272      34.395   4.893  25.092  1.00 20.10           C
ATOM   4136  CG  GLU A 272      34.264   5.569  23.741  1.00 18.66           C
ATOM   4137  CD  GLU A 272      32.880   6.129  23.480  1.00 23.33           C
ATOM   4138  OE1 GLU A 272      32.114   6.271  24.457  1.00 26.72           O
ATOM   4139  OE2 GLU A 272      32.562   6.386  22.298  1.00 24.88           O1-
ATOM   4140  H   GLU A 272      34.769   2.355  24.433  1.00 18.33           H
ATOM   4141  HA  GLU A 272      36.389   4.472  24.942  1.00 22.78           H
ATOM   4142  HB2 GLU A 272      33.588   4.380  25.252  1.00 24.08           H
ATOM   4143  HB3 GLU A 272      34.490   5.583  25.767  1.00 24.08           H
ATOM   4144  HG2 GLU A 272      34.896   6.303  23.695  1.00 22.35           H
ATOM   4145  HG3 GLU A 272      34.459   4.921  23.046  1.00 22.35           H
ATOM   4146  N   MET A 273      36.557   3.987  27.402  1.00 16.86           N
ATOM   4147  CA  MET A 273      36.917   3.379  28.678  1.00 15.48           C
ATOM   4148  C   MET A 273      36.890   4.394  29.820  1.00 19.50           C
ATOM   4149  O   MET A 273      37.135   5.581  29.625  1.00 20.69           O
ATOM   4150  CB  MET A 273      38.321   2.760  28.666  1.00 18.47           C
ATOM   4151  CG  MET A 273      38.550   1.605  27.703  1.00 23.29           C
ATOM   4152  SD  MET A 273      38.742   2.077  25.976  1.00 20.12           S
ATOM   4153  CE  MET A 273      40.052   3.285  26.071  1.00 20.19           C
ATOM   4154  H   MET A 273      36.899   4.765  27.269  1.00 20.20           H
ATOM   4155  HA  MET A 273      36.283   2.671  28.874  1.00 18.54           H
ATOM   4156  HB2 MET A 273      38.956   3.456  28.436  1.00 22.13           H
ATOM   4157  HB3 MET A 273      38.514   2.433  29.558  1.00 22.13           H
ATOM   4158  HG2 MET A 273      39.357   1.137  27.970  1.00 27.91           H
ATOM   4159  HG3 MET A 273      37.792   1.003  27.759  1.00 27.91           H
ATOM   4160  HE1 MET A 273      40.243   3.614  25.179  1.00 24.19           H
ATOM   4161  HE2 MET A 273      39.765   4.017  26.640  1.00 24.19           H
ATOM   4162  HE3 MET A 273      40.843   2.865  26.445  1.00 24.19           H
ATOM   4163  N   LEU A 274      36.565   3.901  31.011  1.00 20.89           N
ATOM   4164  CA  LEU A 274      36.647   4.657  32.261  1.00 25.33           C
ATOM   4165  C   LEU A 274      37.342   3.787  33.291  1.00 22.30           C
ATOM   4166  O   LEU A 274      37.345   2.558  33.192  1.00 20.35           O
ATOM   4167  CB  LEU A 274      35.280   5.080  32.816  1.00 23.97           C
ATOM   4168  CG  LEU A 274      34.449   6.047  31.986  1.00 23.00           C
ATOM   4169  CD1 LEU A 274      33.615   5.295  30.945  1.00 23.36           C
ATOM   4170  CD2 LEU A 274      33.583   6.897  32.866  1.00 29.23           C
ATOM   4171  H   LEU A 274      36.282   3.097  31.126  1.00 25.04           H
ATOM   4172  HA  LEU A 274      37.181   5.454  32.122  1.00 30.36           H
ATOM   4173  HB2 LEU A 274      34.746   4.280  32.938  1.00 28.73           H
ATOM   4174  HB3 LEU A 274      35.425   5.500  33.679  1.00 28.73           H
ATOM   4175  HG  LEU A 274      35.050   6.639  31.507  1.00 27.57           H
ATOM   4176 HD11 LEU A 274      33.097   5.937  30.433  1.00 27.99           H
ATOM   4177 HD12 LEU A 274      34.211   4.806  30.357  1.00 27.99           H
ATOM   4178 HD13 LEU A 274      33.021   4.680  31.401  1.00 27.99           H
ATOM   4179 HD21 LEU A 274      33.066   7.502  32.311  1.00 35.04           H
ATOM   4180 HD22 LEU A 274      32.988   6.323  33.373  1.00 35.04           H
ATOM   4181 HD23 LEU A 274      34.148   7.404  33.470  1.00 35.04           H
ATOM   4182  N   ASP A 275      37.972   4.425  34.265  1.00 23.06           N
ATOM   4183  CA  ASP A 275      38.581   3.655  35.338  1.00 25.05           C
ATOM   4184  C   ASP A 275      37.502   2.939  36.139  1.00 22.89           C
ATOM   4185  O   ASP A 275      36.431   3.493  36.410  1.00 22.03           O
ATOM   4186  CB  ASP A 275      39.402   4.566  36.265  1.00 30.02           C
ATOM   4187  CG  ASP A 275      40.662   5.103  35.588  1.00 31.70           C
ATOM   4188  OD1 ASP A 275      41.334   4.320  34.861  1.00 28.74           O
ATOM   4189  OD2 ASP A 275      40.966   6.299  35.774  1.00 36.01           O1-
ATOM   4190  H   ASP A 275      38.060   5.279  34.330  1.00 27.64           H
ATOM   4191  HA  ASP A 275      39.175   2.988  34.959  1.00 30.02           H
ATOM   4192  HB2 ASP A 275      38.857   5.323  36.530  1.00 35.99           H
ATOM   4193  HB3 ASP A 275      39.673   4.060  37.047  1.00 35.99           H
ATOM   4194  N   TRP A 276      37.793   1.708  36.514  1.00 25.45           N
ATOM   4195  CA  TRP A 276      36.970   0.945  37.446  1.00 28.21           C
ATOM   4196  C   TRP A 276      37.610   1.015  38.826  1.00 28.12           C
ATOM   4197  O   TRP A 276      38.832   0.850  38.939  1.00 24.91           O
ATOM   4198  CB  TRP A 276      36.846  -0.523  37.023  1.00 29.58           C
ATOM   4199  CG  TRP A 276      35.989  -1.341  37.967  1.00 31.75           C
ATOM   4200  CD1 TRP A 276      36.432  -2.192  38.951  1.00 33.34           C
ATOM   4201  CD2 TRP A 276      34.556  -1.365  38.035  1.00 34.08           C
ATOM   4202  NE1 TRP A 276      35.362  -2.736  39.625  1.00 37.99           N
ATOM   4203  CE2 TRP A 276      34.200  -2.249  39.086  1.00 37.71           C
ATOM   4204  CE3 TRP A 276      33.540  -0.714  37.333  1.00 34.89           C
ATOM   4205  CZ2 TRP A 276      32.879  -2.502  39.430  1.00 37.58           C
ATOM   4206  CZ3 TRP A 276      32.217  -0.980  37.675  1.00 36.09           C
ATOM   4207  CH2 TRP A 276      31.903  -1.861  38.719  1.00 36.37           C
ATOM   4208  H   TRP A 276      38.482   1.275  36.236  1.00 30.51           H
ATOM   4209  HA  TRP A 276      36.082   1.333  37.494  1.00 33.82           H
ATOM   4210  HB2 TRP A 276      36.443  -0.563  36.142  1.00 35.47           H
ATOM   4211  HB3 TRP A 276      37.730  -0.920  37.001  1.00 35.47           H
ATOM   4212  HD1 TRP A 276      37.325  -2.372  39.137  1.00 39.97           H
ATOM   4213  HE1 TRP A 276      35.414  -3.300  40.272  1.00 45.55           H
ATOM   4214  HE3 TRP A 276      33.742  -0.125  36.642  1.00 41.84           H
ATOM   4215  HZ2 TRP A 276      32.665  -3.092  40.117  1.00 45.06           H
ATOM   4216  HZ3 TRP A 276      31.530  -0.557  37.212  1.00 43.28           H
ATOM   4217  HH2 TRP A 276      31.011  -2.021  38.925  1.00 43.61           H
ATOM   4218  N   PRO A 277      36.833   1.255  39.892  1.00 31.89           N
ATOM   4219  CA  PRO A 277      35.374   1.436  39.888  1.00 33.19           C
ATOM   4220  C   PRO A 277      34.927   2.746  39.302  1.00 33.98           C
ATOM   4221  O   PRO A 277      35.625   3.744  39.380  1.00 32.97           O
ATOM   4222  CB  PRO A 277      35.010   1.372  41.368  1.00 35.59           C
ATOM   4223  CG  PRO A 277      36.224   1.816  42.055  1.00 32.05           C
ATOM   4224  CD  PRO A 277      37.348   1.217  41.271  1.00 33.00           C
ATOM   4225  HA  PRO A 277      34.943   0.706  39.417  1.00 39.79           H
ATOM   4226  HB2 PRO A 277      34.269   1.971  41.552  1.00 42.67           H
ATOM   4227  HB3 PRO A 277      34.787   0.460  41.613  1.00 42.67           H
ATOM   4228  HG2 PRO A 277      36.273   2.785  42.041  1.00 38.43           H
ATOM   4229  HG3 PRO A 277      36.225   1.484  42.967  1.00 38.43           H
ATOM   4230  HD2 PRO A 277      38.147   1.762  41.351  1.00 39.56           H
ATOM   4231  HD3 PRO A 277      37.508   0.302  41.550  1.00 39.56           H
ATOM   4232  N   VAL A 278      33.750   2.728  38.702  1.00 29.63           N
ATOM   4233  CA  VAL A 278      33.222   3.885  38.004  1.00 35.47           C
ATOM   4234  C   VAL A 278      32.097   4.440  38.843  1.00 36.05           C
ATOM   4235  O   VAL A 278      31.381   3.706  39.527  1.00 38.50           O
ATOM   4236  CB  VAL A 278      32.682   3.579  36.584  1.00 34.20           C
ATOM   4237  CG1 VAL A 278      33.771   3.163  35.661  1.00 40.18           C
ATOM   4238  CG2 VAL A 278      31.583   2.500  36.663  1.00 42.01           C
ATOM   4239  H   VAL A 278      33.229   2.044  38.685  1.00 35.52           H
ATOM   4240  HA  VAL A 278      33.913   4.562  37.930  1.00 42.53           H
ATOM   4241  HB  VAL A 278      32.280   4.384  36.223  1.00 41.00           H
ATOM   4242 HG11 VAL A 278      33.391   2.981  34.788  1.00 48.18           H
ATOM   4243 HG12 VAL A 278      34.421   3.880  35.598  1.00 48.18           H
ATOM   4244 HG13 VAL A 278      34.193   2.363  36.012  1.00 48.18           H
ATOM   4245 HG21 VAL A 278      31.255   2.318  35.768  1.00 50.38           H
ATOM   4246 HG22 VAL A 278      31.959   1.693  37.048  1.00 50.38           H
ATOM   4247 HG23 VAL A 278      30.860   2.827  37.221  1.00 50.38           H
ATOM   4248  N   ASN A 279      31.926   5.736  38.746  1.00 40.22           N
ATOM   4249  CA  ASN A 279      30.730   6.416  39.213  1.00 46.99           C
ATOM   4250  C   ASN A 279      29.601   6.130  38.220  1.00 41.40           C
ATOM   4251  O   ASN A 279      29.649   6.627  37.088  1.00 41.72           O
ATOM   4252  CB  ASN A 279      31.001   7.924  39.331  1.00 41.71           C
ATOM   4253  CG  ASN A 279      29.801   8.711  39.839  1.00 48.01           C
ATOM   4254  OD1 ASN A 279      28.655   8.384  39.550  1.00 53.33           O
ATOM   4255  ND2 ASN A 279      30.067   9.752  40.610  1.00 48.46           N
ATOM   4256  H   ASN A 279      32.506   6.268  38.400  1.00 48.23           H
ATOM   4257  HA  ASN A 279      30.475   6.074  40.085  1.00 56.35           H
ATOM   4258  HB2 ASN A 279      31.735   8.065  39.950  1.00 50.02           H
ATOM   4259  HB3 ASN A 279      31.237   8.271  38.456  1.00 50.02           H
ATOM   4260 HD21 ASN A 279      29.425  10.230  40.923  1.00 58.12           H
ATOM   4261 HD22 ASN A 279      30.883   9.951  40.797  1.00 58.12           H
ATOM   4262  N   PRO A 280      28.562   5.371  38.598  1.00 41.37           N
ATOM   4263  CA  PRO A 280      27.499   5.053  37.616  1.00 38.72           C
ATOM   4264  C   PRO A 280      26.850   6.276  36.994  1.00 42.66           C
ATOM   4265  O   PRO A 280      26.540   6.274  35.796  1.00 37.66           O
ATOM   4266  CB  PRO A 280      26.491   4.236  38.443  1.00 41.06           C
ATOM   4267  CG  PRO A 280      26.753   4.626  39.869  1.00 44.11           C
ATOM   4268  CD  PRO A 280      28.236   4.867  39.948  1.00 42.80           C
ATOM   4269  HA  PRO A 280      27.856   4.491  36.910  1.00 46.43           H
ATOM   4270  HB2 PRO A 280      25.587   4.472  38.183  1.00 49.24           H
ATOM   4271  HB3 PRO A 280      26.650   3.288  38.311  1.00 49.24           H
ATOM   4272  HG2 PRO A 280      26.263   5.435  40.082  1.00 52.90           H
ATOM   4273  HG3 PRO A 280      26.492   3.902  40.459  1.00 52.90           H
ATOM   4274  HD2 PRO A 280      28.436   5.539  40.619  1.00 51.32           H
ATOM   4275  HD3 PRO A 280      28.706   4.036  40.123  1.00 51.32           H
ATOM   4276  N   ASP A 281      26.643   7.338  37.776  1.00 45.65           N
ATOM   4277  CA  ASP A 281      26.095   8.572  37.217  1.00 49.69           C
ATOM   4278  C   ASP A 281      26.985   9.126  36.109  1.00 47.16           C
ATOM   4279  O   ASP A 281      26.497   9.810  35.199  1.00 43.63           O
ATOM   4280  CB  ASP A 281      25.895   9.599  38.342  1.00 47.90           C
ATOM   4281  CG  ASP A 281      24.713   9.247  39.243  1.00 54.26           C
ATOM   4282  OD1 ASP A 281      24.612   8.070  39.678  1.00 54.92           O
ATOM   4283  OD2 ASP A 281      23.874  10.143  39.500  1.00 61.92           O1-
ATOM   4284  H   ASP A 281      26.810   7.370  38.619  1.00 54.74           H
ATOM   4285  HA  ASP A 281      25.226   8.381  36.831  1.00 59.59           H
ATOM   4286  HB2 ASP A 281      26.694   9.628  38.891  1.00 57.45           H
ATOM   4287  HB3 ASP A 281      25.726  10.470  37.950  1.00 57.45           H
ATOM   4288  N   SER A 282      28.283   8.813  36.150  1.00 42.97           N
ATOM   4289  CA  SER A 282      29.208   9.286  35.126  1.00 46.09           C
ATOM   4290  C   SER A 282      28.969   8.574  33.792  1.00 46.11           C
ATOM   4291  O   SER A 282      28.866   9.220  32.742  1.00 37.17           O
ATOM   4292  CB  SER A 282      30.645   9.086  35.620  1.00 42.78           C
ATOM   4293  OG  SER A 282      31.575   9.701  34.754  1.00 53.96           O
ATOM   4294  H   SER A 282      28.648   8.329  36.760  1.00 51.53           H
ATOM   4295  HA  SER A 282      29.068  10.235  34.988  1.00 55.27           H
ATOM   4296  HB2 SER A 282      30.731   9.478  36.503  1.00 51.31           H
ATOM   4297  HB3 SER A 282      30.835   8.136  35.660  1.00 51.31           H
ATOM   4298  HG  SER A 282      32.356   9.582  35.039  1.00 64.72           H
ATOM   4299  N   ILE A 283      28.857   7.241  33.811  1.00 39.19           N
ATOM   4300  CA  ILE A 283      28.587   6.515  32.574  1.00 40.22           C
ATOM   4301  C   ILE A 283      27.131   6.680  32.150  1.00 44.93           C
ATOM   4302  O   ILE A 283      26.846   6.815  30.955  1.00 42.13           O
ATOM   4303  CB  ILE A 283      28.970   5.027  32.703  1.00 40.21           C
ATOM   4304  CG1 ILE A 283      28.499   4.417  34.027  1.00 39.83           C
ATOM   4305  CG2 ILE A 283      30.478   4.850  32.546  1.00 42.57           C
ATOM   4306  CD1 ILE A 283      28.730   2.912  34.110  1.00 37.68           C
ATOM   4307  H   ILE A 283      28.931   6.748  34.512  1.00 46.99           H
ATOM   4308  HA  ILE A 283      29.138   6.896  31.872  1.00 48.24           H
ATOM   4309  HB  ILE A 283      28.537   4.545  31.981  1.00 48.21           H
ATOM   4310 HG12 ILE A 283      28.984   4.834  34.757  1.00 47.76           H
ATOM   4311 HG13 ILE A 283      27.548   4.579  34.128  1.00 47.76           H
ATOM   4312 HG21 ILE A 283      30.695   3.908  32.630  1.00 51.06           H
ATOM   4313 HG22 ILE A 283      30.745   5.174  31.672  1.00 51.06           H
ATOM   4314 HG23 ILE A 283      30.929   5.357  33.239  1.00 51.06           H
ATOM   4315 HD11 ILE A 283      28.412   2.591  34.968  1.00 45.19           H
ATOM   4316 HD12 ILE A 283      28.243   2.479  33.392  1.00 45.19           H
ATOM   4317 HD13 ILE A 283      29.679   2.734  34.021  1.00 45.19           H
ATOM   4318  N   ILE A 284      26.182   6.662  33.105  1.00 43.32           N
ATOM   4319  CA  ILE A 284      24.758   6.700  32.739  1.00 40.18           C
ATOM   4320  C   ILE A 284      24.412   8.032  32.089  1.00 43.30           C
ATOM   4321  O   ILE A 284      23.940   8.089  30.947  1.00 41.12           O
ATOM   4322  CB  ILE A 284      23.853   6.437  33.959  1.00 38.74           C
ATOM   4323  CG1 ILE A 284      24.010   4.995  34.459  1.00 37.58           C
ATOM   4324  CG2 ILE A 284      22.383   6.717  33.590  1.00 32.17           C
ATOM   4325  CD1 ILE A 284      23.224   4.667  35.744  1.00 42.63           C
ATOM   4326  H   ILE A 284      26.334   6.630  33.951  1.00 51.95           H
ATOM   4327  HA  ILE A 284      24.586   6.001  32.089  1.00 48.19           H
ATOM   4328  HB  ILE A 284      24.113   7.041  34.672  1.00 46.46           H
ATOM   4329 HG12 ILE A 284      23.701   4.392  33.765  1.00 45.07           H
ATOM   4330 HG13 ILE A 284      24.949   4.831  34.640  1.00 45.07           H
ATOM   4331 HG21 ILE A 284      21.826   6.547  34.365  1.00 38.57           H
ATOM   4332 HG22 ILE A 284      22.298   7.643  33.317  1.00 38.57           H
ATOM   4333 HG23 ILE A 284      22.124   6.131  32.861  1.00 38.57           H
ATOM   4334 HD11 ILE A 284      23.383   3.741  35.983  1.00 51.13           H
ATOM   4335 HD12 ILE A 284      23.529   5.250  36.457  1.00 51.13           H
ATOM   4336 HD13 ILE A 284      22.279   4.810  35.580  1.00 51.13           H
ATOM   4337  N   ASN A 285      24.586   9.122  32.829  1.00 43.36           N
ATOM   4338  CA  ASN A 285      24.328  10.422  32.234  1.00 42.21           C
ATOM   4339  C   ASN A 285      25.298  10.673  31.088  1.00 44.48           C
ATOM   4340  O   ASN A 285      24.929  11.308  30.093  1.00 38.49           O
ATOM   4341  CB  ASN A 285      24.421  11.514  33.309  1.00 46.19           C
ATOM   4342  CG  ASN A 285      23.592  11.181  34.567  1.00 47.46           C
ATOM   4343  OD1 ASN A 285      22.444  10.728  34.475  1.00 48.49           O
ATOM   4344  ND2 ASN A 285      24.187  11.386  35.742  1.00 52.34           N
ATOM   4345  H   ASN A 285      24.843   9.136  33.649  1.00 52.00           H
ATOM   4346  HA  ASN A 285      23.428  10.432  31.873  1.00 50.62           H
ATOM   4347  HB2 ASN A 285      25.348  11.615  33.578  1.00 55.40           H
ATOM   4348  HB3 ASN A 285      24.089  12.348  32.942  1.00 55.40           H
ATOM   4349 HD21 ASN A 285      23.767  11.215  36.472  1.00 62.78           H
ATOM   4350 HD22 ASN A 285      24.991  11.689  35.769  1.00 62.78           H
ATOM   4351  N   GLY A 286      26.521  10.129  31.188  1.00 40.26           N
ATOM   4352  CA  GLY A 286      27.531  10.360  30.167  1.00 43.41           C
ATOM   4353  C   GLY A 286      27.181   9.760  28.815  1.00 44.93           C
ATOM   4354  O   GLY A 286      27.644  10.249  27.781  1.00 39.68           O
ATOM   4355  H   GLY A 286      26.781   9.626  31.836  1.00 48.28           H
ATOM   4356  HA2 GLY A 286      27.655  11.315  30.052  1.00 52.06           H
ATOM   4357  HA3 GLY A 286      28.373   9.977  30.459  1.00 52.06           H
ATOM   4358  N   SER A 287      26.363   8.698  28.797  1.00 46.85           N
ATOM   4359  CA  SER A 287      25.996   8.033  27.544  1.00 45.06           C
ATOM   4360  C   SER A 287      24.856   8.729  26.806  1.00 45.79           C
ATOM   4361  O   SER A 287      24.541   8.341  25.671  1.00 45.17           O
ATOM   4362  CB  SER A 287      25.596   6.571  27.801  1.00 44.21           C
ATOM   4363  OG  SER A 287      24.356   6.477  28.506  1.00 38.59           O
ATOM   4364  H   SER A 287      26.010   8.346  29.497  1.00 56.18           H
ATOM   4365  HA  SER A 287      26.768   8.029  26.957  1.00 54.03           H
ATOM   4366  HB2 SER A 287      25.505   6.117  26.948  1.00 53.02           H
ATOM   4367  HB3 SER A 287      26.289   6.145  28.328  1.00 53.02           H
ATOM   4368  HG  SER A 287      24.418   6.863  29.249  1.00 46.27           H
ATOM   4369  N   ASP A 288      24.217   9.720  27.424  1.00 41.83           N
ATOM   4370  CA  ASP A 288      23.150  10.447  26.760  1.00 45.65           C
ATOM   4371  C   ASP A 288      23.706  11.175  25.538  1.00 46.16           C
ATOM   4372  O   ASP A 288      24.770  11.800  25.604  1.00 46.24           O
ATOM   4373  CB  ASP A 288      22.515  11.432  27.748  1.00 50.75           C
ATOM   4374  CG  ASP A 288      21.162  11.954  27.277  1.00 50.67           C
ATOM   4375  OD1 ASP A 288      21.064  12.427  26.112  1.00 49.07           O
ATOM   4376  OD2 ASP A 288      20.207  11.892  28.088  1.00 46.57           O1-
ATOM   4377  H   ASP A 288      24.385   9.987  28.224  1.00 50.16           H
ATOM   4378  HA  ASP A 288      22.468   9.824  26.463  1.00 54.74           H
ATOM   4379  HB2 ASP A 288      22.383  10.984  28.599  1.00 60.87           H
ATOM   4380  HB3 ASP A 288      23.107  12.191  27.861  1.00 60.87           H
ATOM   4381  N   ASN A 289      23.000  11.057  24.418  1.00 47.73           N
ATOM   4382  CA  ASN A 289      23.353  11.745  23.180  1.00 49.24           C
ATOM   4383  C   ASN A 289      23.235  13.281  23.325  1.00 55.14           C
ATOM   4384  O   ASN A 289      23.917  14.052  22.626  1.00 57.87           O
ATOM   4385  CB  ASN A 289      22.448  11.243  22.040  1.00 48.45           C
ATOM   4386  CG  ASN A 289      22.737   9.792  21.636  1.00 51.96           C
ATOM   4387  OD1 ASN A 289      23.895   9.361  21.540  1.00 47.04           O
ATOM   4388  ND2 ASN A 289      21.676   9.036  21.394  1.00 50.64           N
ATOM   4389  H   ASN A 289      22.294  10.571  24.348  1.00 57.24           H
ATOM   4390  HA  ASN A 289      24.271  11.534  22.950  1.00 59.05           H
ATOM   4391  HB2 ASN A 289      22.584  11.803  21.260  1.00 58.10           H
ATOM   4392  HB3 ASN A 289      21.523  11.294  22.327  1.00 58.10           H
ATOM   4393 HD21 ASN A 289      21.777   8.214  21.163  1.00 60.73           H
ATOM   4394 HD22 ASN A 289      20.886   9.368  21.467  1.00 60.73           H
ATOM   4395  HC  ASN A 289      22.607  13.690  23.987  1.00 66.14           H
ATOM   4396  N   LEU A 293      27.885  13.103  22.221  1.00 37.49           N
ATOM   4397  CA  LEU A 293      27.841  13.608  20.829  1.00 45.59           C
ATOM   4398  C   LEU A 293      28.257  15.105  20.725  1.00 41.60           C
ATOM   4399  O   LEU A 293      28.377  15.645  19.619  1.00 39.06           O
ATOM   4400  CB  LEU A 293      26.433  13.423  20.206  1.00 44.20           C
ATOM   4401  CG  LEU A 293      25.821  12.012  20.103  1.00 43.18           C
ATOM   4402  CD1 LEU A 293      24.515  12.029  19.309  1.00 42.30           C
ATOM   4403  CD2 LEU A 293      26.792  11.023  19.481  1.00 40.30           C
ATOM   4404  H1  LEU A 293      27.797  12.147  22.217  1.00 44.96           H
ATOM   4405  H2  LEU A 293      27.163  13.488  22.724  1.00 44.96           H
ATOM   4406  HA  LEU A 293      28.466  13.094  20.295  1.00 54.68           H
ATOM   4407  HB2 LEU A 293      26.465  13.776  19.303  1.00 53.00           H
ATOM   4408  HB3 LEU A 293      25.811  13.956  20.727  1.00 53.00           H
ATOM   4409  HG  LEU A 293      25.616  11.698  20.998  1.00 51.78           H
ATOM   4410 HD11 LEU A 293      23.882  12.612  19.756  1.00 50.73           H
ATOM   4411 HD12 LEU A 293      24.694  12.358  18.414  1.00 50.73           H
ATOM   4412 HD13 LEU A 293      24.160  11.127  19.266  1.00 50.73           H
ATOM   4413 HD21 LEU A 293      27.022  11.327  18.589  1.00 48.33           H
ATOM   4414 HD22 LEU A 293      27.590  10.976  20.031  1.00 48.33           H
ATOM   4415 HD23 LEU A 293      26.369  10.152  19.436  1.00 48.33           H
ATOM   4416  N   ALA A 294      28.462  15.752  21.875  1.00 38.67           N
ATOM   4417  CA  ALA A 294      28.869  17.147  21.950  1.00 24.47           C
ATOM   4418  C   ALA A 294      30.321  17.302  21.495  1.00 25.53           C
ATOM   4419  O   ALA A 294      31.076  16.336  21.418  1.00 24.29           O
ATOM   4420  CB  ALA A 294      28.699  17.647  23.377  1.00 31.34           C
ATOM   4421  H   ALA A 294      28.367  15.386  22.648  1.00 46.38           H
ATOM   4422  HA  ALA A 294      28.306  17.680  21.367  1.00 29.33           H
ATOM   4423  HB1 ALA A 294      28.972  18.577  23.419  1.00 37.57           H
ATOM   4424  HB2 ALA A 294      27.767  17.563  23.631  1.00 37.57           H
ATOM   4425  HB3 ALA A 294      29.253  17.112  23.967  1.00 37.57           H
ATOM   4426  N   ALA A 295      30.729  18.539  21.220  1.00 28.66           N
ATOM   4427  CA  ALA A 295      32.144  18.829  21.023  1.00 22.91           C
ATOM   4428  C   ALA A 295      32.776  19.006  22.399  1.00 23.95           C
ATOM   4429  O   ALA A 295      32.333  19.848  23.181  1.00 26.34           O
ATOM   4430  CB  ALA A 295      32.350  20.072  20.166  1.00 24.27           C
ATOM   4431  H   ALA A 295      30.212  19.222  21.143  1.00 34.36           H
ATOM   4432  HA  ALA A 295      32.570  18.077  20.583  1.00 27.45           H
ATOM   4433  HB1 ALA A 295      33.302  20.228  20.061  1.00 29.10           H
ATOM   4434  HB2 ALA A 295      31.940  19.929  19.299  1.00 29.10           H
ATOM   4435  HB3 ALA A 295      31.937  20.831  20.607  1.00 29.10           H
ATOM   4436  N   ARG A 296      33.814  18.228  22.689  1.00 19.27           N
ATOM   4437  CA  ARG A 296      34.462  18.257  23.995  1.00 20.63           C
ATOM   4438  C   ARG A 296      35.965  18.375  23.795  1.00 23.52           C
ATOM   4439  O   ARG A 296      36.553  17.633  22.983  1.00 20.45           O
ATOM   4440  CB  ARG A 296      34.092  16.998  24.804  1.00 24.92           C
ATOM   4441  H   ARG A 296      34.166  17.668  22.139  1.00 23.09           H
ATOM   4442  HA  ARG A 296      34.157  19.035  24.487  1.00 24.72           H
ATOM   4443  HB1 ARG A 296      33.137  16.998  24.969  1.00 29.87           H
ATOM   4444  HB3 ARG A 296      34.574  17.011  25.646  1.00 29.87           H
ATOM   4445  N   PRO A 297      36.639  19.296  24.484  1.00 23.28           N
ATOM   4446  CA  PRO A 297      38.087  19.377  24.348  1.00 22.90           C
ATOM   4447  C   PRO A 297      38.749  18.136  24.929  1.00 22.92           C
ATOM   4448  O   PRO A 297      38.270  17.532  25.881  1.00 19.67           O
ATOM   4449  CB  PRO A 297      38.454  20.650  25.131  1.00 27.13           C
ATOM   4450  CG  PRO A 297      37.324  20.918  26.001  1.00 34.25           C
ATOM   4451  CD  PRO A 297      36.111  20.430  25.271  1.00 31.19           C
ATOM   4452  HA  PRO A 297      38.340  19.480  23.417  1.00 27.44           H
ATOM   4453  HB2 PRO A 297      39.256  20.490  25.653  1.00 32.52           H
ATOM   4454  HB3 PRO A 297      38.590  21.384  24.512  1.00 32.52           H
ATOM   4455  HG2 PRO A 297      37.436  20.436  26.835  1.00 41.07           H
ATOM   4456  HG3 PRO A 297      37.261  21.872  26.165  1.00 41.07           H
ATOM   4457  HD2 PRO A 297      35.437  20.124  25.898  1.00 37.39           H
ATOM   4458  HD3 PRO A 297      35.766  21.121  24.684  1.00 37.39           H
ATOM   4459  N   VAL A 298      39.853  17.744  24.330  1.00 24.66           N
ATOM   4460  CA  VAL A 298      40.526  16.526  24.749  1.00 20.10           C
ATOM   4461  C   VAL A 298      41.951  16.822  25.165  1.00 23.21           C
ATOM   4462  O   VAL A 298      42.625  17.693  24.607  1.00 21.18           O
ATOM   4463  CB  VAL A 298      40.526  15.445  23.653  1.00 21.96           C
ATOM   4464  CG1 VAL A 298      39.176  14.783  23.592  1.00 29.37           C
ATOM   4465  CG2 VAL A 298      40.911  16.012  22.325  1.00 23.94           C
ATOM   4466  H   VAL A 298      40.235  18.160  23.681  1.00 29.56           H
ATOM   4467  HA  VAL A 298      40.062  16.164  25.520  1.00 24.09           H
ATOM   4468  HB  VAL A 298      41.179  14.765  23.885  1.00 26.32           H
ATOM   4469 HG11 VAL A 298      39.188  14.105  22.899  1.00 35.21           H
ATOM   4470 HG12 VAL A 298      38.986  14.376  24.452  1.00 35.21           H
ATOM   4471 HG13 VAL A 298      38.506  15.454  23.388  1.00 35.21           H
ATOM   4472 HG21 VAL A 298      40.900  15.302  21.664  1.00 28.69           H
ATOM   4473 HG22 VAL A 298      40.276  16.703  22.081  1.00 28.69           H
ATOM   4474 HG23 VAL A 298      41.802  16.390  22.390  1.00 28.69           H
ATOM   4475  N   LYS A 299      42.407  16.045  26.142  1.00 18.58           N
ATOM   4476  CA  LYS A 299      43.795  16.006  26.553  1.00 19.96           C
ATOM   4477  C   LYS A 299      44.435  14.792  25.904  1.00 22.94           C
ATOM   4478  O   LYS A 299      43.934  13.671  26.053  1.00 20.73           O
ATOM   4479  CB  LYS A 299      43.892  15.932  28.079  1.00 25.14           C
ATOM   4480  CG  LYS A 299      45.272  15.885  28.605  1.00 31.63           C
ATOM   4481  CD  LYS A 299      45.275  15.754  30.145  1.00 38.83           C
ATOM   4482  CE  LYS A 299      46.712  15.630  30.693  1.00 46.88           C
ATOM   4483  NZ  LYS A 299      46.816  15.919  32.180  1.00 48.79           N1+
ATOM   4484  H   LYS A 299      41.907  15.512  26.596  1.00 22.26           H
ATOM   4485  HA  LYS A 299      44.253  16.805  26.248  1.00 23.92           H
ATOM   4486  HB2 LYS A 299      43.460  16.715  28.455  1.00 30.14           H
ATOM   4487  HB3 LYS A 299      43.435  15.131  28.380  1.00 30.14           H
ATOM   4488  HG2 LYS A 299      45.732  15.117  28.232  1.00 37.92           H
ATOM   4489  HG3 LYS A 299      45.735  16.704  28.367  1.00 37.92           H
ATOM   4490  HD2 LYS A 299      44.868  16.543  30.535  1.00 46.57           H
ATOM   4491  HD3 LYS A 299      44.782  14.959  30.400  1.00 46.57           H
ATOM   4492  HE2 LYS A 299      47.028  14.725  30.543  1.00 56.22           H
ATOM   4493  HE3 LYS A 299      47.282  16.261  30.226  1.00 56.22           H
ATOM   4494  HZ1 LYS A 299      47.661  15.835  32.448  1.00 58.52           H
ATOM   4495  HZ2 LYS A 299      46.541  16.749  32.349  1.00 58.52           H
ATOM   4496  HZ3 LYS A 299      46.309  15.348  32.637  1.00 58.52           H
ATOM   4497  N   ALA A 300      45.513  15.018  25.161  1.00 21.44           N
ATOM   4498  CA  ALA A 300      46.298  13.915  24.618  1.00 18.88           C
ATOM   4499  C   ALA A 300      46.933  13.138  25.761  1.00 21.42           C
ATOM   4500  O   ALA A 300      47.436  13.720  26.723  1.00 19.71           O
ATOM   4501  CB  ALA A 300      47.390  14.433  23.679  1.00 26.27           C
ATOM   4502  H   ALA A 300      45.811  15.799  24.957  1.00 25.69           H
ATOM   4503  HA  ALA A 300      45.719  13.317  24.119  1.00 22.62           H
ATOM   4504  HB1 ALA A 300      47.893  13.680  23.335  1.00 31.49           H
ATOM   4505  HB2 ALA A 300      46.974  14.916  22.948  1.00 31.49           H
ATOM   4506  HB3 ALA A 300      47.977  15.025  24.175  1.00 31.49           H
ATOM   4507  N   ILE A 301      46.906  11.825  25.657  1.00 21.17           N
ATOM   4508  CA  ILE A 301      47.630  10.953  26.574  1.00 17.89           C
ATOM   4509  C   ILE A 301      48.901  10.561  25.835  1.00 21.13           C
ATOM   4510  O   ILE A 301      48.848   9.792  24.874  1.00 17.57           O
ATOM   4511  CB  ILE A 301      46.783   9.742  26.982  1.00 15.61           C
ATOM   4512  CG1 ILE A 301      45.534  10.208  27.744  1.00 23.67           C
ATOM   4513  CG2 ILE A 301      47.540   8.800  27.867  1.00 18.34           C
ATOM   4514  CD1 ILE A 301      44.495   9.170  27.823  1.00 24.67           C
ATOM   4515  H   ILE A 301      46.468  11.400  25.051  1.00 25.37           H
ATOM   4516  HA  ILE A 301      47.873  11.447  27.373  1.00 21.44           H
ATOM   4517  HB  ILE A 301      46.506   9.269  26.183  1.00 18.70           H
ATOM   4518 HG12 ILE A 301      45.787  10.449  28.649  1.00 28.38           H
ATOM   4519 HG13 ILE A 301      45.155  10.977  27.289  1.00 28.38           H
ATOM   4520 HG21 ILE A 301      46.965   8.054  28.098  1.00 21.98           H
ATOM   4521 HG22 ILE A 301      48.322   8.481  27.391  1.00 21.98           H
ATOM   4522 HG23 ILE A 301      47.810   9.271  28.671  1.00 21.98           H
ATOM   4523 HD11 ILE A 301      43.735   9.521  28.312  1.00 29.57           H
ATOM   4524 HD12 ILE A 301      44.225   8.924  26.924  1.00 29.57           H
ATOM   4525 HD13 ILE A 301      44.857   8.396  28.283  1.00 29.57           H
ATOM   4526  N   THR A 302      50.035  11.126  26.258  1.00 17.45           N
ATOM   4527  CA  THR A 302      51.270  11.124  25.472  1.00 22.42           C
ATOM   4528  C   THR A 302      52.384  10.423  26.243  1.00 20.25           C
ATOM   4529  O   THR A 302      52.916  10.997  27.207  1.00 20.20           O
ATOM   4530  CB  THR A 302      51.676  12.560  25.138  1.00 21.95           C
ATOM   4531  OG1 THR A 302      50.615  13.193  24.425  1.00 24.28           O
ATOM   4532  CG2 THR A 302      52.983  12.591  24.294  1.00 25.01           C
ATOM   4533  H   THR A 302      50.114  11.526  27.016  1.00 20.91           H
ATOM   4534  HA  THR A 302      51.124  10.645  24.641  1.00 26.87           H
ATOM   4535  HB  THR A 302      51.839  13.044  25.963  1.00 26.31           H
ATOM   4536  HG1 THR A 302      50.828  13.983  24.236  1.00 29.10           H
ATOM   4537 HG21 THR A 302      53.225  13.508  24.091  1.00 29.97           H
ATOM   4538 HG22 THR A 302      53.707  12.175  24.788  1.00 29.97           H
ATOM   4539 HG23 THR A 302      52.852  12.109  23.462  1.00 29.97           H
ATOM   4540  N   PRO A 303      52.747   9.171  25.903  1.00 19.35           N
ATOM   4541  CA  PRO A 303      52.121   8.318  24.895  1.00 18.54           C
ATOM   4542  C   PRO A 303      50.863   7.613  25.427  1.00 20.40           C
ATOM   4543  O   PRO A 303      50.563   7.703  26.630  1.00 18.64           O
ATOM   4544  CB  PRO A 303      53.224   7.307  24.581  1.00 21.24           C
ATOM   4545  CG  PRO A 303      53.866   7.089  25.937  1.00 17.32           C
ATOM   4546  CD  PRO A 303      53.756   8.416  26.668  1.00 20.00           C
ATOM   4547  HA  PRO A 303      51.904   8.827  24.098  1.00 22.22           H
ATOM   4548  HB2 PRO A 303      52.836   6.485  24.240  1.00 25.46           H
ATOM   4549  HB3 PRO A 303      53.856   7.686  23.950  1.00 25.46           H
ATOM   4550  HG2 PRO A 303      53.386   6.395  26.416  1.00 20.75           H
ATOM   4551  HG3 PRO A 303      54.797   6.841  25.819  1.00 20.75           H
ATOM   4552  HD2 PRO A 303      53.451   8.274  27.577  1.00 23.96           H
ATOM   4553  HD3 PRO A 303      54.607   8.881  26.650  1.00 23.96           H
ATOM   4554  N   PRO A 304      50.132   6.918  24.558  1.00 21.85           N
ATOM   4555  CA  PRO A 304      48.902   6.258  25.017  1.00 19.70           C
ATOM   4556  C   PRO A 304      49.174   5.183  26.060  1.00 21.83           C
ATOM   4557  O   PRO A 304      50.157   4.447  25.978  1.00 21.78           O
ATOM   4558  CB  PRO A 304      48.315   5.660  23.734  1.00 17.22           C
ATOM   4559  CG  PRO A 304      48.859   6.557  22.614  1.00 23.53           C
ATOM   4560  CD  PRO A 304      50.288   6.831  23.086  1.00 21.64           C
ATOM   4561  HA  PRO A 304      48.283   6.911  25.380  1.00 23.60           H
ATOM   4562  HB2 PRO A 304      48.624   4.747  23.626  1.00 20.63           H
ATOM   4563  HB3 PRO A 304      47.346   5.696  23.767  1.00 20.63           H
ATOM   4564  HG2 PRO A 304      48.853   6.080  21.769  1.00 28.21           H
ATOM   4565  HG3 PRO A 304      48.342   7.377  22.560  1.00 28.21           H
ATOM   4566  HD2 PRO A 304      50.872   6.094  22.849  1.00 25.93           H
ATOM   4567  HD3 PRO A 304      50.609   7.674  22.728  1.00 25.93           H
ATOM   4568  N   THR A 305      48.264   5.084  27.049  1.00 22.71           N
ATOM   4569  CA  THR A 305      48.341   4.015  28.055  1.00 22.35           C
ATOM   4570  C   THR A 305      47.847   2.682  27.480  1.00 21.99           C
ATOM   4571  O   THR A 305      46.731   2.614  26.937  1.00 23.28           O
ATOM   4572  CB  THR A 305      47.510   4.403  29.272  1.00 19.36           C
ATOM   4573  OG1 THR A 305      47.806   5.759  29.632  1.00 23.15           O
ATOM   4574  CG2 THR A 305      47.775   3.429  30.455  1.00 21.12           C
ATOM   4575  H   THR A 305      47.600   5.620  27.155  1.00 27.22           H
ATOM   4576  HA  THR A 305      49.262   3.904  28.337  1.00 26.79           H
ATOM   4577  HB  THR A 305      46.570   4.340  29.042  1.00 23.20           H
ATOM   4578  HG1 THR A 305      48.622   5.835  29.816  1.00 27.75           H
ATOM   4579 HG21 THR A 305      47.241   3.687  31.222  1.00 25.31           H
ATOM   4580 HG22 THR A 305      47.541   2.524  30.197  1.00 25.31           H
ATOM   4581 HG23 THR A 305      48.713   3.454  30.701  1.00 25.31           H
ATOM   4582  N   PRO A 306      48.637   1.611  27.561  1.00 20.47           N
ATOM   4583  CA  PRO A 306      48.150   0.317  27.093  1.00 23.80           C
ATOM   4584  C   PRO A 306      46.906  -0.061  27.871  1.00 18.64           C
ATOM   4585  O   PRO A 306      46.675   0.424  28.980  1.00 20.27           O
ATOM   4586  CB  PRO A 306      49.322  -0.629  27.382  1.00 22.50           C
ATOM   4587  CG  PRO A 306      50.517   0.314  27.502  1.00 23.71           C
ATOM   4588  CD  PRO A 306      49.989   1.502  28.139  1.00 23.79           C
ATOM   4589  HA  PRO A 306      47.961   0.337  26.142  1.00 28.53           H
ATOM   4590  HB2 PRO A 306      49.169  -1.104  28.214  1.00 26.97           H
ATOM   4591  HB3 PRO A 306      49.440  -1.247  26.644  1.00 26.97           H
ATOM   4592  HG2 PRO A 306      51.203  -0.094  28.052  1.00 28.42           H
ATOM   4593  HG3 PRO A 306      50.861   0.522  26.619  1.00 28.42           H
ATOM   4594  HD2 PRO A 306      49.939   1.378  29.100  1.00 28.51           H
ATOM   4595  HD3 PRO A 306      50.522   2.278  27.906  1.00 28.51           H
ATOM   4596  N   ALA A 307      46.094  -0.926  27.263  1.00 19.85           N
ATOM   4597  CA  ALA A 307      44.822  -1.349  27.855  1.00 20.44           C
ATOM   4598  C   ALA A 307      44.933  -1.574  29.361  1.00 18.84           C
ATOM   4599  O   ALA A 307      45.746  -2.380  29.834  1.00 24.33           O
ATOM   4600  CB  ALA A 307      44.332  -2.619  27.164  1.00 23.83           C
ATOM   4601  H   ALA A 307      46.258  -1.285  26.499  1.00 23.78           H
ATOM   4602  HA  ALA A 307      44.161  -0.655  27.707  1.00 24.50           H
ATOM   4603  HB1 ALA A 307      43.490  -2.890  27.563  1.00 28.56           H
ATOM   4604  HB2 ALA A 307      44.207  -2.436  26.220  1.00 28.56           H
ATOM   4605  HB3 ALA A 307      44.994  -3.318  27.281  1.00 28.56           H
ATOM   4606  N   VAL A 308      44.121  -0.845  30.118  1.00 20.56           N
ATOM   4607  CA  VAL A 308      44.108  -0.933  31.583  1.00 23.78           C
ATOM   4608  C   VAL A 308      43.058  -1.967  32.005  1.00 25.77           C
ATOM   4609  O   VAL A 308      41.870  -1.814  31.700  1.00 21.41           O
ATOM   4610  CB  VAL A 308      43.811   0.438  32.214  1.00 23.20           C
ATOM   4611  CG1 VAL A 308      43.633   0.347  33.781  1.00 24.61           C
ATOM   4612  CG2 VAL A 308      44.907   1.452  31.828  1.00 24.08           C
ATOM   4613  H   VAL A 308      43.555  -0.279  29.804  1.00 24.64           H
ATOM   4614  HA  VAL A 308      44.976  -1.233  31.896  1.00 28.50           H
ATOM   4615  HB  VAL A 308      42.974   0.765  31.848  1.00 27.80           H
ATOM   4616 HG11 VAL A 308      43.448   1.233  34.130  1.00 29.49           H
ATOM   4617 HG12 VAL A 308      42.894  -0.248  33.981  1.00 29.49           H
ATOM   4618 HG13 VAL A 308      44.451   0.001  34.172  1.00 29.49           H
ATOM   4619 HG21 VAL A 308      44.702   2.309  32.235  1.00 28.86           H
ATOM   4620 HG22 VAL A 308      45.763   1.129  32.150  1.00 28.86           H
ATOM   4621 HG23 VAL A 308      44.929   1.541  30.862  1.00 28.86           H
ATOM   4622  N   ARG A 309      43.483  -2.995  32.742  1.00 23.19           N
ATOM   4623  CA  ARG A 309      42.557  -4.072  33.094  1.00 29.28           C
ATOM   4624  C   ARG A 309      41.452  -3.590  34.015  1.00 22.86           C
ATOM   4625  O   ARG A 309      40.306  -4.027  33.892  1.00 23.61           O
ATOM   4626  CB  ARG A 309      43.298  -5.239  33.733  1.00 32.40           C
ATOM   4627  CG  ARG A 309      43.894  -6.179  32.708  1.00 29.81           C
ATOM   4628  CD  ARG A 309      44.793  -7.247  33.299  1.00 45.37           C
ATOM   4629  NE  ARG A 309      44.058  -8.138  34.189  1.00 48.61           N
ATOM   4630  CZ  ARG A 309      43.240  -9.102  33.775  1.00 50.35           C
ATOM   4631  NH1 ARG A 309      43.050  -9.309  32.471  1.00 50.70           N
ATOM   4632  NH2 ARG A 309      42.606  -9.862  34.671  1.00 52.34           N1+
ATOM   4633  H   ARG A 309      44.282  -3.092  33.044  1.00 27.79           H
ATOM   4634  HA  ARG A 309      42.140  -4.399  32.281  1.00 35.11           H
ATOM   4635  HB2 ARG A 309      44.020  -4.894  34.281  1.00 38.85           H
ATOM   4636  HB3 ARG A 309      42.678  -5.746  34.281  1.00 38.85           H
ATOM   4637  HG2 ARG A 309      43.173  -6.627  32.239  1.00 35.74           H
ATOM   4638  HG3 ARG A 309      44.422  -5.662  32.081  1.00 35.74           H
ATOM   4639  HD2 ARG A 309      45.172  -7.779  32.582  1.00 54.41           H
ATOM   4640  HD3 ARG A 309      45.499  -6.822  33.811  1.00 54.41           H
ATOM   4641  HE  ARG A 309      44.159  -8.033  35.036  1.00 58.30           H
ATOM   4642 HH11 ARG A 309      43.458  -8.818  31.894  1.00 60.81           H
ATOM   4643 HH12 ARG A 309      42.521  -9.933  32.207  1.00 60.81           H
ATOM   4644 HH21 ARG A 309      42.729  -9.729  35.511  1.00 62.77           H
ATOM   4645 HH22 ARG A 309      42.078 -10.488  34.407  1.00 62.77           H
ATOM   4646  N   ALA A 310      41.768  -2.726  34.971  1.00 26.40           N
ATOM   4647  CA  ALA A 310      40.746  -2.135  35.825  1.00 24.01           C
ATOM   4648  C   ALA A 310      39.980  -1.021  35.106  1.00 29.41           C
ATOM   4649  O   ALA A 310      40.022   0.157  35.480  1.00 26.85           O
ATOM   4650  CB  ALA A 310      41.373  -1.608  37.112  1.00 34.26           C
ATOM   4651  H   ALA A 310      42.568  -2.465  35.146  1.00 31.64           H
ATOM   4652  HA  ALA A 310      40.107  -2.823  36.068  1.00 28.78           H
ATOM   4653  HB1 ALA A 310      40.678  -1.220  37.665  1.00 41.08           H
ATOM   4654  HB2 ALA A 310      41.797  -2.344  37.580  1.00 41.08           H
ATOM   4655  HB3 ALA A 310      42.033  -0.934  36.888  1.00 41.08           H
ATOM   4656  N   SER A 311      39.226  -1.412  34.077  1.00 22.72           N
ATOM   4657  CA  SER A 311      38.442  -0.445  33.332  1.00 20.00           C
ATOM   4658  C   SER A 311      37.029  -0.956  33.158  1.00 20.31           C
ATOM   4659  O   SER A 311      36.797  -2.161  33.081  1.00 21.54           O
ATOM   4660  CB  SER A 311      38.977  -0.164  31.936  1.00 20.73           C
ATOM   4661  OG  SER A 311      40.324   0.273  31.950  1.00 24.39           O
ATOM   4662  H   SER A 311      39.156  -2.222  33.797  1.00 27.23           H
ATOM   4663  HA  SER A 311      38.409   0.391  33.823  1.00 23.96           H
ATOM   4664  HB2 SER A 311      38.920  -0.978  31.411  1.00 24.84           H
ATOM   4665  HB3 SER A 311      38.431   0.527  31.527  1.00 24.84           H
ATOM   4666  HG  SER A 311      40.813  -0.316  32.297  1.00 29.24           H
ATOM   4667  N   TRP A 312      36.118  -0.002  33.047  1.00 14.99           N
ATOM   4668  CA  TRP A 312      34.819  -0.187  32.424  1.00 24.05           C
ATOM   4669  C   TRP A 312      34.969   0.147  30.940  1.00 20.51           C
ATOM   4670  O   TRP A 312      35.113   1.317  30.575  1.00 18.58           O
ATOM   4671  CB  TRP A 312      33.820   0.739  33.090  1.00 19.80           C
ATOM   4672  CG  TRP A 312      32.431   0.708  32.534  1.00 22.19           C
ATOM   4673  CD1 TRP A 312      31.936   1.413  31.470  1.00 21.99           C
ATOM   4674  CD2 TRP A 312      31.351  -0.071  33.038  1.00 20.68           C
ATOM   4675  NE1 TRP A 312      30.609   1.114  31.289  1.00 22.34           N
ATOM   4676  CE2 TRP A 312      30.229   0.202  32.242  1.00 23.27           C
ATOM   4677  CE3 TRP A 312      31.226  -0.971  34.098  1.00 21.87           C
ATOM   4678  CZ2 TRP A 312      28.992  -0.389  32.478  1.00 23.01           C
ATOM   4679  CZ3 TRP A 312      30.002  -1.563  34.317  1.00 24.78           C
ATOM   4680  CH2 TRP A 312      28.907  -1.276  33.511  1.00 20.15           C
ATOM   4681  H   TRP A 312      36.237   0.799  33.338  1.00 17.96           H
ATOM   4682  HA  TRP A 312      34.524  -1.106  32.521  1.00 28.83           H
ATOM   4683  HB2 TRP A 312      33.762   0.500  34.029  1.00 23.73           H
ATOM   4684  HB3 TRP A 312      34.146   1.649  33.008  1.00 23.73           H
ATOM   4685  HD1 TRP A 312      32.426   2.007  30.949  1.00 26.36           H
ATOM   4686  HE1 TRP A 312      30.101   1.442  30.678  1.00 26.77           H
ATOM   4687  HE3 TRP A 312      31.954  -1.168  34.643  1.00 26.21           H
ATOM   4688  HZ2 TRP A 312      28.258  -0.206  31.937  1.00 27.57           H
ATOM   4689  HZ3 TRP A 312      29.906  -2.167  35.018  1.00 29.71           H
ATOM   4690  HH2 TRP A 312      28.094  -1.692  33.686  1.00 24.15           H
ATOM   4691  N   VAL A 313      34.941  -0.869  30.091  1.00 18.01           N
ATOM   4692  CA  VAL A 313      35.069  -0.697  28.647  1.00 15.52           C
ATOM   4693  C   VAL A 313      33.688  -0.847  28.033  1.00 19.56           C
ATOM   4694  O   VAL A 313      33.000  -1.840  28.295  1.00 18.71           O
ATOM   4695  CB  VAL A 313      36.038  -1.730  28.058  1.00 15.48           C
ATOM   4696  CG1 VAL A 313      36.317  -1.446  26.595  1.00 15.24           C
ATOM   4697  CG2 VAL A 313      37.324  -1.802  28.897  1.00 21.22           C
ATOM   4698  H   VAL A 313      34.847  -1.690  30.330  1.00 21.58           H
ATOM   4699  HA  VAL A 313      35.404   0.192  28.450  1.00 18.59           H
ATOM   4700  HB  VAL A 313      35.616  -2.602  28.105  1.00 18.54           H
ATOM   4701 HG11 VAL A 313      36.931  -2.115  26.255  1.00 18.25           H
ATOM   4702 HG12 VAL A 313      35.482  -1.482  26.102  1.00 18.25           H
ATOM   4703 HG13 VAL A 313      36.712  -0.563  26.515  1.00 18.25           H
ATOM   4704 HG21 VAL A 313      37.919  -2.461  28.505  1.00 25.43           H
ATOM   4705 HG22 VAL A 313      37.749  -0.930  28.897  1.00 25.43           H
ATOM   4706 HG23 VAL A 313      37.095  -2.060  29.803  1.00 25.43           H
ATOM   4707  N   HIS A 314      33.276   0.104  27.201  1.00 16.37           N
ATOM   4708  CA  HIS A 314      31.917  -0.006  26.698  1.00 16.73           C
ATOM   4709  C   HIS A 314      31.728   0.687  25.353  1.00 16.74           C
ATOM   4710  O   HIS A 314      32.586   1.436  24.873  1.00 16.09           O
ATOM   4711  CB  HIS A 314      30.930   0.521  27.755  1.00 18.55           C
ATOM   4712  CG  HIS A 314      30.928   2.013  27.922  1.00 23.50           C
ATOM   4713  ND1 HIS A 314      29.849   2.686  28.451  1.00 21.40           N
ATOM   4714  CD2 HIS A 314      31.864   2.958  27.653  1.00 21.90           C
ATOM   4715  CE1 HIS A 314      30.112   3.980  28.487  1.00 26.98           C
ATOM   4716  NE2 HIS A 314      31.333   4.169  28.022  1.00 23.13           N
ATOM   4717  H   HIS A 314      33.732   0.780  26.928  1.00 19.61           H
ATOM   4718  HA  HIS A 314      31.719  -0.946  26.565  1.00 20.05           H
ATOM   4719  HB2 HIS A 314      31.156   0.130  28.613  1.00 22.23           H
ATOM   4720  HB3 HIS A 314      30.033   0.253  27.501  1.00 22.23           H
ATOM   4721  HD2 HIS A 314      32.709   2.813  27.293  1.00 26.24           H
ATOM   4722  HE1 HIS A 314      29.541   4.642  28.804  1.00 32.34           H
ATOM   4723  HE2 HIS A 314      31.725   4.930  27.946  1.00 27.72           H
ATOM   4724  N   LYS A 315      30.565   0.415  24.752  1.00 15.40           N
ATOM   4725  CA  LYS A 315      30.115   1.069  23.521  1.00 14.78           C
ATOM   4726  C   LYS A 315      28.602   0.931  23.428  1.00 18.38           C
ATOM   4727  O   LYS A 315      28.073  -0.182  23.568  1.00 12.42           O
ATOM   4728  CB  LYS A 315      30.760   0.464  22.281  1.00 12.09           C
ATOM   4729  CG  LYS A 315      30.565   1.317  21.042  1.00 14.81           C
ATOM   4730  CD  LYS A 315      31.369   2.621  21.068  1.00 18.97           C
ATOM   4731  CE  LYS A 315      30.949   3.489  19.931  1.00 22.03           C
ATOM   4732  NZ  LYS A 315      29.630   4.121  20.199  1.00 21.12           N1+
ATOM   4733  H   LYS A 315      30.004  -0.164  25.050  1.00 18.44           H
ATOM   4734  HA  LYS A 315      30.338   2.013  23.555  1.00 17.71           H
ATOM   4735  HB2 LYS A 315      31.713   0.370  22.434  1.00 14.48           H
ATOM   4736  HB3 LYS A 315      30.364  -0.406  22.112  1.00 14.48           H
ATOM   4737  HG2 LYS A 315      30.847   0.810  20.264  1.00 17.74           H
ATOM   4738  HG3 LYS A 315      29.626   1.548  20.963  1.00 17.74           H
ATOM   4739  HD2 LYS A 315      31.198   3.093  21.898  1.00 22.73           H
ATOM   4740  HD3 LYS A 315      32.314   2.424  20.975  1.00 22.73           H
ATOM   4741  HE2 LYS A 315      31.604   4.193  19.804  1.00 26.41           H
ATOM   4742  HE3 LYS A 315      30.871   2.951  19.127  1.00 26.41           H
ATOM   4743  HZ1 LYS A 315      29.394   4.635  19.512  1.00 25.32           H
ATOM   4744  HZ2 LYS A 315      29.011   3.493  20.317  1.00 25.32           H
ATOM   4745  HZ3 LYS A 315      29.678   4.623  20.933  1.00 25.32           H
ATOM   4746  N   THR A 316      27.921   2.055  23.212  1.00 18.13           N
ATOM   4747  CA  THR A 316      26.512   2.077  22.841  1.00 20.04           C
ATOM   4748  C   THR A 316      26.384   2.100  21.313  1.00 18.91           C
ATOM   4749  O   THR A 316      27.282   2.560  20.598  1.00 18.56           O
ATOM   4750  CB  THR A 316      25.789   3.313  23.397  1.00 23.42           C
ATOM   4751  OG1 THR A 316      26.311   4.487  22.742  1.00 25.28           O
ATOM   4752  CG2 THR A 316      25.954   3.468  24.882  1.00 25.00           C
ATOM   4753  H   THR A 316      28.268   2.840  23.276  1.00 21.73           H
ATOM   4754  HA  THR A 316      26.073   1.281  23.179  1.00 24.01           H
ATOM   4755  HB  THR A 316      24.841   3.239  23.205  1.00 28.07           H
ATOM   4756  HG1 THR A 316      27.136   4.554  22.887  1.00 30.30           H
ATOM   4757 HG21 THR A 316      25.483   4.258  25.188  1.00 29.96           H
ATOM   4758 HG22 THR A 316      25.595   2.691  25.338  1.00 29.96           H
ATOM   4759 HG23 THR A 316      26.894   3.556  25.104  1.00 29.96           H
ATOM   4760  N   GLY A 317      25.254   1.613  20.820  1.00 16.72           N
ATOM   4761  CA  GLY A 317      24.976   1.652  19.386  1.00 18.23           C
ATOM   4762  C   GLY A 317      23.489   1.629  19.108  1.00 21.10           C
ATOM   4763  O   GLY A 317      22.700   1.088  19.891  1.00 21.86           O
ATOM   4764  H   GLY A 317      24.631   1.253  21.291  1.00 20.03           H
ATOM   4765  HA2 GLY A 317      25.351   2.460  19.003  1.00 21.84           H
ATOM   4766  HA3 GLY A 317      25.385   0.885  18.954  1.00 21.84           H
ATOM   4767  N   ALA A 318      23.098   2.202  17.973  1.00 19.09           N
ATOM   4768  CA  ALA A 318      21.698   2.170  17.562  1.00 19.73           C
ATOM   4769  C   ALA A 318      21.616   2.224  16.049  1.00 20.97           C
ATOM   4770  O   ALA A 318      22.596   2.523  15.376  1.00 17.85           O
ATOM   4771  CB  ALA A 318      20.903   3.330  18.172  1.00 21.72           C
ATOM   4772  H   ALA A 318      23.619   2.613  17.427  1.00 22.87           H
ATOM   4773  HA  ALA A 318      21.297   1.338  17.858  1.00 23.64           H
ATOM   4774  HB1 ALA A 318      19.982   3.271  17.875  1.00 26.04           H
ATOM   4775  HB2 ALA A 318      20.944   3.265  19.139  1.00 26.04           H
ATOM   4776  HB3 ALA A 318      21.293   4.168  17.880  1.00 26.04           H
ATOM   4777  N   THR A 319      20.434   1.872  15.526  1.00 17.26           N
ATOM   4778  CA  THR A 319      20.008   2.246  14.187  1.00 20.52           C
ATOM   4779  C   THR A 319      18.587   2.766  14.297  1.00 19.87           C
ATOM   4780  O   THR A 319      18.076   2.899  15.403  1.00 19.22           O
ATOM   4781  CB  THR A 319      20.066   1.067  13.220  1.00 19.26           C
ATOM   4782  OG1 THR A 319      19.147   0.069  13.677  1.00 16.90           O
ATOM   4783  CG2 THR A 319      21.491   0.491  13.130  1.00 22.41           C
ATOM   4784  H   THR A 319      19.850   1.402  15.947  1.00 20.67           H
ATOM   4785  HA  THR A 319      20.575   2.956  13.848  1.00 24.59           H
ATOM   4786  HB  THR A 319      19.802   1.365  12.336  1.00 23.08           H
ATOM   4787  HG1 THR A 319      19.160  -0.592  13.160  1.00 20.25           H
ATOM   4788 HG21 THR A 319      21.508  -0.256  12.512  1.00 26.86           H
ATOM   4789 HG22 THR A 319      22.105   1.174  12.817  1.00 26.86           H
ATOM   4790 HG23 THR A 319      21.780   0.184  14.004  1.00 26.86           H
ATOM   4791  N   GLY A 320      17.929   3.060  13.174  1.00 20.21           N
ATOM   4792  CA  GLY A 320      16.571   3.555  13.258  1.00 23.52           C
ATOM   4793  C   GLY A 320      15.689   2.642  14.087  1.00 20.33           C
ATOM   4794  O   GLY A 320      14.789   3.107  14.792  1.00 20.71           O
ATOM   4795  H   GLY A 320      18.243   2.983  12.377  1.00 24.21           H
ATOM   4796  HA2 GLY A 320      16.571   4.436  13.662  1.00 28.19           H
ATOM   4797  HA3 GLY A 320      16.194   3.623  12.366  1.00 28.19           H
ATOM   4798  N   GLY A 321      15.977   1.351  14.067  1.00 16.55           N
ATOM   4799  CA  GLY A 321      15.112   0.353  14.643  1.00 19.00           C
ATOM   4800  C   GLY A 321      15.722  -0.538  15.693  1.00 17.91           C
ATOM   4801  O   GLY A 321      15.057  -1.487  16.117  1.00 15.45           O
ATOM   4802  H   GLY A 321      16.689   1.024  13.713  1.00 19.83           H
ATOM   4803  HA2 GLY A 321      14.349   0.800  15.044  1.00 22.77           H
ATOM   4804  HA3 GLY A 321      14.780  -0.217  13.932  1.00 22.77           H
ATOM   4805  N   PHE A 322      16.956  -0.258  16.130  1.00 22.80           N
ATOM   4806  CA  PHE A 322      17.666  -1.135  17.048  1.00 17.97           C
ATOM   4807  C   PHE A 322      18.393  -0.301  18.096  1.00 18.24           C
ATOM   4808  O   PHE A 322      18.755   0.849  17.859  1.00 19.61           O
ATOM   4809  CB  PHE A 322      18.687  -2.023  16.319  1.00 16.45           C
ATOM   4810  CG  PHE A 322      18.078  -3.125  15.483  1.00 15.13           C
ATOM   4811  CD1 PHE A 322      17.630  -2.892  14.192  1.00 16.95           C
ATOM   4812  CD2 PHE A 322      17.984  -4.402  15.999  1.00 15.84           C
ATOM   4813  CE1 PHE A 322      17.063  -3.937  13.444  1.00 15.59           C
ATOM   4814  CE2 PHE A 322      17.437  -5.429  15.271  1.00 14.18           C
ATOM   4815  CZ  PHE A 322      16.974  -5.206  13.987  1.00 16.47           C
ATOM   4816  H   PHE A 322      17.401   0.443  15.904  1.00 27.33           H
ATOM   4817  HA  PHE A 322      17.029  -1.710  17.502  1.00 21.53           H
ATOM   4818  HB2 PHE A 322      19.216  -1.465  15.728  1.00 19.71           H
ATOM   4819  HB3 PHE A 322      19.264  -2.438  16.979  1.00 19.71           H
ATOM   4820  HD1 PHE A 322      17.684  -2.038  13.829  1.00 20.30           H
ATOM   4821  HD2 PHE A 322      18.286  -4.567  16.862  1.00 18.97           H
ATOM   4822  HE1 PHE A 322      16.759  -3.778  12.580  1.00 18.67           H
ATOM   4823  HE2 PHE A 322      17.379  -6.279  15.642  1.00 16.99           H
ATOM   4824  HZ  PHE A 322      16.606  -5.903  13.493  1.00 19.73           H
ATOM   4825  N   GLY A 323      18.655  -0.930  19.240  1.00 20.23           N
ATOM   4826  CA  GLY A 323      19.428  -0.345  20.317  1.00 16.83           C
ATOM   4827  C   GLY A 323      20.287  -1.416  20.961  1.00 20.25           C
ATOM   4828  O   GLY A 323      19.797  -2.491  21.332  1.00 19.29           O
ATOM   4829  H   GLY A 323      18.383  -1.727  19.415  1.00 24.25           H
ATOM   4830  HA2 GLY A 323      20.001   0.357  19.973  1.00 20.16           H
ATOM   4831  HA3 GLY A 323      18.834   0.030  20.987  1.00 20.16           H
ATOM   4832  N   SER A 324      21.567  -1.137  21.129  1.00 14.90           N
ATOM   4833  CA  SER A 324      22.506  -2.138  21.602  1.00 14.47           C
ATOM   4834  C   SER A 324      23.508  -1.498  22.560  1.00 21.46           C
ATOM   4835  O   SER A 324      23.802  -0.302  22.496  1.00 18.29           O
ATOM   4836  CB  SER A 324      23.232  -2.819  20.419  1.00 17.98           C
ATOM   4837  OG  SER A 324      24.137  -1.898  19.812  1.00 34.99           O
ATOM   4838  H   SER A 324      21.921  -0.369  20.973  1.00 17.85           H
ATOM   4839  HA  SER A 324      22.021  -2.821  22.089  1.00 17.33           H
ATOM   4840  HB2 SER A 324      23.728  -3.585  20.747  1.00 21.55           H
ATOM   4841  HB3 SER A 324      22.576  -3.101  19.763  1.00 21.55           H
ATOM   4842  HG  SER A 324      24.533  -2.266  19.168  1.00 41.96           H
ATOM   4843  N   TYR A 325      24.052  -2.325  23.440  1.00 17.20           N
ATOM   4844  CA  TYR A 325      25.061  -1.886  24.384  1.00 15.92           C
ATOM   4845  C   TYR A 325      25.933  -3.064  24.774  1.00 18.69           C
ATOM   4846  O   TYR A 325      25.438  -4.183  24.974  1.00 16.59           O
ATOM   4847  CB  TYR A 325      24.399  -1.262  25.617  1.00 16.76           C
ATOM   4848  CG  TYR A 325      25.341  -0.709  26.639  1.00 20.10           C
ATOM   4849  CD1 TYR A 325      26.114   0.412  26.371  1.00 18.99           C
ATOM   4850  CD2 TYR A 325      25.451  -1.292  27.880  1.00 18.85           C
ATOM   4851  CE1 TYR A 325      26.965   0.927  27.297  1.00 20.57           C
ATOM   4852  CE2 TYR A 325      26.288  -0.767  28.825  1.00 17.16           C
ATOM   4853  CZ  TYR A 325      27.054   0.342  28.522  1.00 22.92           C
ATOM   4854  OH  TYR A 325      27.904   0.882  29.441  1.00 22.53           O
ATOM   4855  H   TYR A 325      23.849  -3.158  23.509  1.00 20.61           H
ATOM   4856  HA  TYR A 325      25.623  -1.214  23.965  1.00 19.07           H
ATOM   4857  HB2 TYR A 325      23.827  -0.535  25.324  1.00 20.08           H
ATOM   4858  HB3 TYR A 325      23.861  -1.941  26.053  1.00 20.08           H
[truncated: 568,977 more chars]
