# Supplementary material for: High-throughput quantum-mechanics/molecular-mechanics (ONIOM) macromolecular crystallographic refinement with PHENIX/DivCon: the impact of mixed Hamiltonian methods on ligand and protein structure
Source: Acta Crystallogr D Struct Biol. 2018 Oct 29;74(Pt 11):1063–77. doi: 10.1107/S2059798318012913 (PMC6213575; doi:10.1107/S2059798318012913)
Supplement: Supplementary file 4 [file d-74-01063-sup4.gz › results_PHENIX/1L7F-H_refine_001.pdb]

REMARK Date 2017-01-13 Time 10:03:27 EST -0500 (1484319807.02 s)
REMARK PHENIX refinement
REMARK 
REMARK ****************** INPUT FILES AND LABELS ******************************
REMARK Reflections:
REMARK   file name      : 1L7F.mtz
REMARK   labels         : ['F-obs,SIGF-obs']
REMARK R-free flags:
REMARK   file name      : 1L7F.mtz
REMARK   label          : R-free-flags
REMARK   test_flag_value: 0
REMARK Model file name(s): 
REMARK   /home/oleg/TEST/PDB_LIGANDS_1/astex/full_set/astex_7.1.1-b4015.17_qbOff_moe/1L7F/local/1L7F-H.pdb
REMARK 
REMARK ******************** REFINEMENT SUMMARY: QUICK FACTS *******************
REMARK Start: r_work = 0.1476 r_free = 0.1777 bonds = 0.013 angles = 2.015
REMARK Final: r_work = 0.1324 r_free = 0.1680 bonds = 0.010 angles = 1.162
REMARK ************************************************************************
REMARK 
REMARK ****************** REFINEMENT STATISTICS STEP BY STEP ******************
REMARK leading digit, like 1_, means number of macro-cycle                     
REMARK 0    : statistics at the very beginning when nothing is done yet        
REMARK 1_bss: bulk solvent correction and/or (anisotropic) scaling             
REMARK 1_xyz: refinement of coordinates                                        
REMARK 1_adp: refinement of ADPs (Atomic Displacement Parameters)              
REMARK 1_occ: refinement of occupancies                                        
REMARK ------------------------------------------------------------------------
REMARK  stage       r-work r-free bonds angles b_min b_max b_ave n_water shift
REMARK       0    : 0.1861 0.2177 0.013  2.01  13.4  77.4  22.5 1926      0.000
REMARK       1_bss: 0.1476 0.1777 0.013  2.01  12.0  76.1  21.1 1926      0.000
REMARK 1_settarget: 0.1476 0.1777 0.013  2.01  12.0  76.1  21.1 1926      0.000
REMARK       1_nqh: 0.1476 0.1777 0.013  2.01  12.0  76.1  21.1 1926      0.000
REMARK    1_weight: 0.1476 0.1777 0.013  2.01  12.0  76.1  21.1 1926      0.000
REMARK    1_checkH: 0.1476 0.1780 0.013  2.01  12.0  76.1  21.1 1926      0.326
REMARK    1_xyzrec: 0.1437 0.1785 0.010  1.26  12.0  76.1  21.1 1926      0.393
REMARK    1_checkH: 0.1438 0.1785 0.010  1.26  12.0  76.1  21.1 1926      0.393
REMARK   1_regHxyz: 0.1439 0.1781 0.010  1.26  12.0  76.1  21.1 1926      0.406
REMARK       1_adp: 0.1399 0.1773 0.010  1.26  11.0  71.1  21.4 1926      0.406
REMARK   1_regHadp: 0.1390 0.1760 0.010  1.26  11.0  71.1  21.4 1926      0.406
REMARK       1_occ: 0.1388 0.1757 0.010  1.26  11.0  71.1  21.4 1926      0.406
REMARK       2_bss: 0.1387 0.1753 0.010  1.26  11.0  71.1  21.4 1926      0.406
REMARK 2_settarget: 0.1387 0.1753 0.010  1.26  11.0  71.1  21.4 1926      0.406
REMARK 2_updatecdl: 0.1387 0.1753 0.010  1.27  11.0  71.1  21.4 1926      0.406
REMARK       2_nqh: 0.1387 0.1753 0.010  1.27  11.0  71.1  21.4 1926      0.406
REMARK    2_weight: 0.1387 0.1753 0.010  1.27  11.0  71.1  21.4 1926      0.406
REMARK    2_checkH: 0.1387 0.1753 0.010  1.27  11.0  71.1  21.4 1926      0.406
REMARK    2_xyzrec: 0.1360 0.1709 0.010  1.18  11.0  71.1  21.4 1926      0.408
REMARK    2_checkH: 0.1360 0.1708 0.010  1.18  11.0  71.1  21.4 1926      0.409
REMARK   2_regHxyz: 0.1363 0.1708 0.010  1.18  11.0  71.1  21.4 1926      0.411
REMARK       2_adp: 0.1345 0.1700 0.010  1.18  10.0  69.4  21.1 1926      0.411
REMARK   2_regHadp: 0.1347 0.1700 0.010  1.18  10.0  69.4  21.1 1926      0.411
REMARK       2_occ: 0.1346 0.1700 0.010  1.18  10.0  69.4  21.1 1926      0.411
REMARK       3_bss: 0.1345 0.1699 0.010  1.18  10.0  69.4  21.1 1926      0.411
REMARK 3_settarget: 0.1345 0.1699 0.010  1.18  10.0  69.4  21.1 1926      0.411
REMARK 3_updatecdl: 0.1345 0.1699 0.010  1.19  10.0  69.4  21.1 1926      0.411
REMARK       3_nqh: 0.1345 0.1699 0.010  1.19  10.0  69.4  21.1 1926      0.411
REMARK    3_weight: 0.1345 0.1699 0.010  1.19  10.0  69.4  21.1 1926      0.411
REMARK    3_checkH: 0.1345 0.1699 0.010  1.19  10.0  69.4  21.1 1926      0.411
REMARK    3_xyzrec: 0.1322 0.1681 0.010  1.16  10.0  69.4  21.1 1926      0.417
REMARK    3_checkH: 0.1322 0.1681 0.010  1.16  10.0  69.4  21.1 1926      0.416
REMARK   3_regHxyz: 0.1325 0.1680 0.010  1.16  10.0  69.4  21.1 1926      0.418
REMARK       3_adp: 0.1325 0.1680 0.010  1.16   9.9  69.3  21.1 1926      0.418
REMARK   3_regHadp: 0.1325 0.1680 0.010  1.16   9.9  69.3  21.1 1926      0.418
REMARK       3_occ: 0.1325 0.1680 0.010  1.16   9.9  69.3  21.1 1926      0.418
REMARK         end: 0.1324 0.1680 0.010  1.16   9.9  69.3  21.1 1926      0.418
REMARK ------------------------------------------------------------------------
REMARK MODEL CONTENT.
REMARK  ELEMENT        ATOM RECORD COUNT   OCCUPANCY SUM
REMARK        C                     2008         2005.75
REMARK        H                     4348         4336.92
REMARK        O                     1253         1250.54
REMARK        N                      547          546.00
REMARK     Ca2+                        2            1.23
REMARK        S                       23           22.84
REMARK      O1-                       44           44.00
REMARK    TOTAL                     8225         8207.28
REMARK -----------------------------------------------------------------------
REMARK r_free_flags.md5.hexdigest 9a5e1d308ef4997c31a7b18a86aac67f
REMARK 
REMARK IF THIS FILE IS FOR PDB DEPOSITION: REMOVE ALL FROM THIS LINE UP.
REMARK   3
REMARK   3 REFINEMENT.
REMARK   3   PROGRAM     : PHENIX (1.11.1_2575: ???)
REMARK   3   AUTHORS     : Adams,Afonine,Bunkoczi,Burnley,Chen,Dar,Davis,
REMARK   3               : Draizen,Echols,Gildea,Gros,Grosse-Kunstleve,Headd,
REMARK   3               : Hintze,Hung,Ioerger,Liebschner,McCoy,McKee,Moriarty,
REMARK   3               : Oeffner,Poon,Read,Richardson,Richardson,Sacchettini,
REMARK   3               : Sauter,Sobolev,Storoni,Terwilliger,Williams,Zwart
REMARK   3
REMARK   3  REFINEMENT TARGET : ML
REMARK   3  
REMARK   3  DATA USED IN REFINEMENT.
REMARK   3   RESOLUTION RANGE HIGH (ANGSTROMS) : 1.800   
REMARK   3   RESOLUTION RANGE LOW  (ANGSTROMS) : 19.762  
REMARK   3   MIN(FOBS/SIGMA_FOBS)              : 1.34  
REMARK   3   COMPLETENESS FOR RANGE        (%) : 99.99 
REMARK   3   NUMBER OF REFLECTIONS             : 46825     
REMARK   3   NUMBER OF REFLECTIONS (NON-ANOMALOUS) : 46825     
REMARK   3  
REMARK   3  FIT TO DATA USED IN REFINEMENT.
REMARK   3   R VALUE     (WORKING + TEST SET) : 0.1342
REMARK   3   R VALUE            (WORKING SET) : 0.1324
REMARK   3   FREE R VALUE                     : 0.1680
REMARK   3   FREE R VALUE TEST SET SIZE   (%) : 5.05  
REMARK   3   FREE R VALUE TEST SET COUNT      : 2364      
REMARK   3  
REMARK   3  FIT TO DATA USED IN REFINEMENT (IN BINS).
REMARK   3   BIN  RESOLUTION RANGE  COMPL.    NWORK NFREE   RWORK  RFREE  CCWORK CCFREE
REMARK   3     1 19.7632 -  4.6105    1.00     2813   151  0.1581 0.1989   0.943  0.906
REMARK   3     2  4.6105 -  3.6671    1.00     2700   131  0.1143 0.1274   0.968  0.954
REMARK   3     3  3.6671 -  3.2058    1.00     2663   132  0.1267 0.1490   0.961  0.954
REMARK   3     4  3.2058 -  2.9137    1.00     2653   121  0.1346 0.1665   0.955  0.933
REMARK   3     5  2.9137 -  2.7054    1.00     2596   152  0.1304 0.1679   0.959  0.939
REMARK   3     6  2.7054 -  2.5463    1.00     2602   152  0.1331 0.1807   0.955  0.932
REMARK   3     7  2.5463 -  2.4190    1.00     2606   161  0.1274 0.1677   0.958  0.939
REMARK   3     8  2.4190 -  2.3138    1.00     2610   122  0.1233 0.1996   0.963  0.909
REMARK   3     9  2.3138 -  2.2249    1.00     2607   121  0.1215 0.1784   0.964  0.917
REMARK   3    10  2.2249 -  2.1482    1.00     2588   126  0.1231 0.1476   0.962  0.939
REMARK   3    11  2.1482 -  2.0811    1.00     2592   152  0.1313 0.1595   0.956  0.932
REMARK   3    12  2.0811 -  2.0217    1.00     2598   126  0.1270 0.1677   0.958  0.914
REMARK   3    13  2.0217 -  1.9685    1.00     2535   156  0.1320 0.1717   0.954  0.934
REMARK   3    14  1.9685 -  1.9205    1.00     2590   143  0.1328 0.1823   0.952  0.914
REMARK   3    15  1.9205 -  1.8769    1.00     2561   142  0.1367 0.1823   0.949  0.920
REMARK   3    16  1.8769 -  1.8370    1.00     2586   127  0.1588 0.1890   0.936  0.875
REMARK   3    17  1.8370 -  1.8003    1.00     2561   149  0.1894 0.2191   0.915  0.871
REMARK   3  
REMARK   3  BULK SOLVENT MODELLING.
REMARK   3   METHOD USED        : FLAT BULK SOLVENT MODEL
REMARK   3   SOLVENT RADIUS     : 1.11    
REMARK   3   SHRINKAGE RADIUS   : 0.90    
REMARK   3   GRID STEP FACTOR   : 4.00    
REMARK   3  
REMARK   3  ERROR ESTIMATES.
REMARK   3   COORDINATE ERROR (MAXIMUM-LIKELIHOOD BASED)     : 0.15    
REMARK   3   PHASE ERROR (DEGREES, MAXIMUM-LIKELIHOOD BASED) : 14.80   
REMARK   3  
REMARK   3  STRUCTURE FACTORS CALCULATION ALGORITHM : FFT
REMARK   3  
REMARK   3  RESTRAINTS LIBRARY
REMARK   3    GEOSTD + MON.LIB. + CDL v1.2
REMARK   3  
REMARK   3  DEVIATIONS FROM IDEAL VALUES.
REMARK   3                 RMSD     MAX  COUNT
REMARK   3   BOND      :  0.010   0.149   3331
REMARK   3   ANGLE     :  1.162  12.204   4545
REMARK   3   CHIRALITY :  0.067   0.230    505
REMARK   3   PLANARITY :  0.008   0.035    567
REMARK   3   DIHEDRAL  : 25.688 179.882   1895
REMARK   3   MIN NONBONDED DISTANCE : 1.899 
REMARK   3  
REMARK   3  MOLPROBITY STATISTICS.
REMARK   3   ALL-ATOM CLASHSCORE : 3.04
REMARK   3   RAMACHANDRAN PLOT:
REMARK   3     OUTLIERS : 0.00  %
REMARK   3     ALLOWED  : 3.89  %
REMARK   3     FAVORED  : 96.11 %
REMARK   3   ROTAMER OUTLIERS : 0.88 %
REMARK   3   CBETA DEVIATIONS : 0
REMARK   3   PEPTIDE PLANE:
REMARK   3     CIS-PROLINE     : 2
REMARK   3     CIS-GENERAL     : 0
REMARK   3     TWISTED PROLINE : 0
REMARK   3     TWISTED GENERAL : 0
REMARK   3  
REMARK   3  ATOMIC DISPLACEMENT PARAMETERS.
REMARK   3   WILSON B : 18.92
REMARK   3   RMS(B_ISO_OR_EQUIVALENT_BONDED) : 2.81
REMARK   3   ATOMS          NUMBER OF ATOMS
REMARK   3                    ISO.  ANISO. 
REMARK   3    ALL         :   8225       0
REMARK   3    ALL (NO H)  :   3877       0
REMARK   3    SOLVENT     :    642       0
REMARK   3    NON-SOLVENT :   3235       0
REMARK   3    HYDROGENS   :   4348       0
REMARK   3
HELIX    1   1 ALA A  105  GLY A  109  1               Generated by MOE    5
HELIX    2   2 LYS A  143  SER A  145  5               Generated by MOE    3
HELIX    3   3 ILE A  464  PHE A  467  5               Generated by MOE    4
SHEET    1       SER A  96  LYS A 102                  Generated by MOE
SHEET    2       LEU A 115  ASP A 125                  Generated by MOE
SHEET    3       GLU A 128  THR A 139                  Generated by MOE
SHEET    4       ALA A 157  PRO A 162                  Generated by MOE
SHEET    5       ARG A 172  ILE A 176                  Generated by MOE
SHEET    6       SER A 179  HIS A 184                  Generated by MOE
SHEET    7       ARG A 189  SER A 195                  Generated by MOE
SHEET    8       SER A 202  TYR A 207                  Generated by MOE
SHEET    9       ARG A 210  ASN A 216                  Generated by MOE
SHEET   10       ARG A 224  THR A 225                  Generated by MOE
SHEET   11       CYS A 237  GLY A 244                  Generated by MOE
SHEET   12       ALA A 250  LYS A 258                  Generated by MOE
SHEET   13       LYS A 261  PRO A 267                  Generated by MOE
SHEET   14       SER A 279  GLU A 283                  Generated by MOE
SHEET   15       GLU A 286  THR A 290                  Generated by MOE
SHEET   16       PRO A 301  ASP A 306                  Generated by MOE
SHEET   17       THR A 311  TYR A 316                  Generated by MOE
SHEET   18       SER A 353  TYR A 354                  Generated by MOE
SHEET   19       TRP A 361  ARG A 364                  Generated by MOE
SHEET   20       SER A 372  LYS A 378                  Generated by MOE
SHEET   21       GLN A 392  TRP A 403                  Generated by MOE
SHEET   22       SER A 407  MET A 411                  Generated by MOE
SHEET   23       ALA A 420  GLY A 429                  Generated by MOE
SHEET   24       THR A 439  SER A 449                  Generated by MOE
LINK         O6  BMA A1202                 C1  MAN A1206 
LINK         O2  MAN A1204                 C1  MAN A1205 
LINK         O4  NAG A1086                 C1  NAG A1087 
LINK         C1  MAN A1204                 O2  MAN A1203 
LINK         C1  MAN A1203                 O3  BMA A1202 
LINK         C1  NAG A1201                 O4  NAG A1200 
LINK         C1  BMA A1202                 O4  NAG A1201 
LINK         C1  NAG A1086                 ND2 ASN A  86 
LINK         C1  NAG A1200                 ND2 ASN A 200 
SSBOND   1 CYS A   92    CYS A  417 
SSBOND   2 CYS A  124    CYS A  129 
SSBOND   3 CYS A  175    CYS A  193 
SSBOND   4 CYS A  183    CYS A  230 
SSBOND   5 CYS A  232    CYS A  237 
SSBOND   6 CYS A  278    CYS A  291 
SSBOND   7 CYS A  280    CYS A  289 
SSBOND   8 CYS A  318    CYS A  337 
SSBOND   9 CYS A  421    CYS A  447 
CRYST1  181.122  181.122  181.122  90.00  90.00  90.00 I 4 3 2
SCALE1      0.005521  0.000000  0.000000        0.00000
SCALE2      0.000000  0.005521  0.000000        0.00000
SCALE3      0.000000  0.000000  0.005521        0.00000
ATOM      1  N   ARG A  82      10.511   8.369  30.352  1.00 37.58           N
ATOM      2  CA  ARG A  82      10.788   9.635  31.025  1.00 33.56           C
ATOM      3  C   ARG A  82      12.121  10.197  30.548  1.00 31.10           C
ATOM      4  O   ARG A  82      13.013   9.451  30.146  1.00 27.52           O
ATOM      5  CB  ARG A  82      10.801   9.462  32.552  1.00 32.51           C
ATOM      6  CG  ARG A  82       9.422   9.460  33.198  1.00 37.66           C
ATOM      7  CD  ARG A  82       9.522   9.601  34.719  1.00 46.65           C
ATOM      8  NE  ARG A  82       8.313   9.181  35.432  1.00 57.15           N
ATOM      9  CZ  ARG A  82       8.299   8.404  36.518  1.00 54.31           C
ATOM     10  NH1 ARG A  82       7.136   8.091  37.083  1.00 58.58           N
ATOM     11  NH2 ARG A  82       9.426   7.948  37.053  1.00 48.80           N1+
ATOM     12  H1  ARG A  82       9.656   8.037  30.635  1.00 45.10           H
ATOM     13  H2  ARG A  82      11.192   7.731  30.577  1.00 45.10           H
ATOM     14  HA  ARG A  82      10.094  10.273  30.800  1.00 40.27           H
ATOM     15  HB2 ARG A  82      11.308  10.191  32.943  1.00 39.01           H
ATOM     16  HB3 ARG A  82      11.227   8.617  32.766  1.00 39.01           H
ATOM     17  HG2 ARG A  82       8.976   8.622  32.998  1.00 45.19           H
ATOM     18  HG3 ARG A  82       8.907  10.206  32.855  1.00 45.19           H
ATOM     19  HD2 ARG A  82       9.685  10.532  34.936  1.00 55.98           H
ATOM     20  HD3 ARG A  82      10.258   9.055  35.036  1.00 55.98           H
ATOM     21  HE  ARG A  82       7.557   9.455  35.129  1.00 68.58           H
ATOM     22 HH11 ARG A  82       6.401   8.382  36.744  1.00 70.29           H
ATOM     23 HH12 ARG A  82       7.119   7.592  37.783  1.00 70.29           H
ATOM     24 HH21 ARG A  82       9.399   7.450  37.754  1.00 58.55           H
ATOM     25 HH22 ARG A  82      10.183   8.147  36.696  1.00 58.55           H
ATOM     26  N   ASP A  83      12.242  11.523  30.561  1.00 30.99           N
ATOM     27  CA  ASP A  83      13.487  12.199  30.228  1.00 31.28           C
ATOM     28  C   ASP A  83      14.074  12.826  31.486  1.00 20.97           C
ATOM     29  O   ASP A  83      13.367  13.083  32.463  1.00 22.34           O
ATOM     30  CB  ASP A  83      13.277  13.291  29.171  1.00 32.52           C
ATOM     31  CG  ASP A  83      13.237  12.742  27.755  1.00 38.01           C
ATOM     32  OD1 ASP A  83      12.165  12.842  27.128  1.00 40.59           O
ATOM     33  OD2 ASP A  83      14.273  12.234  27.275  1.00 36.39           O1-
ATOM     34  H   ASP A  83      11.602  12.061  30.764  1.00 37.19           H
ATOM     35  HA  ASP A  83      14.122  11.554  29.881  1.00 37.54           H
ATOM     36  HB2 ASP A  83      12.433  13.738  29.342  1.00 39.03           H
ATOM     37  HB3 ASP A  83      14.006  13.927  29.224  1.00 39.03           H
ATOM     38  N   PHE A  84      15.388  13.079  31.455  1.00 17.04           N
ATOM     39  CA  PHE A  84      16.004  13.802  32.551  1.00 16.49           C
ATOM     40  C   PHE A  84      15.404  15.187  32.643  1.00 17.23           C
ATOM     41  O   PHE A  84      15.175  15.852  31.628  1.00 18.37           O
ATOM     42  CB  PHE A  84      17.508  13.941  32.349  1.00 17.20           C
ATOM     43  CG  PHE A  84      18.278  12.657  32.488  1.00 15.41           C
ATOM     44  CD1 PHE A  84      19.144  12.260  31.492  1.00 19.32           C
ATOM     45  CD2 PHE A  84      18.199  11.898  33.636  1.00 18.50           C
ATOM     46  CE1 PHE A  84      19.905  11.078  31.628  1.00 18.14           C
ATOM     47  CE2 PHE A  84      18.944  10.737  33.783  1.00 16.88           C
ATOM     48  CZ  PHE A  84      19.808  10.331  32.759  1.00 18.79           C
ATOM     49  H   PHE A  84      15.925  12.845  30.825  1.00 20.44           H
ATOM     50  HA  PHE A  84      15.842  13.335  33.386  1.00 19.79           H
ATOM     51  HB2 PHE A  84      17.670  14.286  31.457  1.00 20.64           H
ATOM     52  HB3 PHE A  84      17.853  14.563  33.008  1.00 20.64           H
ATOM     53  HD1 PHE A  84      19.219  12.769  30.718  1.00 23.19           H
ATOM     54  HD2 PHE A  84      17.631  12.164  34.322  1.00 22.20           H
ATOM     55  HE1 PHE A  84      20.476  10.813  30.944  1.00 21.76           H
ATOM     56  HE2 PHE A  84      18.868  10.229  34.558  1.00 20.26           H
ATOM     57  HZ  PHE A  84      20.303   9.549  32.846  1.00 22.54           H
ATOM     58  N   ASN A  85      15.156  15.628  33.870  1.00 18.53           N
ATOM     59  CA  ASN A  85      14.648  16.970  34.062  1.00 16.01           C
ATOM     60  C   ASN A  85      15.733  17.998  33.791  1.00 16.99           C
ATOM     61  O   ASN A  85      16.882  17.844  34.210  1.00 16.17           O
ATOM     62  CB  ASN A  85      14.140  17.164  35.480  1.00 15.58           C
ATOM     63  CG  ASN A  85      13.503  18.525  35.665  1.00 16.63           C
ATOM     64  OD1 ASN A  85      12.561  18.869  34.947  1.00 20.08           O
ATOM     65  ND2 ASN A  85      14.043  19.330  36.582  1.00 19.58           N
ATOM     66  H   ASN A  85      15.272  15.177  34.592  1.00 22.23           H
ATOM     67  HA  ASN A  85      13.914  17.128  33.448  1.00 19.21           H
ATOM     68  HB2 ASN A  85      13.472  16.487  35.676  1.00 18.70           H
ATOM     69  HB3 ASN A  85      14.883  17.090  36.099  1.00 18.70           H
ATOM     70 HD21 ASN A  85      13.711  20.112  36.717  1.00 23.50           H
ATOM     71 HD22 ASN A  85      14.724  19.068  37.038  1.00 23.50           H
ATOM     72  N   ASN A  86      15.336  19.096  33.161  1.00 16.76           N
ATOM     73  CA  ASN A  86      16.226  20.219  32.927  1.00 14.54           C
ATOM     74  C   ASN A  86      15.674  21.430  33.659  1.00 16.86           C
ATOM     75  O   ASN A  86      14.461  21.641  33.703  1.00 16.47           O
ATOM     76  CB  ASN A  86      16.381  20.505  31.434  1.00 18.42           C
ATOM     77  CG  ASN A  86      16.937  19.294  30.685  1.00 21.41           C
ATOM     78  OD1 ASN A  86      17.910  18.667  31.134  1.00 19.47           O
ATOM     79  ND2 ASN A  86      16.310  18.951  29.571  1.00 18.84           N
ATOM     80  H   ASN A  86      14.542  19.214  32.854  1.00 20.11           H
ATOM     81  HA  ASN A  86      17.102  20.016  33.291  1.00 17.45           H
ATOM     82  HB2 ASN A  86      16.995  21.246  31.313  1.00 22.10           H
ATOM     83  HB3 ASN A  86      15.514  20.723  31.059  1.00 22.10           H
ATOM     84 HD21 ASN A  86      15.628  19.400  29.300  1.00 22.60           H
ATOM     85  N   LEU A  87      16.575  22.207  34.254  1.00 15.82           N
ATOM     86  CA  LEU A  87      16.226  23.426  34.994  1.00 15.97           C
ATOM     87  C   LEU A  87      15.993  24.578  34.017  1.00 18.51           C
ATOM     88  O   LEU A  87      16.795  25.504  33.885  1.00 17.73           O
ATOM     89  CB  LEU A  87      17.335  23.773  35.977  1.00 14.31           C
ATOM     90  CG  LEU A  87      17.683  22.646  36.956  1.00 14.43           C
ATOM     91  CD1 LEU A  87      19.000  22.958  37.645  1.00 17.81           C
ATOM     92  CD2 LEU A  87      16.538  22.392  37.958  1.00 16.05           C
ATOM     93  H   LEU A  87      17.420  22.047  34.244  1.00 18.98           H
ATOM     94  HA  LEU A  87      15.408  23.277  35.494  1.00 19.16           H
ATOM     95  HB2 LEU A  87      18.138  23.988  35.477  1.00 17.17           H
ATOM     96  HB3 LEU A  87      17.058  24.542  36.499  1.00 17.17           H
ATOM     97  HG  LEU A  87      17.809  21.829  36.448  1.00 17.32           H
ATOM     98 HD11 LEU A  87      19.211  22.240  38.262  1.00 21.37           H
ATOM     99 HD12 LEU A  87      19.697  23.035  36.975  1.00 21.37           H
ATOM    100 HD13 LEU A  87      18.913  23.795  38.129  1.00 21.37           H
ATOM    101 HD21 LEU A  87      16.797  21.675  38.557  1.00 19.26           H
ATOM    102 HD22 LEU A  87      16.375  23.204  38.463  1.00 19.26           H
ATOM    103 HD23 LEU A  87      15.739  22.142  37.467  1.00 19.26           H
ATOM    104  N   THR A  88      14.829  24.552  33.378  1.00 17.53           N
ATOM    105  CA  THR A  88      14.518  25.495  32.318  1.00 16.73           C
ATOM    106  C   THR A  88      13.771  26.726  32.801  1.00 15.37           C
ATOM    107  O   THR A  88      13.607  27.658  32.015  1.00 18.76           O
ATOM    108  CB  THR A  88      13.655  24.830  31.236  1.00 17.55           C
ATOM    109  OG1 THR A  88      12.447  24.373  31.845  1.00 21.54           O
ATOM    110  CG2 THR A  88      14.409  23.666  30.602  1.00 23.26           C
ATOM    111  H   THR A  88      14.198  23.992  33.543  1.00 21.03           H
ATOM    112  HA  THR A  88      15.345  25.789  31.905  1.00 20.07           H
ATOM    113  HB  THR A  88      13.446  25.476  30.543  1.00 21.06           H
ATOM    114  HG1 THR A  88      11.957  24.004  31.271  1.00 25.85           H
ATOM    115 HG21 THR A  88      13.860  23.249  29.919  1.00 27.91           H
ATOM    116 HG22 THR A  88      15.230  23.985  30.195  1.00 27.91           H
ATOM    117 HG23 THR A  88      14.627  23.005  31.278  1.00 27.91           H
ATOM    118  N   LYS A  89      13.260  26.731  34.025  1.00 15.08           N
ATOM    119  CA  LYS A  89      12.390  27.793  34.502  1.00 16.25           C
ATOM    120  C   LYS A  89      13.126  28.636  35.529  1.00 15.59           C
ATOM    121  O   LYS A  89      14.087  28.190  36.158  1.00 17.24           O
ATOM    122  CB  LYS A  89      11.114  27.209  35.120  1.00 16.13           C
ATOM    123  CG  LYS A  89      10.288  26.365  34.155  1.00 21.66           C
ATOM    124  CD  LYS A  89       9.147  25.642  34.853  1.00 19.50           C
ATOM    125  CE  LYS A  89       8.313  24.886  33.847  1.00 26.50           C
ATOM    126  NZ  LYS A  89       7.266  24.081  34.475  1.00 21.82           N1+
ATOM    127  H   LYS A  89      13.407  26.117  34.609  1.00 18.10           H
ATOM    128  HA  LYS A  89      12.139  28.363  33.759  1.00 19.50           H
ATOM    129  HB2 LYS A  89      11.360  26.645  35.870  1.00 19.36           H
ATOM    130  HB3 LYS A  89      10.554  27.939  35.427  1.00 19.36           H
ATOM    131  HG2 LYS A  89       9.908  26.942  33.474  1.00 25.99           H
ATOM    132  HG3 LYS A  89      10.862  25.699  33.745  1.00 25.99           H
ATOM    133  HD2 LYS A  89       9.509  25.008  35.492  1.00 23.40           H
ATOM    134  HD3 LYS A  89       8.579  26.289  35.300  1.00 23.40           H
ATOM    135  HE2 LYS A  89       7.887  25.520  33.250  1.00 31.80           H
ATOM    136  HE3 LYS A  89       8.889  24.290  33.343  1.00 31.80           H
ATOM    137  HZ1 LYS A  89       6.797  23.652  33.852  1.00 26.18           H
ATOM    138  HZ2 LYS A  89       7.630  23.484  35.025  1.00 26.18           H
ATOM    139  HZ3 LYS A  89       6.717  24.606  34.940  1.00 26.18           H
ATOM    140  N   GLY A  90      12.649  29.866  35.699  1.00 16.27           N
ATOM    141  CA  GLY A  90      13.077  30.704  36.793  1.00 16.08           C
ATOM    142  C   GLY A  90      12.168  30.533  37.999  1.00 17.97           C
ATOM    143  O   GLY A  90      11.156  29.832  37.954  1.00 18.40           O
ATOM    144  H   GLY A  90      12.069  30.236  35.183  1.00 19.52           H
ATOM    145  HA2 GLY A  90      13.983  30.470  37.050  1.00 19.30           H
ATOM    146  HA3 GLY A  90      13.061  31.634  36.519  1.00 19.30           H
ATOM    147  N   LEU A  91      12.549  31.193  39.090  1.00 17.35           N
ATOM    148  CA  LEU A  91      11.721  31.207  40.295  1.00 16.78           C
ATOM    149  C   LEU A  91      10.476  32.052  40.087  1.00 18.47           C
ATOM    150  O   LEU A  91      10.519  33.111  39.443  1.00 19.12           O
ATOM    151  CB  LEU A  91      12.490  31.767  41.499  1.00 17.05           C
ATOM    152  CG  LEU A  91      13.773  31.091  41.965  1.00 18.46           C
ATOM    153  CD1 LEU A  91      14.251  31.762  43.233  1.00 21.80           C
ATOM    154  CD2 LEU A  91      13.526  29.612  42.193  1.00 19.32           C
ATOM    155  H   LEU A  91      13.281  31.640  39.158  1.00 20.82           H
ATOM    156  HA  LEU A  91      11.444  30.302  40.504  1.00 20.14           H
ATOM    157  HB2 LEU A  91      12.723  32.686  41.293  1.00 20.47           H
ATOM    158  HB3 LEU A  91      11.886  31.762  42.258  1.00 20.47           H
ATOM    159  HG  LEU A  91      14.458  31.189  41.285  1.00 22.15           H
ATOM    160 HD11 LEU A  91      15.068  31.331  43.529  1.00 26.16           H
ATOM    161 HD12 LEU A  91      14.419  32.700  43.049  1.00 26.16           H
ATOM    162 HD13 LEU A  91      13.565  31.676  43.913  1.00 26.16           H
ATOM    163 HD21 LEU A  91      14.351  29.196  42.489  1.00 23.18           H
ATOM    164 HD22 LEU A  91      12.841  29.507  42.872  1.00 23.18           H
ATOM    165 HD23 LEU A  91      13.233  29.209  41.361  1.00 23.18           H
ATOM    166  N   CYS A  92       9.364  31.586  40.654  1.00 15.08           N
ATOM    167  CA  CYS A  92       8.179  32.415  40.762  1.00 13.59           C
ATOM    168  C   CYS A  92       8.480  33.601  41.676  1.00 16.32           C
ATOM    169  O   CYS A  92       9.373  33.553  42.541  1.00 16.84           O
ATOM    170  CB  CYS A  92       6.964  31.632  41.320  1.00 18.65           C
ATOM    171  SG  CYS A  92       6.550  30.113  40.423  1.00 20.88           S
ATOM    172  H   CYS A  92       9.276  30.795  40.981  1.00 18.09           H
ATOM    173  HA  CYS A  92       7.946  32.756  39.885  1.00 16.31           H
ATOM    174  HB2 CYS A  92       7.152  31.387  42.239  1.00 22.37           H
ATOM    175  HB3 CYS A  92       6.186  32.210  41.290  1.00 22.37           H
ATOM    176  N   THR A  93       7.700  34.662  41.497  1.00 18.99           N
ATOM    177  CA  THR A  93       7.824  35.815  42.367  1.00 15.19           C
ATOM    178  C   THR A  93       7.263  35.469  43.739  1.00 16.00           C
ATOM    179  O   THR A  93       6.118  35.036  43.865  1.00 15.95           O
ATOM    180  CB  THR A  93       7.105  37.030  41.767  1.00 20.32           C
ATOM    181  OG1 THR A  93       7.695  37.338  40.499  1.00 19.51           O
ATOM    182  CG2 THR A  93       7.231  38.234  42.680  1.00 20.10           C
ATOM    183  H   THR A  93       7.099  34.736  40.886  1.00 22.79           H
ATOM    184  HA  THR A  93       8.763  36.039  42.470  1.00 18.23           H
ATOM    185  HB  THR A  93       6.164  36.827  41.648  1.00 24.39           H
ATOM    186  HG1 THR A  93       8.510  37.515  40.598  1.00 23.42           H
ATOM    187 HG21 THR A  93       6.773  38.995  42.291  1.00 24.13           H
ATOM    188 HG22 THR A  93       6.837  38.037  43.544  1.00 24.13           H
ATOM    189 HG23 THR A  93       8.167  38.459  42.804  1.00 24.13           H
ATOM    190  N   ILE A  94       8.071  35.687  44.762  1.00 16.26           N
ATOM    191  CA  ILE A  94       7.743  35.324  46.133  1.00 14.51           C
ATOM    192  C   ILE A  94       7.185  36.562  46.818  1.00 15.58           C
ATOM    193  O   ILE A  94       7.943  37.461  47.186  1.00 17.70           O
ATOM    194  CB  ILE A  94       8.976  34.814  46.884  1.00 14.13           C
ATOM    195  CG1 ILE A  94       9.614  33.602  46.197  1.00 15.05           C
ATOM    196  CG2 ILE A  94       8.623  34.562  48.362  1.00 16.95           C
ATOM    197  CD1 ILE A  94      11.041  33.389  46.652  1.00 15.77           C
ATOM    198  H   ILE A  94       8.844  36.058  44.685  1.00 19.51           H
ATOM    199  HA  ILE A  94       7.065  34.630  46.136  1.00 17.41           H
ATOM    200  HB  ILE A  94       9.634  35.527  46.868  1.00 16.95           H
ATOM    201 HG12 ILE A  94       9.104  32.806  46.415  1.00 18.06           H
ATOM    202 HG13 ILE A  94       9.619  33.745  45.238  1.00 18.06           H
ATOM    203 HG21 ILE A  94       9.413  34.240  48.825  1.00 20.34           H
ATOM    204 HG22 ILE A  94       8.322  35.394  48.761  1.00 20.34           H
ATOM    205 HG23 ILE A  94       7.918  33.898  48.409  1.00 20.34           H
ATOM    206 HD11 ILE A  94      11.405  32.615  46.195  1.00 18.92           H
ATOM    207 HD12 ILE A  94      11.562  34.177  46.436  1.00 18.92           H
ATOM    208 HD13 ILE A  94      11.047  33.240  47.611  1.00 18.92           H
ATOM    209  N   ASN A  95       5.873  36.610  47.044  1.00 16.22           N
ATOM    210  CA  ASN A  95       5.283  37.733  47.768  1.00 14.40           C
ATOM    211  C   ASN A  95       4.801  37.356  49.158  1.00 18.58           C
ATOM    212  O   ASN A  95       4.476  38.250  49.954  1.00 17.21           O
ATOM    213  CB  ASN A  95       4.141  38.342  46.939  1.00 14.16           C
ATOM    214  CG  ASN A  95       4.659  39.081  45.713  1.00 15.62           C
ATOM    215  OD1 ASN A  95       5.714  39.726  45.765  1.00 17.13           O
ATOM    216  ND2 ASN A  95       3.946  38.977  44.604  1.00 18.14           N
ATOM    217  H   ASN A  95       5.308  36.012  46.792  1.00 19.47           H
ATOM    218  HA  ASN A  95       5.962  38.418  47.874  1.00 17.28           H
ATOM    219  HB2 ASN A  95       3.552  37.633  46.638  1.00 17.00           H
ATOM    220  HB3 ASN A  95       3.650  38.974  47.488  1.00 17.00           H
ATOM    221 HD21 ASN A  95       4.203  39.378  43.888  1.00 21.76           H
ATOM    222 HD22 ASN A  95       3.226  38.507  44.598  1.00 21.76           H
ATOM    223  N   SER A  96       4.781  36.063  49.473  1.00 13.14           N
ATOM    224  CA  SER A  96       4.512  35.548  50.805  1.00 12.88           C
ATOM    225  C   SER A  96       4.739  34.046  50.732  1.00 14.81           C
ATOM    226  O   SER A  96       5.152  33.509  49.700  1.00 13.70           O
ATOM    227  CB  SER A  96       3.088  35.874  51.291  1.00 14.77           C
ATOM    228  OG  SER A  96       2.090  35.350  50.430  1.00 15.42           O
ATOM    229  H   SER A  96       4.929  35.439  48.900  1.00 15.76           H
ATOM    230  HA  SER A  96       5.147  35.927  51.433  1.00 15.46           H
ATOM    231  HB2 SER A  96       2.967  35.493  52.175  1.00 17.73           H
ATOM    232  HB3 SER A  96       2.988  36.838  51.334  1.00 17.73           H
ATOM    233  HG  SER A  96       2.176  35.674  49.659  1.00 18.50           H
ATOM    234  N   TRP A  97       4.456  33.375  51.838  1.00 14.80           N
ATOM    235  CA  TRP A  97       4.628  31.935  51.958  1.00 14.72           C
ATOM    236  C   TRP A  97       3.334  31.320  52.456  1.00 16.56           C
ATOM    237  O   TRP A  97       2.708  31.855  53.381  1.00 18.00           O
ATOM    238  CB  TRP A  97       5.766  31.609  52.939  1.00 16.14           C
ATOM    239  CG  TRP A  97       7.033  32.223  52.521  1.00 13.16           C
ATOM    240  CD1 TRP A  97       7.498  33.471  52.853  1.00 13.80           C
ATOM    241  CD2 TRP A  97       7.992  31.660  51.622  1.00 13.22           C
ATOM    242  NE1 TRP A  97       8.692  33.707  52.221  1.00 15.99           N
ATOM    243  CE2 TRP A  97       9.022  32.612  51.462  1.00 15.58           C
ATOM    244  CE3 TRP A  97       8.081  30.441  50.939  1.00 15.03           C
ATOM    245  CZ2 TRP A  97      10.141  32.374  50.666  1.00 14.32           C
ATOM    246  CZ3 TRP A  97       9.190  30.206  50.139  1.00 13.80           C
ATOM    247  CH2 TRP A  97      10.208  31.175  50.006  1.00 15.09           C
ATOM    248  H   TRP A  97       4.154  33.743  52.555  1.00 17.76           H
ATOM    249  HA  TRP A  97       4.843  31.556  51.092  1.00 17.66           H
ATOM    250  HB2 TRP A  97       5.539  31.950  53.818  1.00 19.37           H
ATOM    251  HB3 TRP A  97       5.892  30.647  52.974  1.00 19.37           H
ATOM    252  HD1 TRP A  97       7.062  34.071  53.414  1.00 16.56           H
ATOM    253  HE1 TRP A  97       9.165  34.420  52.301  1.00 19.19           H
ATOM    254  HE3 TRP A  97       7.414  29.799  51.024  1.00 18.04           H
ATOM    255  HZ2 TRP A  97      10.811  33.012  50.574  1.00 17.19           H
ATOM    256  HZ3 TRP A  97       9.264  29.399  49.683  1.00 16.57           H
ATOM    257  HH2 TRP A  97      10.942  30.993  49.465  1.00 18.10           H
ATOM    258  N   HIS A  98       2.933  30.195  51.856  1.00 13.38           N
ATOM    259  CA  HIS A  98       1.744  29.473  52.296  1.00 12.80           C
ATOM    260  C   HIS A  98       2.129  28.120  52.871  1.00 14.95           C
ATOM    261  O   HIS A  98       3.170  27.536  52.525  1.00 14.70           O
ATOM    262  CB  HIS A  98       0.745  29.289  51.135  1.00 13.84           C
ATOM    263  CG  HIS A  98       1.204  28.346  50.055  1.00 14.69           C
ATOM    264  ND1 HIS A  98       1.092  26.977  50.174  1.00 15.17           N
ATOM    265  CD2 HIS A  98       1.753  28.569  48.834  1.00 16.00           C
ATOM    266  CE1 HIS A  98       1.551  26.395  49.080  1.00 16.37           C
ATOM    267  NE2 HIS A  98       1.954  27.338  48.246  1.00 16.80           N
ATOM    268  H   HIS A  98       3.337  29.830  51.190  1.00 16.06           H
ATOM    269  HA  HIS A  98       1.304  29.983  52.994  1.00 15.36           H
ATOM    270  HB2 HIS A  98       0.587  30.153  50.723  1.00 16.61           H
ATOM    271  HB3 HIS A  98      -0.087  28.942  51.494  1.00 16.61           H
ATOM    272  HD1 HIS A  98       0.769  26.564  50.856  1.00 18.21           H
ATOM    273  HD2 HIS A  98       1.948  29.398  48.460  1.00 19.20           H
ATOM    274  HE1 HIS A  98       1.585  25.479  48.924  1.00 19.64           H
ATOM    275  N   ILE A  99       1.253  27.596  53.734  1.00 16.38           N
ATOM    276  CA  ILE A  99       1.507  26.293  54.333  1.00 13.59           C
ATOM    277  C   ILE A  99       1.472  25.218  53.252  1.00 15.74           C
ATOM    278  O   ILE A  99       0.591  25.203  52.381  1.00 13.72           O
ATOM    279  CB  ILE A  99       0.498  26.035  55.467  1.00 13.10           C
ATOM    280  CG1 ILE A  99       0.876  24.769  56.242  1.00 15.35           C
ATOM    281  CG2 ILE A  99      -0.906  25.922  54.955  1.00 16.01           C
ATOM    282  CD1 ILE A  99       2.136  24.872  57.049  1.00 17.15           C
ATOM    283  H   ILE A  99       0.520  27.970  53.983  1.00 19.65           H
ATOM    284  HA  ILE A  99       2.395  26.295  54.721  1.00 16.31           H
ATOM    285  HB  ILE A  99       0.536  26.786  56.080  1.00 15.72           H
ATOM    286 HG12 ILE A  99       0.154  24.555  56.853  1.00 18.42           H
ATOM    287 HG13 ILE A  99       0.993  24.044  55.609  1.00 18.42           H
ATOM    288 HG21 ILE A  99      -1.503  25.760  55.703  1.00 19.21           H
ATOM    289 HG22 ILE A  99      -1.148  26.751  54.513  1.00 19.21           H
ATOM    290 HG23 ILE A  99      -0.955  25.185  54.327  1.00 19.21           H
ATOM    291 HD11 ILE A  99       2.291  24.028  57.501  1.00 20.58           H
ATOM    292 HD12 ILE A  99       2.876  25.070  56.454  1.00 20.58           H
ATOM    293 HD13 ILE A  99       2.036  25.583  57.701  1.00 20.58           H
ATOM    294  N   TYR A 100       2.466  24.325  53.291  1.00 12.27           N
ATOM    295  CA  TYR A 100       2.579  23.209  52.350  1.00 13.35           C
ATOM    296  C   TYR A 100       2.398  21.854  53.020  1.00 13.84           C
ATOM    297  O   TYR A 100       1.584  21.042  52.565  1.00 14.72           O
ATOM    298  CB  TYR A 100       3.939  23.284  51.668  1.00 13.95           C
ATOM    299  CG  TYR A 100       4.229  22.190  50.658  1.00 11.81           C
ATOM    300  CD1 TYR A 100       5.176  21.231  50.923  1.00 15.97           C
ATOM    301  CD2 TYR A 100       3.584  22.159  49.422  1.00 16.08           C
ATOM    302  CE1 TYR A 100       5.460  20.236  50.004  1.00 17.22           C
ATOM    303  CE2 TYR A 100       3.867  21.157  48.491  1.00 16.60           C
ATOM    304  CZ  TYR A 100       4.814  20.197  48.808  1.00 19.45           C
ATOM    305  OH  TYR A 100       5.160  19.193  47.927  1.00 20.24           O
ATOM    306  H   TYR A 100       3.101  24.346  53.870  1.00 14.72           H
ATOM    307  HA  TYR A 100       1.895  23.300  51.668  1.00 16.02           H
ATOM    308  HB2 TYR A 100       4.002  24.133  51.202  1.00 16.75           H
ATOM    309  HB3 TYR A 100       4.627  23.239  52.351  1.00 16.75           H
ATOM    310  HD1 TYR A 100       5.621  21.241  51.740  1.00 19.16           H
ATOM    311  HD2 TYR A 100       2.944  22.804  49.222  1.00 19.30           H
ATOM    312  HE1 TYR A 100       6.099  19.591  50.205  1.00 20.66           H
ATOM    313  HE2 TYR A 100       3.429  21.136  47.671  1.00 19.92           H
ATOM    314  HH  TYR A 100       4.706  19.259  47.224  1.00 24.29           H
ATOM    315  N   GLY A 101       3.125  21.589  54.101  1.00 14.44           N
ATOM    316  CA  GLY A 101       2.960  20.354  54.842  1.00 13.71           C
ATOM    317  C   GLY A 101       3.354  20.558  56.288  1.00 15.70           C
ATOM    318  O   GLY A 101       4.086  21.490  56.632  1.00 16.95           O
ATOM    319  H   GLY A 101       3.724  22.115  54.424  1.00 17.33           H
ATOM    320  HA2 GLY A 101       2.034  20.068  54.806  1.00 16.46           H
ATOM    321  HA3 GLY A 101       3.519  19.660  54.459  1.00 16.46           H
ATOM    322  N   LYS A 102       2.846  19.670  57.130  1.00 13.74           N
ATOM    323  CA  LYS A 102       3.146  19.678  58.552  1.00 12.14           C
ATOM    324  C   LYS A 102       2.758  18.304  59.063  1.00 11.57           C
ATOM    325  O   LYS A 102       1.640  17.864  58.799  1.00 14.94           O
ATOM    326  CB  LYS A 102       2.363  20.770  59.295  1.00 15.14           C
ATOM    327  CG  LYS A 102       2.837  20.955  60.744  1.00 14.83           C
ATOM    328  CD  LYS A 102       1.965  21.952  61.495  1.00 18.58           C
ATOM    329  CE  LYS A 102       2.611  22.457  62.786  1.00 15.49           C
ATOM    330  NZ  LYS A 102       2.977  21.363  63.693  1.00 16.89           N1+
ATOM    331  H   LYS A 102       2.312  19.037  56.895  1.00 16.49           H
ATOM    332  HA  LYS A 102       4.096  19.814  58.693  1.00 14.57           H
ATOM    333  HB2 LYS A 102       2.479  21.614  58.831  1.00 18.17           H
ATOM    334  HB3 LYS A 102       1.424  20.528  59.315  1.00 18.17           H
ATOM    335  HG2 LYS A 102       2.791  20.104  61.207  1.00 17.79           H
ATOM    336  HG3 LYS A 102       3.748  21.288  60.743  1.00 17.79           H
ATOM    337  HD2 LYS A 102       1.800  22.719  60.924  1.00 22.29           H
ATOM    338  HD3 LYS A 102       1.126  21.525  61.728  1.00 22.29           H
ATOM    339  HE2 LYS A 102       3.418  22.948  62.566  1.00 18.59           H
ATOM    340  HE3 LYS A 102       1.984  23.035  63.249  1.00 18.59           H
ATOM    341  HZ1 LYS A 102       3.349  21.693  64.432  1.00 20.27           H
ATOM    342  HZ2 LYS A 102       2.252  20.898  63.917  1.00 20.27           H
ATOM    343  HZ3 LYS A 102       3.558  20.819  63.295  1.00 20.27           H
ATOM    344  N   ASP A 103       3.649  17.622  59.767  1.00 14.68           N
ATOM    345  CA  ASP A 103       3.317  16.257  60.167  1.00 16.83           C
ATOM    346  C   ASP A 103       2.941  16.061  61.632  1.00 13.74           C
ATOM    347  O   ASP A 103       2.390  15.004  61.958  1.00 13.91           O
ATOM    348  CB  ASP A 103       4.446  15.282  59.796  1.00 15.99           C
ATOM    349  CG  ASP A 103       5.759  15.529  60.523  1.00 15.15           C
ATOM    350  OD1 ASP A 103       5.862  16.444  61.371  1.00 14.78           O
ATOM    351  OD2 ASP A 103       6.703  14.741  60.219  1.00 17.51           O1-
ATOM    352  H   ASP A 103       4.420  17.907  60.019  1.00 17.61           H
ATOM    353  HA  ASP A 103       2.542  15.987  59.650  1.00 20.20           H
ATOM    354  HB2 ASP A 103       4.158  14.380  60.007  1.00 19.18           H
ATOM    355  HB3 ASP A 103       4.618  15.355  58.844  1.00 19.18           H
ATOM    356  N   ASN A 104       3.135  17.046  62.503  1.00 15.06           N
ATOM    357  CA  ASN A 104       2.709  16.927  63.898  1.00 13.25           C
ATOM    358  C   ASN A 104       3.217  15.633  64.531  1.00 15.36           C
ATOM    359  O   ASN A 104       2.537  15.005  65.337  1.00 15.90           O
ATOM    360  CB  ASN A 104       1.186  17.016  64.016  1.00 13.60           C
ATOM    361  CG  ASN A 104       0.646  18.316  63.495  1.00 16.86           C
ATOM    362  OD1 ASN A 104       0.930  19.362  64.043  1.00 15.75           O
ATOM    363  ND2 ASN A 104      -0.081  18.262  62.397  1.00 16.22           N
ATOM    364  H   ASN A 104       3.511  17.796  62.312  1.00 18.08           H
ATOM    365  HA  ASN A 104       3.085  17.667  64.400  1.00 15.90           H
ATOM    366  HB2 ASN A 104       0.786  16.297  63.502  1.00 16.31           H
ATOM    367  HB3 ASN A 104       0.935  16.938  64.949  1.00 16.31           H
ATOM    368 HD21 ASN A 104      -0.411  18.983  62.064  1.00 19.46           H
ATOM    369 HD22 ASN A 104      -0.227  17.505  62.015  1.00 19.46           H
ATOM    370  N   ALA A 105       4.464  15.276  64.212  1.00 13.78           N
ATOM    371  CA  ALA A 105       4.947  13.938  64.516  1.00 15.07           C
ATOM    372  C   ALA A 105       5.101  13.716  66.012  1.00 14.77           C
ATOM    373  O   ALA A 105       4.868  12.605  66.500  1.00 15.53           O
ATOM    374  CB  ALA A 105       6.286  13.698  63.852  1.00 12.90           C
ATOM    375  H   ALA A 105       5.038  15.786  63.824  1.00 16.53           H
ATOM    376  HA  ALA A 105       4.316  13.285  64.175  1.00 18.09           H
ATOM    377  HB1 ALA A 105       6.589  12.802  64.068  1.00 15.48           H
ATOM    378  HB2 ALA A 105       6.183  13.790  62.892  1.00 15.48           H
ATOM    379  HB3 ALA A 105       6.924  14.351  64.181  1.00 15.48           H
ATOM    380  N   VAL A 106       5.557  14.742  66.744  1.00 14.20           N
ATOM    381  CA  VAL A 106       5.816  14.553  68.169  1.00 14.80           C
ATOM    382  C   VAL A 106       4.496  14.475  68.934  1.00 12.93           C
ATOM    383  O   VAL A 106       4.334  13.629  69.821  1.00 14.79           O
ATOM    384  CB  VAL A 106       6.739  15.667  68.707  1.00 15.91           C
ATOM    385  CG1 VAL A 106       6.981  15.509  70.217  1.00 16.82           C
ATOM    386  CG2 VAL A 106       8.072  15.674  67.968  1.00 15.47           C
ATOM    387  H   VAL A 106       5.720  15.532  66.446  1.00 17.04           H
ATOM    388  HA  VAL A 106       6.275  13.708  68.290  1.00 17.77           H
ATOM    389  HB  VAL A 106       6.313  16.526  68.561  1.00 19.09           H
ATOM    390 HG11 VAL A 106       7.563  16.223  70.520  1.00 20.19           H
ATOM    391 HG12 VAL A 106       6.130  15.557  70.680  1.00 20.19           H
ATOM    392 HG13 VAL A 106       7.399  14.649  70.381  1.00 20.19           H
ATOM    393 HG21 VAL A 106       8.628  16.383  68.328  1.00 18.56           H
ATOM    394 HG22 VAL A 106       8.507  14.816  68.094  1.00 18.56           H
ATOM    395 HG23 VAL A 106       7.909  15.828  67.024  1.00 18.56           H
ATOM    396  N   ARG A 107       3.517  15.314  68.575  1.00 12.97           N
ATOM    397  CA  ARG A 107       2.165  15.185  69.123  1.00 14.02           C
ATOM    398  C   ARG A 107       1.617  13.785  68.896  1.00 15.90           C
ATOM    399  O   ARG A 107       1.134  13.113  69.819  1.00 14.54           O
ATOM    400  CB  ARG A 107       1.207  16.192  68.469  1.00 16.68           C
ATOM    401  CG  ARG A 107       1.360  17.636  68.873  1.00 14.48           C
ATOM    402  CD  ARG A 107       0.530  18.542  67.973  1.00 15.70           C
ATOM    403  NE  ARG A 107      -0.875  18.163  67.976  1.00 15.47           N
ATOM    404  CZ  ARG A 107      -1.776  18.554  68.875  1.00 15.95           C
ATOM    405  NH1 ARG A 107      -3.022  18.136  68.747  1.00 17.44           N
ATOM    406  NH2 ARG A 107      -1.421  19.310  69.914  1.00 19.74           N1+
ATOM    407  H   ARG A 107       3.611  15.963  68.019  1.00 15.56           H
ATOM    408  HA  ARG A 107       2.185  15.356  70.078  1.00 16.83           H
ATOM    409  HB2 ARG A 107       1.332  16.148  67.508  1.00 20.02           H
ATOM    410  HB3 ARG A 107       0.298  15.929  68.685  1.00 20.02           H
ATOM    411  HG2 ARG A 107       1.055  17.749  69.786  1.00 17.38           H
ATOM    412  HG3 ARG A 107       2.292  17.896  68.793  1.00 17.38           H
ATOM    413  HD2 ARG A 107       0.598  19.456  68.291  1.00 18.85           H
ATOM    414  HD3 ARG A 107       0.860  18.478  67.063  1.00 18.85           H
ATOM    415  HE  ARG A 107      -1.146  17.643  67.347  1.00 18.57           H
ATOM    416 HH11 ARG A 107      -3.243  17.639  68.081  1.00 20.93           H
ATOM    417 HH12 ARG A 107      -3.615  18.367  69.326  1.00 20.93           H
ATOM    418 HH21 ARG A 107      -0.607  19.577  69.992  1.00 23.69           H
ATOM    419 HH22 ARG A 107      -2.009  19.549  70.493  1.00 23.69           H
ATOM    420  N   ILE A 108       1.611  13.362  67.636  1.00 15.57           N
ATOM    421  CA  ILE A 108       1.003  12.078  67.301  1.00 14.52           C
ATOM    422  C   ILE A 108       1.769  10.935  67.951  1.00 14.48           C
ATOM    423  O   ILE A 108       1.164   9.988  68.480  1.00 15.09           O
ATOM    424  CB  ILE A 108       0.898  11.939  65.772  1.00 13.57           C
ATOM    425  CG1 ILE A 108      -0.120  12.973  65.267  1.00 13.96           C
ATOM    426  CG2 ILE A 108       0.458  10.530  65.358  1.00 15.53           C
ATOM    427  CD1 ILE A 108      -0.042  13.231  63.760  1.00 15.42           C
ATOM    428  H   ILE A 108       1.945  13.790  66.968  1.00 18.68           H
ATOM    429  HA  ILE A 108       0.101  12.062  67.657  1.00 17.42           H
ATOM    430  HB  ILE A 108       1.763  12.129  65.378  1.00 16.28           H
ATOM    431 HG12 ILE A 108      -1.014  12.655  65.468  1.00 16.75           H
ATOM    432 HG13 ILE A 108       0.039  13.815  65.721  1.00 16.75           H
ATOM    433 HG21 ILE A 108       0.405  10.488  64.390  1.00 18.64           H
ATOM    434 HG22 ILE A 108       1.109   9.888  65.682  1.00 18.64           H
ATOM    435 HG23 ILE A 108      -0.412  10.344  65.745  1.00 18.64           H
ATOM    436 HD11 ILE A 108      -0.710  13.890  63.518  1.00 18.50           H
ATOM    437 HD12 ILE A 108       0.844  13.561  63.542  1.00 18.50           H
ATOM    438 HD13 ILE A 108      -0.211  12.400  63.289  1.00 18.50           H
ATOM    439  N   GLY A 109       3.111  11.000  67.926  1.00 14.93           N
ATOM    440  CA  GLY A 109       3.960   9.964  68.465  1.00 15.12           C
ATOM    441  C   GLY A 109       3.894   9.786  69.966  1.00 15.56           C
ATOM    442  O   GLY A 109       4.454   8.810  70.475  1.00 16.88           O
ATOM    443  H   GLY A 109       3.549  11.659  67.589  1.00 17.92           H
ATOM    444  HA2 GLY A 109       3.720   9.118  68.055  1.00 18.15           H
ATOM    445  HA3 GLY A 109       4.880  10.159  68.229  1.00 18.15           H
ATOM    446  N   GLU A 110       3.276  10.724  70.681  1.00 15.65           N
ATOM    447  CA  GLU A 110       3.029  10.536  72.112  1.00 14.84           C
ATOM    448  C   GLU A 110       2.240   9.255  72.389  1.00 17.34           C
ATOM    449  O   GLU A 110       2.360   8.670  73.476  1.00 16.82           O
ATOM    450  CB  GLU A 110       2.285  11.760  72.650  1.00 17.37           C
ATOM    451  CG  GLU A 110       2.135  11.755  74.182  1.00 16.77           C
ATOM    452  CD  GLU A 110       0.955  10.941  74.694  1.00 19.14           C
ATOM    453  OE1 GLU A 110      -0.086  10.830  74.012  1.00 16.98           O
ATOM    454  OE2 GLU A 110       1.075  10.403  75.816  1.00 18.16           O1-
ATOM    455  H   GLU A 110       2.992  11.472  70.366  1.00 18.78           H
ATOM    456  HA  GLU A 110       3.879  10.472  72.575  1.00 17.81           H
ATOM    457  HB2 GLU A 110       2.774  12.560  72.401  1.00 20.84           H
ATOM    458  HB3 GLU A 110       1.396  11.783  72.263  1.00 20.84           H
ATOM    459  HG2 GLU A 110       2.941  11.383  74.573  1.00 20.12           H
ATOM    460  HG3 GLU A 110       2.016  12.669  74.486  1.00 20.12           H
ATOM    461  N   ASP A 111       1.444   8.792  71.415  1.00 16.09           N
ATOM    462  CA  ASP A 111       0.609   7.606  71.590  1.00 16.24           C
ATOM    463  C   ASP A 111       0.416   6.877  70.259  1.00 22.21           C
ATOM    464  O   ASP A 111      -0.691   6.443  69.927  1.00 22.81           O
ATOM    465  CB  ASP A 111      -0.741   7.993  72.211  1.00 16.96           C
ATOM    466  CG  ASP A 111      -1.710   6.834  72.330  1.00 25.59           C
ATOM    467  OD1 ASP A 111      -2.860   6.963  71.831  1.00 26.03           O
ATOM    468  OD2 ASP A 111      -1.323   5.798  72.897  1.00 23.49           O1-
ATOM    469  H   ASP A 111       1.373   9.154  70.638  1.00 19.31           H
ATOM    470  HA  ASP A 111       1.053   6.998  72.201  1.00 19.49           H
ATOM    471  HB2 ASP A 111      -0.587   8.344  73.102  1.00 20.36           H
ATOM    472  HB3 ASP A 111      -1.157   8.673  71.658  1.00 20.36           H
ATOM    473  N   SER A 112       1.478   6.761  69.468  1.00 17.17           N
ATOM    474  CA  SER A 112       1.461   5.907  68.281  1.00 14.43           C
ATOM    475  C   SER A 112       2.921   5.635  67.921  1.00 13.52           C
ATOM    476  O   SER A 112       3.827   6.217  68.506  1.00 16.06           O
ATOM    477  CB  SER A 112       0.673   6.554  67.128  1.00 14.87           C
ATOM    478  OG  SER A 112       1.325   7.718  66.676  1.00 20.61           O
ATOM    479  H   SER A 112       2.225   7.168  69.596  1.00 20.61           H
ATOM    480  HA  SER A 112       1.040   5.061  68.500  1.00 17.32           H
ATOM    481  HB2 SER A 112       0.608   5.922  66.394  1.00 17.85           H
ATOM    482  HB3 SER A 112      -0.214   6.789  67.443  1.00 17.85           H
ATOM    483  HG  SER A 112       1.388   8.273  67.303  1.00 24.73           H
ATOM    484  N   ASP A 113       3.148   4.706  66.987  1.00 13.51           N
ATOM    485  CA  ASP A 113       4.484   4.159  66.782  1.00 13.64           C
ATOM    486  C   ASP A 113       5.252   4.990  65.758  1.00 12.93           C
ATOM    487  O   ASP A 113       5.468   4.603  64.602  1.00 15.99           O
ATOM    488  CB  ASP A 113       4.395   2.701  66.375  1.00 12.85           C
ATOM    489  CG  ASP A 113       3.760   1.843  67.474  1.00 16.84           C
ATOM    490  OD1 ASP A 113       3.164   0.792  67.178  1.00 16.50           O
ATOM    491  OD2 ASP A 113       3.817   2.270  68.650  1.00 17.49           O1-
ATOM    492  H   ASP A 113       2.547   4.380  66.464  1.00 16.22           H
ATOM    493  HA  ASP A 113       4.970   4.202  67.620  1.00 16.37           H
ATOM    494  HB2 ASP A 113       3.850   2.624  65.577  1.00 15.42           H
ATOM    495  HB3 ASP A 113       5.288   2.362  66.204  1.00 15.42           H
ATOM    496  N   VAL A 114       5.676   6.154  66.234  1.00 12.89           N
ATOM    497  CA  VAL A 114       6.400   7.134  65.441  1.00 14.29           C
ATOM    498  C   VAL A 114       7.893   7.003  65.727  1.00 13.69           C
ATOM    499  O   VAL A 114       8.310   6.964  66.892  1.00 14.42           O
ATOM    500  CB  VAL A 114       5.887   8.550  65.750  1.00 14.46           C
ATOM    501  CG1 VAL A 114       6.758   9.604  65.092  1.00 13.42           C
ATOM    502  CG2 VAL A 114       4.425   8.664  65.313  1.00 16.86           C
ATOM    503  H   VAL A 114       5.549   6.407  67.046  1.00 15.47           H
ATOM    504  HA  VAL A 114       6.254   6.956  64.499  1.00 17.15           H
ATOM    505  HB  VAL A 114       5.922   8.693  66.708  1.00 17.35           H
ATOM    506 HG11 VAL A 114       6.406  10.482  65.307  1.00 16.10           H
ATOM    507 HG12 VAL A 114       7.664   9.518  65.428  1.00 16.10           H
ATOM    508 HG13 VAL A 114       6.746   9.468  64.132  1.00 16.10           H
ATOM    509 HG21 VAL A 114       4.106   9.558  65.509  1.00 20.23           H
ATOM    510 HG22 VAL A 114       4.367   8.493  64.360  1.00 20.23           H
ATOM    511 HG23 VAL A 114       3.899   8.010  65.800  1.00 20.23           H
ATOM    512  N   LEU A 115       8.694   6.944  64.667  1.00 13.55           N
ATOM    513  CA  LEU A 115      10.140   6.844  64.801  1.00 15.04           C
ATOM    514  C   LEU A 115      10.744   8.158  65.286  1.00 13.28           C
ATOM    515  O   LEU A 115      10.299   9.249  64.911  1.00 14.92           O
ATOM    516  CB  LEU A 115      10.758   6.460  63.453  1.00 13.01           C
ATOM    517  CG  LEU A 115      10.379   5.068  62.947  1.00 12.39           C
ATOM    518  CD1 LEU A 115      10.715   4.942  61.498  1.00 14.66           C
ATOM    519  CD2 LEU A 115      11.116   4.004  63.763  1.00 15.96           C
ATOM    520  H   LEU A 115       8.419   6.961  63.852  1.00 16.26           H
ATOM    521  HA  LEU A 115      10.356   6.152  65.445  1.00 18.05           H
ATOM    522  HB2 LEU A 115      10.469   7.103  62.786  1.00 15.61           H
ATOM    523  HB3 LEU A 115      11.724   6.489  63.537  1.00 15.61           H
ATOM    524  HG  LEU A 115       9.425   4.933  63.055  1.00 14.87           H
ATOM    525 HD11 LEU A 115      10.469   4.054  61.194  1.00 17.60           H
ATOM    526 HD12 LEU A 115      10.221   5.612  61.000  1.00 17.60           H
ATOM    527 HD13 LEU A 115      11.669   5.079  61.382  1.00 17.60           H
ATOM    528 HD21 LEU A 115      10.868   3.127  63.433  1.00 19.15           H
ATOM    529 HD22 LEU A 115      12.072   4.137  63.665  1.00 19.15           H
ATOM    530 HD23 LEU A 115      10.864   4.091  64.695  1.00 19.15           H
ATOM    531  N   VAL A 116      11.763   8.047  66.139  1.00 12.56           N
ATOM    532  CA  VAL A 116      12.594   9.199  66.466  1.00 12.69           C
ATOM    533  C   VAL A 116      13.401   9.560  65.230  1.00 14.37           C
ATOM    534  O   VAL A 116      14.006   8.678  64.597  1.00 14.17           O
ATOM    535  CB  VAL A 116      13.522   8.885  67.651  1.00 12.89           C
ATOM    536  CG1 VAL A 116      14.482  10.064  67.917  1.00 14.95           C
ATOM    537  CG2 VAL A 116      12.700   8.545  68.898  1.00 17.48           C
ATOM    538  H   VAL A 116      11.992   7.320  66.537  1.00 15.07           H
ATOM    539  HA  VAL A 116      12.031   9.952  66.702  1.00 15.23           H
ATOM    540  HB  VAL A 116      14.060   8.109  67.429  1.00 15.46           H
ATOM    541 HG11 VAL A 116      15.055   9.840  68.667  1.00 17.94           H
ATOM    542 HG12 VAL A 116      15.019  10.218  67.124  1.00 17.94           H
ATOM    543 HG13 VAL A 116      13.960  10.855  68.122  1.00 17.94           H
ATOM    544 HG21 VAL A 116      13.305   8.351  69.631  1.00 20.98           H
ATOM    545 HG22 VAL A 116      12.139   9.304  69.122  1.00 20.98           H
ATOM    546 HG23 VAL A 116      12.148   7.770  68.710  1.00 20.98           H
ATOM    547  N   THR A 117      13.445  10.853  64.906  1.00 14.58           N
ATOM    548  CA  THR A 117      14.217  11.362  63.780  1.00 11.36           C
ATOM    549  C   THR A 117      14.999  12.604  64.180  1.00 15.95           C
ATOM    550  O   THR A 117      14.904  13.108  65.300  1.00 15.92           O
ATOM    551  CB  THR A 117      13.304  11.697  62.575  1.00 14.99           C
ATOM    552  OG1 THR A 117      12.360  12.713  62.927  1.00 15.99           O
ATOM    553  CG2 THR A 117      12.531  10.442  62.115  1.00 14.29           C
ATOM    554  H   THR A 117      13.023  11.466  65.337  1.00 17.50           H
ATOM    555  HA  THR A 117      14.852  10.685  63.498  1.00 13.63           H
ATOM    556  HB  THR A 117      13.849  12.007  61.836  1.00 17.99           H
ATOM    557  HG1 THR A 117      12.763  13.412  63.160  1.00 19.18           H
ATOM    558 HG21 THR A 117      11.962  10.662  61.360  1.00 17.15           H
ATOM    559 HG22 THR A 117      13.154   9.748  61.848  1.00 17.15           H
ATOM    560 HG23 THR A 117      11.979  10.109  62.839  1.00 17.15           H
ATOM    561  N   ARG A 118      15.839  13.044  63.251  1.00 12.32           N
ATOM    562  CA  ARG A 118      16.289  14.425  63.160  1.00 12.61           C
ATOM    563  C   ARG A 118      16.820  14.596  61.743  1.00 15.92           C
ATOM    564  O   ARG A 118      16.815  13.656  60.939  1.00 13.66           O
ATOM    565  CB  ARG A 118      17.342  14.807  64.223  1.00 12.82           C
ATOM    566  CG  ARG A 118      16.814  15.586  65.441  1.00 13.68           C
ATOM    567  CD  ARG A 118      17.881  16.569  66.000  1.00 12.22           C
ATOM    568  NE  ARG A 118      18.187  17.609  65.013  1.00 13.22           N
ATOM    569  CZ  ARG A 118      19.336  18.245  64.886  1.00 14.82           C
ATOM    570  NH1 ARG A 118      19.467  19.127  63.914  1.00 15.71           N
ATOM    571  NH2 ARG A 118      20.356  18.002  65.702  1.00 15.82           N1+
ATOM    572  H   ARG A 118      16.174  12.541  62.639  1.00 14.78           H
ATOM    573  HA  ARG A 118      15.526  15.014  63.269  1.00 15.13           H
ATOM    574  HB2 ARG A 118      17.751  13.992  64.555  1.00 15.38           H
ATOM    575  HB3 ARG A 118      18.019  15.357  63.799  1.00 15.38           H
ATOM    576  HG2 ARG A 118      16.035  16.100  65.178  1.00 16.41           H
ATOM    577  HG3 ARG A 118      16.581  14.959  66.144  1.00 16.41           H
ATOM    578  HD2 ARG A 118      17.539  16.997  66.801  1.00 14.66           H
ATOM    579  HD3 ARG A 118      18.697  16.084  66.197  1.00 14.66           H
ATOM    580  HE  ARG A 118      17.559  17.824  64.466  1.00 15.86           H
ATOM    581 HH11 ARG A 118      18.805  19.290  63.389  1.00 18.85           H
ATOM    582 HH12 ARG A 118      20.203  19.563  63.825  1.00 18.85           H
ATOM    583 HH21 ARG A 118      20.275  17.418  66.328  1.00 18.99           H
ATOM    584 HH22 ARG A 118      21.096  18.429  65.606  1.00 18.99           H
ATOM    585  N   GLU A 119      17.280  15.804  61.443  1.00 14.18           N
ATOM    586  CA  GLU A 119      17.783  16.158  60.124  1.00 12.22           C
ATOM    587  C   GLU A 119      16.797  15.822  58.988  1.00 12.87           C
ATOM    588  O   GLU A 119      17.155  15.186  58.018  1.00 12.01           O
ATOM    589  CB  GLU A 119      19.130  15.495  59.866  1.00 15.61           C
ATOM    590  CG  GLU A 119      20.216  15.923  60.867  1.00 14.62           C
ATOM    591  CD  GLU A 119      20.257  15.117  62.174  1.00 15.03           C
ATOM    592  OE1 GLU A 119      19.829  13.952  62.183  1.00 14.80           O
ATOM    593  OE2 GLU A 119      20.733  15.664  63.221  1.00 13.92           O1-
ATOM    594  H   GLU A 119      17.311  16.454  62.005  1.00 17.02           H
ATOM    595  HA  GLU A 119      17.927  17.117  60.104  1.00 14.67           H
ATOM    596  HB2 GLU A 119      19.025  14.533  59.932  1.00 18.74           H
ATOM    597  HB3 GLU A 119      19.433  15.735  58.976  1.00 18.74           H
ATOM    598  HG2 GLU A 119      21.082  15.830  60.440  1.00 17.55           H
ATOM    599  HG3 GLU A 119      20.069  16.853  61.102  1.00 17.55           H
ATOM    600  N   PRO A 120      15.576  16.347  59.081  1.00 12.74           N
ATOM    601  CA  PRO A 120      14.562  16.085  58.050  1.00 13.37           C
ATOM    602  C   PRO A 120      14.760  16.943  56.812  1.00 13.45           C
ATOM    603  O   PRO A 120      15.446  17.971  56.828  1.00 12.12           O
ATOM    604  CB  PRO A 120      13.260  16.489  58.748  1.00 13.41           C
ATOM    605  CG  PRO A 120      13.703  17.691  59.554  1.00 11.76           C
ATOM    606  CD  PRO A 120      15.085  17.303  60.084  1.00 15.24           C
ATOM    607  HA  PRO A 120      14.537  15.145  57.810  1.00 16.05           H
ATOM    608  HB2 PRO A 120      12.588  16.733  58.092  1.00 16.09           H
ATOM    609  HB3 PRO A 120      12.950  15.773  59.324  1.00 16.09           H
ATOM    610  HG2 PRO A 120      13.759  18.470  58.980  1.00 14.11           H
ATOM    611  HG3 PRO A 120      13.083  17.844  60.285  1.00 14.11           H
ATOM    612  HD2 PRO A 120      15.663  18.081  60.121  1.00 18.29           H
ATOM    613  HD3 PRO A 120      15.007  16.874  60.950  1.00 18.29           H
ATOM    614  N   TYR A 121      14.083  16.538  55.738  1.00 12.96           N
ATOM    615  CA  TYR A 121      13.936  17.410  54.583  1.00 12.92           C
ATOM    616  C   TYR A 121      12.744  16.945  53.747  1.00 15.00           C
ATOM    617  O   TYR A 121      11.989  16.057  54.153  1.00 13.02           O
ATOM    618  CB  TYR A 121      15.229  17.479  53.762  1.00 14.49           C
ATOM    619  CG  TYR A 121      15.908  16.176  53.313  1.00 13.65           C
ATOM    620  CD1 TYR A 121      16.697  15.439  54.186  1.00 10.51           C
ATOM    621  CD2 TYR A 121      15.864  15.759  51.985  1.00 12.62           C
ATOM    622  CE1 TYR A 121      17.379  14.299  53.766  1.00 12.59           C
ATOM    623  CE2 TYR A 121      16.540  14.630  51.569  1.00 12.00           C
ATOM    624  CZ  TYR A 121      17.312  13.916  52.469  1.00 12.74           C
ATOM    625  OH  TYR A 121      17.995  12.788  52.084  1.00 13.82           O
ATOM    626  H   TYR A 121      13.704  15.771  55.657  1.00 15.55           H
ATOM    627  HA  TYR A 121      13.741  18.307  54.896  1.00 15.51           H
ATOM    628  HB2 TYR A 121      15.038  17.983  52.956  1.00 17.39           H
ATOM    629  HB3 TYR A 121      15.883  17.965  54.287  1.00 17.39           H
ATOM    630  HD1 TYR A 121      16.767  15.708  55.073  1.00 12.61           H
ATOM    631  HD2 TYR A 121      15.365  16.246  51.369  1.00 15.15           H
ATOM    632  HE1 TYR A 121      17.894  13.814  54.370  1.00 15.10           H
ATOM    633  HE2 TYR A 121      16.491  14.359  50.681  1.00 14.40           H
ATOM    634  HH  TYR A 121      17.880  12.650  51.263  1.00 16.58           H
ATOM    635  N   VAL A 122      12.577  17.565  52.579  1.00 14.00           N
ATOM    636  CA  VAL A 122      11.475  17.262  51.671  1.00 14.49           C
ATOM    637  C   VAL A 122      12.071  17.129  50.277  1.00 12.64           C
ATOM    638  O   VAL A 122      12.996  17.865  49.919  1.00 13.24           O
ATOM    639  CB  VAL A 122      10.382  18.348  51.690  1.00 13.53           C
ATOM    640  CG1 VAL A 122       9.108  17.893  50.889  1.00 14.10           C
ATOM    641  CG2 VAL A 122      10.022  18.704  53.119  1.00 13.81           C
ATOM    642  H   VAL A 122      13.102  18.179  52.286  1.00 16.80           H
ATOM    643  HA  VAL A 122      11.073  16.414  51.918  1.00 17.39           H
ATOM    644  HB  VAL A 122      10.729  19.147  51.264  1.00 16.24           H
ATOM    645 HG11 VAL A 122       8.445  18.600  50.923  1.00 16.92           H
ATOM    646 HG12 VAL A 122       9.359  17.719  49.968  1.00 16.92           H
ATOM    647 HG13 VAL A 122       8.753  17.086  51.293  1.00 16.92           H
ATOM    648 HG21 VAL A 122       9.334  19.388  53.110  1.00 16.57           H
ATOM    649 HG22 VAL A 122       9.694  17.910  53.568  1.00 16.57           H
ATOM    650 HG23 VAL A 122      10.814  19.036  53.570  1.00 16.57           H
ATOM    651  N   SER A 123      11.517  16.217  49.477  1.00 12.31           N
ATOM    652  CA  SER A 123      12.013  16.026  48.130  1.00 10.90           C
ATOM    653  C   SER A 123      10.900  15.446  47.271  1.00 12.97           C
ATOM    654  O   SER A 123      10.157  14.563  47.717  1.00 13.57           O
ATOM    655  CB  SER A 123      13.257  15.109  48.105  1.00 15.67           C
ATOM    656  OG  SER A 123      13.879  15.063  46.814  1.00 14.79           O
ATOM    657  H   SER A 123      10.861  15.705  49.694  1.00 14.77           H
ATOM    658  HA  SER A 123      12.264  16.886  47.758  1.00 13.08           H
ATOM    659  HB2 SER A 123      13.902  15.443  48.749  1.00 18.80           H
ATOM    660  HB3 SER A 123      12.986  14.210  48.351  1.00 18.80           H
ATOM    661  HG  SER A 123      14.125  15.834  46.587  1.00 17.75           H
ATOM    662  N   CYS A 124      10.818  15.923  46.032  1.00 13.33           N
ATOM    663  CA  CYS A 124       9.775  15.523  45.100  1.00 14.94           C
ATOM    664  C   CYS A 124      10.298  14.567  44.039  1.00 16.52           C
ATOM    665  O   CYS A 124      11.427  14.697  43.564  1.00 12.29           O
ATOM    666  CB  CYS A 124       9.162  16.730  44.395  1.00 15.04           C
ATOM    667  SG  CYS A 124       8.337  17.851  45.531  1.00 16.26           S
ATOM    668  H   CYS A 124      11.370  16.494  45.703  1.00 16.00           H
ATOM    669  HA  CYS A 124       9.070  15.071  45.590  1.00 17.93           H
ATOM    670  HB2 CYS A 124       9.866  17.223  43.944  1.00 18.05           H
ATOM    671  HB3 CYS A 124       8.507  16.421  43.749  1.00 18.05           H
ATOM    672  N   ASP A 125       9.472  13.575  43.734  1.00 13.62           N
ATOM    673  CA  ASP A 125       9.519  12.786  42.519  1.00 13.84           C
ATOM    674  C   ASP A 125       8.591  13.407  41.494  1.00 13.03           C
ATOM    675  O   ASP A 125       7.757  14.255  41.822  1.00 14.20           O
ATOM    676  CB  ASP A 125       9.041  11.361  42.801  1.00 14.47           C
ATOM    677  CG  ASP A 125       9.952  10.577  43.724  1.00 19.71           C
ATOM    678  OD1 ASP A 125       9.640   9.400  43.942  1.00 21.02           O
ATOM    679  OD2 ASP A 125      10.968  11.087  44.208  1.00 17.92           O1-
ATOM    680  H   ASP A 125       8.834  13.329  44.255  1.00 16.34           H
ATOM    681  HA  ASP A 125      10.422  12.761  42.165  1.00 16.61           H
ATOM    682  HB2 ASP A 125       8.165  11.403  43.216  1.00 17.36           H
ATOM    683  HB3 ASP A 125       8.984  10.879  41.962  1.00 17.36           H
ATOM    684  N   PRO A 126       8.595  12.907  40.258  1.00 16.26           N
ATOM    685  CA  PRO A 126       7.662  13.450  39.261  1.00 14.59           C
ATOM    686  C   PRO A 126       6.197  13.252  39.580  1.00 16.04           C
ATOM    687  O   PRO A 126       5.369  13.975  39.015  1.00 16.27           O
ATOM    688  CB  PRO A 126       8.056  12.708  37.976  1.00 16.77           C
ATOM    689  CG  PRO A 126       9.512  12.416  38.174  1.00 16.77           C
ATOM    690  CD  PRO A 126       9.590  12.016  39.631  1.00 17.92           C
ATOM    691  HA  PRO A 126       7.828  14.398  39.138  1.00 17.50           H
ATOM    692  HB2 PRO A 126       7.544  11.888  37.896  1.00 20.13           H
ATOM    693  HB3 PRO A 126       7.918  13.282  37.206  1.00 20.13           H
ATOM    694  HG2 PRO A 126       9.786  11.686  37.597  1.00 20.13           H
ATOM    695  HG3 PRO A 126      10.037  13.213  38.003  1.00 20.13           H
ATOM    696  HD2 PRO A 126       9.334  11.087  39.744  1.00 21.51           H
ATOM    697  HD3 PRO A 126      10.476  12.190  39.986  1.00 21.51           H
ATOM    698  N   ASP A 127       5.845  12.283  40.415  1.00 16.24           N
ATOM    699  CA  ASP A 127       4.451  11.978  40.717  1.00 23.07           C
ATOM    700  C   ASP A 127       4.095  12.090  42.193  1.00 21.98           C
ATOM    701  O   ASP A 127       2.953  11.776  42.559  1.00 17.40           O
ATOM    702  CB  ASP A 127       4.103  10.576  40.218  1.00 26.52           C
ATOM    703  CG  ASP A 127       5.060   9.494  40.744  1.00 34.77           C
ATOM    704  OD1 ASP A 127       4.802   8.291  40.478  1.00 44.16           O
ATOM    705  OD2 ASP A 127       6.064   9.819  41.422  1.00 30.06           O1-
ATOM    706  H   ASP A 127       6.406  11.777  40.827  1.00 19.48           H
ATOM    707  HA  ASP A 127       3.889  12.606  40.235  1.00 27.68           H
ATOM    708  HB2 ASP A 127       3.206  10.351  40.512  1.00 31.83           H
ATOM    709  HB3 ASP A 127       4.145  10.567  39.249  1.00 31.83           H
ATOM    710  N   GLU A 128       5.011  12.541  43.044  1.00 15.63           N
ATOM    711  CA  GLU A 128       4.760  12.548  44.486  1.00 16.53           C
ATOM    712  C   GLU A 128       5.839  13.378  45.168  1.00 17.11           C
ATOM    713  O   GLU A 128       6.986  13.384  44.723  1.00 18.40           O
ATOM    714  CB  GLU A 128       4.777  11.108  45.052  1.00 18.52           C
ATOM    715  CG  GLU A 128       4.369  10.956  46.514  1.00 26.95           C
ATOM    716  CD  GLU A 128       4.658   9.544  47.091  1.00 28.18           C
ATOM    717  OE1 GLU A 128       4.348   9.325  48.300  1.00 25.03           O
ATOM    718  OE2 GLU A 128       5.224   8.681  46.360  1.00 23.58           O1-
ATOM    719  H   GLU A 128       5.782  12.846  42.816  1.00 18.76           H
ATOM    720  HA  GLU A 128       3.895  12.947  44.668  1.00 19.83           H
ATOM    721  HB2 GLU A 128       4.169  10.566  44.525  1.00 22.22           H
ATOM    722  HB3 GLU A 128       5.677  10.757  44.966  1.00 22.22           H
ATOM    723  HG2 GLU A 128       4.860  11.602  47.046  1.00 32.34           H
ATOM    724  HG3 GLU A 128       3.416  11.121  46.593  1.00 32.34           H
ATOM    725  N   CYS A 129       5.490  14.008  46.291  1.00 16.14           N
ATOM    726  CA  CYS A 129       6.487  14.650  47.147  1.00 13.91           C
ATOM    727  C   CYS A 129       6.440  13.978  48.515  1.00 15.90           C
ATOM    728  O   CYS A 129       5.364  13.619  48.996  1.00 16.47           O
ATOM    729  CB  CYS A 129       6.259  16.169  47.284  1.00 19.69           C
ATOM    730  SG  CYS A 129       6.413  17.088  45.674  1.00 23.00           S
ATOM    731  H   CYS A 129       4.682  14.077  46.579  1.00 19.37           H
ATOM    732  HA  CYS A 129       7.369  14.508  46.770  1.00 16.69           H
ATOM    733  HB2 CYS A 129       5.367  16.323  47.631  1.00 23.62           H
ATOM    734  HB3 CYS A 129       6.918  16.531  47.898  1.00 23.62           H
ATOM    735  N   ARG A 130       7.605  13.788  49.127  1.00 14.92           N
ATOM    736  CA  ARG A 130       7.699  13.030  50.365  1.00 14.07           C
ATOM    737  C   ARG A 130       8.564  13.764  51.383  1.00 14.24           C
ATOM    738  O   ARG A 130       9.431  14.575  51.035  1.00 13.74           O
ATOM    739  CB  ARG A 130       8.271  11.618  50.118  1.00 15.97           C
ATOM    740  CG  ARG A 130       7.361  10.764  49.227  1.00 16.57           C
ATOM    741  CD  ARG A 130       8.034   9.492  48.744  1.00 16.86           C
ATOM    742  NE  ARG A 130       8.381   8.546  49.798  1.00 18.54           N
ATOM    743  CZ  ARG A 130       7.549   7.659  50.324  1.00 16.68           C
ATOM    744  NH1 ARG A 130       7.975   6.814  51.259  1.00 16.63           N
ATOM    745  NH2 ARG A 130       6.289   7.625  49.927  1.00 18.56           N1+
ATOM    746  H   ARG A 130       8.358  14.091  48.842  1.00 17.90           H
ATOM    747  HA  ARG A 130       6.811  12.931  50.743  1.00 16.88           H
ATOM    748  HB2 ARG A 130       9.133  11.697  49.680  1.00 19.16           H
ATOM    749  HB3 ARG A 130       8.372  11.163  50.969  1.00 19.16           H
ATOM    750  HG2 ARG A 130       6.571  10.512  49.731  1.00 19.88           H
ATOM    751  HG3 ARG A 130       7.105  11.282  48.447  1.00 19.88           H
ATOM    752  HD2 ARG A 130       7.435   9.040  48.129  1.00 20.23           H
ATOM    753  HD3 ARG A 130       8.853   9.732  48.283  1.00 20.23           H
ATOM    754  HE  ARG A 130       9.185   8.566  50.101  1.00 22.24           H
ATOM    755 HH11 ARG A 130       8.792   6.844  51.525  1.00 19.96           H
ATOM    756 HH12 ARG A 130       7.428   6.252  51.612  1.00 19.96           H
ATOM    757 HH21 ARG A 130       6.017   8.165  49.316  1.00 22.27           H
ATOM    758 HH22 ARG A 130       5.745   7.055  50.271  1.00 22.27           H
ATOM    759  N   PHE A 131       8.299  13.463  52.657  1.00 14.86           N
ATOM    760  CA  PHE A 131       9.186  13.846  53.750  1.00 11.12           C
ATOM    761  C   PHE A 131      10.314  12.816  53.884  1.00 12.74           C
ATOM    762  O   PHE A 131      10.136  11.627  53.602  1.00 13.98           O
ATOM    763  CB  PHE A 131       8.403  13.934  55.065  1.00 12.75           C
ATOM    764  CG  PHE A 131       7.515  15.185  55.226  1.00 11.73           C
ATOM    765  CD1 PHE A 131       7.472  16.186  54.290  1.00 19.77           C
ATOM    766  CD2 PHE A 131       6.730  15.321  56.368  1.00 12.34           C
ATOM    767  CE1 PHE A 131       6.656  17.311  54.492  1.00 18.27           C
ATOM    768  CE2 PHE A 131       5.956  16.432  56.581  1.00 15.19           C
ATOM    769  CZ  PHE A 131       5.905  17.418  55.661  1.00 13.85           C
ATOM    770  H   PHE A 131       7.601  13.031  52.914  1.00 17.83           H
ATOM    771  HA  PHE A 131       9.577  14.714  53.563  1.00 13.35           H
ATOM    772  HB2 PHE A 131       7.827  13.157  55.132  1.00 15.30           H
ATOM    773  HB3 PHE A 131       9.037  13.931  55.800  1.00 15.30           H
ATOM    774  HD1 PHE A 131       7.984  16.118  53.516  1.00 23.72           H
ATOM    775  HD2 PHE A 131       6.761  14.659  57.021  1.00 14.81           H
ATOM    776  HE1 PHE A 131       6.631  17.990  53.857  1.00 21.93           H
ATOM    777  HE2 PHE A 131       5.440  16.495  57.352  1.00 18.23           H
ATOM    778  HZ  PHE A 131       5.359  18.157  55.798  1.00 16.62           H
ATOM    779  N   TYR A 132      11.489  13.294  54.313  1.00 11.56           N
ATOM    780  CA  TYR A 132      12.691  12.491  54.514  1.00 11.51           C
ATOM    781  C   TYR A 132      13.287  12.858  55.864  1.00 12.56           C
ATOM    782  O   TYR A 132      13.125  13.990  56.329  1.00 14.06           O
ATOM    783  CB  TYR A 132      13.760  12.784  53.415  1.00 13.51           C
ATOM    784  CG  TYR A 132      13.392  12.287  52.047  1.00 13.88           C
ATOM    785  CD1 TYR A 132      12.381  12.891  51.322  1.00 11.11           C
ATOM    786  CD2 TYR A 132      14.044  11.195  51.503  1.00 12.70           C
ATOM    787  CE1 TYR A 132      12.017  12.417  50.072  1.00 14.25           C
ATOM    788  CE2 TYR A 132      13.701  10.711  50.251  1.00 13.71           C
ATOM    789  CZ  TYR A 132      12.686  11.331  49.538  1.00 16.54           C
ATOM    790  OH  TYR A 132      12.353  10.800  48.305  1.00 15.33           O
ATOM    791  H   TYR A 132      11.613  14.124  54.502  1.00 13.87           H
ATOM    792  HA  TYR A 132      12.472  11.546  54.506  1.00 13.82           H
ATOM    793  HB2 TYR A 132      13.889  13.744  53.355  1.00 16.21           H
ATOM    794  HB3 TYR A 132      14.593  12.358  53.670  1.00 16.21           H
ATOM    795  HD1 TYR A 132      11.931  13.620  51.684  1.00 13.34           H
ATOM    796  HD2 TYR A 132      14.722  10.780  51.984  1.00 15.24           H
ATOM    797  HE1 TYR A 132      11.334  12.830  49.593  1.00 17.10           H
ATOM    798  HE2 TYR A 132      14.143   9.974  49.895  1.00 16.45           H
ATOM    799  HH  TYR A 132      11.715  11.232  47.969  1.00 18.40           H
ATOM    800  N   ALA A 133      13.990  11.920  56.485  1.00 14.64           N
ATOM    801  CA  ALA A 133      14.759  12.250  57.683  1.00 14.77           C
ATOM    802  C   ALA A 133      15.691  11.101  58.033  1.00 13.28           C
ATOM    803  O   ALA A 133      15.612  10.012  57.466  1.00 13.62           O
ATOM    804  CB  ALA A 133      13.833  12.560  58.854  1.00 12.84           C
ATOM    805  H   ALA A 133      14.041  11.097  56.239  1.00 17.57           H
ATOM    806  HA  ALA A 133      15.300  13.035  57.508  1.00 17.72           H
ATOM    807  HB1 ALA A 133      14.371  12.775  59.632  1.00 15.41           H
ATOM    808  HB2 ALA A 133      13.272  13.316  58.621  1.00 15.41           H
ATOM    809  HB3 ALA A 133      13.283  11.783  59.036  1.00 15.41           H
ATOM    810  N   LEU A 134      16.558  11.352  59.010  1.00 11.68           N
ATOM    811  CA  LEU A 134      17.409  10.311  59.578  1.00 14.34           C
ATOM    812  C   LEU A 134      16.717   9.729  60.802  1.00 12.59           C
ATOM    813  O   LEU A 134      16.662  10.348  61.864  1.00 13.77           O
ATOM    814  CB  LEU A 134      18.793  10.856  59.935  1.00 14.72           C
ATOM    815  CG  LEU A 134      19.646  11.359  58.785  1.00 15.29           C
ATOM    816  CD1 LEU A 134      20.936  11.991  59.271  1.00 18.01           C
ATOM    817  CD2 LEU A 134      19.963  10.220  57.760  1.00 17.42           C
ATOM    818  H   LEU A 134      16.673  12.126  59.365  1.00 14.02           H
ATOM    819  HA  LEU A 134      17.522   9.600  58.927  1.00 17.20           H
ATOM    820  HB2 LEU A 134      18.677  11.596  60.551  1.00 17.66           H
ATOM    821  HB3 LEU A 134      19.293  10.150  60.374  1.00 17.66           H
ATOM    822  HG  LEU A 134      19.147  12.044  58.313  1.00 18.34           H
ATOM    823 HD11 LEU A 134      21.445  12.297  58.504  1.00 21.62           H
ATOM    824 HD12 LEU A 134      20.722  12.742  59.847  1.00 21.62           H
ATOM    825 HD13 LEU A 134      21.445  11.330  59.765  1.00 21.62           H
ATOM    826 HD21 LEU A 134      20.508  10.583  57.044  1.00 20.91           H
ATOM    827 HD22 LEU A 134      20.443   9.511  58.215  1.00 20.91           H
ATOM    828 HD23 LEU A 134      19.129   9.878  57.401  1.00 20.91           H
ATOM    829  N   SER A 135      16.222   8.516  60.666  1.00 11.66           N
ATOM    830  CA  SER A 135      15.703   7.799  61.811  1.00 11.41           C
ATOM    831  C   SER A 135      16.808   7.535  62.811  1.00 14.17           C
ATOM    832  O   SER A 135      17.978   7.475  62.459  1.00 13.72           O
ATOM    833  CB  SER A 135      15.123   6.462  61.380  1.00 12.72           C
ATOM    834  OG  SER A 135      14.617   5.745  62.483  1.00 14.96           O
ATOM    835  H   SER A 135      16.174   8.085  59.923  1.00 13.99           H
ATOM    836  HA  SER A 135      15.008   8.321  62.241  1.00 13.69           H
ATOM    837  HB2 SER A 135      14.403   6.621  60.750  1.00 15.26           H
ATOM    838  HB3 SER A 135      15.822   5.938  60.957  1.00 15.26           H
ATOM    839  HG  SER A 135      14.301   5.010  62.227  1.00 17.95           H
ATOM    840  N   GLN A 136      16.397   7.289  64.058  1.00 12.83           N
ATOM    841  CA  GLN A 136      17.275   6.798  65.112  1.00 11.77           C
ATOM    842  C   GLN A 136      17.025   5.339  65.454  1.00 16.86           C
ATOM    843  O   GLN A 136      17.640   4.825  66.386  1.00 15.53           O
ATOM    844  CB  GLN A 136      17.118   7.655  66.362  1.00 14.18           C
ATOM    845  CG  GLN A 136      17.657   9.064  66.214  1.00 13.83           C
ATOM    846  CD  GLN A 136      19.156   9.193  66.464  1.00 14.46           C
ATOM    847  OE1 GLN A 136      19.910   8.225  66.430  1.00 15.49           O
ATOM    848  NE2 GLN A 136      19.588  10.416  66.703  1.00 16.56           N
ATOM    849  H   GLN A 136      15.586   7.405  64.321  1.00 15.39           H
ATOM    850  HA  GLN A 136      18.194   6.877  64.813  1.00 14.12           H
ATOM    851  HB2 GLN A 136      16.175   7.720  66.579  1.00 17.01           H
ATOM    852  HB3 GLN A 136      17.595   7.231  67.092  1.00 17.01           H
ATOM    853  HG2 GLN A 136      17.482   9.371  65.311  1.00 16.60           H
ATOM    854  HG3 GLN A 136      17.202   9.639  66.849  1.00 16.60           H
ATOM    855 HE21 GLN A 136      19.034  11.074  66.709  1.00 19.87           H
ATOM    856 HE22 GLN A 136      20.423  10.556  66.851  1.00 19.87           H
ATOM    857  N   GLY A 137      16.159   4.653  64.714  1.00 14.49           N
ATOM    858  CA  GLY A 137      15.982   3.218  64.904  1.00 10.61           C
ATOM    859  C   GLY A 137      15.287   2.848  66.194  1.00 13.19           C
ATOM    860  O   GLY A 137      15.658   1.849  66.829  1.00 15.69           O
ATOM    861  H   GLY A 137      15.664   4.993  64.098  1.00 17.39           H
ATOM    862  HA2 GLY A 137      15.461   2.863  64.167  1.00 12.73           H
ATOM    863  HA3 GLY A 137      16.851   2.788  64.895  1.00 12.73           H
ATOM    864  N   THR A 138      14.308   3.655  66.598  1.00 13.06           N
ATOM    865  CA  THR A 138      13.486   3.448  67.780  1.00 12.67           C
ATOM    866  C   THR A 138      12.286   4.370  67.641  1.00 12.82           C
ATOM    867  O   THR A 138      12.359   5.407  66.973  1.00 14.78           O
ATOM    868  CB  THR A 138      14.267   3.761  69.066  1.00 13.42           C
ATOM    869  OG1 THR A 138      13.426   3.608  70.226  1.00 15.74           O
ATOM    870  CG2 THR A 138      14.816   5.176  69.016  1.00 17.00           C
ATOM    871  H   THR A 138      14.094   4.371  66.173  1.00 15.67           H
ATOM    872  HA  THR A 138      13.177   2.529  67.813  1.00 15.20           H
ATOM    873  HB  THR A 138      15.017   3.150  69.137  1.00 16.10           H
ATOM    874  HG1 THR A 138      12.771   4.132  70.178  1.00 18.89           H
ATOM    875 HG21 THR A 138      15.308   5.369  69.830  1.00 20.40           H
ATOM    876 HG22 THR A 138      15.412   5.273  68.257  1.00 20.40           H
ATOM    877 HG23 THR A 138      14.088   5.811  68.929  1.00 20.40           H
ATOM    878  N   THR A 139      11.201   4.025  68.325  1.00 13.98           N
ATOM    879  CA  THR A 139      10.081   4.953  68.455  1.00 13.91           C
ATOM    880  C   THR A 139      10.348   5.947  69.575  1.00 14.56           C
ATOM    881  O   THR A 139      11.239   5.748  70.400  1.00 15.40           O
ATOM    882  CB  THR A 139       8.783   4.229  68.756  1.00 15.62           C
ATOM    883  OG1 THR A 139       8.917   3.518  69.985  1.00 13.98           O
ATOM    884  CG2 THR A 139       8.403   3.264  67.640  1.00 15.71           C
ATOM    885  H   THR A 139      11.088   3.269  68.720  1.00 16.78           H
ATOM    886  HA  THR A 139       9.973   5.446  67.627  1.00 16.69           H
ATOM    887  HB  THR A 139       8.071   4.882  68.844  1.00 18.75           H
ATOM    888  HG1 THR A 139       9.541   2.958  69.927  1.00 16.77           H
ATOM    889 HG21 THR A 139       7.571   2.817  67.859  1.00 18.86           H
ATOM    890 HG22 THR A 139       8.291   3.748  66.807  1.00 18.86           H
ATOM    891 HG23 THR A 139       9.099   2.598  67.527  1.00 18.86           H
ATOM    892  N   ILE A 140       9.523   7.007  69.628  1.00 14.28           N
ATOM    893  CA  ILE A 140       9.718   8.049  70.641  1.00 15.87           C
ATOM    894  C   ILE A 140       9.348   7.527  72.018  1.00 16.61           C
ATOM    895  O   ILE A 140      10.011   7.851  73.014  1.00 16.42           O
ATOM    896  CB  ILE A 140       8.910   9.328  70.346  0.92 18.70           C
ATOM    897  CG1 ILE A 140       9.074   9.832  68.924  0.63 21.21           C
ATOM    898  CG2 ILE A 140       9.326  10.449  71.349  0.83 17.41           C
ATOM    899  CD1 ILE A 140       8.009  10.895  68.603  0.43 23.47           C
ATOM    900  H   ILE A 140       8.858   7.141  69.099  1.00 17.13           H
ATOM    901  HA  ILE A 140      10.657   8.292  70.659  1.00 19.04           H
ATOM    902  HB  ILE A 140       7.971   9.130  70.489  1.00 22.44           H
ATOM    903 HG12 ILE A 140       9.950  10.235  68.823  0.00 25.45           H
ATOM    904 HG13 ILE A 140       8.966   9.094  68.305  0.00 25.45           H
ATOM    905 HG21 ILE A 140       8.813  11.249  71.157  0.87 20.89           H
ATOM    906 HG22 ILE A 140       9.143  10.147  72.252  0.46 20.89           H
ATOM    907 HG23 ILE A 140      10.273  10.629  71.245  0.76 20.89           H
ATOM    908 HD11 ILE A 140       8.134  11.201  67.691  1.00 28.17           H
ATOM    909 HD12 ILE A 140       7.129  10.500  68.702  0.77 28.17           H
ATOM    910 HD13 ILE A 140       8.109  11.638  69.218  1.00 28.17           H
ATOM    911  N   ARG A 141       8.240   6.794  72.115  1.00 15.22           N
ATOM    912  CA  ARG A 141       7.844   6.203  73.391  1.00 14.85           C
ATOM    913  C   ARG A 141       8.659   4.968  73.761  1.00 19.92           C
ATOM    914  O   ARG A 141       8.598   4.536  74.919  1.00 18.21           O
ATOM    915  CB  ARG A 141       6.354   5.852  73.377  1.00 20.36           C
ATOM    916  CG  ARG A 141       5.411   7.038  73.590  1.00 22.39           C
ATOM    917  CD  ARG A 141       5.623   7.622  74.958  1.00 21.27           C
ATOM    918  NE  ARG A 141       4.511   8.456  75.430  1.00 19.67           N
ATOM    919  CZ  ARG A 141       4.470   9.015  76.637  1.00 25.52           C
ATOM    920  NH1 ARG A 141       3.428   9.760  77.015  1.00 20.35           N
ATOM    921  NH2 ARG A 141       5.467   8.810  77.487  1.00 25.62           N1+
ATOM    922  H   ARG A 141       7.704   6.625  71.464  1.00 18.26           H
ATOM    923  HA  ARG A 141       7.981   6.862  74.089  1.00 17.82           H
ATOM    924  HB2 ARG A 141       6.138   5.457  72.518  1.00 24.43           H
ATOM    925  HB3 ARG A 141       6.181   5.210  74.083  1.00 24.43           H
ATOM    926  HG2 ARG A 141       5.597   7.724  72.930  1.00 26.86           H
ATOM    927  HG3 ARG A 141       4.491   6.739  73.521  1.00 26.86           H
ATOM    928  HD2 ARG A 141       5.738   6.897  75.592  1.00 25.53           H
ATOM    929  HD3 ARG A 141       6.420   8.174  74.942  1.00 25.53           H
ATOM    930  HE  ARG A 141       3.909   8.684  74.860  1.00 23.61           H
ATOM    931 HH11 ARG A 141       2.776   9.895  76.470  1.00 24.42           H
ATOM    932 HH12 ARG A 141       3.413  10.113  77.799  1.00 24.42           H
ATOM    933 HH21 ARG A 141       6.140   8.329  77.252  1.00 30.75           H
ATOM    934 HH22 ARG A 141       5.445   9.166  78.269  1.00 30.75           H
ATOM    935  N   GLY A 142       9.447   4.418  72.837  1.00 15.21           N
ATOM    936  CA  GLY A 142      10.262   3.267  73.164  1.00 16.57           C
ATOM    937  C   GLY A 142      11.377   3.631  74.124  1.00 17.30           C
ATOM    938  O   GLY A 142      11.865   4.766  74.159  1.00 15.26           O
ATOM    939  H   GLY A 142       9.523   4.693  72.026  1.00 18.25           H
ATOM    940  HA2 GLY A 142       9.710   2.583  73.575  1.00 19.89           H
ATOM    941  HA3 GLY A 142      10.655   2.904  72.355  1.00 19.89           H
ATOM    942  N   LYS A 143      11.771   2.650  74.938  1.00 17.06           N
ATOM    943  CA  LYS A 143      12.880   2.848  75.863  1.00 17.49           C
ATOM    944  C   LYS A 143      14.193   3.149  75.140  1.00 15.57           C
ATOM    945  O   LYS A 143      15.070   3.813  75.715  1.00 17.00           O
ATOM    946  CB  LYS A 143      13.011   1.628  76.777  1.00 14.40           C
ATOM    947  CG  LYS A 143      11.812   1.482  77.755  1.00 16.51           C
ATOM    948  CD  LYS A 143      11.959   0.237  78.610  1.00 19.44           C
ATOM    949  CE  LYS A 143      10.827   0.061  79.604  1.00 25.19           C
ATOM    950  NZ  LYS A 143      11.097  -1.159  80.437  1.00 22.45           N1+
ATOM    951  H   LYS A 143      11.415   1.868  74.972  1.00 20.48           H
ATOM    952  HA  LYS A 143      12.677   3.612  76.425  1.00 20.99           H
ATOM    953  HB2 LYS A 143      13.053   0.827  76.231  1.00 17.27           H
ATOM    954  HB3 LYS A 143      13.820   1.714  77.304  1.00 17.27           H
ATOM    955  HG2 LYS A 143      11.778   2.254  78.341  1.00 19.82           H
ATOM    956  HG3 LYS A 143      10.989   1.408  77.247  1.00 19.82           H
ATOM    957  HD2 LYS A 143      11.974  -0.542  78.033  1.00 23.33           H
ATOM    958  HD3 LYS A 143      12.789   0.295  79.110  1.00 23.33           H
ATOM    959  HE2 LYS A 143      10.780   0.834  80.188  1.00 30.23           H
ATOM    960  HE3 LYS A 143       9.990  -0.064  79.130  1.00 30.23           H
ATOM    961  HZ1 LYS A 143      10.440  -1.276  81.026  1.00 26.94           H
ATOM    962  HZ2 LYS A 143      11.149  -1.878  79.915  1.00 26.94           H
ATOM    963  HZ3 LYS A 143      11.865  -1.063  80.876  1.00 26.94           H
ATOM    964  N   HIS A 144      14.351   2.710  73.880  1.00 17.25           N
ATOM    965  CA  HIS A 144      15.574   3.038  73.158  1.00 13.94           C
ATOM    966  C   HIS A 144      15.614   4.494  72.710  1.00 13.66           C
ATOM    967  O   HIS A 144      16.615   4.897  72.108  1.00 16.22           O
ATOM    968  CB  HIS A 144      15.775   2.127  71.936  1.00 12.22           C
ATOM    969  CG  HIS A 144      15.864   0.683  72.294  1.00 12.96           C
ATOM    970  ND1 HIS A 144      17.046   0.082  72.671  1.00 20.09           N
ATOM    971  CD2 HIS A 144      14.906  -0.271  72.373  1.00 10.48           C
ATOM    972  CE1 HIS A 144      16.805  -1.186  72.951  1.00 13.96           C
ATOM    973  NE2 HIS A 144      15.521  -1.426  72.785  1.00 17.57           N
ATOM    974  H   HIS A 144      13.782   2.238  73.441  1.00 20.70           H
ATOM    975  HA  HIS A 144      16.327   2.896  73.752  1.00 16.72           H
ATOM    976  HB2 HIS A 144      16.600   2.376  71.490  1.00 14.67           H
ATOM    977  HB3 HIS A 144      15.025   2.239  71.332  1.00 14.67           H
ATOM    978  HD2 HIS A 144      14.002  -0.163  72.185  1.00 12.58           H
ATOM    979  HE1 HIS A 144      17.439  -1.809  73.223  1.00 16.75           H
ATOM    980  HE2 HIS A 144      15.134  -2.185  72.903  1.00 21.09           H
ATOM    981  N   SER A 145      14.576   5.293  72.986  1.00 13.80           N
ATOM    982  CA  SER A 145      14.653   6.724  72.676  1.00 15.46           C
ATOM    983  C   SER A 145      15.682   7.420  73.561  1.00 15.18           C
ATOM    984  O   SER A 145      16.167   8.506  73.234  1.00 14.55           O
ATOM    985  CB  SER A 145      13.278   7.394  72.839  1.00 15.06           C
ATOM    986  OG  SER A 145      12.840   7.406  74.194  1.00 16.57           O
ATOM    987  H   SER A 145      13.835   5.039  73.343  1.00 16.56           H
ATOM    988  HA  SER A 145      14.931   6.832  71.753  1.00 18.55           H
ATOM    989  HB2 SER A 145      13.339   8.309  72.523  1.00 18.08           H
ATOM    990  HB3 SER A 145      12.630   6.906  72.307  1.00 18.08           H
ATOM    991  HG  SER A 145      12.778   6.620  74.483  1.00 19.89           H
ATOM    992  N   ASN A 146      16.008   6.816  74.681  1.00 16.12           N
ATOM    993  CA  ASN A 146      16.998   7.376  75.576  1.00 17.48           C
ATOM    994  C   ASN A 146      18.359   7.400  74.913  1.00 15.97           C
ATOM    995  O   ASN A 146      18.892   6.354  74.553  1.00 19.44           O
ATOM    996  CB  ASN A 146      17.033   6.510  76.812  1.00 17.85           C
ATOM    997  CG  ASN A 146      17.978   7.026  77.850  1.00 23.47           C
ATOM    998  OD1 ASN A 146      18.542   8.131  77.762  1.00 19.82           O
ATOM    999  ND2 ASN A 146      18.155   6.218  78.853  1.00 30.42           N
ATOM   1000  H   ASN A 146      15.668   6.074  74.952  1.00 19.35           H
ATOM   1001  HA  ASN A 146      16.750   8.280  75.826  1.00 20.98           H
ATOM   1002  HB2 ASN A 146      17.317   5.617  76.564  1.00 21.42           H
ATOM   1003  HB3 ASN A 146      16.145   6.480  77.202  1.00 21.42           H
ATOM   1004 HD21 ASN A 146      17.514   5.707  79.113  1.00 36.51           H
ATOM   1005  N   GLY A 147      18.926   8.589  74.757  1.00 17.38           N
ATOM   1006  CA  GLY A 147      20.233   8.731  74.155  1.00 17.42           C
ATOM   1007  C   GLY A 147      20.216   9.211  72.728  1.00 19.71           C
ATOM   1008  O   GLY A 147      21.285   9.305  72.117  1.00 18.35           O
ATOM   1009  H   GLY A 147      18.568   9.333  74.996  1.00 20.86           H
ATOM   1010  HA2 GLY A 147      20.755   9.360  74.677  1.00 20.90           H
ATOM   1011  HA3 GLY A 147      20.686   7.873  74.178  1.00 20.90           H
ATOM   1012  N   THR A 148      19.043   9.539  72.188  1.00 16.22           N
ATOM   1013  CA  THR A 148      18.941   9.922  70.788  1.00 15.32           C
ATOM   1014  C   THR A 148      19.376  11.350  70.516  1.00 17.88           C
ATOM   1015  O   THR A 148      19.260  11.779  69.384  1.00 16.85           O
ATOM   1016  CB  THR A 148      17.515   9.707  70.252  1.00 15.77           C
ATOM   1017  OG1 THR A 148      16.544  10.201  71.182  1.00 15.62           O
ATOM   1018  CG2 THR A 148      17.269   8.217  69.991  1.00 19.65           C
ATOM   1019  H   THR A 148      18.296   9.546  72.613  1.00 19.46           H
ATOM   1020  HA  THR A 148      19.528   9.344  70.276  1.00 18.39           H
ATOM   1021  HB  THR A 148      17.418  10.180  69.411  1.00 18.92           H
ATOM   1022  HG1 THR A 148      16.617   9.798  71.915  1.00 18.74           H
ATOM   1023 HG21 THR A 148      16.370   8.084  69.653  1.00 23.58           H
ATOM   1024 HG22 THR A 148      17.904   7.886  69.337  1.00 23.58           H
ATOM   1025 HG23 THR A 148      17.374   7.715  70.814  1.00 23.58           H
ATOM   1026  N   ILE A 149      19.898  12.095  71.494  1.00 16.55           N
ATOM   1027  CA  ILE A 149      20.642  13.293  71.141  1.00 18.29           C
ATOM   1028  C   ILE A 149      21.874  12.943  70.292  1.00 16.21           C
ATOM   1029  O   ILE A 149      22.354  13.781  69.529  1.00 17.43           O
ATOM   1030  CB  ILE A 149      21.030  14.091  72.416  1.00 19.16           C
ATOM   1031  CG1 ILE A 149      21.464  15.524  72.016  1.00 21.58           C
ATOM   1032  CG2 ILE A 149      22.100  13.342  73.182  1.00 19.76           C
ATOM   1033  CD1 ILE A 149      21.814  16.470  73.176  1.00 23.30           C
ATOM   1034  H   ILE A 149      19.838  11.932  72.337  1.00 19.86           H
ATOM   1035  HA  ILE A 149      20.070  13.863  70.603  1.00 21.95           H
ATOM   1036  HB  ILE A 149      20.245  14.160  72.981  1.00 22.99           H
ATOM   1037 HG12 ILE A 149      22.249  15.458  71.449  1.00 25.89           H
ATOM   1038 HG13 ILE A 149      20.740  15.933  71.516  1.00 25.89           H
ATOM   1039 HG21 ILE A 149      22.333  13.849  73.975  1.00 23.71           H
ATOM   1040 HG22 ILE A 149      21.754  12.471  73.435  1.00 23.71           H
ATOM   1041 HG23 ILE A 149      22.879  13.236  72.614  1.00 23.71           H
ATOM   1042 HD11 ILE A 149      22.069  17.332  72.814  1.00 27.96           H
ATOM   1043 HD12 ILE A 149      21.036  16.568  73.748  1.00 27.96           H
ATOM   1044 HD13 ILE A 149      22.550  16.091  73.681  1.00 27.96           H
ATOM   1045  N   HIS A 150      22.393  11.719  70.403  1.00 16.61           N
ATOM   1046  CA  HIS A 150      23.629  11.349  69.703  1.00 18.00           C
ATOM   1047  C   HIS A 150      23.434  11.397  68.193  1.00 21.91           C
ATOM   1048  O   HIS A 150      22.386  11.017  67.673  1.00 16.90           O
ATOM   1049  CB  HIS A 150      24.083   9.949  70.110  1.00 23.53           C
ATOM   1050  CG  HIS A 150      24.586   9.861  71.516  1.00 36.04           C
ATOM   1051  ND1 HIS A 150      25.633  10.631  71.980  1.00 40.55           N
ATOM   1052  CD2 HIS A 150      24.199   9.082  72.557  1.00 39.43           C
ATOM   1053  CE1 HIS A 150      25.858  10.345  73.250  1.00 38.99           C
ATOM   1054  NE2 HIS A 150      25.003   9.408  73.625  1.00 44.21           N
ATOM   1055  H   HIS A 150      22.052  11.086  70.876  1.00 19.93           H
ATOM   1056  HA  HIS A 150      24.330  11.976  69.940  1.00 21.60           H
ATOM   1057  HB2 HIS A 150      24.801   9.670  69.520  1.00 28.23           H
ATOM   1058  HB3 HIS A 150      23.332   9.340  70.025  1.00 28.23           H
ATOM   1059  HD2 HIS A 150      23.512   8.455  72.554  1.00 47.32           H
ATOM   1060  HE1 HIS A 150      26.512  10.731  73.787  1.00 46.79           H
ATOM   1061  HE2 HIS A 150      24.960   9.055  74.408  1.00 53.05           H
ATOM   1062  N   ASP A 151      24.472  11.832  67.484  1.00 18.25           N
ATOM   1063  CA  ASP A 151      24.362  12.117  66.058  1.00 17.98           C
ATOM   1064  C   ASP A 151      24.565  10.923  65.131  1.00 19.19           C
ATOM   1065  O   ASP A 151      24.018  10.921  64.025  1.00 14.49           O
ATOM   1066  CB  ASP A 151      25.386  13.188  65.684  1.00 15.75           C
ATOM   1067  CG  ASP A 151      24.929  14.576  66.041  1.00 21.38           C
ATOM   1068  OD1 ASP A 151      23.730  14.872  65.890  1.00 18.04           O
ATOM   1069  OD2 ASP A 151      25.790  15.395  66.431  1.00 23.97           O1-
ATOM   1070  H   ASP A 151      25.256  11.971  67.809  1.00 21.91           H
ATOM   1071  HA  ASP A 151      23.479  12.479  65.882  1.00 21.58           H
ATOM   1072  HB2 ASP A 151      26.214  13.013  66.158  1.00 18.90           H
ATOM   1073  HB3 ASP A 151      25.539  13.159  64.727  1.00 18.90           H
ATOM   1074  N   ARG A 152      25.389   9.920  65.501  1.00 15.44           N
ATOM   1075  CA  ARG A 152      25.938   9.000  64.491  1.00 15.87           C
ATOM   1076  C   ARG A 152      26.027   7.563  65.003  1.00 23.20           C
ATOM   1077  O   ARG A 152      27.094   7.014  65.211  1.00 37.06           O
ATOM   1078  CB  ARG A 152      27.322   9.462  64.019  1.00 14.03           C
ATOM   1079  CG  ARG A 152      27.345  10.764  63.276  1.00 15.37           C
ATOM   1080  CD  ARG A 152      28.750  11.088  62.772  1.00 17.68           C
ATOM   1081  NE  ARG A 152      29.681  11.143  63.899  1.00 18.67           N
ATOM   1082  CZ  ARG A 152      29.796  12.157  64.754  1.00 17.15           C
ATOM   1083  NH1 ARG A 152      30.657  12.067  65.751  1.00 21.93           N
ATOM   1084  NH2 ARG A 152      29.035  13.243  64.659  1.00 15.70           N1+
ATOM   1085  H   ARG A 152      25.637   9.757  66.308  1.00 18.53           H
ATOM   1086  HA  ARG A 152      25.349   9.000  63.720  1.00 19.05           H
ATOM   1087  HB2 ARG A 152      27.895   9.559  64.795  1.00 16.84           H
ATOM   1088  HB3 ARG A 152      27.687   8.784  63.429  1.00 16.84           H
ATOM   1089  HG2 ARG A 152      26.753  10.708  62.510  1.00 18.44           H
ATOM   1090  HG3 ARG A 152      27.062  11.478  63.869  1.00 18.44           H
ATOM   1091  HD2 ARG A 152      29.044  10.395  62.161  1.00 21.22           H
ATOM   1092  HD3 ARG A 152      28.747  11.952  62.332  1.00 21.22           H
ATOM   1093  HE  ARG A 152      30.196  10.465  64.019  1.00 22.40           H
ATOM   1094 HH11 ARG A 152      31.157  11.370  65.826  1.00 26.32           H
ATOM   1095 HH12 ARG A 152      30.742  12.718  66.306  1.00 26.32           H
ATOM   1096 HH21 ARG A 152      28.462  13.312  64.023  1.00 18.84           H
ATOM   1097 HH22 ARG A 152      29.127  13.883  65.226  1.00 18.84           H
ATOM   1098  N   SER A 153      24.895   6.897  65.129  1.00 22.80           N
ATOM   1099  CA  SER A 153      24.898   5.503  65.545  1.00 13.79           C
ATOM   1100  C   SER A 153      24.713   4.580  64.348  1.00 14.15           C
ATOM   1101  O   SER A 153      24.323   4.995  63.246  1.00 14.81           O
ATOM   1102  CB  SER A 153      23.802   5.225  66.558  1.00 15.28           C
ATOM   1103  OG  SER A 153      22.561   5.105  65.891  1.00 16.89           O
ATOM   1104  H   SER A 153      24.114   7.223  64.981  1.00 27.36           H
ATOM   1105  HA  SER A 153      25.751   5.295  65.958  1.00 16.55           H
ATOM   1106  HB2 SER A 153      23.998   4.396  67.021  1.00 18.33           H
ATOM   1107  HB3 SER A 153      23.756   5.960  67.189  1.00 18.33           H
ATOM   1108  HG  SER A 153      21.950   4.951  66.446  1.00 20.26           H
ATOM   1109  N   GLN A 154      24.922   3.289  64.615  1.00 13.19           N
ATOM   1110  CA  GLN A 154      24.648   2.224  63.653  1.00 13.49           C
ATOM   1111  C   GLN A 154      23.161   1.985  63.431  1.00 15.38           C
ATOM   1112  O   GLN A 154      22.810   1.168  62.558  1.00 15.47           O
ATOM   1113  CB  GLN A 154      25.272   0.911  64.126  1.00 16.92           C
ATOM   1114  CG  GLN A 154      26.792   0.905  64.162  1.00 18.66           C
ATOM   1115  CD  GLN A 154      27.342   1.244  65.520  1.00 19.25           C
ATOM   1116  OE1 GLN A 154      26.771   2.053  66.251  1.00 17.58           O
ATOM   1117  NE2 GLN A 154      28.485   0.621  65.876  1.00 20.67           N
ATOM   1118  H   GLN A 154      25.230   3.000  65.365  1.00 15.82           H
ATOM   1119  HA  GLN A 154      25.046   2.457  62.800  1.00 16.18           H
ATOM   1120  HB2 GLN A 154      24.957   0.725  65.025  1.00 20.30           H
ATOM   1121  HB3 GLN A 154      24.989   0.201  63.528  1.00 20.30           H
ATOM   1122  HG2 GLN A 154      27.111   0.022  63.920  1.00 22.39           H
ATOM   1123  HG3 GLN A 154      27.125   1.562  63.530  1.00 22.39           H
ATOM   1124 HE21 GLN A 154      28.858   0.065  65.336  1.00 24.80           H
ATOM   1125 HE22 GLN A 154      28.840   0.780  66.643  1.00 24.80           H
ATOM   1126  N   TYR A 155      22.286   2.667  64.175  1.00 13.13           N
ATOM   1127  CA  TYR A 155      20.845   2.415  64.137  1.00 12.76           C
ATOM   1128  C   TYR A 155      20.114   3.484  63.341  1.00 14.16           C
ATOM   1129  O   TYR A 155      18.883   3.448  63.250  1.00 14.61           O
ATOM   1130  CB  TYR A 155      20.268   2.304  65.568  1.00 13.92           C
ATOM   1131  CG  TYR A 155      21.275   1.593  66.435  1.00 15.20           C
ATOM   1132  CD1 TYR A 155      21.886   2.223  67.516  1.00 20.53           C
ATOM   1133  CD2 TYR A 155      21.669   0.306  66.118  1.00 14.59           C
ATOM   1134  CE1 TYR A 155      22.867   1.571  68.244  1.00 19.79           C
ATOM   1135  CE2 TYR A 155      22.644  -0.343  66.832  1.00 16.84           C
ATOM   1136  CZ  TYR A 155      23.241   0.296  67.896  1.00 20.83           C
ATOM   1137  OH  TYR A 155      24.207  -0.395  68.595  1.00 20.49           O
ATOM   1138  H   TYR A 155      22.510   3.293  64.721  1.00 15.76           H
ATOM   1139  HA  TYR A 155      20.692   1.566  63.694  1.00 15.31           H
ATOM   1140  HB2 TYR A 155      20.113   3.190  65.930  1.00 16.71           H
ATOM   1141  HB3 TYR A 155      19.447   1.788  65.553  1.00 16.71           H
ATOM   1142  HD1 TYR A 155      21.651   3.096  67.736  1.00 24.64           H
ATOM   1143  HD2 TYR A 155      21.287  -0.117  65.383  1.00 17.51           H
ATOM   1144  HE1 TYR A 155      23.271   1.995  68.966  1.00 23.75           H
ATOM   1145  HE2 TYR A 155      22.894  -1.209  66.604  1.00 20.20           H
ATOM   1146  HH  TYR A 155      24.317  -1.156  68.257  1.00 24.59           H
ATOM   1147  N   ARG A 156      20.855   4.383  62.691  1.00 15.64           N
ATOM   1148  CA  ARG A 156      20.250   5.419  61.880  1.00 12.11           C
ATOM   1149  C   ARG A 156      20.114   4.988  60.425  1.00 13.46           C
ATOM   1150  O   ARG A 156      20.850   4.141  59.919  1.00 14.77           O
ATOM   1151  CB  ARG A 156      21.057   6.708  61.956  1.00 13.23           C
ATOM   1152  CG  ARG A 156      21.275   7.179  63.412  1.00 13.93           C
ATOM   1153  CD  ARG A 156      21.515   8.690  63.464  1.00 14.53           C
ATOM   1154  NE  ARG A 156      20.277   9.444  63.278  1.00 15.41           N
ATOM   1155  CZ  ARG A 156      20.169  10.763  63.411  1.00 14.71           C
ATOM   1156  NH1 ARG A 156      18.979  11.367  63.258  1.00 13.74           N
ATOM   1157  NH2 ARG A 156      21.238  11.488  63.754  1.00 16.84           N1+
ATOM   1158  H   ARG A 156      21.714   4.408  62.708  1.00 18.77           H
ATOM   1159  HA  ARG A 156      19.361   5.604  62.220  1.00 14.53           H
ATOM   1160  HB2 ARG A 156      21.927   6.562  61.553  1.00 15.87           H
ATOM   1161  HB3 ARG A 156      20.582   7.408  61.481  1.00 15.87           H
ATOM   1162  HG2 ARG A 156      20.487   6.975  63.939  1.00 16.72           H
ATOM   1163  HG3 ARG A 156      22.053   6.733  63.782  1.00 16.72           H
ATOM   1164  HD2 ARG A 156      21.885   8.925  64.329  1.00 17.44           H
ATOM   1165  HD3 ARG A 156      22.130   8.940  62.757  1.00 17.44           H
ATOM   1166  HE  ARG A 156      19.568   9.004  63.069  1.00 18.49           H
ATOM   1167 HH11 ARG A 156      18.288  10.904  63.039  1.00 16.48           H
ATOM   1168 HH12 ARG A 156      18.916  12.220  63.342  1.00 16.48           H
ATOM   1169 HH21 ARG A 156      22.000  11.104  63.867  1.00 20.21           H
ATOM   1170 HH22 ARG A 156      21.169  12.340  63.844  1.00 20.21           H
ATOM   1171  N   ALA A 157      19.154   5.623  59.754  1.00 14.09           N
ATOM   1172  CA  ALA A 157      18.888   5.367  58.347  1.00 13.12           C
ATOM   1173  C   ALA A 157      18.157   6.559  57.751  1.00 14.70           C
ATOM   1174  O   ALA A 157      17.392   7.251  58.442  1.00 13.81           O
ATOM   1175  CB  ALA A 157      18.054   4.092  58.176  1.00 15.37           C
ATOM   1176  H   ALA A 157      18.636   6.215  60.102  1.00 16.90           H
ATOM   1177  HA  ALA A 157      19.727   5.252  57.874  1.00 15.75           H
ATOM   1178  HB1 ALA A 157      17.892   3.945  57.231  1.00 18.44           H
ATOM   1179  HB2 ALA A 157      18.544   3.342  58.548  1.00 18.44           H
ATOM   1180  HB3 ALA A 157      17.211   4.201  58.643  1.00 18.44           H
ATOM   1181  N   LEU A 158      18.380   6.779  56.457  1.00 12.82           N
ATOM   1182  CA  LEU A 158      17.535   7.687  55.699  1.00 15.56           C
ATOM   1183  C   LEU A 158      16.191   7.017  55.425  1.00 12.88           C
ATOM   1184  O   LEU A 158      16.136   5.931  54.845  1.00 13.10           O
ATOM   1185  CB  LEU A 158      18.194   8.083  54.376  1.00 13.74           C
ATOM   1186  CG  LEU A 158      17.325   9.009  53.522  1.00 14.06           C
ATOM   1187  CD1 LEU A 158      16.975  10.331  54.225  1.00 14.46           C
ATOM   1188  CD2 LEU A 158      18.004   9.280  52.167  1.00 14.77           C
ATOM   1189  H   LEU A 158      19.012   6.415  56.000  1.00 15.38           H
ATOM   1190  HA  LEU A 158      17.377   8.492  56.217  1.00 18.68           H
ATOM   1191  HB2 LEU A 158      19.026   8.545  54.565  1.00 16.49           H
ATOM   1192  HB3 LEU A 158      18.372   7.281  53.861  1.00 16.49           H
ATOM   1193  HG  LEU A 158      16.489   8.553  53.337  1.00 16.87           H
ATOM   1194 HD11 LEU A 158      16.426  10.868  53.632  1.00 17.35           H
ATOM   1195 HD12 LEU A 158      16.488  10.135  55.041  1.00 17.35           H
ATOM   1196 HD13 LEU A 158      17.796  10.804  54.435  1.00 17.35           H
ATOM   1197 HD21 LEU A 158      17.438   9.868  51.643  1.00 17.72           H
ATOM   1198 HD22 LEU A 158      18.863   9.702  52.325  1.00 17.72           H
ATOM   1199 HD23 LEU A 158      18.129   8.438  51.703  1.00 17.72           H
ATOM   1200  N   ILE A 159      15.116   7.648  55.869  1.00 12.38           N
ATOM   1201  CA  ILE A 159      13.768   7.163  55.607  1.00 12.00           C
ATOM   1202  C   ILE A 159      12.980   8.229  54.852  1.00 12.78           C
ATOM   1203  O   ILE A 159      13.258   9.427  54.960  1.00 15.70           O
ATOM   1204  CB  ILE A 159      13.019   6.767  56.901  1.00 13.01           C
ATOM   1205  CG1 ILE A 159      13.020   7.905  57.932  1.00 13.37           C
ATOM   1206  CG2 ILE A 159      13.569   5.438  57.465  1.00 15.54           C
ATOM   1207  CD1 ILE A 159      11.954   7.701  59.047  1.00 16.12           C
ATOM   1208  H   ILE A 159      15.140   8.373  56.332  1.00 14.85           H
ATOM   1209  HA  ILE A 159      13.822   6.376  55.042  1.00 14.40           H
ATOM   1210  HB  ILE A 159      12.094   6.608  56.657  1.00 15.62           H
ATOM   1211 HG12 ILE A 159      13.892   7.949  58.355  1.00 16.04           H
ATOM   1212 HG13 ILE A 159      12.827   8.742  57.481  1.00 16.04           H
ATOM   1213 HG21 ILE A 159      13.084   5.214  58.274  1.00 18.65           H
ATOM   1214 HG22 ILE A 159      13.448   4.740  56.801  1.00 18.65           H
ATOM   1215 HG23 ILE A 159      14.512   5.546  57.663  1.00 18.65           H
ATOM   1216 HD11 ILE A 159      11.999   8.446  59.667  1.00 19.34           H
ATOM   1217 HD12 ILE A 159      11.074   7.662  58.640  1.00 19.34           H
ATOM   1218 HD13 ILE A 159      12.139   6.871  59.513  1.00 19.34           H
ATOM   1219  N   SER A 160      11.986   7.787  54.076  1.00 14.37           N
ATOM   1220  CA  SER A 160      11.026   8.715  53.499  1.00 12.39           C
ATOM   1221  C   SER A 160       9.619   8.222  53.806  1.00 13.45           C
ATOM   1222  O   SER A 160       9.390   7.040  54.099  1.00 13.71           O
ATOM   1223  CB  SER A 160      11.202   8.899  51.981  1.00 13.92           C
ATOM   1224  OG  SER A 160      10.778   7.753  51.270  1.00 16.79           O
ATOM   1225  H   SER A 160      11.851   6.963  53.874  1.00 17.25           H
ATOM   1226  HA  SER A 160      11.137   9.583  53.918  1.00 14.87           H
ATOM   1227  HB2 SER A 160      10.673   9.660  51.694  1.00 16.71           H
ATOM   1228  HB3 SER A 160      12.139   9.057  51.791  1.00 16.71           H
ATOM   1229  HG  SER A 160      11.228   7.085  51.508  1.00 20.15           H
ATOM   1230  N   TRP A 161       8.677   9.151  53.761  1.00 13.35           N
ATOM   1231  CA  TRP A 161       7.307   8.798  54.082  1.00 12.23           C
ATOM   1232  C   TRP A 161       6.360   9.838  53.476  1.00 11.97           C
ATOM   1233  O   TRP A 161       6.786  10.928  53.079  1.00 13.55           O
ATOM   1234  CB  TRP A 161       7.127   8.642  55.598  1.00 12.62           C
ATOM   1235  CG  TRP A 161       7.262   9.893  56.394  1.00 13.05           C
ATOM   1236  CD1 TRP A 161       6.251  10.711  56.788  1.00 13.41           C
ATOM   1237  CD2 TRP A 161       8.464  10.474  56.900  1.00 13.00           C
ATOM   1238  NE1 TRP A 161       6.741  11.774  57.497  1.00 14.28           N
ATOM   1239  CE2 TRP A 161       8.099  11.655  57.583  1.00 13.18           C
ATOM   1240  CE3 TRP A 161       9.817  10.116  56.844  1.00 13.92           C
ATOM   1241  CZ2 TRP A 161       9.023  12.464  58.216  1.00 10.84           C
ATOM   1242  CZ3 TRP A 161      10.746  10.946  57.458  1.00 14.82           C
ATOM   1243  CH2 TRP A 161      10.335  12.100  58.141  1.00 11.89           C
ATOM   1244  H   TRP A 161       8.802   9.976  53.551  1.00 16.02           H
ATOM   1245  HA  TRP A 161       7.103   7.943  53.673  1.00 14.68           H
ATOM   1246  HB2 TRP A 161       6.241   8.285  55.766  1.00 15.14           H
ATOM   1247  HB3 TRP A 161       7.794   8.018  55.923  1.00 15.14           H
ATOM   1248  HD1 TRP A 161       5.352  10.575  56.591  1.00 16.09           H
ATOM   1249  HE1 TRP A 161       6.271  12.407  57.841  1.00 17.13           H
ATOM   1250  HE3 TRP A 161      10.089   9.349  56.394  1.00 16.71           H
ATOM   1251  HZ2 TRP A 161       8.762  13.239  58.659  1.00 13.01           H
ATOM   1252  HZ3 TRP A 161      11.648  10.722  57.435  1.00 17.78           H
ATOM   1253  HH2 TRP A 161      10.976  12.636  58.548  1.00 14.27           H
ATOM   1254  N   PRO A 162       5.078   9.510  53.348  1.00 12.56           N
ATOM   1255  CA  PRO A 162       4.171  10.380  52.584  1.00 13.83           C
ATOM   1256  C   PRO A 162       4.033  11.774  53.192  1.00 15.51           C
ATOM   1257  O   PRO A 162       3.975  11.949  54.412  1.00 14.45           O
ATOM   1258  CB  PRO A 162       2.838   9.623  52.614  1.00 16.64           C
ATOM   1259  CG  PRO A 162       3.253   8.191  52.794  1.00 15.33           C
ATOM   1260  CD  PRO A 162       4.457   8.217  53.685  1.00 15.90           C
ATOM   1261  HA  PRO A 162       4.474  10.459  51.666  1.00 16.59           H
ATOM   1262  HB2 PRO A 162       2.301   9.926  53.363  1.00 19.97           H
ATOM   1263  HB3 PRO A 162       2.368   9.746  51.775  1.00 19.97           H
ATOM   1264  HG2 PRO A 162       2.532   7.694  53.212  1.00 18.40           H
ATOM   1265  HG3 PRO A 162       3.476   7.807  51.932  1.00 18.40           H
ATOM   1266  HD2 PRO A 162       4.191   8.200  54.617  1.00 19.08           H
ATOM   1267  HD3 PRO A 162       5.056   7.485  53.469  1.00 19.08           H
ATOM   1268  N   LEU A 163       3.932  12.763  52.307  1.00 14.76           N
ATOM   1269  CA  LEU A 163       3.854  14.163  52.702  1.00 14.63           C
ATOM   1270  C   LEU A 163       2.845  14.366  53.832  1.00 14.40           C
ATOM   1271  O   LEU A 163       1.674  13.994  53.712  1.00 12.87           O
ATOM   1272  CB  LEU A 163       3.444  15.019  51.504  1.00 15.15           C
ATOM   1273  CG  LEU A 163       3.685  16.533  51.622  1.00 19.63           C
ATOM   1274  CD1 LEU A 163       5.148  16.804  51.460  1.00 25.52           C
ATOM   1275  CD2 LEU A 163       2.886  17.302  50.569  1.00 19.50           C
ATOM   1276  H   LEU A 163       3.906  12.643  51.456  1.00 17.72           H
ATOM   1277  HA  LEU A 163       4.724  14.461  53.010  1.00 17.55           H
ATOM   1278  HB2 LEU A 163       3.938  14.710  50.728  1.00 18.18           H
ATOM   1279  HB3 LEU A 163       2.495  14.891  51.351  1.00 18.18           H
ATOM   1280  HG  LEU A 163       3.410  16.837  52.501  1.00 23.56           H
ATOM   1281 HD11 LEU A 163       5.301  17.759  51.535  1.00 30.63           H
ATOM   1282 HD12 LEU A 163       5.634  16.335  52.156  1.00 30.63           H
ATOM   1283 HD13 LEU A 163       5.432  16.490  50.588  1.00 30.63           H
ATOM   1284 HD21 LEU A 163       3.061  18.251  50.672  1.00 23.39           H
ATOM   1285 HD22 LEU A 163       3.163  17.008  49.687  1.00 23.39           H
ATOM   1286 HD23 LEU A 163       1.942  17.123  50.696  1.00 23.39           H
ATOM   1287  N   SER A 164       3.313  14.970  54.920  1.00 15.68           N
ATOM   1288  CA  SER A 164       2.540  15.427  56.064  1.00 15.51           C
ATOM   1289  C   SER A 164       2.017  14.290  56.943  1.00 14.23           C
ATOM   1290  O   SER A 164       1.388  14.563  57.961  1.00 14.76           O
ATOM   1291  CB  SER A 164       1.385  16.351  55.639  1.00 14.17           C
ATOM   1292  OG  SER A 164       1.910  17.577  55.137  1.00 17.14           O
ATOM   1293  H   SER A 164       4.151  15.138  55.019  1.00 18.82           H
ATOM   1294  HA  SER A 164       3.130  15.959  56.621  1.00 18.62           H
ATOM   1295  HB2 SER A 164       0.868  15.916  54.943  1.00 17.00           H
ATOM   1296  HB3 SER A 164       0.824  16.535  56.409  1.00 17.00           H
ATOM   1297  HG  SER A 164       1.282  18.084  54.904  1.00 20.57           H
ATOM   1298  N   SER A 165       2.238  13.023  56.578  1.00 12.40           N
ATOM   1299  CA  SER A 165       2.099  11.961  57.560  1.00 13.32           C
ATOM   1300  C   SER A 165       3.291  12.032  58.503  1.00 13.93           C
ATOM   1301  O   SER A 165       4.292  12.668  58.181  1.00 13.65           O
ATOM   1302  CB  SER A 165       2.033  10.597  56.880  1.00 17.29           C
ATOM   1303  OG  SER A 165       0.737  10.367  56.401  0.71 16.35           O
ATOM   1304  H   SER A 165       2.462  12.764  55.790  1.00 14.88           H
ATOM   1305  HA  SER A 165       1.287  12.093  58.073  1.00 15.99           H
ATOM   1306  HB2 SER A 165       2.656  10.580  56.137  1.00 20.74           H
ATOM   1307  HB3 SER A 165       2.262   9.908  57.524  1.00 20.74           H
ATOM   1308  HG  SER A 165       0.188  10.383  57.037  0.92 19.62           H
ATOM   1309  N   PRO A 166       3.219  11.390  59.668  1.00 13.76           N
ATOM   1310  CA  PRO A 166       4.400  11.284  60.509  1.00 14.42           C
ATOM   1311  C   PRO A 166       5.261  10.099  60.098  1.00 13.16           C
ATOM   1312  O   PRO A 166       4.775   9.175  59.430  1.00 15.59           O
ATOM   1313  CB  PRO A 166       3.809  11.085  61.912  1.00 13.68           C
ATOM   1314  CG  PRO A 166       2.431  10.634  61.740  1.00 17.17           C
ATOM   1315  CD  PRO A 166       2.074  10.687  60.281  1.00 17.38           C
ATOM   1316  HA  PRO A 166       4.921  12.101  60.481  1.00 17.31           H
ATOM   1317  HB2 PRO A 166       4.326  10.414  62.386  1.00 16.42           H
ATOM   1318  HB3 PRO A 166       3.830  11.927  62.392  1.00 16.42           H
ATOM   1319  HG2 PRO A 166       2.355   9.723  62.066  1.00 20.60           H
ATOM   1320  HG3 PRO A 166       1.844  11.216  62.246  1.00 20.60           H
ATOM   1321  HD2 PRO A 166       1.997   9.790  59.919  1.00 20.86           H
ATOM   1322  HD3 PRO A 166       1.258  11.194  60.151  1.00 20.86           H
ATOM   1323  N   PRO A 167       6.547  10.078  60.497  1.00 13.61           N
ATOM   1324  CA  PRO A 167       7.414   8.947  60.154  1.00 12.08           C
ATOM   1325  C   PRO A 167       7.133   7.766  61.062  1.00 15.50           C
ATOM   1326  O   PRO A 167       7.700   7.689  62.152  1.00 20.68           O
ATOM   1327  CB  PRO A 167       8.829   9.515  60.371  1.00 13.18           C
ATOM   1328  CG  PRO A 167       8.646  10.538  61.468  1.00 12.54           C
ATOM   1329  CD  PRO A 167       7.285  11.150  61.188  1.00 13.28           C
ATOM   1330  HA  PRO A 167       7.298   8.689  59.226  1.00 14.50           H
ATOM   1331  HB2 PRO A 167       9.429   8.807  60.653  1.00 15.81           H
ATOM   1332  HB3 PRO A 167       9.146   9.934  59.555  1.00 15.81           H
ATOM   1333  HG2 PRO A 167       8.656  10.098  62.333  1.00 15.05           H
ATOM   1334  HG3 PRO A 167       9.344  11.208  61.413  1.00 15.05           H
ATOM   1335  HD2 PRO A 167       6.842  11.381  62.020  1.00 15.94           H
ATOM   1336  HD3 PRO A 167       7.376  11.922  60.609  1.00 15.94           H
ATOM   1337  N   THR A 168       6.266   6.838  60.655  1.00 14.05           N
ATOM   1338  CA  THR A 168       5.934   5.728  61.531  1.00 16.06           C
ATOM   1339  C   THR A 168       6.710   4.479  61.148  1.00 14.92           C
ATOM   1340  O   THR A 168       7.283   4.375  60.074  1.00 15.20           O
ATOM   1341  CB  THR A 168       4.444   5.415  61.502  1.00 16.08           C
ATOM   1342  OG1 THR A 168       4.144   4.713  60.318  1.00 20.85           O
ATOM   1343  CG2 THR A 168       3.631   6.696  61.547  1.00 18.26           C
ATOM   1344  H   THR A 168       5.867   6.832  59.893  1.00 16.86           H
ATOM   1345  HA  THR A 168       6.174   5.963  62.441  1.00 19.28           H
ATOM   1346  HB  THR A 168       4.209   4.872  62.271  1.00 19.30           H
ATOM   1347  HG1 THR A 168       4.344   5.179  59.648  1.00 25.02           H
ATOM   1348 HG21 THR A 168       2.683   6.488  61.528  1.00 21.91           H
ATOM   1349 HG22 THR A 168       3.830   7.186  62.360  1.00 21.91           H
ATOM   1350 HG23 THR A 168       3.846   7.252  60.782  1.00 21.91           H
ATOM   1351  N   VAL A 169       6.730   3.530  62.074  1.00 13.79           N
ATOM   1352  CA  VAL A 169       7.376   2.256  61.808  1.00 13.76           C
ATOM   1353  C   VAL A 169       6.780   1.625  60.569  1.00 12.48           C
ATOM   1354  O   VAL A 169       7.479   0.985  59.779  1.00 16.70           O
ATOM   1355  CB  VAL A 169       7.245   1.336  63.035  1.00 13.87           C
ATOM   1356  CG1 VAL A 169       7.865  -0.019  62.763  1.00 16.46           C
ATOM   1357  CG2 VAL A 169       7.885   1.990  64.271  1.00 14.10           C
ATOM   1358  H   VAL A 169       6.380   3.598  62.856  1.00 16.55           H
ATOM   1359  HA  VAL A 169       8.320   2.406  61.645  1.00 16.52           H
ATOM   1360  HB  VAL A 169       6.303   1.199  63.225  1.00 16.65           H
ATOM   1361 HG11 VAL A 169       7.767  -0.575  63.552  1.00 19.76           H
ATOM   1362 HG12 VAL A 169       7.410  -0.429  62.011  1.00 19.76           H
ATOM   1363 HG13 VAL A 169       8.805   0.100  62.557  1.00 19.76           H
ATOM   1364 HG21 VAL A 169       7.790   1.393  65.029  1.00 16.92           H
ATOM   1365 HG22 VAL A 169       8.825   2.150  64.092  1.00 16.92           H
ATOM   1366 HG23 VAL A 169       7.435   2.830  64.452  1.00 16.92           H
ATOM   1367  N   TYR A 169A      5.478   1.818  60.367  1.00 13.43           N
ATOM   1368  CA  TYR A 169A      4.728   1.081  59.365  1.00 16.06           C
ATOM   1369  C   TYR A 169A      4.580   1.807  58.030  1.00 19.93           C
ATOM   1370  O   TYR A 169A      4.139   1.192  57.059  1.00 23.82           O
ATOM   1371  CB  TYR A 169A      3.327   0.752  59.923  1.00 14.45           C
ATOM   1372  CG  TYR A 169A      3.375   0.306  61.372  1.00 12.88           C
ATOM   1373  CD1 TYR A 169A      4.140  -0.790  61.739  1.00 16.29           C
ATOM   1374  CD2 TYR A 169A      2.656   0.961  62.366  1.00 16.05           C
ATOM   1375  CE1 TYR A 169A      4.205  -1.209  63.055  1.00 16.36           C
ATOM   1376  CE2 TYR A 169A      2.726   0.541  63.678  1.00 15.24           C
ATOM   1377  CZ  TYR A 169A      3.514  -0.535  64.013  1.00 16.82           C
ATOM   1378  OH  TYR A 169A      3.599  -0.966  65.315  1.00 15.74           O
ATOM   1379  H   TYR A 169A      5.002   2.382  60.809  1.00 16.11           H
ATOM   1380  HA  TYR A 169A      5.182   0.241  59.194  1.00 19.28           H
ATOM   1381  HB2 TYR A 169A      2.770   1.544  59.870  1.00 17.34           H
ATOM   1382  HB3 TYR A 169A      2.938   0.035  59.399  1.00 17.34           H
ATOM   1383  HD1 TYR A 169A      4.629  -1.243  61.091  1.00 19.54           H
ATOM   1384  HD2 TYR A 169A      2.137   1.700  62.146  1.00 19.26           H
ATOM   1385  HE1 TYR A 169A      4.734  -1.937  63.287  1.00 19.64           H
ATOM   1386  HE2 TYR A 169A      2.252   0.994  64.338  1.00 18.29           H
ATOM   1387  HH  TYR A 169A      3.133  -0.474  65.812  1.00 18.89           H
ATOM   1388  N   ASN A 170       4.896   3.088  57.945  1.00 20.43           N
ATOM   1389  CA  ASN A 170       4.791   3.798  56.671  1.00 19.77           C
ATOM   1390  C   ASN A 170       6.117   4.371  56.194  1.00 21.35           C
ATOM   1391  O   ASN A 170       6.136   5.079  55.186  1.00 26.52           O
ATOM   1392  CB  ASN A 170       3.769   4.946  56.755  1.00 24.09           C
ATOM   1393  CG  ASN A 170       4.280   6.143  57.588  1.00 26.62           C
ATOM   1394  OD1 ASN A 170       5.210   5.987  58.378  1.00 33.22           O
ATOM   1395  ND2 ASN A 170       3.670   7.327  57.424  1.00 21.17           N
ATOM   1396  H   ASN A 170       5.173   3.571  58.601  1.00 24.51           H
ATOM   1397  HA  ASN A 170       4.479   3.176  55.995  1.00 23.73           H
ATOM   1398  HB2 ASN A 170       3.577   5.264  55.859  1.00 28.91           H
ATOM   1399  HB3 ASN A 170       2.957   4.616  57.171  1.00 28.91           H
ATOM   1400 HD21 ASN A 170       3.931   8.011  57.874  1.00 25.41           H
ATOM   1401 HD22 ASN A 170       3.017   7.400  56.870  1.00 25.41           H
ATOM   1402  N   SER A 171       7.202   4.129  56.895  1.00 14.55           N
ATOM   1403  CA  SER A 171       8.488   4.734  56.565  1.00 15.27           C
ATOM   1404  C   SER A 171       9.301   3.781  55.688  1.00 17.74           C
ATOM   1405  O   SER A 171       9.483   2.612  56.037  1.00 21.56           O
ATOM   1406  CB  SER A 171       9.238   5.078  57.837  1.00 16.36           C
ATOM   1407  OG  SER A 171       8.654   6.206  58.510  1.00 18.92           O
ATOM   1408  H   SER A 171       7.228   3.611  57.581  1.00 17.47           H
ATOM   1409  HA  SER A 171       8.339   5.553  56.067  1.00 18.32           H
ATOM   1410  HB2 SER A 171       9.214   4.312  58.431  1.00 19.63           H
ATOM   1411  HB3 SER A 171      10.157   5.290  57.610  1.00 19.63           H
ATOM   1412  HG  SER A 171       7.857   6.037  58.716  1.00 22.71           H
ATOM   1413  N   ARG A 172       9.756   4.275  54.538  1.00 15.40           N
ATOM   1414  CA  ARG A 172      10.534   3.485  53.595  1.00 12.91           C
ATOM   1415  C   ARG A 172      11.996   3.832  53.792  1.00 15.41           C
ATOM   1416  O   ARG A 172      12.361   5.006  53.717  1.00 15.03           O
ATOM   1417  CB  ARG A 172      10.108   3.785  52.156  1.00 13.65           C
ATOM   1418  CG  ARG A 172      10.925   3.054  51.089  1.00 21.19           C
ATOM   1419  CD  ARG A 172      10.271   3.179  49.720  1.00 28.39           C
ATOM   1420  NE  ARG A 172      10.336   4.525  49.148  1.00 24.83           N
ATOM   1421  CZ  ARG A 172       9.392   5.068  48.373  1.00 25.14           C
ATOM   1422  NH1 ARG A 172       8.273   4.418  48.100  1.00 24.74           N
ATOM   1423  NH2 ARG A 172       9.562   6.284  47.880  1.00 23.09           N1+
ATOM   1424  H   ARG A 172       9.622   5.084  54.279  1.00 18.48           H
ATOM   1425  HA  ARG A 172      10.407   2.540  53.771  1.00 15.49           H
ATOM   1426  HB2 ARG A 172       9.181   3.524  52.046  1.00 16.38           H
ATOM   1427  HB3 ARG A 172      10.201   4.737  51.997  1.00 16.38           H
ATOM   1428  HG2 ARG A 172      11.812   3.443  51.041  1.00 25.43           H
ATOM   1429  HG3 ARG A 172      10.982   2.113  51.316  1.00 25.43           H
ATOM   1430  HD2 ARG A 172      10.717   2.575  49.106  1.00 34.07           H
ATOM   1431  HD3 ARG A 172       9.335   2.936  49.798  1.00 34.07           H
ATOM   1432  HE  ARG A 172      11.031   5.000  49.322  1.00 29.79           H
ATOM   1433 HH11 ARG A 172       8.152   3.624  48.408  1.00 29.69           H
ATOM   1434 HH12 ARG A 172       7.673   4.785  47.606  1.00 29.69           H
ATOM   1435 HH21 ARG A 172      10.280   6.723  48.057  1.00 27.71           H
ATOM   1436 HH22 ARG A 172       8.948   6.641  47.396  1.00 27.71           H
ATOM   1437  N   VAL A 173      12.825   2.823  54.053  1.00 15.22           N
ATOM   1438  CA  VAL A 173      14.267   3.058  54.214  1.00 11.78           C
ATOM   1439  C   VAL A 173      14.906   3.219  52.839  1.00 16.42           C
ATOM   1440  O   VAL A 173      14.818   2.332  51.984  1.00 17.59           O
ATOM   1441  CB  VAL A 173      14.938   1.911  54.989  1.00 16.81           C
ATOM   1442  CG1 VAL A 173      16.481   2.132  55.050  1.00 16.70           C
ATOM   1443  CG2 VAL A 173      14.365   1.777  56.357  1.00 17.22           C
ATOM   1444  H   VAL A 173      12.586   2.002  54.141  1.00 18.26           H
ATOM   1445  HA  VAL A 173      14.404   3.880  54.710  1.00 14.14           H
ATOM   1446  HB  VAL A 173      14.776   1.079  54.517  1.00 20.17           H
ATOM   1447 HG11 VAL A 173      16.885   1.400  55.541  1.00 20.04           H
ATOM   1448 HG12 VAL A 173      16.831   2.157  54.145  1.00 20.04           H
ATOM   1449 HG13 VAL A 173      16.662   2.973  55.498  1.00 20.04           H
ATOM   1450 HG21 VAL A 173      14.810   1.047  56.814  1.00 20.67           H
ATOM   1451 HG22 VAL A 173      14.506   2.606  56.840  1.00 20.67           H
ATOM   1452 HG23 VAL A 173      13.416   1.593  56.284  1.00 20.67           H
ATOM   1453  N   GLU A 174      15.601   4.327  52.646  1.00 12.82           N
ATOM   1454  CA  GLU A 174      16.316   4.597  51.407  1.00 13.69           C
ATOM   1455  C   GLU A 174      17.749   4.069  51.429  1.00 17.83           C
ATOM   1456  O   GLU A 174      18.260   3.611  50.393  1.00 15.38           O
ATOM   1457  CB  GLU A 174      16.283   6.095  51.146  1.00 14.70           C
ATOM   1458  CG  GLU A 174      14.839   6.644  51.155  1.00 18.19           C
ATOM   1459  CD  GLU A 174      13.935   6.157  50.020  1.00 28.02           C
ATOM   1460  OE1 GLU A 174      12.713   6.445  50.078  1.00 22.35           O
ATOM   1461  OE2 GLU A 174      14.413   5.486  49.081  1.00 29.99           O1-
ATOM   1462  H   GLU A 174      15.676   4.954  53.230  1.00 15.39           H
ATOM   1463  HA  GLU A 174      15.852   4.159  50.677  1.00 16.43           H
ATOM   1464  HB2 GLU A 174      16.785   6.551  51.840  1.00 17.64           H
ATOM   1465  HB3 GLU A 174      16.671   6.276  50.276  1.00 17.64           H
ATOM   1466  HG2 GLU A 174      14.419   6.387  51.991  1.00 21.83           H
ATOM   1467  HG3 GLU A 174      14.880   7.612  51.098  1.00 21.83           H
ATOM   1468  N   CYS A 175      18.407   4.149  52.580  1.00 15.89           N
ATOM   1469  CA  CYS A 175      19.741   3.596  52.782  1.00 15.41           C
ATOM   1470  C   CYS A 175      20.103   3.787  54.254  1.00 15.51           C
ATOM   1471  O   CYS A 175      19.392   4.450  55.013  1.00 16.64           O
ATOM   1472  CB  CYS A 175      20.788   4.218  51.850  1.00 17.95           C
ATOM   1473  SG  CYS A 175      20.735   6.000  51.594  1.00 20.29           S
ATOM   1474  H   CYS A 175      18.091   4.533  53.282  1.00 19.07           H
ATOM   1475  HA  CYS A 175      19.714   2.642  52.603  1.00 18.49           H
ATOM   1476  HB2 CYS A 175      21.666   4.010  52.206  1.00 21.53           H
ATOM   1477  HB3 CYS A 175      20.694   3.805  50.977  1.00 21.53           H
ATOM   1478  N   ILE A 176      21.204   3.173  54.655  1.00 14.40           N
ATOM   1479  CA  ILE A 176      21.616   3.109  56.060  1.00 13.83           C
ATOM   1480  C   ILE A 176      22.750   4.096  56.287  1.00 14.40           C
ATOM   1481  O   ILE A 176      23.733   4.101  55.533  1.00 14.61           O
ATOM   1482  CB  ILE A 176      22.074   1.686  56.434  1.00 14.77           C
ATOM   1483  CG1 ILE A 176      20.974   0.639  56.135  1.00 14.25           C
ATOM   1484  CG2 ILE A 176      22.505   1.614  57.894  1.00 14.52           C
ATOM   1485  CD1 ILE A 176      19.698   0.900  56.823  1.00 13.72           C
ATOM   1486  H   ILE A 176      21.747   2.773  54.122  1.00 17.28           H
ATOM   1487  HA  ILE A 176      20.871   3.356  56.630  1.00 16.59           H
ATOM   1488  HB  ILE A 176      22.846   1.470  55.887  1.00 17.73           H
ATOM   1489 HG12 ILE A 176      20.800   0.633  55.181  1.00 17.10           H
ATOM   1490 HG13 ILE A 176      21.289  -0.234  56.417  1.00 17.10           H
ATOM   1491 HG21 ILE A 176      22.787   0.708  58.095  1.00 17.42           H
ATOM   1492 HG22 ILE A 176      23.242   2.229  58.036  1.00 17.42           H
ATOM   1493 HG23 ILE A 176      21.754   1.860  58.456  1.00 17.42           H
ATOM   1494 HD11 ILE A 176      19.064   0.205  56.587  1.00 16.46           H
ATOM   1495 HD12 ILE A 176      19.850   0.898  57.781  1.00 16.46           H
ATOM   1496 HD13 ILE A 176      19.361   1.766  56.544  1.00 16.46           H
ATOM   1497  N   GLY A 177      22.646   4.895  57.344  1.00 14.20           N
ATOM   1498  CA  GLY A 177      23.680   5.869  57.636  1.00 15.37           C
ATOM   1499  C   GLY A 177      23.165   7.016  58.478  1.00 14.95           C
ATOM   1500  O   GLY A 177      22.001   7.054  58.875  1.00 15.40           O
ATOM   1501  H   GLY A 177      21.991   4.891  57.901  1.00 17.04           H
ATOM   1502  HA2 GLY A 177      24.405   5.437  58.115  1.00 18.45           H
ATOM   1503  HA3 GLY A 177      24.030   6.229  56.806  1.00 18.45           H
ATOM   1504  N   TRP A 178      24.081   7.962  58.752  1.00 13.11           N
ATOM   1505  CA  TRP A 178      23.816   9.055  59.688  1.00 13.38           C
ATOM   1506  C   TRP A 178      24.061  10.438  59.087  1.00 14.97           C
ATOM   1507  O   TRP A 178      24.060  11.429  59.822  1.00 14.06           O
ATOM   1508  CB  TRP A 178      24.633   8.859  60.985  1.00 12.32           C
ATOM   1509  CG  TRP A 178      26.042   8.365  60.813  1.00 11.96           C
ATOM   1510  CD1 TRP A 178      26.539   7.171  61.243  1.00 13.61           C
ATOM   1511  CD2 TRP A 178      27.144   9.070  60.218  1.00 12.01           C
ATOM   1512  NE1 TRP A 178      27.876   7.078  60.941  1.00 15.76           N
ATOM   1513  CE2 TRP A 178      28.276   8.232  60.325  1.00 13.04           C
ATOM   1514  CE3 TRP A 178      27.286  10.326  59.613  1.00 17.12           C
ATOM   1515  CZ2 TRP A 178      29.524   8.588  59.820  1.00 15.20           C
ATOM   1516  CZ3 TRP A 178      28.515  10.685  59.106  1.00 13.82           C
ATOM   1517  CH2 TRP A 178      29.632   9.816  59.215  1.00 13.71           C
ATOM   1518  H   TRP A 178      24.866   7.988  58.403  1.00 15.74           H
ATOM   1519  HA  TRP A 178      22.879   9.016  59.934  1.00 16.06           H
ATOM   1520  HB2 TRP A 178      24.680   9.711  61.446  1.00 14.79           H
ATOM   1521  HB3 TRP A 178      24.168   8.217  61.543  1.00 14.79           H
ATOM   1522  HD1 TRP A 178      26.046   6.517  61.683  1.00 16.33           H
ATOM   1523  HE1 TRP A 178      28.382   6.407  61.120  1.00 18.92           H
ATOM   1524  HE3 TRP A 178      26.556  10.897  59.532  1.00 20.54           H
ATOM   1525  HZ2 TRP A 178      30.255   8.016  59.888  1.00 18.24           H
ATOM   1526  HZ3 TRP A 178      28.620  11.517  58.704  1.00 16.58           H
ATOM   1527  HH2 TRP A 178      30.456  10.088  58.879  1.00 16.45           H
ATOM   1528  N   SER A 179      24.214  10.526  57.765  1.00 15.05           N
ATOM   1529  CA  SER A 179      24.241  11.763  56.991  1.00 12.96           C
ATOM   1530  C   SER A 179      23.774  11.416  55.580  1.00 13.48           C
ATOM   1531  O   SER A 179      24.123  10.340  55.072  1.00 15.48           O
ATOM   1532  CB  SER A 179      25.647  12.381  56.964  1.00 13.46           C
ATOM   1533  OG  SER A 179      25.658  13.600  56.272  1.00 13.57           O
ATOM   1534  H   SER A 179      24.311   9.833  57.266  1.00 18.06           H
ATOM   1535  HA  SER A 179      23.624  12.405  57.376  1.00 15.55           H
ATOM   1536  HB2 SER A 179      25.940  12.535  57.876  1.00 16.15           H
ATOM   1537  HB3 SER A 179      26.252  11.764  56.523  1.00 16.15           H
ATOM   1538  HG  SER A 179      25.139  14.146  56.643  1.00 16.29           H
ATOM   1539  N   SER A 180      22.941  12.279  54.971  1.00 12.15           N
ATOM   1540  CA  SER A 180      22.310  11.912  53.705  1.00 13.82           C
ATOM   1541  C   SER A 180      22.019  13.106  52.797  1.00 12.54           C
ATOM   1542  O   SER A 180      22.053  14.281  53.200  1.00 14.86           O
ATOM   1543  CB  SER A 180      20.981  11.166  53.945  1.00 14.36           C
ATOM   1544  OG  SER A 180      19.921  12.067  54.245  1.00 15.20           O
ATOM   1545  H   SER A 180      22.735  13.060  55.266  1.00 14.58           H
ATOM   1546  HA  SER A 180      22.903  11.314  53.225  1.00 16.59           H
ATOM   1547  HB2 SER A 180      20.752  10.669  53.144  1.00 17.23           H
ATOM   1548  HB3 SER A 180      21.094  10.556  54.690  1.00 17.23           H
ATOM   1549  HG  SER A 180      19.810  12.602  53.606  1.00 18.24           H
ATOM   1550  N   THR A 181      21.695  12.758  51.548  1.00 12.97           N
ATOM   1551  CA  THR A 181      21.031  13.617  50.581  1.00 14.23           C
ATOM   1552  C   THR A 181      20.292  12.689  49.621  1.00 15.77           C
ATOM   1553  O   THR A 181      20.522  11.481  49.607  1.00 14.54           O
ATOM   1554  CB  THR A 181      22.012  14.548  49.823  1.00 16.08           C
ATOM   1555  OG1 THR A 181      21.280  15.461  48.977  1.00 17.25           O
ATOM   1556  CG2 THR A 181      22.996  13.780  48.965  1.00 15.03           C
ATOM   1557  H   THR A 181      21.864  11.978  51.227  1.00 15.57           H
ATOM   1558  HA  THR A 181      20.377  14.170  51.037  1.00 17.08           H
ATOM   1559  HB  THR A 181      22.520  15.061  50.471  1.00 19.30           H
ATOM   1560  HG1 THR A 181      20.763  15.932  49.442  1.00 20.70           H
ATOM   1561 HG21 THR A 181      23.590  14.397  48.509  1.00 18.03           H
ATOM   1562 HG22 THR A 181      23.525  13.185  49.519  1.00 18.03           H
ATOM   1563 HG23 THR A 181      22.519  13.255  48.303  1.00 18.03           H
ATOM   1564  N   SER A 182      19.399  13.267  48.820  1.00 13.64           N
ATOM   1565  CA  SER A 182      18.579  12.496  47.891  1.00 12.66           C
ATOM   1566  C   SER A 182      17.993  13.457  46.870  1.00 15.59           C
ATOM   1567  O   SER A 182      17.664  14.590  47.214  1.00 13.90           O
ATOM   1568  CB  SER A 182      17.470  11.733  48.653  1.00 14.67           C
ATOM   1569  OG  SER A 182      16.736  10.842  47.801  1.00 15.99           O
ATOM   1570  H   SER A 182      19.249  14.114  48.796  1.00 16.37           H
ATOM   1571  HA  SER A 182      19.134  11.851  47.426  1.00 15.19           H
ATOM   1572  HB2 SER A 182      17.880  11.216  49.363  1.00 17.60           H
ATOM   1573  HB3 SER A 182      16.853  12.379  49.032  1.00 17.60           H
ATOM   1574  HG  SER A 182      17.254  10.272  47.467  1.00 19.19           H
ATOM   1575  N   CYS A 183      17.869  13.005  45.618  1.00 14.31           N
ATOM   1576  CA  CYS A 183      17.188  13.801  44.601  1.00 12.75           C
ATOM   1577  C   CYS A 183      16.777  12.922  43.441  1.00 15.99           C
ATOM   1578  O   CYS A 183      17.373  11.877  43.188  1.00 14.49           O
ATOM   1579  CB  CYS A 183      18.055  14.959  44.091  1.00 14.60           C
ATOM   1580  SG  CYS A 183      19.760  14.606  43.726  1.00 17.57           S
ATOM   1581  H   CYS A 183      18.167  12.249  45.338  1.00 17.17           H
ATOM   1582  HA  CYS A 183      16.383  14.180  44.987  1.00 15.30           H
ATOM   1583  HB2 CYS A 183      17.654  15.298  43.275  1.00 17.52           H
ATOM   1584  HB3 CYS A 183      18.047  15.658  44.763  1.00 17.52           H
ATOM   1585  N   HIS A 184      15.748  13.374  42.745  1.00 13.98           N
ATOM   1586  CA  HIS A 184      15.214  12.698  41.577  1.00 14.11           C
ATOM   1587  C   HIS A 184      15.709  13.437  40.345  1.00 15.96           C
ATOM   1588  O   HIS A 184      15.675  14.669  40.314  1.00 15.36           O
ATOM   1589  CB  HIS A 184      13.686  12.697  41.620  1.00 14.01           C
ATOM   1590  CG  HIS A 184      13.054  11.609  40.817  1.00 13.50           C
ATOM   1591  ND1 HIS A 184      13.042  11.609  39.440  1.00 14.70           N
ATOM   1592  CD2 HIS A 184      12.390  10.494  41.203  1.00 15.17           C
ATOM   1593  CE1 HIS A 184      12.415  10.525  39.010  1.00 17.92           C
ATOM   1594  NE2 HIS A 184      12.005   9.835  40.060  1.00 14.91           N
ATOM   1595  H   HIS A 184      15.327  14.098  42.938  1.00 16.78           H
ATOM   1596  HA  HIS A 184      15.532  11.782  41.547  1.00 16.94           H
ATOM   1597  HB2 HIS A 184      13.364  13.545  41.274  1.00 16.82           H
ATOM   1598  HB3 HIS A 184      13.400  12.589  42.541  1.00 16.82           H
ATOM   1599  HD2 HIS A 184      12.232  10.221  42.078  1.00 18.20           H
ATOM   1600  HE1 HIS A 184      12.276  10.294  38.120  1.00 21.50           H
ATOM   1601  HE2 HIS A 184      11.570   9.093  40.032  1.00 17.89           H
ATOM   1602  N   ASP A 185      16.195  12.697  39.339  1.00 14.24           N
ATOM   1603  CA  ASP A 185      16.718  13.321  38.131  1.00 13.65           C
ATOM   1604  C   ASP A 185      15.697  13.392  37.000  1.00 13.42           C
ATOM   1605  O   ASP A 185      16.041  13.830  35.898  1.00 14.83           O
ATOM   1606  CB  ASP A 185      17.998  12.597  37.679  1.00 11.72           C
ATOM   1607  CG  ASP A 185      17.768  11.168  37.214  1.00 14.36           C
ATOM   1608  OD1 ASP A 185      16.618  10.760  36.930  1.00 15.69           O
ATOM   1609  OD2 ASP A 185      18.797  10.445  37.137  1.00 14.30           O1-
ATOM   1610  H   ASP A 185      16.229  11.837  39.338  1.00 17.09           H
ATOM   1611  HA  ASP A 185      16.967  14.233  38.347  1.00 16.38           H
ATOM   1612  HB2 ASP A 185      18.389  13.089  36.940  1.00 14.06           H
ATOM   1613  HB3 ASP A 185      18.620  12.571  38.422  1.00 14.06           H
ATOM   1614  N   GLY A 186      14.439  13.035  37.265  1.00 13.98           N
ATOM   1615  CA  GLY A 186      13.386  12.990  36.276  1.00 13.29           C
ATOM   1616  C   GLY A 186      13.117  11.582  35.796  1.00 17.57           C
ATOM   1617  O   GLY A 186      11.985  11.267  35.407  1.00 17.92           O
ATOM   1618  H   GLY A 186      14.171  12.805  38.049  1.00 16.78           H
ATOM   1619  HA2 GLY A 186      12.569  13.348  36.656  1.00 15.95           H
ATOM   1620  HA3 GLY A 186      13.635  13.534  35.512  1.00 15.95           H
ATOM   1621  N   LYS A 187      14.138  10.727  35.838  1.00 17.22           N
ATOM   1622  CA  LYS A 187      13.987   9.308  35.534  1.00 13.78           C
ATOM   1623  C   LYS A 187      13.856   8.454  36.785  1.00 17.65           C
ATOM   1624  O   LYS A 187      12.909   7.675  36.895  1.00 16.44           O
ATOM   1625  CB  LYS A 187      15.157   8.814  34.683  1.00 15.64           C
ATOM   1626  CG  LYS A 187      15.196   9.413  33.273  1.00 18.52           C
ATOM   1627  CD  LYS A 187      16.237   8.686  32.421  1.00 21.03           C
ATOM   1628  CE  LYS A 187      16.432   9.331  31.081  1.00 24.89           C
ATOM   1629  NZ  LYS A 187      17.390   8.547  30.258  1.00 28.37           N1+
ATOM   1630  H   LYS A 187      14.943  10.951  36.044  1.00 20.66           H
ATOM   1631  HA  LYS A 187      13.176   9.190  35.014  1.00 16.53           H
ATOM   1632  HB2 LYS A 187      15.987   9.048  35.127  1.00 18.77           H
ATOM   1633  HB3 LYS A 187      15.093   7.850  34.593  1.00 18.77           H
ATOM   1634  HG2 LYS A 187      14.327   9.310  32.852  1.00 22.23           H
ATOM   1635  HG3 LYS A 187      15.440  10.350  33.325  1.00 22.23           H
ATOM   1636  HD2 LYS A 187      17.088   8.694  32.886  1.00 25.24           H
ATOM   1637  HD3 LYS A 187      15.946   7.772  32.276  1.00 25.24           H
ATOM   1638  HE2 LYS A 187      15.583   9.368  30.614  1.00 29.87           H
ATOM   1639  HE3 LYS A 187      16.791  10.224  31.202  1.00 29.87           H
ATOM   1640  HZ1 LYS A 187      17.499   8.937  29.465  1.00 34.04           H
ATOM   1641  HZ2 LYS A 187      18.178   8.501  30.669  1.00 34.04           H
ATOM   1642  HZ3 LYS A 187      17.079   7.722  30.134  1.00 34.04           H
ATOM   1643  N   THR A 188      14.780   8.585  37.728  1.00 16.24           N
ATOM   1644  CA  THR A 188      14.669   7.877  38.990  1.00 14.72           C
ATOM   1645  C   THR A 188      15.456   8.667  40.026  1.00 13.67           C
ATOM   1646  O   THR A 188      15.983   9.751  39.744  1.00 14.66           O
ATOM   1647  CB  THR A 188      15.129   6.416  38.832  1.00 16.59           C
ATOM   1648  OG1 THR A 188      14.802   5.682  40.008  1.00 17.50           O
ATOM   1649  CG2 THR A 188      16.608   6.316  38.561  1.00 17.50           C
ATOM   1650  H   THR A 188      15.481   9.078  37.660  1.00 19.49           H
ATOM   1651  HA  THR A 188      13.739   7.868  39.265  1.00 17.66           H
ATOM   1652  HB  THR A 188      14.662   6.022  38.078  1.00 19.91           H
ATOM   1653  HG1 THR A 188      15.051   4.884  39.926  1.00 21.00           H
ATOM   1654 HG21 THR A 188      16.865   5.385  38.467  1.00 21.00           H
ATOM   1655 HG22 THR A 188      16.828   6.788  37.742  1.00 21.00           H
ATOM   1656 HG23 THR A 188      17.107   6.708  39.294  1.00 21.00           H
ATOM   1657  N   ARG A 189      15.466   8.148  41.240  1.00 13.62           N
ATOM   1658  CA  ARG A 189      16.015   8.847  42.393  1.00 14.68           C
ATOM   1659  C   ARG A 189      17.399   8.324  42.768  1.00 14.66           C
ATOM   1660  O   ARG A 189      17.673   7.112  42.726  1.00 14.21           O
ATOM   1661  CB  ARG A 189      15.052   8.725  43.586  1.00 15.69           C
ATOM   1662  CG  ARG A 189      15.564   9.307  44.887  1.00 13.91           C
ATOM   1663  CD  ARG A 189      14.406   9.543  45.886  1.00 15.92           C
ATOM   1664  NE  ARG A 189      13.536  10.637  45.439  1.00 14.93           N
ATOM   1665  CZ  ARG A 189      13.720  11.932  45.723  1.00 14.74           C
ATOM   1666  NH1 ARG A 189      12.863  12.849  45.260  1.00 13.74           N
ATOM   1667  NH2 ARG A 189      14.784  12.330  46.448  1.00 13.35           N1+
ATOM   1668  H   ARG A 189      15.152   7.370  41.429  1.00 16.35           H
ATOM   1669  HA  ARG A 189      16.102   9.788  42.176  1.00 17.62           H
ATOM   1670  HB2 ARG A 189      14.227   9.186  43.365  1.00 18.83           H
ATOM   1671  HB3 ARG A 189      14.867   7.785  43.739  1.00 18.83           H
ATOM   1672  HG2 ARG A 189      16.193   8.688  45.290  1.00 16.69           H
ATOM   1673  HG3 ARG A 189      15.995  10.158  44.712  1.00 16.69           H
ATOM   1674  HD2 ARG A 189      13.871   8.737  45.955  1.00 19.10           H
ATOM   1675  HD3 ARG A 189      14.772   9.780  46.753  1.00 19.10           H
ATOM   1676  HE  ARG A 189      12.855  10.429  44.957  1.00 17.91           H
ATOM   1677 HH11 ARG A 189      12.184  12.605  44.792  1.00 16.49           H
ATOM   1678 HH12 ARG A 189      12.987  13.681  45.439  1.00 16.49           H
ATOM   1679 HH21 ARG A 189      15.342  11.748  46.748  1.00 16.02           H
ATOM   1680 HH22 ARG A 189      14.897  13.164  46.622  1.00 16.02           H
ATOM   1681  N   MET A 190      18.285   9.272  43.078  1.00 12.65           N
ATOM   1682  CA  MET A 190      19.571   9.008  43.712  1.00 13.28           C
ATOM   1683  C   MET A 190      19.465   9.317  45.203  1.00 15.06           C
ATOM   1684  O   MET A 190      18.978  10.388  45.574  1.00 14.33           O
ATOM   1685  CB  MET A 190      20.670   9.870  43.079  1.00 12.14           C
ATOM   1686  CG  MET A 190      22.027   9.678  43.749  1.00 14.42           C
ATOM   1687  SD  MET A 190      23.352  10.679  43.039  1.00 15.20           S
ATOM   1688  CE  MET A 190      22.842  12.319  43.619  1.00 14.75           C
ATOM   1689  H   MET A 190      18.154  10.108  42.922  1.00 15.18           H
ATOM   1690  HA  MET A 190      19.805   8.074  43.591  1.00 15.93           H
ATOM   1691  HB2 MET A 190      20.761   9.630  42.143  1.00 14.57           H
ATOM   1692  HB3 MET A 190      20.425  10.805  43.160  1.00 14.57           H
ATOM   1693  HG2 MET A 190      21.947   9.914  44.686  1.00 17.30           H
ATOM   1694  HG3 MET A 190      22.285   8.746  43.667  1.00 17.30           H
ATOM   1695  HE1 MET A 190      23.481  12.978  43.304  1.00 17.71           H
ATOM   1696  HE2 MET A 190      21.960  12.519  43.268  1.00 17.71           H
ATOM   1697  HE3 MET A 190      22.820  12.318  44.589  1.00 17.71           H
ATOM   1698  N   SER A 191      19.934   8.393  46.057  1.00 15.50           N
ATOM   1699  CA  SER A 191      20.007   8.622  47.506  1.00 14.15           C
ATOM   1700  C   SER A 191      21.407   8.286  47.975  1.00 13.37           C
ATOM   1701  O   SER A 191      22.029   7.344  47.473  1.00 15.65           O
ATOM   1702  CB  SER A 191      18.993   7.792  48.297  1.00 17.04           C
ATOM   1703  OG  SER A 191      17.671   8.185  47.989  1.00 16.00           O
ATOM   1704  H   SER A 191      20.218   7.618  45.816  1.00 18.60           H
ATOM   1705  HA  SER A 191      19.841   9.559  47.690  1.00 16.98           H
ATOM   1706  HB2 SER A 191      19.105   6.855  48.069  1.00 20.45           H
ATOM   1707  HB3 SER A 191      19.149   7.923  49.245  1.00 20.45           H
ATOM   1708  HG  SER A 191      17.124   7.722  48.429  1.00 19.20           H
ATOM   1709  N   ILE A 192      21.933   9.100  48.886  1.00 13.65           N
ATOM   1710  CA  ILE A 192      23.295   8.939  49.392  1.00 12.86           C
ATOM   1711  C   ILE A 192      23.238   8.924  50.905  1.00 13.53           C
ATOM   1712  O   ILE A 192      22.667   9.840  51.510  1.00 14.33           O
ATOM   1713  CB  ILE A 192      24.224  10.070  48.921  1.00 13.73           C
ATOM   1714  CG1 ILE A 192      24.283  10.066  47.385  1.00 16.50           C
ATOM   1715  CG2 ILE A 192      25.634   9.871  49.501  1.00 17.19           C
ATOM   1716  CD1 ILE A 192      25.127  11.159  46.763  1.00 16.48           C
ATOM   1717  H   ILE A 192      21.514   9.766  49.233  1.00 16.38           H
ATOM   1718  HA  ILE A 192      23.658   8.093  49.087  1.00 15.43           H
ATOM   1719  HB  ILE A 192      23.871  10.921  49.225  1.00 16.48           H
ATOM   1720 HG12 ILE A 192      24.647   9.215  47.094  1.00 19.80           H
ATOM   1721 HG13 ILE A 192      23.380  10.165  47.044  1.00 19.80           H
ATOM   1722 HG21 ILE A 192      26.206  10.592  49.194  1.00 20.63           H
ATOM   1723 HG22 ILE A 192      25.581   9.880  50.469  1.00 20.63           H
ATOM   1724 HG23 ILE A 192      25.984   9.019  49.196  1.00 20.63           H
ATOM   1725 HD11 ILE A 192      25.098  11.069  45.798  1.00 19.77           H
ATOM   1726 HD12 ILE A 192      24.770  12.022  47.026  1.00 19.77           H
ATOM   1727 HD13 ILE A 192      26.041  11.069  47.077  1.00 19.77           H
ATOM   1728  N   CYS A 193      23.837   7.891  51.504  1.00 14.34           N
ATOM   1729  CA  CYS A 193      23.956   7.737  52.941  1.00 14.94           C
ATOM   1730  C   CYS A 193      25.411   7.467  53.293  1.00 15.87           C
ATOM   1731  O   CYS A 193      26.094   6.691  52.618  1.00 13.24           O
ATOM   1732  CB  CYS A 193      23.118   6.579  53.478  1.00 16.90           C
ATOM   1733  SG  CYS A 193      21.325   6.777  53.420  1.00 23.71           S
ATOM   1734  H   CYS A 193      24.196   7.242  51.070  1.00 17.21           H
ATOM   1735  HA  CYS A 193      23.675   8.555  53.382  1.00 17.93           H
ATOM   1736  HB2 CYS A 193      23.336   5.785  52.965  1.00 20.28           H
ATOM   1737  HB3 CYS A 193      23.361   6.436  54.406  1.00 20.28           H
ATOM   1738  N   ILE A 194      25.870   8.113  54.356  1.00 14.43           N
ATOM   1739  CA  ILE A 194      27.212   7.925  54.881  1.00 12.95           C
ATOM   1740  C   ILE A 194      27.113   7.217  56.223  1.00  9.94           C
ATOM   1741  O   ILE A 194      26.272   7.559  57.054  1.00 14.20           O
ATOM   1742  CB  ILE A 194      27.924   9.277  55.030  1.00 12.62           C
ATOM   1743  CG1 ILE A 194      28.054   9.959  53.672  1.00 15.59           C
ATOM   1744  CG2 ILE A 194      29.286   9.059  55.663  1.00 15.42           C
ATOM   1745  CD1 ILE A 194      28.382  11.423  53.764  1.00 15.10           C
ATOM   1746  H   ILE A 194      25.407   8.683  54.804  1.00 17.31           H
ATOM   1747  HA  ILE A 194      27.725   7.369  54.274  1.00 15.54           H
ATOM   1748  HB  ILE A 194      27.396   9.844  55.614  1.00 15.14           H
ATOM   1749 HG12 ILE A 194      28.763   9.526  53.171  1.00 18.70           H
ATOM   1750 HG13 ILE A 194      27.213   9.871  53.196  1.00 18.70           H
ATOM   1751 HG21 ILE A 194      29.732   9.915  55.755  1.00 18.51           H
ATOM   1752 HG22 ILE A 194      29.166   8.652  56.535  1.00 18.51           H
ATOM   1753 HG23 ILE A 194      29.808   8.473  55.093  1.00 18.51           H
ATOM   1754 HD11 ILE A 194      28.449  11.788  52.868  1.00 18.12           H
ATOM   1755 HD12 ILE A 194      27.677  11.874  54.253  1.00 18.12           H
ATOM   1756 HD13 ILE A 194      29.227  11.529  54.228  1.00 18.12           H
ATOM   1757  N   SER A 195      27.979   6.232  56.435  1.00 13.77           N
ATOM   1758  CA  SER A 195      28.040   5.517  57.702  1.00 15.14           C
ATOM   1759  C   SER A 195      29.496   5.254  58.054  1.00 14.14           C
ATOM   1760  O   SER A 195      30.397   5.454  57.244  1.00 15.21           O
ATOM   1761  CB  SER A 195      27.274   4.191  57.645  1.00 15.35           C
ATOM   1762  OG  SER A 195      28.031   3.165  57.011  1.00 15.83           O
ATOM   1763  H   SER A 195      28.548   5.956  55.852  1.00 16.52           H
ATOM   1764  HA  SER A 195      27.650   6.066  58.401  1.00 18.17           H
ATOM   1765  HB2 SER A 195      27.066   3.912  58.550  1.00 18.42           H
ATOM   1766  HB3 SER A 195      26.453   4.326  57.147  1.00 18.42           H
ATOM   1767  HG  SER A 195      28.217   3.390  56.223  1.00 18.99           H
ATOM   1768  N   GLY A 196      29.704   4.771  59.279  1.00 15.10           N
ATOM   1769  CA  GLY A 196      31.008   4.375  59.744  1.00 17.11           C
ATOM   1770  C   GLY A 196      31.434   5.146  60.983  1.00 13.80           C
ATOM   1771  O   GLY A 196      30.740   6.055  61.476  1.00 14.97           O
ATOM   1772  H   GLY A 196      29.083   4.666  59.864  1.00 18.12           H
ATOM   1773  HA2 GLY A 196      31.003   3.428  59.956  1.00 20.53           H
ATOM   1774  HA3 GLY A 196      31.663   4.530  59.045  1.00 20.53           H
ATOM   1775  N   PRO A 197      32.576   4.759  61.531  1.00 14.10           N
ATOM   1776  CA  PRO A 197      33.168   5.506  62.644  1.00 13.83           C
ATOM   1777  C   PRO A 197      33.768   6.816  62.140  1.00 15.14           C
ATOM   1778  O   PRO A 197      33.983   7.027  60.950  1.00 15.12           O
ATOM   1779  CB  PRO A 197      34.246   4.554  63.161  1.00 16.00           C
ATOM   1780  CG  PRO A 197      34.732   3.874  61.908  1.00 18.04           C
ATOM   1781  CD  PRO A 197      33.492   3.750  60.995  1.00 14.79           C
ATOM   1782  HA  PRO A 197      32.513   5.680  63.338  1.00 16.59           H
ATOM   1783  HB2 PRO A 197      34.960   5.056  63.584  1.00 19.20           H
ATOM   1784  HB3 PRO A 197      33.856   3.913  63.777  1.00 19.20           H
ATOM   1785  HG2 PRO A 197      35.414   4.419  61.486  1.00 21.65           H
ATOM   1786  HG3 PRO A 197      35.082   2.997  62.128  1.00 21.65           H
ATOM   1787  HD2 PRO A 197      33.726   3.959  60.077  1.00 17.75           H
ATOM   1788  HD3 PRO A 197      33.103   2.865  61.071  1.00 17.75           H
ATOM   1789  N   ASN A 198      34.063   7.705  63.079  1.00 16.90           N
ATOM   1790  CA  ASN A 198      34.514   9.042  62.699  1.00 18.43           C
ATOM   1791  C   ASN A 198      35.716   9.013  61.761  1.00 18.48           C
ATOM   1792  O   ASN A 198      35.833   9.868  60.871  1.00 16.08           O
ATOM   1793  CB  ASN A 198      34.881   9.848  63.945  1.00 23.97           C
ATOM   1794  CG  ASN A 198      33.682  10.207  64.790  1.00 25.81           C
ATOM   1795  OD1 ASN A 198      32.543   9.898  64.450  1.00 18.83           O
ATOM   1796  ND2 ASN A 198      33.941  10.864  65.920  1.00 25.03           N
ATOM   1797  H   ASN A 198      34.014   7.566  63.926  1.00 20.28           H
ATOM   1798  HA  ASN A 198      33.790   9.502  62.246  1.00 22.12           H
ATOM   1799  HB2 ASN A 198      35.486   9.324  64.493  1.00 28.76           H
ATOM   1800  HB3 ASN A 198      35.312  10.673  63.672  1.00 28.76           H
ATOM   1801 HD21 ASN A 198      33.297  11.094  66.441  1.00 30.03           H
ATOM   1802 HD22 ASN A 198      34.753  11.057  66.129  1.00 30.03           H
ATOM   1803  N   ASN A 199      36.644   8.077  61.967  1.00 17.41           N
ATOM   1804  CA  ASN A 199      37.883   8.060  61.200  1.00 16.68           C
ATOM   1805  C   ASN A 199      37.839   7.107  60.015  1.00 16.10           C
ATOM   1806  O   ASN A 199      38.881   6.865  59.403  1.00 16.69           O
ATOM   1807  CB  ASN A 199      39.070   7.705  62.093  1.00 18.53           C
ATOM   1808  CG  ASN A 199      38.982   6.305  62.669  1.00 26.04           C
ATOM   1809  OD1 ASN A 199      38.097   5.522  62.330  1.00 21.09           O
ATOM   1810  ND2 ASN A 199      39.917   5.985  63.549  1.00 24.59           N
ATOM   1811  H   ASN A 199      36.578   7.444  62.545  1.00 20.89           H
ATOM   1812  HA  ASN A 199      38.038   8.951  60.851  1.00 20.01           H
ATOM   1813  HB2 ASN A 199      39.886   7.763  61.571  1.00 22.24           H
ATOM   1814  HB3 ASN A 199      39.106   8.331  62.834  1.00 22.24           H
ATOM   1815 HD21 ASN A 199      39.918   5.204  63.910  1.00 29.51           H
ATOM   1816 HD22 ASN A 199      40.522   6.558  63.761  1.00 29.51           H
ATOM   1817  N   ASN A 200      36.666   6.570  59.658  1.00 17.26           N
ATOM   1818  CA  ASN A 200      36.654   5.560  58.602  1.00 15.46           C
ATOM   1819  C   ASN A 200      35.260   5.461  57.959  1.00 15.81           C
ATOM   1820  O   ASN A 200      34.777   4.365  57.669  1.00 15.89           O
ATOM   1821  CB  ASN A 200      37.112   4.231  59.200  1.00 16.42           C
ATOM   1822  CG  ASN A 200      38.251   3.590  58.433  1.00 15.34           C
ATOM   1823  OD1 ASN A 200      38.620   4.021  57.337  1.00 16.79           O
ATOM   1824  ND2 ASN A 200      38.805   2.534  59.022  1.00 17.40           N
ATOM   1825  H   ASN A 200      35.899   6.763  59.996  1.00 20.71           H
ATOM   1826  HA  ASN A 200      37.287   5.814  57.912  1.00 18.56           H
ATOM   1827  HB2 ASN A 200      36.365   3.612  59.198  1.00 19.71           H
ATOM   1828  HB3 ASN A 200      37.413   4.383  60.109  1.00 19.71           H
ATOM   1829 HD21 ASN A 200      38.483   2.273  59.776  1.00 20.88           H
ATOM   1830  N   ALA A 201      34.622   6.609  57.709  1.00 15.34           N
ATOM   1831  CA  ALA A 201      33.273   6.636  57.151  1.00 14.38           C
ATOM   1832  C   ALA A 201      33.311   6.481  55.635  1.00 14.82           C
ATOM   1833  O   ALA A 201      34.332   6.682  54.980  1.00 16.68           O
ATOM   1834  CB  ALA A 201      32.552   7.922  57.531  1.00 13.97           C
ATOM   1835  H   ALA A 201      34.954   7.388  57.855  1.00 18.40           H
ATOM   1836  HA  ALA A 201      32.768   5.892  57.515  1.00 17.26           H
ATOM   1837  HB1 ALA A 201      31.661   7.910  57.146  1.00 16.77           H
ATOM   1838  HB2 ALA A 201      32.494   7.978  58.497  1.00 16.77           H
ATOM   1839  HB3 ALA A 201      33.051   8.678  57.184  1.00 16.77           H
ATOM   1840  N   SER A 202      32.183   6.049  55.089  1.00 13.57           N
ATOM   1841  CA  SER A 202      32.061   5.894  53.645  1.00 13.45           C
ATOM   1842  C   SER A 202      30.646   6.228  53.207  1.00 12.87           C
ATOM   1843  O   SER A 202      29.674   5.997  53.934  1.00 14.51           O
ATOM   1844  CB  SER A 202      32.427   4.466  53.214  1.00 14.86           C
ATOM   1845  OG  SER A 202      31.618   3.512  53.886  1.00 16.86           O
ATOM   1846  H   SER A 202      31.475   5.839  55.530  1.00 16.28           H
ATOM   1847  HA  SER A 202      32.669   6.510  53.205  1.00 16.14           H
ATOM   1848  HB2 SER A 202      32.289   4.380  52.258  1.00 17.83           H
ATOM   1849  HB3 SER A 202      33.358   4.299  53.431  1.00 17.83           H
ATOM   1850  HG  SER A 202      30.808   3.646  53.706  1.00 20.23           H
ATOM   1851  N   ALA A 203      30.559   6.767  51.998  1.00 14.82           N
ATOM   1852  CA  ALA A 203      29.311   7.066  51.319  1.00 11.38           C
ATOM   1853  C   ALA A 203      28.949   5.926  50.370  1.00 14.72           C
ATOM   1854  O   ALA A 203      29.807   5.398  49.660  1.00 16.46           O
ATOM   1855  CB  ALA A 203      29.435   8.354  50.504  1.00 16.32           C
ATOM   1856  H   ALA A 203      31.249   6.978  51.530  1.00 17.78           H
ATOM   1857  HA  ALA A 203      28.598   7.173  51.969  1.00 13.66           H
ATOM   1858  HB1 ALA A 203      28.589   8.530  50.062  1.00 19.58           H
ATOM   1859  HB2 ALA A 203      29.654   9.086  51.102  1.00 19.58           H
ATOM   1860  HB3 ALA A 203      30.137   8.244  49.844  1.00 19.58           H
ATOM   1861  N   VAL A 204      27.674   5.568  50.352  1.00 13.82           N
ATOM   1862  CA  VAL A 204      27.125   4.662  49.353  1.00 13.77           C
ATOM   1863  C   VAL A 204      26.092   5.440  48.570  1.00 13.69           C
ATOM   1864  O   VAL A 204      25.186   6.038  49.156  1.00 13.68           O
ATOM   1865  CB  VAL A 204      26.508   3.397  49.965  1.00 15.54           C
ATOM   1866  CG1 VAL A 204      26.031   2.451  48.827  1.00 14.62           C
ATOM   1867  CG2 VAL A 204      27.547   2.698  50.854  1.00 17.06           C
ATOM   1868  H   VAL A 204      27.092   5.842  50.923  1.00 16.58           H
ATOM   1869  HA  VAL A 204      27.829   4.392  48.744  1.00 16.52           H
ATOM   1870  HB  VAL A 204      25.743   3.637  50.511  1.00 18.65           H
ATOM   1871 HG11 VAL A 204      25.642   1.655  49.222  1.00 17.55           H
ATOM   1872 HG12 VAL A 204      25.367   2.913  48.292  1.00 17.55           H
ATOM   1873 HG13 VAL A 204      26.792   2.211  48.277  1.00 17.55           H
ATOM   1874 HG21 VAL A 204      27.149   1.900  51.236  1.00 20.47           H
ATOM   1875 HG22 VAL A 204      28.315   2.459  50.313  1.00 20.47           H
ATOM   1876 HG23 VAL A 204      27.816   3.305  51.561  1.00 20.47           H
ATOM   1877  N   ILE A 205      26.258   5.456  47.252  1.00 14.08           N
ATOM   1878  CA  ILE A 205      25.374   6.165  46.348  1.00 13.59           C
ATOM   1879  C   ILE A 205      24.435   5.144  45.718  1.00 14.62           C
ATOM   1880  O   ILE A 205      24.882   4.237  44.999  1.00 15.52           O
ATOM   1881  CB  ILE A 205      26.155   6.942  45.276  1.00 13.59           C
ATOM   1882  CG1 ILE A 205      27.057   8.017  45.939  1.00 18.84           C
ATOM   1883  CG2 ILE A 205      25.183   7.653  44.348  1.00 16.34           C
ATOM   1884  CD1 ILE A 205      28.469   7.558  46.236  1.00 23.03           C
ATOM   1885  H   ILE A 205      26.899   5.048  46.848  1.00 16.90           H
ATOM   1886  HA  ILE A 205      24.840   6.798  46.854  1.00 16.31           H
ATOM   1887  HB  ILE A 205      26.704   6.328  44.764  1.00 16.31           H
ATOM   1888 HG12 ILE A 205      27.115   8.782  45.346  1.00 22.60           H
ATOM   1889 HG13 ILE A 205      26.653   8.286  46.779  1.00 22.60           H
ATOM   1890 HG21 ILE A 205      25.686   8.140  43.677  1.00 19.61           H
ATOM   1891 HG22 ILE A 205      24.614   6.993  43.922  1.00 19.61           H
ATOM   1892 HG23 ILE A 205      24.643   8.269  44.869  1.00 19.61           H
ATOM   1893 HD11 ILE A 205      28.958   8.288  46.646  1.00 27.63           H
ATOM   1894 HD12 ILE A 205      28.434   6.801  46.841  1.00 27.63           H
ATOM   1895 HD13 ILE A 205      28.897   7.298  45.405  1.00 27.63           H
ATOM   1896  N   TRP A 206      23.135   5.300  46.008  1.00 15.14           N
ATOM   1897  CA  TRP A 206      22.056   4.470  45.488  1.00 16.34           C
ATOM   1898  C   TRP A 206      21.381   5.165  44.308  1.00 16.01           C
ATOM   1899  O   TRP A 206      21.212   6.382  44.303  1.00 14.46           O
ATOM   1900  CB  TRP A 206      21.009   4.200  46.581  1.00 15.04           C
ATOM   1901  CG  TRP A 206      21.503   3.346  47.716  1.00 15.77           C
ATOM   1902  CD1 TRP A 206      22.465   3.667  48.608  1.00 15.67           C
ATOM   1903  CD2 TRP A 206      21.028   2.047  48.083  1.00 15.67           C
ATOM   1904  NE1 TRP A 206      22.653   2.638  49.501  1.00 17.44           N
ATOM   1905  CE2 TRP A 206      21.780   1.632  49.198  1.00 16.40           C
ATOM   1906  CE3 TRP A 206      20.031   1.196  47.579  1.00 17.32           C
ATOM   1907  CZ2 TRP A 206      21.577   0.416  49.821  1.00 18.10           C
ATOM   1908  CZ3 TRP A 206      19.836  -0.033  48.199  1.00 16.92           C
ATOM   1909  CH2 TRP A 206      20.616  -0.413  49.309  1.00 18.15           C
ATOM   1910  H   TRP A 206      22.849   5.917  46.534  1.00 18.17           H
ATOM   1911  HA  TRP A 206      22.414   3.622  45.184  1.00 19.61           H
ATOM   1912  HB2 TRP A 206      20.723   5.048  46.953  1.00 18.05           H
ATOM   1913  HB3 TRP A 206      20.252   3.746  46.180  1.00 18.05           H
ATOM   1914  HD1 TRP A 206      22.958   4.456  48.596  1.00 18.80           H
ATOM   1915  HE1 TRP A 206      23.224   2.629  50.143  1.00 20.93           H
ATOM   1916  HE3 TRP A 206      19.527   1.440  46.836  1.00 20.78           H
ATOM   1917  HZ2 TRP A 206      22.084   0.165  50.559  1.00 21.72           H
ATOM   1918  HZ3 TRP A 206      19.191  -0.616  47.870  1.00 20.31           H
ATOM   1919  HH2 TRP A 206      20.463  -1.237  49.713  1.00 21.78           H
ATOM   1920  N   TYR A 207      21.019   4.388  43.297  1.00 15.22           N
ATOM   1921  CA  TYR A 207      20.326   4.936  42.143  1.00 14.66           C
ATOM   1922  C   TYR A 207      19.304   3.898  41.725  1.00 14.34           C
ATOM   1923  O   TYR A 207      19.649   2.725  41.599  1.00 12.92           O
ATOM   1924  CB  TYR A 207      21.308   5.260  41.003  1.00 16.56           C
ATOM   1925  CG  TYR A 207      20.668   5.993  39.849  1.00 12.04           C
ATOM   1926  CD1 TYR A 207      20.418   5.341  38.665  1.00 14.87           C
ATOM   1927  CD2 TYR A 207      20.332   7.333  39.941  1.00 13.87           C
ATOM   1928  CE1 TYR A 207      19.834   5.984  37.615  1.00 14.78           C
ATOM   1929  CE2 TYR A 207      19.727   7.987  38.884  1.00 15.99           C
ATOM   1930  CZ  TYR A 207      19.491   7.303  37.719  1.00 19.37           C
ATOM   1931  OH  TYR A 207      18.906   7.903  36.635  1.00 17.48           O
ATOM   1932  H   TYR A 207      21.163   3.541  43.255  1.00 18.26           H
ATOM   1933  HA  TYR A 207      19.861   5.749  42.395  1.00 17.59           H
ATOM   1934  HB2 TYR A 207      22.020   5.819  41.352  1.00 19.87           H
ATOM   1935  HB3 TYR A 207      21.676   4.431  40.661  1.00 19.87           H
ATOM   1936  HD1 TYR A 207      20.641   4.442  38.583  1.00 17.84           H
ATOM   1937  HD2 TYR A 207      20.487   7.791  40.735  1.00 16.64           H
ATOM   1938  HE1 TYR A 207      19.668   5.524  36.824  1.00 17.73           H
ATOM   1939  HE2 TYR A 207      19.501   8.886  38.955  1.00 19.19           H
ATOM   1940  HH  TYR A 207      18.738   8.708  36.808  1.00 20.98           H
ATOM   1941  N   ASN A 208      18.052   4.310  41.551  1.00 14.01           N
ATOM   1942  CA  ASN A 208      16.985   3.358  41.226  1.00 15.68           C
ATOM   1943  C   ASN A 208      16.880   2.270  42.304  1.00 17.88           C
ATOM   1944  O   ASN A 208      16.638   1.095  42.019  1.00 16.66           O
ATOM   1945  CB  ASN A 208      17.212   2.740  39.846  1.00 18.20           C
ATOM   1946  CG  ASN A 208      15.929   2.144  39.244  1.00 25.64           C
ATOM   1947  OD1 ASN A 208      14.823   2.560  39.567  1.00 28.31           O
ATOM   1948  ND2 ASN A 208      16.088   1.158  38.396  1.00 23.45           N
ATOM   1949  H   ASN A 208      17.792   5.127  41.614  1.00 16.81           H
ATOM   1950  HA  ASN A 208      16.139   3.833  41.202  1.00 18.81           H
ATOM   1951  HB2 ASN A 208      17.536   3.426  39.242  1.00 21.84           H
ATOM   1952  HB3 ASN A 208      17.866   2.028  39.922  1.00 21.84           H
ATOM   1953 HD21 ASN A 208      15.401   0.790  38.031  1.00 28.14           H
ATOM   1954 HD22 ASN A 208      16.878   0.879  38.204  1.00 28.14           H
ATOM   1955  N   ARG A 209      17.044   2.684  43.561  1.00 14.62           N
ATOM   1956  CA  ARG A 209      16.929   1.850  44.755  1.00 18.33           C
ATOM   1957  C   ARG A 209      17.941   0.717  44.811  1.00 16.64           C
ATOM   1958  O   ARG A 209      17.731  -0.282  45.529  1.00 17.75           O
ATOM   1959  CB  ARG A 209      15.511   1.321  44.907  1.00 20.17           C
ATOM   1960  CG  ARG A 209      14.529   2.472  44.851  1.00 27.33           C
ATOM   1961  CD  ARG A 209      13.153   2.111  45.342  1.00 36.07           C
ATOM   1962  NE  ARG A 209      12.635   3.315  45.954  1.00 48.30           N
ATOM   1963  CZ  ARG A 209      12.916   3.690  47.198  1.00 40.40           C
ATOM   1964  NH1 ARG A 209      12.442   4.845  47.626  1.00 45.07           N
ATOM   1965  NH2 ARG A 209      13.644   2.909  48.008  1.00 38.96           N1+
ATOM   1966  H   ARG A 209      17.234   3.500  43.754  1.00 17.54           H
ATOM   1967  HA  ARG A 209      17.101   2.414  45.525  1.00 21.99           H
ATOM   1968  HB2 ARG A 209      15.312   0.709  44.181  1.00 24.21           H
ATOM   1969  HB3 ARG A 209      15.419   0.877  45.764  1.00 24.21           H
ATOM   1970  HG2 ARG A 209      14.863   3.195  45.405  1.00 32.79           H
ATOM   1971  HG3 ARG A 209      14.448   2.771  43.932  1.00 32.79           H
ATOM   1972  HD2 ARG A 209      12.584   1.856  44.599  1.00 43.28           H
ATOM   1973  HD3 ARG A 209      13.205   1.408  46.008  1.00 43.28           H
ATOM   1974  HE  ARG A 209      12.034   3.757  45.526  1.00 57.97           H
ATOM   1975 HH11 ARG A 209      11.960   5.331  47.106  1.00 54.08           H
ATOM   1976 HH12 ARG A 209      12.581   5.092  48.438  1.00 54.08           H
ATOM   1977 HH21 ARG A 209      13.964   2.166  47.716  1.00 46.75           H
ATOM   1978 HH22 ARG A 209      13.806   3.160  48.815  1.00 46.75           H
ATOM   1979  N   ARG A 210      19.068   0.886  44.141  1.00 12.70           N
ATOM   1980  CA  ARG A 210      20.174  -0.062  44.178  1.00 11.58           C
ATOM   1981  C   ARG A 210      21.485   0.656  44.439  1.00 14.08           C
ATOM   1982  O   ARG A 210      21.701   1.758  43.932  1.00 13.98           O
ATOM   1983  CB  ARG A 210      20.322  -0.827  42.863  1.00 14.57           C
ATOM   1984  CG  ARG A 210      19.097  -1.556  42.407  1.00 15.01           C
ATOM   1985  CD  ARG A 210      19.354  -2.285  41.081  1.00 18.34           C
ATOM   1986  NE  ARG A 210      18.276  -3.242  40.798  1.00 17.09           N
ATOM   1987  CZ  ARG A 210      17.258  -2.999  39.991  1.00 25.73           C
ATOM   1988  NH1 ARG A 210      16.334  -3.929  39.812  1.00 21.37           N
ATOM   1989  NH2 ARG A 210      17.160  -1.823  39.367  1.00 30.12           N1+
ATOM   1990  H   ARG A 210      19.224   1.567  43.640  1.00 15.25           H
ATOM   1991  HA  ARG A 210      20.027  -0.703  44.892  1.00 13.90           H
ATOM   1992  HB2 ARG A 210      20.563  -0.197  42.166  1.00 17.49           H
ATOM   1993  HB3 ARG A 210      21.030  -1.483  42.966  1.00 17.49           H
ATOM   1994  HG2 ARG A 210      18.847  -2.214  43.074  1.00 18.01           H
ATOM   1995  HG3 ARG A 210      18.376  -0.922  42.272  1.00 18.01           H
ATOM   1996  HD2 ARG A 210      19.388  -1.639  40.359  1.00 22.00           H
ATOM   1997  HD3 ARG A 210      20.190  -2.774  41.138  1.00 22.00           H
ATOM   1998  HE  ARG A 210      18.309  -4.010  41.183  1.00 20.50           H
ATOM   1999 HH11 ARG A 210      16.402  -4.685  40.215  1.00 25.65           H
ATOM   2000 HH12 ARG A 210      15.670  -3.779  39.286  1.00 25.65           H
ATOM   2001 HH21 ARG A 210      17.762  -1.220  39.488  1.00 36.14           H
ATOM   2002 HH22 ARG A 210      16.497  -1.669  38.842  1.00 36.14           H
ATOM   2003  N   PRO A 211      22.404   0.023  45.165  1.00 14.09           N
ATOM   2004  CA  PRO A 211      23.723   0.638  45.371  1.00 12.47           C
ATOM   2005  C   PRO A 211      24.538   0.576  44.092  1.00 13.16           C
ATOM   2006  O   PRO A 211      24.604  -0.464  43.432  1.00 14.18           O
ATOM   2007  CB  PRO A 211      24.350  -0.225  46.481  1.00 15.76           C
ATOM   2008  CG  PRO A 211      23.720  -1.573  46.314  1.00 18.51           C
ATOM   2009  CD  PRO A 211      22.294  -1.284  45.841  1.00 14.42           C
ATOM   2010  HA  PRO A 211      23.637   1.557  45.670  1.00 14.97           H
ATOM   2011  HB2 PRO A 211      25.310  -0.275  46.354  1.00 18.91           H
ATOM   2012  HB3 PRO A 211      24.135   0.151  47.349  1.00 18.91           H
ATOM   2013  HG2 PRO A 211      24.208  -2.082  45.648  1.00 22.21           H
ATOM   2014  HG3 PRO A 211      23.713  -2.038  47.165  1.00 22.21           H
ATOM   2015  HD2 PRO A 211      22.003  -1.964  45.214  1.00 17.31           H
ATOM   2016  HD3 PRO A 211      21.693  -1.221  46.600  1.00 17.31           H
ATOM   2017  N   VAL A 212      25.185   1.691  43.750  1.00 13.33           N
ATOM   2018  CA  VAL A 212      25.935   1.805  42.506  1.00 12.67           C
ATOM   2019  C   VAL A 212      27.394   2.173  42.746  1.00 17.64           C
ATOM   2020  O   VAL A 212      28.300   1.568  42.162  1.00 18.54           O
ATOM   2021  CB  VAL A 212      25.271   2.802  41.545  1.00 17.14           C
ATOM   2022  CG1 VAL A 212      26.150   3.041  40.320  1.00 21.06           C
ATOM   2023  CG2 VAL A 212      23.923   2.248  41.111  1.00 18.18           C
ATOM   2024  H   VAL A 212      25.202   2.404  44.231  1.00 16.00           H
ATOM   2025  HA  VAL A 212      25.927   0.939  42.069  1.00 15.20           H
ATOM   2026  HB  VAL A 212      25.129   3.648  41.997  1.00 20.56           H
ATOM   2027 HG11 VAL A 212      25.707   3.673  39.733  1.00 25.27           H
ATOM   2028 HG12 VAL A 212      27.003   3.401  40.610  1.00 25.27           H
ATOM   2029 HG13 VAL A 212      26.285   2.199  39.859  1.00 25.27           H
ATOM   2030 HG21 VAL A 212      23.504   2.878  40.504  1.00 21.82           H
ATOM   2031 HG22 VAL A 212      24.060   1.398  40.664  1.00 21.82           H
ATOM   2032 HG23 VAL A 212      23.367   2.124  41.896  1.00 21.82           H
ATOM   2033  N   THR A 213      27.642   3.173  43.585  1.00 15.42           N
ATOM   2034  CA  THR A 213      28.978   3.702  43.809  1.00 16.44           C
ATOM   2035  C   THR A 213      29.227   3.866  45.302  1.00 14.86           C
ATOM   2036  O   THR A 213      28.302   4.125  46.073  1.00 14.27           O
ATOM   2037  CB  THR A 213      29.147   5.041  43.068  1.00 18.13           C
ATOM   2038  OG1 THR A 213      28.887   4.832  41.679  1.00 18.56           O
ATOM   2039  CG2 THR A 213      30.539   5.646  43.231  1.00 18.83           C
ATOM   2040  H   THR A 213      27.035   3.570  44.048  1.00 18.51           H
ATOM   2041  HA  THR A 213      29.632   3.077  43.459  1.00 19.73           H
ATOM   2042  HB  THR A 213      28.503   5.676  43.417  1.00 21.76           H
ATOM   2043  HG1 THR A 213      28.975   5.554  41.258  1.00 22.27           H
ATOM   2044 HG21 THR A 213      30.594   6.485  42.748  1.00 22.60           H
ATOM   2045 HG22 THR A 213      30.721   5.810  44.170  1.00 22.60           H
ATOM   2046 HG23 THR A 213      31.208   5.036  42.882  1.00 22.60           H
ATOM   2047  N   GLU A 214      30.503   3.773  45.683  1.00 15.96           N
ATOM   2048  CA  GLU A 214      30.940   4.009  47.051  1.00 15.75           C
ATOM   2049  C   GLU A 214      32.148   4.938  47.066  1.00 14.45           C
ATOM   2050  O   GLU A 214      32.977   4.910  46.159  1.00 16.42           O
ATOM   2051  CB  GLU A 214      31.296   2.708  47.748  1.00 15.01           C
ATOM   2052  CG  GLU A 214      30.260   1.597  47.581  1.00 19.74           C
ATOM   2053  CD  GLU A 214      30.294   0.927  46.211  1.00 19.59           C
ATOM   2054  OE1 GLU A 214      29.210   0.806  45.591  1.00 19.82           O
ATOM   2055  OE2 GLU A 214      31.391   0.518  45.766  1.00 20.08           O1-
ATOM   2056  H   GLU A 214      31.146   3.568  45.150  1.00 19.15           H
ATOM   2057  HA  GLU A 214      30.223   4.433  47.547  1.00 18.90           H
ATOM   2058  HB2 GLU A 214      32.137   2.383  47.389  1.00 18.02           H
ATOM   2059  HB3 GLU A 214      31.392   2.880  48.698  1.00 18.02           H
ATOM   2060  HG2 GLU A 214      30.424   0.913  48.249  1.00 23.69           H
ATOM   2061  HG3 GLU A 214      29.375   1.973  47.705  1.00 23.69           H
ATOM   2062  N   ILE A 215      32.229   5.777  48.101  1.00 15.26           N
ATOM   2063  CA  ILE A 215      33.325   6.745  48.250  1.00 17.87           C
ATOM   2064  C   ILE A 215      33.849   6.646  49.675  1.00 16.60           C
ATOM   2065  O   ILE A 215      33.090   6.840  50.621  1.00 16.55           O
ATOM   2066  CB  ILE A 215      32.884   8.185  47.947  1.00 16.94           C
ATOM   2067  CG1 ILE A 215      32.268   8.308  46.538  1.00 17.19           C
ATOM   2068  CG2 ILE A 215      34.120   9.144  48.040  1.00 17.59           C
ATOM   2069  CD1 ILE A 215      31.504   9.593  46.353  1.00 16.85           C
ATOM   2070  H   ILE A 215      31.655   5.807  48.740  1.00 18.31           H
ATOM   2071  HA  ILE A 215      34.044   6.512  47.643  1.00 21.45           H
ATOM   2072  HB  ILE A 215      32.224   8.457  48.604  1.00 20.33           H
ATOM   2073 HG12 ILE A 215      32.978   8.283  45.878  1.00 20.63           H
ATOM   2074 HG13 ILE A 215      31.654   7.570  46.395  1.00 20.63           H
ATOM   2075 HG21 ILE A 215      33.832  10.050  47.847  1.00 21.11           H
ATOM   2076 HG22 ILE A 215      34.489   9.098  48.936  1.00 21.11           H
ATOM   2077 HG23 ILE A 215      34.786   8.864  47.393  1.00 21.11           H
ATOM   2078 HD11 ILE A 215      31.140   9.617  45.454  1.00 20.22           H
ATOM   2079 HD12 ILE A 215      30.784   9.629  47.003  1.00 20.22           H
ATOM   2080 HD13 ILE A 215      32.107  10.341  46.486  1.00 20.22           H
ATOM   2081  N   ASN A 216      35.150   6.369  49.827  1.00 16.36           N
ATOM   2082  CA  ASN A 216      35.758   6.315  51.149  1.00 14.29           C
ATOM   2083  C   ASN A 216      36.131   7.706  51.652  1.00 16.57           C
ATOM   2084  O   ASN A 216      36.423   8.612  50.870  1.00 17.93           O
ATOM   2085  CB  ASN A 216      37.004   5.439  51.123  1.00 16.39           C
ATOM   2086  CG  ASN A 216      37.328   4.868  52.478  1.00 17.25           C
ATOM   2087  OD1 ASN A 216      36.430   4.458  53.228  1.00 19.42           O
ATOM   2088  ND2 ASN A 216      38.613   4.855  52.820  1.00 20.37           N
ATOM   2089  H   ASN A 216      35.694   6.210  49.180  1.00 19.63           H
ATOM   2090  HA  ASN A 216      35.127   5.926  51.775  1.00 17.15           H
ATOM   2091  HB2 ASN A 216      36.860   4.701  50.511  1.00 19.67           H
ATOM   2092  HB3 ASN A 216      37.760   5.971  50.831  1.00 19.67           H
ATOM   2093 HD21 ASN A 216      38.852   4.539  53.583  1.00 24.44           H
ATOM   2094 HD22 ASN A 216      39.206   5.162  52.277  1.00 24.44           H
ATOM   2095  N   THR A 217      36.122   7.859  52.978  1.00 16.36           N
ATOM   2096  CA  THR A 217      36.597   9.088  53.610  1.00 16.60           C
ATOM   2097  C   THR A 217      37.947   9.496  53.034  1.00 18.83           C
ATOM   2098  O   THR A 217      38.838   8.657  52.841  1.00 19.12           O
ATOM   2099  CB  THR A 217      36.687   8.886  55.137  1.00 17.00           C
ATOM   2100  OG1 THR A 217      37.170  10.080  55.745  1.00 16.85           O
ATOM   2101  CG2 THR A 217      37.608   7.708  55.513  1.00 15.61           C
ATOM   2102  H   THR A 217      35.844   7.265  53.534  1.00 19.64           H
ATOM   2103  HA  THR A 217      35.965   9.803  53.436  1.00 19.92           H
ATOM   2104  HB  THR A 217      35.801   8.694  55.481  1.00 20.40           H
ATOM   2105  HG1 THR A 217      36.649  10.718  55.581  1.00 20.22           H
ATOM   2106 HG21 THR A 217      37.642   7.609  56.478  1.00 18.73           H
ATOM   2107 HG22 THR A 217      37.270   6.886  55.124  1.00 18.73           H
ATOM   2108 HG23 THR A 217      38.505   7.869  55.181  1.00 18.73           H
ATOM   2109  N   TRP A 218      38.099  10.797  52.739  1.00 16.03           N
ATOM   2110  CA  TRP A 218      39.384  11.310  52.274  1.00 16.08           C
ATOM   2111  C   TRP A 218      40.166  12.076  53.338  1.00 20.47           C
ATOM   2112  O   TRP A 218      41.378  12.253  53.169  1.00 19.96           O
ATOM   2113  CB  TRP A 218      39.207  12.211  51.049  1.00 15.79           C
ATOM   2114  CG  TRP A 218      38.165  13.288  51.161  1.00 15.31           C
ATOM   2115  CD1 TRP A 218      38.338  14.565  51.641  1.00 20.72           C
ATOM   2116  CD2 TRP A 218      36.803  13.211  50.727  1.00 15.19           C
ATOM   2117  NE1 TRP A 218      37.171  15.271  51.533  1.00 19.70           N
ATOM   2118  CE2 TRP A 218      36.211  14.465  50.971  1.00 15.37           C
ATOM   2119  CE3 TRP A 218      36.037  12.212  50.116  1.00 18.46           C
ATOM   2120  CZ2 TRP A 218      34.874  14.734  50.655  1.00 18.54           C
ATOM   2121  CZ3 TRP A 218      34.710  12.479  49.818  1.00 18.57           C
ATOM   2122  CH2 TRP A 218      34.152  13.732  50.068  1.00 15.47           C
ATOM   2123  H   TRP A 218      37.479  11.390  52.801  1.00 19.24           H
ATOM   2124  HA  TRP A 218      39.930  10.556  52.001  1.00 19.30           H
ATOM   2125  HB2 TRP A 218      40.054  12.647  50.868  1.00 18.95           H
ATOM   2126  HB3 TRP A 218      38.965  11.653  50.293  1.00 18.95           H
ATOM   2127  HD1 TRP A 218      39.131  14.898  51.994  1.00 24.86           H
ATOM   2128  HE1 TRP A 218      37.053  16.084  51.788  1.00 23.64           H
ATOM   2129  HE3 TRP A 218      36.405  11.378  49.933  1.00 22.15           H
ATOM   2130  HZ2 TRP A 218      34.494  15.563  50.833  1.00 22.25           H
ATOM   2131  HZ3 TRP A 218      34.189  11.819  49.421  1.00 22.28           H
ATOM   2132  HH2 TRP A 218      33.256  13.878  49.866  1.00 18.56           H
ATOM   2133  N   ALA A 219      39.526  12.523  54.420  1.00 17.66           N
ATOM   2134  CA  ALA A 219      40.221  13.234  55.492  1.00 15.57           C
ATOM   2135  C   ALA A 219      40.092  12.548  56.847  1.00 20.16           C
ATOM   2136  O   ALA A 219      40.632  13.055  57.835  1.00 17.67           O
ATOM   2137  CB  ALA A 219      39.725  14.683  55.568  1.00 20.55           C
ATOM   2138  H   ALA A 219      38.682  12.426  54.557  1.00 21.19           H
ATOM   2139  HA  ALA A 219      41.166  13.263  55.274  1.00 18.68           H
ATOM   2140  HB1 ALA A 219      40.196  15.140  56.283  1.00 24.66           H
ATOM   2141  HB2 ALA A 219      39.903  15.122  54.721  1.00 24.66           H
ATOM   2142  HB3 ALA A 219      38.772  14.681  55.747  1.00 24.66           H
ATOM   2143  N   ARG A 220      39.393  11.413  56.913  1.00 17.24           N
ATOM   2144  CA  ARG A 220      39.251  10.588  58.121  1.00 17.97           C
ATOM   2145  C   ARG A 220      38.693  11.369  59.301  1.00 20.35           C
ATOM   2146  O   ARG A 220      39.112  11.173  60.446  1.00 17.15           O
ATOM   2147  CB  ARG A 220      40.570   9.916  58.535  1.00 20.10           C
ATOM   2148  CG  ARG A 220      41.673   9.819  57.497  1.00 36.00           C
ATOM   2149  CD  ARG A 220      42.045   8.404  57.172  1.00 33.11           C
ATOM   2150  NE  ARG A 220      42.016   7.563  58.357  1.00 46.92           N
ATOM   2151  CZ  ARG A 220      41.504   6.332  58.392  1.00 48.13           C
ATOM   2152  NH1 ARG A 220      40.988   5.783  57.290  1.00 43.08           N
ATOM   2153  NH2 ARG A 220      41.495   5.653  59.538  1.00 41.38           N1+
ATOM   2154  H   ARG A 220      38.973  11.085  56.238  1.00 20.69           H
ATOM   2155  HA  ARG A 220      38.619   9.879  57.925  1.00 21.56           H
ATOM   2156  HB2 ARG A 220      40.933  10.408  59.287  1.00 24.12           H
ATOM   2157  HB3 ARG A 220      40.368   9.010  58.817  1.00 24.12           H
ATOM   2158  HG2 ARG A 220      41.374  10.245  56.678  1.00 43.20           H
ATOM   2159  HG3 ARG A 220      42.464  10.267  57.834  1.00 43.20           H
ATOM   2160  HD2 ARG A 220      41.414   8.045  56.529  1.00 39.73           H
ATOM   2161  HD3 ARG A 220      42.944   8.384  56.807  1.00 39.73           H
ATOM   2162  HE  ARG A 220      42.351   7.880  59.083  1.00 56.31           H
ATOM   2163 HH11 ARG A 220      40.984   6.224  56.552  1.00 51.70           H
ATOM   2164 HH12 ARG A 220      40.661   4.988  57.318  1.00 51.70           H
ATOM   2165 HH21 ARG A 220      41.831   6.003  60.248  1.00 49.66           H
ATOM   2166 HH22 ARG A 220      41.176   4.855  59.562  1.00 49.66           H
ATOM   2167  N   ASN A 221      37.682  12.185  59.041  1.00 15.52           N
ATOM   2168  CA  ASN A 221      37.048  12.935  60.116  1.00 18.36           C
ATOM   2169  C   ASN A 221      35.609  13.288  59.756  1.00 14.45           C
ATOM   2170  O   ASN A 221      35.328  14.393  59.283  1.00 16.31           O
ATOM   2171  CB  ASN A 221      37.868  14.198  60.419  1.00 18.17           C
ATOM   2172  CG  ASN A 221      37.437  14.889  61.678  1.00 21.30           C
ATOM   2173  OD1 ASN A 221      36.451  14.518  62.298  1.00 18.32           O
ATOM   2174  ND2 ASN A 221      38.195  15.913  62.080  1.00 22.04           N
ATOM   2175  H   ASN A 221      37.346  12.322  58.261  1.00 18.63           H
ATOM   2176  HA  ASN A 221      37.032  12.388  60.917  1.00 22.04           H
ATOM   2177  HB2 ASN A 221      38.801  13.952  60.518  1.00 21.80           H
ATOM   2178  HB3 ASN A 221      37.766  14.823  59.685  1.00 21.80           H
ATOM   2179 HD21 ASN A 221      37.992  16.343  62.796  1.00 26.45           H
ATOM   2180 HD22 ASN A 221      38.887  16.141  61.622  1.00 26.45           H
ATOM   2181  N   ILE A 222      34.712  12.310  59.921  1.00 16.05           N
ATOM   2182  CA  ILE A 222      33.268  12.456  59.757  1.00 15.08           C
ATOM   2183  C   ILE A 222      32.919  12.952  58.358  1.00 16.50           C
ATOM   2184  O   ILE A 222      32.328  14.025  58.188  1.00 16.06           O
ATOM   2185  CB  ILE A 222      32.655  13.357  60.841  1.00 16.56           C
ATOM   2186  CG1 ILE A 222      33.166  12.958  62.237  1.00 17.91           C
ATOM   2187  CG2 ILE A 222      31.130  13.177  60.836  1.00 18.41           C
ATOM   2188  CD1 ILE A 222      32.670  13.882  63.365  1.00 20.92           C
ATOM   2189  H   ILE A 222      34.936  11.509  60.140  1.00 19.26           H
ATOM   2190  HA  ILE A 222      32.866  11.579  59.856  1.00 18.09           H
ATOM   2191  HB  ILE A 222      32.877  14.284  60.662  1.00 19.87           H
ATOM   2192 HG12 ILE A 222      32.863  12.059  62.436  1.00 21.49           H
ATOM   2193 HG13 ILE A 222      34.136  12.987  62.235  1.00 21.49           H
ATOM   2194 HG21 ILE A 222      30.743  13.746  61.520  1.00 22.10           H
ATOM   2195 HG22 ILE A 222      30.786  13.426  59.964  1.00 22.10           H
ATOM   2196 HG23 ILE A 222      30.922  12.248  61.021  1.00 22.10           H
ATOM   2197 HD11 ILE A 222      33.031  13.570  64.210  1.00 25.10           H
ATOM   2198 HD12 ILE A 222      32.974  14.786  63.189  1.00 25.10           H
ATOM   2199 HD13 ILE A 222      31.701  13.857  63.390  1.00 25.10           H
ATOM   2200  N   LEU A 223      33.239  12.148  57.353  1.00 16.96           N
ATOM   2201  CA  LEU A 223      32.694  12.379  56.022  1.00 15.51           C
ATOM   2202  C   LEU A 223      31.192  12.649  56.143  1.00 13.27           C
ATOM   2203  O   LEU A 223      30.494  11.916  56.838  1.00 14.58           O
ATOM   2204  CB  LEU A 223      32.958  11.149  55.146  1.00 13.98           C
ATOM   2205  CG  LEU A 223      32.362  11.174  53.731  1.00 13.69           C
ATOM   2206  CD1 LEU A 223      32.931  12.324  52.917  1.00 15.77           C
ATOM   2207  CD2 LEU A 223      32.596   9.841  53.021  1.00 15.00           C
ATOM   2208  H   LEU A 223      33.762  11.469  57.413  1.00 20.35           H
ATOM   2209  HA  LEU A 223      33.121  13.151  55.618  1.00 18.61           H
ATOM   2210  HB2 LEU A 223      33.918  11.044  55.052  1.00 16.77           H
ATOM   2211  HB3 LEU A 223      32.594  10.371  55.597  1.00 16.77           H
ATOM   2212  HG  LEU A 223      31.404  11.308  53.799  1.00 16.43           H
ATOM   2213 HD11 LEU A 223      32.535  12.310  52.032  1.00 18.92           H
ATOM   2214 HD12 LEU A 223      32.720  13.159  53.362  1.00 18.92           H
ATOM   2215 HD13 LEU A 223      33.893  12.217  52.851  1.00 18.92           H
ATOM   2216 HD21 LEU A 223      32.210   9.885  52.132  1.00 18.00           H
ATOM   2217 HD22 LEU A 223      33.550   9.679  52.961  1.00 18.00           H
ATOM   2218 HD23 LEU A 223      32.171   9.133  53.531  1.00 18.00           H
ATOM   2219  N   ARG A 224      30.693  13.696  55.478  1.00 15.22           N
ATOM   2220  CA  ARG A 224      29.329  14.152  55.737  1.00 15.56           C
ATOM   2221  C   ARG A 224      28.791  14.966  54.562  1.00 13.93           C
ATOM   2222  O   ARG A 224      29.557  15.438  53.716  1.00 14.37           O
ATOM   2223  CB  ARG A 224      29.292  14.959  57.043  1.00 15.59           C
ATOM   2224  CG  ARG A 224      30.228  16.160  57.065  1.00 13.15           C
ATOM   2225  CD  ARG A 224      30.409  16.619  58.492  1.00 15.45           C
ATOM   2226  NE  ARG A 224      31.263  17.790  58.654  1.00 16.21           N
ATOM   2227  CZ  ARG A 224      32.574  17.748  58.921  1.00 17.89           C
ATOM   2228  NH1 ARG A 224      33.249  18.883  59.097  1.00 17.32           N
ATOM   2229  NH2 ARG A 224      33.215  16.591  58.992  1.00 19.10           N1+
ATOM   2230  H   ARG A 224      31.117  14.150  54.883  1.00 18.27           H
ATOM   2231  HA  ARG A 224      28.755  13.378  55.850  1.00 18.68           H
ATOM   2232  HB2 ARG A 224      28.389  15.286  57.181  1.00 18.70           H
ATOM   2233  HB3 ARG A 224      29.544  14.376  57.776  1.00 18.70           H
ATOM   2234  HG2 ARG A 224      31.093  15.908  56.706  1.00 15.78           H
ATOM   2235  HG3 ARG A 224      29.841  16.886  56.551  1.00 15.78           H
ATOM   2236  HD2 ARG A 224      29.539  16.837  58.860  1.00 18.54           H
ATOM   2237  HD3 ARG A 224      30.805  15.894  59.001  1.00 18.54           H
ATOM   2238  HE  ARG A 224      30.897  18.564  58.572  1.00 19.45           H
ATOM   2239 HH11 ARG A 224      32.843  19.639  59.037  1.00 20.79           H
ATOM   2240 HH12 ARG A 224      34.096  18.862  59.243  1.00 20.79           H
ATOM   2241 HH21 ARG A 224      32.784  15.854  58.891  1.00 22.92           H
ATOM   2242 HH22 ARG A 224      34.059  16.576  59.154  1.00 22.92           H
ATOM   2243  N   THR A 225      27.470  15.113  54.482  1.00 13.34           N
ATOM   2244  CA  THR A 225      26.889  15.798  53.317  1.00 13.70           C
ATOM   2245  C   THR A 225      25.683  16.645  53.752  1.00 15.20           C
ATOM   2246  O   THR A 225      25.558  17.041  54.916  1.00 15.59           O
ATOM   2247  CB  THR A 225      26.600  14.771  52.194  1.00 18.68           C
ATOM   2248  OG1 THR A 225      26.169  15.442  51.003  1.00 15.94           O
ATOM   2249  CG2 THR A 225      25.546  13.695  52.570  1.00 16.29           C
ATOM   2250  H   THR A 225      26.901  14.838  55.065  1.00 16.01           H
ATOM   2251  HA  THR A 225      27.553  16.413  52.970  1.00 16.44           H
ATOM   2252  HB  THR A 225      27.426  14.303  51.995  1.00 22.41           H
ATOM   2253  HG1 THR A 225      26.767  15.970  50.739  1.00 19.12           H
ATOM   2254 HG21 THR A 225      25.413  13.087  51.826  1.00 19.54           H
ATOM   2255 HG22 THR A 225      25.849  13.189  53.341  1.00 19.54           H
ATOM   2256 HG23 THR A 225      24.701  14.120  52.785  1.00 19.54           H
ATOM   2257  N   GLN A 226      24.770  16.889  52.813  1.00 14.79           N
ATOM   2258  CA  GLN A 226      23.926  18.094  52.822  1.00 16.10           C
ATOM   2259  C   GLN A 226      22.845  18.069  53.903  1.00 16.29           C
ATOM   2260  O   GLN A 226      22.545  19.110  54.514  1.00 14.45           O
ATOM   2261  CB  GLN A 226      23.287  18.266  51.440  1.00 14.90           C
ATOM   2262  CG  GLN A 226      24.330  18.659  50.396  1.00 13.45           C
ATOM   2263  CD  GLN A 226      23.813  18.843  48.993  1.00 17.37           C
ATOM   2264  OE1 GLN A 226      24.592  18.855  48.044  1.00 17.05           O
ATOM   2265  NE2 GLN A 226      22.507  19.013  48.848  1.00 17.01           N
ATOM   2266  H   GLN A 226      24.616  16.367  52.148  1.00 17.75           H
ATOM   2267  HA  GLN A 226      24.488  18.867  52.985  1.00 19.32           H
ATOM   2268  HB2 GLN A 226      22.882  17.428  51.166  1.00 17.88           H
ATOM   2269  HB3 GLN A 226      22.617  18.966  51.480  1.00 17.88           H
ATOM   2270  HG2 GLN A 226      24.735  19.498  50.668  1.00 16.14           H
ATOM   2271  HG3 GLN A 226      25.010  17.967  50.366  1.00 16.14           H
ATOM   2272 HE21 GLN A 226      21.994  19.015  49.539  1.00 20.42           H
ATOM   2273 HE22 GLN A 226      22.172  19.122  48.064  1.00 20.42           H
ATOM   2274  N   GLU A 227      22.219  16.914  54.125  1.00 12.80           N
ATOM   2275  CA  GLU A 227      21.022  16.778  54.974  1.00 13.09           C
ATOM   2276  C   GLU A 227      19.802  17.486  54.384  1.00 11.97           C
ATOM   2277  O   GLU A 227      18.829  17.789  55.111  1.00 13.90           O
ATOM   2278  CB  GLU A 227      21.242  17.257  56.425  1.00 14.44           C
ATOM   2279  CG  GLU A 227      22.606  16.944  57.048  1.00 15.36           C
ATOM   2280  CD  GLU A 227      22.928  15.464  57.211  1.00 17.03           C
ATOM   2281  OE1 GLU A 227      23.987  15.172  57.821  1.00 15.94           O
ATOM   2282  OE2 GLU A 227      22.152  14.606  56.721  1.00 15.31           O1-
ATOM   2283  H   GLU A 227      22.474  16.167  53.784  1.00 15.36           H
ATOM   2284  HA  GLU A 227      20.802  15.835  55.022  1.00 15.71           H
ATOM   2285  HB2 GLU A 227      21.131  18.220  56.447  1.00 17.32           H
ATOM   2286  HB3 GLU A 227      20.568  16.843  56.987  1.00 17.32           H
ATOM   2287  HG2 GLU A 227      23.295  17.333  56.488  1.00 18.44           H
ATOM   2288  HG3 GLU A 227      22.640  17.348  57.930  1.00 18.44           H
ATOM   2289  N   SER A 228      19.800  17.711  53.074  1.00 14.16           N
ATOM   2290  CA  SER A 228      18.600  18.093  52.350  1.00 14.26           C
ATOM   2291  C   SER A 228      18.807  17.696  50.894  1.00 12.22           C
ATOM   2292  O   SER A 228      19.847  17.158  50.519  1.00 14.37           O
ATOM   2293  CB  SER A 228      18.254  19.576  52.513  1.00 13.96           C
ATOM   2294  OG  SER A 228      19.232  20.457  52.022  1.00 13.38           O
ATOM   2295  H   SER A 228      20.498  17.647  52.575  1.00 17.00           H
ATOM   2296  HA  SER A 228      17.853  17.578  52.693  1.00 17.11           H
ATOM   2297  HB2 SER A 228      17.424  19.748  52.041  1.00 16.75           H
ATOM   2298  HB3 SER A 228      18.128  19.756  53.458  1.00 16.75           H
ATOM   2299  HG  SER A 228      19.350  20.327  51.201  1.00 16.06           H
ATOM   2300  N   GLU A 229      17.809  17.961  50.067  1.00 12.05           N
ATOM   2301  CA  GLU A 229      17.829  17.396  48.723  1.00 13.53           C
ATOM   2302  C   GLU A 229      18.919  18.025  47.863  1.00 14.57           C
ATOM   2303  O   GLU A 229      19.213  19.217  47.960  1.00 15.31           O
ATOM   2304  CB  GLU A 229      16.464  17.545  48.047  1.00 12.99           C
ATOM   2305  CG  GLU A 229      16.112  18.939  47.408  1.00 13.31           C
ATOM   2306  CD  GLU A 229      14.925  18.831  46.478  1.00 15.32           C
ATOM   2307  OE1 GLU A 229      14.295  17.740  46.417  1.00 15.25           O
ATOM   2308  OE2 GLU A 229      14.625  19.831  45.779  1.00 14.68           O1-
ATOM   2309  H   GLU A 229      17.125  18.450  50.249  1.00 14.46           H
ATOM   2310  HA  GLU A 229      18.021  16.447  48.790  1.00 16.23           H
ATOM   2311  HB2 GLU A 229      16.408  16.886  47.337  1.00 15.59           H
ATOM   2312  HB3 GLU A 229      15.780  17.357  48.708  1.00 15.59           H
ATOM   2313  HG2 GLU A 229      15.891  19.568  48.112  1.00 15.97           H
ATOM   2314  HG3 GLU A 229      16.872  19.258  46.896  1.00 15.97           H
ATOM   2315  N   CYS A 230      19.497  17.199  46.983  1.00 13.97           N
ATOM   2316  CA  CYS A 230      20.318  17.664  45.882  1.00 15.73           C
ATOM   2317  C   CYS A 230      19.415  18.060  44.711  1.00 13.65           C
ATOM   2318  O   CYS A 230      18.188  17.967  44.778  1.00 14.61           O
ATOM   2319  CB  CYS A 230      21.338  16.598  45.464  1.00 19.43           C
ATOM   2320  SG  CYS A 230      20.769  14.857  45.497  1.00 17.69           S
ATOM   2321  H   CYS A 230      19.420  16.342  47.011  1.00 16.77           H
ATOM   2322  HA  CYS A 230      20.807  18.453  46.164  1.00 18.87           H
ATOM   2323  HB2 CYS A 230      21.622  16.789  44.556  1.00 23.31           H
ATOM   2324  HB3 CYS A 230      22.103  16.661  46.058  1.00 23.31           H
ATOM   2325  N   VAL A 231      20.035  18.568  43.648  1.00 12.71           N
ATOM   2326  CA  VAL A 231      19.333  19.039  42.456  1.00 12.70           C
ATOM   2327  C   VAL A 231      20.019  18.505  41.215  1.00 13.27           C
ATOM   2328  O   VAL A 231      21.251  18.485  41.137  1.00 15.24           O
ATOM   2329  CB  VAL A 231      19.291  20.576  42.389  1.00 14.78           C
ATOM   2330  CG1 VAL A 231      18.424  21.020  41.244  1.00 16.74           C
ATOM   2331  CG2 VAL A 231      18.754  21.147  43.665  1.00 16.19           C
ATOM   2332  H   VAL A 231      20.889  18.652  43.593  1.00 15.25           H
ATOM   2333  HA  VAL A 231      18.421  18.708  42.468  1.00 15.24           H
ATOM   2334  HB  VAL A 231      20.187  20.920  42.249  1.00 17.74           H
ATOM   2335 HG11 VAL A 231      18.410  21.989  41.217  1.00 20.08           H
ATOM   2336 HG12 VAL A 231      18.791  20.671  40.417  1.00 20.08           H
ATOM   2337 HG13 VAL A 231      17.526  20.679  41.378  1.00 20.08           H
ATOM   2338 HG21 VAL A 231      18.738  22.115  43.595  1.00 19.43           H
ATOM   2339 HG22 VAL A 231      17.855  20.811  43.807  1.00 19.43           H
ATOM   2340 HG23 VAL A 231      19.328  20.877  44.398  1.00 19.43           H
ATOM   2341  N   CYS A 232      19.221  18.104  40.235  1.00 11.02           N
ATOM   2342  CA  CYS A 232      19.753  17.552  38.994  1.00 12.41           C
ATOM   2343  C   CYS A 232      19.413  18.408  37.777  1.00 14.61           C
ATOM   2344  O   CYS A 232      18.378  19.086  37.721  1.00 15.06           O
ATOM   2345  CB  CYS A 232      19.225  16.144  38.775  1.00 14.45           C
ATOM   2346  SG  CYS A 232      19.423  15.016  40.162  1.00 15.25           S
ATOM   2347  H   CYS A 232      18.362  18.140  40.262  1.00 13.22           H
ATOM   2348  HA  CYS A 232      20.720  17.502  39.062  1.00 14.89           H
ATOM   2349  HB2 CYS A 232      18.276  16.199  38.579  1.00 17.34           H
ATOM   2350  HB3 CYS A 232      19.690  15.756  38.017  1.00 17.34           H
ATOM   2351  N   HIS A 233      20.293  18.339  36.779  1.00 14.55           N
ATOM   2352  CA  HIS A 233      20.060  18.986  35.487  1.00 15.42           C
ATOM   2353  C   HIS A 233      20.590  18.085  34.378  1.00 15.42           C
ATOM   2354  O   HIS A 233      21.785  17.785  34.334  1.00 15.55           O
ATOM   2355  CB  HIS A 233      20.734  20.356  35.438  1.00 15.27           C
ATOM   2356  CG  HIS A 233      20.579  21.053  34.132  1.00 14.18           C
ATOM   2357  ND1 HIS A 233      19.415  21.695  33.765  1.00 16.73           N
ATOM   2358  CD2 HIS A 233      21.441  21.207  33.104  1.00 14.74           C
ATOM   2359  CE1 HIS A 233      19.573  22.222  32.559  1.00 19.18           C
ATOM   2360  NE2 HIS A 233      20.785  21.921  32.130  1.00 17.80           N
ATOM   2361  H   HIS A 233      21.042  17.919  36.826  1.00 17.46           H
ATOM   2362  HA  HIS A 233      19.107  19.108  35.354  1.00 18.51           H
ATOM   2363  HB2 HIS A 233      21.683  20.244  35.603  1.00 18.33           H
ATOM   2364  HB3 HIS A 233      20.344  20.921  36.123  1.00 18.33           H
ATOM   2365  HD2 HIS A 233      22.308  20.874  33.055  1.00 17.68           H
ATOM   2366  HE1 HIS A 233      18.931  22.702  32.087  1.00 23.01           H
ATOM   2367  HE2 HIS A 233      21.120  22.160  31.375  1.00 21.36           H
ATOM   2368  N   ASN A 234      19.709  17.696  33.465  1.00 14.30           N
ATOM   2369  CA  ASN A 234      20.045  16.768  32.379  1.00 13.48           C
ATOM   2370  C   ASN A 234      20.830  15.566  32.896  1.00 16.25           C
ATOM   2371  O   ASN A 234      21.789  15.103  32.272  1.00 15.52           O
ATOM   2372  CB  ASN A 234      20.813  17.448  31.256  1.00 16.20           C
ATOM   2373  CG  ASN A 234      20.866  16.572  30.029  1.00 20.36           C
ATOM   2374  OD1 ASN A 234      19.970  15.758  29.816  1.00 21.69           O
ATOM   2375  ND2 ASN A 234      21.940  16.668  29.269  1.00 23.64           N
ATOM   2376  H   ASN A 234      18.890  17.959  33.449  1.00 17.16           H
ATOM   2377  HA  ASN A 234      19.218  16.431  32.000  1.00 16.18           H
ATOM   2378  HB2 ASN A 234      20.370  18.278  31.020  1.00 19.44           H
ATOM   2379  HB3 ASN A 234      21.722  17.622  31.547  1.00 19.44           H
ATOM   2380 HD21 ASN A 234      22.010  16.187  28.560  1.00 28.37           H
ATOM   2381 HD22 ASN A 234      22.570  17.213  29.482  1.00 28.37           H
ATOM   2382  N   GLY A 235      20.415  15.056  34.045  1.00 15.54           N
ATOM   2383  CA  GLY A 235      20.972  13.844  34.621  1.00 14.85           C
ATOM   2384  C   GLY A 235      22.166  14.065  35.511  1.00 15.08           C
ATOM   2385  O   GLY A 235      22.577  13.123  36.207  1.00 15.57           O
ATOM   2386  H   GLY A 235      19.793  15.406  34.524  1.00 18.64           H
ATOM   2387  HA2 GLY A 235      20.286  13.399  35.144  1.00 17.82           H
ATOM   2388  HA3 GLY A 235      21.238  13.247  33.904  1.00 17.82           H
ATOM   2389  N   VAL A 236      22.724  15.268  35.524  1.00 14.52           N
ATOM   2390  CA  VAL A 236      23.870  15.583  36.370  1.00 12.55           C
ATOM   2391  C   VAL A 236      23.351  16.146  37.687  1.00 13.88           C
ATOM   2392  O   VAL A 236      22.639  17.153  37.704  1.00 15.59           O
ATOM   2393  CB  VAL A 236      24.829  16.571  35.686  1.00 11.87           C
ATOM   2394  CG1 VAL A 236      26.005  16.870  36.592  1.00 16.00           C
ATOM   2395  CG2 VAL A 236      25.334  16.007  34.356  1.00 18.04           C
ATOM   2396  H   VAL A 236      22.455  15.930  35.045  1.00 17.43           H
ATOM   2397  HA  VAL A 236      24.360  14.768  36.561  1.00 15.06           H
ATOM   2398  HB  VAL A 236      24.362  17.402  35.507  1.00 14.25           H
ATOM   2399 HG11 VAL A 236      26.597  17.494  36.144  1.00 19.20           H
ATOM   2400 HG12 VAL A 236      25.676  17.260  37.417  1.00 19.20           H
ATOM   2401 HG13 VAL A 236      26.476  16.044  36.781  1.00 19.20           H
ATOM   2402 HG21 VAL A 236      25.935  16.650  33.948  1.00 21.65           H
ATOM   2403 HG22 VAL A 236      25.804  15.175  34.524  1.00 21.65           H
ATOM   2404 HG23 VAL A 236      24.575  15.847  33.773  1.00 21.65           H
ATOM   2405  N   CYS A 237      23.707  15.480  38.782  1.00 13.79           N
ATOM   2406  CA  CYS A 237      23.247  15.841  40.126  1.00 14.80           C
ATOM   2407  C   CYS A 237      24.455  16.162  40.993  1.00 14.67           C
ATOM   2408  O   CYS A 237      25.125  15.237  41.491  1.00 15.33           O
ATOM   2409  CB  CYS A 237      22.440  14.703  40.753  1.00 14.06           C
ATOM   2410  SG  CYS A 237      21.108  13.960  39.721  1.00 15.93           S
ATOM   2411  H   CYS A 237      24.228  14.796  38.774  1.00 16.55           H
ATOM   2412  HA  CYS A 237      22.684  16.629  40.076  1.00 17.76           H
ATOM   2413  HB2 CYS A 237      23.054  13.989  40.986  1.00 16.87           H
ATOM   2414  HB3 CYS A 237      22.021  15.040  41.561  1.00 16.87           H
ATOM   2415  N   PRO A 238      24.800  17.440  41.170  1.00 15.39           N
ATOM   2416  CA  PRO A 238      25.914  17.787  42.052  1.00 13.88           C
ATOM   2417  C   PRO A 238      25.541  17.601  43.516  1.00 15.16           C
ATOM   2418  O   PRO A 238      24.389  17.796  43.918  1.00 14.62           O
ATOM   2419  CB  PRO A 238      26.176  19.265  41.728  1.00 15.19           C
ATOM   2420  CG  PRO A 238      25.421  19.536  40.453  1.00 16.74           C
ATOM   2421  CD  PRO A 238      24.265  18.626  40.479  1.00 16.01           C
ATOM   2422  HA  PRO A 238      26.699  17.259  41.841  1.00 16.65           H
ATOM   2423  HB2 PRO A 238      25.842  19.822  42.448  1.00 18.22           H
ATOM   2424  HB3 PRO A 238      27.127  19.407  41.599  1.00 18.22           H
ATOM   2425  HG2 PRO A 238      25.129  20.461  40.438  1.00 20.08           H
ATOM   2426  HG3 PRO A 238      25.990  19.345  39.690  1.00 20.08           H
ATOM   2427  HD2 PRO A 238      23.537  19.016  40.987  1.00 19.21           H
ATOM   2428  HD3 PRO A 238      23.991  18.399  39.576  1.00 19.21           H
ATOM   2429  N   VAL A 239      26.544  17.224  44.311  1.00 14.66           N
ATOM   2430  CA  VAL A 239      26.390  16.983  45.747  1.00 15.80           C
ATOM   2431  C   VAL A 239      27.614  17.540  46.458  1.00 14.78           C
ATOM   2432  O   VAL A 239      28.741  17.285  46.031  1.00 14.55           O
ATOM   2433  CB  VAL A 239      26.250  15.484  46.083  1.00 14.85           C
ATOM   2434  CG1 VAL A 239      26.187  15.273  47.608  1.00 15.32           C
ATOM   2435  CG2 VAL A 239      24.990  14.923  45.411  1.00 16.65           C
ATOM   2436  H   VAL A 239      27.348  17.097  44.032  1.00 17.60           H
ATOM   2437  HA  VAL A 239      25.604  17.448  46.072  1.00 18.96           H
ATOM   2438  HB  VAL A 239      27.019  15.004  45.740  1.00 17.82           H
ATOM   2439 HG11 VAL A 239      26.099  14.325  47.791  1.00 18.39           H
ATOM   2440 HG12 VAL A 239      27.003  15.613  48.007  1.00 18.39           H
ATOM   2441 HG13 VAL A 239      25.421  15.751  47.961  1.00 18.39           H
ATOM   2442 HG21 VAL A 239      24.910  13.981  45.628  1.00 19.98           H
ATOM   2443 HG22 VAL A 239      24.216  15.406  45.739  1.00 19.98           H
ATOM   2444 HG23 VAL A 239      25.068  15.037  44.450  1.00 19.98           H
ATOM   2445  N   VAL A 240      27.397  18.266  47.560  1.00 14.48           N
ATOM   2446  CA  VAL A 240      28.487  18.840  48.342  1.00 13.81           C
ATOM   2447  C   VAL A 240      28.745  17.957  49.551  1.00 15.57           C
ATOM   2448  O   VAL A 240      27.813  17.632  50.302  1.00 16.40           O
ATOM   2449  CB  VAL A 240      28.171  20.282  48.778  1.00 13.84           C
ATOM   2450  CG1 VAL A 240      29.405  20.904  49.500  1.00 14.99           C
ATOM   2451  CG2 VAL A 240      27.750  21.115  47.584  1.00 18.47           C
ATOM   2452  H   VAL A 240      26.616  18.439  47.876  1.00 17.38           H
ATOM   2453  HA  VAL A 240      29.293  18.857  47.802  1.00 16.58           H
ATOM   2454  HB  VAL A 240      27.432  20.266  49.407  1.00 16.61           H
ATOM   2455 HG11 VAL A 240      29.190  21.811  49.768  1.00 17.98           H
ATOM   2456 HG12 VAL A 240      29.616  20.369  50.281  1.00 17.98           H
ATOM   2457 HG13 VAL A 240      30.158  20.909  48.889  1.00 17.98           H
ATOM   2458 HG21 VAL A 240      27.556  22.017  47.882  1.00 22.16           H
ATOM   2459 HG22 VAL A 240      28.474  21.128  46.938  1.00 22.16           H
ATOM   2460 HG23 VAL A 240      26.958  20.720  47.187  1.00 22.16           H
ATOM   2461  N   PHE A 241      30.013  17.574  49.742  1.00 14.42           N
ATOM   2462  CA  PHE A 241      30.477  16.797  50.883  1.00 16.14           C
ATOM   2463  C   PHE A 241      31.577  17.567  51.590  1.00 14.17           C
ATOM   2464  O   PHE A 241      32.332  18.300  50.961  1.00 17.35           O
ATOM   2465  CB  PHE A 241      31.115  15.446  50.493  1.00 16.15           C
ATOM   2466  CG  PHE A 241      30.212  14.456  49.797  1.00 14.13           C
ATOM   2467  CD1 PHE A 241      29.713  13.368  50.486  1.00 17.16           C
ATOM   2468  CD2 PHE A 241      29.958  14.551  48.440  1.00 17.30           C
ATOM   2469  CE1 PHE A 241      28.923  12.413  49.843  1.00 16.80           C
ATOM   2470  CE2 PHE A 241      29.174  13.581  47.783  1.00 18.08           C
ATOM   2471  CZ  PHE A 241      28.671  12.516  48.493  1.00 17.12           C
ATOM   2472  H   PHE A 241      30.647  17.767  49.194  1.00 17.30           H
ATOM   2473  HA  PHE A 241      29.748  16.639  51.503  1.00 19.36           H
ATOM   2474  HB2 PHE A 241      31.861  15.623  49.899  1.00 19.38           H
ATOM   2475  HB3 PHE A 241      31.441  15.020  51.301  1.00 19.38           H
ATOM   2476  HD1 PHE A 241      29.889  13.281  51.395  1.00 20.59           H
ATOM   2477  HD2 PHE A 241      30.310  15.262  47.956  1.00 20.75           H
ATOM   2478  HE1 PHE A 241      28.582  11.695  50.325  1.00 20.17           H
ATOM   2479  HE2 PHE A 241      28.994  13.664  46.874  1.00 21.69           H
ATOM   2480  HZ  PHE A 241      28.134  11.886  48.069  1.00 20.54           H
ATOM   2481  N   THR A 242      31.745  17.269  52.870  1.00 14.92           N
ATOM   2482  CA  THR A 242      32.840  17.786  53.666  1.00 13.93           C
ATOM   2483  C   THR A 242      33.428  16.649  54.482  1.00 14.67           C
ATOM   2484  O   THR A 242      32.713  15.752  54.927  1.00 16.82           O
ATOM   2485  CB  THR A 242      32.367  18.950  54.577  1.00 13.91           C
ATOM   2486  OG1 THR A 242      31.958  20.034  53.757  1.00 15.91           O
ATOM   2487  CG2 THR A 242      33.478  19.471  55.469  1.00 19.24           C
ATOM   2488  H   THR A 242      31.219  16.752  53.312  1.00 17.90           H
ATOM   2489  HA  THR A 242      33.531  18.125  53.076  1.00 16.72           H
ATOM   2490  HB  THR A 242      31.627  18.657  55.133  1.00 16.69           H
ATOM   2491  HG1 THR A 242      31.698  20.674  54.235  1.00 19.10           H
ATOM   2492 HG21 THR A 242      33.147  20.195  56.022  1.00 23.09           H
ATOM   2493 HG22 THR A 242      33.805  18.760  56.042  1.00 23.09           H
ATOM   2494 HG23 THR A 242      34.212  19.800  54.926  1.00 23.09           H
ATOM   2495  N   ASP A 243      34.752  16.669  54.645  1.00 15.53           N
ATOM   2496  CA  ASP A 243      35.446  15.696  55.469  1.00 15.72           C
ATOM   2497  C   ASP A 243      36.558  16.473  56.147  1.00 14.67           C
ATOM   2498  O   ASP A 243      37.238  17.248  55.475  1.00 16.35           O
ATOM   2499  CB  ASP A 243      36.011  14.558  54.610  1.00 17.73           C
ATOM   2500  CG  ASP A 243      36.364  13.308  55.403  1.00 16.28           C
ATOM   2501  OD1 ASP A 243      36.534  12.267  54.748  1.00 17.55           O
ATOM   2502  OD2 ASP A 243      36.473  13.336  56.646  1.00 17.81           O1-
ATOM   2503  H   ASP A 243      35.272  17.248  54.280  1.00 18.63           H
ATOM   2504  HA  ASP A 243      34.849  15.331  56.141  1.00 18.87           H
ATOM   2505  HB2 ASP A 243      35.350  14.310  53.945  1.00 21.27           H
ATOM   2506  HB3 ASP A 243      36.819  14.868  54.171  1.00 21.27           H
ATOM   2507  N   GLY A 244      36.699  16.323  57.462  1.00 17.11           N
ATOM   2508  CA  GLY A 244      37.649  17.107  58.206  1.00 16.25           C
ATOM   2509  C   GLY A 244      37.007  17.819  59.377  1.00 17.64           C
ATOM   2510  O   GLY A 244      35.849  17.580  59.751  1.00 17.88           O
ATOM   2511  H   GLY A 244      36.249  15.768  57.940  1.00 20.53           H
ATOM   2512  HA2 GLY A 244      38.351  16.530  58.544  1.00 19.50           H
ATOM   2513  HA3 GLY A 244      38.048  17.771  57.623  1.00 19.50           H
ATOM   2514  N   SER A 245      37.782  18.722  59.969  1.00 20.86           N
ATOM   2515  CA  SER A 245      37.354  19.406  61.175  1.00 17.58           C
ATOM   2516  C   SER A 245      36.086  20.189  60.917  1.00 17.90           C
ATOM   2517  O   SER A 245      35.905  20.750  59.840  1.00 19.05           O
ATOM   2518  CB  SER A 245      38.451  20.370  61.656  1.00 22.99           C
ATOM   2519  OG  SER A 245      38.003  21.087  62.796  1.00 23.78           O
ATOM   2520  H   SER A 245      38.562  18.954  59.689  1.00 25.03           H
ATOM   2521  HA  SER A 245      37.182  18.757  61.875  1.00 21.10           H
ATOM   2522  HB2 SER A 245      39.242  19.860  61.892  1.00 27.59           H
ATOM   2523  HB3 SER A 245      38.658  20.997  60.946  1.00 27.59           H
ATOM   2524  HG  SER A 245      38.602  21.614  63.058  1.00 28.53           H
ATOM   2525  N   ALA A 246      35.203  20.215  61.907  1.00 19.70           N
ATOM   2526  CA  ALA A 246      34.052  21.101  61.887  1.00 16.81           C
ATOM   2527  C   ALA A 246      34.380  22.470  62.467  1.00 20.20           C
ATOM   2528  O   ALA A 246      33.525  23.364  62.455  1.00 20.90           O
ATOM   2529  CB  ALA A 246      32.906  20.480  62.687  1.00 20.24           C
ATOM   2530  H   ALA A 246      35.250  19.722  62.609  1.00 23.64           H
ATOM   2531  HA  ALA A 246      33.755  21.221  60.972  1.00 20.17           H
ATOM   2532  HB1 ALA A 246      32.145  21.081  62.666  1.00 24.29           H
ATOM   2533  HB2 ALA A 246      32.667  19.629  62.287  1.00 24.29           H
ATOM   2534  HB3 ALA A 246      33.197  20.346  63.603  1.00 24.29           H
ATOM   2535  N   THR A 247      35.574  22.632  63.022  1.00 19.70           N
ATOM   2536  CA  THR A 247      35.942  23.853  63.740  1.00 20.84           C
ATOM   2537  C   THR A 247      37.247  24.447  63.216  1.00 27.49           C
ATOM   2538  O   THR A 247      38.025  25.043  63.971  1.00 24.04           O
ATOM   2539  CB  THR A 247      36.055  23.570  65.235  1.00 23.03           C
ATOM   2540  OG1 THR A 247      36.998  22.513  65.448  1.00 23.62           O
ATOM   2541  CG2 THR A 247      34.703  23.163  65.788  1.00 27.11           C
ATOM   2542  H   THR A 247      36.200  22.043  62.998  1.00 23.64           H
ATOM   2543  HA  THR A 247      35.243  24.514  63.614  1.00 25.01           H
ATOM   2544  HB  THR A 247      36.352  24.369  65.697  1.00 27.63           H
ATOM   2545  HG1 THR A 247      37.067  22.351  66.269  1.00 28.34           H
ATOM   2546 HG21 THR A 247      34.774  22.983  66.738  1.00 32.53           H
ATOM   2547 HG22 THR A 247      34.060  23.877  65.650  1.00 32.53           H
ATOM   2548 HG23 THR A 247      34.387  22.364  65.338  1.00 32.53           H
ATOM   2549  N   GLY A 248      37.496  24.306  61.924  1.00 22.76           N
ATOM   2550  CA  GLY A 248      38.705  24.790  61.312  1.00 22.78           C
ATOM   2551  C   GLY A 248      38.654  24.418  59.846  1.00 24.76           C
ATOM   2552  O   GLY A 248      37.621  23.952  59.354  1.00 22.62           O
ATOM   2553  H   GLY A 248      36.960  23.923  61.372  1.00 27.31           H
ATOM   2554  HA2 GLY A 248      38.767  25.754  61.399  1.00 27.34           H
ATOM   2555  HA3 GLY A 248      39.481  24.378  61.723  1.00 27.34           H
ATOM   2556  N   PRO A 249      39.750  24.619  59.123  1.00 23.34           N
ATOM   2557  CA  PRO A 249      39.789  24.213  57.707  1.00 24.41           C
ATOM   2558  C   PRO A 249      39.464  22.737  57.531  1.00 20.02           C
ATOM   2559  O   PRO A 249      39.921  21.886  58.295  1.00 20.95           O
ATOM   2560  CB  PRO A 249      41.233  24.500  57.297  1.00 24.18           C
ATOM   2561  CG  PRO A 249      41.709  25.510  58.273  1.00 25.93           C
ATOM   2562  CD  PRO A 249      41.018  25.228  59.554  1.00 26.56           C
ATOM   2563  HA  PRO A 249      39.182  24.751  57.176  1.00 29.29           H
ATOM   2564  HB2 PRO A 249      41.759  23.687  57.358  1.00 29.02           H
ATOM   2565  HB3 PRO A 249      41.252  24.856  56.395  1.00 29.02           H
ATOM   2566  HG2 PRO A 249      42.669  25.426  58.382  1.00 31.11           H
ATOM   2567  HG3 PRO A 249      41.482  26.398  57.955  1.00 31.11           H
ATOM   2568  HD2 PRO A 249      41.533  24.601  60.085  1.00 31.88           H
ATOM   2569  HD3 PRO A 249      40.851  26.052  60.038  1.00 31.88           H
ATOM   2570  N   ALA A 250      38.718  22.439  56.467  1.00 19.97           N
ATOM   2571  CA  ALA A 250      38.295  21.085  56.145  1.00 17.59           C
ATOM   2572  C   ALA A 250      38.401  20.901  54.634  1.00 20.06           C
ATOM   2573  O   ALA A 250      38.730  21.834  53.904  1.00 19.70           O
ATOM   2574  CB  ALA A 250      36.875  20.834  56.649  1.00 18.90           C
ATOM   2575  H   ALA A 250      38.438  23.025  55.903  1.00 23.97           H
ATOM   2576  HA  ALA A 250      38.890  20.450  56.574  1.00 21.10           H
ATOM   2577  HB1 ALA A 250      36.616  19.927  56.423  1.00 22.68           H
ATOM   2578  HB2 ALA A 250      36.856  20.954  57.611  1.00 22.68           H
ATOM   2579  HB3 ALA A 250      36.274  21.466  56.224  1.00 22.68           H
ATOM   2580  N   GLU A 251      38.143  19.679  54.162  1.00 18.66           N
ATOM   2581  CA  GLU A 251      38.248  19.327  52.747  1.00 16.69           C
ATOM   2582  C   GLU A 251      36.841  19.097  52.187  1.00 19.07           C
ATOM   2583  O   GLU A 251      36.265  18.017  52.342  1.00 17.15           O
ATOM   2584  CB  GLU A 251      39.132  18.097  52.565  1.00 20.58           C
ATOM   2585  CG  GLU A 251      40.524  18.345  53.064  1.00 21.85           C
ATOM   2586  CD  GLU A 251      41.465  17.190  52.791  1.00 30.17           C
ATOM   2587  OE1 GLU A 251      42.444  17.054  53.542  1.00 35.74           O
ATOM   2588  OE2 GLU A 251      41.235  16.423  51.838  1.00 29.12           O1-
ATOM   2589  H   GLU A 251      37.898  19.021  54.658  1.00 22.39           H
ATOM   2590  HA  GLU A 251      38.651  20.065  52.263  1.00 20.03           H
ATOM   2591  HB2 GLU A 251      38.756  17.356  53.066  1.00 24.70           H
ATOM   2592  HB3 GLU A 251      39.181  17.875  51.622  1.00 24.70           H
ATOM   2593  HG2 GLU A 251      40.880  19.133  52.624  1.00 26.22           H
ATOM   2594  HG3 GLU A 251      40.494  18.487  54.023  1.00 26.22           H
ATOM   2595  N   THR A 252      36.318  20.113  51.523  1.00 16.70           N
ATOM   2596  CA  THR A 252      34.999  20.086  50.933  1.00 12.70           C
ATOM   2597  C   THR A 252      35.162  19.740  49.462  1.00 16.95           C
ATOM   2598  O   THR A 252      36.091  20.215  48.806  1.00 17.11           O
ATOM   2599  CB  THR A 252      34.304  21.442  51.128  1.00 17.02           C
ATOM   2600  OG1 THR A 252      33.954  21.614  52.507  1.00 17.83           O
ATOM   2601  CG2 THR A 252      33.073  21.515  50.280  1.00 14.78           C
ATOM   2602  H   THR A 252      36.729  20.858  51.398  1.00 20.04           H
ATOM   2603  HA  THR A 252      34.463  19.398  51.358  1.00 15.24           H
ATOM   2604  HB  THR A 252      34.905  22.153  50.857  1.00 20.42           H
ATOM   2605  HG1 THR A 252      33.433  21.002  52.750  1.00 21.39           H
ATOM   2606 HG21 THR A 252      32.636  22.372  50.404  1.00 17.74           H
ATOM   2607 HG22 THR A 252      33.309  21.414  49.345  1.00 17.74           H
ATOM   2608 HG23 THR A 252      32.458  20.808  50.529  1.00 17.74           H
ATOM   2609  N   ARG A 253      34.302  18.846  48.966  1.00 15.84           N
ATOM   2610  CA  ARG A 253      34.319  18.412  47.579  1.00 13.01           C
ATOM   2611  C   ARG A 253      32.923  18.516  46.986  1.00 16.38           C
ATOM   2612  O   ARG A 253      31.926  18.248  47.661  1.00 15.15           O
ATOM   2613  CB  ARG A 253      34.812  16.960  47.430  1.00 14.65           C
ATOM   2614  CG  ARG A 253      36.192  16.723  47.908  1.00 13.22           C
ATOM   2615  CD  ARG A 253      36.623  15.295  47.575  1.00 15.72           C
ATOM   2616  NE  ARG A 253      38.019  15.057  47.929  1.00 15.97           N
ATOM   2617  CZ  ARG A 253      38.630  13.883  47.813  1.00 17.48           C
ATOM   2618  NH1 ARG A 253      39.910  13.774  48.162  1.00 18.95           N
ATOM   2619  NH2 ARG A 253      37.983  12.830  47.316  1.00 17.53           N1+
ATOM   2620  H   ARG A 253      33.685  18.471  49.432  1.00 19.01           H
ATOM   2621  HA  ARG A 253      34.911  18.988  47.070  1.00 15.61           H
ATOM   2622  HB2 ARG A 253      34.222  16.380  47.936  1.00 17.58           H
ATOM   2623  HB3 ARG A 253      34.781  16.717  46.491  1.00 17.58           H
ATOM   2624  HG2 ARG A 253      36.798  17.339  47.468  1.00 15.86           H
ATOM   2625  HG3 ARG A 253      36.226  16.839  48.871  1.00 15.86           H
ATOM   2626  HD2 ARG A 253      36.073  14.670  48.073  1.00 18.86           H
ATOM   2627  HD3 ARG A 253      36.522  15.144  46.622  1.00 18.86           H
ATOM   2628  HE  ARG A 253      38.476  15.719  48.232  1.00 19.16           H
ATOM   2629 HH11 ARG A 253      40.330  14.456  48.477  1.00 22.74           H
ATOM   2630 HH12 ARG A 253      40.315  13.020  48.083  1.00 22.74           H
ATOM   2631 HH21 ARG A 253      37.157  12.901  47.087  1.00 21.04           H
ATOM   2632 HH22 ARG A 253      38.387  12.075  47.239  1.00 21.04           H
ATOM   2633  N   ILE A 254      32.866  18.904  45.722  1.00 16.02           N
ATOM   2634  CA  ILE A 254      31.639  18.885  44.941  1.00 16.44           C
ATOM   2635  C   ILE A 254      31.747  17.719  43.978  1.00 18.38           C
ATOM   2636  O   ILE A 254      32.655  17.686  43.137  1.00 16.45           O
ATOM   2637  CB  ILE A 254      31.421  20.190  44.170  1.00 16.32           C
ATOM   2638  CG1 ILE A 254      31.702  21.417  45.057  1.00 26.65           C
ATOM   2639  CG2 ILE A 254      30.034  20.162  43.472  1.00 18.32           C
ATOM   2640  CD1 ILE A 254      30.554  22.146  45.444  1.00 34.11           C
ATOM   2641  H   ILE A 254      33.546  19.191  45.281  1.00 19.22           H
ATOM   2642  HA  ILE A 254      30.879  18.737  45.526  1.00 19.73           H
ATOM   2643  HB  ILE A 254      32.084  20.207  43.462  1.00 19.58           H
ATOM   2644 HG12 ILE A 254      32.146  21.118  45.866  1.00 31.98           H
ATOM   2645 HG13 ILE A 254      32.284  22.023  44.572  1.00 31.98           H
ATOM   2646 HG21 ILE A 254      29.907  20.993  42.988  1.00 21.98           H
ATOM   2647 HG22 ILE A 254      30.005  19.413  42.857  1.00 21.98           H
ATOM   2648 HG23 ILE A 254      29.344  20.064  44.147  1.00 21.98           H
ATOM   2649 HD11 ILE A 254      30.827  22.894  45.997  1.00 40.93           H
ATOM   2650 HD12 ILE A 254      30.102  22.469  44.649  1.00 40.93           H
ATOM   2651 HD13 ILE A 254      29.964  21.562  45.946  1.00 40.93           H
ATOM   2652  N   TYR A 255      30.858  16.741  44.139  1.00 15.19           N
ATOM   2653  CA  TYR A 255      30.779  15.593  43.261  1.00 13.85           C
ATOM   2654  C   TYR A 255      29.663  15.812  42.259  1.00 14.82           C
ATOM   2655  O   TYR A 255      28.622  16.385  42.591  1.00 18.18           O
ATOM   2656  CB  TYR A 255      30.523  14.308  44.047  1.00 15.78           C
ATOM   2657  CG  TYR A 255      31.791  13.699  44.592  1.00 16.57           C
ATOM   2658  CD1 TYR A 255      32.380  12.610  43.978  1.00 14.04           C
ATOM   2659  CD2 TYR A 255      32.403  14.229  45.712  1.00 15.66           C
ATOM   2660  CE1 TYR A 255      33.539  12.053  44.478  1.00 16.16           C
ATOM   2661  CE2 TYR A 255      33.564  13.697  46.204  1.00 17.31           C
ATOM   2662  CZ  TYR A 255      34.135  12.617  45.584  1.00 18.48           C
ATOM   2663  OH  TYR A 255      35.317  12.092  46.084  1.00 19.01           O
ATOM   2664  H   TYR A 255      30.276  16.727  44.771  1.00 18.23           H
ATOM   2665  HA  TYR A 255      31.614  15.497  42.777  1.00 16.62           H
ATOM   2666  HB2 TYR A 255      29.939  14.505  44.796  1.00 18.94           H
ATOM   2667  HB3 TYR A 255      30.104  13.657  43.462  1.00 18.94           H
ATOM   2668  HD1 TYR A 255      31.980  12.236  43.226  1.00 16.85           H
ATOM   2669  HD2 TYR A 255      32.027  14.969  46.132  1.00 18.79           H
ATOM   2670  HE1 TYR A 255      33.933  11.327  44.051  1.00 19.39           H
ATOM   2671  HE2 TYR A 255      33.966  14.070  46.954  1.00 20.77           H
ATOM   2672  HH  TYR A 255      35.559  11.436  45.619  1.00 22.81           H
ATOM   2673  N   TYR A 256      29.910  15.390  41.028  1.00 14.31           N
ATOM   2674  CA  TYR A 256      28.943  15.449  39.947  1.00 12.99           C
ATOM   2675  C   TYR A 256      28.571  14.022  39.586  1.00 15.88           C
ATOM   2676  O   TYR A 256      29.387  13.292  39.012  1.00 14.41           O
ATOM   2677  CB  TYR A 256      29.530  16.191  38.749  1.00 14.05           C
ATOM   2678  CG  TYR A 256      29.885  17.611  39.078  1.00 13.99           C
ATOM   2679  CD1 TYR A 256      31.140  17.934  39.593  1.00 19.42           C
ATOM   2680  CD2 TYR A 256      28.972  18.620  38.905  1.00 16.70           C
ATOM   2681  CE1 TYR A 256      31.473  19.248  39.899  1.00 17.38           C
ATOM   2682  CE2 TYR A 256      29.284  19.951  39.215  1.00 15.12           C
ATOM   2683  CZ  TYR A 256      30.541  20.253  39.713  1.00 19.13           C
ATOM   2684  OH  TYR A 256      30.870  21.554  40.025  1.00 17.13           O
ATOM   2685  H   TYR A 256      30.663  15.051  40.787  1.00 17.17           H
ATOM   2686  HA  TYR A 256      28.146  15.915  40.244  1.00 15.59           H
ATOM   2687  HB2 TYR A 256      30.337  15.738  38.458  1.00 16.86           H
ATOM   2688  HB3 TYR A 256      28.877  16.202  38.031  1.00 16.86           H
ATOM   2689  HD1 TYR A 256      31.771  17.262  39.717  1.00 23.31           H
ATOM   2690  HD2 TYR A 256      28.130  18.417  38.568  1.00 20.04           H
ATOM   2691  HE1 TYR A 256      32.315  19.450  40.238  1.00 20.86           H
ATOM   2692  HE2 TYR A 256      28.655  20.624  39.085  1.00 18.15           H
ATOM   2693  HH  TYR A 256      31.658  21.589  40.314  1.00 20.55           H
ATOM   2694  N   PHE A 257      27.355  13.619  39.960  1.00 14.87           N
ATOM   2695  CA  PHE A 257      26.863  12.270  39.722  1.00 13.21           C
ATOM   2696  C   PHE A 257      25.944  12.230  38.511  1.00 12.31           C
ATOM   2697  O   PHE A 257      25.220  13.185  38.224  1.00 16.13           O
ATOM   2698  CB  PHE A 257      26.103  11.737  40.936  1.00 14.66           C
ATOM   2699  CG  PHE A 257      26.967  11.555  42.173  1.00 12.85           C
ATOM   2700  CD1 PHE A 257      26.913  12.472  43.204  1.00 13.54           C
ATOM   2701  CD2 PHE A 257      27.797  10.441  42.305  1.00 14.94           C
ATOM   2702  CE1 PHE A 257      27.685  12.306  44.340  1.00 13.98           C
ATOM   2703  CE2 PHE A 257      28.557  10.260  43.453  1.00 14.18           C
ATOM   2704  CZ  PHE A 257      28.507  11.211  44.468  1.00 16.03           C
ATOM   2705  H   PHE A 257      26.787  14.124  40.362  1.00 17.84           H
ATOM   2706  HA  PHE A 257      27.615  11.681  39.552  1.00 15.86           H
ATOM   2707  HB2 PHE A 257      25.394  12.360  41.159  1.00 17.59           H
ATOM   2708  HB3 PHE A 257      25.722  10.873  40.711  1.00 17.59           H
ATOM   2709  HD1 PHE A 257      26.363  13.218  43.127  1.00 16.25           H
ATOM   2710  HD2 PHE A 257      27.830   9.808  41.625  1.00 17.93           H
ATOM   2711  HE1 PHE A 257      27.644  12.936  45.022  1.00 16.78           H
ATOM   2712  HE2 PHE A 257      29.118   9.522  43.530  1.00 17.02           H
ATOM   2713  HZ  PHE A 257      29.022  11.101  45.235  1.00 19.24           H
ATOM   2714  N   LYS A 258      25.991  11.116  37.783  1.00 14.67           N
ATOM   2715  CA  LYS A 258      24.970  10.808  36.780  1.00 14.60           C
ATOM   2716  C   LYS A 258      24.701   9.314  36.816  1.00 17.52           C
ATOM   2717  O   LYS A 258      25.634   8.508  36.714  1.00 17.92           O
ATOM   2718  CB  LYS A 258      25.411  11.242  35.392  1.00 15.60           C
ATOM   2719  CG  LYS A 258      24.375  10.988  34.311  1.00 17.94           C
ATOM   2720  CD  LYS A 258      24.630  11.858  33.089  1.00 24.75           C
ATOM   2721  CE  LYS A 258      23.662  11.536  31.970  1.00 28.56           C
ATOM   2722  NZ  LYS A 258      23.524  12.671  30.989  1.00 41.01           N1+
ATOM   2723  H   LYS A 258      26.605  10.518  37.851  1.00 17.61           H
ATOM   2724  HA  LYS A 258      24.149  11.274  37.001  1.00 17.51           H
ATOM   2725  HB2 LYS A 258      25.596  12.194  35.407  1.00 18.72           H
ATOM   2726  HB3 LYS A 258      26.214  10.755  35.152  1.00 18.72           H
ATOM   2727  HG2 LYS A 258      24.417  10.058  34.039  1.00 21.52           H
ATOM   2728  HG3 LYS A 258      23.493  11.199  34.656  1.00 21.52           H
ATOM   2729  HD2 LYS A 258      24.517  12.791  33.330  1.00 29.70           H
ATOM   2730  HD3 LYS A 258      25.531  11.701  32.766  1.00 29.70           H
ATOM   2731  HE2 LYS A 258      23.983  10.757  31.488  1.00 34.27           H
ATOM   2732  HE3 LYS A 258      22.788  11.356  32.349  1.00 34.27           H
ATOM   2733  HZ1 LYS A 258      22.949  12.449  30.346  1.00 49.22           H
ATOM   2734  HZ2 LYS A 258      23.225  13.399  31.406  1.00 49.22           H
ATOM   2735  HZ3 LYS A 258      24.314  12.853  30.621  1.00 49.22           H
ATOM   2736  N   GLU A 259      23.440   8.961  37.023  1.00 15.83           N
ATOM   2737  CA  GLU A 259      23.019   7.576  37.182  1.00 16.23           C
ATOM   2738  C   GLU A 259      23.816   6.899  38.294  1.00 18.36           C
ATOM   2739  O   GLU A 259      24.126   5.707  38.238  1.00 17.97           O
ATOM   2740  CB  GLU A 259      23.115   6.827  35.843  1.00 20.65           C
ATOM   2741  CG  GLU A 259      22.117   7.379  34.770  1.00 16.05           C
ATOM   2742  CD  GLU A 259      22.308   6.728  33.393  1.00 34.83           C
ATOM   2743  OE1 GLU A 259      21.843   7.289  32.393  1.00 36.88           O
ATOM   2744  OE2 GLU A 259      22.929   5.652  33.309  1.00 47.08           O1-
ATOM   2745  H   GLU A 259      22.791   9.523  37.077  1.00 18.99           H
ATOM   2746  HA  GLU A 259      22.086   7.569  37.450  1.00 19.47           H
ATOM   2747  HB2 GLU A 259      24.014   6.920  35.493  1.00 24.78           H
ATOM   2748  HB3 GLU A 259      22.911   5.890  35.989  1.00 24.78           H
ATOM   2749  HG2 GLU A 259      21.209   7.203  35.063  1.00 19.26           H
ATOM   2750  HG3 GLU A 259      22.255   8.335  34.672  1.00 19.26           H
ATOM   2751  N   GLY A 260      24.089   7.662  39.364  1.00 16.18           N
ATOM   2752  CA  GLY A 260      24.799   7.124  40.509  1.00 18.34           C
ATOM   2753  C   GLY A 260      26.285   6.945  40.309  1.00 17.83           C
ATOM   2754  O   GLY A 260      26.960   6.470  41.229  1.00 20.29           O
ATOM   2755  H   GLY A 260      23.869   8.490  39.442  1.00 19.41           H
ATOM   2756  HA2 GLY A 260      24.669   7.716  41.266  1.00 22.00           H
ATOM   2757  HA3 GLY A 260      24.422   6.260  40.735  1.00 22.00           H
ATOM   2758  N   LYS A 261      26.811   7.317  39.154  1.00 15.33           N
ATOM   2759  CA  LYS A 261      28.227   7.193  38.861  1.00 16.95           C
ATOM   2760  C   LYS A 261      28.884   8.564  38.937  1.00 15.21           C
ATOM   2761  O   LYS A 261      28.257   9.586  38.656  1.00 17.70           O
ATOM   2762  CB  LYS A 261      28.458   6.593  37.482  1.00 17.16           C
ATOM   2763  CG  LYS A 261      27.810   5.240  37.276  1.00 20.62           C
ATOM   2764  CD  LYS A 261      28.632   4.445  36.261  1.00 37.78           C
ATOM   2765  CE  LYS A 261      27.772   3.715  35.254  1.00 41.23           C
ATOM   2766  NZ  LYS A 261      27.414   4.623  34.123  1.00 52.94           N1+
ATOM   2767  H   LYS A 261      26.355   7.653  38.506  1.00 18.40           H
ATOM   2768  HA  LYS A 261      28.643   6.616  39.520  1.00 20.35           H
ATOM   2769  HB2 LYS A 261      28.095   7.197  36.815  1.00 20.59           H
ATOM   2770  HB3 LYS A 261      29.412   6.487  37.344  1.00 20.59           H
ATOM   2771  HG2 LYS A 261      27.795   4.753  38.115  1.00 24.75           H
ATOM   2772  HG3 LYS A 261      26.912   5.356  36.929  1.00 24.75           H
ATOM   2773  HD2 LYS A 261      29.209   5.054  35.775  1.00 45.34           H
ATOM   2774  HD3 LYS A 261      29.165   3.787  36.732  1.00 45.34           H
ATOM   2775  HE2 LYS A 261      28.262   2.958  34.897  1.00 49.48           H
ATOM   2776  HE3 LYS A 261      26.953   3.419  35.681  1.00 49.48           H
ATOM   2777  HZ1 LYS A 261      26.909   4.189  33.533  1.00 63.53           H
ATOM   2778  HZ2 LYS A 261      26.963   5.326  34.429  1.00 63.53           H
ATOM   2779  HZ3 LYS A 261      28.153   4.907  33.717  1.00 63.53           H
ATOM   2780  N   ILE A 262      30.168   8.574  39.291  1.00 16.84           N
ATOM   2781  CA  ILE A 262      30.929   9.817  39.401  1.00 15.23           C
ATOM   2782  C   ILE A 262      31.417  10.241  38.020  1.00 16.63           C
ATOM   2783  O   ILE A 262      32.205   9.527  37.383  1.00 17.32           O
ATOM   2784  CB  ILE A 262      32.108   9.650  40.362  1.00 15.83           C
ATOM   2785  CG1 ILE A 262      31.616   9.303  41.755  1.00 19.62           C
ATOM   2786  CG2 ILE A 262      32.971  10.940  40.424  1.00 18.15           C
ATOM   2787  CD1 ILE A 262      32.698   8.768  42.628  1.00 17.73           C
ATOM   2788  H   ILE A 262      30.624   7.868  39.475  1.00 20.21           H
ATOM   2789  HA  ILE A 262      30.352  10.516  39.747  1.00 18.28           H
ATOM   2790  HB  ILE A 262      32.664   8.922  40.043  1.00 19.00           H
ATOM   2791 HG12 ILE A 262      31.260  10.102  42.174  1.00 23.55           H
ATOM   2792 HG13 ILE A 262      30.923   8.627  41.687  1.00 23.55           H
ATOM   2793 HG21 ILE A 262      33.706  10.798  41.040  1.00 21.78           H
ATOM   2794 HG22 ILE A 262      33.314  11.132  39.537  1.00 21.78           H
ATOM   2795 HG23 ILE A 262      32.418  11.675  40.731  1.00 21.78           H
ATOM   2796 HD11 ILE A 262      32.328   8.565  43.501  1.00 21.27           H
ATOM   2797 HD12 ILE A 262      33.059   7.963  42.225  1.00 21.27           H
ATOM   2798 HD13 ILE A 262      33.396   9.437  42.712  1.00 21.27           H
ATOM   2799  N   LEU A 263      30.964  11.410  37.563  1.00 15.86           N
ATOM   2800  CA  LEU A 263      31.508  12.005  36.346  1.00 19.17           C
ATOM   2801  C   LEU A 263      32.797  12.752  36.643  1.00 20.27           C
ATOM   2802  O   LEU A 263      33.758  12.679  35.869  1.00 19.88           O
ATOM   2803  CB  LEU A 263      30.499  12.961  35.718  1.00 15.22           C
ATOM   2804  CG  LEU A 263      29.152  12.379  35.324  1.00 17.29           C
ATOM   2805  CD1 LEU A 263      28.242  13.469  34.778  1.00 22.33           C
ATOM   2806  CD2 LEU A 263      29.357  11.252  34.311  1.00 24.12           C
ATOM   2807  H   LEU A 263      30.345  11.875  37.939  1.00 19.03           H
ATOM   2808  HA  LEU A 263      31.703  11.303  35.705  1.00 23.00           H
ATOM   2809  HB2 LEU A 263      30.327  13.676  36.351  1.00 18.26           H
ATOM   2810  HB3 LEU A 263      30.896  13.333  34.915  1.00 18.26           H
ATOM   2811  HG  LEU A 263      28.728  12.001  36.111  1.00 20.75           H
ATOM   2812 HD11 LEU A 263      27.390  13.075  34.534  1.00 26.80           H
ATOM   2813 HD12 LEU A 263      28.112  14.143  35.463  1.00 26.80           H
ATOM   2814 HD13 LEU A 263      28.660  13.866  33.998  1.00 26.80           H
ATOM   2815 HD21 LEU A 263      28.493  10.887  34.065  1.00 28.94           H
ATOM   2816 HD22 LEU A 263      29.801  11.611  33.526  1.00 28.94           H
ATOM   2817 HD23 LEU A 263      29.906  10.561  34.715  1.00 28.94           H
ATOM   2818  N   LYS A 264      32.837  13.441  37.782  1.00 14.84           N
ATOM   2819  CA  LYS A 264      33.866  14.412  38.113  1.00 15.78           C
ATOM   2820  C   LYS A 264      33.678  14.770  39.580  1.00 18.22           C
ATOM   2821  O   LYS A 264      32.560  14.691  40.111  1.00 16.08           O
ATOM   2822  CB  LYS A 264      33.719  15.666  37.218  1.00 19.80           C
ATOM   2823  CG  LYS A 264      34.624  16.811  37.481  1.00 21.99           C
ATOM   2824  CD  LYS A 264      34.304  17.936  36.502  1.00 22.32           C
ATOM   2825  CE  LYS A 264      35.291  19.091  36.585  1.00 27.72           C
ATOM   2826  NZ  LYS A 264      34.891  20.234  35.629  1.00 25.40           N1+
ATOM   2827  H   LYS A 264      32.249  13.356  38.403  1.00 17.80           H
ATOM   2828  HA  LYS A 264      34.748  14.027  37.986  1.00 18.93           H
ATOM   2829  HB2 LYS A 264      33.865  15.396  36.298  1.00 23.76           H
ATOM   2830  HB3 LYS A 264      32.812  15.996  37.312  1.00 23.76           H
ATOM   2831  HG2 LYS A 264      34.488  17.136  38.385  1.00 26.39           H
ATOM   2832  HG3 LYS A 264      35.546  16.537  37.350  1.00 26.39           H
ATOM   2833  HD2 LYS A 264      34.329  17.585  35.598  1.00 26.78           H
ATOM   2834  HD3 LYS A 264      33.420  18.283  36.699  1.00 26.78           H
ATOM   2835  HE2 LYS A 264      35.301  19.440  37.490  1.00 33.27           H
ATOM   2836  HE3 LYS A 264      36.174  18.778  36.334  1.00 33.27           H
ATOM   2837  HZ1 LYS A 264      35.478  20.900  35.690  1.00 30.48           H
ATOM   2838  HZ2 LYS A 264      34.877  19.937  34.790  1.00 30.48           H
ATOM   2839  HZ3 LYS A 264      34.083  20.540  35.841  1.00 30.48           H
ATOM   2840  N   TRP A 265      34.768  15.167  40.231  1.00 16.77           N
ATOM   2841  CA  TRP A 265      34.659  15.901  41.482  1.00 18.21           C
ATOM   2842  C   TRP A 265      35.699  17.004  41.481  1.00 17.78           C
ATOM   2843  O   TRP A 265      36.693  16.957  40.747  1.00 16.17           O
ATOM   2844  CB  TRP A 265      34.824  15.021  42.743  1.00 17.60           C
ATOM   2845  CG  TRP A 265      36.166  14.425  43.005  1.00 15.24           C
ATOM   2846  CD1 TRP A 265      36.592  13.192  42.630  1.00 16.41           C
ATOM   2847  CD2 TRP A 265      37.260  15.021  43.723  1.00 16.72           C
ATOM   2848  NE1 TRP A 265      37.873  12.972  43.081  1.00 21.00           N
ATOM   2849  CE2 TRP A 265      38.307  14.084  43.746  1.00 18.83           C
ATOM   2850  CE3 TRP A 265      37.441  16.244  44.371  1.00 16.69           C
ATOM   2851  CZ2 TRP A 265      39.527  14.339  44.369  1.00 19.15           C
ATOM   2852  CZ3 TRP A 265      38.649  16.503  44.964  1.00 17.41           C
ATOM   2853  CH2 TRP A 265      39.673  15.556  44.973  1.00 19.09           C
ATOM   2854  H   TRP A 265      35.575  15.023  39.970  1.00 20.12           H
ATOM   2855  HA  TRP A 265      33.784  16.317  41.524  1.00 21.86           H
ATOM   2856  HB2 TRP A 265      34.599  15.563  43.515  1.00 21.12           H
ATOM   2857  HB3 TRP A 265      34.196  14.285  42.678  1.00 21.12           H
ATOM   2858  HD1 TRP A 265      36.083  12.577  42.154  1.00 19.69           H
ATOM   2859  HE1 TRP A 265      38.335  12.260  42.943  1.00 25.20           H
ATOM   2860  HE3 TRP A 265      36.766  16.885  44.371  1.00 20.03           H
ATOM   2861  HZ2 TRP A 265      40.214  13.711  44.368  1.00 22.98           H
ATOM   2862  HZ3 TRP A 265      38.779  17.317  45.393  1.00 20.89           H
ATOM   2863  HH2 TRP A 265      40.477  15.761  45.394  1.00 22.91           H
ATOM   2864  N   GLU A 266      35.431  18.023  42.286  1.00 16.60           N
ATOM   2865  CA  GLU A 266      36.395  19.096  42.437  1.00 17.72           C
ATOM   2866  C   GLU A 266      36.425  19.604  43.870  1.00 18.54           C
ATOM   2867  O   GLU A 266      35.427  19.525  44.600  1.00 17.40           O
ATOM   2868  CB  GLU A 266      36.119  20.255  41.463  1.00 20.83           C
ATOM   2869  CG  GLU A 266      34.863  20.981  41.682  1.00 29.58           C
ATOM   2870  CD  GLU A 266      34.520  21.903  40.504  1.00 26.95           C
ATOM   2871  OE1 GLU A 266      33.356  22.267  40.415  1.00 19.10           O
ATOM   2872  OE2 GLU A 266      35.394  22.291  39.685  1.00 35.15           O1-
ATOM   2873  H   GLU A 266      34.712  18.114  42.748  1.00 19.91           H
ATOM   2874  HA  GLU A 266      37.277  18.748  42.233  1.00 21.27           H
ATOM   2875  HB2 GLU A 266      36.842  20.897  41.538  1.00 25.00           H
ATOM   2876  HB3 GLU A 266      36.095  19.899  40.561  1.00 25.00           H
ATOM   2877  HG2 GLU A 266      34.140  20.343  41.787  1.00 35.49           H
ATOM   2878  HG3 GLU A 266      34.945  21.528  42.479  1.00 35.49           H
ATOM   2879  N   PRO A 267      37.586  20.066  44.320  1.00 16.62           N
ATOM   2880  CA  PRO A 267      37.675  20.686  45.639  1.00 17.13           C
ATOM   2881  C   PRO A 267      36.968  22.027  45.641  1.00 16.63           C
ATOM   2882  O   PRO A 267      36.866  22.700  44.617  1.00 16.82           O
ATOM   2883  CB  PRO A 267      39.184  20.870  45.840  1.00 15.59           C
ATOM   2884  CG  PRO A 267      39.700  21.043  44.458  1.00 16.83           C
ATOM   2885  CD  PRO A 267      38.870  20.109  43.607  1.00 19.52           C
ATOM   2886  HA  PRO A 267      37.310  20.108  46.327  1.00 20.56           H
ATOM   2887  HB2 PRO A 267      39.353  21.661  46.376  1.00 18.71           H
ATOM   2888  HB3 PRO A 267      39.562  20.080  46.256  1.00 18.71           H
ATOM   2889  HG2 PRO A 267      39.578  21.963  44.176  1.00 20.20           H
ATOM   2890  HG3 PRO A 267      40.637  20.795  44.425  1.00 20.20           H
ATOM   2891  HD2 PRO A 267      38.752  20.475  42.717  1.00 23.42           H
ATOM   2892  HD3 PRO A 267      39.272  19.226  43.580  1.00 23.42           H
ATOM   2893  N   LEU A 268      36.484  22.408  46.810  1.00 15.24           N
ATOM   2894  CA  LEU A 268      35.896  23.731  46.987  1.00 16.63           C
ATOM   2895  C   LEU A 268      36.854  24.817  46.522  1.00 20.92           C
ATOM   2896  O   LEU A 268      38.037  24.811  46.876  1.00 17.62           O
ATOM   2897  CB  LEU A 268      35.555  23.939  48.454  1.00 18.40           C
ATOM   2898  CG  LEU A 268      35.006  25.308  48.849  1.00 16.21           C
ATOM   2899  CD1 LEU A 268      33.655  25.484  48.236  1.00 18.39           C
ATOM   2900  CD2 LEU A 268      34.950  25.436  50.351  1.00 18.24           C
ATOM   2901  H   LEU A 268      36.483  21.922  47.520  1.00 18.29           H
ATOM   2902  HA  LEU A 268      35.079  23.796  46.468  1.00 19.96           H
ATOM   2903  HB2 LEU A 268      34.888  23.280  48.705  1.00 22.08           H
ATOM   2904  HB3 LEU A 268      36.360  23.792  48.975  1.00 22.08           H
ATOM   2905  HG  LEU A 268      35.591  26.001  48.504  1.00 19.46           H
ATOM   2906 HD11 LEU A 268      33.306  26.354  48.487  1.00 22.07           H
ATOM   2907 HD12 LEU A 268      33.736  25.425  47.271  1.00 22.07           H
ATOM   2908 HD13 LEU A 268      33.067  24.785  48.563  1.00 22.07           H
ATOM   2909 HD21 LEU A 268      34.600  26.311  50.580  1.00 21.89           H
ATOM   2910 HD22 LEU A 268      34.370  24.744  50.705  1.00 21.89           H
ATOM   2911 HD23 LEU A 268      35.845  25.334  50.710  1.00 21.89           H
ATOM   2912  N   ALA A 269      36.326  25.767  45.761  1.00 19.86           N
ATOM   2913  CA  ALA A 269      37.052  26.973  45.373  1.00 21.44           C
ATOM   2914  C   ALA A 269      36.229  28.187  45.780  1.00 19.67           C
ATOM   2915  O   ALA A 269      35.124  28.064  46.329  1.00 19.13           O
ATOM   2916  CB  ALA A 269      37.355  26.981  43.871  1.00 25.33           C
ATOM   2917  H   ALA A 269      35.527  25.736  45.446  1.00 23.83           H
ATOM   2918  HA  ALA A 269      37.896  27.004  45.851  1.00 25.73           H
ATOM   2919  HB1 ALA A 269      37.836  27.794  43.651  1.00 30.40           H
ATOM   2920  HB2 ALA A 269      37.897  26.207  43.654  1.00 30.40           H
ATOM   2921  HB3 ALA A 269      36.518  26.949  43.381  1.00 30.40           H
ATOM   2922  N   GLY A 270      36.787  29.378  45.521  1.00 20.32           N
ATOM   2923  CA  GLY A 270      36.152  30.633  45.887  1.00 20.10           C
ATOM   2924  C   GLY A 270      36.539  31.096  47.279  1.00 20.40           C
ATOM   2925  O   GLY A 270      37.532  30.652  47.877  1.00 21.31           O
ATOM   2926  H   GLY A 270      37.546  29.477  45.127  1.00 24.38           H
ATOM   2927  HA2 GLY A 270      36.408  31.321  45.253  1.00 24.12           H
ATOM   2928  HA3 GLY A 270      35.188  30.529  45.855  1.00 24.12           H
ATOM   2929  N   THR A 271      35.712  31.986  47.822  1.00 18.86           N
ATOM   2930  CA  THR A 271      36.072  32.665  49.063  1.00 17.82           C
ATOM   2931  C   THR A 271      35.354  32.143  50.302  1.00 19.42           C
ATOM   2932  O   THR A 271      35.650  32.610  51.409  1.00 17.71           O
ATOM   2933  CB  THR A 271      35.836  34.168  48.932  1.00 18.05           C
ATOM   2934  OG1 THR A 271      34.479  34.428  48.579  1.00 19.63           O
ATOM   2935  CG2 THR A 271      36.740  34.754  47.896  1.00 20.60           C
ATOM   2936  H   THR A 271      34.948  32.211  47.497  1.00 22.63           H
ATOM   2937  HA  THR A 271      37.022  32.537  49.210  1.00 21.38           H
ATOM   2938  HB  THR A 271      36.031  34.596  49.780  1.00 21.66           H
ATOM   2939  HG1 THR A 271      34.354  35.255  48.508  1.00 23.56           H
ATOM   2940 HG21 THR A 271      36.582  35.708  47.820  1.00 24.71           H
ATOM   2941 HG22 THR A 271      37.666  34.606  48.142  1.00 24.71           H
ATOM   2942 HG23 THR A 271      36.572  34.338  47.036  1.00 24.71           H
ATOM   2943  N   ALA A 272      34.438  31.184  50.171  1.00 19.17           N
ATOM   2944  CA  ALA A 272      33.888  30.553  51.365  1.00 19.41           C
ATOM   2945  C   ALA A 272      34.999  29.794  52.077  1.00 17.74           C
ATOM   2946  O   ALA A 272      35.740  29.031  51.451  1.00 20.81           O
ATOM   2947  CB  ALA A 272      32.727  29.618  50.991  1.00 19.45           C
ATOM   2948  H   ALA A 272      34.127  30.889  49.425  1.00 23.00           H
ATOM   2949  HA  ALA A 272      33.551  31.237  51.965  1.00 23.29           H
ATOM   2950  HB1 ALA A 272      32.378  29.210  51.799  1.00 23.34           H
ATOM   2951  HB2 ALA A 272      32.033  30.136  50.555  1.00 23.34           H
ATOM   2952  HB3 ALA A 272      33.056  28.932  50.390  1.00 23.34           H
ATOM   2953  N   LYS A 273      35.135  30.004  53.388  1.00 16.95           N
ATOM   2954  CA  LYS A 273      36.261  29.437  54.113  1.00 21.88           C
ATOM   2955  C   LYS A 273      35.933  28.115  54.797  1.00 20.41           C
ATOM   2956  O   LYS A 273      36.851  27.391  55.187  1.00 17.85           O
ATOM   2957  CB  LYS A 273      36.774  30.449  55.156  1.00 22.73           C
ATOM   2958  CG  LYS A 273      37.295  31.755  54.556  1.00 19.73           C
ATOM   2959  CD  LYS A 273      38.343  31.517  53.409  1.00 24.47           C
ATOM   2960  CE  LYS A 273      38.961  32.828  52.885  1.00 30.93           C
ATOM   2961  NZ  LYS A 273      37.982  33.843  52.331  1.00 24.79           N1+
ATOM   2962  H   LYS A 273      34.594  30.466  53.871  1.00 20.35           H
ATOM   2963  HA  LYS A 273      36.981  29.271  53.485  1.00 26.26           H
ATOM   2964  HB2 LYS A 273      36.048  30.670  55.760  1.00 27.27           H
ATOM   2965  HB3 LYS A 273      37.501  30.041  55.653  1.00 27.27           H
ATOM   2966  HG2 LYS A 273      36.550  32.252  54.184  1.00 23.67           H
ATOM   2967  HG3 LYS A 273      37.725  32.274  55.253  1.00 23.67           H
ATOM   2968  HD2 LYS A 273      39.062  30.962  53.748  1.00 29.37           H
ATOM   2969  HD3 LYS A 273      37.904  31.075  52.666  1.00 29.37           H
ATOM   2970  HE2 LYS A 273      39.439  33.254  53.613  1.00 37.12           H
ATOM   2971  HE3 LYS A 273      39.584  32.610  52.174  1.00 37.12           H
ATOM   2972  HZ1 LYS A 273      38.420  34.566  52.052  1.00 29.75           H
ATOM   2973  HZ2 LYS A 273      37.536  33.492  51.646  1.00 29.75           H
ATOM   2974  HZ3 LYS A 273      37.403  34.081  52.963  1.00 29.75           H
ATOM   2975  N   HIS A 274      34.656  27.779  54.943  1.00 18.83           N
ATOM   2976  CA  HIS A 274      34.279  26.515  55.548  1.00 16.47           C
ATOM   2977  C   HIS A 274      32.842  26.227  55.117  1.00 17.77           C
ATOM   2978  O   HIS A 274      32.021  27.138  55.077  1.00 16.17           O
ATOM   2979  CB  HIS A 274      34.418  26.558  57.075  1.00 16.51           C
ATOM   2980  CG  HIS A 274      34.153  25.246  57.741  1.00 20.18           C
ATOM   2981  ND1 HIS A 274      35.153  24.404  58.161  1.00 18.82           N1+
ATOM   2982  CD2 HIS A 274      32.990  24.631  58.048  1.00 19.09           C
ATOM   2983  CE1 HIS A 274      34.624  23.322  58.702  1.00 18.60           C
ATOM   2984  NE2 HIS A 274      33.310  23.430  58.633  1.00 20.46           N
ATOM   2985  H   HIS A 274      33.991  28.267  54.700  1.00 22.60           H
ATOM   2986  HA  HIS A 274      34.850  25.809  55.207  1.00 19.76           H
ATOM   2987  HB2 HIS A 274      33.786  27.203  57.429  1.00 19.81           H
ATOM   2988  HB3 HIS A 274      35.322  26.826  57.299  1.00 19.81           H
ATOM   2989  HD1 HIS A 274      35.995  24.559  58.085  1.00 22.58           H
ATOM   2990  HD2 HIS A 274      32.133  24.952  57.879  1.00 22.91           H
ATOM   2991  HE1 HIS A 274      35.095  22.604  59.059  1.00 22.32           H
ATOM   2992  HE2 HIS A 274      32.746  22.852  58.928  1.00 24.56           H
ATOM   2993  N   ILE A 275      32.545  24.963  54.807  1.00 18.07           N
ATOM   2994  CA  ILE A 275      31.254  24.567  54.236  1.00 13.06           C
ATOM   2995  C   ILE A 275      30.672  23.381  54.999  1.00 14.65           C
ATOM   2996  O   ILE A 275      31.338  22.349  55.151  1.00 16.99           O
ATOM   2997  CB  ILE A 275      31.410  24.184  52.751  1.00 13.60           C
ATOM   2998  CG1 ILE A 275      31.810  25.390  51.908  1.00 15.89           C
ATOM   2999  CG2 ILE A 275      30.147  23.464  52.219  1.00 19.82           C
ATOM   3000  CD1 ILE A 275      30.727  26.408  51.743  1.00 18.41           C
ATOM   3001  H   ILE A 275      33.086  24.304  54.921  1.00 21.69           H
ATOM   3002  HA  ILE A 275      30.632  25.308  54.298  1.00 15.68           H
ATOM   3003  HB  ILE A 275      32.141  23.548  52.698  1.00 16.31           H
ATOM   3004 HG12 ILE A 275      32.565  25.829  52.331  1.00 19.07           H
ATOM   3005 HG13 ILE A 275      32.063  25.082  51.024  1.00 19.07           H
ATOM   3006 HG21 ILE A 275      30.281  23.239  51.285  1.00 23.79           H
ATOM   3007 HG22 ILE A 275      30.003  22.656  52.737  1.00 23.79           H
ATOM   3008 HG23 ILE A 275      29.384  24.056  52.311  1.00 23.79           H
ATOM   3009 HD11 ILE A 275      31.061  27.137  51.197  1.00 22.09           H
ATOM   3010 HD12 ILE A 275      29.967  25.991  51.309  1.00 22.09           H
ATOM   3011 HD13 ILE A 275      30.469  26.739  52.617  1.00 22.09           H
ATOM   3012  N   GLU A 276      29.401  23.504  55.405  1.00 16.08           N
ATOM   3013  CA  GLU A 276      28.618  22.403  55.955  1.00 14.48           C
ATOM   3014  C   GLU A 276      27.195  22.457  55.416  1.00 16.00           C
ATOM   3015  O   GLU A 276      26.634  23.536  55.187  1.00 15.51           O
ATOM   3016  CB  GLU A 276      28.515  22.445  57.486  1.00 16.10           C
ATOM   3017  CG  GLU A 276      29.803  22.507  58.254  1.00 17.43           C
ATOM   3018  CD  GLU A 276      30.584  21.209  58.313  1.00 20.20           C
ATOM   3019  OE1 GLU A 276      30.068  20.148  57.891  1.00 20.68           O
ATOM   3020  OE2 GLU A 276      31.741  21.256  58.812  1.00 18.81           O1-
ATOM   3021  H   GLU A 276      28.963  24.243  55.368  1.00 19.30           H
ATOM   3022  HA  GLU A 276      29.016  21.558  55.694  1.00 17.37           H
ATOM   3023  HB2 GLU A 276      27.998  23.227  57.732  1.00 19.32           H
ATOM   3024  HB3 GLU A 276      28.047  21.647  57.778  1.00 19.32           H
ATOM   3025  HG2 GLU A 276      30.375  23.173  57.841  1.00 20.91           H
ATOM   3026  HG3 GLU A 276      29.604  22.770  59.166  1.00 20.91           H
ATOM   3027  N   GLU A 277      26.599  21.279  55.255  1.00 15.02           N
ATOM   3028  CA  GLU A 277      25.148  21.129  55.174  1.00 13.78           C
ATOM   3029  C   GLU A 277      24.495  22.062  54.153  1.00 14.51           C
ATOM   3030  O   GLU A 277      23.589  22.827  54.468  1.00 15.66           O
ATOM   3031  CB  GLU A 277      24.553  21.346  56.565  1.00 12.66           C
ATOM   3032  CG  GLU A 277      24.997  20.234  57.539  1.00 15.08           C
ATOM   3033  CD  GLU A 277      24.605  20.490  58.977  1.00 15.51           C
ATOM   3034  OE1 GLU A 277      24.329  21.660  59.328  1.00 16.46           O
ATOM   3035  OE2 GLU A 277      24.559  19.500  59.762  1.00 17.13           O1-
ATOM   3036  H   GLU A 277      27.024  20.534  55.188  1.00 18.03           H
ATOM   3037  HA  GLU A 277      24.946  20.218  54.908  1.00 16.53           H
ATOM   3038  HB2 GLU A 277      24.858  22.198  56.915  1.00 15.19           H
ATOM   3039  HB3 GLU A 277      23.585  21.333  56.507  1.00 15.19           H
ATOM   3040  HG2 GLU A 277      24.589  19.398  57.265  1.00 18.09           H
ATOM   3041  HG3 GLU A 277      25.963  20.156  57.505  1.00 18.09           H
ATOM   3042  N   CYS A 278      24.921  21.955  52.896  1.00 12.78           N
ATOM   3043  CA  CYS A 278      24.386  22.855  51.890  1.00 13.77           C
ATOM   3044  C   CYS A 278      22.916  22.573  51.590  1.00 15.33           C
ATOM   3045  O   CYS A 278      22.500  21.425  51.466  1.00 14.99           O
ATOM   3046  CB  CYS A 278      25.194  22.747  50.602  1.00 18.21           C
ATOM   3047  SG  CYS A 278      26.865  23.398  50.858  1.00 21.27           S
ATOM   3048  H   CYS A 278      25.501  21.388  52.611  1.00 15.34           H
ATOM   3049  HA  CYS A 278      24.457  23.767  52.213  1.00 16.52           H
ATOM   3050  HB2 CYS A 278      25.263  21.816  50.339  1.00 21.85           H
ATOM   3051  HB3 CYS A 278      24.764  23.267  49.905  1.00 21.85           H
ATOM   3052  N   SER A 279      22.151  23.651  51.446  1.00 14.11           N
ATOM   3053  CA  SER A 279      20.756  23.623  51.043  1.00 12.53           C
ATOM   3054  C   SER A 279      20.647  24.201  49.637  1.00 16.73           C
ATOM   3055  O   SER A 279      20.951  25.379  49.433  1.00 14.41           O
ATOM   3056  CB  SER A 279      19.895  24.443  52.002  1.00 14.62           C
ATOM   3057  OG  SER A 279      19.932  23.924  53.298  1.00 15.56           O
ATOM   3058  H   SER A 279      22.439  24.449  51.584  1.00 16.94           H
ATOM   3059  HA  SER A 279      20.433  22.709  51.033  1.00 15.04           H
ATOM   3060  HB2 SER A 279      20.226  25.355  52.020  1.00 17.54           H
ATOM   3061  HB3 SER A 279      18.977  24.432  51.687  1.00 17.54           H
ATOM   3062  HG  SER A 279      19.453  24.388  53.808  1.00 18.67           H
ATOM   3063  N   CYS A 280      20.140  23.412  48.684  1.00 14.48           N
ATOM   3064  CA  CYS A 280      20.266  23.776  47.278  1.00 13.10           C
ATOM   3065  C   CYS A 280      18.915  23.873  46.563  1.00 13.12           C
ATOM   3066  O   CYS A 280      17.920  23.251  46.947  1.00 14.01           O
ATOM   3067  CB  CYS A 280      21.154  22.762  46.530  1.00 17.59           C
ATOM   3068  SG  CYS A 280      22.800  22.475  47.298  1.00 21.17           S
ATOM   3069  H   CYS A 280      19.726  22.672  48.827  1.00 17.38           H
ATOM   3070  HA  CYS A 280      20.694  24.644  47.218  1.00 15.72           H
ATOM   3071  HB2 CYS A 280      20.692  21.910  46.498  1.00 21.11           H
ATOM   3072  HB3 CYS A 280      21.303  23.086  45.628  1.00 21.11           H
ATOM   3073  N   TYR A 281      18.909  24.661  45.494  1.00 14.47           N
ATOM   3074  CA  TYR A 281      17.789  24.728  44.556  1.00 11.46           C
ATOM   3075  C   TYR A 281      18.345  25.074  43.174  1.00 15.19           C
ATOM   3076  O   TYR A 281      19.454  25.580  43.045  1.00 14.77           O
ATOM   3077  CB  TYR A 281      16.731  25.758  44.971  1.00 13.20           C
ATOM   3078  CG  TYR A 281      17.221  27.173  44.875  1.00 14.76           C
ATOM   3079  CD1 TYR A 281      17.873  27.761  45.948  1.00 15.88           C
ATOM   3080  CD2 TYR A 281      17.058  27.921  43.703  1.00 15.62           C
ATOM   3081  CE1 TYR A 281      18.355  29.032  45.862  1.00 14.36           C
ATOM   3082  CE2 TYR A 281      17.523  29.213  43.618  1.00 17.72           C
ATOM   3083  CZ  TYR A 281      18.179  29.755  44.699  1.00 15.73           C
ATOM   3084  OH  TYR A 281      18.671  31.041  44.642  1.00 17.27           O
ATOM   3085  H   TYR A 281      19.560  25.182  45.284  1.00 17.37           H
ATOM   3086  HA  TYR A 281      17.363  23.858  44.503  1.00 13.76           H
ATOM   3087  HB2 TYR A 281      15.959  25.669  44.391  1.00 15.84           H
ATOM   3088  HB3 TYR A 281      16.474  25.592  45.892  1.00 15.84           H
ATOM   3089  HD1 TYR A 281      18.003  27.273  46.729  1.00 19.05           H
ATOM   3090  HD2 TYR A 281      16.622  27.542  42.974  1.00 18.75           H
ATOM   3091  HE1 TYR A 281      18.791  29.416  46.588  1.00 17.24           H
ATOM   3092  HE2 TYR A 281      17.416  29.704  42.835  1.00 21.26           H
ATOM   3093  HH  TYR A 281      18.506  31.378  43.891  1.00 20.72           H
ATOM   3094  N   GLY A 282      17.548  24.804  42.154  1.00 14.54           N
ATOM   3095  CA  GLY A 282      17.955  25.046  40.778  1.00 15.47           C
ATOM   3096  C   GLY A 282      16.962  25.915  40.041  1.00 13.51           C
ATOM   3097  O   GLY A 282      15.751  25.824  40.264  1.00 14.46           O
ATOM   3098  H   GLY A 282      16.757  24.475  42.231  1.00 17.45           H
ATOM   3099  HA2 GLY A 282      18.819  25.487  40.767  1.00 18.56           H
ATOM   3100  HA3 GLY A 282      18.034  24.200  40.309  1.00 18.56           H
ATOM   3101  N   GLU A 283      17.491  26.752  39.140  1.00 15.03           N
ATOM   3102  CA  GLU A 283      16.673  27.564  38.246  1.00 13.18           C
ATOM   3103  C   GLU A 283      17.563  28.000  37.092  1.00 14.15           C
ATOM   3104  O   GLU A 283      18.734  28.299  37.297  1.00 17.60           O
ATOM   3105  CB  GLU A 283      16.066  28.793  38.943  1.00 16.85           C
ATOM   3106  CG  GLU A 283      17.039  29.597  39.738  1.00 21.03           C
ATOM   3107  CD  GLU A 283      17.746  30.669  38.939  1.00 27.32           C
ATOM   3108  OE1 GLU A 283      17.163  31.175  37.944  1.00 22.73           O
ATOM   3109  OE2 GLU A 283      18.900  30.993  39.333  1.00 34.10           O1-
ATOM   3110  H   GLU A 283      18.336  26.866  39.030  1.00 18.04           H
ATOM   3111  HA  GLU A 283      15.950  27.024  37.890  1.00 15.81           H
ATOM   3112  HB2 GLU A 283      15.685  29.376  38.268  1.00 20.22           H
ATOM   3113  HB3 GLU A 283      15.369  28.493  39.548  1.00 20.22           H
ATOM   3114  HG2 GLU A 283      16.565  30.032  40.464  1.00 25.23           H
ATOM   3115  HG3 GLU A 283      17.716  29.001  40.097  1.00 25.23           H
ATOM   3116  N   ARG A 284      17.000  28.032  35.887  1.00 17.14           N
ATOM   3117  CA  ARG A 284      17.725  28.480  34.690  1.00 19.42           C
ATOM   3118  C   ARG A 284      19.151  27.931  34.637  1.00 15.92           C
ATOM   3119  O   ARG A 284      20.136  28.664  34.484  1.00 16.69           O
ATOM   3120  CB  ARG A 284      17.692  30.005  34.605  1.00 21.42           C
ATOM   3121  CG  ARG A 284      16.253  30.537  34.421  1.00 22.53           C
ATOM   3122  CD  ARG A 284      16.210  31.951  33.884  1.00 31.98           C
ATOM   3123  NE  ARG A 284      14.873  32.575  33.926  1.00 35.96           N
ATOM   3124  CZ  ARG A 284      13.862  32.264  33.122  1.00 31.12           C
ATOM   3125  NH1 ARG A 284      12.704  32.903  33.233  1.00 28.56           N
ATOM   3126  NH2 ARG A 284      13.983  31.300  32.225  1.00 36.87           N1+
ATOM   3127  H   ARG A 284      16.188  27.796  35.730  1.00 20.56           H
ATOM   3128  HA  ARG A 284      17.259  28.140  33.910  1.00 23.31           H
ATOM   3129  HB2 ARG A 284      18.051  30.378  35.425  1.00 25.71           H
ATOM   3130  HB3 ARG A 284      18.221  30.294  33.845  1.00 25.71           H
ATOM   3131  HG2 ARG A 284      15.783  29.965  33.795  1.00 27.04           H
ATOM   3132  HG3 ARG A 284      15.802  30.529  35.280  1.00 27.04           H
ATOM   3133  HD2 ARG A 284      16.810  32.502  34.411  1.00 38.38           H
ATOM   3134  HD3 ARG A 284      16.503  31.942  32.959  1.00 38.38           H
ATOM   3135  HE  ARG A 284      14.737  33.185  34.516  1.00 43.15           H
ATOM   3136 HH11 ARG A 284      12.611  33.525  33.820  1.00 34.27           H
ATOM   3137 HH12 ARG A 284      12.045  32.691  32.723  1.00 34.27           H
ATOM   3138 HH21 ARG A 284      14.729  30.881  32.142  1.00 44.24           H
ATOM   3139 HH22 ARG A 284      13.320  31.101  31.714  1.00 44.24           H
ATOM   3140  N   ALA A 285      19.245  26.605  34.754  1.00 15.27           N
ATOM   3141  CA  ALA A 285      20.471  25.828  34.523  1.00 17.82           C
ATOM   3142  C   ALA A 285      21.608  26.223  35.458  1.00 17.84           C
ATOM   3143  O   ALA A 285      22.790  26.092  35.117  1.00 16.68           O
ATOM   3144  CB  ALA A 285      20.926  25.928  33.058  1.00 19.35           C
ATOM   3145  H   ALA A 285      18.578  26.110  34.977  1.00 18.32           H
ATOM   3146  HA  ALA A 285      20.272  24.894  34.696  1.00 21.39           H
ATOM   3147  HB1 ALA A 285      21.735  25.405  32.943  1.00 23.22           H
ATOM   3148  HB2 ALA A 285      20.223  25.583  32.486  1.00 23.22           H
ATOM   3149  HB3 ALA A 285      21.100  26.858  32.845  1.00 23.22           H
ATOM   3150  N   GLU A 286      21.254  26.665  36.651  1.00 18.28           N
ATOM   3151  CA  GLU A 286      22.213  27.009  37.689  1.00 17.13           C
ATOM   3152  C   GLU A 286      21.678  26.478  39.008  1.00 17.63           C
ATOM   3153  O   GLU A 286      20.478  26.540  39.251  1.00 16.05           O
ATOM   3154  CB  GLU A 286      22.417  28.518  37.792  1.00 16.87           C
ATOM   3155  CG  GLU A 286      23.373  28.941  38.910  1.00 23.18           C
ATOM   3156  CD  GLU A 286      23.787  30.426  38.841  1.00 37.69           C
ATOM   3157  OE1 GLU A 286      25.001  30.709  38.728  1.00 35.57           O
ATOM   3158  OE2 GLU A 286      22.912  31.312  38.922  1.00 40.38           O1-
ATOM   3159  H   GLU A 286      20.437  26.778  36.893  1.00 21.94           H
ATOM   3160  HA  GLU A 286      23.067  26.588  37.504  1.00 20.56           H
ATOM   3161  HB2 GLU A 286      22.781  28.842  36.953  1.00 20.25           H
ATOM   3162  HB3 GLU A 286      21.559  28.938  37.962  1.00 20.25           H
ATOM   3163  HG2 GLU A 286      22.939  28.793  39.765  1.00 27.82           H
ATOM   3164  HG3 GLU A 286      24.179  28.404  38.853  1.00 27.82           H
ATOM   3165  N   ILE A 287      22.560  25.939  39.839  1.00 13.78           N
ATOM   3166  CA  ILE A 287      22.192  25.412  41.150  1.00 13.22           C
ATOM   3167  C   ILE A 287      22.826  26.302  42.203  1.00 16.02           C
ATOM   3168  O   ILE A 287      24.033  26.565  42.146  1.00 17.79           O
ATOM   3169  CB  ILE A 287      22.632  23.950  41.302  1.00 12.99           C
ATOM   3170  CG1 ILE A 287      21.800  23.103  40.350  1.00 13.50           C
ATOM   3171  CG2 ILE A 287      22.409  23.457  42.719  1.00 14.64           C
ATOM   3172  CD1 ILE A 287      22.297  21.693  40.103  1.00 19.73           C
ATOM   3173  H   ILE A 287      23.399  25.863  39.663  1.00 16.53           H
ATOM   3174  HA  ILE A 287      21.229  25.453  41.254  1.00 15.86           H
ATOM   3175  HB  ILE A 287      23.571  23.868  41.073  1.00 15.59           H
ATOM   3176 HG12 ILE A 287      20.902  23.033  40.709  1.00 16.20           H
ATOM   3177 HG13 ILE A 287      21.769  23.552  39.491  1.00 16.20           H
ATOM   3178 HG21 ILE A 287      22.697  22.532  42.780  1.00 17.57           H
ATOM   3179 HG22 ILE A 287      22.927  24.005  43.329  1.00 17.57           H
ATOM   3180 HG23 ILE A 287      21.465  23.524  42.932  1.00 17.57           H
ATOM   3181 HD11 ILE A 287      21.694  21.250  39.486  1.00 23.67           H
ATOM   3182 HD12 ILE A 287      23.188  21.735  39.723  1.00 23.67           H
ATOM   3183 HD13 ILE A 287      22.318  21.214  40.947  1.00 23.67           H
ATOM   3184  N   THR A 288      22.014  26.777  43.143  1.00 13.73           N
ATOM   3185  CA  THR A 288      22.468  27.669  44.200  1.00 13.17           C
ATOM   3186  C   THR A 288      22.339  26.934  45.524  1.00 14.12           C
ATOM   3187  O   THR A 288      21.286  26.354  45.809  1.00 14.47           O
ATOM   3188  CB  THR A 288      21.644  28.972  44.203  1.00 15.49           C
ATOM   3189  OG1 THR A 288      21.875  29.689  42.982  1.00 17.03           O
ATOM   3190  CG2 THR A 288      22.053  29.866  45.355  1.00 17.08           C
ATOM   3191  H   THR A 288      21.175  26.591  43.188  1.00 16.47           H
ATOM   3192  HA  THR A 288      23.401  27.893  44.059  1.00 15.81           H
ATOM   3193  HB  THR A 288      20.701  28.764  44.288  1.00 18.58           H
ATOM   3194  HG1 THR A 288      21.644  29.219  42.325  1.00 20.43           H
ATOM   3195 HG21 THR A 288      21.528  30.681  45.344  1.00 20.49           H
ATOM   3196 HG22 THR A 288      21.907  29.408  46.197  1.00 20.49           H
ATOM   3197 HG23 THR A 288      22.993  30.095  45.279  1.00 20.49           H
ATOM   3198  N   CYS A 289      23.429  26.896  46.287  1.00 13.18           N
ATOM   3199  CA  CYS A 289      23.453  26.259  47.593  1.00 15.42           C
ATOM   3200  C   CYS A 289      23.838  27.273  48.660  1.00 16.22           C
ATOM   3201  O   CYS A 289      24.840  27.973  48.518  1.00 17.01           O
ATOM   3202  CB  CYS A 289      24.433  25.098  47.634  1.00 17.66           C
ATOM   3203  SG  CYS A 289      24.100  23.837  46.377  1.00 20.32           S
ATOM   3204  H   CYS A 289      24.183  27.243  46.061  1.00 15.82           H
ATOM   3205  HA  CYS A 289      22.569  25.919  47.800  1.00 18.50           H
ATOM   3206  HB2 CYS A 289      25.330  25.437  47.486  1.00 21.19           H
ATOM   3207  HB3 CYS A 289      24.380  24.673  48.505  1.00 21.19           H
ATOM   3208  N   THR A 290      23.063  27.304  49.740  1.00 15.42           N
ATOM   3209  CA  THR A 290      23.343  28.106  50.929  1.00 14.33           C
ATOM   3210  C   THR A 290      23.720  27.163  52.050  1.00 16.89           C
ATOM   3211  O   THR A 290      22.967  26.240  52.348  1.00 16.04           O
ATOM   3212  CB  THR A 290      22.114  28.923  51.321  1.00 14.35           C
ATOM   3213  OG1 THR A 290      21.651  29.636  50.173  1.00 17.62           O
ATOM   3214  CG2 THR A 290      22.424  29.890  52.441  1.00 15.68           C
ATOM   3215  H   THR A 290      22.337  26.848  49.809  1.00 18.51           H
ATOM   3216  HA  THR A 290      24.083  28.709  50.758  1.00 17.20           H
ATOM   3217  HB  THR A 290      21.416  28.322  51.625  1.00 17.22           H
ATOM   3218  HG1 THR A 290      20.974  30.092  50.372  1.00 21.14           H
ATOM   3219 HG21 THR A 290      21.629  30.395  52.672  1.00 18.82           H
ATOM   3220 HG22 THR A 290      22.727  29.403  53.224  1.00 18.82           H
ATOM   3221 HG23 THR A 290      23.121  30.505  52.164  1.00 18.82           H
ATOM   3222  N   CYS A 291      24.861  27.416  52.687  1.00 13.95           N
ATOM   3223  CA  CYS A 291      25.509  26.443  53.549  1.00 16.51           C
ATOM   3224  C   CYS A 291      25.704  27.038  54.941  1.00 13.46           C
ATOM   3225  O   CYS A 291      25.161  28.091  55.282  1.00 15.74           O
ATOM   3226  CB  CYS A 291      26.832  25.969  52.917  1.00 16.86           C
ATOM   3227  SG  CYS A 291      26.671  25.556  51.099  1.00 20.28           S
ATOM   3228  H   CYS A 291      25.284  28.162  52.632  1.00 16.74           H
ATOM   3229  HA  CYS A 291      24.931  25.670  53.637  1.00 19.81           H
ATOM   3230  HB2 CYS A 291      27.493  26.673  53.005  1.00 20.23           H
ATOM   3231  HB3 CYS A 291      27.134  25.171  53.379  1.00 20.23           H
ATOM   3232  N   ARG A 292      26.423  26.291  55.768  1.00 14.29           N
ATOM   3233  CA  ARG A 292      26.700  26.630  57.160  1.00 16.35           C
ATOM   3234  C   ARG A 292      28.215  26.705  57.337  1.00 16.73           C
ATOM   3235  O   ARG A 292      28.904  25.701  57.184  1.00 15.69           O
ATOM   3236  CB  ARG A 292      26.082  25.563  58.066  1.00 15.61           C
ATOM   3237  CG  ARG A 292      26.651  25.436  59.499  1.00 13.94           C
ATOM   3238  CD  ARG A 292      25.962  24.294  60.200  1.00 14.29           C
ATOM   3239  NE  ARG A 292      26.491  24.022  61.536  1.00 15.84           N
ATOM   3240  CZ  ARG A 292      25.969  23.133  62.361  1.00 16.16           C
ATOM   3241  NH1 ARG A 292      26.507  22.949  63.559  1.00 18.24           N
ATOM   3242  NH2 ARG A 292      24.888  22.443  62.005  1.00 15.53           N1+
ATOM   3243  H   ARG A 292      26.779  25.544  55.533  1.00 17.15           H
ATOM   3244  HA  ARG A 292      26.313  27.492  57.376  1.00 19.62           H
ATOM   3245  HB2 ARG A 292      25.135  25.753  58.151  1.00 18.73           H
ATOM   3246  HB3 ARG A 292      26.197  24.700  57.637  1.00 18.73           H
ATOM   3247  HG2 ARG A 292      27.602  25.249  59.459  1.00 16.73           H
ATOM   3248  HG3 ARG A 292      26.481  26.253  59.993  1.00 16.73           H
ATOM   3249  HD2 ARG A 292      25.019  24.505  60.291  1.00 17.15           H
ATOM   3250  HD3 ARG A 292      26.069  23.489  59.668  1.00 17.15           H
ATOM   3251  HE  ARG A 292      27.101  24.546  61.841  1.00 19.01           H
ATOM   3252 HH11 ARG A 292      27.203  23.398  63.791  1.00 21.89           H
ATOM   3253 HH12 ARG A 292      26.166  22.375  64.100  1.00 21.89           H
ATOM   3254 HH21 ARG A 292      24.537  22.565  61.229  1.00 18.63           H
ATOM   3255 HH22 ARG A 292      24.547  21.868  62.546  1.00 18.63           H
ATOM   3256  N   ASP A 293      28.747  27.894  57.643  1.00 17.30           N
ATOM   3257  CA  ASP A 293      30.172  28.019  57.976  1.00 13.25           C
ATOM   3258  C   ASP A 293      30.267  27.788  59.472  1.00 15.39           C
ATOM   3259  O   ASP A 293      30.078  28.698  60.284  1.00 18.66           O
ATOM   3260  CB  ASP A 293      30.743  29.379  57.563  1.00 17.98           C
ATOM   3261  CG  ASP A 293      32.188  29.564  58.008  1.00 19.06           C
ATOM   3262  OD1 ASP A 293      32.853  30.521  57.553  1.00 17.40           O
ATOM   3263  OD2 ASP A 293      32.653  28.740  58.805  1.00 17.85           O1-
ATOM   3264  H   ASP A 293      28.311  28.635  57.666  1.00 20.76           H
ATOM   3265  HA  ASP A 293      30.674  27.323  57.523  1.00 15.90           H
ATOM   3266  HB2 ASP A 293      30.714  29.455  56.596  1.00 21.57           H
ATOM   3267  HB3 ASP A 293      30.211  30.082  57.968  1.00 21.57           H
ATOM   3268  N   ASN A 294      30.521  26.541  59.844  1.00 15.69           N
ATOM   3269  CA  ASN A 294      30.547  26.181  61.253  1.00 14.08           C
ATOM   3270  C   ASN A 294      31.766  26.746  61.968  1.00 18.15           C
ATOM   3271  O   ASN A 294      31.779  26.789  63.198  1.00 19.89           O
ATOM   3272  CB  ASN A 294      30.539  24.673  61.410  1.00 16.49           C
ATOM   3273  CG  ASN A 294      30.022  24.240  62.761  1.00 17.22           C
ATOM   3274  OD1 ASN A 294      28.867  24.492  63.104  1.00 19.34           O
ATOM   3275  ND2 ASN A 294      30.872  23.592  63.541  1.00 20.45           N
ATOM   3276  H   ASN A 294      30.681  25.890  59.305  1.00 18.83           H
ATOM   3277  HA  ASN A 294      29.753  26.533  61.685  1.00 16.90           H
ATOM   3278  HB2 ASN A 294      29.967  24.286  60.730  1.00 19.79           H
ATOM   3279  HB3 ASN A 294      31.445  24.339  61.314  1.00 19.79           H
ATOM   3280 HD21 ASN A 294      30.623  23.325  64.320  1.00 24.54           H
ATOM   3281 HD22 ASN A 294      31.673  23.438  63.269  1.00 24.54           H
ATOM   3282  N   TRP A 295      32.795  27.143  61.228  1.00 18.35           N
ATOM   3283  CA  TRP A 295      34.056  27.558  61.841  1.00 18.22           C
ATOM   3284  C   TRP A 295      33.970  28.995  62.354  1.00 18.50           C
ATOM   3285  O   TRP A 295      33.889  29.222  63.562  1.00 19.05           O
ATOM   3286  CB  TRP A 295      35.185  27.363  60.824  1.00 19.02           C
ATOM   3287  CG  TRP A 295      36.548  27.785  61.267  1.00 19.06           C
ATOM   3288  CD1 TRP A 295      36.978  27.981  62.539  1.00 22.93           C
ATOM   3289  CD2 TRP A 295      37.656  28.086  60.410  1.00 20.62           C
ATOM   3290  NE1 TRP A 295      38.305  28.376  62.534  1.00 21.70           N
ATOM   3291  CE2 TRP A 295      38.737  28.452  61.235  1.00 22.30           C
ATOM   3292  CE3 TRP A 295      37.845  28.066  59.023  1.00 21.25           C
ATOM   3293  CZ2 TRP A 295      39.986  28.798  60.716  1.00 21.68           C
ATOM   3294  CZ3 TRP A 295      39.084  28.420  58.515  1.00 25.48           C
ATOM   3295  CH2 TRP A 295      40.135  28.780  59.362  1.00 22.77           C
ATOM   3296  H   TRP A 295      32.792  27.182  60.369  1.00 22.02           H
ATOM   3297  HA  TRP A 295      34.239  26.983  62.601  1.00 21.86           H
ATOM   3298  HB2 TRP A 295      35.233  26.420  60.600  1.00 22.82           H
ATOM   3299  HB3 TRP A 295      34.969  27.873  60.028  1.00 22.82           H
ATOM   3300  HD1 TRP A 295      36.459  27.863  63.302  1.00 27.52           H
ATOM   3301  HE1 TRP A 295      38.777  28.556  63.230  1.00 26.04           H
ATOM   3302  HE3 TRP A 295      37.148  27.832  58.453  1.00 25.50           H
ATOM   3303  HZ2 TRP A 295      40.690  29.037  61.274  1.00 26.01           H
ATOM   3304  HZ3 TRP A 295      39.220  28.415  57.595  1.00 30.57           H
ATOM   3305  HH2 TRP A 295      40.958  29.007  58.993  1.00 27.33           H
ATOM   3306  N   GLN A 296      33.941  29.977  61.453  1.00 20.74           N
ATOM   3307  CA  GLN A 296      34.023  31.377  61.851  1.00 20.64           C
ATOM   3308  C   GLN A 296      32.843  32.262  61.484  1.00 22.31           C
ATOM   3309  O   GLN A 296      32.750  33.360  62.029  1.00 21.03           O
ATOM   3310  CB  GLN A 296      35.254  32.034  61.224  1.00 24.73           C
ATOM   3311  CG  GLN A 296      36.539  31.327  61.477  1.00 25.43           C
ATOM   3312  CD  GLN A 296      37.645  31.822  60.565  1.00 28.27           C
ATOM   3313  OE1 GLN A 296      37.644  31.610  59.328  1.00 28.76           O
ATOM   3314  NE2 GLN A 296      38.598  32.489  61.168  1.00 31.35           N
ATOM   3315  H   GLN A 296      33.873  29.857  60.604  1.00 24.89           H
ATOM   3316  HA  GLN A 296      34.128  31.416  62.814  1.00 24.77           H
ATOM   3317  HB2 GLN A 296      35.127  32.075  60.263  1.00 29.67           H
ATOM   3318  HB3 GLN A 296      35.339  32.933  61.580  1.00 29.67           H
ATOM   3319  HG2 GLN A 296      36.812  31.480  62.395  1.00 30.51           H
ATOM   3320  HG3 GLN A 296      36.418  30.378  61.318  1.00 30.51           H
ATOM   3321 HE21 GLN A 296      38.564  32.615  62.018  1.00 37.62           H
ATOM   3322 HE22 GLN A 296      39.259  32.801  60.713  1.00 37.62           H
ATOM   3323  N   GLY A 297      31.979  31.870  60.553  1.00 21.05           N
ATOM   3324  CA  GLY A 297      31.098  32.817  59.893  1.00 19.48           C
ATOM   3325  C   GLY A 297      29.669  32.740  60.395  1.00 20.32           C
ATOM   3326  O   GLY A 297      29.103  31.654  60.538  1.00 21.26           O
ATOM   3327  H   GLY A 297      31.886  31.058  60.286  1.00 25.26           H
ATOM   3328  HA2 GLY A 297      31.426  33.718  60.041  1.00 23.37           H
ATOM   3329  HA3 GLY A 297      31.097  32.644  58.939  1.00 23.37           H
ATOM   3330  N   SER A 298      29.093  33.908  60.669  1.00 16.44           N
ATOM   3331  CA  SER A 298      27.675  33.977  60.997  1.00 15.71           C
ATOM   3332  C   SER A 298      26.840  34.470  59.829  1.00 16.99           C
ATOM   3333  O   SER A 298      25.608  34.484  59.925  1.00 15.92           O
ATOM   3334  CB  SER A 298      27.436  34.867  62.217  1.00 19.25           C
ATOM   3335  OG  SER A 298      27.916  34.227  63.382  1.00 19.97           O
ATOM   3336  H   SER A 298      29.498  34.667  60.672  1.00 19.73           H
ATOM   3337  HA  SER A 298      27.367  33.085  61.220  1.00 18.85           H
ATOM   3338  HB2 SER A 298      27.907  35.706  62.097  1.00 23.10           H
ATOM   3339  HB3 SER A 298      26.484  35.028  62.312  1.00 23.10           H
ATOM   3340  HG  SER A 298      28.740  34.079  63.309  1.00 23.96           H
ATOM   3341  N   ASN A 299      27.486  34.918  58.761  1.00 17.09           N
ATOM   3342  CA  ASN A 299      26.873  34.970  57.445  1.00 19.19           C
ATOM   3343  C   ASN A 299      26.998  33.586  56.810  1.00 16.59           C
ATOM   3344  O   ASN A 299      27.843  32.779  57.207  1.00 17.80           O
ATOM   3345  CB  ASN A 299      27.539  36.029  56.572  1.00 17.41           C
ATOM   3346  CG  ASN A 299      29.087  35.926  56.561  1.00 14.52           C
ATOM   3347  OD1 ASN A 299      29.702  35.205  57.364  1.00 17.20           O
ATOM   3348  ND2 ASN A 299      29.714  36.678  55.663  1.00 16.07           N
ATOM   3349  H   ASN A 299      28.298  35.203  58.775  1.00 20.51           H
ATOM   3350  HA  ASN A 299      25.932  35.187  57.532  1.00 23.03           H
ATOM   3351  HB2 ASN A 299      27.226  35.928  55.660  1.00 20.89           H
ATOM   3352  HB3 ASN A 299      27.300  36.908  56.908  1.00 20.89           H
ATOM   3353 HD21 ASN A 299      30.572  36.660  55.612  1.00 19.29           H
ATOM   3354 HD22 ASN A 299      29.261  37.182  55.133  1.00 19.29           H
ATOM   3355  N   ARG A 300      26.148  33.320  55.817  1.00 17.49           N
ATOM   3356  CA  ARG A 300      26.181  31.973  55.278  1.00 15.54           C
ATOM   3357  C   ARG A 300      26.970  31.935  53.982  1.00 15.39           C
ATOM   3358  O   ARG A 300      26.819  32.826  53.135  1.00 16.44           O
ATOM   3359  CB  ARG A 300      24.767  31.459  54.998  1.00 13.11           C
ATOM   3360  CG  ARG A 300      24.001  31.220  56.267  1.00 13.45           C
ATOM   3361  CD  ARG A 300      22.694  30.458  56.022  1.00 15.89           C
ATOM   3362  NE  ARG A 300      22.019  30.098  57.270  1.00 15.70           N
ATOM   3363  CZ  ARG A 300      22.330  29.047  58.014  1.00 17.84           C
ATOM   3364  NH1 ARG A 300      21.675  28.819  59.143  1.00 18.15           N
ATOM   3365  NH2 ARG A 300      23.314  28.233  57.644  1.00 16.66           N1+
ATOM   3366  H   ARG A 300      25.582  33.862  55.463  1.00 20.98           H
ATOM   3367  HA  ARG A 300      26.605  31.378  55.916  1.00 18.65           H
ATOM   3368  HB2 ARG A 300      24.286  32.118  54.473  1.00 15.73           H
ATOM   3369  HB3 ARG A 300      24.822  30.620  54.515  1.00 15.73           H
ATOM   3370  HG2 ARG A 300      24.546  30.695  56.874  1.00 16.14           H
ATOM   3371  HG3 ARG A 300      23.780  32.074  56.671  1.00 16.14           H
ATOM   3372  HD2 ARG A 300      22.093  31.017  55.504  1.00 19.07           H
ATOM   3373  HD3 ARG A 300      22.889  29.640  55.538  1.00 19.07           H
ATOM   3374  HE  ARG A 300      21.376  30.603  57.539  1.00 18.85           H
ATOM   3375 HH11 ARG A 300      21.037  29.344  59.383  1.00 21.78           H
ATOM   3376 HH12 ARG A 300      21.873  28.134  59.624  1.00 21.78           H
ATOM   3377 HH21 ARG A 300      23.746  28.384  56.916  1.00 19.99           H
ATOM   3378 HH22 ARG A 300      23.514  27.552  58.130  1.00 19.99           H
ATOM   3379  N   PRO A 301      27.784  30.907  53.807  1.00 13.90           N
ATOM   3380  CA  PRO A 301      28.429  30.710  52.507  1.00 14.47           C
ATOM   3381  C   PRO A 301      27.414  30.318  51.440  1.00 16.19           C
ATOM   3382  O   PRO A 301      26.366  29.724  51.719  1.00 16.05           O
ATOM   3383  CB  PRO A 301      29.447  29.588  52.768  1.00 16.41           C
ATOM   3384  CG  PRO A 301      29.322  29.193  54.159  1.00 17.81           C
ATOM   3385  CD  PRO A 301      28.132  29.852  54.771  1.00 14.10           C
ATOM   3386  HA  PRO A 301      28.896  31.515  52.233  1.00 17.37           H
ATOM   3387  HB2 PRO A 301      29.249  28.837  52.187  1.00 19.69           H
ATOM   3388  HB3 PRO A 301      30.341  29.921  52.593  1.00 19.69           H
ATOM   3389  HG2 PRO A 301      29.222  28.229  54.202  1.00 21.37           H
ATOM   3390  HG3 PRO A 301      30.125  29.461  54.632  1.00 21.37           H
ATOM   3391  HD2 PRO A 301      27.402  29.218  54.856  1.00 16.92           H
ATOM   3392  HD3 PRO A 301      28.366  30.241  55.628  1.00 16.92           H
ATOM   3393  N   VAL A 302      27.738  30.669  50.205  1.00 14.63           N
ATOM   3394  CA  VAL A 302      26.920  30.349  49.046  1.00 15.39           C
ATOM   3395  C   VAL A 302      27.814  29.705  47.995  1.00 15.83           C
ATOM   3396  O   VAL A 302      28.819  30.295  47.586  1.00 18.97           O
ATOM   3397  CB  VAL A 302      26.234  31.589  48.451  1.00 18.26           C
ATOM   3398  CG1 VAL A 302      25.376  31.183  47.262  1.00 19.13           C
ATOM   3399  CG2 VAL A 302      25.379  32.304  49.502  1.00 20.68           C
ATOM   3400  H   VAL A 302      28.451  31.107  50.007  1.00 17.56           H
ATOM   3401  HA  VAL A 302      26.235  29.711  49.299  1.00 18.46           H
ATOM   3402  HB  VAL A 302      26.911  32.209  48.139  1.00 21.92           H
ATOM   3403 HG11 VAL A 302      24.949  31.974  46.896  1.00 22.95           H
ATOM   3404 HG12 VAL A 302      25.942  30.772  46.590  1.00 22.95           H
ATOM   3405 HG13 VAL A 302      24.703  30.551  47.559  1.00 22.95           H
ATOM   3406 HG21 VAL A 302      24.962  33.079  49.094  1.00 24.82           H
ATOM   3407 HG22 VAL A 302      24.698  31.693  49.824  1.00 24.82           H
ATOM   3408 HG23 VAL A 302      25.949  32.583  50.236  1.00 24.82           H
ATOM   3409  N   ILE A 303      27.405  28.541  47.509  1.00 14.40           N
ATOM   3410  CA  ILE A 303      28.040  27.863  46.379  1.00 14.69           C
ATOM   3411  C   ILE A 303      27.090  27.914  45.190  1.00 18.48           C
ATOM   3412  O   ILE A 303      25.917  27.548  45.312  1.00 16.83           O
ATOM   3413  CB  ILE A 303      28.386  26.405  46.717  1.00 17.99           C
ATOM   3414  CG1 ILE A 303      29.422  26.336  47.833  1.00 15.22           C
ATOM   3415  CG2 ILE A 303      28.916  25.675  45.446  1.00 19.00           C
ATOM   3416  CD1 ILE A 303      29.656  24.949  48.402  1.00 16.96           C
ATOM   3417  H   ILE A 303      26.736  28.105  47.829  1.00 17.28           H
ATOM   3418  HA  ILE A 303      28.858  28.328  46.141  1.00 17.63           H
ATOM   3419  HB  ILE A 303      27.580  25.958  47.016  1.00 21.59           H
ATOM   3420 HG12 ILE A 303      30.269  26.658  47.489  1.00 18.26           H
ATOM   3421 HG13 ILE A 303      29.129  26.905  48.562  1.00 18.26           H
ATOM   3422 HG21 ILE A 303      29.130  24.757  45.676  1.00 22.80           H
ATOM   3423 HG22 ILE A 303      28.229  25.693  44.762  1.00 22.80           H
ATOM   3424 HG23 ILE A 303      29.712  26.130  45.128  1.00 22.80           H
ATOM   3425 HD11 ILE A 303      30.326  25.003  49.101  1.00 20.36           H
ATOM   3426 HD12 ILE A 303      28.823  24.613  48.767  1.00 20.36           H
ATOM   3427 HD13 ILE A 303      29.966  24.365  47.691  1.00 20.36           H
ATOM   3428  N   ARG A 304      27.594  28.341  44.034  1.00 14.62           N
ATOM   3429  CA  ARG A 304      26.799  28.371  42.815  1.00 17.05           C
ATOM   3430  C   ARG A 304      27.441  27.440  41.800  1.00 17.64           C
ATOM   3431  O   ARG A 304      28.632  27.563  41.498  1.00 16.35           O
ATOM   3432  CB  ARG A 304      26.644  29.790  42.269  1.00 19.37           C
ATOM   3433  CG  ARG A 304      25.545  30.566  42.996  0.79 21.68           C
ATOM   3434  CD  ARG A 304      25.370  31.953  42.435  0.76 28.41           C
ATOM   3435  NE  ARG A 304      26.564  32.753  42.688  0.49 23.56           N
ATOM   3436  CZ  ARG A 304      26.783  33.980  42.210  0.53 25.32           C
ATOM   3437  NH1 ARG A 304      25.893  34.580  41.439  0.80 26.28           N
ATOM   3438  NH2 ARG A 304      27.902  34.620  42.514  0.71 27.16           N1+
ATOM   3439  H   ARG A 304      28.400  28.620  43.932  1.00 17.55           H
ATOM   3440  HA  ARG A 304      25.912  28.030  43.011  1.00 20.46           H
ATOM   3441  HB2 ARG A 304      27.479  30.269  42.385  1.00 23.24           H
ATOM   3442  HB3 ARG A 304      26.411  29.747  41.329  1.00 23.24           H
ATOM   3443  HG2 ARG A 304      24.704  30.092  42.900  0.81 26.01           H
ATOM   3444  HG3 ARG A 304      25.779  30.646  43.934  1.00 26.01           H
ATOM   3445  HD2 ARG A 304      25.232  31.901  41.476  1.00 34.09           H
ATOM   3446  HD3 ARG A 304      24.614  32.384  42.864  1.00 34.09           H
ATOM   3447  HE  ARG A 304      27.175  32.406  43.185  1.00 28.28           H
ATOM   3448 HH11 ARG A 304      25.160  34.179  41.236  0.00 31.54           H
ATOM   3449 HH12 ARG A 304      26.048  35.371  41.139  1.00 31.54           H
ATOM   3450 HH21 ARG A 304      28.491  34.242  43.014  0.69 32.59           H
ATOM   3451 HH22 ARG A 304      28.043  35.409  42.203  0.82 32.59           H
ATOM   3452  N   ILE A 305      26.654  26.495  41.302  1.00 15.22           N
ATOM   3453  CA  ILE A 305      27.154  25.384  40.512  1.00 17.73           C
ATOM   3454  C   ILE A 305      26.551  25.467  39.120  1.00 19.17           C
ATOM   3455  O   ILE A 305      25.337  25.654  38.972  1.00 18.42           O
ATOM   3456  CB  ILE A 305      26.810  24.037  41.161  1.00 16.57           C
ATOM   3457  CG1 ILE A 305      27.396  23.934  42.566  1.00 18.61           C
ATOM   3458  CG2 ILE A 305      27.350  22.914  40.303  1.00 13.87           C
ATOM   3459  CD1 ILE A 305      26.946  22.714  43.354  1.00 18.74           C
ATOM   3460  H   ILE A 305      25.801  26.478  41.413  1.00 18.27           H
ATOM   3461  HA  ILE A 305      28.119  25.451  40.434  1.00 21.27           H
ATOM   3462  HB  ILE A 305      25.845  23.953  41.216  1.00 19.88           H
ATOM   3463 HG12 ILE A 305      28.363  23.898  42.496  1.00 22.33           H
ATOM   3464 HG13 ILE A 305      27.135  24.721  43.069  1.00 22.33           H
ATOM   3465 HG21 ILE A 305      27.129  22.066  40.718  1.00 16.65           H
ATOM   3466 HG22 ILE A 305      26.946  22.967  39.423  1.00 16.65           H
ATOM   3467 HG23 ILE A 305      28.313  23.007  40.231  1.00 16.65           H
ATOM   3468 HD11 ILE A 305      27.365  22.731  44.228  1.00 22.49           H
ATOM   3469 HD12 ILE A 305      25.981  22.739  43.449  1.00 22.49           H
ATOM   3470 HD13 ILE A 305      27.211  21.914  42.875  1.00 22.49           H
ATOM   3471  N   ASP A 306      27.399  25.304  38.112  1.00 17.00           N
ATOM   3472  CA  ASP A 306      27.007  25.158  36.718  1.00 16.42           C
ATOM   3473  C   ASP A 306      27.032  23.669  36.435  1.00 14.96           C
ATOM   3474  O   ASP A 306      28.125  23.081  36.327  1.00 17.37           O
ATOM   3475  CB  ASP A 306      27.968  25.902  35.789  1.00 18.22           C
ATOM   3476  CG  ASP A 306      27.591  25.765  34.323  1.00 20.56           C
ATOM   3477  OD1 ASP A 306      27.997  26.629  33.518  1.00 21.49           O
ATOM   3478  OD2 ASP A 306      26.905  24.799  33.967  1.00 18.49           O1-
ATOM   3479  H   ASP A 306      28.251  25.273  38.221  1.00 20.40           H
ATOM   3480  HA  ASP A 306      26.107  25.494  36.585  1.00 19.70           H
ATOM   3481  HB2 ASP A 306      27.958  26.846  36.014  1.00 21.86           H
ATOM   3482  HB3 ASP A 306      28.861  25.542  35.904  1.00 21.86           H
ATOM   3483  N   PRO A 307      25.882  22.991  36.371  1.00 14.97           N
ATOM   3484  CA  PRO A 307      25.895  21.531  36.226  1.00 15.17           C
ATOM   3485  C   PRO A 307      26.168  21.050  34.813  1.00 16.63           C
ATOM   3486  O   PRO A 307      26.225  19.840  34.592  1.00 16.90           O
ATOM   3487  CB  PRO A 307      24.474  21.143  36.672  1.00 15.95           C
ATOM   3488  CG  PRO A 307      23.642  22.324  36.220  1.00 19.03           C
ATOM   3489  CD  PRO A 307      24.510  23.527  36.460  1.00 17.00           C
ATOM   3490  HA  PRO A 307      26.542  21.136  36.832  1.00 18.20           H
ATOM   3491  HB2 PRO A 307      24.196  20.328  36.226  1.00 19.14           H
ATOM   3492  HB3 PRO A 307      24.444  21.043  37.637  1.00 19.14           H
ATOM   3493  HG2 PRO A 307      23.431  22.235  35.278  1.00 22.84           H
ATOM   3494  HG3 PRO A 307      22.831  22.375  36.750  1.00 22.84           H
ATOM   3495  HD2 PRO A 307      24.362  24.192  35.770  1.00 20.40           H
ATOM   3496  HD3 PRO A 307      24.346  23.890  37.345  1.00 20.40           H
ATOM   3497  N   VAL A 308      26.295  21.948  33.851  1.00 14.37           N
ATOM   3498  CA  VAL A 308      26.706  21.561  32.498  1.00 17.49           C
ATOM   3499  C   VAL A 308      28.219  21.604  32.367  1.00 17.67           C
ATOM   3500  O   VAL A 308      28.854  20.606  32.005  1.00 17.27           O
ATOM   3501  CB  VAL A 308      26.009  22.457  31.448  1.00 16.22           C
ATOM   3502  CG1 VAL A 308      26.494  22.150  30.015  1.00 19.46           C
ATOM   3503  CG2 VAL A 308      24.458  22.287  31.530  1.00 17.48           C
ATOM   3504  H   VAL A 308      26.151  22.790  33.949  1.00 17.24           H
ATOM   3505  HA  VAL A 308      26.424  20.647  32.338  1.00 20.99           H
ATOM   3506  HB  VAL A 308      26.217  23.385  31.640  1.00 19.46           H
ATOM   3507 HG11 VAL A 308      26.031  22.734  29.393  1.00 23.35           H
ATOM   3508 HG12 VAL A 308      27.450  22.306  29.965  1.00 23.35           H
ATOM   3509 HG13 VAL A 308      26.298  21.223  29.807  1.00 23.35           H
ATOM   3510 HG21 VAL A 308      24.043  22.858  30.864  1.00 20.97           H
ATOM   3511 HG22 VAL A 308      24.233  21.360  31.358  1.00 20.97           H
ATOM   3512 HG23 VAL A 308      24.159  22.542  32.417  1.00 20.97           H
ATOM   3513  N   ALA A 309      28.818  22.748  32.701  1.00 18.57           N
ATOM   3514  CA  ALA A 309      30.274  22.862  32.774  1.00 19.82           C
ATOM   3515  C   ALA A 309      30.873  22.062  33.917  1.00 18.37           C
ATOM   3516  O   ALA A 309      32.076  21.775  33.903  1.00 17.93           O
ATOM   3517  CB  ALA A 309      30.652  24.331  32.929  1.00 19.68           C
ATOM   3518  H   ALA A 309      28.400  23.475  32.891  1.00 22.28           H
ATOM   3519  HA  ALA A 309      30.659  22.538  31.945  1.00 23.79           H
ATOM   3520  HB1 ALA A 309      31.618  24.404  32.977  1.00 23.62           H
ATOM   3521  HB2 ALA A 309      30.320  24.825  32.164  1.00 23.62           H
ATOM   3522  HB3 ALA A 309      30.253  24.674  33.744  1.00 23.62           H
ATOM   3523  N   MET A 310      30.073  21.726  34.928  1.00 15.24           N
ATOM   3524  CA  MET A 310      30.544  21.041  36.125  1.00 16.69           C
ATOM   3525  C   MET A 310      31.669  21.843  36.782  1.00 15.51           C
ATOM   3526  O   MET A 310      32.778  21.360  37.036  1.00 15.90           O
ATOM   3527  CB  MET A 310      30.939  19.594  35.803  1.00 17.51           C
ATOM   3528  CG  MET A 310      29.747  18.821  35.268  1.00 16.55           C
ATOM   3529  SD  MET A 310      30.034  17.044  35.213  1.00 19.67           S
ATOM   3530  CE  MET A 310      31.284  16.919  33.957  1.00 22.66           C
ATOM   3531  H   MET A 310      29.229  21.891  34.941  1.00 18.29           H
ATOM   3532  HA  MET A 310      29.805  20.996  36.753  1.00 20.03           H
ATOM   3533  HB2 MET A 310      31.635  19.593  35.127  1.00 21.01           H
ATOM   3534  HB3 MET A 310      31.251  19.157  36.611  1.00 21.01           H
ATOM   3535  HG2 MET A 310      28.982  18.983  35.842  1.00 19.86           H
ATOM   3536  HG3 MET A 310      29.555  19.122  34.366  1.00 19.86           H
ATOM   3537  HE1 MET A 310      31.521  15.986  33.839  1.00 27.19           H
ATOM   3538  HE2 MET A 310      30.934  17.279  33.126  1.00 27.19           H
ATOM   3539  HE3 MET A 310      32.063  17.426  34.235  1.00 27.19           H
ATOM   3540  N   THR A 311      31.324  23.097  37.065  1.00 16.35           N
ATOM   3541  CA  THR A 311      32.177  24.067  37.729  1.00 17.24           C
ATOM   3542  C   THR A 311      31.342  24.835  38.750  1.00 14.55           C
ATOM   3543  O   THR A 311      30.111  24.817  38.722  1.00 16.05           O
ATOM   3544  CB  THR A 311      32.819  25.052  36.725  1.00 18.01           C
ATOM   3545  OG1 THR A 311      31.796  25.736  35.988  1.00 19.29           O
ATOM   3546  CG2 THR A 311      33.741  24.320  35.751  1.00 21.22           C
ATOM   3547  H   THR A 311      30.553  23.422  36.866  1.00 19.62           H
ATOM   3548  HA  THR A 311      32.887  23.604  38.200  1.00 20.68           H
ATOM   3549  HB  THR A 311      33.349  25.702  37.212  1.00 21.61           H
ATOM   3550  HG1 THR A 311      32.144  26.271  35.443  1.00 23.15           H
ATOM   3551 HG21 THR A 311      34.135  24.952  35.130  1.00 25.46           H
ATOM   3552 HG22 THR A 311      34.451  23.874  36.239  1.00 25.46           H
ATOM   3553 HG23 THR A 311      33.238  23.659  35.252  1.00 25.46           H
ATOM   3554  N   HIS A 312      32.031  25.513  39.669  1.00 17.11           N
ATOM   3555  CA  HIS A 312      31.353  26.241  40.732  1.00 17.60           C
ATOM   3556  C   HIS A 312      32.171  27.444  41.180  1.00 19.91           C
ATOM   3557  O   HIS A 312      33.351  27.585  40.855  1.00 16.74           O
ATOM   3558  CB  HIS A 312      31.103  25.350  41.950  1.00 14.26           C
ATOM   3559  CG  HIS A 312      32.330  25.093  42.771  1.00 19.95           C
ATOM   3560  ND1 HIS A 312      33.289  24.176  42.403  1.00 19.45           N
ATOM   3561  CD2 HIS A 312      32.775  25.663  43.917  1.00 20.00           C
ATOM   3562  CE1 HIS A 312      34.259  24.168  43.303  1.00 22.40           C
ATOM   3563  NE2 HIS A 312      33.969  25.056  44.236  1.00 21.03           N
ATOM   3564  H   HIS A 312      32.889  25.564  39.697  1.00 20.54           H
ATOM   3565  HA  HIS A 312      30.496  26.559  40.406  1.00 21.12           H
ATOM   3566  HB2 HIS A 312      30.764  24.493  41.647  1.00 17.11           H
ATOM   3567  HB3 HIS A 312      30.447  25.778  42.523  1.00 17.11           H
ATOM   3568  HD1 HIS A 312      33.254  23.674  41.705  1.00 23.34           H
ATOM   3569  HD2 HIS A 312      32.341  26.321  44.411  1.00 24.00           H
ATOM   3570  HE1 HIS A 312      35.016  23.629  43.282  1.00 26.89           H
ATOM   3571  N   THR A 313      31.500  28.317  41.933  1.00 17.46           N
ATOM   3572  CA  THR A 313      32.099  29.437  42.648  1.00 20.93           C
ATOM   3573  C   THR A 313      31.574  29.411  44.070  1.00 20.42           C
ATOM   3574  O   THR A 313      30.562  28.769  44.358  1.00 16.54           O
ATOM   3575  CB  THR A 313      31.747  30.808  42.021  1.00 22.86           C
ATOM   3576  OG1 THR A 313      30.327  30.991  41.987  1.00 24.49           O
ATOM   3577  CG2 THR A 313      32.251  30.929  40.605  1.00 31.05           C
ATOM   3578  H   THR A 313      30.648  28.274  42.048  1.00 20.95           H
ATOM   3579  HA  THR A 313      33.064  29.338  42.667  1.00 25.12           H
ATOM   3580  HB  THR A 313      32.149  31.515  42.549  1.00 27.44           H
ATOM   3581  HG1 THR A 313      30.015  30.963  42.767  1.00 29.39           H
ATOM   3582 HG21 THR A 313      32.015  31.797  40.242  1.00 37.26           H
ATOM   3583 HG22 THR A 313      33.216  30.832  40.588  1.00 37.26           H
ATOM   3584 HG23 THR A 313      31.856  30.237  40.052  1.00 37.26           H
ATOM   3585  N   SER A 314      32.242  30.144  44.961  1.00 17.95           N
ATOM   3586  CA  SER A 314      31.719  30.293  46.314  1.00 16.98           C
ATOM   3587  C   SER A 314      32.019  31.696  46.804  1.00 20.06           C
ATOM   3588  O   SER A 314      32.962  32.351  46.339  1.00 17.43           O
ATOM   3589  CB  SER A 314      32.271  29.263  47.309  1.00 14.59           C
ATOM   3590  OG  SER A 314      33.606  29.537  47.679  1.00 17.41           O
ATOM   3591  H   SER A 314      32.982  30.556  44.810  1.00 21.55           H
ATOM   3592  HA  SER A 314      30.755  30.190  46.287  1.00 20.38           H
ATOM   3593  HB2 SER A 314      31.719  29.274  48.107  1.00 17.51           H
ATOM   3594  HB3 SER A 314      32.235  28.385  46.900  1.00 17.51           H
ATOM   3595  HG  SER A 314      33.878  28.957  48.222  1.00 20.90           H
ATOM   3596  N   GLN A 315      31.169  32.149  47.717  1.00 18.15           N
ATOM   3597  CA  GLN A 315      31.275  33.429  48.408  1.00 16.88           C
ATOM   3598  C   GLN A 315      30.402  33.343  49.659  1.00 16.82           C
ATOM   3599  O   GLN A 315      29.997  32.252  50.079  1.00 16.43           O
ATOM   3600  CB  GLN A 315      30.872  34.592  47.487  1.00 20.01           C
ATOM   3601  CG  GLN A 315      29.374  34.744  47.198  1.00 20.29           C
ATOM   3602  CD  GLN A 315      29.057  36.111  46.570  1.00 29.02           C
ATOM   3603  OE1 GLN A 315      29.086  36.233  45.346  1.00 26.88           O
ATOM   3604  NE2 GLN A 315      28.773  37.149  47.409  1.00 25.37           N
ATOM   3605  H   GLN A 315      30.478  31.701  47.966  1.00 21.78           H
ATOM   3606  HA  GLN A 315      32.193  33.567  48.687  1.00 20.25           H
ATOM   3607  HB2 GLN A 315      31.172  35.419  47.894  1.00 24.01           H
ATOM   3608  HB3 GLN A 315      31.319  34.473  46.635  1.00 24.01           H
ATOM   3609  HG2 GLN A 315      29.096  34.053  46.577  1.00 24.35           H
ATOM   3610  HG3 GLN A 315      28.878  34.669  48.028  1.00 24.35           H
ATOM   3611 HE21 GLN A 315      28.775  37.026  48.261  1.00 30.44           H
ATOM   3612 HE22 GLN A 315      28.591  37.925  47.087  1.00 30.44           H
ATOM   3613  N   TYR A 316      30.124  34.494  50.268  1.00 16.97           N
ATOM   3614  CA  TYR A 316      29.186  34.594  51.382  1.00 15.73           C
ATOM   3615  C   TYR A 316      28.031  35.500  50.971  1.00 14.01           C
ATOM   3616  O   TYR A 316      28.163  36.320  50.060  1.00 15.90           O
ATOM   3617  CB  TYR A 316      29.858  35.157  52.656  1.00 17.59           C
ATOM   3618  CG  TYR A 316      30.810  34.212  53.353  1.00 14.72           C
ATOM   3619  CD1 TYR A 316      32.133  34.123  52.969  1.00 16.84           C
ATOM   3620  CD2 TYR A 316      30.385  33.429  54.402  1.00 13.34           C
ATOM   3621  CE1 TYR A 316      33.007  33.266  53.597  1.00 18.81           C
ATOM   3622  CE2 TYR A 316      31.250  32.578  55.066  1.00 16.40           C
ATOM   3623  CZ  TYR A 316      32.560  32.475  54.647  1.00 16.52           C
ATOM   3624  OH  TYR A 316      33.455  31.640  55.285  1.00 18.75           O
ATOM   3625  H   TYR A 316      30.474  35.247  50.048  1.00 20.37           H
ATOM   3626  HA  TYR A 316      28.830  33.715  51.585  1.00 18.87           H
ATOM   3627  HB2 TYR A 316      30.360  35.951  52.415  1.00 21.11           H
ATOM   3628  HB3 TYR A 316      29.164  35.392  53.292  1.00 21.11           H
ATOM   3629  HD1 TYR A 316      32.436  34.641  52.258  1.00 20.20           H
ATOM   3630  HD2 TYR A 316      29.500  33.486  54.681  1.00 16.01           H
ATOM   3631  HE1 TYR A 316      33.893  33.218  53.320  1.00 22.57           H
ATOM   3632  HE2 TYR A 316      30.941  32.050  55.766  1.00 19.68           H
ATOM   3633  HH  TYR A 316      33.066  31.217  55.898  1.00 22.50           H
ATOM   3634  N   ILE A 317      26.872  35.320  51.613  1.00 16.34           N
ATOM   3635  CA  ILE A 317      25.820  36.323  51.506  1.00 15.15           C
ATOM   3636  C   ILE A 317      26.368  37.636  52.069  1.00 18.10           C
ATOM   3637  O   ILE A 317      26.806  37.678  53.227  1.00 18.86           O
ATOM   3638  CB  ILE A 317      24.560  35.878  52.257  1.00 15.89           C
ATOM   3639  CG1 ILE A 317      23.995  34.568  51.667  1.00 18.03           C
ATOM   3640  CG2 ILE A 317      23.486  36.957  52.215  1.00 18.39           C
ATOM   3641  CD1 ILE A 317      22.776  34.050  52.406  1.00 16.19           C
ATOM   3642  H   ILE A 317      26.677  34.641  52.104  1.00 19.61           H
ATOM   3643  HA  ILE A 317      25.593  36.458  50.573  1.00 18.18           H
ATOM   3644  HB  ILE A 317      24.796  35.718  53.184  1.00 19.06           H
ATOM   3645 HG12 ILE A 317      23.739  34.725  50.744  1.00 21.63           H
ATOM   3646 HG13 ILE A 317      24.681  33.884  51.707  1.00 21.63           H
ATOM   3647 HG21 ILE A 317      22.705  36.643  52.697  1.00 22.07           H
ATOM   3648 HG22 ILE A 317      23.831  37.762  52.630  1.00 22.07           H
ATOM   3649 HG23 ILE A 317      23.254  37.135  51.290  1.00 22.07           H
ATOM   3650 HD11 ILE A 317      22.476  33.230  51.983  1.00 19.42           H
ATOM   3651 HD12 ILE A 317      23.017  33.878  53.330  1.00 19.42           H
ATOM   3652 HD13 ILE A 317      22.075  34.719  52.366  1.00 19.42           H
ATOM   3653  N   CYS A 318      26.382  38.691  51.229  1.00 21.12           N
ATOM   3654  CA  CYS A 318      26.940  40.009  51.563  1.00 19.35           C
ATOM   3655  C   CYS A 318      26.124  40.720  52.639  1.00 20.47           C
ATOM   3656  O   CYS A 318      26.665  41.542  53.389  1.00 19.66           O
ATOM   3657  CB  CYS A 318      26.972  40.930  50.315  1.00 16.99           C
ATOM   3658  SG  CYS A 318      28.124  40.526  48.993  1.00 28.07           S
ATOM   3659  H   CYS A 318      26.061  38.658  50.432  1.00 25.34           H
ATOM   3660  HA  CYS A 318      27.848  39.902  51.888  1.00 23.21           H
ATOM   3661  HB2 CYS A 318      26.084  40.933  49.924  1.00 20.38           H
ATOM   3662  HB3 CYS A 318      27.189  41.828  50.613  1.00 20.38           H
ATOM   3663  N   SER A 319      24.834  40.424  52.716  1.00 18.11           N
ATOM   3664  CA  SER A 319      23.907  41.223  53.498  1.00 18.91           C
ATOM   3665  C   SER A 319      24.292  41.253  54.973  1.00 18.16           C
ATOM   3666  O   SER A 319      24.778  40.251  55.523  1.00 18.97           O
ATOM   3667  CB  SER A 319      22.492  40.658  53.375  1.00 14.69           C
ATOM   3668  OG  SER A 319      21.620  41.299  54.280  1.00 17.38           O
ATOM   3669  H   SER A 319      24.467  39.755  52.318  1.00 21.73           H
ATOM   3670  HA  SER A 319      23.904  42.133  53.163  1.00 22.70           H
ATOM   3671  HB2 SER A 319      22.171  40.801  52.471  1.00 17.63           H
ATOM   3672  HB3 SER A 319      22.512  39.708  53.574  1.00 17.63           H
ATOM   3673  HG  SER A 319      21.594  42.123  54.119  1.00 20.85           H
ATOM   3674  N   PRO A 320      24.032  42.365  55.662  1.00 18.74           N
ATOM   3675  CA  PRO A 320      24.187  42.410  57.116  1.00 17.57           C
ATOM   3676  C   PRO A 320      23.057  41.738  57.870  1.00 18.92           C
ATOM   3677  O   PRO A 320      23.103  41.683  59.102  1.00 18.78           O
ATOM   3678  CB  PRO A 320      24.212  43.927  57.399  1.00 17.09           C
ATOM   3679  CG  PRO A 320      23.378  44.499  56.337  1.00 17.71           C
ATOM   3680  CD  PRO A 320      23.652  43.671  55.110  1.00 18.11           C
ATOM   3681  HA  PRO A 320      25.033  42.017  57.380  1.00 21.09           H
ATOM   3682  HB2 PRO A 320      23.832  44.106  58.273  1.00 20.51           H
ATOM   3683  HB3 PRO A 320      25.122  44.258  57.341  1.00 20.51           H
ATOM   3684  HG2 PRO A 320      22.443  44.436  56.589  1.00 21.25           H
ATOM   3685  HG3 PRO A 320      23.630  45.424  56.189  1.00 21.25           H
ATOM   3686  HD2 PRO A 320      22.851  43.590  54.569  1.00 21.73           H
ATOM   3687  HD3 PRO A 320      24.387  44.050  54.603  1.00 21.73           H
ATOM   3688  N   VAL A 321      22.053  41.207  57.173  1.00 18.03           N
ATOM   3689  CA  VAL A 321      21.023  40.396  57.823  1.00 18.64           C
ATOM   3690  C   VAL A 321      21.637  39.010  58.005  1.00 18.55           C
ATOM   3691  O   VAL A 321      21.615  38.204  57.081  1.00 16.87           O
ATOM   3692  CB  VAL A 321      19.738  40.345  56.992  1.00 14.72           C
ATOM   3693  CG1 VAL A 321      18.688  39.498  57.671  1.00 15.65           C
ATOM   3694  CG2 VAL A 321      19.217  41.716  56.710  1.00 18.57           C
ATOM   3695  H   VAL A 321      21.945  41.301  56.325  1.00 21.64           H
ATOM   3696  HA  VAL A 321      20.816  40.764  58.697  1.00 22.37           H
ATOM   3697  HB  VAL A 321      19.940  39.929  56.139  1.00 17.67           H
ATOM   3698 HG11 VAL A 321      17.889  39.486  57.121  1.00 18.78           H
ATOM   3699 HG12 VAL A 321      19.030  38.597  57.778  1.00 18.78           H
ATOM   3700 HG13 VAL A 321      18.487  39.882  58.539  1.00 18.78           H
ATOM   3701 HG21 VAL A 321      18.406  41.643  56.183  1.00 22.28           H
ATOM   3702 HG22 VAL A 321      19.028  42.160  57.551  1.00 22.28           H
ATOM   3703 HG23 VAL A 321      19.889  42.213  56.217  1.00 22.28           H
ATOM   3704  N   LEU A 322      22.231  38.743  59.167  1.00 17.58           N
ATOM   3705  CA  LEU A 322      22.964  37.494  59.379  1.00 16.91           C
ATOM   3706  C   LEU A 322      22.004  36.341  59.654  1.00 16.57           C
ATOM   3707  O   LEU A 322      21.006  36.502  60.368  1.00 15.92           O
ATOM   3708  CB  LEU A 322      23.929  37.624  60.545  1.00 15.84           C
ATOM   3709  CG  LEU A 322      24.913  38.796  60.463  1.00 18.92           C
ATOM   3710  CD1 LEU A 322      25.738  38.870  61.758  1.00 20.40           C
ATOM   3711  CD2 LEU A 322      25.792  38.638  59.263  1.00 16.72           C
ATOM   3712  H   LEU A 322      22.226  39.267  59.848  1.00 21.10           H
ATOM   3713  HA  LEU A 322      23.475  37.282  58.582  1.00 20.29           H
ATOM   3714  HB2 LEU A 322      23.412  37.735  61.359  1.00 19.01           H
ATOM   3715  HB3 LEU A 322      24.452  36.810  60.603  1.00 19.01           H
ATOM   3716  HG  LEU A 322      24.417  39.625  60.370  1.00 22.71           H
ATOM   3717 HD11 LEU A 322      26.357  39.614  61.696  1.00 24.48           H
ATOM   3718 HD12 LEU A 322      25.137  39.001  62.508  1.00 24.48           H
ATOM   3719 HD13 LEU A 322      26.228  38.040  61.868  1.00 24.48           H
ATOM   3720 HD21 LEU A 322      26.409  39.385  59.224  1.00 20.06           H
ATOM   3721 HD22 LEU A 322      26.285  37.806  59.341  1.00 20.06           H
ATOM   3722 HD23 LEU A 322      25.239  38.622  58.467  1.00 20.06           H
ATOM   3723  N   THR A 323      22.289  35.163  59.078  1.00 16.36           N
ATOM   3724  CA  THR A 323      21.269  34.118  59.121  1.00 15.55           C
ATOM   3725  C   THR A 323      21.739  32.779  59.676  1.00 17.14           C
ATOM   3726  O   THR A 323      20.956  31.828  59.666  1.00 17.45           O
ATOM   3727  CB  THR A 323      20.615  33.921  57.727  1.00 15.52           C
ATOM   3728  OG1 THR A 323      21.553  33.393  56.779  1.00 17.31           O
ATOM   3729  CG2 THR A 323      20.019  35.238  57.197  1.00 16.51           C
ATOM   3730  H   THR A 323      23.022  34.956  58.680  1.00 19.64           H
ATOM   3731  HA  THR A 323      20.566  34.427  59.713  1.00 18.66           H
ATOM   3732  HB  THR A 323      19.885  33.289  57.820  1.00 18.62           H
ATOM   3733  HG1 THR A 323      22.201  33.920  56.692  1.00 20.78           H
ATOM   3734 HG21 THR A 323      19.616  35.092  56.326  1.00 19.81           H
ATOM   3735 HG22 THR A 323      19.340  35.564  57.808  1.00 19.81           H
ATOM   3736 HG23 THR A 323      20.716  35.907  57.113  1.00 19.81           H
ATOM   3737  N   ASP A 324      22.948  32.674  60.218  1.00 13.82           N
ATOM   3738  CA  ASP A 324      23.284  31.474  60.962  1.00 15.95           C
ATOM   3739  C   ASP A 324      22.785  31.605  62.407  1.00 16.03           C
ATOM   3740  O   ASP A 324      22.112  32.568  62.788  1.00 17.07           O
ATOM   3741  CB  ASP A 324      24.791  31.206  60.889  1.00 14.07           C
ATOM   3742  CG  ASP A 324      25.141  29.700  60.959  1.00 19.02           C
ATOM   3743  OD1 ASP A 324      26.274  29.315  60.592  1.00 17.48           O
ATOM   3744  OD2 ASP A 324      24.294  28.892  61.381  1.00 16.94           O1-
ATOM   3745  H   ASP A 324      23.572  33.265  60.171  1.00 16.58           H
ATOM   3746  HA  ASP A 324      22.830  30.718  60.559  1.00 19.14           H
ATOM   3747  HB2 ASP A 324      25.133  31.554  60.051  1.00 16.89           H
ATOM   3748  HB3 ASP A 324      25.227  31.650  61.634  1.00 16.89           H
ATOM   3749  N   ASN A 325      23.095  30.616  63.218  1.00 14.54           N
ATOM   3750  CA  ASN A 325      22.687  30.608  64.620  1.00 17.08           C
ATOM   3751  C   ASN A 325      23.619  29.677  65.361  1.00 17.16           C
ATOM   3752  O   ASN A 325      23.825  28.555  64.900  1.00 16.95           O
ATOM   3753  CB  ASN A 325      21.253  30.122  64.810  1.00 15.58           C
ATOM   3754  CG  ASN A 325      20.849  30.068  66.284  1.00 19.16           C
ATOM   3755  OD1 ASN A 325      20.963  29.033  66.955  1.00 17.64           O
ATOM   3756  ND2 ASN A 325      20.407  31.203  66.803  1.00 20.50           N
ATOM   3757  H   ASN A 325      23.548  29.923  62.984  1.00 17.45           H
ATOM   3758  HA  ASN A 325      22.770  31.499  64.994  1.00 20.49           H
ATOM   3759  HB2 ASN A 325      20.649  30.729  64.354  1.00 18.70           H
ATOM   3760  HB3 ASN A 325      21.168  29.229  64.441  1.00 18.70           H
ATOM   3761 HD21 ASN A 325      20.165  31.234  67.628  1.00 24.60           H
ATOM   3762 HD22 ASN A 325      20.362  31.910  66.315  1.00 24.60           H
ATOM   3763  N   PRO A 326      24.165  30.066  66.525  1.00 16.47           N
ATOM   3764  CA  PRO A 326      24.046  31.392  67.128  1.00 17.89           C
ATOM   3765  C   PRO A 326      24.782  32.421  66.274  1.00 20.62           C
ATOM   3766  O   PRO A 326      25.511  32.051  65.356  1.00 22.12           O
ATOM   3767  CB  PRO A 326      24.701  31.221  68.497  1.00 23.65           C
ATOM   3768  CG  PRO A 326      25.677  30.149  68.299  1.00 22.15           C
ATOM   3769  CD  PRO A 326      24.997  29.176  67.339  1.00 19.63           C
ATOM   3770  HA  PRO A 326      23.116  31.647  67.233  1.00 21.47           H
ATOM   3771  HB2 PRO A 326      25.142  32.045  68.757  1.00 28.38           H
ATOM   3772  HB3 PRO A 326      24.034  30.964  69.152  1.00 28.38           H
ATOM   3773  HG2 PRO A 326      26.486  30.511  67.906  1.00 26.58           H
ATOM   3774  HG3 PRO A 326      25.868  29.718  69.147  1.00 26.58           H
ATOM   3775  HD2 PRO A 326      25.656  28.726  66.787  1.00 23.55           H
ATOM   3776  HD3 PRO A 326      24.446  28.545  67.827  1.00 23.55           H
ATOM   3777  N   ARG A 327      24.578  33.700  66.548  1.00 16.93           N
ATOM   3778  CA  ARG A 327      25.170  34.736  65.726  1.00 13.63           C
ATOM   3779  C   ARG A 327      25.218  36.007  66.554  1.00 16.99           C
ATOM   3780  O   ARG A 327      24.483  36.131  67.543  1.00 17.71           O
ATOM   3781  CB  ARG A 327      24.356  34.969  64.444  1.00 15.26           C
ATOM   3782  CG  ARG A 327      22.875  35.325  64.688  1.00 16.02           C
ATOM   3783  CD  ARG A 327      22.163  35.694  63.394  1.00 15.77           C
ATOM   3784  NE  ARG A 327      20.843  36.228  63.699  1.00 14.84           N
ATOM   3785  CZ  ARG A 327      19.733  35.513  63.806  1.00 17.78           C
ATOM   3786  NH1 ARG A 327      18.618  36.114  64.145  1.00 17.63           N
ATOM   3787  NH2 ARG A 327      19.733  34.199  63.613  1.00 18.40           N1+
ATOM   3788  H   ARG A 327      24.101  33.992  67.202  1.00 20.31           H
ATOM   3789  HA  ARG A 327      26.075  34.486  65.483  1.00 16.36           H
ATOM   3790  HB2 ARG A 327      24.758  35.702  63.950  1.00 18.31           H
ATOM   3791  HB3 ARG A 327      24.381  34.161  63.908  1.00 18.31           H
ATOM   3792  HG2 ARG A 327      22.422  34.559  65.075  1.00 19.22           H
ATOM   3793  HG3 ARG A 327      22.823  36.084  65.290  1.00 19.22           H
ATOM   3794  HD2 ARG A 327      22.672  36.373  62.924  1.00 18.93           H
ATOM   3795  HD3 ARG A 327      22.058  34.903  62.843  1.00 18.93           H
ATOM   3796  HE  ARG A 327      20.779  37.077  63.820  1.00 17.81           H
ATOM   3797 HH11 ARG A 327      18.608  36.966  64.264  1.00 21.16           H
ATOM   3798 HH12 ARG A 327      17.887  35.665  64.200  1.00 21.16           H
ATOM   3799 HH21 ARG A 327      20.464  33.794  63.409  1.00 22.09           H
ATOM   3800 HH22 ARG A 327      19.001  33.753  63.685  1.00 22.09           H
ATOM   3801  N   PRO A 328      26.024  36.977  66.162  1.00 19.15           N
ATOM   3802  CA  PRO A 328      25.947  38.298  66.800  1.00 17.83           C
ATOM   3803  C   PRO A 328      24.745  39.060  66.272  1.00 19.91           C
ATOM   3804  O   PRO A 328      24.057  38.631  65.348  1.00 18.91           O
ATOM   3805  CB  PRO A 328      27.257  38.977  66.407  1.00 24.40           C
ATOM   3806  CG  PRO A 328      27.682  38.300  65.133  1.00 22.06           C
ATOM   3807  CD  PRO A 328      27.024  36.934  65.079  1.00 18.53           C
ATOM   3808  HA  PRO A 328      25.891  38.216  67.764  1.00 21.40           H
ATOM   3809  HB2 PRO A 328      27.103  39.923  66.258  1.00 29.28           H
ATOM   3810  HB3 PRO A 328      27.917  38.842  67.105  1.00 29.28           H
ATOM   3811  HG2 PRO A 328      27.398  38.837  64.377  1.00 26.48           H
ATOM   3812  HG3 PRO A 328      28.647  38.205  65.130  1.00 26.48           H
ATOM   3813  HD2 PRO A 328      26.587  36.804  64.223  1.00 22.24           H
ATOM   3814  HD3 PRO A 328      27.677  36.238  65.252  1.00 22.24           H
ATOM   3815  N   ASN A 329      24.474  40.200  66.900  1.00 19.54           N
ATOM   3816  CA  ASN A 329      23.434  41.072  66.378  1.00 20.19           C
ATOM   3817  C   ASN A 329      23.797  41.572  64.986  1.00 17.34           C
ATOM   3818  O   ASN A 329      24.964  41.618  64.594  1.00 19.74           O
ATOM   3819  CB  ASN A 329      23.205  42.255  67.312  1.00 22.33           C
ATOM   3820  CG  ASN A 329      22.509  41.854  68.589  1.00 24.20           C
ATOM   3821  OD1 ASN A 329      21.363  41.401  68.571  1.00 22.20           O
ATOM   3822  ND2 ASN A 329      23.197  42.011  69.707  1.00 27.77           N
ATOM   3823  H   ASN A 329      24.867  40.483  67.611  1.00 23.45           H
ATOM   3824  HA  ASN A 329      22.604  40.574  66.312  1.00 24.23           H
ATOM   3825  HB2 ASN A 329      24.062  42.644  67.546  1.00 26.80           H
ATOM   3826  HB3 ASN A 329      22.653  42.913  66.862  1.00 26.80           H
ATOM   3827 HD21 ASN A 329      22.845  41.798  70.462  1.00 33.32           H
ATOM   3828 HD22 ASN A 329      23.996  42.327  69.679  1.00 33.32           H
ATOM   3829  N   ASP A 330      22.783  41.948  64.238  1.00 19.36           N
ATOM   3830  CA  ASP A 330      22.997  42.375  62.864  1.00 17.63           C
ATOM   3831  C   ASP A 330      23.790  43.679  62.810  1.00 23.39           C
ATOM   3832  O   ASP A 330      23.417  44.649  63.474  1.00 20.09           O
ATOM   3833  CB  ASP A 330      21.686  42.602  62.146  1.00 20.19           C
ATOM   3834  CG  ASP A 330      20.972  41.310  61.765  1.00 21.19           C
ATOM   3835  OD1 ASP A 330      21.588  40.218  61.768  1.00 17.78           O
ATOM   3836  OD2 ASP A 330      19.782  41.416  61.442  1.00 19.76           O1-
ATOM   3837  H   ASP A 330      21.962  41.967  64.495  1.00 23.23           H
ATOM   3838  HA  ASP A 330      23.494  41.692  62.388  1.00 21.16           H
ATOM   3839  HB2 ASP A 330      21.095  43.109  62.725  1.00 24.23           H
ATOM   3840  HB3 ASP A 330      21.856  43.099  61.332  1.00 24.23           H
ATOM   3841  N   PRO A 331      24.815  43.763  61.989  1.00 18.86           N
ATOM   3842  CA  PRO A 331      25.473  45.052  61.725  1.00 18.44           C
ATOM   3843  C   PRO A 331      24.763  45.869  60.653  1.00 20.29           C
ATOM   3844  O   PRO A 331      23.667  45.525  60.222  1.00 19.19           O
ATOM   3845  CB  PRO A 331      26.853  44.617  61.257  1.00 21.63           C
ATOM   3846  CG  PRO A 331      26.572  43.370  60.503  1.00 20.23           C
ATOM   3847  CD  PRO A 331      25.448  42.675  61.220  1.00 17.99           C
ATOM   3848  HA  PRO A 331      25.552  45.573  62.540  1.00 22.12           H
ATOM   3849  HB2 PRO A 331      27.237  45.295  60.679  1.00 25.95           H
ATOM   3850  HB3 PRO A 331      27.424  44.442  62.021  1.00 25.95           H
ATOM   3851  HG2 PRO A 331      26.308  43.594  59.597  1.00 24.27           H
ATOM   3852  HG3 PRO A 331      27.365  42.813  60.496  1.00 24.27           H
ATOM   3853  HD2 PRO A 331      24.820  42.300  60.583  1.00 21.58           H
ATOM   3854  HD3 PRO A 331      25.797  41.996  61.819  1.00 21.58           H
ATOM   3855  N   THR A 332      25.361  46.964  60.204  1.00 16.48           N
ATOM   3856  CA  THR A 332      24.827  47.683  59.063  1.00 17.09           C
ATOM   3857  C   THR A 332      25.522  47.332  57.767  1.00 19.49           C
ATOM   3858  O   THR A 332      25.017  47.691  56.698  1.00 23.03           O
ATOM   3859  CB  THR A 332      24.951  49.199  59.256  1.00 24.69           C
ATOM   3860  OG1 THR A 332      26.324  49.545  59.177  1.00 30.96           O
ATOM   3861  CG2 THR A 332      24.448  49.585  60.582  1.00 20.95           C
ATOM   3862  H   THR A 332      26.074  47.307  60.542  1.00 19.78           H
ATOM   3863  HA  THR A 332      23.886  47.468  58.967  1.00 20.51           H
ATOM   3864  HB  THR A 332      24.446  49.668  58.573  1.00 29.63           H
ATOM   3865  HG1 THR A 332      26.419  50.374  59.280  1.00 37.15           H
ATOM   3866 HG21 THR A 332      24.527  50.544  60.700  1.00 25.14           H
ATOM   3867 HG22 THR A 332      23.515  49.332  60.668  1.00 25.14           H
ATOM   3868 HG23 THR A 332      24.960  49.138  61.273  1.00 25.14           H
ATOM   3869  N   VAL A 333      26.694  46.708  57.834  1.00 24.23           N
ATOM   3870  CA  VAL A 333      27.394  46.267  56.636  1.00 23.50           C
ATOM   3871  C   VAL A 333      27.921  44.855  56.884  1.00 19.25           C
ATOM   3872  O   VAL A 333      28.447  44.553  57.962  1.00 19.44           O
ATOM   3873  CB  VAL A 333      28.518  47.250  56.223  1.00 27.24           C
ATOM   3874  CG1 VAL A 333      29.463  47.503  57.354  1.00 27.55           C
ATOM   3875  CG2 VAL A 333      29.283  46.727  54.988  1.00 24.63           C
ATOM   3876  H   VAL A 333      27.107  46.529  58.567  1.00 29.07           H
ATOM   3877  HA  VAL A 333      26.759  46.221  55.904  1.00 28.20           H
ATOM   3878  HB  VAL A 333      28.114  48.099  55.981  1.00 32.69           H
ATOM   3879 HG11 VAL A 333      30.150  48.121  57.058  1.00 33.06           H
ATOM   3880 HG12 VAL A 333      28.971  47.886  58.097  1.00 33.06           H
ATOM   3881 HG13 VAL A 333      29.867  46.662  57.621  1.00 33.06           H
ATOM   3882 HG21 VAL A 333      29.977  47.362  54.755  1.00 29.55           H
ATOM   3883 HG22 VAL A 333      29.678  45.868  55.203  1.00 29.55           H
ATOM   3884 HG23 VAL A 333      28.661  46.630  54.250  1.00 29.55           H
ATOM   3885  N   GLY A 335      27.696  43.968  55.921  1.00 20.71           N
ATOM   3886  CA  GLY A 335      28.119  42.582  56.031  1.00 21.53           C
ATOM   3887  C   GLY A 335      29.445  42.336  55.340  1.00 24.07           C
ATOM   3888  O   GLY A 335      30.191  43.264  55.009  1.00 22.77           O
ATOM   3889  H   GLY A 335      27.294  44.151  55.183  1.00 24.86           H
ATOM   3890  HA2 GLY A 335      28.209  42.344  56.967  1.00 25.84           H
ATOM   3891  HA3 GLY A 335      27.449  42.006  55.629  1.00 25.84           H
ATOM   3892  N   LYS A 336      29.728  41.062  55.081  1.00 18.94           N
ATOM   3893  CA  LYS A 336      30.946  40.670  54.383  1.00 19.13           C
ATOM   3894  C   LYS A 336      30.603  39.709  53.246  1.00 21.43           C
ATOM   3895  O   LYS A 336      29.827  38.777  53.435  1.00 20.69           O
ATOM   3896  CB  LYS A 336      31.941  40.017  55.340  1.00 22.27           C
ATOM   3897  CG  LYS A 336      32.583  41.001  56.338  1.00 21.35           C
ATOM   3898  CD  LYS A 336      33.708  40.334  57.126  1.00 34.82           C
ATOM   3899  CE  LYS A 336      34.463  41.352  57.994  1.00 39.24           C
ATOM   3900  NZ  LYS A 336      35.330  42.256  57.196  1.00 38.21           N1+
ATOM   3901  H   LYS A 336      29.225  40.401  55.303  1.00 22.73           H
ATOM   3902  HA  LYS A 336      31.364  41.457  54.000  1.00 22.96           H
ATOM   3903  HB2 LYS A 336      31.480  39.334  55.852  1.00 26.72           H
ATOM   3904  HB3 LYS A 336      32.655  39.614  54.822  1.00 26.72           H
ATOM   3905  HG2 LYS A 336      32.956  41.754  55.853  1.00 25.62           H
ATOM   3906  HG3 LYS A 336      31.910  41.306  56.967  1.00 25.62           H
ATOM   3907  HD2 LYS A 336      33.333  39.656  57.710  1.00 41.79           H
ATOM   3908  HD3 LYS A 336      34.339  39.933  56.508  1.00 41.79           H
ATOM   3909  HE2 LYS A 336      33.820  41.898  58.471  1.00 47.09           H
ATOM   3910  HE3 LYS A 336      35.026  40.875  58.623  1.00 47.09           H
ATOM   3911  HZ1 LYS A 336      35.749  42.828  57.734  1.00 45.85           H
ATOM   3912  HZ2 LYS A 336      35.937  41.780  56.751  1.00 45.85           H
ATOM   3913  HZ3 LYS A 336      34.838  42.713  56.613  1.00 45.85           H
ATOM   3914  N   CYS A 337      31.169  39.957  52.063  1.00 17.37           N
ATOM   3915  CA  CYS A 337      30.921  39.183  50.841  1.00 25.37           C
ATOM   3916  C   CYS A 337      31.872  38.002  50.677  1.00 22.26           C
ATOM   3917  O   CYS A 337      31.515  36.996  50.057  1.00 21.68           O
ATOM   3918  CB  CYS A 337      31.099  40.085  49.608  1.00 24.81           C
ATOM   3919  SG  CYS A 337      29.902  41.477  49.433  1.00 30.45           S
ATOM   3920  H   CYS A 337      31.728  40.599  51.939  1.00 20.85           H
ATOM   3921  HA  CYS A 337      30.011  38.848  50.849  1.00 30.44           H
ATOM   3922  HB2 CYS A 337      31.987  40.472  49.640  1.00 29.77           H
ATOM   3923  HB3 CYS A 337      31.017  39.534  48.815  1.00 29.77           H
ATOM   3924  N   ASN A 338      33.113  38.117  51.153  1.00 20.20           N
ATOM   3925  CA  ASN A 338      34.168  37.175  50.806  1.00 21.48           C
ATOM   3926  C   ASN A 338      34.958  36.728  52.023  1.00 19.50           C
ATOM   3927  O   ASN A 338      36.089  36.250  51.878  1.00 22.19           O
ATOM   3928  CB  ASN A 338      35.104  37.786  49.763  1.00 26.69           C
ATOM   3929  CG  ASN A 338      34.424  37.962  48.425  1.00 25.84           C
ATOM   3930  OD1 ASN A 338      33.999  36.991  47.798  1.00 22.37           O
ATOM   3931  ND2 ASN A 338      34.290  39.200  47.992  1.00 28.36           N
ATOM   3932  H   ASN A 338      33.369  38.742  51.686  1.00 24.24           H
ATOM   3933  HA  ASN A 338      33.763  36.386  50.413  1.00 25.78           H
ATOM   3934  HB2 ASN A 338      35.397  38.658  50.070  1.00 32.03           H
ATOM   3935  HB3 ASN A 338      35.867  37.201  49.639  1.00 32.03           H
ATOM   3936 HD21 ASN A 338      33.910  39.353  47.236  1.00 34.03           H
ATOM   3937 HD22 ASN A 338      34.583  39.856  48.466  1.00 34.03           H
ATOM   3938  N   ASP A 339      34.380  36.857  53.213  1.00 20.03           N
ATOM   3939  CA  ASP A 339      34.972  36.341  54.429  1.00 21.65           C
ATOM   3940  C   ASP A 339      33.873  36.125  55.449  1.00 17.79           C
ATOM   3941  O   ASP A 339      32.801  36.728  55.354  1.00 19.83           O
ATOM   3942  CB  ASP A 339      36.024  37.298  54.999  1.00 28.92           C
ATOM   3943  CG  ASP A 339      37.440  36.928  54.572  1.00 37.25           C
ATOM   3944  OD1 ASP A 339      38.126  37.851  54.129  1.00 32.67           O
ATOM   3945  OD2 ASP A 339      37.844  35.724  54.653  1.00 31.95           O1-
ATOM   3946  H   ASP A 339      33.626  37.251  53.338  1.00 24.03           H
ATOM   3947  HA  ASP A 339      35.396  35.488  54.247  1.00 25.98           H
ATOM   3948  HB2 ASP A 339      35.839  38.196  54.683  1.00 34.70           H
ATOM   3949  HB3 ASP A 339      35.985  37.271  55.968  1.00 34.70           H
ATOM   3950  N   PRO A 340      34.129  35.295  56.446  1.00 17.90           N
ATOM   3951  CA  PRO A 340      33.151  35.057  57.506  1.00 19.58           C
ATOM   3952  C   PRO A 340      32.937  36.317  58.322  1.00 19.45           C
ATOM   3953  O   PRO A 340      33.907  36.973  58.718  1.00 21.32           O
ATOM   3954  CB  PRO A 340      33.811  33.957  58.343  1.00 19.47           C
ATOM   3955  CG  PRO A 340      35.284  34.023  57.972  1.00 20.94           C
ATOM   3956  CD  PRO A 340      35.341  34.471  56.585  1.00 22.21           C
ATOM   3957  HA  PRO A 340      32.309  34.742  57.143  1.00 23.49           H
ATOM   3958  HB2 PRO A 340      33.686  34.143  59.287  1.00 23.36           H
ATOM   3959  HB3 PRO A 340      33.435  33.095  58.108  1.00 23.36           H
ATOM   3960  HG2 PRO A 340      35.735  34.656  58.552  1.00 25.13           H
ATOM   3961  HG3 PRO A 340      35.679  33.141  58.059  1.00 25.13           H
ATOM   3962  HD2 PRO A 340      36.134  35.009  56.435  1.00 26.66           H
ATOM   3963  HD3 PRO A 340      35.305  33.713  55.982  1.00 26.66           H
ATOM   3964  N   TYR A 341      31.672  36.635  58.587  1.00 18.19           N
ATOM   3965  CA  TYR A 341      31.338  37.688  59.531  1.00 17.74           C
ATOM   3966  C   TYR A 341      31.572  37.168  60.943  1.00 21.35           C
ATOM   3967  O   TYR A 341      30.949  36.169  61.341  1.00 17.05           O
ATOM   3968  CB  TYR A 341      29.903  38.172  59.379  1.00 18.62           C
ATOM   3969  CG  TYR A 341      29.772  39.483  60.109  1.00 18.08           C
ATOM   3970  CD1 TYR A 341      30.180  40.651  59.505  1.00 20.61           C
ATOM   3971  CD2 TYR A 341      29.337  39.528  61.416  1.00 19.80           C
ATOM   3972  CE1 TYR A 341      30.125  41.842  60.156  1.00 26.00           C
ATOM   3973  CE2 TYR A 341      29.293  40.736  62.103  1.00 20.83           C
ATOM   3974  CZ  TYR A 341      29.699  41.884  61.454  1.00 22.81           C
ATOM   3975  OH  TYR A 341      29.663  43.099  62.074  1.00 25.48           O
ATOM   3976  H   TYR A 341      30.989  36.251  58.232  1.00 21.83           H
ATOM   3977  HA  TYR A 341      31.928  38.444  59.385  1.00 21.29           H
ATOM   3978  HB2 TYR A 341      29.698  38.312  58.441  1.00 22.34           H
ATOM   3979  HB3 TYR A 341      29.293  37.529  59.775  1.00 22.34           H
ATOM   3980  HD1 TYR A 341      30.488  40.626  58.628  1.00 24.73           H
ATOM   3981  HD2 TYR A 341      29.084  38.743  61.846  1.00 23.76           H
ATOM   3982  HE1 TYR A 341      30.399  42.621  59.729  1.00 31.20           H
ATOM   3983  HE2 TYR A 341      28.990  40.770  62.982  1.00 24.99           H
ATOM   3984  HH  TYR A 341      29.388  43.011  62.863  1.00 30.58           H
ATOM   3985  N   PRO A 342      32.448  37.799  61.722  1.00 19.05           N
ATOM   3986  CA  PRO A 342      32.940  37.202  62.968  1.00 18.58           C
ATOM   3987  C   PRO A 342      32.007  37.468  64.143  1.00 22.03           C
ATOM   3988  O   PRO A 342      31.032  38.204  64.049  1.00 20.74           O
ATOM   3989  CB  PRO A 342      34.284  37.908  63.165  1.00 22.74           C
ATOM   3990  CG  PRO A 342      34.051  39.258  62.590  1.00 24.35           C
ATOM   3991  CD  PRO A 342      33.210  39.010  61.363  1.00 20.93           C
ATOM   3992  HA  PRO A 342      33.080  36.248  62.864  1.00 22.29           H
ATOM   3993  HB2 PRO A 342      34.494  37.963  64.110  1.00 27.28           H
ATOM   3994  HB3 PRO A 342      34.980  37.438  62.680  1.00 27.28           H
ATOM   3995  HG2 PRO A 342      33.574  39.810  63.229  1.00 29.21           H
ATOM   3996  HG3 PRO A 342      34.899  39.663  62.350  1.00 29.21           H
ATOM   3997  HD2 PRO A 342      32.608  39.755  61.208  1.00 25.11           H
ATOM   3998  HD3 PRO A 342      33.774  38.840  60.593  1.00 25.11           H
ATOM   3999  N   GLY A 343      32.358  36.870  65.281  1.00 21.20           N
ATOM   4000  CA  GLY A 343      31.594  37.067  66.492  1.00 22.29           C
ATOM   4001  C   GLY A 343      31.246  35.774  67.191  1.00 25.96           C
ATOM   4002  O   GLY A 343      31.155  35.751  68.417  1.00 23.93           O
ATOM   4003  H   GLY A 343      33.035  36.347  65.370  1.00 25.44           H
ATOM   4004  HA2 GLY A 343      32.104  37.618  67.106  1.00 26.75           H
ATOM   4005  HA3 GLY A 343      30.769  37.530  66.279  1.00 26.75           H
ATOM   4006  N   ASN A 344      31.064  34.693  66.426  1.00 21.48           N
ATOM   4007  CA  ASN A 344      30.668  33.387  66.945  1.00 19.79           C
ATOM   4008  C   ASN A 344      31.467  32.312  66.221  1.00 24.91           C
ATOM   4009  O   ASN A 344      31.511  32.306  64.989  1.00 21.86           O
ATOM   4010  CB  ASN A 344      29.174  33.133  66.747  1.00 20.67           C
ATOM   4011  CG  ASN A 344      28.329  33.809  67.796  1.00 24.63           C
ATOM   4012  OD1 ASN A 344      27.970  34.975  67.654  1.00 22.79           O
ATOM   4013  ND2 ASN A 344      28.021  33.089  68.866  1.00 26.87           N
ATOM   4014  H   ASN A 344      31.170  34.697  65.572  1.00 25.77           H
ATOM   4015  HA  ASN A 344      30.868  33.338  67.893  1.00 23.74           H
ATOM   4016  HB2 ASN A 344      28.907  33.474  65.879  1.00 24.81           H
ATOM   4017  HB3 ASN A 344      29.006  32.178  66.795  1.00 24.81           H
ATOM   4018 HD21 ASN A 344      27.541  33.432  69.492  1.00 32.25           H
ATOM   4019 HD22 ASN A 344      28.302  32.279  68.935  1.00 32.25           H
ATOM   4020  N   ASN A 345      32.084  31.406  66.977  1.00 19.96           N
ATOM   4021  CA  ASN A 345      32.950  30.385  66.418  1.00 22.44           C
ATOM   4022  C   ASN A 345      32.386  29.004  66.711  1.00 20.33           C
ATOM   4023  O   ASN A 345      31.717  28.790  67.728  1.00 21.08           O
ATOM   4024  CB  ASN A 345      34.381  30.464  66.998  1.00 24.72           C
ATOM   4025  CG  ASN A 345      35.054  31.817  66.773  1.00 32.01           C
ATOM   4026  OD1 ASN A 345      34.755  32.538  65.828  1.00 31.01           O
ATOM   4027  ND2 ASN A 345      35.983  32.161  67.670  1.00 43.75           N
ATOM   4028  H   ASN A 345      32.011  31.366  67.833  1.00 23.96           H
ATOM   4029  HA  ASN A 345      33.002  30.498  65.456  1.00 26.92           H
ATOM   4030  HB2 ASN A 345      34.341  30.307  67.954  1.00 29.66           H
ATOM   4031  HB3 ASN A 345      34.929  29.785  66.574  1.00 29.66           H
ATOM   4032 HD21 ASN A 345      36.396  32.911  67.595  1.00 52.50           H
ATOM   4033 HD22 ASN A 345      36.168  31.632  68.322  1.00 52.50           H
ATOM   4034  N   ASN A 346      32.685  28.064  65.819  1.00 17.55           N
ATOM   4035  CA  ASN A 346      32.563  26.636  66.118  1.00 15.03           C
ATOM   4036  C   ASN A 346      31.133  26.244  66.453  1.00 20.18           C
ATOM   4037  O   ASN A 346      30.874  25.465  67.369  1.00 21.10           O
ATOM   4038  CB  ASN A 346      33.509  26.229  67.257  1.00 17.64           C
ATOM   4039  CG  ASN A 346      34.953  26.450  66.912  1.00 22.68           C
ATOM   4040  OD1 ASN A 346      35.284  26.781  65.782  1.00 22.43           O
ATOM   4041  ND2 ASN A 346      35.829  26.219  67.875  1.00 28.15           N
ATOM   4042  H   ASN A 346      32.965  28.228  65.022  1.00 21.06           H
ATOM   4043  HA  ASN A 346      32.825  26.135  65.330  1.00 18.03           H
ATOM   4044  HB2 ASN A 346      33.303  26.757  68.044  1.00 21.17           H
ATOM   4045  HB3 ASN A 346      33.387  25.286  67.448  1.00 21.17           H
ATOM   4046 HD21 ASN A 346      36.669  26.331  67.729  1.00 33.78           H
ATOM   4047 HD22 ASN A 346      35.559  25.957  68.649  1.00 33.78           H
ATOM   4048  N   ASN A 347      30.190  26.753  65.686  1.00 18.26           N
ATOM   4049  CA  ASN A 347      28.807  26.354  65.863  1.00 16.78           C
ATOM   4050  C   ASN A 347      28.027  26.896  64.688  1.00 17.34           C
ATOM   4051  O   ASN A 347      28.564  27.626  63.863  1.00 16.72           O
ATOM   4052  CB  ASN A 347      28.209  26.867  67.160  1.00 20.09           C
ATOM   4053  CG  ASN A 347      27.124  25.971  67.689  1.00 26.17           C
ATOM   4054  OD1 ASN A 347      26.629  25.061  66.989  1.00 27.85           O
ATOM   4055  ND2 ASN A 347      26.754  26.196  68.943  1.00 33.31           N
ATOM   4056  H   ASN A 347      30.321  27.327  65.060  1.00 21.91           H
ATOM   4057  HA  ASN A 347      28.744  25.386  65.856  1.00 20.13           H
ATOM   4058  HB2 ASN A 347      28.907  26.922  67.831  1.00 24.11           H
ATOM   4059  HB3 ASN A 347      27.825  27.745  67.006  1.00 24.11           H
ATOM   4060 HD21 ASN A 347      26.138  25.716  69.302  1.00 39.97           H
ATOM   4061 HD22 ASN A 347      27.130  26.823  69.396  1.00 39.97           H
ATOM   4062  N   GLY A 348      26.756  26.522  64.620  1.00 16.46           N
ATOM   4063  CA  GLY A 348      25.913  26.954  63.523  1.00 14.21           C
ATOM   4064  C   GLY A 348      24.666  26.096  63.457  1.00 13.16           C
ATOM   4065  O   GLY A 348      24.378  25.326  64.358  1.00 14.98           O
ATOM   4066  H   GLY A 348      26.361  26.019  65.195  1.00 19.75           H
ATOM   4067  HA2 GLY A 348      25.653  27.880  63.650  1.00 17.05           H
ATOM   4068  HA3 GLY A 348      26.395  26.875  62.684  1.00 17.05           H
ATOM   4069  N   VAL A 349      23.938  26.256  62.356  1.00 14.12           N
ATOM   4070  CA  VAL A 349      22.726  25.484  62.095  1.00 13.60           C
ATOM   4071  C   VAL A 349      22.534  25.443  60.590  1.00 14.55           C
ATOM   4072  O   VAL A 349      22.883  26.395  59.894  1.00 14.37           O
ATOM   4073  CB  VAL A 349      21.487  26.095  62.799  1.00 13.44           C
ATOM   4074  CG1 VAL A 349      21.081  27.406  62.159  1.00 16.21           C
ATOM   4075  CG2 VAL A 349      20.317  25.122  62.818  1.00 16.22           C
ATOM   4076  H   VAL A 349      24.129  26.816  61.733  1.00 16.94           H
ATOM   4077  HA  VAL A 349      22.845  24.577  62.415  1.00 16.32           H
ATOM   4078  HB  VAL A 349      21.722  26.283  63.721  1.00 16.13           H
ATOM   4079 HG11 VAL A 349      20.305  27.757  62.625  1.00 19.45           H
ATOM   4080 HG12 VAL A 349      21.819  28.032  62.227  1.00 19.45           H
ATOM   4081 HG13 VAL A 349      20.864  27.248  61.227  1.00 19.45           H
ATOM   4082 HG21 VAL A 349      19.565  25.541  63.265  1.00 19.46           H
ATOM   4083 HG22 VAL A 349      20.077  24.900  61.904  1.00 19.46           H
ATOM   4084 HG23 VAL A 349      20.581  24.320  63.295  1.00 19.46           H
ATOM   4085  N   LYS A 350      22.030  24.319  60.077  1.00 13.24           N
ATOM   4086  CA  LYS A 350      21.692  24.263  58.656  1.00 13.47           C
ATOM   4087  C   LYS A 350      20.581  25.243  58.344  1.00 12.74           C
ATOM   4088  O   LYS A 350      19.588  25.332  59.075  1.00 14.13           O
ATOM   4089  CB  LYS A 350      21.256  22.841  58.273  1.00 13.06           C
ATOM   4090  CG  LYS A 350      20.890  22.705  56.809  1.00 14.57           C
ATOM   4091  CD  LYS A 350      20.439  21.273  56.537  1.00 14.80           C
ATOM   4092  CE  LYS A 350      19.880  21.060  55.130  1.00 14.77           C
ATOM   4093  NZ  LYS A 350      20.859  21.322  54.061  1.00 15.25           N1+
ATOM   4094  H   LYS A 350      21.878  23.596  60.517  1.00 15.89           H
ATOM   4095  HA  LYS A 350      22.470  24.500  58.128  1.00 16.16           H
ATOM   4096  HB2 LYS A 350      21.984  22.228  58.457  1.00 15.67           H
ATOM   4097  HB3 LYS A 350      20.478  22.598  58.799  1.00 15.67           H
ATOM   4098  HG2 LYS A 350      20.160  23.307  56.596  1.00 17.49           H
ATOM   4099  HG3 LYS A 350      21.666  22.897  56.258  1.00 17.49           H
ATOM   4100  HD2 LYS A 350      21.199  20.680  56.648  1.00 17.76           H
ATOM   4101  HD3 LYS A 350      19.744  21.039  57.172  1.00 17.76           H
ATOM   4102  HE2 LYS A 350      19.586  20.140  55.045  1.00 17.72           H
ATOM   4103  HE3 LYS A 350      19.128  21.659  54.997  1.00 17.72           H
ATOM   4104  HZ1 LYS A 350      20.484  21.185  53.266  1.00 18.30           H
ATOM   4105  HZ2 LYS A 350      21.140  22.165  54.107  1.00 18.30           H
ATOM   4106  HZ3 LYS A 350      21.558  20.779  54.150  1.00 18.30           H
ATOM   4107  N   GLY A 351      20.725  25.953  57.217  1.00 14.04           N
ATOM   4108  CA  GLY A 351      19.785  26.982  56.813  1.00 16.11           C
ATOM   4109  C   GLY A 351      19.739  27.124  55.300  1.00 15.37           C
ATOM   4110  O   GLY A 351      20.341  26.321  54.587  1.00 15.97           O
ATOM   4111  H   GLY A 351      21.376  25.847  56.665  1.00 16.84           H
ATOM   4112  HA2 GLY A 351      18.897  26.757  57.131  1.00 19.34           H
ATOM   4113  HA3 GLY A 351      20.048  27.833  57.197  1.00 19.34           H
ATOM   4114  N   PHE A 352      19.023  28.122  54.788  1.00 14.30           N
ATOM   4115  CA  PHE A 352      18.823  28.203  53.345  1.00 15.19           C
ATOM   4116  C   PHE A 352      18.488  29.630  52.965  1.00 16.53           C
ATOM   4117  O   PHE A 352      18.178  30.473  53.819  1.00 16.76           O
ATOM   4118  CB  PHE A 352      17.689  27.266  52.868  1.00 13.70           C
ATOM   4119  CG  PHE A 352      16.335  27.821  53.156  1.00 12.35           C
ATOM   4120  CD1 PHE A 352      15.793  27.722  54.418  1.00 15.41           C
ATOM   4121  CD2 PHE A 352      15.643  28.532  52.183  1.00 12.33           C
ATOM   4122  CE1 PHE A 352      14.561  28.282  54.685  1.00 12.88           C
ATOM   4123  CE2 PHE A 352      14.414  29.112  52.461  1.00 13.89           C
ATOM   4124  CZ  PHE A 352      13.881  28.981  53.730  1.00 13.93           C
ATOM   4125  H   PHE A 352      18.650  28.750  55.242  1.00 17.16           H
ATOM   4126  HA  PHE A 352      19.642  27.948  52.891  1.00 18.23           H
ATOM   4127  HB2 PHE A 352      17.764  27.139  51.909  1.00 16.44           H
ATOM   4128  HB3 PHE A 352      17.768  26.413  53.324  1.00 16.44           H
ATOM   4129  HD1 PHE A 352      16.248  27.260  55.084  1.00 18.50           H
ATOM   4130  HD2 PHE A 352      16.014  28.628  51.336  1.00 14.79           H
ATOM   4131  HE1 PHE A 352      14.197  28.199  55.537  1.00 15.45           H
ATOM   4132  HE2 PHE A 352      13.950  29.572  51.800  1.00 16.67           H
ATOM   4133  HZ  PHE A 352      13.047  29.344  53.924  1.00 16.72           H
ATOM   4134  N   SER A 353      18.529  29.888  51.658  1.00 13.22           N
ATOM   4135  CA  SER A 353      18.029  31.135  51.115  1.00 14.17           C
ATOM   4136  C   SER A 353      17.608  30.910  49.678  1.00 13.71           C
ATOM   4137  O   SER A 353      17.951  29.901  49.064  1.00 15.66           O
ATOM   4138  CB  SER A 353      19.065  32.245  51.157  1.00 14.82           C
ATOM   4139  OG  SER A 353      20.156  31.975  50.289  1.00 18.60           O
ATOM   4140  H   SER A 353      18.845  29.349  51.066  1.00 15.87           H
ATOM   4141  HA  SER A 353      17.252  31.420  51.622  1.00 17.01           H
ATOM   4142  HB2 SER A 353      18.645  33.076  50.884  1.00 17.78           H
ATOM   4143  HB3 SER A 353      19.399  32.327  52.064  1.00 17.78           H
ATOM   4144  HG  SER A 353      20.715  32.600  50.328  1.00 22.31           H
ATOM   4145  N   TYR A 354      16.844  31.867  49.160  1.00 15.93           N
ATOM   4146  CA  TYR A 354      16.559  31.988  47.730  1.00 15.11           C
ATOM   4147  C   TYR A 354      17.127  33.326  47.302  1.00 15.39           C
ATOM   4148  O   TYR A 354      16.737  34.361  47.847  1.00 15.40           O
ATOM   4149  CB  TYR A 354      15.058  31.902  47.444  1.00 12.79           C
ATOM   4150  CG  TYR A 354      14.580  30.471  47.499  1.00 12.76           C
ATOM   4151  CD1 TYR A 354      14.675  29.650  46.395  1.00 14.13           C
ATOM   4152  CD2 TYR A 354      14.106  29.937  48.678  1.00 15.91           C
ATOM   4153  CE1 TYR A 354      14.264  28.337  46.438  1.00 14.75           C
ATOM   4154  CE2 TYR A 354      13.704  28.623  48.747  1.00 13.25           C
ATOM   4155  CZ  TYR A 354      13.781  27.819  47.619  1.00 13.93           C
ATOM   4156  OH  TYR A 354      13.386  26.493  47.657  1.00 13.04           O
ATOM   4157  H   TYR A 354      16.467  32.479  49.633  1.00 19.12           H
ATOM   4158  HA  TYR A 354      17.013  31.283  47.242  1.00 18.13           H
ATOM   4159  HB2 TYR A 354      14.574  32.412  48.112  1.00 15.34           H
ATOM   4160  HB3 TYR A 354      14.879  32.250  46.557  1.00 15.34           H
ATOM   4161  HD1 TYR A 354      15.000  29.999  45.596  1.00 16.95           H
ATOM   4162  HD2 TYR A 354      14.052  30.474  49.436  1.00 19.09           H
ATOM   4163  HE1 TYR A 354      14.326  27.800  45.681  1.00 17.70           H
ATOM   4164  HE2 TYR A 354      13.374  28.278  49.544  1.00 15.91           H
ATOM   4165  HH  TYR A 354      13.113  26.297  48.427  1.00 15.65           H
ATOM   4166  N   LEU A 355      18.051  33.298  46.348  1.00 15.44           N
ATOM   4167  CA  LEU A 355      18.887  34.448  45.996  1.00 15.86           C
ATOM   4168  C   LEU A 355      18.605  34.757  44.530  1.00 18.87           C
ATOM   4169  O   LEU A 355      19.123  34.081  43.635  1.00 20.49           O
ATOM   4170  CB  LEU A 355      20.370  34.145  46.243  1.00 17.79           C
ATOM   4171  CG  LEU A 355      20.732  33.732  47.672  1.00 16.51           C
ATOM   4172  CD1 LEU A 355      22.176  33.213  47.732  1.00 19.43           C
ATOM   4173  CD2 LEU A 355      20.532  34.889  48.668  1.00 17.27           C
ATOM   4174  H   LEU A 355      18.219  32.602  45.872  1.00 18.53           H
ATOM   4175  HA  LEU A 355      18.632  35.216  46.532  1.00 19.04           H
ATOM   4176  HB2 LEU A 355      20.637  33.421  45.655  1.00 21.34           H
ATOM   4177  HB3 LEU A 355      20.885  34.940  46.031  1.00 21.34           H
ATOM   4178  HG  LEU A 355      20.147  33.007  47.942  1.00 19.81           H
ATOM   4179 HD11 LEU A 355      22.382  32.958  48.645  1.00 23.32           H
ATOM   4180 HD12 LEU A 355      22.259  32.444  47.146  1.00 23.32           H
ATOM   4181 HD13 LEU A 355      22.776  33.918  47.441  1.00 23.32           H
ATOM   4182 HD21 LEU A 355      20.772  34.584  49.557  1.00 20.73           H
ATOM   4183 HD22 LEU A 355      21.101  35.631  48.407  1.00 20.73           H
ATOM   4184 HD23 LEU A 355      19.602  35.163  48.651  1.00 20.73           H
ATOM   4185  N   ASP A 356      17.770  35.756  44.288  1.00 15.66           N
ATOM   4186  CA  ASP A 356      17.195  35.978  42.976  1.00 18.61           C
ATOM   4187  C   ASP A 356      16.936  37.475  42.816  1.00 19.80           C
ATOM   4188  O   ASP A 356      15.829  37.910  42.562  1.00 18.15           O
ATOM   4189  CB  ASP A 356      15.930  35.131  42.839  1.00 20.57           C
ATOM   4190  CG  ASP A 356      15.344  35.141  41.424  1.00 23.60           C
ATOM   4191  OD1 ASP A 356      14.105  35.193  41.288  1.00 22.77           O
ATOM   4192  OD2 ASP A 356      16.107  35.133  40.449  1.00 23.52           O1-
ATOM   4193  H   ASP A 356      17.518  36.327  44.879  1.00 18.80           H
ATOM   4194  HA  ASP A 356      17.826  35.701  42.293  1.00 22.33           H
ATOM   4195  HB2 ASP A 356      16.140  34.213  43.068  1.00 24.69           H
ATOM   4196  HB3 ASP A 356      15.254  35.476  43.443  1.00 24.69           H
ATOM   4197  N   GLY A 357      17.995  38.283  42.974  1.00 21.03           N
ATOM   4198  CA  GLY A 357      17.861  39.730  42.811  1.00 22.82           C
ATOM   4199  C   GLY A 357      16.912  40.323  43.826  1.00 19.22           C
ATOM   4200  O   GLY A 357      17.023  40.086  45.037  1.00 17.84           O
ATOM   4201  H   GLY A 357      18.789  38.018  43.172  1.00 25.23           H
ATOM   4202  HA2 GLY A 357      18.729  40.151  42.917  1.00 27.38           H
ATOM   4203  HA3 GLY A 357      17.527  39.928  41.922  1.00 27.38           H
ATOM   4204  N   VAL A 358      15.964  41.139  43.356  1.00 18.44           N
ATOM   4205  CA  VAL A 358      15.022  41.710  44.311  1.00 16.51           C
ATOM   4206  C   VAL A 358      14.110  40.631  44.883  1.00 17.34           C
ATOM   4207  O   VAL A 358      13.586  40.796  45.985  1.00 21.06           O
ATOM   4208  CB  VAL A 358      14.186  42.858  43.700  1.00 21.45           C
ATOM   4209  CG1 VAL A 358      15.093  44.029  43.349  1.00 17.58           C
ATOM   4210  CG2 VAL A 358      13.422  42.405  42.494  1.00 25.79           C
ATOM   4211  H   VAL A 358      15.851  41.366  42.534  1.00 22.12           H
ATOM   4212  HA  VAL A 358      15.527  42.083  45.050  1.00 19.82           H
ATOM   4213  HB  VAL A 358      13.545  43.165  44.360  1.00 25.74           H
ATOM   4214 HG11 VAL A 358      14.555  44.741  42.967  1.00 21.09           H
ATOM   4215 HG12 VAL A 358      15.531  44.342  44.156  1.00 21.09           H
ATOM   4216 HG13 VAL A 358      15.755  43.733  42.705  1.00 21.09           H
ATOM   4217 HG21 VAL A 358      12.913  43.153  42.144  1.00 30.94           H
ATOM   4218 HG22 VAL A 358      14.049  42.088  41.825  1.00 30.94           H
ATOM   4219 HG23 VAL A 358      12.822  41.688  42.752  1.00 30.94           H
ATOM   4220  N   ASN A 359      13.975  39.499  44.195  1.00 16.83           N
ATOM   4221  CA  ASN A 359      13.164  38.369  44.647  1.00 15.21           C
ATOM   4222  C   ASN A 359      13.966  37.459  45.580  1.00 18.65           C
ATOM   4223  O   ASN A 359      13.968  36.243  45.433  1.00 23.00           O
ATOM   4224  CB  ASN A 359      12.676  37.598  43.437  1.00 15.52           C
ATOM   4225  CG  ASN A 359      11.633  36.557  43.763  1.00 17.77           C
ATOM   4226  OD1 ASN A 359      10.709  36.793  44.545  1.00 19.32           O
ATOM   4227  ND2 ASN A 359      11.742  35.403  43.107  1.00 17.35           N
ATOM   4228  H   ASN A 359      14.358  39.358  43.438  1.00 20.19           H
ATOM   4229  HA  ASN A 359      12.392  38.701  45.131  1.00 18.25           H
ATOM   4230  HB2 ASN A 359      12.286  38.222  42.805  1.00 18.62           H
ATOM   4231  HB3 ASN A 359      13.431  37.145  43.029  1.00 18.62           H
ATOM   4232 HD21 ASN A 359      11.176  34.771  43.251  1.00 20.82           H
ATOM   4233 HD22 ASN A 359      12.377  35.289  42.539  1.00 20.82           H
ATOM   4234  N   THR A 360      14.663  38.058  46.538  1.00 15.03           N
ATOM   4235  CA  THR A 360      15.535  37.347  47.450  1.00 15.94           C
ATOM   4236  C   THR A 360      14.900  37.279  48.833  1.00 18.34           C
ATOM   4237  O   THR A 360      14.531  38.310  49.412  1.00 16.36           O
ATOM   4238  CB  THR A 360      16.905  38.025  47.545  1.00 13.00           C
ATOM   4239  OG1 THR A 360      17.602  37.880  46.313  1.00 16.96           O
ATOM   4240  CG2 THR A 360      17.737  37.411  48.647  1.00 16.63           C
ATOM   4241  H   THR A 360      14.644  38.906  46.680  1.00 18.03           H
ATOM   4242  HA  THR A 360      15.664  36.441  47.130  1.00 19.13           H
ATOM   4243  HB  THR A 360      16.786  38.968  47.739  1.00 15.60           H
ATOM   4244  HG1 THR A 360      17.163  38.235  45.691  1.00 20.35           H
ATOM   4245 HG21 THR A 360      18.600  37.850  48.695  1.00 19.96           H
ATOM   4246 HG22 THR A 360      17.284  37.512  49.499  1.00 19.96           H
ATOM   4247 HG23 THR A 360      17.873  36.466  48.473  1.00 19.96           H
ATOM   4248  N   TRP A 361      14.852  36.075  49.385  1.00 15.16           N
ATOM   4249  CA  TRP A 361      14.312  35.831  50.721  1.00 14.64           C
ATOM   4250  C   TRP A 361      15.276  34.950  51.506  1.00 15.70           C
ATOM   4251  O   TRP A 361      15.740  33.922  51.000  1.00 15.60           O
ATOM   4252  CB  TRP A 361      12.931  35.163  50.640  1.00 15.15           C
ATOM   4253  CG  TRP A 361      11.777  36.038  50.204  1.00 12.93           C
ATOM   4254  CD1 TRP A 361      11.457  36.419  48.932  1.00 15.23           C
ATOM   4255  CD2 TRP A 361      10.749  36.567  51.048  1.00 15.12           C
ATOM   4256  NE1 TRP A 361      10.301  37.152  48.939  1.00 15.33           N
ATOM   4257  CE2 TRP A 361       9.848  37.261  50.222  1.00 16.13           C
ATOM   4258  CE3 TRP A 361      10.511  36.527  52.423  1.00 17.02           C
ATOM   4259  CZ2 TRP A 361       8.715  37.907  50.725  1.00 18.21           C
ATOM   4260  CZ3 TRP A 361       9.402  37.178  52.928  1.00 15.53           C
ATOM   4261  CH2 TRP A 361       8.503  37.846  52.067  1.00 15.42           C
ATOM   4262  H   TRP A 361      15.134  35.362  48.996  1.00 18.19           H
ATOM   4263  HA  TRP A 361      14.217  36.675  51.189  1.00 17.57           H
ATOM   4264  HB2 TRP A 361      12.987  34.427  50.011  1.00 18.18           H
ATOM   4265  HB3 TRP A 361      12.711  34.816  51.519  1.00 18.18           H
ATOM   4266  HD1 TRP A 361      11.941  36.195  48.170  1.00 18.28           H
ATOM   4267  HE1 TRP A 361       9.922  37.493  48.247  1.00 18.40           H
ATOM   4268  HE3 TRP A 361      11.086  36.065  52.989  1.00 20.42           H
ATOM   4269  HZ2 TRP A 361       8.137  38.374  50.165  1.00 21.86           H
ATOM   4270  HZ3 TRP A 361       9.226  37.147  53.841  1.00 18.63           H
ATOM   4271  HH2 TRP A 361       7.770  38.288  52.431  1.00 18.51           H
ATOM   4272  N   LEU A 362      15.542  35.339  52.755  1.00 17.16           N
ATOM   4273  CA  LEU A 362      16.421  34.630  53.675  1.00 17.42           C
ATOM   4274  C   LEU A 362      15.610  34.059  54.832  1.00 15.14           C
ATOM   4275  O   LEU A 362      14.757  34.751  55.386  1.00 15.76           O
ATOM   4276  CB  LEU A 362      17.476  35.572  54.263  1.00 15.02           C
ATOM   4277  CG  LEU A 362      18.151  36.555  53.304  1.00 14.77           C
ATOM   4278  CD1 LEU A 362      19.216  37.350  54.026  1.00 16.48           C
ATOM   4279  CD2 LEU A 362      18.768  35.784  52.126  1.00 20.75           C
ATOM   4280  H   LEU A 362      15.204  36.049  53.103  1.00 20.59           H
ATOM   4281  HA  LEU A 362      16.868  33.903  53.214  1.00 20.91           H
ATOM   4282  HB2 LEU A 362      17.054  36.098  54.960  1.00 18.03           H
ATOM   4283  HB3 LEU A 362      18.178  35.029  54.655  1.00 18.03           H
ATOM   4284  HG  LEU A 362      17.490  37.172  52.955  1.00 17.73           H
ATOM   4285 HD11 LEU A 362      19.629  37.965  53.399  1.00 19.77           H
ATOM   4286 HD12 LEU A 362      18.803  37.844  54.751  1.00 19.77           H
ATOM   4287 HD13 LEU A 362      19.882  36.739  54.378  1.00 19.77           H
ATOM   4288 HD21 LEU A 362      19.193  36.414  51.524  1.00 24.90           H
ATOM   4289 HD22 LEU A 362      19.425  35.158  52.468  1.00 24.90           H
ATOM   4290 HD23 LEU A 362      18.065  35.304  51.661  1.00 24.90           H
ATOM   4291  N   GLY A 363      15.892  32.822  55.217  1.00 15.36           N
ATOM   4292  CA  GLY A 363      15.369  32.271  56.451  1.00 14.42           C
ATOM   4293  C   GLY A 363      16.373  32.434  57.580  1.00 14.13           C
ATOM   4294  O   GLY A 363      17.592  32.391  57.362  1.00 15.15           O
ATOM   4295  H   GLY A 363      16.391  32.278  54.775  1.00 18.43           H
ATOM   4296  HA2 GLY A 363      14.548  32.728  56.694  1.00 17.30           H
ATOM   4297  HA3 GLY A 363      15.178  31.327  56.335  1.00 17.30           H
ATOM   4298  N   ARG A 364      15.858  32.586  58.800  1.00 14.82           N
ATOM   4299  CA  ARG A 364      16.716  32.504  59.976  1.00 16.51           C
ATOM   4300  C   ARG A 364      15.886  32.264  61.234  1.00 17.42           C
ATOM   4301  O   ARG A 364      14.669  32.506  61.266  1.00 15.05           O
ATOM   4302  CB  ARG A 364      17.563  33.771  60.151  1.00 15.75           C
ATOM   4303  CG  ARG A 364      16.779  35.010  60.557  1.00 15.32           C
ATOM   4304  CD  ARG A 364      17.768  36.156  60.719  1.00 16.09           C
ATOM   4305  NE  ARG A 364      17.164  37.460  60.996  1.00 17.14           N
ATOM   4306  CZ  ARG A 364      17.881  38.577  61.179  1.00 18.67           C
ATOM   4307  NH1 ARG A 364      17.278  39.743  61.416  1.00 20.16           N
ATOM   4308  NH2 ARG A 364      19.214  38.531  61.123  1.00 17.49           N1+
ATOM   4309  H   ARG A 364      15.028  32.735  58.971  1.00 17.79           H
ATOM   4310  HA  ARG A 364      17.321  31.753  59.871  1.00 19.82           H
ATOM   4311  HB2 ARG A 364      18.228  33.606  60.838  1.00 18.90           H
ATOM   4312  HB3 ARG A 364      18.004  33.966  59.310  1.00 18.90           H
ATOM   4313  HG2 ARG A 364      16.140  35.241  59.864  1.00 18.38           H
ATOM   4314  HG3 ARG A 364      16.332  34.857  61.405  1.00 18.38           H
ATOM   4315  HD2 ARG A 364      18.364  35.947  61.455  1.00 19.31           H
ATOM   4316  HD3 ARG A 364      18.280  36.239  59.899  1.00 19.31           H
ATOM   4317  HE  ARG A 364      16.327  37.482  61.194  1.00 20.57           H
ATOM   4318 HH11 ARG A 364      16.420  39.783  61.457  1.00 24.20           H
ATOM   4319 HH12 ARG A 364      17.748  40.453  61.537  1.00 24.20           H
ATOM   4320 HH21 ARG A 364      19.613  37.785  60.967  1.00 20.99           H
ATOM   4321 HH22 ARG A 364      19.674  39.248  61.241  1.00 20.99           H
ATOM   4322  N   THR A 365      16.572  31.757  62.264  1.00 17.45           N
ATOM   4323  CA  THR A 365      16.009  31.733  63.606  1.00 17.89           C
ATOM   4324  C   THR A 365      15.794  33.172  64.046  1.00 16.67           C
ATOM   4325  O   THR A 365      16.506  34.087  63.622  1.00 17.65           O
ATOM   4326  CB  THR A 365      16.938  31.013  64.603  1.00 18.84           C
ATOM   4327  OG1 THR A 365      18.155  31.758  64.731  1.00 18.98           O
ATOM   4328  CG2 THR A 365      17.257  29.577  64.143  1.00 17.29           C
ATOM   4329  H   THR A 365      17.362  31.423  62.207  1.00 20.93           H
ATOM   4330  HA  THR A 365      15.152  31.279  63.595  1.00 21.47           H
ATOM   4331  HB  THR A 365      16.502  30.964  65.468  1.00 22.60           H
ATOM   4332  HG1 THR A 365      17.990  32.532  65.012  1.00 22.77           H
ATOM   4333 HG21 THR A 365      17.842  29.145  64.786  1.00 20.74           H
ATOM   4334 HG22 THR A 365      16.437  29.064  64.069  1.00 20.74           H
ATOM   4335 HG23 THR A 365      17.697  29.596  63.279  1.00 20.74           H
ATOM   4336  N   ILE A 366      14.781  33.379  64.883  1.00 16.42           N
ATOM   4337  CA  ILE A 366      14.582  34.703  65.451  1.00 18.73           C
ATOM   4338  C   ILE A 366      15.629  34.975  66.523  1.00 18.15           C
ATOM   4339  O   ILE A 366      16.225  36.054  66.564  1.00 18.64           O
ATOM   4340  CB  ILE A 366      13.153  34.831  65.996  1.00 18.82           C
ATOM   4341  CG1 ILE A 366      12.148  34.712  64.836  1.00 19.36           C
ATOM   4342  CG2 ILE A 366      12.988  36.173  66.729  1.00 23.32           C
ATOM   4343  CD1 ILE A 366      10.700  34.596  65.270  1.00 18.90           C
ATOM   4344  H   ILE A 366      14.210  32.785  65.130  1.00 19.70           H
ATOM   4345  HA  ILE A 366      14.693  35.365  64.751  1.00 22.48           H
ATOM   4346  HB  ILE A 366      12.992  34.110  66.625  1.00 22.59           H
ATOM   4347 HG12 ILE A 366      12.225  35.501  64.276  1.00 23.23           H
ATOM   4348 HG13 ILE A 366      12.364  33.922  64.318  1.00 23.23           H
ATOM   4349 HG21 ILE A 366      12.081  36.239  67.066  1.00 27.98           H
ATOM   4350 HG22 ILE A 366      13.619  36.210  67.464  1.00 27.98           H
ATOM   4351 HG23 ILE A 366      13.163  36.896  66.106  1.00 27.98           H
ATOM   4352 HD11 ILE A 366      10.139  34.527  64.481  1.00 22.67           H
ATOM   4353 HD12 ILE A 366      10.598  33.804  65.820  1.00 22.67           H
ATOM   4354 HD13 ILE A 366      10.459  35.386  65.778  1.00 22.67           H
ATOM   4355  N   SER A 367      15.839  34.021  67.422  1.00 20.78           N
ATOM   4356  CA  SER A 367      16.864  34.171  68.450  1.00 20.07           C
ATOM   4357  C   SER A 367      18.256  34.228  67.838  1.00 21.52           C
ATOM   4358  O   SER A 367      18.563  33.509  66.882  1.00 18.52           O
ATOM   4359  CB  SER A 367      16.793  33.009  69.426  1.00 17.58           C
ATOM   4360  OG  SER A 367      17.853  33.076  70.347  1.00 20.48           O
ATOM   4361  H   SER A 367      15.404  33.280  67.460  1.00 24.93           H
ATOM   4362  HA  SER A 367      16.711  34.993  68.942  1.00 24.08           H
ATOM   4363  HB2 SER A 367      15.952  33.049  69.907  1.00 21.10           H
ATOM   4364  HB3 SER A 367      16.855  32.176  68.932  1.00 21.10           H
ATOM   4365  HG  SER A 367      17.808  32.431  70.884  1.00 24.57           H
ATOM   4366  N   ILE A 368      19.124  35.088  68.403  1.00 19.60           N
ATOM   4367  CA  ILE A 368      20.531  35.061  68.001  1.00 18.09           C
ATOM   4368  C   ILE A 368      21.328  34.046  68.802  1.00 19.01           C
ATOM   4369  O   ILE A 368      22.483  33.748  68.449  1.00 17.99           O
ATOM   4370  CB  ILE A 368      21.219  36.439  68.129  1.00 17.84           C
ATOM   4371  CG1 ILE A 368      21.312  36.889  69.602  1.00 21.96           C
ATOM   4372  CG2 ILE A 368      20.469  37.471  67.298  1.00 17.10           C
ATOM   4373  CD1 ILE A 368      22.250  38.066  69.826  1.00 22.85           C
ATOM   4374  H   ILE A 368      18.926  35.675  69.000  1.00 23.52           H
ATOM   4375  HA  ILE A 368      20.577  34.798  67.069  1.00 21.71           H
ATOM   4376  HB  ILE A 368      22.120  36.362  67.778  1.00 21.41           H
ATOM   4377 HG12 ILE A 368      20.429  37.152  69.905  1.00 26.36           H
ATOM   4378 HG13 ILE A 368      21.636  36.146  70.136  1.00 26.36           H
ATOM   4379 HG21 ILE A 368      20.912  38.330  67.387  1.00 20.53           H
ATOM   4380 HG22 ILE A 368      20.474  37.191  66.369  1.00 20.53           H
ATOM   4381 HG23 ILE A 368      19.557  37.533  67.620  1.00 20.53           H
ATOM   4382 HD11 ILE A 368      22.256  38.290  70.769  1.00 27.42           H
ATOM   4383 HD12 ILE A 368      23.143  37.817  69.539  1.00 27.42           H
ATOM   4384 HD13 ILE A 368      21.935  38.823  69.308  1.00 27.42           H
ATOM   4385  N   ALA A 369      20.750  33.484  69.862  1.00 19.89           N
ATOM   4386  CA  ALA A 369      21.493  32.625  70.768  1.00 20.01           C
ATOM   4387  C   ALA A 369      21.134  31.152  70.667  1.00 17.91           C
ATOM   4388  O   ALA A 369      21.967  30.313  70.996  1.00 19.71           O
ATOM   4389  CB  ALA A 369      21.255  33.067  72.215  1.00 21.21           C
ATOM   4390  H   ALA A 369      19.924  33.587  70.077  1.00 23.87           H
ATOM   4391  HA  ALA A 369      22.441  32.714  70.579  1.00 24.01           H
ATOM   4392  HB1 ALA A 369      21.756  32.486  72.809  1.00 25.45           H
ATOM   4393  HB2 ALA A 369      21.554  33.984  72.318  1.00 25.45           H
ATOM   4394  HB3 ALA A 369      20.307  33.004  72.412  1.00 25.45           H
ATOM   4395  N   SER A 370      19.902  30.821  70.281  1.00 19.45           N
ATOM   4396  CA  SER A 370      19.435  29.444  70.331  1.00 19.58           C
ATOM   4397  C   SER A 370      18.542  29.173  69.125  1.00 15.59           C
ATOM   4398  O   SER A 370      18.141  30.088  68.396  1.00 17.03           O
ATOM   4399  CB  SER A 370      18.686  29.173  71.635  1.00 24.61           C
ATOM   4400  OG  SER A 370      17.422  29.786  71.603  1.00 29.17           O
ATOM   4401  H   SER A 370      19.318  31.380  69.986  1.00 23.34           H
ATOM   4402  HA  SER A 370      20.196  28.845  70.287  1.00 23.50           H
ATOM   4403  HB2 SER A 370      18.572  28.216  71.744  1.00 29.53           H
ATOM   4404  HB3 SER A 370      19.197  29.535  72.376  1.00 29.53           H
ATOM   4405  HG  SER A 370      17.012  29.637  72.320  1.00 35.01           H
ATOM   4406  N   ARG A 371      18.250  27.884  68.908  1.00 16.89           N
ATOM   4407  CA  ARG A 371      17.426  27.444  67.783  1.00 16.17           C
ATOM   4408  C   ARG A 371      15.960  27.612  68.160  1.00 16.16           C
ATOM   4409  O   ARG A 371      15.229  26.654  68.417  1.00 18.53           O
ATOM   4410  CB  ARG A 371      17.755  26.005  67.422  1.00 15.84           C
ATOM   4411  CG  ARG A 371      19.217  25.837  66.999  1.00 18.92           C
ATOM   4412  CD  ARG A 371      19.636  24.386  66.879  1.00 17.78           C
ATOM   4413  NE  ARG A 371      20.926  24.299  66.223  1.00 16.93           N
ATOM   4414  CZ  ARG A 371      21.501  23.156  65.856  1.00 19.23           C
ATOM   4415  NH1 ARG A 371      22.660  23.178  65.217  1.00 14.95           N
ATOM   4416  NH2 ARG A 371      20.931  21.996  66.155  1.00 16.21           N
ATOM   4417  H   ARG A 371      18.522  27.239  69.409  1.00 20.26           H
ATOM   4418  HA  ARG A 371      17.610  28.002  67.011  1.00 19.40           H
ATOM   4419  HB2 ARG A 371      17.193  25.725  66.683  1.00 19.00           H
ATOM   4420  HB3 ARG A 371      17.598  25.439  68.194  1.00 19.00           H
ATOM   4421  HG2 ARG A 371      19.787  26.260  67.660  1.00 22.71           H
ATOM   4422  HG3 ARG A 371      19.344  26.258  66.134  1.00 22.71           H
ATOM   4423  HD2 ARG A 371      18.985  23.902  66.346  1.00 21.34           H
ATOM   4424  HD3 ARG A 371      19.712  23.995  67.763  1.00 21.34           H
ATOM   4425  HE  ARG A 371      21.366  25.028  66.103  1.00 20.32           H
ATOM   4426 HH11 ARG A 371      23.038  23.930  65.038  1.00 17.94           H
ATOM   4427 HH21 ARG A 371      21.311  21.259  65.928  1.00 19.45           H
ATOM   4428 HH22 ARG A 371      20.173  21.982  66.561  1.00 19.45           H
ATOM   4429  N   SER A 372      15.555  28.880  68.211  1.00 16.58           N
ATOM   4430  CA  SER A 372      14.256  29.317  68.686  1.00 16.49           C
ATOM   4431  C   SER A 372      13.684  30.292  67.665  1.00 13.08           C
ATOM   4432  O   SER A 372      14.379  31.210  67.203  1.00 16.22           O
ATOM   4433  CB  SER A 372      14.362  29.975  70.108  1.00 19.04           C
ATOM   4434  OG  SER A 372      13.120  30.523  70.482  0.42 27.76           O
ATOM   4435  H   SER A 372      16.050  29.536  67.958  1.00 19.89           H
ATOM   4436  HA  SER A 372      13.661  28.553  68.747  1.00 19.78           H
ATOM   4437  HB2 SER A 372      14.618  29.298  70.754  1.00 22.85           H
ATOM   4438  HB3 SER A 372      15.026  30.681  70.083  1.00 22.85           H
ATOM   4439  HG  SER A 372      12.886  31.110  69.928  0.00 33.31           H
ATOM   4440  N   GLY A 373      12.443  30.064  67.281  1.00 15.30           N
ATOM   4441  CA  GLY A 373      11.780  30.869  66.284  1.00 15.56           C
ATOM   4442  C   GLY A 373      12.265  30.638  64.864  1.00 16.75           C
ATOM   4443  O   GLY A 373      13.318  30.032  64.620  1.00 15.69           O
ATOM   4444  H   GLY A 373      11.953  29.431  67.593  1.00 18.36           H
ATOM   4445  HA2 GLY A 373      10.828  30.684  66.310  1.00 18.67           H
ATOM   4446  HA3 GLY A 373      11.910  31.807  66.496  1.00 18.67           H
ATOM   4447  N   TYR A 374      11.504  31.157  63.913  1.00 15.42           N
ATOM   4448  CA  TYR A 374      11.927  31.120  62.521  1.00 16.11           C
ATOM   4449  C   TYR A 374      11.177  32.182  61.749  1.00 13.95           C
ATOM   4450  O   TYR A 374       9.957  32.322  61.884  1.00 14.27           O
ATOM   4451  CB  TYR A 374      11.690  29.747  61.878  1.00 13.68           C
ATOM   4452  CG  TYR A 374      12.660  29.541  60.765  1.00 13.99           C
ATOM   4453  CD1 TYR A 374      12.352  29.944  59.455  1.00 14.67           C
ATOM   4454  CD2 TYR A 374      13.926  29.023  61.017  1.00 17.47           C
ATOM   4455  CE1 TYR A 374      13.261  29.799  58.439  1.00 12.79           C
ATOM   4456  CE2 TYR A 374      14.833  28.880  59.995  1.00 13.57           C
ATOM   4457  CZ  TYR A 374      14.498  29.279  58.719  1.00 14.36           C
ATOM   4458  OH  TYR A 374      15.422  29.141  57.689  1.00 15.83           O
ATOM   4459  H   TYR A 374      10.743  31.536  64.044  1.00 18.51           H
ATOM   4460  HA  TYR A 374      12.875  31.319  62.470  1.00 19.33           H
ATOM   4461  HB2 TYR A 374      11.824  29.050  62.539  1.00 16.41           H
ATOM   4462  HB3 TYR A 374      10.791  29.707  61.517  1.00 16.41           H
ATOM   4463  HD1 TYR A 374      11.515  30.307  59.272  1.00 17.61           H
ATOM   4464  HD2 TYR A 374      14.157  28.765  61.880  1.00 20.97           H
ATOM   4465  HE1 TYR A 374      13.046  30.063  57.574  1.00 15.35           H
ATOM   4466  HE2 TYR A 374      15.677  28.528  60.167  1.00 16.29           H
ATOM   4467  HH  TYR A 374      15.090  29.411  56.967  1.00 18.99           H
ATOM   4468  N   GLU A 375      11.903  32.901  60.907  1.00 17.64           N
ATOM   4469  CA  GLU A 375      11.291  33.934  60.103  1.00 14.44           C
ATOM   4470  C   GLU A 375      11.893  33.951  58.710  1.00 16.30           C
ATOM   4471  O   GLU A 375      13.047  33.551  58.503  1.00 15.82           O
ATOM   4472  CB  GLU A 375      11.464  35.319  60.742  1.00 14.49           C
ATOM   4473  CG  GLU A 375      12.888  35.780  60.802  1.00 15.22           C
ATOM   4474  CD  GLU A 375      13.048  37.121  61.502  1.00 19.77           C
ATOM   4475  OE1 GLU A 375      12.023  37.751  61.833  1.00 20.26           O
ATOM   4476  OE2 GLU A 375      14.214  37.533  61.710  1.00 18.14           O1-
ATOM   4477  H   GLU A 375      12.750  32.809  60.786  1.00 21.17           H
ATOM   4478  HA  GLU A 375      10.342  33.754  60.021  1.00 17.33           H
ATOM   4479  HB2 GLU A 375      10.963  35.968  60.224  1.00 17.38           H
ATOM   4480  HB3 GLU A 375      11.123  35.289  61.650  1.00 17.38           H
ATOM   4481  HG2 GLU A 375      13.411  35.124  61.289  1.00 18.26           H
ATOM   4482  HG3 GLU A 375      13.228  35.871  59.898  1.00 18.26           H
ATOM   4483  N   MET A 376      11.082  34.411  57.761  1.00 15.21           N
ATOM   4484  CA  MET A 376      11.530  34.715  56.410  1.00 17.18           C
ATOM   4485  C   MET A 376      11.609  36.222  56.231  1.00 14.29           C
ATOM   4486  O   MET A 376      10.672  36.945  56.602  1.00 18.60           O
ATOM   4487  CB  MET A 376      10.579  34.129  55.366  1.00 16.82           C
ATOM   4488  CG  MET A 376      10.483  32.595  55.355  1.00 16.78           C
ATOM   4489  SD  MET A 376      12.074  31.780  55.135  1.00 15.29           S
ATOM   4490  CE  MET A 376      12.529  32.429  53.529  1.00 17.01           C
ATOM   4491  H   MET A 376      10.243  34.558  57.882  1.00 18.26           H
ATOM   4492  HA  MET A 376      12.409  34.329  56.270  1.00 20.62           H
ATOM   4493  HB2 MET A 376       9.688  34.475  55.532  1.00 20.19           H
ATOM   4494  HB3 MET A 376      10.877  34.409  54.486  1.00 20.19           H
ATOM   4495  HG2 MET A 376      10.111  32.298  56.200  1.00 20.14           H
ATOM   4496  HG3 MET A 376       9.905  32.322  54.626  1.00 20.14           H
ATOM   4497  HE1 MET A 376      13.391  32.065  53.275  1.00 20.41           H
ATOM   4498  HE2 MET A 376      11.856  32.170  52.881  1.00 20.41           H
ATOM   4499  HE3 MET A 376      12.581  33.397  53.583  1.00 20.41           H
ATOM   4500  N   LEU A 377      12.707  36.685  55.647  1.00 15.62           N
ATOM   4501  CA  LEU A 377      12.929  38.104  55.384  1.00 15.60           C
ATOM   4502  C   LEU A 377      13.231  38.299  53.908  1.00 15.24           C
ATOM   4503  O   LEU A 377      14.117  37.635  53.357  1.00 17.42           O
ATOM   4504  CB  LEU A 377      14.084  38.643  56.229  1.00 14.77           C
ATOM   4505  CG  LEU A 377      13.841  38.645  57.742  1.00 15.58           C
ATOM   4506  CD1 LEU A 377      15.079  39.013  58.521  1.00 22.08           C
ATOM   4507  CD2 LEU A 377      12.704  39.611  58.064  1.00 22.25           C
ATOM   4508  H   LEU A 377      13.356  36.185  55.386  1.00 18.74           H
ATOM   4509  HA  LEU A 377      12.127  38.603  55.603  1.00 18.72           H
ATOM   4510  HB2 LEU A 377      14.869  38.098  56.061  1.00 17.73           H
ATOM   4511  HB3 LEU A 377      14.260  39.558  55.961  1.00 17.73           H
ATOM   4512  HG  LEU A 377      13.567  37.757  58.018  1.00 18.69           H
ATOM   4513 HD11 LEU A 377      14.871  38.999  59.468  1.00 26.50           H
ATOM   4514 HD12 LEU A 377      15.777  38.369  58.326  1.00 26.50           H
ATOM   4515 HD13 LEU A 377      15.365  39.902  58.257  1.00 26.50           H
ATOM   4516 HD21 LEU A 377      12.552  39.611  59.022  1.00 26.70           H
ATOM   4517 HD22 LEU A 377      12.952  40.501  57.769  1.00 26.70           H
ATOM   4518 HD23 LEU A 377      11.902  39.321  57.602  1.00 26.70           H
ATOM   4519  N   LYS A 378      12.516  39.240  53.289  1.00 15.54           N
ATOM   4520  CA  LYS A 378      12.802  39.653  51.922  1.00 15.64           C
ATOM   4521  C   LYS A 378      13.915  40.677  51.977  1.00 16.59           C
ATOM   4522  O   LYS A 378      13.748  41.731  52.592  1.00 15.99           O
ATOM   4523  CB  LYS A 378      11.568  40.243  51.258  1.00 12.38           C
ATOM   4524  CG  LYS A 378      11.764  40.548  49.773  1.00 13.27           C
ATOM   4525  CD  LYS A 378      10.501  41.136  49.145  1.00 18.04           C
ATOM   4526  CE  LYS A 378      10.765  41.491  47.695  1.00 19.71           C
ATOM   4527  NZ  LYS A 378       9.645  42.279  47.118  1.00 17.72           N1+
ATOM   4528  H   LYS A 378      11.854  39.656  53.647  1.00 18.65           H
ATOM   4529  HA  LYS A 378      13.102  38.891  51.403  1.00 18.77           H
ATOM   4530  HB2 LYS A 378      10.836  39.611  51.338  1.00 14.86           H
ATOM   4531  HB3 LYS A 378      11.337  41.073  51.705  1.00 14.86           H
ATOM   4532  HG2 LYS A 378      12.481  41.193  49.671  1.00 15.92           H
ATOM   4533  HG3 LYS A 378      11.982  39.728  49.304  1.00 15.92           H
ATOM   4534  HD2 LYS A 378       9.786  40.481  49.178  1.00 21.65           H
ATOM   4535  HD3 LYS A 378      10.246  41.943  49.620  1.00 21.65           H
ATOM   4536  HE2 LYS A 378      11.573  42.024  47.638  1.00 23.65           H
ATOM   4537  HE3 LYS A 378      10.862  40.676  47.178  1.00 23.65           H
ATOM   4538  HZ1 LYS A 378       9.819  42.477  46.268  1.00 21.27           H
ATOM   4539  HZ2 LYS A 378       8.890  41.809  47.157  1.00 21.27           H
ATOM   4540  HZ3 LYS A 378       9.538  43.035  47.575  1.00 21.27           H
ATOM   4541  N   VAL A 379      15.057  40.351  51.387  1.00 16.82           N
ATOM   4542  CA  VAL A 379      16.247  41.184  51.488  1.00 15.94           C
ATOM   4543  C   VAL A 379      16.763  41.355  50.060  1.00 17.02           C
ATOM   4544  O   VAL A 379      17.576  40.554  49.583  1.00 16.29           O
ATOM   4545  CB  VAL A 379      17.287  40.588  52.438  1.00 19.06           C
ATOM   4546  CG1 VAL A 379      18.517  41.519  52.507  1.00 19.69           C
ATOM   4547  CG2 VAL A 379      16.683  40.375  53.849  1.00 13.90           C
ATOM   4548  H   VAL A 379      15.170  39.641  50.915  1.00 20.19           H
ATOM   4549  HA  VAL A 379      15.996  42.058  51.825  1.00 19.12           H
ATOM   4550  HB  VAL A 379      17.576  39.727  52.098  1.00 22.87           H
ATOM   4551 HG11 VAL A 379      19.171  41.134  53.112  1.00 23.63           H
ATOM   4552 HG12 VAL A 379      18.898  41.606  51.619  1.00 23.63           H
ATOM   4553 HG13 VAL A 379      18.237  42.389  52.833  1.00 23.63           H
ATOM   4554 HG21 VAL A 379      17.362  39.998  54.430  1.00 16.68           H
ATOM   4555 HG22 VAL A 379      16.387  41.231  54.198  1.00 16.68           H
ATOM   4556 HG23 VAL A 379      15.930  39.767  53.782  1.00 16.68           H
ATOM   4557  N   PRO A 380      16.295  42.364  49.339  1.00 16.82           N
ATOM   4558  CA  PRO A 380      16.656  42.482  47.924  1.00 18.32           C
ATOM   4559  C   PRO A 380      18.171  42.535  47.753  1.00 19.45           C
ATOM   4560  O   PRO A 380      18.878  43.234  48.490  1.00 18.04           O
ATOM   4561  CB  PRO A 380      15.959  43.780  47.502  1.00 18.25           C
ATOM   4562  CG  PRO A 380      14.766  43.853  48.411  1.00 16.42           C
ATOM   4563  CD  PRO A 380      15.275  43.357  49.720  1.00 16.21           C
ATOM   4564  HA  PRO A 380      16.296  41.739  47.417  1.00 21.99           H
ATOM   4565  HB2 PRO A 380      16.551  44.535  47.644  1.00 21.90           H
ATOM   4566  HB3 PRO A 380      15.686  43.722  46.573  1.00 21.90           H
ATOM   4567  HG2 PRO A 380      14.462  44.771  48.483  1.00 19.70           H
ATOM   4568  HG3 PRO A 380      14.060  43.279  48.074  1.00 19.70           H
ATOM   4569  HD2 PRO A 380      15.680  44.082  50.222  1.00 19.45           H
ATOM   4570  HD3 PRO A 380      14.561  42.932  50.222  1.00 19.45           H
ATOM   4571  N   ASN A 381      18.669  41.711  46.825  1.00 16.67           N
ATOM   4572  CA  ASN A 381      20.088  41.635  46.477  1.00 18.50           C
ATOM   4573  C   ASN A 381      20.979  41.245  47.655  1.00 16.66           C
ATOM   4574  O   ASN A 381      22.150  41.616  47.696  1.00 17.11           O
ATOM   4575  CB  ASN A 381      20.554  42.958  45.862  1.00 20.15           C
ATOM   4576  CG  ASN A 381      19.717  43.356  44.678  1.00 22.53           C
ATOM   4577  OD1 ASN A 381      19.521  42.572  43.749  1.00 21.20           O
ATOM   4578  ND2 ASN A 381      19.199  44.576  44.700  1.00 25.40           N
ATOM   4579  H   ASN A 381      18.183  41.167  46.369  1.00 20.01           H
ATOM   4580  HA  ASN A 381      20.195  40.951  45.799  1.00 22.20           H
ATOM   4581  HB2 ASN A 381      20.488  43.660  46.529  1.00 24.18           H
ATOM   4582  HB3 ASN A 381      21.473  42.865  45.566  1.00 24.18           H
ATOM   4583 HD21 ASN A 381      18.714  44.849  44.045  1.00 30.48           H
ATOM   4584 HD22 ASN A 381      19.349  45.094  45.370  1.00 30.48           H
ATOM   4585  N   ALA A 382      20.467  40.414  48.582  1.00 14.88           N
ATOM   4586  CA  ALA A 382      21.260  40.006  49.735  1.00 16.36           C
ATOM   4587  C   ALA A 382      22.595  39.408  49.330  1.00 17.74           C
ATOM   4588  O   ALA A 382      23.589  39.564  50.035  1.00 17.72           O
ATOM   4589  CB  ALA A 382      20.503  38.990  50.584  1.00 19.18           C
ATOM   4590  H   ALA A 382      19.674  40.083  48.560  1.00 17.86           H
ATOM   4591  HA  ALA A 382      21.436  40.784  50.287  1.00 19.63           H
ATOM   4592  HB1 ALA A 382      21.055  38.738  51.341  1.00 23.02           H
ATOM   4593  HB2 ALA A 382      19.677  39.392  50.895  1.00 23.02           H
ATOM   4594  HB3 ALA A 382      20.309  38.209  50.042  1.00 23.02           H
ATOM   4595  N   LEU A 383      22.635  38.687  48.214  1.00 16.76           N
ATOM   4596  CA  LEU A 383      23.867  38.002  47.859  1.00 14.93           C
ATOM   4597  C   LEU A 383      24.982  38.989  47.559  1.00 21.12           C
ATOM   4598  O   LEU A 383      26.143  38.737  47.899  1.00 20.17           O
ATOM   4599  CB  LEU A 383      23.637  37.084  46.663  1.00 14.89           C
ATOM   4600  CG  LEU A 383      24.884  36.370  46.136  1.00 16.11           C
ATOM   4601  CD1 LEU A 383      25.501  35.465  47.193  1.00 19.78           C
ATOM   4602  CD2 LEU A 383      24.571  35.598  44.850  1.00 22.34           C
ATOM   4603  H   LEU A 383      21.984  38.581  47.662  1.00 20.11           H
ATOM   4604  HA  LEU A 383      24.148  37.453  48.608  1.00 17.91           H
ATOM   4605  HB2 LEU A 383      22.996  36.402  46.918  1.00 17.87           H
ATOM   4606  HB3 LEU A 383      23.275  37.613  45.935  1.00 17.87           H
ATOM   4607  HG  LEU A 383      25.546  37.043  45.913  1.00 19.33           H
ATOM   4608 HD11 LEU A 383      26.286  35.033  46.820  1.00 23.74           H
ATOM   4609 HD12 LEU A 383      25.753  36.002  47.961  1.00 23.74           H
ATOM   4610 HD13 LEU A 383      24.849  34.796  47.456  1.00 23.74           H
ATOM   4611 HD21 LEU A 383      25.379  35.158  44.542  1.00 26.81           H
ATOM   4612 HD22 LEU A 383      23.885  34.939  45.037  1.00 26.81           H
ATOM   4613 HD23 LEU A 383      24.257  36.222  44.177  1.00 26.81           H
ATOM   4614  N   THR A 384      24.647  40.121  46.950  1.00 19.62           N
ATOM   4615  CA  THR A 384      25.653  41.007  46.390  1.00 20.41           C
ATOM   4616  C   THR A 384      25.714  42.390  47.028  1.00 22.61           C
ATOM   4617  O   THR A 384      26.647  43.143  46.726  1.00 22.91           O
ATOM   4618  CB  THR A 384      25.427  41.198  44.882  1.00 22.24           C
ATOM   4619  OG1 THR A 384      24.104  41.687  44.651  1.00 22.50           O
ATOM   4620  CG2 THR A 384      25.647  39.886  44.093  1.00 26.66           C
ATOM   4621  H   THR A 384      23.839  40.399  46.850  1.00 23.55           H
ATOM   4622  HA  THR A 384      26.524  40.595  46.505  1.00 24.49           H
ATOM   4623  HB  THR A 384      26.063  41.852  44.552  1.00 26.69           H
ATOM   4624  HG1 THR A 384      23.997  42.424  45.039  1.00 27.00           H
ATOM   4625 HG21 THR A 384      25.496  40.039  43.147  1.00 32.00           H
ATOM   4626 HG22 THR A 384      26.555  39.571  44.220  1.00 32.00           H
ATOM   4627 HG23 THR A 384      25.030  39.205  44.404  1.00 32.00           H
ATOM   4628  N   ASP A 385      24.759  42.756  47.873  1.00 20.58           N
ATOM   4629  CA  ASP A 385      24.672  44.110  48.432  1.00 20.47           C
ATOM   4630  C   ASP A 385      24.993  44.044  49.918  1.00 21.27           C
ATOM   4631  O   ASP A 385      24.189  43.544  50.717  1.00 20.08           O
ATOM   4632  CB  ASP A 385      23.285  44.693  48.181  1.00 20.21           C
ATOM   4633  CG  ASP A 385      23.100  46.095  48.783  1.00 24.08           C
ATOM   4634  OD1 ASP A 385      24.015  46.594  49.469  1.00 22.96           O
ATOM   4635  OD2 ASP A 385      22.014  46.682  48.575  1.00 24.21           O1-
ATOM   4636  H   ASP A 385      24.134  42.232  48.146  1.00 24.69           H
ATOM   4637  HA  ASP A 385      25.328  44.680  48.001  1.00 24.56           H
ATOM   4638  HB2 ASP A 385      23.139  44.757  47.225  1.00 24.25           H
ATOM   4639  HB3 ASP A 385      22.621  44.108  48.579  1.00 24.25           H
ATOM   4640  N   ASP A 386      26.149  44.586  50.304  1.00 19.52           N
ATOM   4641  CA  ASP A 386      26.615  44.418  51.673  1.00 19.67           C
ATOM   4642  C   ASP A 386      25.975  45.397  52.648  1.00 18.47           C
ATOM   4643  O   ASP A 386      26.354  45.400  53.824  1.00 22.35           O
ATOM   4644  CB  ASP A 386      28.143  44.506  51.735  1.00 23.13           C
ATOM   4645  CG  ASP A 386      28.685  45.891  51.410  1.00 28.17           C
ATOM   4646  OD1 ASP A 386      27.916  46.829  51.147  1.00 25.29           O
ATOM   4647  OD2 ASP A 386      29.924  46.030  51.436  1.00 28.65           O1-
ATOM   4648  H   ASP A 386      26.672  45.046  49.800  1.00 23.43           H
ATOM   4649  HA  ASP A 386      26.369  43.526  51.966  1.00 23.60           H
ATOM   4650  HB2 ASP A 386      28.434  44.275  52.630  1.00 27.76           H
ATOM   4651  HB3 ASP A 386      28.519  43.882  51.094  1.00 27.76           H
ATOM   4652  N   LYS A 387      24.976  46.165  52.213  1.00 21.27           N
ATOM   4653  CA  LYS A 387      24.164  46.936  53.150  1.00 23.28           C
ATOM   4654  C   LYS A 387      22.682  46.584  53.069  1.00 26.08           C
ATOM   4655  O   LYS A 387      21.867  47.273  53.697  1.00 21.66           O
ATOM   4656  CB  LYS A 387      24.353  48.443  52.918  1.00 28.10           C
ATOM   4657  CG  LYS A 387      25.793  48.962  53.159  1.00 25.30           C
ATOM   4658  CD  LYS A 387      25.873  50.484  52.927  1.00 32.13           C
ATOM   4659  CE  LYS A 387      27.313  50.934  52.725  1.00 43.80           C
ATOM   4660  NZ  LYS A 387      27.463  52.438  52.712  1.00 47.67           N1+
ATOM   4661  H   LYS A 387      24.751  46.256  51.388  1.00 25.52           H
ATOM   4662  HA  LYS A 387      24.462  46.739  54.052  1.00 27.93           H
ATOM   4663  HB2 LYS A 387      24.118  48.646  51.999  1.00 33.72           H
ATOM   4664  HB3 LYS A 387      23.763  48.925  53.519  1.00 33.72           H
ATOM   4665  HG2 LYS A 387      26.054  48.777  54.075  1.00 30.36           H
ATOM   4666  HG3 LYS A 387      26.401  48.526  52.540  1.00 30.36           H
ATOM   4667  HD2 LYS A 387      25.366  50.716  52.133  1.00 38.56           H
ATOM   4668  HD3 LYS A 387      25.515  50.946  53.702  1.00 38.56           H
ATOM   4669  HE2 LYS A 387      27.857  50.584  53.447  1.00 52.56           H
ATOM   4670  HE3 LYS A 387      27.633  50.594  51.874  1.00 52.56           H
ATOM   4671  HZ1 LYS A 387      28.317  52.657  52.591  1.00 57.20           H
ATOM   4672  HZ2 LYS A 387      26.979  52.786  52.051  1.00 57.20           H
ATOM   4673  HZ3 LYS A 387      27.183  52.778  53.486  1.00 57.20           H
ATOM   4674  N   SER A 388      22.313  45.526  52.333  1.00 18.40           N
ATOM   4675  CA  SER A 388      20.907  45.232  52.075  1.00 21.14           C
ATOM   4676  C   SER A 388      20.172  44.882  53.369  1.00 19.58           C
ATOM   4677  O   SER A 388      20.654  44.088  54.179  1.00 18.49           O
ATOM   4678  CB  SER A 388      20.797  44.082  51.061  1.00 18.40           C
ATOM   4679  OG  SER A 388      21.576  42.966  51.481  1.00 21.13           O
ATOM   4680  H   SER A 388      22.861  44.968  51.975  1.00 22.08           H
ATOM   4681  HA  SER A 388      20.484  46.016  51.690  1.00 25.37           H
ATOM   4682  HB2 SER A 388      19.868  43.811  50.990  1.00 22.08           H
ATOM   4683  HB3 SER A 388      21.121  44.388  50.199  1.00 22.08           H
ATOM   4684  HG  SER A 388      22.383  43.188  51.548  1.00 25.36           H
ATOM   4685  N   LYS A 389      18.983  45.450  53.552  1.00 18.97           N
ATOM   4686  CA  LYS A 389      18.152  45.205  54.721  1.00 19.65           C
ATOM   4687  C   LYS A 389      16.767  44.755  54.284  1.00 18.46           C
ATOM   4688  O   LYS A 389      16.420  44.823  53.100  1.00 17.79           O
ATOM   4689  CB  LYS A 389      18.047  46.476  55.579  1.00 25.91           C
ATOM   4690  CG  LYS A 389      19.351  46.882  56.291  1.00 26.84           C
ATOM   4691  CD  LYS A 389      19.738  45.858  57.337  1.00 35.81           C
ATOM   4692  CE  LYS A 389      20.827  46.399  58.277  1.00 35.67           C
ATOM   4693  NZ  LYS A 389      20.965  45.583  59.528  1.00 30.21           N1+
ATOM   4694  H   LYS A 389      18.627  45.997  52.992  1.00 22.76           H
ATOM   4695  HA  LYS A 389      18.549  44.502  55.259  1.00 23.58           H
ATOM   4696  HB2 LYS A 389      17.782  47.214  55.008  1.00 31.09           H
ATOM   4697  HB3 LYS A 389      17.372  46.334  56.261  1.00 31.09           H
ATOM   4698  HG2 LYS A 389      20.068  46.941  55.640  1.00 32.20           H
ATOM   4699  HG3 LYS A 389      19.224  47.737  56.731  1.00 32.20           H
ATOM   4700  HD2 LYS A 389      18.959  45.636  57.870  1.00 42.97           H
ATOM   4701  HD3 LYS A 389      20.082  45.065  56.897  1.00 42.97           H
ATOM   4702  HE2 LYS A 389      21.679  46.386  57.814  1.00 42.81           H
ATOM   4703  HE3 LYS A 389      20.601  47.307  58.534  1.00 42.81           H
ATOM   4704  HZ1 LYS A 389      21.603  45.925  60.045  1.00 36.26           H
ATOM   4705  HZ2 LYS A 389      20.197  45.583  59.977  1.00 36.26           H
ATOM   4706  HZ3 LYS A 389      21.179  44.744  59.321  1.00 36.26           H
ATOM   4707  N   PRO A 390      15.943  44.288  55.219  1.00 17.13           N
ATOM   4708  CA  PRO A 390      14.644  43.722  54.826  1.00 19.43           C
ATOM   4709  C   PRO A 390      13.666  44.763  54.306  1.00 20.33           C
ATOM   4710  O   PRO A 390      13.610  45.892  54.793  1.00 20.81           O
ATOM   4711  CB  PRO A 390      14.123  43.114  56.127  1.00 20.63           C
ATOM   4712  CG  PRO A 390      15.330  42.859  56.935  1.00 20.48           C
ATOM   4713  CD  PRO A 390      16.214  44.028  56.647  1.00 19.90           C
ATOM   4714  HA  PRO A 390      14.761  43.023  54.164  1.00 23.32           H
ATOM   4715  HB2 PRO A 390      13.537  43.746  56.573  1.00 24.76           H
ATOM   4716  HB3 PRO A 390      13.655  42.286  55.938  1.00 24.76           H
ATOM   4717  HG2 PRO A 390      15.096  42.825  57.876  1.00 24.58           H
ATOM   4718  HG3 PRO A 390      15.748  42.031  56.651  1.00 24.58           H
ATOM   4719  HD2 PRO A 390      15.956  44.791  57.188  1.00 23.89           H
ATOM   4720  HD3 PRO A 390      17.145  43.791  56.780  1.00 23.89           H
ATOM   4721  N   THR A 391      12.861  44.360  53.328  1.00 16.02           N
ATOM   4722  CA  THR A 391      11.739  45.166  52.849  1.00 18.67           C
ATOM   4723  C   THR A 391      10.375  44.527  53.108  1.00 20.38           C
ATOM   4724  O   THR A 391       9.341  45.178  52.893  1.00 18.11           O
ATOM   4725  CB  THR A 391      11.888  45.421  51.350  1.00 22.01           C
ATOM   4726  OG1 THR A 391      11.891  44.171  50.657  1.00 18.28           O
ATOM   4727  CG2 THR A 391      13.201  46.152  51.047  1.00 24.39           C
ATOM   4728  H   THR A 391      12.945  43.609  52.917  1.00 19.22           H
ATOM   4729  HA  THR A 391      11.755  46.025  53.300  1.00 22.40           H
ATOM   4730  HB  THR A 391      11.150  45.966  51.037  1.00 26.41           H
ATOM   4731  HG1 THR A 391      11.973  44.301  49.831  1.00 21.94           H
ATOM   4732 HG21 THR A 391      13.281  46.307  50.093  1.00 29.27           H
ATOM   4733 HG22 THR A 391      13.219  47.006  51.508  1.00 29.27           H
ATOM   4734 HG23 THR A 391      13.954  45.618  51.345  1.00 29.27           H
ATOM   4735  N   GLN A 392      10.355  43.300  53.607  1.00 15.91           N
ATOM   4736  CA  GLN A 392       9.141  42.546  53.879  1.00 14.66           C
ATOM   4737  C   GLN A 392       9.562  41.341  54.713  1.00 16.98           C
ATOM   4738  O   GLN A 392      10.742  40.968  54.725  1.00 16.81           O
ATOM   4739  CB  GLN A 392       8.468  42.128  52.573  1.00 20.40           C
ATOM   4740  CG  GLN A 392       6.996  41.787  52.678  1.00 16.12           C
ATOM   4741  CD  GLN A 392       6.470  41.167  51.426  1.00 17.34           C
ATOM   4742  OE1 GLN A 392       6.847  41.555  50.293  1.00 17.66           O
ATOM   4743  NE2 GLN A 392       5.598  40.177  51.600  1.00 15.95           N
ATOM   4744  H   GLN A 392      11.068  42.864  53.807  1.00 19.09           H
ATOM   4745  HA  GLN A 392       8.522  43.087  54.394  1.00 17.59           H
ATOM   4746  HB2 GLN A 392       8.553  42.855  51.937  1.00 24.48           H
ATOM   4747  HB3 GLN A 392       8.924  41.343  52.230  1.00 24.48           H
ATOM   4748  HG2 GLN A 392       6.866  41.158  53.404  1.00 19.34           H
ATOM   4749  HG3 GLN A 392       6.493  42.599  52.846  1.00 19.34           H
ATOM   4750 HE21 GLN A 392       5.373  39.936  52.394  1.00 19.14           H
ATOM   4751 HE22 GLN A 392       5.258  39.779  50.917  1.00 19.14           H
ATOM   4752  N   GLY A 394       8.608  40.748  55.435  1.00 15.42           N
ATOM   4753  CA  GLY A 394       8.934  39.521  56.143  1.00 18.01           C
ATOM   4754  C   GLY A 394       7.727  38.652  56.448  1.00 14.23           C
ATOM   4755  O   GLY A 394       6.582  39.002  56.167  1.00 16.48           O
ATOM   4756  H   GLY A 394       7.799  41.025  55.526  1.00 18.50           H
ATOM   4757  HA2 GLY A 394       9.555  39.001  55.609  1.00 21.61           H
ATOM   4758  HA3 GLY A 394       9.366  39.743  56.982  1.00 21.61           H
ATOM   4759  N   GLN A 395       8.005  37.477  57.009  1.00 16.19           N
ATOM   4760  CA  GLN A 395       6.931  36.612  57.469  1.00 16.33           C
ATOM   4761  C   GLN A 395       7.441  35.771  58.629  1.00 17.15           C
ATOM   4762  O   GLN A 395       8.502  35.145  58.526  1.00 18.45           O
ATOM   4763  CB  GLN A 395       6.406  35.720  56.326  1.00 18.02           C
ATOM   4764  CG  GLN A 395       5.111  35.003  56.690  1.00 17.60           C
ATOM   4765  CD  GLN A 395       4.449  34.349  55.495  1.00 17.94           C
ATOM   4766  OE1 GLN A 395       4.456  34.895  54.386  1.00 15.78           O
ATOM   4767  NE2 GLN A 395       3.876  33.165  55.710  1.00 14.91           N
ATOM   4768  H   GLN A 395       8.797  37.165  57.134  1.00 19.43           H
ATOM   4769  HA  GLN A 395       6.197  37.157  57.789  1.00 19.60           H
ATOM   4770  HB2 GLN A 395       6.234  36.273  55.547  1.00 21.62           H
ATOM   4771  HB3 GLN A 395       7.073  35.048  56.116  1.00 21.62           H
ATOM   4772  HG2 GLN A 395       5.306  34.311  57.342  1.00 21.12           H
ATOM   4773  HG3 GLN A 395       4.488  35.645  57.064  1.00 21.12           H
ATOM   4774 HE21 GLN A 395       3.896  32.813  56.495  1.00 17.89           H
ATOM   4775 HE22 GLN A 395       3.487  32.752  55.064  1.00 17.89           H
ATOM   4776  N   THR A 396       6.691  35.754  59.730  1.00 17.97           N
ATOM   4777  CA  THR A 396       7.053  34.875  60.836  1.00 17.95           C
ATOM   4778  C   THR A 396       6.500  33.480  60.536  1.00 14.94           C
ATOM   4779  O   THR A 396       5.364  33.336  60.078  1.00 20.57           O
ATOM   4780  CB  THR A 396       6.545  35.417  62.177  1.00 25.53           C
ATOM   4781  OG1 THR A 396       7.163  36.691  62.427  1.00 26.05           O
ATOM   4782  CG2 THR A 396       6.943  34.488  63.331  1.00 23.58           C
ATOM   4783  H   THR A 396       5.986  36.229  59.859  1.00 21.56           H
ATOM   4784  HA  THR A 396       8.020  34.810  60.886  1.00 21.54           H
ATOM   4785  HB  THR A 396       5.580  35.509  62.158  1.00 30.64           H
ATOM   4786  HG1 THR A 396       7.998  36.604  62.458  1.00 31.26           H
ATOM   4787 HG21 THR A 396       6.615  34.844  64.171  1.00 28.30           H
ATOM   4788 HG22 THR A 396       6.563  33.606  63.192  1.00 28.30           H
ATOM   4789 HG23 THR A 396       7.909  34.412  63.376  1.00 28.30           H
ATOM   4790  N   ILE A 397       7.334  32.471  60.750  1.00 15.77           N
ATOM   4791  CA  ILE A 397       6.985  31.070  60.534  1.00 14.54           C
ATOM   4792  C   ILE A 397       6.771  30.355  61.868  1.00 13.22           C
ATOM   4793  O   ILE A 397       5.823  29.587  62.031  1.00 14.85           O
ATOM   4794  CB  ILE A 397       8.089  30.369  59.706  1.00 13.92           C
ATOM   4795  CG1 ILE A 397       8.473  31.185  58.451  1.00 12.68           C
ATOM   4796  CG2 ILE A 397       7.704  28.953  59.348  1.00 14.80           C
ATOM   4797  CD1 ILE A 397       7.336  31.511  57.485  1.00 17.27           C
ATOM   4798  H   ILE A 397       8.140  32.577  61.032  1.00 18.92           H
ATOM   4799  HA  ILE A 397       6.157  31.023  60.031  1.00 17.45           H
ATOM   4800  HB  ILE A 397       8.879  30.318  60.267  1.00 16.71           H
ATOM   4801 HG12 ILE A 397       8.855  32.028  58.741  1.00 15.21           H
ATOM   4802 HG13 ILE A 397       9.139  30.685  57.954  1.00 15.21           H
ATOM   4803 HG21 ILE A 397       8.420  28.552  58.832  1.00 17.76           H
ATOM   4804 HG22 ILE A 397       7.562  28.449  60.165  1.00 17.76           H
ATOM   4805 HG23 ILE A 397       6.888  28.971  58.824  1.00 17.76           H
ATOM   4806 HD11 ILE A 397       7.690  32.022  56.741  1.00 20.72           H
ATOM   4807 HD12 ILE A 397       6.948  30.682  57.164  1.00 20.72           H
ATOM   4808 HD13 ILE A 397       6.664  32.030  57.954  1.00 20.72           H
ATOM   4809  N   VAL A 398       7.683  30.568  62.811  1.00 14.34           N
ATOM   4810  CA  VAL A 398       7.655  29.969  64.137  1.00 14.42           C
ATOM   4811  C   VAL A 398       7.981  31.080  65.136  1.00 18.42           C
ATOM   4812  O   VAL A 398       8.975  31.796  64.970  1.00 16.54           O
ATOM   4813  CB  VAL A 398       8.672  28.822  64.277  1.00 13.60           C
ATOM   4814  CG1 VAL A 398       8.582  28.206  65.680  1.00 16.35           C
ATOM   4815  CG2 VAL A 398       8.474  27.771  63.203  1.00 17.55           C
ATOM   4816  H   VAL A 398       8.362  31.083  62.696  1.00 17.21           H
ATOM   4817  HA  VAL A 398       6.767  29.627  64.326  1.00 17.31           H
ATOM   4818  HB  VAL A 398       9.565  29.185  64.172  1.00 16.31           H
ATOM   4819 HG11 VAL A 398       9.228  27.487  65.750  1.00 19.62           H
ATOM   4820 HG12 VAL A 398       8.776  28.892  66.338  1.00 19.62           H
ATOM   4821 HG13 VAL A 398       7.685  27.861  65.816  1.00 19.62           H
ATOM   4822 HG21 VAL A 398       9.131  27.068  63.325  1.00 21.06           H
ATOM   4823 HG22 VAL A 398       7.579  27.405  63.281  1.00 21.06           H
ATOM   4824 HG23 VAL A 398       8.589  28.184  62.333  1.00 21.06           H
ATOM   4825  N   LEU A 399       7.158  31.217  66.174  1.00 18.47           N
ATOM   4826  CA  LEU A 399       7.402  32.246  67.187  1.00 16.49           C
ATOM   4827  C   LEU A 399       8.686  31.977  67.967  1.00 17.76           C
ATOM   4828  O   LEU A 399       9.106  30.836  68.154  1.00 15.90           O
ATOM   4829  CB  LEU A 399       6.230  32.329  68.172  1.00 18.74           C
ATOM   4830  CG  LEU A 399       4.852  32.696  67.607  1.00 19.65           C
ATOM   4831  CD1 LEU A 399       3.811  32.651  68.713  1.00 25.53           C
ATOM   4832  CD2 LEU A 399       4.871  34.060  66.931  1.00 22.95           C
ATOM   4833  H   LEU A 399       6.460  30.735  66.315  1.00 22.17           H
ATOM   4834  HA  LEU A 399       7.490  33.107  66.749  1.00 19.78           H
ATOM   4835  HB2 LEU A 399       6.139  31.465  68.603  1.00 22.49           H
ATOM   4836  HB3 LEU A 399       6.449  32.996  68.842  1.00 22.49           H
ATOM   4837  HG  LEU A 399       4.603  32.038  66.940  1.00 23.58           H
ATOM   4838 HD11 LEU A 399       2.946  32.885  68.341  1.00 30.63           H
ATOM   4839 HD12 LEU A 399       3.782  31.754  69.082  1.00 30.63           H
ATOM   4840 HD13 LEU A 399       4.057  33.286  69.404  1.00 30.63           H
ATOM   4841 HD21 LEU A 399       3.984  34.254  66.588  1.00 27.54           H
ATOM   4842 HD22 LEU A 399       5.129  34.731  67.581  1.00 27.54           H
ATOM   4843 HD23 LEU A 399       5.511  34.041  66.202  1.00 27.54           H
ATOM   4844  N   ASN A 400       9.279  33.053  68.488  1.00 18.41           N
ATOM   4845  CA  ASN A 400      10.524  32.913  69.236  1.00 17.04           C
ATOM   4846  C   ASN A 400      10.318  32.172  70.540  1.00 19.08           C
ATOM   4847  O   ASN A 400      11.302  31.779  71.176  1.00 24.41           O
ATOM   4848  CB  ASN A 400      11.145  34.284  69.499  1.00 19.79           C
ATOM   4849  CG  ASN A 400      12.604  34.183  69.902  1.00 27.59           C
ATOM   4850  OD1 ASN A 400      13.310  33.265  69.488  1.00 26.13           O
ATOM   4851  ND2 ASN A 400      13.066  35.121  70.710  1.00 33.33           N
ATOM   4852  H   ASN A 400       8.986  33.858  68.422  1.00 22.09           H
ATOM   4853  HA  ASN A 400      11.153  32.401  68.702  1.00 20.44           H
ATOM   4854  HB2 ASN A 400      11.092  34.818  68.690  1.00 23.75           H
ATOM   4855  HB3 ASN A 400      10.662  34.720  70.219  1.00 23.75           H
ATOM   4856 HD21 ASN A 400      13.887  35.104  70.964  1.00 40.00           H
ATOM   4857 HD22 ASN A 400      12.545  35.750  70.981  1.00 40.00           H
ATOM   4858  N   THR A 401       9.069  31.942  70.939  1.00 19.16           N
ATOM   4859  CA  THR A 401       8.782  31.152  72.120  1.00 18.93           C
ATOM   4860  C   THR A 401       8.598  29.671  71.792  1.00 21.93           C
ATOM   4861  O   THR A 401       8.158  28.900  72.653  1.00 22.97           O
ATOM   4862  CB  THR A 401       7.553  31.725  72.828  1.00 23.48           C
ATOM   4863  OG1 THR A 401       6.519  31.968  71.867  1.00 24.29           O
ATOM   4864  CG2 THR A 401       7.889  33.064  73.492  1.00 22.30           C
ATOM   4865  H   THR A 401       8.369  32.237  70.537  1.00 23.00           H
ATOM   4866  HA  THR A 401       9.533  31.225  72.730  1.00 22.71           H
ATOM   4867  HB  THR A 401       7.239  31.105  73.505  1.00 28.17           H
ATOM   4868  HG1 THR A 401       6.308  31.250  71.484  1.00 29.15           H
ATOM   4869 HG21 THR A 401       7.104  33.419  73.938  1.00 26.76           H
ATOM   4870 HG22 THR A 401       8.595  32.942  74.146  1.00 26.76           H
ATOM   4871 HG23 THR A 401       8.185  33.700  72.823  1.00 26.76           H
ATOM   4872  N   ASP A 402       8.919  29.262  70.558  1.00 17.45           N
ATOM   4873  CA  ASP A 402       8.846  27.869  70.143  1.00 15.39           C
ATOM   4874  C   ASP A 402      10.172  27.440  69.529  1.00 18.63           C
ATOM   4875  O   ASP A 402      10.909  28.247  68.960  1.00 16.64           O
ATOM   4876  CB  ASP A 402       7.680  27.651  69.146  1.00 15.61           C
ATOM   4877  CG  ASP A 402       6.329  27.672  69.829  1.00 21.18           C
ATOM   4878  OD1 ASP A 402       5.512  28.580  69.524  1.00 22.16           O
ATOM   4879  OD2 ASP A 402       6.120  26.801  70.703  1.00 21.07           O1-
ATOM   4880  H   ASP A 402       9.188  29.791  69.935  1.00 20.94           H
ATOM   4881  HA  ASP A 402       8.682  27.315  70.922  1.00 18.47           H
ATOM   4882  HB2 ASP A 402       7.694  28.358  68.482  1.00 18.73           H
ATOM   4883  HB3 ASP A 402       7.788  26.788  68.716  1.00 18.73           H
ATOM   4884  N   TRP A 403      10.474  26.149  69.652  1.00 17.35           N
ATOM   4885  CA  TRP A 403      11.734  25.615  69.162  1.00 15.85           C
ATOM   4886  C   TRP A 403      11.703  25.395  67.659  1.00 18.27           C
ATOM   4887  O   TRP A 403      10.696  24.938  67.103  1.00 18.52           O
ATOM   4888  CB  TRP A 403      12.064  24.299  69.860  1.00 17.04           C
ATOM   4889  CG  TRP A 403      12.177  24.451  71.333  1.00 21.52           C
ATOM   4890  CD1 TRP A 403      11.386  23.852  72.278  1.00 18.41           C
ATOM   4891  CD2 TRP A 403      13.115  25.268  72.049  1.00 18.50           C
ATOM   4892  NE1 TRP A 403      11.789  24.239  73.536  1.00 20.76           N
ATOM   4893  CE2 TRP A 403      12.848  25.098  73.424  1.00 23.32           C
ATOM   4894  CE3 TRP A 403      14.160  26.114  71.666  1.00 21.16           C
[truncated: 263,200 more chars]
