# Supplementary material for: High-throughput quantum-mechanics/molecular-mechanics (ONIOM) macromolecular crystallographic refinement with PHENIX/DivCon: the impact of mixed Hamiltonian methods on ligand and protein structure
Source: Acta Crystallogr D Struct Biol. 2018 Oct 29;74(Pt 11):1063–77. doi: 10.1107/S2059798318012913 (PMC6213575; doi:10.1107/S2059798318012913)
Supplement: Supplementary file 4 [file d-74-01063-sup4.gz › results_PHENIX/1LPZ-H_refine_001.pdb]

REMARK Date 2017-01-10 Time 17:38:25 EST -0500 (1484087905.57 s)
REMARK PHENIX refinement
REMARK 
REMARK ****************** INPUT FILES AND LABELS ******************************
REMARK Reflections:
REMARK   file name      : 1LPZ.sf
REMARK   labels         : ['r1lpzsf,wavelength_id=1,_refln.F_meas_au,_refln.F_meas_sigma_au']
REMARK R-free flags:
REMARK   file name      : 1LPZ.sf
REMARK   label          : r1lpzsf,wavelength_id=1,_refln.status
REMARK   test_flag_value: 0
REMARK Model file name(s): 
REMARK   /scratch/oleg/2711064.gondor.quantumbioinc.com/1LPZ-H.pdb
REMARK 
REMARK ******************** REFINEMENT SUMMARY: QUICK FACTS *******************
REMARK Start: r_work = 0.1716 r_free = 0.2568 bonds = 0.013 angles = 1.489
REMARK Final: r_work = 0.1420 r_free = 0.2251 bonds = 0.012 angles = 1.116
REMARK ************************************************************************
REMARK 
REMARK ****************** REFINEMENT STATISTICS STEP BY STEP ******************
REMARK leading digit, like 1_, means number of macro-cycle                     
REMARK 0    : statistics at the very beginning when nothing is done yet        
REMARK 1_bss: bulk solvent correction and/or (anisotropic) scaling             
REMARK 1_xyz: refinement of coordinates                                        
REMARK 1_adp: refinement of ADPs (Atomic Displacement Parameters)              
REMARK 1_occ: refinement of occupancies                                        
REMARK ------------------------------------------------------------------------
REMARK  stage       r-work r-free bonds angles b_min b_max b_ave n_water shift
REMARK       0    : 0.2890 0.6511 0.013  1.49   2.0  96.3  30.6 873      0.000
REMARK       1_bss: 0.1716 0.2568 0.013  1.49   3.8  98.1  32.4 873      0.000
REMARK 1_settarget: 0.1716 0.2568 0.013  1.49   3.8  98.1  32.4 873      0.000
REMARK       1_nqh: 0.1716 0.2568 0.013  1.49   3.8  98.1  32.4 873      0.002
REMARK    1_weight: 0.1716 0.2568 0.013  1.49   3.8  98.1  32.4 873      0.002
REMARK    1_checkH: 0.1728 0.2565 0.013  1.49   3.8  98.1  32.4 873      0.394
REMARK    1_xyzrec: 0.1589 0.2515 0.013  1.19   3.8  98.1  32.4 873      0.477
REMARK    1_checkH: 0.1589 0.2513 0.013  1.19   3.8  98.1  32.4 873      0.477
REMARK   1_regHxyz: 0.1593 0.2509 0.013  1.19   3.8  98.1  32.4 873      0.487
REMARK       1_adp: 0.1545 0.2487 0.013  1.19  10.7  99.6  32.9 873      0.487
REMARK   1_regHadp: 0.1538 0.2479 0.013  1.19  10.7  99.6  32.9 873      0.487
REMARK       2_bss: 0.1513 0.2429 0.013  1.19  10.7  99.6  32.9 873      0.487
REMARK 2_settarget: 0.1513 0.2429 0.013  1.19  10.7  99.6  32.9 873      0.487
REMARK 2_updatecdl: 0.1513 0.2429 0.013  1.21  10.7  99.6  32.9 873      0.487
REMARK       2_nqh: 0.1513 0.2429 0.013  1.21  10.7  99.6  32.9 873      0.487
REMARK    2_weight: 0.1513 0.2429 0.013  1.21  10.7  99.6  32.9 873      0.487
REMARK    2_checkH: 0.1513 0.2429 0.013  1.21  10.7  99.6  32.9 873      0.487
REMARK    2_xyzrec: 0.1512 0.2335 0.011  1.10  10.7  99.6  32.9 873      0.507
REMARK    2_checkH: 0.1513 0.2335 0.011  1.10  10.7  99.6  32.9 873      0.507
REMARK   2_regHxyz: 0.1515 0.2335 0.011  1.10  10.7  99.6  32.9 873      0.509
REMARK       2_adp: 0.1487 0.2321 0.011  1.10  10.2 102.0  33.1 873      0.509
REMARK   2_regHadp: 0.1490 0.2320 0.011  1.10  10.2 102.0  33.1 873      0.509
REMARK       3_bss: 0.1487 0.2296 0.011  1.10  10.2 102.0  33.1 873      0.509
REMARK 3_settarget: 0.1487 0.2296 0.011  1.10  10.2 102.0  33.1 873      0.509
REMARK 3_updatecdl: 0.1487 0.2296 0.011  1.10  10.2 102.0  33.1 873      0.509
REMARK       3_nqh: 0.1487 0.2296 0.011  1.10  10.2 102.0  33.1 873      0.509
REMARK    3_weight: 0.1487 0.2296 0.011  1.10  10.2 102.0  33.1 873      0.509
REMARK    3_checkH: 0.1487 0.2297 0.011  1.10  10.2 102.0  33.1 873      0.508
REMARK    3_xyzrec: 0.1422 0.2250 0.012  1.12  10.2 102.0  33.1 873      0.526
REMARK    3_checkH: 0.1423 0.2249 0.012  1.12  10.2 102.0  33.1 873      0.526
REMARK   3_regHxyz: 0.1426 0.2249 0.012  1.12  10.2 102.0  33.1 873      0.527
REMARK       3_adp: 0.1423 0.2247 0.012  1.12  10.3 104.6  33.0 873      0.527
REMARK   3_regHadp: 0.1423 0.2246 0.012  1.12  10.3 104.6  33.0 873      0.527
REMARK         end: 0.1420 0.2251 0.012  1.12  10.3 104.6  33.0 873      0.527
REMARK ------------------------------------------------------------------------
REMARK MODEL CONTENT.
REMARK  ELEMENT        ATOM RECORD COUNT   OCCUPANCY SUM
REMARK        C                     1428         1428.00
REMARK       Cl                        2            2.00
REMARK        H                     2783         2783.00
REMARK        O                      685          685.00
REMARK        N                      397          397.00
REMARK     Ca2+                        1            1.00
REMARK        S                       21           21.00
REMARK      O1-                       37           37.00
REMARK    TOTAL                     5354         5354.00
REMARK -----------------------------------------------------------------------
REMARK r_free_flags.md5.hexdigest 12612c4c19766a2c39511becfc78e67d
REMARK 
REMARK IF THIS FILE IS FOR PDB DEPOSITION: REMOVE ALL FROM THIS LINE UP.
REMARK   3
REMARK   3 REFINEMENT.
REMARK   3   PROGRAM     : PHENIX (1.11.1_2575: ???)
REMARK   3   AUTHORS     : Adams,Afonine,Bunkoczi,Burnley,Chen,Dar,Davis,
REMARK   3               : Draizen,Echols,Gildea,Gros,Grosse-Kunstleve,Headd,
REMARK   3               : Hintze,Hung,Ioerger,Liebschner,McCoy,McKee,Moriarty,
REMARK   3               : Oeffner,Poon,Read,Richardson,Richardson,Sacchettini,
REMARK   3               : Sauter,Sobolev,Storoni,Terwilliger,Williams,Zwart
REMARK   3
REMARK   3  REFINEMENT TARGET : ML
REMARK   3  
REMARK   3  DATA USED IN REFINEMENT.
REMARK   3   RESOLUTION RANGE HIGH (ANGSTROMS) : 2.414   
REMARK   3   RESOLUTION RANGE LOW  (ANGSTROMS) : 45.710  
REMARK   3   MIN(FOBS/SIGMA_FOBS)              : 1.35  
REMARK   3   COMPLETENESS FOR RANGE        (%) : 96.91 
REMARK   3   NUMBER OF REFLECTIONS             : 12338     
REMARK   3   NUMBER OF REFLECTIONS (NON-ANOMALOUS) : 12338     
REMARK   3  
REMARK   3  FIT TO DATA USED IN REFINEMENT.
REMARK   3   R VALUE     (WORKING + TEST SET) : 0.1503
REMARK   3   R VALUE            (WORKING SET) : 0.1420
REMARK   3   FREE R VALUE                     : 0.2251
REMARK   3   FREE R VALUE TEST SET SIZE   (%) : 10.00 
REMARK   3   FREE R VALUE TEST SET COUNT      : 1234      
REMARK   3  
REMARK   3  FIT TO DATA USED IN REFINEMENT (IN BINS).
REMARK   3   BIN  RESOLUTION RANGE  COMPL.    NWORK NFREE   RWORK  RFREE  CCWORK CCFREE
REMARK   3     1 45.7186 -  5.0189    0.98     1340   150  0.1533 0.2074   0.938  0.885
REMARK   3     2  5.0189 -  3.9844    0.99     1278   142  0.1045 0.1607   0.969  0.931
REMARK   3     3  3.9844 -  3.4810    0.98     1262   140  0.1204 0.2022   0.964  0.870
REMARK   3     4  3.4810 -  3.1628    0.98     1235   137  0.1335 0.2733   0.949  0.806
REMARK   3     5  3.1628 -  2.9361    0.98     1235   137  0.1616 0.2409   0.944  0.857
REMARK   3     6  2.9361 -  2.7630    0.97     1226   137  0.1607 0.2463   0.941  0.846
REMARK   3     7  2.7630 -  2.6247    0.97     1207   134  0.1591 0.2700   0.946  0.849
REMARK   3     8  2.6247 -  2.5104    0.97     1215   135  0.1683 0.2439   0.931  0.848
REMARK   3     9  2.5104 -  2.4138    0.90     1106   122  0.2516 0.3659   0.913  0.783
REMARK   3  
REMARK   3  BULK SOLVENT MODELLING.
REMARK   3   METHOD USED        : FLAT BULK SOLVENT MODEL
REMARK   3   SOLVENT RADIUS     : 1.11    
REMARK   3   SHRINKAGE RADIUS   : 0.90    
REMARK   3   GRID STEP FACTOR   : 4.00    
REMARK   3  
REMARK   3  ERROR ESTIMATES.
REMARK   3   COORDINATE ERROR (MAXIMUM-LIKELIHOOD BASED)     : 0.25    
REMARK   3   PHASE ERROR (DEGREES, MAXIMUM-LIKELIHOOD BASED) : 22.93   
REMARK   3  
REMARK   3  STRUCTURE FACTORS CALCULATION ALGORITHM : FFT
REMARK   3  
REMARK   3  RESTRAINTS LIBRARY
REMARK   3    GEOSTD + MON.LIB. + CDL v1.2
REMARK   3  
REMARK   3  DEVIATIONS FROM IDEAL VALUES.
REMARK   3                 RMSD     MAX  COUNT
REMARK   3   BOND      :  0.012   0.078   2334
REMARK   3   ANGLE     :  1.116   6.391   3153
REMARK   3   CHIRALITY :  0.056   0.197    332
REMARK   3   PLANARITY :  0.006   0.058    408
REMARK   3   DIHEDRAL  : 16.896 179.848   1396
REMARK   3   MIN NONBONDED DISTANCE : 2.018 
REMARK   3  
REMARK   3  MOLPROBITY STATISTICS.
REMARK   3   ALL-ATOM CLASHSCORE : 4.25
REMARK   3   RAMACHANDRAN PLOT:
REMARK   3     OUTLIERS : 0.71  %
REMARK   3     ALLOWED  : 4.24  %
REMARK   3     FAVORED  : 95.05 %
REMARK   3   ROTAMER OUTLIERS : 6.97 %
REMARK   3   CBETA DEVIATIONS : 0
REMARK   3   PEPTIDE PLANE:
REMARK   3     CIS-PROLINE     : 0
REMARK   3     CIS-GENERAL     : 0
REMARK   3     TWISTED PROLINE : 0
REMARK   3     TWISTED GENERAL : 0
REMARK   3  
REMARK   3  ATOMIC DISPLACEMENT PARAMETERS.
REMARK   3   WILSON B : 30.50
REMARK   3   RMS(B_ISO_OR_EQUIVALENT_BONDED) : 5.77
REMARK   3   ATOMS          NUMBER OF ATOMS
REMARK   3                    ISO.  ANISO. 
REMARK   3    ALL         :   5354       0
REMARK   3    ALL (NO H)  :   2571       0
REMARK   3    SOLVENT     :    291       0
REMARK   3    NON-SOLVENT :   2280       0
REMARK   3    HYDROGENS   :   2783       0
REMARK   3
HELIX    1   1 ASP A    4  ASP A    7  5               Generated by MOE    4
HELIX    2   2 ALA B   56  TYR B   60  5               Generated by MOE    5
HELIX    3   3 ARG B  125  THR B  131  1               Generated by MOE    7
HELIX    4   4 ARG B  165  SER B  171  1               Generated by MOE    7
HELIX    5   5 VAL B  231  ALA B  233  5               Generated by MOE    3
HELIX    6   6 LEU B  235  MET B  242  1               Generated by MOE    8
SHEET    1       CYS A  12  GLU A  14                  Generated by MOE
SHEET    2       VAL A  19  CYS A  21                  Generated by MOE
SHEET    3       TYR A  27  LEU A  29                  Generated by MOE
SHEET    4       CYS A  36  PRO A  38                  Generated by MOE
SHEET    5       GLN B  20  GLU B  21                  Generated by MOE
SHEET    6       GLN B  30  ASN B  35                  Generated by MOE
SHEET    7       GLY B  40  ILE B  46                  Generated by MOE
SHEET    8       TYR B  51  THR B  54                  Generated by MOE
SHEET    9       PHE B  64  VAL B  68                  Generated by MOE
SHEET   10       ALA B  81  LYS B  90                  Generated by MOE
SHEET   11       ALA B 104  LEU B 108                  Generated by MOE
SHEET   12       THR B 135  GLY B 140                  Generated by MOE
SHEET   13       LYS B 156  PRO B 161                  Generated by MOE
SHEET   14       MET B 180  ALA B 183                  Generated by MOE
SHEET   15       PRO B 198  PHE B 203                  Generated by MOE
SHEET   16       THR B 206  TYR B 207                  Generated by MOE
SHEET   17       PHE B 208  PHE B 208                  Generated by MOE
SHEET   18       VAL B 209  GLY B 216                  Generated by MOE
SHEET   19       GLY B 226  LYS B 230                  Generated by MOE
SSBOND   1 CYS A    1    CYS A   12 
SSBOND   2 CYS A    8    CYS A   21 
SSBOND   3 CYS A   23    CYS A   36 
SSBOND   4 CYS A   44    CYS B  122 
SSBOND   5 CYS B   22    CYS B   27 
SSBOND   6 CYS B   42    CYS B   58 
SSBOND   7 CYS B  168    CYS B  182 
SSBOND   8 CYS B  191    CYS B  220 
CRYST1   56.300   72.000   78.300  90.00  90.00  90.00 P 21 21 21
SCALE1      0.017762  0.000000  0.000000        0.00000
SCALE2      0.000000  0.013889  0.000000        0.00000
SCALE3      0.000000  0.000000  0.012771        0.00000
ATOM      1  N   ARG A   1A     42.185  -6.588  37.296  1.00 58.65           N
ATOM      2  CA  ARG A   1A     42.170  -5.135  37.060  1.00 55.12           C
ATOM      3  C   ARG A   1A     43.604  -4.615  36.949  1.00 44.11           C
ATOM      4  O   ARG A   1A     44.275  -4.434  37.967  1.00 46.48           O
ATOM      5  CB  ARG A   1A     41.421  -4.399  38.181  1.00 56.67           C
ATOM      6  CG  ARG A   1A     39.908  -4.279  37.983  1.00 53.91           C
ATOM      7  CD  ARG A   1A     39.250  -3.644  39.187  1.00 64.72           C
ATOM      8  NE  ARG A   1A     38.419  -4.619  39.895  1.00 97.39           N
ATOM      9  CZ  ARG A   1A     37.310  -4.335  40.582  1.00104.59           C
ATOM     10  NH1 ARG A   1A     36.861  -3.082  40.669  1.00100.06           N
ATOM     11  NH2 ARG A   1A     36.640  -5.318  41.183  1.00 98.54           N1+
ATOM     12  H1  ARG A   1A     41.284  -6.916  37.327  1.00 70.38           H
ATOM     13  H2  ARG A   1A     42.622  -6.772  38.131  1.00 70.38           H
ATOM     14  HA  ARG A   1A     41.716  -4.953  36.223  1.00 66.14           H
ATOM     15  HB2 ARG A   1A     41.779  -3.500  38.251  1.00 68.01           H
ATOM     16  HB3 ARG A   1A     41.570  -4.873  39.014  1.00 68.01           H
ATOM     17  HG2 ARG A   1A     39.530  -5.164  37.859  1.00 64.69           H
ATOM     18  HG3 ARG A   1A     39.729  -3.724  37.208  1.00 64.69           H
ATOM     19  HD2 ARG A   1A     38.684  -2.912  38.897  1.00 77.67           H
ATOM     20  HD3 ARG A   1A     39.932  -3.323  39.797  1.00 77.67           H
ATOM     21  HE  ARG A   1A     38.664  -5.443  39.865  1.00116.87           H
ATOM     22 HH11 ARG A   1A     36.145  -2.912  41.114  1.00120.07           H
ATOM     23 HH12 ARG A   1A     37.289  -2.444  40.282  1.00120.07           H
ATOM     24 HH21 ARG A   1A     36.925  -6.128  41.129  1.00118.25           H
ATOM     25 HH22 ARG A   1A     35.925  -5.142  41.627  1.00118.25           H
ATOM     26  N   LYS A   1B     44.080  -4.400  35.711  1.00 48.42           N
ATOM     27  CA  LYS A   1B     45.474  -4.052  35.484  1.00 46.84           C
ATOM     28  C   LYS A   1B     45.571  -2.609  35.046  1.00 52.72           C
ATOM     29  O   LYS A   1B     45.614  -1.703  35.902  1.00 65.31           O
ATOM     30  CB  LYS A   1B     46.115  -5.045  34.502  1.00 67.80           C
ATOM     31  CG  LYS A   1B     47.644  -4.879  34.429  1.00 78.65           C
ATOM     32  CD  LYS A   1B     48.405  -6.194  34.260  1.00 68.93           C
ATOM     33  CE  LYS A   1B     49.243  -6.169  32.984  1.00 74.23           C
ATOM     34  NZ  LYS A   1B     50.380  -7.117  33.072  1.00 85.31           N1+
ATOM     35  H   LYS A   1B     43.609  -4.451  34.993  1.00 58.10           H
ATOM     36  HA  LYS A   1B     45.949  -4.131  36.326  1.00 56.21           H
ATOM     37  HB2 LYS A   1B     45.922  -5.950  34.793  1.00 81.36           H
ATOM     38  HB3 LYS A   1B     45.751  -4.894  33.615  1.00 81.36           H
ATOM     39  HG2 LYS A   1B     47.860  -4.313  33.671  1.00 94.38           H
ATOM     40  HG3 LYS A   1B     47.952  -4.462  35.248  1.00 94.38           H
ATOM     41  HD2 LYS A   1B     49.000  -6.322  35.016  1.00 82.71           H
ATOM     42  HD3 LYS A   1B     47.774  -6.928  34.199  1.00 82.71           H
ATOM     43  HE2 LYS A   1B     48.689  -6.426  32.230  1.00 89.08           H
ATOM     44  HE3 LYS A   1B     49.600  -5.276  32.851  1.00 89.08           H
ATOM     45  HZ1 LYS A   1B     50.857  -7.090  32.321  1.00102.38           H
ATOM     46  HZ2 LYS A   1B     50.905  -6.900  33.757  1.00102.38           H
ATOM     47  HZ3 LYS A   1B     50.076  -7.945  33.192  1.00102.38           H
ATOM     48  N   LEU A   1C     45.659  -2.308  33.755  1.00 45.96           N
ATOM     49  CA  LEU A   1C     45.988  -0.955  33.311  1.00 33.80           C
ATOM     50  C   LEU A   1C     44.749  -0.049  33.315  1.00 32.60           C
ATOM     51  O   LEU A   1C     44.276   0.368  34.376  1.00 30.54           O
ATOM     52  CB  LEU A   1C     46.617  -1.044  31.915  1.00 38.84           C
ATOM     53  CG  LEU A   1C     47.748  -2.042  31.705  1.00 49.68           C
ATOM     54  CD1 LEU A   1C     48.130  -2.130  30.221  1.00 53.12           C
ATOM     55  CD2 LEU A   1C     48.936  -1.640  32.558  1.00 50.14           C
ATOM     56  H   LEU A   1C     45.532  -2.868  33.115  1.00 55.15           H
ATOM     57  HA  LEU A   1C     46.643  -0.572  33.915  1.00 40.56           H
ATOM     58  HB2 LEU A   1C     45.916  -1.275  31.286  1.00 46.61           H
ATOM     59  HB3 LEU A   1C     46.969  -0.168  31.691  1.00 46.61           H
ATOM     60  HG  LEU A   1C     47.453  -2.920  31.993  1.00 59.61           H
ATOM     61 HD11 LEU A   1C     48.850  -2.772  30.119  1.00 63.74           H
ATOM     62 HD12 LEU A   1C     47.355  -2.418  29.713  1.00 63.74           H
ATOM     63 HD13 LEU A   1C     48.419  -1.256  29.917  1.00 63.74           H
ATOM     64 HD21 LEU A   1C     49.654  -2.279  32.420  1.00 60.17           H
ATOM     65 HD22 LEU A   1C     49.228  -0.753  32.295  1.00 60.17           H
ATOM     66 HD23 LEU A   1C     48.669  -1.638  33.491  1.00 60.17           H
ATOM     67  N   CYS A   1      44.179   0.229  32.142  1.00 26.20           N
ATOM     68  CA  CYS A   1      42.967   1.041  32.074  1.00 38.74           C
ATOM     69  C   CYS A   1      41.817   0.432  32.848  1.00 30.45           C
ATOM     70  O   CYS A   1      40.826   1.126  33.105  1.00 30.93           O
ATOM     71  CB  CYS A   1      42.537   1.243  30.621  1.00 24.17           C
ATOM     72  SG  CYS A   1      43.715   2.147  29.628  1.00 30.09           S
ATOM     73  H   CYS A   1      44.473  -0.037  31.379  1.00 31.44           H
ATOM     74  HA  CYS A   1      43.152   1.914  32.454  1.00 46.48           H
ATOM     75  HB2 CYS A   1      42.411   0.374  30.210  1.00 29.01           H
ATOM     76  HB3 CYS A   1      41.702   1.736  30.609  1.00 29.01           H
ATOM     77  N   SER A   2      41.914  -0.838  33.226  1.00 32.96           N
ATOM     78  CA  SER A   2      40.859  -1.444  34.024  1.00 37.49           C
ATOM     79  C   SER A   2      41.016  -1.134  35.491  1.00 30.46           C
ATOM     80  O   SER A   2      40.064  -1.324  36.258  1.00 43.40           O
ATOM     81  CB  SER A   2      40.826  -2.964  33.858  1.00 33.57           C
ATOM     82  OG  SER A   2      40.007  -3.309  32.768  1.00 49.23           O
ATOM     83  H   SER A   2      42.569  -1.362  33.036  1.00 39.55           H
ATOM     84  HA  SER A   2      40.003  -1.092  33.734  1.00 44.98           H
ATOM     85  HB2 SER A   2      41.726  -3.286  33.695  1.00 40.28           H
ATOM     86  HB3 SER A   2      40.468  -3.365  34.666  1.00 40.28           H
ATOM     87  HG  SER A   2      39.988  -4.143  32.676  1.00 59.07           H
ATOM     88  N   LEU A   3      42.188  -0.668  35.902  1.00 33.70           N
ATOM     89  CA  LEU A   3      42.418  -0.287  37.286  1.00 32.74           C
ATOM     90  C   LEU A   3      42.265   1.226  37.378  1.00 27.73           C
ATOM     91  O   LEU A   3      43.176   1.979  37.030  1.00 31.92           O
ATOM     92  CB  LEU A   3      43.794  -0.726  37.756  1.00 45.05           C
ATOM     93  CG  LEU A   3      44.166  -0.318  39.188  1.00 43.54           C
ATOM     94  CD1 LEU A   3      43.113  -0.779  40.214  1.00 47.22           C
ATOM     95  CD2 LEU A   3      45.556  -0.852  39.512  1.00 45.45           C
ATOM     96  H   LEU A   3      42.873  -0.562  35.393  1.00 40.44           H
ATOM     97  HA  LEU A   3      41.749  -0.702  37.853  1.00 39.29           H
ATOM     98  HB2 LEU A   3      43.840  -1.694  37.709  1.00 54.06           H
ATOM     99  HB3 LEU A   3      44.458  -0.342  37.163  1.00 54.06           H
ATOM    100  HG  LEU A   3      44.209   0.651  39.230  1.00 52.24           H
ATOM    101 HD11 LEU A   3      43.392  -0.498  41.099  1.00 56.67           H
ATOM    102 HD12 LEU A   3      42.259  -0.376  39.992  1.00 56.67           H
ATOM    103 HD13 LEU A   3      43.043  -1.746  40.180  1.00 56.67           H
ATOM    104 HD21 LEU A   3      45.790  -0.593  40.418  1.00 54.54           H
ATOM    105 HD22 LEU A   3      45.547  -1.819  39.436  1.00 54.54           H
ATOM    106 HD23 LEU A   3      46.193  -0.476  38.885  1.00 54.54           H
ATOM    107  N   ASP A   4      41.109   1.665  37.855  1.00 28.75           N
ATOM    108  CA  ASP A   4      40.846   3.077  38.074  1.00 32.46           C
ATOM    109  C   ASP A   4      41.134   3.900  36.818  1.00 27.85           C
ATOM    110  O   ASP A   4      41.778   4.947  36.862  1.00 26.82           O
ATOM    111  CB  ASP A   4      41.648   3.598  39.266  1.00 30.13           C
ATOM    112  CG  ASP A   4      41.059   4.874  39.828  1.00 42.83           C
ATOM    113  OD1 ASP A   4      39.824   5.038  39.688  1.00 36.76           O
ATOM    114  OD2 ASP A   4      41.814   5.704  40.388  1.00 37.16           O1-
ATOM    115  H   ASP A   4      40.450   1.153  38.064  1.00 34.50           H
ATOM    116  HA  ASP A   4      39.905   3.186  38.285  1.00 38.95           H
ATOM    117  HB2 ASP A   4      41.646   2.929  39.969  1.00 36.16           H
ATOM    118  HB3 ASP A   4      42.556   3.784  38.983  1.00 36.16           H
ATOM    119  N   ASN A   5      40.648   3.429  35.685  1.00 21.80           N
ATOM    120  CA  ASN A   5      40.824   4.122  34.404  1.00 21.18           C
ATOM    121  C   ASN A   5      42.281   4.475  34.124  1.00 14.40           C
ATOM    122  O   ASN A   5      42.574   5.343  33.298  1.00 17.32           O
ATOM    123  CB  ASN A   5      39.937   5.358  34.332  1.00 18.95           C
ATOM    124  CG  ASN A   5      39.841   5.901  32.970  1.00 16.71           C
ATOM    125  OD1 ASN A   5      39.595   5.177  32.005  1.00 22.08           O
ATOM    126  ND2 ASN A   5      40.050   7.200  32.855  1.00 21.94           N
ATOM    127  H   ASN A   5      40.202   2.696  35.622  1.00 26.16           H
ATOM    128  HA  ASN A   5      40.536   3.523  33.697  1.00 25.41           H
ATOM    129  HB2 ASN A   5      39.042   5.124  34.626  1.00 22.74           H
ATOM    130  HB3 ASN A   5      40.306   6.047  34.905  1.00 22.74           H
ATOM    131 HD21 ASN A   5      40.007   7.576  32.083  1.00 26.33           H
ATOM    132 HD22 ASN A   5      40.228   7.670  33.553  1.00 26.33           H
ATOM    133  N   GLY A   6      43.213   3.739  34.717  1.00 18.58           N
ATOM    134  CA  GLY A   6      44.621   3.926  34.397  1.00 24.63           C
ATOM    135  C   GLY A   6      45.191   5.211  34.950  1.00 21.43           C
ATOM    136  O   GLY A   6      46.286   5.609  34.549  1.00 18.05           O
ATOM    137  H   GLY A   6      43.058   3.130  35.304  1.00 22.30           H
ATOM    138  HA2 GLY A   6      45.133   3.185  34.759  1.00 29.56           H
ATOM    139  HA3 GLY A   6      44.733   3.933  33.434  1.00 29.56           H
ATOM    140  N   ASP A   7      44.440   5.881  35.829  1.00 19.18           N
ATOM    141  CA  ASP A   7      44.752   7.177  36.418  1.00 22.95           C
ATOM    142  C   ASP A   7      44.554   8.313  35.430  1.00 15.56           C
ATOM    143  O   ASP A   7      44.923   9.453  35.726  1.00 20.82           O
ATOM    144  CB  ASP A   7      46.177   7.187  36.976  1.00 23.33           C
ATOM    145  CG  ASP A   7      46.316   7.988  38.276  1.00 28.75           C
ATOM    146  OD1 ASP A   7      45.323   8.163  39.025  1.00 22.62           O
ATOM    147  OD2 ASP A   7      47.453   8.461  38.520  1.00 28.49           O1-
ATOM    148  H   ASP A   7      43.689   5.574  36.116  1.00 23.02           H
ATOM    149  HA  ASP A   7      44.147   7.329  37.161  1.00 27.54           H
ATOM    150  HB2 ASP A   7      46.449   6.274  37.159  1.00 27.99           H
ATOM    151  HB3 ASP A   7      46.769   7.582  36.318  1.00 27.99           H
ATOM    152  N   CYS A   8      43.982   8.043  34.263  1.00 15.22           N
ATOM    153  CA  CYS A   8      43.677   9.106  33.307  1.00 18.00           C
ATOM    154  C   CYS A   8      42.456   9.926  33.748  1.00 19.90           C
ATOM    155  O   CYS A   8      41.542   9.423  34.402  1.00 22.09           O
ATOM    156  CB  CYS A   8      43.417   8.503  31.937  1.00 21.62           C
ATOM    157  SG  CYS A   8      44.636   7.298  31.389  1.00 21.31           S
ATOM    158  H   CYS A   8      43.759   7.256  33.999  1.00 18.27           H
ATOM    159  HA  CYS A   8      44.438   9.703  33.238  1.00 21.60           H
ATOM    160  HB2 CYS A   8      42.555   8.059  31.954  1.00 25.94           H
ATOM    161  HB3 CYS A   8      43.401   9.219  31.283  1.00 25.94           H
ATOM    162  N   ASP A   9      42.439  11.209  33.389  1.00 18.83           N
ATOM    163  CA  ASP A   9      41.220  11.978  33.600  1.00 20.13           C
ATOM    164  C   ASP A   9      40.122  11.513  32.663  1.00 18.47           C
ATOM    165  O   ASP A   9      38.957  11.411  33.066  1.00 21.67           O
ATOM    166  CB  ASP A   9      41.462  13.477  33.382  1.00 20.75           C
ATOM    167  CG  ASP A   9      42.018  14.175  34.598  1.00 26.50           C
ATOM    168  OD1 ASP A   9      42.254  13.539  35.660  1.00 25.82           O
ATOM    169  OD2 ASP A   9      42.225  15.396  34.465  1.00 25.51           O1-
ATOM    170  H   ASP A   9      43.093  11.641  33.035  1.00 22.60           H
ATOM    171  HA  ASP A   9      40.915  11.849  34.512  1.00 24.15           H
ATOM    172  HB2 ASP A   9      42.096  13.591  32.657  1.00 24.90           H
ATOM    173  HB3 ASP A   9      40.620  13.901  33.154  1.00 24.90           H
ATOM    174  N   GLN A  10      40.469  11.251  31.400  1.00 16.63           N
ATOM    175  CA  GLN A  10      39.461  10.931  30.399  1.00 18.15           C
ATOM    176  C   GLN A  10      39.822   9.620  29.733  1.00 19.99           C
ATOM    177  O   GLN A  10      39.840   8.572  30.390  1.00 18.54           O
ATOM    178  CB  GLN A  10      39.333  12.064  29.383  1.00 21.02           C
ATOM    179  CG  GLN A  10      38.864  13.363  30.030  1.00 17.14           C
ATOM    180  CD  GLN A  10      38.642  14.466  29.019  1.00 24.12           C
ATOM    181  OE1 GLN A  10      38.789  14.265  27.810  1.00 22.24           O
ATOM    182  NE2 GLN A  10      38.303  15.653  29.512  1.00 17.90           N
ATOM    183  H   GLN A  10      41.276  11.253  31.104  1.00 19.96           H
ATOM    184  HA  GLN A  10      38.602  10.821  30.837  1.00 21.78           H
ATOM    185  HB2 GLN A  10      40.198  12.225  28.975  1.00 25.22           H
ATOM    186  HB3 GLN A  10      38.685  11.813  28.706  1.00 25.22           H
ATOM    187  HG2 GLN A  10      38.025  13.204  30.490  1.00 20.56           H
ATOM    188  HG3 GLN A  10      39.537  13.664  30.660  1.00 20.56           H
ATOM    189 HE21 GLN A  10      38.223  15.758  30.362  1.00 21.47           H
ATOM    190 HE22 GLN A  10      38.165  16.315  28.982  1.00 21.47           H
ATOM    191  N   PHE A  11      40.149   9.674  28.452  1.00 19.33           N
ATOM    192  CA  PHE A  11      40.336   8.458  27.694  1.00 23.05           C
ATOM    193  C   PHE A  11      41.544   7.702  28.195  1.00 24.92           C
ATOM    194  O   PHE A  11      42.598   8.286  28.414  1.00 29.55           O
ATOM    195  CB  PHE A  11      40.525   8.780  26.222  1.00 21.92           C
ATOM    196  CG  PHE A  11      39.458   9.636  25.652  1.00 21.02           C
ATOM    197  CD1 PHE A  11      38.165   9.595  26.158  1.00 15.02           C
ATOM    198  CD2 PHE A  11      39.747  10.500  24.605  1.00 25.10           C
ATOM    199  CE1 PHE A  11      37.172  10.427  25.628  1.00 17.67           C
ATOM    200  CE2 PHE A  11      38.761  11.347  24.073  1.00 18.55           C
ATOM    201  CZ  PHE A  11      37.477  11.297  24.591  1.00 21.67           C
ATOM    202  H   PHE A  11      40.266  10.398  28.003  1.00 23.19           H
ATOM    203  HA  PHE A  11      39.555   7.891  27.790  1.00 27.66           H
ATOM    204  HB2 PHE A  11      41.369   9.244  26.110  1.00 26.31           H
ATOM    205  HB3 PHE A  11      40.538   7.949  25.720  1.00 26.31           H
ATOM    206  HD1 PHE A  11      37.961   9.021  26.862  1.00 18.03           H
ATOM    207  HD2 PHE A  11      40.613  10.539  24.270  1.00 30.12           H
ATOM    208  HE1 PHE A  11      36.308  10.398  25.971  1.00 21.20           H
ATOM    209  HE2 PHE A  11      38.963  11.922  23.371  1.00 22.26           H
ATOM    210  HZ  PHE A  11      36.813  11.841  24.233  1.00 26.00           H
ATOM    211  N   CYS A  12      41.373   6.394  28.358  1.00 25.27           N
ATOM    212  CA  CYS A  12      42.463   5.477  28.660  1.00 29.97           C
ATOM    213  C   CYS A  12      42.556   4.405  27.588  1.00 35.69           C
ATOM    214  O   CYS A  12      41.552   3.769  27.257  1.00 36.53           O
ATOM    215  CB  CYS A  12      42.253   4.799  30.008  1.00 23.41           C
ATOM    216  SG  CYS A  12      43.753   3.966  30.597  1.00 26.32           S
ATOM    217  H   CYS A  12      40.609   6.004  28.296  1.00 30.33           H
ATOM    218  HA  CYS A  12      43.302   5.964  28.685  1.00 35.96           H
ATOM    219  HB2 CYS A  12      42.002   5.468  30.664  1.00 28.09           H
ATOM    220  HB3 CYS A  12      41.552   4.134  29.924  1.00 28.09           H
ATOM    221  N   HIS A  13      43.766   4.169  27.095  1.00 37.26           N
ATOM    222  CA  HIS A  13      44.043   3.080  26.171  1.00 41.72           C
ATOM    223  C   HIS A  13      45.345   2.380  26.556  1.00 47.36           C
ATOM    224  O   HIS A  13      46.338   3.032  26.897  1.00 37.43           O
ATOM    225  CB  HIS A  13      44.145   3.582  24.732  1.00 57.55           C
ATOM    226  CG  HIS A  13      44.559   2.524  23.750  1.00 75.68           C
ATOM    227  ND1 HIS A  13      43.942   1.290  23.681  1.00 73.98           N
ATOM    228  CD2 HIS A  13      45.518   2.517  22.788  1.00 77.78           C
ATOM    229  CE1 HIS A  13      44.506   0.571  22.724  1.00 70.25           C
ATOM    230  NE2 HIS A  13      45.466   1.290  22.169  1.00 71.73           N
ATOM    231  H   HIS A  13      44.459   4.640  27.287  1.00 44.72           H
ATOM    232  HA  HIS A  13      43.324   2.430  26.217  1.00 50.06           H
ATOM    233  HB2 HIS A  13      44.802   4.294  24.696  1.00 69.05           H
ATOM    234  HB3 HIS A  13      43.278   3.919  24.457  1.00 69.05           H
ATOM    235  HD2 HIS A  13      46.104   3.211  22.589  1.00 93.33           H
ATOM    236  HE1 HIS A  13      44.269  -0.296  22.484  1.00 84.30           H
ATOM    237  HE2 HIS A  13      45.974   1.034  21.524  1.00 86.08           H
ATOM    238  N   GLU A  14      45.332   1.043  26.466  1.00 52.14           N
ATOM    239  CA  GLU A  14      46.493   0.181  26.718  1.00 46.80           C
ATOM    240  C   GLU A  14      47.283   0.004  25.430  1.00 51.18           C
ATOM    241  O   GLU A  14      46.960  -0.851  24.608  1.00 55.06           O
ATOM    242  CB  GLU A  14      46.024  -1.162  27.255  1.00 39.91           C
ATOM    243  CG  GLU A  14      45.185  -0.987  28.476  1.00 26.20           C
ATOM    244  CD  GLU A  14      44.489  -2.223  28.928  1.00 36.64           C
ATOM    245  OE1 GLU A  14      44.695  -3.296  28.317  1.00 42.04           O
ATOM    246  OE2 GLU A  14      43.724  -2.106  29.908  1.00 37.12           O1-
ATOM    247  H   GLU A  14      44.629   0.597  26.251  1.00 62.57           H
ATOM    248  HA  GLU A  14      47.068   0.595  27.380  1.00 56.16           H
ATOM    249  HB2 GLU A  14      45.491  -1.610  26.580  1.00 47.89           H
ATOM    250  HB3 GLU A  14      46.795  -1.702  27.489  1.00 47.89           H
ATOM    251  HG2 GLU A  14      45.754  -0.687  29.203  1.00 31.44           H
ATOM    252  HG3 GLU A  14      44.507  -0.318  28.294  1.00 31.44           H
ATOM    253  N   GLU A  15      48.332   0.799  25.249  1.00 61.34           N
ATOM    254  CA  GLU A  15      49.089   0.776  24.000  1.00 68.28           C
ATOM    255  C   GLU A  15      50.283  -0.145  24.223  1.00 76.32           C
ATOM    256  O   GLU A  15      51.277   0.241  24.845  1.00 72.83           O
ATOM    257  CB  GLU A  15      49.495   2.183  23.570  1.00 66.05           C
ATOM    258  CG  GLU A  15      49.101   2.544  22.110  1.00 73.72           C
ATOM    259  CD  GLU A  15      49.019   4.061  21.831  1.00 74.91           C
ATOM    260  OE1 GLU A  15      47.927   4.557  21.463  1.00 71.04           O
ATOM    261  OE2 GLU A  15      50.046   4.759  21.968  1.00 77.43           O1-
ATOM    262  H   GLU A  15      48.627   1.359  25.831  1.00 73.60           H
ATOM    263  HA  GLU A  15      48.537   0.394  23.300  1.00 81.93           H
ATOM    264  HB2 GLU A  15      49.067   2.825  24.159  1.00 79.26           H
ATOM    265  HB3 GLU A  15      50.459   2.265  23.644  1.00 79.26           H
ATOM    266  HG2 GLU A  15      49.761   2.168  21.508  1.00 88.46           H
ATOM    267  HG3 GLU A  15      48.230   2.162  21.920  1.00 88.46           H
ATOM    268  N   GLN A  16      50.154  -1.385  23.747  1.00 80.66           N
ATOM    269  CA  GLN A  16      51.231  -2.368  23.796  1.00 78.80           C
ATOM    270  C   GLN A  16      51.695  -2.572  25.238  1.00 69.95           C
ATOM    271  O   GLN A  16      52.861  -2.389  25.589  1.00 68.13           O
ATOM    272  CB  GLN A  16      52.383  -1.942  22.881  1.00 85.00           C
ATOM    273  CG  GLN A  16      52.143  -2.280  21.403  1.00 90.80           C
ATOM    274  CD  GLN A  16      52.602  -3.685  21.045  1.00 88.79           C
ATOM    275  OE1 GLN A  16      53.111  -4.426  21.894  1.00 81.14           O
ATOM    276  NE2 GLN A  16      52.432  -4.056  19.778  1.00 85.03           N
ATOM    277  H   GLN A  16      49.435  -1.685  23.383  1.00 96.80           H
ATOM    278  HA  GLN A  16      50.894  -3.218  23.471  1.00 94.56           H
ATOM    279  HB2 GLN A  16      52.502  -0.982  22.951  1.00102.00           H
ATOM    280  HB3 GLN A  16      53.193  -2.396  23.163  1.00102.00           H
ATOM    281  HG2 GLN A  16      51.194  -2.217  21.213  1.00108.96           H
ATOM    282  HG3 GLN A  16      52.636  -1.653  20.850  1.00108.96           H
ATOM    283 HE21 GLN A  16      52.079  -3.510  19.214  1.00102.03           H
ATOM    284 HE22 GLN A  16      52.675  -4.840  19.523  1.00102.03           H
ATOM    285  N   ASN A  17      50.736  -2.951  26.079  1.00 69.52           N
ATOM    286  CA  ASN A  17      50.947  -2.959  27.519  1.00 78.48           C
ATOM    287  C   ASN A  17      51.251  -1.535  27.978  1.00 74.47           C
ATOM    288  O   ASN A  17      51.688  -0.699  27.178  1.00 64.30           O
ATOM    289  CB  ASN A  17      52.075  -3.917  27.883  1.00 73.78           C
ATOM    290  CG  ASN A  17      51.938  -4.470  29.280  1.00 79.40           C
ATOM    291  OD1 ASN A  17      52.398  -3.866  30.255  1.00 82.20           O
ATOM    292  ND2 ASN A  17      51.307  -5.631  29.387  1.00 69.86           N
ATOM    293  H   ASN A  17      49.952  -3.208  25.838  1.00 83.42           H
ATOM    294  HA  ASN A  17      50.137  -3.258  27.961  1.00 94.17           H
ATOM    295  HB2 ASN A  17      52.069  -4.663  27.263  1.00 88.54           H
ATOM    296  HB3 ASN A  17      52.920  -3.445  27.828  1.00 88.54           H
ATOM    297 HD21 ASN A  17      51.201  -5.993  30.160  1.00 83.83           H
ATOM    298 HD22 ASN A  17      51.004  -6.022  28.684  1.00 83.83           H
ATOM    299  N   SER A  18      51.005  -1.242  29.253  1.00 61.09           N
ATOM    300  CA  SER A  18      51.194   0.106  29.777  1.00 64.17           C
ATOM    301  C   SER A  18      50.090   1.050  29.297  1.00 57.87           C
ATOM    302  O   SER A  18      49.465   0.830  28.251  1.00 49.66           O
ATOM    303  CB  SER A  18      52.583   0.634  29.389  1.00 59.42           C
ATOM    304  OG  SER A  18      52.894   1.829  30.078  1.00 73.77           O
ATOM    305  H   SER A  18      50.726  -1.809  29.837  1.00 73.31           H
ATOM    306  HA  SER A  18      51.152   0.072  30.745  1.00 77.00           H
ATOM    307  HB2 SER A  18      53.246  -0.038  29.611  1.00 71.30           H
ATOM    308  HB3 SER A  18      52.597   0.809  28.435  1.00 71.30           H
ATOM    309  HG  SER A  18      53.656   2.101  29.852  1.00 88.53           H
ATOM    310  N   VAL A  19      49.845   2.098  30.063  1.00 50.28           N
ATOM    311  CA  VAL A  19      48.704   2.983  29.857  1.00 35.65           C
ATOM    312  C   VAL A  19      49.086   4.165  28.979  1.00 35.66           C
ATOM    313  O   VAL A  19      50.216   4.664  29.001  1.00 34.95           O
ATOM    314  CB  VAL A  19      48.144   3.451  31.215  1.00 37.93           C
ATOM    315  CG1 VAL A  19      47.215   4.675  31.051  1.00 29.86           C
ATOM    316  CG2 VAL A  19      47.408   2.288  31.869  1.00 36.50           C
ATOM    317  H   VAL A  19      50.339   2.327  30.729  1.00 60.33           H
ATOM    318  HA  VAL A  19      48.004   2.490  29.402  1.00 42.78           H
ATOM    319  HB  VAL A  19      48.881   3.706  31.792  1.00 45.52           H
ATOM    320 HG11 VAL A  19      46.884   4.938  31.924  1.00 35.83           H
ATOM    321 HG12 VAL A  19      47.719   5.403  30.655  1.00 35.83           H
ATOM    322 HG13 VAL A  19      46.473   4.433  30.475  1.00 35.83           H
ATOM    323 HG21 VAL A  19      47.055   2.579  32.723  1.00 43.80           H
ATOM    324 HG22 VAL A  19      46.684   2.007  31.288  1.00 43.80           H
ATOM    325 HG23 VAL A  19      48.031   1.555  32.000  1.00 43.80           H
ATOM    326  N   VAL A  20      48.114   4.627  28.188  1.00 33.46           N
ATOM    327  CA  VAL A  20      48.244   5.891  27.472  1.00 29.84           C
ATOM    328  C   VAL A  20      46.938   6.666  27.619  1.00 33.84           C
ATOM    329  O   VAL A  20      45.880   6.208  27.162  1.00 31.67           O
ATOM    330  CB  VAL A  20      48.597   5.690  25.988  1.00 43.87           C
ATOM    331  CG1 VAL A  20      48.694   7.045  25.285  1.00 33.02           C
ATOM    332  CG2 VAL A  20      49.927   4.881  25.860  1.00 41.77           C
ATOM    333  H   VAL A  20      47.368   4.223  28.051  1.00 40.15           H
ATOM    334  HA  VAL A  20      48.951   6.414  27.881  1.00 35.81           H
ATOM    335  HB  VAL A  20      47.892   5.179  25.561  1.00 52.65           H
ATOM    336 HG11 VAL A  20      48.917   6.900  24.352  1.00 39.62           H
ATOM    337 HG12 VAL A  20      47.840   7.498  25.355  1.00 39.62           H
ATOM    338 HG13 VAL A  20      49.386   7.573  25.713  1.00 39.62           H
ATOM    339 HG21 VAL A  20      50.135   4.763  24.920  1.00 50.12           H
ATOM    340 HG22 VAL A  20      50.639   5.373  26.298  1.00 50.12           H
ATOM    341 HG23 VAL A  20      49.813   4.016  26.285  1.00 50.12           H
ATOM    342  N   CYS A  21      47.016   7.854  28.218  1.00 28.69           N
ATOM    343  CA  CYS A  21      45.849   8.706  28.403  1.00 24.38           C
ATOM    344  C   CYS A  21      45.741   9.700  27.263  1.00 29.89           C
ATOM    345  O   CYS A  21      46.717   9.986  26.565  1.00 28.88           O
ATOM    346  CB  CYS A  21      45.914   9.475  29.713  1.00 22.09           C
ATOM    347  SG  CYS A  21      46.220   8.531  31.167  1.00 20.84           S
ATOM    348  H   CYS A  21      47.744   8.191  28.529  1.00 34.43           H
ATOM    349  HA  CYS A  21      45.049   8.158  28.408  1.00 29.26           H
ATOM    350  HB2 CYS A  21      46.623  10.133  29.644  1.00 26.51           H
ATOM    351  HB3 CYS A  21      45.066   9.929  29.840  1.00 26.51           H
ATOM    352  N   SER A  22      44.542  10.251  27.100  1.00 18.54           N
ATOM    353  CA  SER A  22      44.320  11.328  26.135  1.00 26.42           C
ATOM    354  C   SER A  22      43.022  12.022  26.512  1.00 22.37           C
ATOM    355  O   SER A  22      42.330  11.608  27.437  1.00 22.20           O
ATOM    356  CB  SER A  22      44.256  10.802  24.698  1.00 23.53           C
ATOM    357  OG  SER A  22      43.347   9.721  24.621  1.00 28.96           O
ATOM    358  H   SER A  22      43.838  10.020  27.537  1.00 22.24           H
ATOM    359  HA  SER A  22      45.043  11.971  26.195  1.00 31.71           H
ATOM    360  HB2 SER A  22      43.956  11.513  24.111  1.00 28.24           H
ATOM    361  HB3 SER A  22      45.138  10.497  24.430  1.00 28.24           H
ATOM    362  HG  SER A  22      43.311   9.431  23.833  1.00 34.76           H
ATOM    363  N   CYS A  23      42.672  13.047  25.755  1.00 22.25           N
ATOM    364  CA  CYS A  23      41.594  13.945  26.131  1.00 25.54           C
ATOM    365  C   CYS A  23      40.727  14.230  24.926  1.00 21.96           C
ATOM    366  O   CYS A  23      41.153  14.075  23.784  1.00 22.62           O
ATOM    367  CB  CYS A  23      42.138  15.254  26.702  1.00 23.27           C
ATOM    368  SG  CYS A  23      43.405  14.958  27.962  1.00 23.27           S
ATOM    369  H   CYS A  23      43.048  13.247  25.008  1.00 26.70           H
ATOM    370  HA  CYS A  23      41.045  13.522  26.808  1.00 30.64           H
ATOM    371  HB2 CYS A  23      42.537  15.775  25.987  1.00 27.93           H
ATOM    372  HB3 CYS A  23      41.412  15.750  27.113  1.00 27.93           H
ATOM    373  N   ALA A  24      39.483  14.595  25.212  1.00 25.97           N
ATOM    374  CA  ALA A  24      38.540  15.066  24.204  1.00 31.83           C
ATOM    375  C   ALA A  24      38.985  16.401  23.613  1.00 28.66           C
ATOM    376  O   ALA A  24      39.852  17.111  24.143  1.00 26.53           O
ATOM    377  CB  ALA A  24      37.133  15.231  24.790  1.00 25.04           C
ATOM    378  H   ALA A  24      39.153  14.578  26.006  1.00 31.16           H
ATOM    379  HA  ALA A  24      38.494  14.418  23.484  1.00 38.20           H
ATOM    380  HB1 ALA A  24      36.536  15.544  24.093  1.00 30.05           H
ATOM    381  HB2 ALA A  24      36.829  14.373  25.126  1.00 30.05           H
ATOM    382  HB3 ALA A  24      37.167  15.876  25.513  1.00 30.05           H
ATOM    383  N   ARG A  25      38.351  16.740  22.500  1.00 29.22           N
ATOM    384  CA  ARG A  25      38.696  17.959  21.800  1.00 31.71           C
ATOM    385  C   ARG A  25      38.397  19.159  22.684  1.00 26.78           C
ATOM    386  O   ARG A  25      37.360  19.229  23.348  1.00 34.79           O
ATOM    387  CB  ARG A  25      37.930  18.038  20.464  1.00 50.04           C
ATOM    388  CG  ARG A  25      38.551  17.179  19.332  1.00 51.27           C
ATOM    389  CD  ARG A  25      37.605  16.954  18.138  1.00 66.85           C
ATOM    390  NE  ARG A  25      37.261  15.534  17.941  1.00 71.97           N
ATOM    391  CZ  ARG A  25      36.082  14.973  18.239  1.00 73.38           C
ATOM    392  NH1 ARG A  25      35.092  15.695  18.756  1.00 68.07           N
ATOM    393  NH2 ARG A  25      35.882  13.672  18.013  1.00 72.55           N1+
ATOM    394  H   ARG A  25      37.721  16.283  22.133  1.00 35.07           H
ATOM    395  HA  ARG A  25      39.646  17.956  21.605  1.00 38.06           H
ATOM    396  HB2 ARG A  25      37.022  17.730  20.607  1.00 60.05           H
ATOM    397  HB3 ARG A  25      37.921  18.961  20.165  1.00 60.05           H
ATOM    398  HG2 ARG A  25      39.346  17.624  19.001  1.00 61.52           H
ATOM    399  HG3 ARG A  25      38.786  16.309  19.692  1.00 61.52           H
ATOM    400  HD2 ARG A  25      36.782  17.444  18.290  1.00 80.22           H
ATOM    401  HD3 ARG A  25      38.036  17.273  17.329  1.00 80.22           H
ATOM    402  HE  ARG A  25      37.868  15.024  17.608  1.00 86.37           H
ATOM    403 HH11 ARG A  25      35.205  16.534  18.905  1.00 81.69           H
ATOM    404 HH12 ARG A  25      34.340  15.322  18.942  1.00 81.69           H
ATOM    405 HH21 ARG A  25      36.512  13.191  17.679  1.00 87.07           H
ATOM    406 HH22 ARG A  25      35.124  13.314  18.205  1.00 87.07           H
ATOM    407  N   GLY A  26      39.325  20.100  22.705  1.00 26.82           N
ATOM    408  CA  GLY A  26      39.232  21.217  23.604  1.00 18.20           C
ATOM    409  C   GLY A  26      40.014  21.039  24.871  1.00 25.53           C
ATOM    410  O   GLY A  26      39.968  21.922  25.736  1.00 25.56           O
ATOM    411  H   GLY A  26      40.022  20.110  22.201  1.00 32.18           H
ATOM    412  HA2 GLY A  26      39.558  22.014  23.157  1.00 21.84           H
ATOM    413  HA3 GLY A  26      38.302  21.360  23.840  1.00 21.84           H
ATOM    414  N   TYR A  27      40.701  19.917  25.023  1.00 27.82           N
ATOM    415  CA  TYR A  27      41.562  19.667  26.167  1.00 28.55           C
ATOM    416  C   TYR A  27      42.954  19.324  25.654  1.00 27.80           C
ATOM    417  O   TYR A  27      43.125  18.829  24.537  1.00 28.55           O
ATOM    418  CB  TYR A  27      41.028  18.510  27.041  1.00 27.70           C
ATOM    419  CG  TYR A  27      39.759  18.805  27.805  1.00 19.41           C
ATOM    420  CD1 TYR A  27      38.517  18.747  27.179  1.00 16.70           C
ATOM    421  CD2 TYR A  27      39.792  19.091  29.154  1.00 18.52           C
ATOM    422  CE1 TYR A  27      37.349  19.004  27.878  1.00 15.70           C
ATOM    423  CE2 TYR A  27      38.625  19.347  29.857  1.00 19.74           C
ATOM    424  CZ  TYR A  27      37.402  19.312  29.213  1.00 15.40           C
ATOM    425  OH  TYR A  27      36.216  19.572  29.915  1.00 17.41           O
ATOM    426  H   TYR A  27      40.683  19.267  24.461  1.00 33.38           H
ATOM    427  HA  TYR A  27      41.620  20.467  26.712  1.00 34.26           H
ATOM    428  HB2 TYR A  27      40.852  17.748  26.468  1.00 33.25           H
ATOM    429  HB3 TYR A  27      41.711  18.276  27.690  1.00 33.25           H
ATOM    430  HD1 TYR A  27      38.472  18.550  26.271  1.00 20.04           H
ATOM    431  HD2 TYR A  27      40.610  19.128  29.594  1.00 22.22           H
ATOM    432  HE1 TYR A  27      36.530  18.976  27.439  1.00 18.84           H
ATOM    433  HE2 TYR A  27      38.666  19.554  30.763  1.00 23.69           H
ATOM    434  HH  TYR A  27      35.557  19.505  29.399  1.00 20.89           H
ATOM    435  N   THR A  28      43.952  19.582  26.477  1.00 32.86           N
ATOM    436  CA  THR A  28      45.303  19.135  26.183  1.00 33.31           C
ATOM    437  C   THR A  28      45.785  18.288  27.349  1.00 31.40           C
ATOM    438  O   THR A  28      45.502  18.605  28.508  1.00 29.73           O
ATOM    439  CB  THR A  28      46.231  20.326  25.938  1.00 39.65           C
ATOM    440  OG1 THR A  28      46.291  21.137  27.115  1.00 43.72           O
ATOM    441  CG2 THR A  28      45.704  21.156  24.757  1.00 45.93           C
ATOM    442  H   THR A  28      43.875  20.015  27.216  1.00 39.43           H
ATOM    443  HA  THR A  28      45.295  18.584  25.385  1.00 39.98           H
ATOM    444  HB  THR A  28      47.120  20.005  25.718  1.00 47.59           H
ATOM    445  HG1 THR A  28      46.800  21.793  26.986  1.00 52.46           H
ATOM    446 HG21 THR A  28      46.290  21.913  24.597  1.00 55.12           H
ATOM    447 HG22 THR A  28      45.670  20.610  23.956  1.00 55.12           H
ATOM    448 HG23 THR A  28      44.812  21.483  24.953  1.00 55.12           H
ATOM    449  N   LEU A  29      46.463  17.186  27.037  1.00 25.93           N
ATOM    450  CA  LEU A  29      47.025  16.337  28.079  1.00 32.05           C
ATOM    451  C   LEU A  29      48.101  17.110  28.844  1.00 27.79           C
ATOM    452  O   LEU A  29      48.906  17.839  28.258  1.00 36.51           O
ATOM    453  CB  LEU A  29      47.579  15.054  27.454  1.00 24.34           C
ATOM    454  CG  LEU A  29      47.894  13.851  28.307  1.00 25.68           C
ATOM    455  CD1 LEU A  29      46.663  13.285  28.945  1.00 26.59           C
ATOM    456  CD2 LEU A  29      48.534  12.867  27.374  1.00 27.78           C
ATOM    457  H   LEU A  29      46.609  16.910  26.235  1.00 31.12           H
ATOM    458  HA  LEU A  29      46.325  16.093  28.704  1.00 38.47           H
ATOM    459  HB2 LEU A  29      46.936  14.756  26.792  1.00 29.21           H
ATOM    460  HB3 LEU A  29      48.403  15.288  27.000  1.00 29.21           H
ATOM    461  HG  LEU A  29      48.529  14.091  29.000  1.00 30.82           H
ATOM    462 HD11 LEU A  29      46.911  12.516  29.483  1.00 31.91           H
ATOM    463 HD12 LEU A  29      46.257  13.964  29.506  1.00 31.91           H
ATOM    464 HD13 LEU A  29      46.042  13.016  28.250  1.00 31.91           H
ATOM    465 HD21 LEU A  29      48.761  12.064  27.869  1.00 33.33           H
ATOM    466 HD22 LEU A  29      47.908  12.652  26.664  1.00 33.33           H
ATOM    467 HD23 LEU A  29      49.336  13.263  26.999  1.00 33.33           H
ATOM    468  N   ALA A  30      48.052  17.004  30.168  1.00 27.94           N
ATOM    469  CA  ALA A  30      48.940  17.735  31.047  1.00 29.17           C
ATOM    470  C   ALA A  30      50.327  17.118  30.991  1.00 28.34           C
ATOM    471  O   ALA A  30      50.551  16.087  30.368  1.00 28.47           O
ATOM    472  CB  ALA A  30      48.416  17.720  32.491  1.00 32.67           C
ATOM    473  H   ALA A  30      47.495  16.500  30.586  1.00 33.52           H
ATOM    474  HA  ALA A  30      49.001  18.657  30.752  1.00 35.01           H
ATOM    475  HB1 ALA A  30      49.030  18.216  33.055  1.00 39.20           H
ATOM    476  HB2 ALA A  30      47.539  18.133  32.513  1.00 39.20           H
ATOM    477  HB3 ALA A  30      48.356  16.801  32.795  1.00 39.20           H
ATOM    478  N   ASP A  31      51.252  17.759  31.690  1.00 32.86           N
ATOM    479  CA  ASP A  31      52.630  17.310  31.694  1.00 34.50           C
ATOM    480  C   ASP A  31      52.738  15.894  32.224  1.00 36.99           C
ATOM    481  O   ASP A  31      53.497  15.078  31.692  1.00 38.19           O
ATOM    482  CB  ASP A  31      53.472  18.250  32.544  1.00 45.20           C
ATOM    483  CG  ASP A  31      54.939  18.060  32.317  1.00 65.34           C
ATOM    484  OD1 ASP A  31      55.659  17.689  33.273  1.00 69.30           O
ATOM    485  OD2 ASP A  31      55.363  18.248  31.158  1.00 72.78           O1-
ATOM    486  H   ASP A  31      51.105  18.457  32.170  1.00 39.44           H
ATOM    487  HA  ASP A  31      52.976  17.324  30.788  1.00 41.40           H
ATOM    488  HB2 ASP A  31      53.248  19.167  32.320  1.00 54.24           H
ATOM    489  HB3 ASP A  31      53.288  18.082  33.482  1.00 54.24           H
ATOM    490  N   ASN A  32      51.983  15.580  33.263  1.00 24.10           N
ATOM    491  CA  ASN A  32      52.035  14.257  33.842  1.00 24.04           C
ATOM    492  C   ASN A  32      51.468  13.154  32.928  1.00 25.98           C
ATOM    493  O   ASN A  32      51.551  11.967  33.291  1.00 32.75           O
ATOM    494  CB  ASN A  32      51.298  14.253  35.188  1.00 36.11           C
ATOM    495  CG  ASN A  32      49.837  14.682  35.092  1.00 24.25           C
ATOM    496  OD1 ASN A  32      49.210  14.704  34.017  1.00 20.86           O
ATOM    497  ND2 ASN A  32      49.289  15.028  36.243  1.00 24.61           N
ATOM    498  H   ASN A  32      51.433  16.116  33.649  1.00 28.92           H
ATOM    499  HA  ASN A  32      52.963  14.037  34.019  1.00 28.85           H
ATOM    500  HB2 ASN A  32      51.319  13.355  35.554  1.00 43.33           H
ATOM    501  HB3 ASN A  32      51.747  14.865  35.792  1.00 43.33           H
ATOM    502 HD21 ASN A  32      48.468  15.282  36.270  1.00 29.53           H
ATOM    503 HD22 ASN A  32      49.753  15.000  36.967  1.00 29.53           H
ATOM    504  N   GLY A  33      50.899  13.493  31.778  1.00 24.16           N
ATOM    505  CA  GLY A  33      50.407  12.464  30.887  1.00 28.05           C
ATOM    506  C   GLY A  33      49.087  11.855  31.307  1.00 29.80           C
ATOM    507  O   GLY A  33      48.705  10.805  30.776  1.00 25.39           O
ATOM    508  H   GLY A  33      50.789  14.299  31.497  1.00 28.99           H
ATOM    509  HA2 GLY A  33      50.296  12.840  30.000  1.00 33.67           H
ATOM    510  HA3 GLY A  33      51.063  11.752  30.833  1.00 33.67           H
ATOM    511  N   LYS A  34      48.363  12.483  32.236  1.00 20.58           N
ATOM    512  CA  LYS A  34      47.126  11.892  32.718  1.00 19.11           C
ATOM    513  C   LYS A  34      45.979  12.888  32.764  1.00 24.55           C
ATOM    514  O   LYS A  34      44.890  12.628  32.224  1.00 21.83           O
ATOM    515  CB  LYS A  34      47.363  11.289  34.096  1.00 23.96           C
ATOM    516  CG  LYS A  34      48.436  10.223  34.116  1.00 18.85           C
ATOM    517  CD  LYS A  34      48.742   9.932  35.542  1.00 25.35           C
ATOM    518  CE  LYS A  34      49.629   8.732  35.716  1.00 31.73           C
ATOM    519  NZ  LYS A  34      49.727   8.318  37.166  1.00 31.69           N1+
ATOM    520  H   LYS A  34      48.567  13.237  32.595  1.00 24.70           H
ATOM    521  HA  LYS A  34      46.870  11.173  32.120  1.00 22.93           H
ATOM    522  HB2 LYS A  34      47.634  11.995  34.705  1.00 28.75           H
ATOM    523  HB3 LYS A  34      46.537  10.885  34.407  1.00 28.75           H
ATOM    524  HG2 LYS A  34      48.111   9.414  33.690  1.00 22.62           H
ATOM    525  HG3 LYS A  34      49.239  10.550  33.679  1.00 22.62           H
ATOM    526  HD2 LYS A  34      49.194  10.698  35.930  1.00 30.41           H
ATOM    527  HD3 LYS A  34      47.913   9.762  36.014  1.00 30.41           H
ATOM    528  HE2 LYS A  34      49.264   7.989  35.212  1.00 38.07           H
ATOM    529  HE3 LYS A  34      50.522   8.946  35.401  1.00 38.07           H
ATOM    530  HZ1 LYS A  34      50.257   7.607  37.244  1.00 38.03           H
ATOM    531  HZ2 LYS A  34      50.064   8.985  37.650  1.00 38.03           H
ATOM    532  HZ3 LYS A  34      48.920   8.113  37.479  1.00 38.03           H
ATOM    533  N   ALA A  35      46.206  14.015  33.431  1.00 25.12           N
ATOM    534  CA  ALA A  35      45.188  15.047  33.534  1.00 22.11           C
ATOM    535  C   ALA A  35      44.935  15.690  32.172  1.00 18.99           C
ATOM    536  O   ALA A  35      45.757  15.622  31.252  1.00 20.90           O
ATOM    537  CB  ALA A  35      45.599  16.105  34.553  1.00 24.06           C
ATOM    538  H   ALA A  35      46.942  14.204  33.833  1.00 30.15           H
ATOM    539  HA  ALA A  35      44.358  14.645  33.835  1.00 26.54           H
ATOM    540  HB1 ALA A  35      44.905  16.780  34.603  1.00 28.87           H
ATOM    541  HB2 ALA A  35      45.712  15.681  35.418  1.00 28.87           H
ATOM    542  HB3 ALA A  35      46.434  16.508  34.269  1.00 28.87           H
ATOM    543  N   CYS A  36      43.746  16.264  32.036  1.00 16.90           N
ATOM    544  CA  CYS A  36      43.318  16.961  30.830  1.00 23.07           C
ATOM    545  C   CYS A  36      43.045  18.426  31.176  1.00 26.26           C
ATOM    546  O   CYS A  36      42.253  18.724  32.070  1.00 24.90           O
ATOM    547  CB  CYS A  36      42.068  16.303  30.251  1.00 33.92           C
ATOM    548  SG  CYS A  36      42.345  14.606  29.665  1.00 19.76           S
ATOM    549  H   CYS A  36      43.148  16.262  32.654  1.00 20.28           H
ATOM    550  HA  CYS A  36      44.023  16.926  30.165  1.00 27.69           H
ATOM    551  HB2 CYS A  36      41.384  16.272  30.938  1.00 40.71           H
ATOM    552  HB3 CYS A  36      41.756  16.830  29.499  1.00 40.71           H
ATOM    553  N   ILE A  37      43.712  19.330  30.489  1.00 28.08           N
ATOM    554  CA  ILE A  37      43.637  20.752  30.789  1.00 30.53           C
ATOM    555  C   ILE A  37      42.731  21.395  29.758  1.00 25.99           C
ATOM    556  O   ILE A  37      42.957  21.225  28.556  1.00 26.56           O
ATOM    557  CB  ILE A  37      45.025  21.413  30.757  1.00 43.41           C
ATOM    558  CG1 ILE A  37      46.029  20.593  31.575  1.00 33.40           C
ATOM    559  CG2 ILE A  37      44.925  22.838  31.255  1.00 38.46           C
ATOM    560  CD1 ILE A  37      45.671  20.451  33.017  1.00 39.94           C
ATOM    561  H   ILE A  37      44.228  19.145  29.826  1.00 33.69           H
ATOM    562  HA  ILE A  37      43.250  20.882  31.669  1.00 36.63           H
ATOM    563  HB  ILE A  37      45.330  21.434  29.837  1.00 52.09           H
ATOM    564 HG12 ILE A  37      46.087  19.702  31.196  1.00 40.08           H
ATOM    565 HG13 ILE A  37      46.896  21.026  31.528  1.00 40.08           H
ATOM    566 HG21 ILE A  37      45.806  23.243  31.230  1.00 46.15           H
ATOM    567 HG22 ILE A  37      44.317  23.330  30.681  1.00 46.15           H
ATOM    568 HG23 ILE A  37      44.589  22.831  32.165  1.00 46.15           H
ATOM    569 HD11 ILE A  37      46.352  19.922  33.461  1.00 47.93           H
ATOM    570 HD12 ILE A  37      45.621  21.332  33.418  1.00 47.93           H
ATOM    571 HD13 ILE A  37      44.811  20.007  33.085  1.00 47.93           H
ATOM    572  N   PRO A  38      41.714  22.154  30.163  1.00 31.56           N
ATOM    573  CA  PRO A  38      40.876  22.858  29.179  1.00 33.41           C
ATOM    574  C   PRO A  38      41.647  23.939  28.450  1.00 37.68           C
ATOM    575  O   PRO A  38      42.404  24.710  29.049  1.00 36.87           O
ATOM    576  CB  PRO A  38      39.761  23.469  30.023  1.00 28.64           C
ATOM    577  CG  PRO A  38      39.865  22.770  31.369  1.00 36.72           C
ATOM    578  CD  PRO A  38      41.268  22.369  31.545  1.00 28.14           C
ATOM    579  HA  PRO A  38      40.499  22.234  28.539  1.00 40.09           H
ATOM    580  HB2 PRO A  38      39.908  24.423  30.118  1.00 34.37           H
ATOM    581  HB3 PRO A  38      38.902  23.292  29.609  1.00 34.37           H
ATOM    582  HG2 PRO A  38      39.600  23.385  32.071  1.00 44.06           H
ATOM    583  HG3 PRO A  38      39.289  21.989  31.370  1.00 44.06           H
ATOM    584  HD2 PRO A  38      41.776  23.084  31.960  1.00 33.77           H
ATOM    585  HD3 PRO A  38      41.325  21.546  32.054  1.00 33.77           H
ATOM    586  N   THR A  39      41.404  24.005  27.146  1.00 41.86           N
ATOM    587  CA  THR A  39      42.063  24.944  26.244  1.00 42.34           C
ATOM    588  C   THR A  39      41.393  26.323  26.225  1.00 47.73           C
ATOM    589  O   THR A  39      42.044  27.311  25.887  1.00 46.92           O
ATOM    590  CB  THR A  39      42.087  24.311  24.834  1.00 47.66           C
ATOM    591  OG1 THR A  39      43.240  23.451  24.700  1.00 53.17           O
ATOM    592  CG2 THR A  39      42.061  25.351  23.703  1.00 48.57           C
ATOM    593  H   THR A  39      40.838  23.495  26.746  1.00 50.24           H
ATOM    594  HA  THR A  39      42.981  25.064  26.532  1.00 50.81           H
ATOM    595  HB  THR A  39      41.292  23.765  24.737  1.00 57.19           H
ATOM    596  HG1 THR A  39      43.254  23.107  23.934  1.00 63.81           H
ATOM    597 HG21 THR A  39      42.078  24.904  22.843  1.00 58.28           H
ATOM    598 HG22 THR A  39      41.255  25.887  23.765  1.00 58.28           H
ATOM    599 HG23 THR A  39      42.833  25.934  23.771  1.00 58.28           H
ATOM    600  N   GLY A  40      40.125  26.418  26.605  1.00 44.91           N
ATOM    601  CA  GLY A  40      39.382  27.640  26.491  1.00 41.42           C
ATOM    602  C   GLY A  40      38.389  27.793  27.625  1.00 49.73           C
ATOM    603  O   GLY A  40      38.434  27.070  28.630  1.00 49.15           O
ATOM    604  H   GLY A  40      39.672  25.767  26.937  1.00 53.89           H
ATOM    605  HA2 GLY A  40      39.991  28.395  26.507  1.00 49.70           H
ATOM    606  HA3 GLY A  40      38.898  27.651  25.651  1.00 49.70           H
ATOM    607  N   PRO A  41      37.467  28.762  27.485  1.00 52.59           N
ATOM    608  CA  PRO A  41      36.576  29.137  28.612  1.00 53.61           C
ATOM    609  C   PRO A  41      35.345  28.251  28.825  1.00 43.81           C
ATOM    610  O   PRO A  41      34.781  28.187  29.938  1.00 30.23           O
ATOM    611  CB  PRO A  41      36.135  30.572  28.247  1.00 44.23           C
ATOM    612  CG  PRO A  41      37.142  31.036  27.173  1.00 41.63           C
ATOM    613  CD  PRO A  41      37.515  29.800  26.429  1.00 47.54           C
ATOM    614  HA  PRO A  41      37.085  29.167  29.437  1.00 64.33           H
ATOM    615  HB2 PRO A  41      35.234  30.556  27.888  1.00 53.07           H
ATOM    616  HB3 PRO A  41      36.184  31.140  29.032  1.00 53.07           H
ATOM    617  HG2 PRO A  41      36.718  31.677  26.582  1.00 49.96           H
ATOM    618  HG3 PRO A  41      37.920  31.425  27.602  1.00 49.96           H
ATOM    619  HD2 PRO A  41      36.864  29.610  25.736  1.00 57.05           H
ATOM    620  HD3 PRO A  41      38.412  29.877  26.068  1.00 57.05           H
ATOM    621  N   TYR A  42      34.887  27.606  27.754  1.00 23.29           N
ATOM    622  CA  TYR A  42      33.686  26.780  27.800  1.00 31.40           C
ATOM    623  C   TYR A  42      34.006  25.401  27.232  1.00 24.38           C
ATOM    624  O   TYR A  42      33.474  24.987  26.199  1.00 19.54           O
ATOM    625  CB  TYR A  42      32.536  27.487  27.076  1.00 24.93           C
ATOM    626  CG  TYR A  42      32.014  28.609  27.935  1.00 26.32           C
ATOM    627  CD1 TYR A  42      31.227  28.334  29.050  1.00 24.96           C
ATOM    628  CD2 TYR A  42      32.339  29.938  27.672  1.00 23.12           C
ATOM    629  CE1 TYR A  42      30.780  29.337  29.875  1.00 22.95           C
ATOM    630  CE2 TYR A  42      31.887  30.959  28.497  1.00 24.70           C
ATOM    631  CZ  TYR A  42      31.125  30.664  29.587  1.00 28.90           C
ATOM    632  OH  TYR A  42      30.693  31.709  30.356  1.00 32.19           O
ATOM    633  H   TYR A  42      35.260  27.633  26.979  1.00 27.94           H
ATOM    634  HA  TYR A  42      33.423  26.663  28.726  1.00 37.68           H
ATOM    635  HB2 TYR A  42      32.857  27.860  26.240  1.00 29.92           H
ATOM    636  HB3 TYR A  42      31.816  26.858  26.915  1.00 29.92           H
ATOM    637  HD1 TYR A  42      31.012  27.451  29.249  1.00 29.95           H
ATOM    638  HD2 TYR A  42      32.873  30.143  26.939  1.00 27.74           H
ATOM    639  HE1 TYR A  42      30.251  29.138  30.613  1.00 27.54           H
ATOM    640  HE2 TYR A  42      32.108  31.843  28.309  1.00 29.64           H
ATOM    641  HH  TYR A  42      30.217  31.425  30.987  1.00 38.63           H
ATOM    642  N   PRO A  43      34.891  24.673  27.890  1.00 26.13           N
ATOM    643  CA  PRO A  43      35.283  23.347  27.402  1.00 22.32           C
ATOM    644  C   PRO A  43      34.140  22.356  27.495  1.00 21.60           C
ATOM    645  O   PRO A  43      33.259  22.471  28.353  1.00 20.94           O
ATOM    646  CB  PRO A  43      36.418  22.950  28.356  1.00 22.28           C
ATOM    647  CG  PRO A  43      36.093  23.622  29.624  1.00 25.95           C
ATOM    648  CD  PRO A  43      35.486  24.965  29.201  1.00 27.18           C
ATOM    649  HA  PRO A  43      35.613  23.394  26.491  1.00 26.78           H
ATOM    650  HB2 PRO A  43      36.430  21.987  28.469  1.00 26.74           H
ATOM    651  HB3 PRO A  43      37.266  23.267  28.006  1.00 26.74           H
ATOM    652  HG2 PRO A  43      35.450  23.094  30.121  1.00 31.14           H
ATOM    653  HG3 PRO A  43      36.903  23.758  30.141  1.00 31.14           H
ATOM    654  HD2 PRO A  43      34.800  25.239  29.830  1.00 32.62           H
ATOM    655  HD3 PRO A  43      36.179  25.638  29.115  1.00 32.62           H
ATOM    656  N   CYS A  44      34.186  21.337  26.641  1.00 20.20           N
ATOM    657  CA  CYS A  44      33.066  20.405  26.594  1.00 14.05           C
ATOM    658  C   CYS A  44      32.934  19.646  27.905  1.00 14.21           C
ATOM    659  O   CYS A  44      33.904  19.444  28.648  1.00 16.07           O
ATOM    660  CB  CYS A  44      33.217  19.441  25.426  1.00 18.27           C
ATOM    661  SG  CYS A  44      34.504  18.194  25.586  1.00 15.93           S
ATOM    662  H   CYS A  44      34.830  21.167  26.097  1.00 24.24           H
ATOM    663  HA  CYS A  44      32.247  20.908  26.460  1.00 16.86           H
ATOM    664  HB2 CYS A  44      32.376  18.973  25.307  1.00 21.93           H
ATOM    665  HB3 CYS A  44      33.413  19.958  24.629  1.00 21.93           H
ATOM    666  N   GLY A  45      31.701  19.256  28.198  1.00 16.23           N
ATOM    667  CA  GLY A  45      31.391  18.436  29.340  1.00 12.34           C
ATOM    668  C   GLY A  45      31.425  19.114  30.694  1.00 17.93           C
ATOM    669  O   GLY A  45      31.254  18.423  31.698  1.00 17.36           O
ATOM    670  H   GLY A  45      31.011  19.464  27.730  1.00 19.47           H
ATOM    671  HA2 GLY A  45      30.503  18.065  29.221  1.00 14.81           H
ATOM    672  HA3 GLY A  45      32.018  17.697  29.368  1.00 14.81           H
ATOM    673  N   LYS A  46      31.628  20.427  30.779  1.00 16.64           N
ATOM    674  CA  LYS A  46      31.707  21.114  32.070  1.00 23.09           C
ATOM    675  C   LYS A  46      30.446  21.922  32.321  1.00 19.69           C
ATOM    676  O   LYS A  46      30.037  22.728  31.484  1.00 22.92           O
ATOM    677  CB  LYS A  46      32.946  22.021  32.148  1.00 16.82           C
ATOM    678  CG  LYS A  46      34.231  21.252  32.241  1.00 22.01           C
ATOM    679  CD  LYS A  46      34.262  20.338  33.485  1.00 21.57           C
ATOM    680  CE  LYS A  46      35.566  19.565  33.585  1.00 34.00           C
ATOM    681  NZ  LYS A  46      35.561  18.694  34.800  1.00 47.51           N1+
ATOM    682  H   LYS A  46      31.724  20.947  30.101  1.00 19.96           H
ATOM    683  HA  LYS A  46      31.779  20.450  32.774  1.00 27.71           H
ATOM    684  HB2 LYS A  46      32.984  22.571  31.350  1.00 20.18           H
ATOM    685  HB3 LYS A  46      32.876  22.583  32.935  1.00 20.18           H
ATOM    686  HG2 LYS A  46      34.328  20.695  31.453  1.00 26.41           H
ATOM    687  HG3 LYS A  46      34.972  21.875  32.305  1.00 26.41           H
ATOM    688  HD2 LYS A  46      34.170  20.881  34.283  1.00 25.88           H
ATOM    689  HD3 LYS A  46      33.534  19.699  33.429  1.00 25.88           H
ATOM    690  HE2 LYS A  46      35.669  19.002  32.802  1.00 40.80           H
ATOM    691  HE3 LYS A  46      36.306  20.188  33.655  1.00 40.80           H
ATOM    692  HZ1 LYS A  46      36.327  18.244  34.853  1.00 57.01           H
ATOM    693  HZ2 LYS A  46      35.467  19.192  35.531  1.00 57.01           H
ATOM    694  HZ3 LYS A  46      34.888  18.114  34.755  1.00 57.01           H
ATOM    695  N   GLN A  47      29.836  21.702  33.472  1.00 19.59           N
ATOM    696  CA  GLN A  47      28.732  22.535  33.879  1.00 19.32           C
ATOM    697  C   GLN A  47      29.258  23.951  34.073  1.00 31.48           C
ATOM    698  O   GLN A  47      30.406  24.147  34.492  1.00 30.67           O
ATOM    699  CB  GLN A  47      28.101  22.006  35.163  1.00 21.69           C
ATOM    700  CG  GLN A  47      27.395  20.677  35.006  1.00 18.94           C
ATOM    701  CD  GLN A  47      26.906  20.140  36.320  1.00 21.80           C
ATOM    702  OE1 GLN A  47      27.599  20.187  37.338  1.00 38.01           O
ATOM    703  NE2 GLN A  47      25.708  19.621  36.306  1.00 18.61           N
ATOM    704  H   GLN A  47      30.042  21.080  34.030  1.00 23.50           H
ATOM    705  HA  GLN A  47      28.057  22.547  33.183  1.00 23.19           H
ATOM    706  HB2 GLN A  47      28.798  21.893  35.828  1.00 26.03           H
ATOM    707  HB3 GLN A  47      27.449  22.652  35.478  1.00 26.03           H
ATOM    708  HG2 GLN A  47      26.629  20.791  34.422  1.00 22.73           H
ATOM    709  HG3 GLN A  47      28.011  20.032  34.626  1.00 22.73           H
ATOM    710 HE21 GLN A  47      25.255  19.604  35.575  1.00 22.34           H
ATOM    711 HE22 GLN A  47      25.372  19.296  37.028  1.00 22.34           H
ATOM    712  N   THR A  48      28.427  24.942  33.730  1.00 29.21           N
ATOM    713  CA  THR A  48      28.853  26.336  33.750  1.00 28.00           C
ATOM    714  C   THR A  48      28.511  27.016  35.082  1.00 29.55           C
ATOM    715  O   THR A  48      27.341  27.103  35.474  1.00 29.95           O
ATOM    716  CB  THR A  48      28.232  27.086  32.576  1.00 26.08           C
ATOM    717  OG1 THR A  48      26.800  27.096  32.689  1.00 28.33           O
ATOM    718  CG2 THR A  48      28.686  26.444  31.224  1.00 22.61           C
ATOM    719  H   THR A  48      27.612  24.828  33.482  1.00 35.05           H
ATOM    720  HA  THR A  48      29.817  26.367  33.643  1.00 33.60           H
ATOM    721  HB  THR A  48      28.552  28.002  32.589  1.00 31.30           H
ATOM    722  HG1 THR A  48      26.571  27.475  33.403  1.00 34.00           H
ATOM    723 HG21 THR A  48      28.289  26.923  30.480  1.00 27.13           H
ATOM    724 HG22 THR A  48      29.652  26.484  31.146  1.00 27.13           H
ATOM    725 HG23 THR A  48      28.405  25.516  31.187  1.00 27.13           H
ATOM    726  N   LEU A  49      29.542  27.531  35.753  1.00 50.40           N
ATOM    727  CA  LEU A  49      29.427  28.264  37.012  1.00 55.79           C
ATOM    728  C   LEU A  49      29.436  29.792  36.815  1.00 68.49           C
ATOM    729  O   LEU A  49      29.269  30.538  37.794  1.00 69.89           O
ATOM    730  CB  LEU A  49      30.562  27.828  37.950  1.00 58.84           C
ATOM    731  CG  LEU A  49      31.433  26.597  37.553  1.00 70.54           C
ATOM    732  CD1 LEU A  49      32.605  26.995  36.597  1.00 64.36           C
ATOM    733  CD2 LEU A  49      31.988  25.815  38.771  1.00 58.40           C
ATOM    734  H   LEU A  49      30.355  27.464  35.483  1.00 60.48           H
ATOM    735  HA  LEU A  49      28.587  28.027  37.434  1.00 66.95           H
ATOM    736  HB2 LEU A  49      31.168  28.579  38.049  1.00 70.61           H
ATOM    737  HB3 LEU A  49      30.169  27.625  38.814  1.00 70.61           H
ATOM    738  HG  LEU A  49      30.867  25.982  37.061  1.00 84.65           H
ATOM    739 HD11 LEU A  49      33.117  26.200  36.378  1.00 77.23           H
ATOM    740 HD12 LEU A  49      32.235  27.383  35.789  1.00 77.23           H
ATOM    741 HD13 LEU A  49      33.172  27.641  37.046  1.00 77.23           H
ATOM    742 HD21 LEU A  49      32.517  25.068  38.452  1.00 70.08           H
ATOM    743 HD22 LEU A  49      32.542  26.410  39.302  1.00 70.08           H
ATOM    744 HD23 LEU A  49      31.245  25.492  39.304  1.00 70.08           H
ATOM    745  N   GLU A  50      29.589  30.272  35.572  1.00 70.23           N
ATOM    746  CA  GLU A  50      29.526  31.710  35.255  1.00 70.77           C
ATOM    747  C   GLU A  50      29.579  32.016  33.732  1.00 56.82           C
ATOM    748  O   GLU A  50      29.969  31.180  32.917  1.00 47.15           O
ATOM    749  CB  GLU A  50      30.667  32.458  35.964  1.00 79.66           C
ATOM    750  CG  GLU A  50      32.049  31.789  35.851  1.00 85.27           C
ATOM    751  CD  GLU A  50      33.186  32.804  35.851  1.00 82.79           C
ATOM    752  OE1 GLU A  50      33.257  33.610  36.808  1.00 85.12           O
ATOM    753  OE2 GLU A  50      33.994  32.810  34.889  1.00 74.41           O1-
ATOM    754  H   GLU A  50      29.734  29.777  34.884  1.00 84.27           H
ATOM    755  HA  GLU A  50      28.689  32.063  35.595  1.00 84.92           H
ATOM    756  HB2 GLU A  50      30.451  32.527  36.907  1.00 95.60           H
ATOM    757  HB3 GLU A  50      30.739  33.346  35.580  1.00 95.60           H
ATOM    758  HG2 GLU A  50      32.092  31.288  35.021  1.00102.32           H
ATOM    759  HG3 GLU A  50      32.176  31.194  36.606  1.00102.32           H
ATOM    760  HC  GLU A  50      29.295  32.906  33.376  1.00 68.18           H
TER
ATOM    761  N   ILE B  16      10.186  14.594  31.067  1.00 21.57           N1+
ATOM    762  CA  ILE B  16      10.861  13.932  32.220  1.00 23.85           C
ATOM    763  C   ILE B  16       9.874  13.702  33.336  1.00 25.33           C
ATOM    764  O   ILE B  16       9.352  14.661  33.914  1.00 26.39           O
ATOM    765  CB  ILE B  16      12.058  14.770  32.764  1.00 17.21           C
ATOM    766  CG1 ILE B  16      13.123  15.061  31.682  1.00 22.80           C
ATOM    767  CG2 ILE B  16      12.697  14.079  33.917  1.00 16.47           C
ATOM    768  CD1 ILE B  16      14.016  13.838  31.332  1.00 27.86           C
ATOM    769  H1  ILE B  16       9.478  14.114  30.823  1.00 25.89           H
ATOM    770  H2  ILE B  16       9.923  15.410  31.306  1.00 25.89           H
ATOM    771  H3  ILE B  16      10.754  14.654  30.385  1.00 25.89           H
ATOM    772  HA  ILE B  16      11.202  13.070  31.936  1.00 28.62           H
ATOM    773  HB  ILE B  16      11.710  15.619  33.078  1.00 20.65           H
ATOM    774 HG12 ILE B  16      13.703  15.771  31.999  1.00 27.35           H
ATOM    775 HG13 ILE B  16      12.674  15.342  30.869  1.00 27.35           H
ATOM    776 HG21 ILE B  16      12.040  13.968  34.621  1.00 19.77           H
ATOM    777 HG22 ILE B  16      13.021  13.213  33.625  1.00 19.77           H
ATOM    778 HG23 ILE B  16      13.437  14.619  34.237  1.00 19.77           H
ATOM    779 HD11 ILE B  16      14.483  13.551  32.132  1.00 33.44           H
ATOM    780 HD12 ILE B  16      13.453  13.121  31.002  1.00 33.44           H
ATOM    781 HD13 ILE B  16      14.655  14.099  30.651  1.00 33.44           H
ATOM    782  N   VAL B  17       9.663  12.430  33.653  1.00 22.39           N
ATOM    783  CA  VAL B  17       8.854  12.026  34.794  1.00 17.77           C
ATOM    784  C   VAL B  17       9.766  11.829  35.982  1.00 21.93           C
ATOM    785  O   VAL B  17      10.738  11.071  35.915  1.00 25.78           O
ATOM    786  CB  VAL B  17       8.078  10.726  34.508  1.00 23.28           C
ATOM    787  CG1 VAL B  17       7.156  10.402  35.669  1.00 25.65           C
ATOM    788  CG2 VAL B  17       7.265  10.810  33.235  1.00 24.62           C
ATOM    789  H   VAL B  17       9.986  11.767  33.211  1.00 26.87           H
ATOM    790  HA  VAL B  17       8.218  12.727  35.006  1.00 21.33           H
ATOM    791  HB  VAL B  17       8.709   9.996  34.414  1.00 27.94           H
ATOM    792 HG11 VAL B  17       6.676   9.583  35.472  1.00 30.78           H
ATOM    793 HG12 VAL B  17       7.688  10.289  36.472  1.00 30.78           H
ATOM    794 HG13 VAL B  17       6.529  11.133  35.788  1.00 30.78           H
ATOM    795 HG21 VAL B  17       6.799   9.970  33.103  1.00 29.54           H
ATOM    796 HG22 VAL B  17       6.626  11.535  33.316  1.00 29.54           H
ATOM    797 HG23 VAL B  17       7.863  10.977  32.490  1.00 29.54           H
ATOM    798  N   GLY B  18       9.416  12.461  37.085  1.00 28.65           N
ATOM    799  CA  GLY B  18      10.280  12.461  38.234  1.00 22.88           C
ATOM    800  C   GLY B  18      11.483  13.355  38.014  1.00 25.27           C
ATOM    801  O   GLY B  18      11.446  14.357  37.296  1.00 21.68           O
ATOM    802  H   GLY B  18       8.682  12.897  37.190  1.00 34.38           H
ATOM    803  HA2 GLY B  18       9.792  12.780  39.010  1.00 27.45           H
ATOM    804  HA3 GLY B  18      10.590  11.559  38.410  1.00 27.45           H
ATOM    805  N   GLY B  19      12.554  12.988  38.657  1.00 28.16           N
ATOM    806  CA  GLY B  19      13.752  13.756  38.510  1.00 32.64           C
ATOM    807  C   GLY B  19      13.602  15.125  39.123  1.00 31.47           C
ATOM    808  O   GLY B  19      12.692  15.432  39.884  1.00 36.78           O
ATOM    809  H   GLY B  19      12.616  12.308  39.179  1.00 33.79           H
ATOM    810  HA2 GLY B  19      14.489  13.299  38.944  1.00 39.17           H
ATOM    811  HA3 GLY B  19      13.961  13.859  37.568  1.00 39.17           H
ATOM    812  N   GLN B  20      14.550  15.956  38.756  1.00 31.44           N
ATOM    813  CA  GLN B  20      14.694  17.287  39.305  1.00 30.72           C
ATOM    814  C   GLN B  20      14.812  18.273  38.163  1.00 31.78           C
ATOM    815  O   GLN B  20      15.145  17.913  37.026  1.00 25.30           O
ATOM    816  CB  GLN B  20      15.921  17.364  40.209  1.00 33.70           C
ATOM    817  CG  GLN B  20      15.882  16.325  41.312  1.00 41.23           C
ATOM    818  CD  GLN B  20      14.821  16.666  42.336  1.00 55.72           C
ATOM    819  OE1 GLN B  20      14.277  17.781  42.331  1.00 55.47           O
ATOM    820  NE2 GLN B  20      14.509  15.717  43.216  1.00 56.97           N
ATOM    821  H   GLN B  20      15.147  15.766  38.167  1.00 37.72           H
ATOM    822  HA  GLN B  20      13.908  17.510  39.828  1.00 36.87           H
ATOM    823  HB2 GLN B  20      16.717  17.211  39.677  1.00 40.44           H
ATOM    824  HB3 GLN B  20      15.957  18.241  40.621  1.00 40.44           H
ATOM    825  HG2 GLN B  20      15.672  15.458  40.931  1.00 49.47           H
ATOM    826  HG3 GLN B  20      16.742  16.298  41.760  1.00 49.47           H
ATOM    827 HE21 GLN B  20      14.905  14.954  43.185  1.00 68.36           H
ATOM    828 HE22 GLN B  20      13.911  15.867  43.816  1.00 68.36           H
ATOM    829  N   GLU B  21      14.509  19.519  38.474  1.00 18.42           N
ATOM    830  CA  GLU B  21      14.614  20.569  37.486  1.00 23.52           C
ATOM    831  C   GLU B  21      16.078  20.989  37.376  1.00 23.61           C
ATOM    832  O   GLU B  21      16.813  20.994  38.365  1.00 30.46           O
ATOM    833  CB  GLU B  21      13.641  21.710  37.859  1.00 39.71           C
ATOM    834  CG  GLU B  21      14.209  23.066  38.079  1.00 30.97           C
ATOM    835  CD  GLU B  21      13.208  24.095  38.625  1.00 34.81           C
ATOM    836  OE1 GLU B  21      13.695  24.920  39.417  1.00 35.20           O
ATOM    837  OE2 GLU B  21      11.993  24.114  38.276  1.00 27.84           O1-
ATOM    838  H   GLU B  21      14.241  19.782  39.247  1.00 22.11           H
ATOM    839  HA  GLU B  21      14.341  20.217  36.624  1.00 28.23           H
ATOM    840  HB2 GLU B  21      12.988  21.790  37.146  1.00 47.65           H
ATOM    841  HB3 GLU B  21      13.186  21.458  38.677  1.00 47.65           H
ATOM    842  HG2 GLU B  21      14.937  22.998  38.716  1.00 37.16           H
ATOM    843  HG3 GLU B  21      14.545  23.403  37.234  1.00 37.16           H
ATOM    844  N   CYS B  22      16.526  21.234  36.143  1.00 21.64           N
ATOM    845  CA  CYS B  22      17.916  21.604  35.899  1.00 26.01           C
ATOM    846  C   CYS B  22      18.194  22.976  36.499  1.00 15.59           C
ATOM    847  O   CYS B  22      17.582  23.966  36.099  1.00 19.55           O
ATOM    848  CB  CYS B  22      18.228  21.653  34.401  1.00 20.27           C
ATOM    849  SG  CYS B  22      18.504  20.119  33.578  1.00 21.75           S
ATOM    850  H   CYS B  22      16.043  21.191  35.432  1.00 25.97           H
ATOM    851  HA  CYS B  22      18.504  20.957  36.317  1.00 31.21           H
ATOM    852  HB2 CYS B  22      17.484  22.086  33.954  1.00 24.33           H
ATOM    853  HB3 CYS B  22      19.027  22.189  34.279  1.00 24.33           H
ATOM    854  N   LYS B  23      19.158  23.045  37.405  1.00 20.43           N
ATOM    855  CA  LYS B  23      19.526  24.315  37.991  1.00 18.71           C
ATOM    856  C   LYS B  23      20.496  25.093  37.097  1.00 23.42           C
ATOM    857  O   LYS B  23      21.050  24.594  36.107  1.00 21.60           O
ATOM    858  CB  LYS B  23      20.103  24.096  39.374  1.00 20.61           C
ATOM    859  CG  LYS B  23      19.145  23.413  40.331  1.00 19.78           C
ATOM    860  CD  LYS B  23      17.858  24.197  40.441  1.00 23.17           C
ATOM    861  CE  LYS B  23      16.903  23.565  41.437  1.00 24.65           C
ATOM    862  NZ  LYS B  23      15.535  24.149  41.247  1.00 22.35           N1+
ATOM    863  H   LYS B  23      19.610  22.373  37.694  1.00 24.52           H
ATOM    864  HA  LYS B  23      18.724  24.852  38.090  1.00 22.45           H
ATOM    865  HB2 LYS B  23      20.895  23.540  39.299  1.00 24.73           H
ATOM    866  HB3 LYS B  23      20.340  24.956  39.755  1.00 24.73           H
ATOM    867  HG2 LYS B  23      18.937  22.525  40.001  1.00 23.73           H
ATOM    868  HG3 LYS B  23      19.549  23.361  41.211  1.00 23.73           H
ATOM    869  HD2 LYS B  23      18.057  25.098  40.740  1.00 27.80           H
ATOM    870  HD3 LYS B  23      17.422  24.220  39.575  1.00 27.80           H
ATOM    871  HE2 LYS B  23      16.857  22.608  41.284  1.00 29.58           H
ATOM    872  HE3 LYS B  23      17.200  23.755  42.341  1.00 29.58           H
ATOM    873  HZ1 LYS B  23      14.966  23.785  41.827  1.00 26.82           H
ATOM    874  HZ2 LYS B  23      15.560  25.029  41.379  1.00 26.82           H
ATOM    875  HZ3 LYS B  23      15.248  23.988  40.420  1.00 26.82           H
ATOM    876  N   ASP B  24      20.637  26.368  37.435  1.00 21.55           N
ATOM    877  CA  ASP B  24      21.487  27.272  36.693  1.00 22.91           C
ATOM    878  C   ASP B  24      22.825  26.607  36.394  1.00 16.12           C
ATOM    879  O   ASP B  24      23.564  26.242  37.306  1.00 19.40           O
ATOM    880  CB  ASP B  24      21.690  28.552  37.511  1.00 21.06           C
ATOM    881  CG  ASP B  24      21.811  29.778  36.645  1.00 28.76           C
ATOM    882  OD1 ASP B  24      21.411  29.678  35.472  1.00 22.72           O
ATOM    883  OD2 ASP B  24      22.318  30.828  37.114  1.00 32.84           O1-
ATOM    884  H   ASP B  24      20.240  26.736  38.105  1.00 25.85           H
ATOM    885  HA  ASP B  24      21.062  27.505  35.853  1.00 27.49           H
ATOM    886  HB2 ASP B  24      20.930  28.674  38.101  1.00 25.27           H
ATOM    887  HB3 ASP B  24      22.505  28.469  38.031  1.00 25.27           H
ATOM    888  N   GLY B  25      23.131  26.456  35.119  1.00 11.60           N
ATOM    889  CA  GLY B  25      24.428  25.979  34.695  1.00 16.93           C
ATOM    890  C   GLY B  25      24.587  24.474  34.624  1.00 21.17           C
ATOM    891  O   GLY B  25      25.652  24.011  34.189  1.00 23.21           O
ATOM    892  H   GLY B  25      22.594  26.628  34.469  1.00 13.92           H
ATOM    893  HA2 GLY B  25      24.619  26.338  33.814  1.00 20.32           H
ATOM    894  HA3 GLY B  25      25.100  26.318  35.306  1.00 20.32           H
ATOM    895  N   GLU B  26      23.569  23.697  35.033  1.00 17.79           N
ATOM    896  CA  GLU B  26      23.694  22.252  35.219  1.00 22.32           C
ATOM    897  C   GLU B  26      23.531  21.446  33.941  1.00 20.54           C
ATOM    898  O   GLU B  26      24.139  20.385  33.828  1.00 19.83           O
ATOM    899  CB  GLU B  26      22.651  21.729  36.214  1.00 21.30           C
ATOM    900  CG  GLU B  26      23.108  21.747  37.612  1.00 26.60           C
ATOM    901  CD  GLU B  26      22.100  21.202  38.605  1.00 27.83           C
ATOM    902  OE1 GLU B  26      20.961  20.840  38.222  1.00 30.39           O
ATOM    903  OE2 GLU B  26      22.459  21.162  39.806  1.00 31.66           O1-
ATOM    904  H   GLU B  26      22.783  23.997  35.212  1.00 21.35           H
ATOM    905  HA  GLU B  26      24.573  22.059  35.581  1.00 26.78           H
ATOM    906  HB2 GLU B  26      21.856  22.282  36.154  1.00 25.56           H
ATOM    907  HB3 GLU B  26      22.432  20.812  35.985  1.00 25.56           H
ATOM    908  HG2 GLU B  26      23.912  21.208  37.683  1.00 31.92           H
ATOM    909  HG3 GLU B  26      23.304  22.663  37.863  1.00 31.92           H
ATOM    910  N   CYS B  27      22.698  21.897  33.003  1.00 20.64           N
ATOM    911  CA  CYS B  27      22.412  21.160  31.772  1.00 17.87           C
ATOM    912  C   CYS B  27      22.668  22.051  30.559  1.00 13.87           C
ATOM    913  O   CYS B  27      21.799  22.217  29.701  1.00 15.42           O
ATOM    914  CB  CYS B  27      20.973  20.646  31.783  1.00 18.12           C
ATOM    915  SG  CYS B  27      20.481  19.777  33.359  1.00 18.71           S
ATOM    916  H   CYS B  27      22.277  22.645  33.059  1.00 24.76           H
ATOM    917  HA  CYS B  27      23.005  20.394  31.715  1.00 21.45           H
ATOM    918  HB2 CYS B  27      20.373  21.399  31.662  1.00 21.74           H
ATOM    919  HB3 CYS B  27      20.862  20.018  31.052  1.00 21.74           H
ATOM    920  N   PRO B  28      23.891  22.578  30.421  1.00 15.43           N
ATOM    921  CA  PRO B  28      24.155  23.600  29.384  1.00 17.23           C
ATOM    922  C   PRO B  28      24.208  23.065  27.966  1.00 18.75           C
ATOM    923  O   PRO B  28      24.200  23.864  27.020  1.00 17.68           O
ATOM    924  CB  PRO B  28      25.515  24.172  29.810  1.00 21.01           C
ATOM    925  CG  PRO B  28      26.183  23.012  30.501  1.00 19.16           C
ATOM    926  CD  PRO B  28      25.099  22.283  31.230  1.00 14.72           C
ATOM    927  HA  PRO B  28      23.488  24.302  29.432  1.00 20.68           H
ATOM    928  HB2 PRO B  28      26.019  24.447  29.029  1.00 25.21           H
ATOM    929  HB3 PRO B  28      25.386  24.913  30.422  1.00 25.21           H
ATOM    930  HG2 PRO B  28      26.596  22.434  29.840  1.00 22.99           H
ATOM    931  HG3 PRO B  28      26.847  23.345  31.125  1.00 22.99           H
ATOM    932  HD2 PRO B  28      25.277  21.330  31.238  1.00 17.66           H
ATOM    933  HD3 PRO B  28      24.999  22.635  32.128  1.00 17.66           H
ATOM    934  N   TRP B  29      24.226  21.749  27.785  1.00 25.01           N
ATOM    935  CA  TRP B  29      24.287  21.147  26.463  1.00 16.06           C
ATOM    936  C   TRP B  29      22.900  20.858  25.922  1.00 17.60           C
ATOM    937  O   TRP B  29      22.776  20.436  24.762  1.00 16.27           O
ATOM    938  CB  TRP B  29      25.107  19.836  26.504  1.00 22.72           C
ATOM    939  CG  TRP B  29      25.039  19.186  27.843  1.00 15.39           C
ATOM    940  CD1 TRP B  29      24.023  18.437  28.328  1.00 11.71           C
ATOM    941  CD2 TRP B  29      26.012  19.273  28.889  1.00 15.51           C
ATOM    942  NE1 TRP B  29      24.305  18.033  29.607  1.00 14.13           N
ATOM    943  CE2 TRP B  29      25.522  18.536  29.977  1.00 13.94           C
ATOM    944  CE3 TRP B  29      27.255  19.889  29.003  1.00 14.58           C
ATOM    945  CZ2 TRP B  29      26.223  18.416  31.172  1.00 11.62           C
ATOM    946  CZ3 TRP B  29      27.941  19.763  30.170  1.00 13.27           C
ATOM    947  CH2 TRP B  29      27.429  19.037  31.238  1.00 13.17           C
ATOM    948  H   TRP B  29      24.203  21.175  28.426  1.00 30.01           H
ATOM    949  HA  TRP B  29      24.727  21.760  25.855  1.00 19.27           H
ATOM    950  HB2 TRP B  29      24.753  19.217  25.847  1.00 27.27           H
ATOM    951  HB3 TRP B  29      26.037  20.035  26.310  1.00 27.27           H
ATOM    952  HD1 TRP B  29      23.248  18.224  27.860  1.00 14.05           H
ATOM    953  HE1 TRP B  29      23.794  17.550  30.101  1.00 16.96           H
ATOM    954  HE3 TRP B  29      27.602  20.389  28.300  1.00 17.50           H
ATOM    955  HZ2 TRP B  29      25.892  17.918  31.884  1.00 13.95           H
ATOM    956  HZ3 TRP B  29      28.769  20.177  30.258  1.00 15.92           H
ATOM    957  HH2 TRP B  29      27.932  18.965  32.017  1.00 15.81           H
ATOM    958  N   GLN B  30      21.865  21.054  26.742  1.00 14.02           N
ATOM    959  CA  GLN B  30      20.494  20.908  26.265  1.00 22.32           C
ATOM    960  C   GLN B  30      20.196  21.873  25.122  1.00 18.67           C
ATOM    961  O   GLN B  30      20.432  23.080  25.229  1.00 22.26           O
ATOM    962  CB  GLN B  30      19.514  21.158  27.401  1.00 16.80           C
ATOM    963  CG  GLN B  30      18.113  20.996  27.011  1.00 17.68           C
ATOM    964  CD  GLN B  30      17.666  19.539  26.890  1.00 20.09           C
ATOM    965  OE1 GLN B  30      17.953  18.698  27.741  1.00 22.74           O
ATOM    966  NE2 GLN B  30      16.939  19.254  25.823  1.00 20.97           N
ATOM    967  H   GLN B  30      21.931  21.270  27.572  1.00 16.82           H
ATOM    968  HA  GLN B  30      20.362  20.003  25.942  1.00 26.78           H
ATOM    969  HB2 GLN B  30      19.698  20.531  28.118  1.00 20.17           H
ATOM    970  HB3 GLN B  30      19.630  22.067  27.720  1.00 20.17           H
ATOM    971  HG2 GLN B  30      17.553  21.422  27.678  1.00 21.22           H
ATOM    972  HG3 GLN B  30      17.978  21.419  26.149  1.00 21.22           H
ATOM    973 HE21 GLN B  30      16.748  19.871  25.255  1.00 25.16           H
ATOM    974 HE22 GLN B  30      16.656  18.452  25.697  1.00 25.16           H
ATOM    975  N   ALA B  31      19.673  21.337  24.025  1.00 18.23           N
ATOM    976  CA  ALA B  31      19.066  22.146  22.985  1.00 23.23           C
ATOM    977  C   ALA B  31      17.592  21.774  22.884  1.00 22.37           C
ATOM    978  O   ALA B  31      17.175  20.710  23.352  1.00 19.19           O
ATOM    979  CB  ALA B  31      19.785  21.945  21.654  1.00 20.33           C
ATOM    980  H   ALA B  31      19.659  20.493  23.861  1.00 21.87           H
ATOM    981  HA  ALA B  31      19.129  23.083  23.228  1.00 27.88           H
ATOM    982  HB1 ALA B  31      19.359  22.496  20.979  1.00 24.39           H
ATOM    983  HB2 ALA B  31      20.714  22.204  21.756  1.00 24.39           H
ATOM    984  HB3 ALA B  31      19.728  21.010  21.403  1.00 24.39           H
ATOM    985  N   LEU B  32      16.799  22.657  22.270  1.00 23.13           N
ATOM    986  CA  LEU B  32      15.369  22.425  22.086  1.00 23.41           C
ATOM    987  C   LEU B  32      14.995  22.739  20.650  1.00 23.62           C
ATOM    988  O   LEU B  32      15.333  23.813  20.145  1.00 23.08           O
ATOM    989  CB  LEU B  32      14.561  23.294  23.050  1.00 24.10           C
ATOM    990  CG  LEU B  32      13.023  23.201  23.090  1.00 28.05           C
ATOM    991  CD1 LEU B  32      12.481  21.835  23.540  1.00 22.94           C
ATOM    992  CD2 LEU B  32      12.536  24.277  24.027  1.00 31.31           C
ATOM    993  H   LEU B  32      17.072  23.407  21.948  1.00 27.75           H
ATOM    994  HA  LEU B  32      15.165  21.494  22.262  1.00 28.09           H
ATOM    995  HB2 LEU B  32      14.870  23.092  23.947  1.00 28.92           H
ATOM    996  HB3 LEU B  32      14.773  24.219  22.851  1.00 28.92           H
ATOM    997  HG  LEU B  32      12.671  23.389  22.206  1.00 33.67           H
ATOM    998 HD11 LEU B  32      11.511  21.864  23.537  1.00 27.53           H
ATOM    999 HD12 LEU B  32      12.794  21.153  22.925  1.00 27.53           H
ATOM   1000 HD13 LEU B  32      12.804  21.646  24.435  1.00 27.53           H
ATOM   1001 HD21 LEU B  32      11.568  24.241  24.071  1.00 37.58           H
ATOM   1002 HD22 LEU B  32      12.914  24.123  24.907  1.00 37.58           H
ATOM   1003 HD23 LEU B  32      12.821  25.141  23.690  1.00 37.58           H
ATOM   1004  N   LEU B  33      14.319  21.810  19.981  1.00 25.78           N
ATOM   1005  CA  LEU B  33      13.870  22.071  18.621  1.00 24.38           C
ATOM   1006  C   LEU B  33      12.481  22.664  18.735  1.00 21.77           C
ATOM   1007  O   LEU B  33      11.645  22.124  19.462  1.00 24.04           O
ATOM   1008  CB  LEU B  33      13.846  20.813  17.750  1.00 19.29           C
ATOM   1009  CG  LEU B  33      14.891  19.728  17.857  1.00 25.92           C
ATOM   1010  CD1 LEU B  33      14.585  18.658  16.788  1.00 28.02           C
ATOM   1011  CD2 LEU B  33      16.301  20.263  17.710  1.00 31.66           C
ATOM   1012  H   LEU B  33      14.111  21.034  20.287  1.00 30.94           H
ATOM   1013  HA  LEU B  33      14.454  22.724  18.204  1.00 29.26           H
ATOM   1014  HB2 LEU B  33      12.994  20.377  17.911  1.00 23.14           H
ATOM   1015  HB3 LEU B  33      13.865  21.109  16.827  1.00 23.14           H
ATOM   1016  HG  LEU B  33      14.821  19.307  18.728  1.00 31.11           H
ATOM   1017 HD11 LEU B  33      15.250  17.955  16.846  1.00 33.63           H
ATOM   1018 HD12 LEU B  33      13.701  18.293  16.951  1.00 33.63           H
ATOM   1019 HD13 LEU B  33      14.615  19.072  15.911  1.00 33.63           H
ATOM   1020 HD21 LEU B  33      16.928  19.526  17.787  1.00 38.00           H
ATOM   1021 HD22 LEU B  33      16.390  20.684  16.841  1.00 38.00           H
ATOM   1022 HD23 LEU B  33      16.467  20.912  18.411  1.00 38.00           H
ATOM   1023  N   ILE B  34      12.258  23.802  18.076  1.00 23.23           N
ATOM   1024  CA  ILE B  34      11.013  24.563  18.205  1.00 27.77           C
ATOM   1025  C   ILE B  34      10.383  24.726  16.831  1.00 26.01           C
ATOM   1026  O   ILE B  34      11.079  25.029  15.854  1.00 28.41           O
ATOM   1027  CB  ILE B  34      11.248  25.941  18.847  1.00 28.83           C
ATOM   1028  CG1 ILE B  34      12.304  26.738  18.060  1.00 28.43           C
ATOM   1029  CG2 ILE B  34      11.646  25.791  20.307  1.00 27.19           C
ATOM   1030  CD1 ILE B  34      12.601  28.143  18.645  1.00 28.13           C
ATOM   1031  H   ILE B  34      12.824  24.162  17.538  1.00 27.88           H
ATOM   1032  HA  ILE B  34      10.394  24.070  18.766  1.00 33.32           H
ATOM   1033  HB  ILE B  34      10.413  26.434  18.813  1.00 34.60           H
ATOM   1034 HG12 ILE B  34      13.135  26.237  18.058  1.00 34.11           H
ATOM   1035 HG13 ILE B  34      11.990  26.856  17.149  1.00 34.11           H
ATOM   1036 HG21 ILE B  34      11.788  26.672  20.687  1.00 32.62           H
ATOM   1037 HG22 ILE B  34      10.934  25.335  20.783  1.00 32.62           H
ATOM   1038 HG23 ILE B  34      12.464  25.272  20.359  1.00 32.62           H
ATOM   1039 HD11 ILE B  34      13.272  28.577  18.096  1.00 33.75           H
ATOM   1040 HD12 ILE B  34      11.783  28.664  18.643  1.00 33.75           H
ATOM   1041 HD13 ILE B  34      12.928  28.044  19.552  1.00 33.75           H
ATOM   1042  N   ASN B  35       9.071  24.546  16.760  1.00 33.74           N
ATOM   1043  CA  ASN B  35       8.339  24.661  15.502  1.00 41.74           C
ATOM   1044  C   ASN B  35       7.984  26.123  15.209  1.00 39.28           C
ATOM   1045  O   ASN B  35       8.288  27.039  15.984  1.00 43.17           O
ATOM   1046  CB  ASN B  35       7.069  23.819  15.543  1.00 37.67           C
ATOM   1047  CG  ASN B  35       6.186  24.196  16.685  1.00 38.26           C
ATOM   1048  OD1 ASN B  35       6.223  25.335  17.131  1.00 29.64           O
ATOM   1049  ND2 ASN B  35       5.429  23.236  17.212  1.00 42.51           N
ATOM   1050  H   ASN B  35       8.573  24.354  17.434  1.00 40.49           H
ATOM   1051  HA  ASN B  35       8.896  24.335  14.778  1.00 50.08           H
ATOM   1052  HB2 ASN B  35       6.573  23.950  14.720  1.00 45.20           H
ATOM   1053  HB3 ASN B  35       7.310  22.884  15.642  1.00 45.20           H
ATOM   1054 HD21 ASN B  35       4.907  23.413  17.872  1.00 51.01           H
ATOM   1055 HD22 ASN B  35       5.463  22.438  16.893  1.00 51.01           H
ATOM   1056  N   GLU B  36       7.302  26.329  14.074  1.00 49.01           N
ATOM   1057  CA  GLU B  36       6.960  27.670  13.609  1.00 50.02           C
ATOM   1058  C   GLU B  36       6.168  28.450  14.645  1.00 44.57           C
ATOM   1059  O   GLU B  36       6.285  29.681  14.708  1.00 44.62           O
ATOM   1060  CB  GLU B  36       6.163  27.588  12.312  1.00 49.89           C
ATOM   1061  CG  GLU B  36       6.951  27.036  11.134  1.00 55.41           C
ATOM   1062  CD  GLU B  36       6.567  27.716   9.820  1.00 77.50           C
ATOM   1063  OE1 GLU B  36       7.124  28.807   9.517  1.00 73.11           O
ATOM   1064  OE2 GLU B  36       5.697  27.161   9.103  1.00 78.12           O1-
ATOM   1065  H   GLU B  36       7.026  25.700  13.555  1.00 58.81           H
ATOM   1066  HA  GLU B  36       7.778  28.159  13.428  1.00 60.02           H
ATOM   1067  HB2 GLU B  36       5.397  27.010  12.453  1.00 59.87           H
ATOM   1068  HB3 GLU B  36       5.861  28.479  12.075  1.00 59.87           H
ATOM   1069  HG2 GLU B  36       7.897  27.185  11.287  1.00 66.49           H
ATOM   1070  HG3 GLU B  36       6.771  26.087  11.048  1.00 66.49           H
ATOM   1071  N   GLU B  37       5.360  27.763  15.459  1.00 38.58           N
ATOM   1072  CA  GLU B  37       4.615  28.405  16.535  1.00 42.15           C
ATOM   1073  C   GLU B  37       5.434  28.517  17.834  1.00 48.28           C
ATOM   1074  O   GLU B  37       4.865  28.773  18.905  1.00 43.46           O
ATOM   1075  CB  GLU B  37       3.279  27.680  16.770  1.00 51.51           C
ATOM   1076  CG  GLU B  37       3.229  26.128  16.533  1.00 72.00           C
ATOM   1077  CD  GLU B  37       2.977  25.670  15.062  1.00 77.04           C
ATOM   1078  OE1 GLU B  37       3.960  25.406  14.309  1.00 68.34           O
ATOM   1079  OE2 GLU B  37       1.788  25.530  14.677  1.00 83.40           O1-
ATOM   1080  H   GLU B  37       5.229  26.915  15.404  1.00 46.30           H
ATOM   1081  HA  GLU B  37       4.402  29.309  16.255  1.00 50.58           H
ATOM   1082  HB2 GLU B  37       3.015  27.834  17.690  1.00 61.81           H
ATOM   1083  HB3 GLU B  37       2.618  28.076  16.181  1.00 61.81           H
ATOM   1084  HG2 GLU B  37       4.077  25.749  16.813  1.00 86.39           H
ATOM   1085  HG3 GLU B  37       2.515  25.759  17.077  1.00 86.39           H
ATOM   1086  N   ASN B  38       6.760  28.341  17.748  1.00 41.20           N
ATOM   1087  CA  ASN B  38       7.696  28.529  18.869  1.00 45.59           C
ATOM   1088  C   ASN B  38       7.483  27.521  20.001  1.00 41.30           C
ATOM   1089  O   ASN B  38       7.763  27.806  21.166  1.00 44.42           O
ATOM   1090  CB  ASN B  38       7.637  29.962  19.416  1.00 49.96           C
ATOM   1091  CG  ASN B  38       8.286  30.985  18.468  1.00 67.80           C
ATOM   1092  OD1 ASN B  38       9.264  30.673  17.766  1.00 56.15           O
ATOM   1093  ND2 ASN B  38       7.729  32.208  18.433  1.00 63.19           N
ATOM   1094  H   ASN B  38       7.155  28.103  17.023  1.00 49.45           H
ATOM   1095  HA  ASN B  38       8.596  28.391  18.533  1.00 54.71           H
ATOM   1096  HB2 ASN B  38       6.709  30.215  19.541  1.00 59.96           H
ATOM   1097  HB3 ASN B  38       8.108  29.997  20.263  1.00 59.96           H
ATOM   1098 HD21 ASN B  38       8.055  32.814  17.918  1.00 75.83           H
ATOM   1099 HD22 ASN B  38       7.046  32.383  18.925  1.00 75.83           H
ATOM   1100  N   GLU B  39       7.028  26.316  19.692  1.00 36.84           N
ATOM   1101  CA  GLU B  39       6.802  25.309  20.716  1.00 42.20           C
ATOM   1102  C   GLU B  39       7.916  24.281  20.616  1.00 28.41           C
ATOM   1103  O   GLU B  39       8.299  23.876  19.519  1.00 28.76           O
ATOM   1104  CB  GLU B  39       5.415  24.634  20.575  1.00 45.90           C
ATOM   1105  CG  GLU B  39       4.345  25.426  19.750  1.00 64.60           C
ATOM   1106  CD  GLU B  39       2.996  24.693  19.552  1.00 63.79           C
ATOM   1107  OE1 GLU B  39       2.041  24.980  20.313  1.00 67.12           O
ATOM   1108  OE2 GLU B  39       2.882  23.860  18.618  1.00 62.49           O1-
ATOM   1109  H   GLU B  39       6.841  26.056  18.894  1.00 44.20           H
ATOM   1110  HA  GLU B  39       6.850  25.725  21.591  1.00 50.64           H
ATOM   1111  HB2 GLU B  39       5.537  23.775  20.141  1.00 55.08           H
ATOM   1112  HB3 GLU B  39       5.051  24.497  21.464  1.00 55.08           H
ATOM   1113  HG2 GLU B  39       4.159  26.261  20.207  1.00 77.52           H
ATOM   1114  HG3 GLU B  39       4.709  25.611  18.870  1.00 77.52           H
ATOM   1115  N   GLY B  40       8.472  23.894  21.755  1.00 32.73           N
ATOM   1116  CA  GLY B  40       9.395  22.770  21.761  1.00 27.32           C
ATOM   1117  C   GLY B  40       8.668  21.476  21.437  1.00 26.04           C
ATOM   1118  O   GLY B  40       7.568  21.210  21.930  1.00 24.61           O
ATOM   1119  H   GLY B  40       8.336  24.256  22.523  1.00 39.28           H
ATOM   1120  HA2 GLY B  40      10.090  22.912  21.099  1.00 32.79           H
ATOM   1121  HA3 GLY B  40       9.808  22.687  22.635  1.00 32.79           H
ATOM   1122  N   PHE B  41       9.282  20.679  20.569  1.00 27.38           N
ATOM   1123  CA  PHE B  41       8.747  19.363  20.228  1.00 28.87           C
ATOM   1124  C   PHE B  41       9.780  18.270  20.295  1.00 25.53           C
ATOM   1125  O   PHE B  41       9.412  17.094  20.212  1.00 20.78           O
ATOM   1126  CB  PHE B  41       8.125  19.363  18.824  1.00 24.68           C
ATOM   1127  CG  PHE B  41       9.112  19.535  17.708  1.00 28.95           C
ATOM   1128  CD1 PHE B  41       9.395  20.790  17.204  1.00 26.84           C
ATOM   1129  CD2 PHE B  41       9.736  18.447  17.154  1.00 24.26           C
ATOM   1130  CE1 PHE B  41      10.286  20.942  16.177  1.00 24.71           C
ATOM   1131  CE2 PHE B  41      10.597  18.588  16.129  1.00 25.60           C
ATOM   1132  CZ  PHE B  41      10.885  19.845  15.643  1.00 32.08           C
ATOM   1133  H   PHE B  41      10.013  20.877  20.162  1.00 32.86           H
ATOM   1134  HA  PHE B  41       8.045  19.142  20.860  1.00 34.64           H
ATOM   1135  HB2 PHE B  41       7.670  18.518  18.686  1.00 29.62           H
ATOM   1136  HB3 PHE B  41       7.487  20.092  18.767  1.00 29.62           H
ATOM   1137  HD1 PHE B  41       8.982  21.539  17.570  1.00 32.21           H
ATOM   1138  HD2 PHE B  41       9.543  17.596  17.475  1.00 29.12           H
ATOM   1139  HE1 PHE B  41      10.476  21.788  15.843  1.00 29.65           H
ATOM   1140  HE2 PHE B  41      11.018  17.842  15.768  1.00 30.73           H
ATOM   1141  HZ  PHE B  41      11.492  19.943  14.945  1.00 38.50           H
ATOM   1142  N   CYS B  42      11.051  18.613  20.451  1.00 26.03           N
ATOM   1143  CA  CYS B  42      12.095  17.623  20.673  1.00 20.68           C
ATOM   1144  C   CYS B  42      13.259  18.339  21.329  1.00 21.71           C
ATOM   1145  O   CYS B  42      13.319  19.570  21.362  1.00 23.51           O
ATOM   1146  CB  CYS B  42      12.556  16.941  19.372  1.00 16.32           C
ATOM   1147  SG  CYS B  42      11.600  15.471  18.820  1.00 19.15           S
ATOM   1148  H   CYS B  42      11.338  19.423  20.431  1.00 31.24           H
ATOM   1149  HA  CYS B  42      11.771  16.940  21.281  1.00 24.81           H
ATOM   1150  HB2 CYS B  42      12.512  17.595  18.657  1.00 19.59           H
ATOM   1151  HB3 CYS B  42      13.475  16.656  19.489  1.00 19.59           H
ATOM   1152  N   GLY B  43      14.191  17.530  21.834  1.00 22.55           N
ATOM   1153  CA  GLY B  43      15.459  17.980  22.349  1.00 15.54           C
ATOM   1154  C   GLY B  43      16.626  17.717  21.410  1.00 15.71           C
ATOM   1155  O   GLY B  43      16.509  17.143  20.335  1.00 17.14           O
ATOM   1156  H   GLY B  43      14.095  16.677  21.885  1.00 27.07           H
ATOM   1157  HA2 GLY B  43      15.415  18.935  22.518  1.00 18.65           H
ATOM   1158  HA3 GLY B  43      15.640  17.532  23.190  1.00 18.65           H
ATOM   1159  N   GLY B  44      17.775  18.201  21.851  1.00 13.26           N
ATOM   1160  CA  GLY B  44      19.031  17.967  21.184  1.00 13.16           C
ATOM   1161  C   GLY B  44      20.154  18.166  22.172  1.00 14.03           C
ATOM   1162  O   GLY B  44      19.949  18.592  23.309  1.00 14.13           O
ATOM   1163  H   GLY B  44      17.850  18.683  22.559  1.00 15.91           H
ATOM   1164  HA2 GLY B  44      19.064  17.060  20.842  1.00 15.79           H
ATOM   1165  HA3 GLY B  44      19.140  18.589  20.448  1.00 15.79           H
ATOM   1166  N   THR B  45      21.360  17.866  21.713  1.00 14.47           N
ATOM   1167  CA  THR B  45      22.574  18.035  22.501  1.00 13.27           C
ATOM   1168  C   THR B  45      23.548  18.897  21.725  1.00 19.38           C
ATOM   1169  O   THR B  45      23.850  18.586  20.563  1.00 15.91           O
ATOM   1170  CB  THR B  45      23.251  16.696  22.783  1.00 20.09           C
ATOM   1171  OG1 THR B  45      22.297  15.774  23.332  1.00 15.61           O
ATOM   1172  CG2 THR B  45      24.476  16.891  23.736  1.00 17.58           C
ATOM   1173  H   THR B  45      21.505  17.554  20.925  1.00 17.36           H
ATOM   1174  HA  THR B  45      22.367  18.469  23.343  1.00 15.92           H
ATOM   1175  HB  THR B  45      23.585  16.335  21.947  1.00 24.11           H
ATOM   1176  HG1 THR B  45      21.668  15.654  22.789  1.00 18.74           H
ATOM   1177 HG21 THR B  45      24.900  16.036  23.910  1.00 21.09           H
ATOM   1178 HG22 THR B  45      25.123  17.486  23.326  1.00 21.09           H
ATOM   1179 HG23 THR B  45      24.183  17.274  24.577  1.00 21.09           H
ATOM   1180  N   ILE B  46      24.050  19.957  22.364  1.00 13.86           N
ATOM   1181  CA  ILE B  46      25.101  20.754  21.747  1.00 12.67           C
ATOM   1182  C   ILE B  46      26.366  19.910  21.681  1.00 14.50           C
ATOM   1183  O   ILE B  46      26.912  19.497  22.712  1.00 10.47           O
ATOM   1184  CB  ILE B  46      25.360  22.063  22.515  1.00 13.23           C
ATOM   1185  CG1 ILE B  46      24.097  22.936  22.614  1.00 15.59           C
ATOM   1186  CG2 ILE B  46      26.494  22.830  21.827  1.00 11.29           C
ATOM   1187  CD1 ILE B  46      24.132  23.994  23.682  1.00 22.62           C
ATOM   1188  H   ILE B  46      23.802  20.228  23.141  1.00 16.63           H
ATOM   1189  HA  ILE B  46      24.840  20.981  20.841  1.00 15.20           H
ATOM   1190  HB  ILE B  46      25.646  21.838  23.414  1.00 15.88           H
ATOM   1191 HG12 ILE B  46      23.965  23.383  21.764  1.00 18.71           H
ATOM   1192 HG13 ILE B  46      23.339  22.360  22.799  1.00 18.71           H
ATOM   1193 HG21 ILE B  46      26.657  23.655  22.312  1.00 13.54           H
ATOM   1194 HG22 ILE B  46      27.293  22.281  21.830  1.00 13.54           H
ATOM   1195 HG23 ILE B  46      26.232  23.029  20.915  1.00 13.54           H
ATOM   1196 HD11 ILE B  46      23.297  24.487  23.664  1.00 27.15           H
ATOM   1197 HD12 ILE B  46      24.246  23.568  24.545  1.00 27.15           H
ATOM   1198 HD13 ILE B  46      24.874  24.594  23.507  1.00 27.15           H
ATOM   1199  N   LEU B  47      26.858  19.687  20.458  1.00 18.21           N
ATOM   1200  CA  LEU B  47      28.131  19.016  20.229  1.00 17.66           C
ATOM   1201  C   LEU B  47      29.268  19.992  20.059  1.00 16.76           C
ATOM   1202  O   LEU B  47      30.399  19.684  20.448  1.00 23.04           O
ATOM   1203  CB  LEU B  47      28.063  18.143  18.979  1.00 20.48           C
ATOM   1204  CG  LEU B  47      27.078  16.967  19.048  1.00 20.69           C
ATOM   1205  CD1 LEU B  47      27.245  16.061  17.875  1.00 19.98           C
ATOM   1206  CD2 LEU B  47      27.281  16.188  20.318  1.00 20.33           C
ATOM   1207  H   LEU B  47      26.460  19.922  19.733  1.00 21.86           H
ATOM   1208  HA  LEU B  47      28.331  18.445  20.988  1.00 21.19           H
ATOM   1209  HB2 LEU B  47      27.799  18.700  18.230  1.00 24.58           H
ATOM   1210  HB3 LEU B  47      28.945  17.775  18.813  1.00 24.58           H
ATOM   1211  HG  LEU B  47      26.170  17.309  19.042  1.00 24.83           H
ATOM   1212 HD11 LEU B  47      26.611  15.331  17.948  1.00 23.97           H
ATOM   1213 HD12 LEU B  47      27.079  16.564  17.062  1.00 23.97           H
ATOM   1214 HD13 LEU B  47      28.151  15.714  17.870  1.00 23.97           H
ATOM   1215 HD21 LEU B  47      26.649  15.452  20.340  1.00 24.40           H
ATOM   1216 HD22 LEU B  47      28.188  15.847  20.338  1.00 24.40           H
ATOM   1217 HD23 LEU B  47      27.131  16.775  21.076  1.00 24.40           H
ATOM   1218  N   SER B  48      28.985  21.146  19.464  1.00 22.78           N
ATOM   1219  CA  SER B  48      29.982  22.182  19.203  1.00 26.81           C
ATOM   1220  C   SER B  48      29.239  23.480  18.872  1.00 24.68           C
ATOM   1221  O   SER B  48      28.015  23.568  19.004  1.00 23.43           O
ATOM   1222  CB  SER B  48      30.928  21.754  18.070  1.00 26.65           C
ATOM   1223  OG  SER B  48      30.242  21.794  16.821  1.00 22.47           O
ATOM   1224  H   SER B  48      28.197  21.360  19.195  1.00 27.34           H
ATOM   1225  HA  SER B  48      30.510  22.328  20.003  1.00 32.17           H
ATOM   1226  HB2 SER B  48      31.683  22.362  18.039  1.00 31.98           H
ATOM   1227  HB3 SER B  48      31.235  20.849  18.236  1.00 31.98           H
ATOM   1228  HG  SER B  48      30.759  21.560  16.201  1.00 26.97           H
ATOM   1229  N   GLU B  49      29.982  24.493  18.432  1.00 20.00           N
ATOM   1230  CA  GLU B  49      29.350  25.770  18.164  1.00 21.78           C
ATOM   1231  C   GLU B  49      28.426  25.716  16.953  1.00 22.59           C
ATOM   1232  O   GLU B  49      27.478  26.517  16.881  1.00 25.16           O
ATOM   1233  CB  GLU B  49      30.412  26.851  17.975  1.00 26.41           C
ATOM   1234  CG  GLU B  49      31.265  26.739  16.704  1.00 23.40           C
ATOM   1235  CD  GLU B  49      32.442  27.741  16.669  1.00 22.70           C
ATOM   1236  OE1 GLU B  49      32.437  28.711  17.459  1.00 22.57           O
ATOM   1237  OE2 GLU B  49      33.371  27.543  15.857  1.00 28.29           O1-
ATOM   1238  H   GLU B  49      30.829  24.465  18.286  1.00 24.00           H
ATOM   1239  HA  GLU B  49      28.812  26.017  18.933  1.00 26.14           H
ATOM   1240  HB2 GLU B  49      29.968  27.713  17.950  1.00 31.70           H
ATOM   1241  HB3 GLU B  49      31.016  26.821  18.733  1.00 31.70           H
ATOM   1242  HG2 GLU B  49      31.634  25.843  16.652  1.00 28.08           H
ATOM   1243  HG3 GLU B  49      30.704  26.910  15.932  1.00 28.08           H
ATOM   1244  N   PHE B  50      28.670  24.792  16.002  1.00 22.87           N
ATOM   1245  CA  PHE B  50      27.846  24.670  14.794  1.00 20.70           C
ATOM   1246  C   PHE B  50      26.937  23.454  14.756  1.00 21.95           C
ATOM   1247  O   PHE B  50      26.038  23.426  13.916  1.00 25.65           O
ATOM   1248  CB  PHE B  50      28.711  24.620  13.513  1.00 25.38           C
ATOM   1249  CG  PHE B  50      29.255  25.983  13.080  1.00 19.05           C
ATOM   1250  CD1 PHE B  50      28.415  26.950  12.542  1.00 27.78           C
ATOM   1251  CD2 PHE B  50      30.594  26.294  13.249  1.00 20.77           C
ATOM   1252  CE1 PHE B  50      28.912  28.214  12.183  1.00 27.26           C
ATOM   1253  CE2 PHE B  50      31.082  27.546  12.905  1.00 32.47           C
ATOM   1254  CZ  PHE B  50      30.233  28.501  12.364  1.00 23.30           C
ATOM   1255  H   PHE B  50      29.313  24.223  16.039  1.00 27.45           H
ATOM   1256  HA  PHE B  50      27.280  25.455  14.731  1.00 24.84           H
ATOM   1257  HB2 PHE B  50      29.468  24.035  13.670  1.00 30.45           H
ATOM   1258  HB3 PHE B  50      28.172  24.272  12.786  1.00 30.45           H
ATOM   1259  HD1 PHE B  50      27.511  26.762  12.428  1.00 33.34           H
ATOM   1260  HD2 PHE B  50      31.168  25.665  13.622  1.00 24.92           H
ATOM   1261  HE1 PHE B  50      28.342  28.853  11.820  1.00 32.71           H
ATOM   1262  HE2 PHE B  50      31.985  27.738  13.018  1.00 38.96           H
ATOM   1263  HZ  PHE B  50      30.567  29.333  12.115  1.00 27.96           H
ATOM   1264  N   TYR B  51      27.130  22.455  15.615  1.00 24.63           N
ATOM   1265  CA  TYR B  51      26.470  21.159  15.449  1.00 23.91           C
ATOM   1266  C   TYR B  51      25.636  20.767  16.661  1.00 16.18           C
ATOM   1267  O   TYR B  51      26.106  20.831  17.803  1.00 17.33           O
ATOM   1268  CB  TYR B  51      27.490  20.057  15.151  1.00 18.91           C
ATOM   1269  CG  TYR B  51      28.050  20.194  13.755  1.00 20.23           C
ATOM   1270  CD1 TYR B  51      27.300  19.791  12.660  1.00 20.77           C
ATOM   1271  CD2 TYR B  51      29.338  20.721  13.524  1.00 25.42           C
ATOM   1272  CE1 TYR B  51      27.783  19.906  11.367  1.00 27.58           C
ATOM   1273  CE2 TYR B  51      29.848  20.840  12.216  1.00 23.77           C
ATOM   1274  CZ  TYR B  51      29.049  20.435  11.135  1.00 34.47           C
ATOM   1275  OH  TYR B  51      29.487  20.543   9.825  1.00 30.72           O
ATOM   1276  H   TYR B  51      27.641  22.501  16.306  1.00 29.55           H
ATOM   1277  HA  TYR B  51      25.870  21.216  14.689  1.00 28.70           H
ATOM   1278  HB2 TYR B  51      28.224  20.120  15.782  1.00 22.69           H
ATOM   1279  HB3 TYR B  51      27.058  19.192  15.223  1.00 22.69           H
ATOM   1280  HD1 TYR B  51      26.448  19.443  12.797  1.00 24.92           H
ATOM   1281  HD2 TYR B  51      29.858  20.994  14.245  1.00 30.51           H
ATOM   1282  HE1 TYR B  51      27.255  19.637  10.650  1.00 33.10           H
ATOM   1283  HE2 TYR B  51      30.694  21.198  12.070  1.00 28.53           H
ATOM   1284  HH  TYR B  51      30.259  20.874   9.807  1.00 36.87           H
ATOM   1285  N   ILE B  52      24.412  20.327  16.383  1.00 15.07           N
ATOM   1286  CA  ILE B  52      23.474  19.805  17.363  1.00 19.14           C
ATOM   1287  C   ILE B  52      23.225  18.342  17.041  1.00 21.55           C
ATOM   1288  O   ILE B  52      23.030  17.994  15.871  1.00 18.26           O
ATOM   1289  CB  ILE B  52      22.124  20.549  17.325  1.00 14.87           C
ATOM   1290  CG1 ILE B  52      22.298  22.045  17.576  1.00 18.59           C
ATOM   1291  CG2 ILE B  52      21.152  19.872  18.310  1.00 15.99           C
ATOM   1292  CD1 ILE B  52      22.831  22.379  18.964  1.00 18.99           C
ATOM   1293  H   ILE B  52      24.090  20.323  15.586  1.00 18.09           H
ATOM   1294  HA  ILE B  52      23.849  19.875  18.254  1.00 22.97           H
ATOM   1295  HB  ILE B  52      21.757  20.444  16.433  1.00 17.84           H
ATOM   1296 HG12 ILE B  52      22.924  22.400  16.925  1.00 22.30           H
ATOM   1297 HG13 ILE B  52      21.437  22.481  17.477  1.00 22.30           H
ATOM   1298 HG21 ILE B  52      20.303  20.340  18.286  1.00 19.18           H
ATOM   1299 HG22 ILE B  52      21.028  18.947  18.046  1.00 19.18           H
ATOM   1300 HG23 ILE B  52      21.528  19.914  19.203  1.00 19.18           H
ATOM   1301 HD11 ILE B  52      22.914  23.342  19.047  1.00 22.79           H
ATOM   1302 HD12 ILE B  52      22.212  22.041  19.630  1.00 22.79           H
ATOM   1303 HD13 ILE B  52      23.699  21.961  19.078  1.00 22.79           H
ATOM   1304  N   LEU B  53      23.145  17.511  18.081  1.00 19.84           N
ATOM   1305  CA  LEU B  53      22.750  16.109  17.958  1.00 17.57           C
ATOM   1306  C   LEU B  53      21.296  15.960  18.356  1.00 18.29           C
ATOM   1307  O   LEU B  53      20.889  16.497  19.392  1.00 15.12           O
ATOM   1308  CB  LEU B  53      23.587  15.196  18.860  1.00 18.92           C
ATOM   1309  CG  LEU B  53      23.352  13.675  18.728  1.00 25.12           C
ATOM   1310  CD1 LEU B  53      23.805  13.134  17.379  1.00 13.94           C
ATOM   1311  CD2 LEU B  53      24.037  12.908  19.832  1.00 18.59           C
ATOM   1312  H   LEU B  53      23.321  17.744  18.890  1.00 23.81           H
ATOM   1313  HA  LEU B  53      22.853  15.819  17.038  1.00 21.08           H
ATOM   1314  HB2 LEU B  53      24.523  15.359  18.667  1.00 22.70           H
ATOM   1315  HB3 LEU B  53      23.405  15.435  19.782  1.00 22.70           H
ATOM   1316  HG  LEU B  53      22.400  13.504  18.803  1.00 30.14           H
ATOM   1317 HD11 LEU B  53      23.637  12.179  17.350  1.00 16.73           H
ATOM   1318 HD12 LEU B  53      23.307  13.580  16.677  1.00 16.73           H
ATOM   1319 HD13 LEU B  53      24.754  13.306  17.273  1.00 16.73           H
ATOM   1320 HD21 LEU B  53      23.865  11.961  19.711  1.00 22.31           H
ATOM   1321 HD22 LEU B  53      24.991  13.079  19.790  1.00 22.31           H
ATOM   1322 HD23 LEU B  53      23.685  13.203  20.686  1.00 22.31           H
ATOM   1323  N   THR B  54      20.532  15.199  17.567  1.00 16.83           N
ATOM   1324  CA  THR B  54      19.145  14.911  17.916  1.00 20.27           C
ATOM   1325  C   THR B  54      18.754  13.532  17.370  1.00 17.43           C
ATOM   1326  O   THR B  54      19.584  12.778  16.868  1.00 19.84           O
ATOM   1327  CB  THR B  54      18.243  16.026  17.377  1.00 15.10           C
ATOM   1328  OG1 THR B  54      16.895  15.890  17.869  1.00 18.22           O
ATOM   1329  CG2 THR B  54      18.201  15.985  15.876  1.00 24.97           C
ATOM   1330  H   THR B  54      20.794  14.841  16.831  1.00 20.20           H
ATOM   1331  HA  THR B  54      19.056  14.890  18.882  1.00 24.33           H
ATOM   1332  HB  THR B  54      18.599  16.886  17.650  1.00 18.12           H
ATOM   1333  HG1 THR B  54      16.889  15.928  18.708  1.00 21.87           H
ATOM   1334 HG21 THR B  54      17.629  16.694  15.542  1.00 29.96           H
ATOM   1335 HG22 THR B  54      19.094  16.105  15.516  1.00 29.96           H
ATOM   1336 HG23 THR B  54      17.852  15.131  15.578  1.00 29.96           H
ATOM   1337  N   ALA B  55      17.477  13.203  17.482  1.00 21.56           N
ATOM   1338  CA  ALA B  55      16.938  11.959  16.945  1.00 24.12           C
ATOM   1339  C   ALA B  55      16.471  12.182  15.525  1.00 23.30           C
ATOM   1340  O   ALA B  55      15.953  13.248  15.195  1.00 39.50           O
ATOM   1341  CB  ALA B  55      15.750  11.457  17.765  1.00 19.18           C
ATOM   1342  H   ALA B  55      16.888  13.693  17.873  1.00 25.88           H
ATOM   1343  HA  ALA B  55      17.627  11.276  16.943  1.00 28.95           H
ATOM   1344  HB1 ALA B  55      15.424  10.631  17.374  1.00 23.02           H
ATOM   1345  HB2 ALA B  55      16.040  11.299  18.677  1.00 23.02           H
ATOM   1346  HB3 ALA B  55      15.050  12.128  17.751  1.00 23.02           H
ATOM   1347  N   ALA B  56      16.655  11.172  14.687  1.00 25.33           N
ATOM   1348  CA  ALA B  56      16.156  11.258  13.323  1.00 31.56           C
ATOM   1349  C   ALA B  56      14.638  11.330  13.296  1.00 25.72           C
ATOM   1350  O   ALA B  56      14.082  12.018  12.447  1.00 29.17           O
ATOM   1351  CB  ALA B  56      16.664  10.063  12.497  1.00 26.77           C
ATOM   1352  H   ALA B  56      17.058  10.437  14.879  1.00 30.39           H
ATOM   1353  HA  ALA B  56      16.499  12.068  12.915  1.00 37.87           H
ATOM   1354  HB1 ALA B  56      16.322  10.137  11.592  1.00 32.13           H
ATOM   1355  HB2 ALA B  56      17.634  10.076  12.486  1.00 32.13           H
ATOM   1356  HB3 ALA B  56      16.349   9.241  12.904  1.00 32.13           H
ATOM   1357  N   HIS B  57      13.947  10.637  14.202  1.00 23.00           N
ATOM   1358  CA  HIS B  57      12.492  10.662  14.165  1.00 27.77           C
ATOM   1359  C   HIS B  57      11.921  12.051  14.467  1.00 28.93           C
ATOM   1360  O   HIS B  57      10.780  12.347  14.088  1.00 32.40           O
ATOM   1361  CB  HIS B  57      11.937   9.598  15.121  1.00 24.73           C
ATOM   1362  CG  HIS B  57      11.800  10.032  16.552  1.00 27.72           C
ATOM   1363  ND1 HIS B  57      12.622   9.556  17.559  1.00 29.00           N
ATOM   1364  CD2 HIS B  57      10.897  10.841  17.159  1.00 25.26           C
ATOM   1365  CE1 HIS B  57      12.249  10.086  18.713  1.00 28.84           C
ATOM   1366  NE2 HIS B  57      11.204  10.867  18.500  1.00 21.81           N
ATOM   1367  H   HIS B  57      14.288  10.158  14.830  1.00 27.60           H
ATOM   1368  HA  HIS B  57      12.207  10.423  13.270  1.00 33.33           H
ATOM   1369  HB2 HIS B  57      12.530   8.831  15.105  1.00 29.68           H
ATOM   1370  HB3 HIS B  57      11.057   9.335  14.811  1.00 29.68           H
ATOM   1371  HD1 HIS B  57      13.282   9.016  17.449  1.00 34.80           H
ATOM   1372  HD2 HIS B  57      10.208  11.306  16.743  1.00 30.31           H
ATOM   1373  HE1 HIS B  57      12.652   9.932  19.537  1.00 34.61           H
ATOM   1374  N   CYS B  58      12.693  12.925  15.103  1.00 24.97           N
ATOM   1375  CA  CYS B  58      12.208  14.267  15.413  1.00 27.42           C
ATOM   1376  C   CYS B  58      12.013  15.103  14.158  1.00 28.23           C
ATOM   1377  O   CYS B  58      11.186  16.014  14.167  1.00 21.03           O
ATOM   1378  CB  CYS B  58      13.179  14.949  16.375  1.00 23.81           C
ATOM   1379  SG  CYS B  58      13.024  14.312  17.991  1.00 23.11           S
ATOM   1380  H   CYS B  58      13.496  12.768  15.366  1.00 29.96           H
ATOM   1381  HA  CYS B  58      11.349  14.195  15.859  1.00 32.90           H
ATOM   1382  HB2 CYS B  58      14.089  14.796  16.074  1.00 28.57           H
ATOM   1383  HB3 CYS B  58      12.989  15.899  16.403  1.00 28.57           H
ATOM   1384  N   LEU B  59      12.707  14.758  13.071  1.00 34.20           N
ATOM   1385  CA  LEU B  59      12.687  15.496  11.816  1.00 40.63           C
ATOM   1386  C   LEU B  59      11.390  15.316  11.039  1.00 42.93           C
ATOM   1387  O   LEU B  59      11.335  15.604   9.842  1.00 50.36           O
ATOM   1388  CB  LEU B  59      13.859  15.046  10.949  1.00 31.40           C
ATOM   1389  CG  LEU B  59      15.227  15.091  11.627  1.00 32.40           C
ATOM   1390  CD1 LEU B  59      16.344  14.620  10.705  1.00 36.31           C
ATOM   1391  CD2 LEU B  59      15.523  16.499  12.123  1.00 33.07           C
ATOM   1392  H   LEU B  59      13.218  14.067  13.041  1.00 41.04           H
ATOM   1393  HA  LEU B  59      12.797  16.442  12.003  1.00 48.76           H
ATOM   1394  HB2 LEU B  59      13.701  14.131  10.671  1.00 37.68           H
ATOM   1395  HB3 LEU B  59      13.902  15.620  10.168  1.00 37.68           H
ATOM   1396  HG  LEU B  59      15.212  14.503  12.398  1.00 38.88           H
ATOM   1397 HD11 LEU B  59      17.187  14.668  11.182  1.00 43.57           H
ATOM   1398 HD12 LEU B  59      16.167  13.705  10.436  1.00 43.57           H
ATOM   1399 HD13 LEU B  59      16.372  15.195   9.924  1.00 43.57           H
ATOM   1400 HD21 LEU B  59      16.394  16.506  12.550  1.00 39.68           H
ATOM   1401 HD22 LEU B  59      15.519  17.107  11.367  1.00 39.68           H
ATOM   1402 HD23 LEU B  59      14.840  16.759  12.761  1.00 39.68           H
ATOM   1403  N   TYR B  60      10.356  14.819  11.704  1.00 44.81           N
ATOM   1404  CA  TYR B  60       9.081  14.554  11.068  1.00 45.51           C
ATOM   1405  C   TYR B  60       7.916  15.109  11.864  1.00 50.57           C
ATOM   1406  O   TYR B  60       6.773  15.019  11.394  1.00 51.29           O
ATOM   1407  CB  TYR B  60       8.876  13.042  10.879  1.00 49.79           C
ATOM   1408  CG  TYR B  60       9.975  12.383  10.082  1.00 52.79           C
ATOM   1409  CD1 TYR B  60       9.926  12.315   8.685  1.00 56.98           C
ATOM   1410  CD2 TYR B  60      11.065  11.824  10.723  1.00 53.69           C
ATOM   1411  CE1 TYR B  60      10.944  11.706   7.954  1.00 55.09           C
ATOM   1412  CE2 TYR B  60      12.080  11.212  10.002  1.00 52.63           C
ATOM   1413  CZ  TYR B  60      12.014  11.165   8.623  1.00 58.09           C
ATOM   1414  OH  TYR B  60      13.020  10.561   7.915  1.00 61.73           O
ATOM   1415  H   TYR B  60      10.371  14.625  12.541  1.00 53.77           H
ATOM   1416  HA  TYR B  60       9.072  14.971  10.192  1.00 54.61           H
ATOM   1417  HB2 TYR B  60       8.845  12.619  11.751  1.00 59.74           H
ATOM   1418  HB3 TYR B  60       8.039  12.895  10.411  1.00 59.74           H
ATOM   1419  HD1 TYR B  60       9.202  12.687   8.235  1.00 68.38           H
ATOM   1420  HD2 TYR B  60      11.117  11.856  11.651  1.00 64.43           H
ATOM   1421  HE1 TYR B  60      10.901  11.670   7.025  1.00 66.11           H
ATOM   1422  HE2 TYR B  60      12.809  10.843  10.446  1.00 63.16           H
ATOM   1423  HH  TYR B  60      13.609  10.275   8.441  1.00 74.08           H
ATOM   1424  N   GLN B  61       8.167  15.656  13.060  1.00 50.31           N
ATOM   1425  CA  GLN B  61       7.156  16.294  13.890  1.00 48.16           C
ATOM   1426  C   GLN B  61       7.093  17.795  13.647  1.00 47.47           C
ATOM   1427  O   GLN B  61       6.454  18.508  14.428  1.00 59.76           O
ATOM   1428  CB  GLN B  61       7.407  16.027  15.387  1.00 56.55           C
ATOM   1429  CG  GLN B  61       8.632  15.164  15.812  1.00 50.96           C
ATOM   1430  CD  GLN B  61       8.254  13.770  16.301  1.00 53.32           C
ATOM   1431  OE1 GLN B  61       8.487  13.413  17.464  1.00 52.01           O
ATOM   1432  NE2 GLN B  61       7.695  12.964  15.403  1.00 63.50           N
ATOM   1433  H   GLN B  61       8.949  15.667  13.418  1.00 60.37           H
ATOM   1434  HA  GLN B  61       6.290  15.922  13.665  1.00 57.80           H
ATOM   1435  HB2 GLN B  61       7.507  16.887  15.825  1.00 67.86           H
ATOM   1436  HB3 GLN B  61       6.620  15.585  15.742  1.00 67.86           H
ATOM   1437  HG2 GLN B  61       9.223  15.062  15.050  1.00 61.16           H
ATOM   1438  HG3 GLN B  61       9.099  15.616  16.533  1.00 61.16           H
ATOM   1439 HE21 GLN B  61       7.566  13.239  14.598  1.00 76.20           H
ATOM   1440 HE22 GLN B  61       7.463  12.166  15.626  1.00 76.20           H
ATOM   1441  N   ALA B  61A      7.768  18.290  12.603  1.00 37.52           N
ATOM   1442  CA  ALA B  61A      7.700  19.697  12.217  1.00 49.08           C
ATOM   1443  C   ALA B  61A      8.267  19.906  10.812  1.00 55.35           C
ATOM   1444  O   ALA B  61A      9.347  19.400  10.482  1.00 55.87           O
ATOM   1445  CB  ALA B  61A      8.447  20.578  13.228  1.00 45.07           C
ATOM   1446  H   ALA B  61A      8.280  17.819  12.098  1.00 45.02           H
ATOM   1447  HA  ALA B  61A      6.771  19.975  12.208  1.00 58.89           H
ATOM   1448  HB1 ALA B  61A      8.385  21.504  12.946  1.00 54.08           H
ATOM   1449  HB2 ALA B  61A      8.040  20.469  14.102  1.00 54.08           H
ATOM   1450  HB3 ALA B  61A      9.377  20.303  13.259  1.00 54.08           H
ATOM   1451  N   LYS B  62       7.542  20.650   9.970  1.00 58.70           N
ATOM   1452  CA  LYS B  62       8.019  20.904   8.612  1.00 66.08           C
ATOM   1453  C   LYS B  62       9.185  21.878   8.611  1.00 55.01           C
ATOM   1454  O   LYS B  62      10.084  21.772   7.774  1.00 65.10           O
ATOM   1455  CB  LYS B  62       6.874  21.431   7.739  1.00 70.17           C
ATOM   1456  CG  LYS B  62       7.307  21.930   6.345  1.00 81.44           C
ATOM   1457  CD  LYS B  62       7.976  20.830   5.482  1.00 91.14           C
ATOM   1458  CE  LYS B  62       6.999  20.195   4.479  1.00 96.97           C
ATOM   1459  NZ  LYS B  62       5.911  19.400   5.127  1.00 96.95           N1+
ATOM   1460  H   LYS B  62       6.785  21.012  10.158  1.00 70.43           H
ATOM   1461  HA  LYS B  62       8.328  20.069   8.226  1.00 79.30           H
ATOM   1462  HB2 LYS B  62       6.230  20.717   7.608  1.00 84.20           H
ATOM   1463  HB3 LYS B  62       6.450  22.173   8.198  1.00 84.20           H
ATOM   1464  HG2 LYS B  62       6.525  22.249   5.868  1.00 97.73           H
ATOM   1465  HG3 LYS B  62       7.946  22.652   6.454  1.00 97.73           H
ATOM   1466  HD2 LYS B  62       8.709  21.221   4.982  1.00109.37           H
ATOM   1467  HD3 LYS B  62       8.307  20.128   6.064  1.00109.37           H
ATOM   1468  HE2 LYS B  62       6.584  20.899   3.958  1.00116.36           H
ATOM   1469  HE3 LYS B  62       7.494  19.599   3.894  1.00116.36           H
ATOM   1470  HZ1 LYS B  62       5.376  19.055   4.505  1.00116.35           H
ATOM   1471  HZ2 LYS B  62       6.263  18.738   5.606  1.00116.35           H
ATOM   1472  HZ3 LYS B  62       5.432  19.924   5.664  1.00116.35           H
ATOM   1473  N   ARG B  63       9.196  22.810   9.549  1.00 51.42           N
ATOM   1474  CA  ARG B  63      10.254  23.795   9.682  1.00 54.02           C
ATOM   1475  C   ARG B  63      10.477  23.975  11.166  1.00 47.04           C
ATOM   1476  O   ARG B  63       9.511  24.014  11.935  1.00 48.23           O
ATOM   1477  CB  ARG B  63       9.903  25.154   9.043  1.00 60.47           C
ATOM   1478  CG  ARG B  63       8.571  25.210   8.286  1.00 73.09           C
ATOM   1479  CD  ARG B  63       8.797  25.383   6.797  1.00 79.43           C
ATOM   1480  NE  ARG B  63       7.576  25.120   6.035  1.00 90.30           N
ATOM   1481  CZ  ARG B  63       7.273  25.699   4.877  1.00100.18           C
ATOM   1482  NH1 ARG B  63       6.137  25.390   4.257  1.00 99.58           N
ATOM   1483  NH2 ARG B  63       8.099  26.598   4.346  1.00100.60           N1+
ATOM   1484  H   ARG B  63       8.578  22.895  10.141  1.00 61.70           H
ATOM   1485  HA  ARG B  63      11.071  23.459   9.279  1.00 64.83           H
ATOM   1486  HB2 ARG B  63       9.866  25.821   9.746  1.00 72.57           H
ATOM   1487  HB3 ARG B  63      10.604  25.386   8.414  1.00 72.57           H
ATOM   1488  HG2 ARG B  63       8.086  24.382   8.427  1.00 87.71           H
ATOM   1489  HG3 ARG B  63       8.051  25.964   8.605  1.00 87.71           H
ATOM   1490  HD2 ARG B  63       9.075  26.295   6.619  1.00 95.31           H
ATOM   1491  HD3 ARG B  63       9.479  24.760   6.503  1.00 95.31           H
ATOM   1492  HE  ARG B  63       7.016  24.552   6.358  1.00108.36           H
ATOM   1493 HH11 ARG B  63       5.602  24.811   4.602  1.00119.50           H
ATOM   1494 HH12 ARG B  63       5.938  25.768   3.510  1.00119.50           H
ATOM   1495 HH21 ARG B  63       8.833  26.798   4.747  1.00120.72           H
ATOM   1496 HH22 ARG B  63       7.901  26.975   3.599  1.00120.72           H
ATOM   1497  N   PHE B  64      11.742  24.054  11.566  1.00 33.23           N
ATOM   1498  CA  PHE B  64      12.071  24.186  12.981  1.00 32.36           C
ATOM   1499  C   PHE B  64      13.413  24.898  13.126  1.00 27.15           C
ATOM   1500  O   PHE B  64      14.231  24.973  12.198  1.00 24.75           O
ATOM   1501  CB  PHE B  64      12.083  22.812  13.694  1.00 27.59           C
ATOM   1502  CG  PHE B  64      13.114  21.869  13.174  1.00 22.46           C
ATOM   1503  CD1 PHE B  64      12.795  20.910  12.226  1.00 32.65           C
ATOM   1504  CD2 PHE B  64      14.409  21.945  13.634  1.00 19.88           C
ATOM   1505  CE1 PHE B  64      13.763  20.034  11.748  1.00 30.27           C
ATOM   1506  CE2 PHE B  64      15.382  21.078  13.168  1.00 25.52           C
ATOM   1507  CZ  PHE B  64      15.065  20.128  12.219  1.00 27.84           C
ATOM   1508  H   PHE B  64      12.424  24.034  11.043  1.00 39.88           H
ATOM   1509  HA  PHE B  64      11.396  24.736  13.408  1.00 38.83           H
ATOM   1510  HB2 PHE B  64      12.259  22.951  14.637  1.00 33.11           H
ATOM   1511  HB3 PHE B  64      11.216  22.393  13.580  1.00 33.11           H
ATOM   1512  HD1 PHE B  64      11.923  20.850  11.907  1.00 39.18           H
ATOM   1513  HD2 PHE B  64      14.633  22.585  14.271  1.00 23.85           H
ATOM   1514  HE1 PHE B  64      13.542  19.394  11.110  1.00 36.32           H
ATOM   1515  HE2 PHE B  64      16.253  21.143  13.486  1.00 30.63           H
ATOM   1516  HZ  PHE B  64      15.718  19.545  11.907  1.00 33.41           H
ATOM   1517  N   LYS B  65      13.612  25.427  14.318  1.00 35.89           N
ATOM   1518  CA  LYS B  65      14.823  26.114  14.707  1.00 28.29           C
ATOM   1519  C   LYS B  65      15.351  25.424  15.951  1.00 24.46           C
ATOM   1520  O   LYS B  65      14.750  24.469  16.459  1.00 18.38           O
ATOM   1521  CB  LYS B  65      14.531  27.593  14.947  1.00 29.42           C
ATOM   1522  CG  LYS B  65      14.184  28.320  13.666  1.00 35.32           C
ATOM   1523  CD  LYS B  65      13.741  29.714  13.950  1.00 35.99           C
ATOM   1524  CE  LYS B  65      13.437  30.453  12.663  1.00 40.11           C
ATOM   1525  NZ  LYS B  65      13.306  31.929  12.904  1.00 42.84           N1+
ATOM   1526  H   LYS B  65      13.028  25.397  14.949  1.00 43.07           H
ATOM   1527  HA  LYS B  65      15.485  26.037  14.002  1.00 33.95           H
ATOM   1528  HB2 LYS B  65      13.779  27.674  15.554  1.00 35.31           H
ATOM   1529  HB3 LYS B  65      15.316  28.014  15.330  1.00 35.31           H
ATOM   1530  HG2 LYS B  65      14.967  28.358  13.095  1.00 42.39           H
ATOM   1531  HG3 LYS B  65      13.461  27.854  13.217  1.00 42.39           H
ATOM   1532  HD2 LYS B  65      12.935  29.692  14.489  1.00 43.19           H
ATOM   1533  HD3 LYS B  65      14.447  30.188  14.416  1.00 43.19           H
ATOM   1534  HE2 LYS B  65      14.159  30.310  12.032  1.00 48.13           H
ATOM   1535  HE3 LYS B  65      12.599  30.128  12.296  1.00 48.13           H
ATOM   1536  HZ1 LYS B  65      13.127  32.347  12.139  1.00 51.41           H
ATOM   1537  HZ2 LYS B  65      12.645  32.086  13.480  1.00 51.41           H
ATOM   1538  HZ3 LYS B  65      14.065  32.251  13.239  1.00 51.41           H
ATOM   1539  N   VAL B  66      16.487  25.909  16.432  1.00 24.17           N
ATOM   1540  CA  VAL B  66      17.093  25.416  17.658  1.00 23.18           C
ATOM   1541  C   VAL B  66      17.314  26.578  18.625  1.00 23.61           C
ATOM   1542  O   VAL B  66      17.937  27.589  18.269  1.00 22.94           O
ATOM   1543  CB  VAL B  66      18.413  24.693  17.359  1.00 21.84           C
ATOM   1544  CG1 VAL B  66      18.812  23.889  18.500  1.00 20.12           C
ATOM   1545  CG2 VAL B  66      18.245  23.797  16.189  1.00 17.25           C
ATOM   1546  H   VAL B  66      16.936  26.539  16.056  1.00 29.00           H
ATOM   1547  HA  VAL B  66      16.490  24.783  18.078  1.00 27.81           H
ATOM   1548  HB  VAL B  66      19.111  25.339  17.167  1.00 26.20           H
ATOM   1549 HG11 VAL B  66      19.646  23.441  18.293  1.00 24.14           H
ATOM   1550 HG12 VAL B  66      18.929  24.469  19.269  1.00 24.14           H
ATOM   1551 HG13 VAL B  66      18.120  23.234  18.682  1.00 24.14           H
ATOM   1552 HG21 VAL B  66      19.086  23.347  16.013  1.00 20.71           H
ATOM   1553 HG22 VAL B  66      17.556  23.144  16.389  1.00 20.71           H
ATOM   1554 HG23 VAL B  66      17.986  24.328  15.420  1.00 20.71           H
ATOM   1555  N   ARG B  67      16.802  26.424  19.846  1.00 19.61           N
ATOM   1556  CA  ARG B  67      16.995  27.365  20.936  1.00 20.42           C
ATOM   1557  C   ARG B  67      17.898  26.719  21.976  1.00 24.71           C
ATOM   1558  O   ARG B  67      17.677  25.578  22.356  1.00 23.83           O
ATOM   1559  CB  ARG B  67      15.647  27.750  21.547  1.00 23.96           C
ATOM   1560  CG  ARG B  67      15.687  28.336  22.937  1.00 31.82           C
ATOM   1561  CD  ARG B  67      14.469  29.227  23.244  1.00 27.14           C
ATOM   1562  NE  ARG B  67      13.226  28.522  23.568  1.00 38.23           N
ATOM   1563  CZ  ARG B  67      12.072  28.651  22.908  1.00 45.04           C
ATOM   1564  NH1 ARG B  67      11.952  29.458  21.859  1.00 46.91           N
ATOM   1565  NH2 ARG B  67      11.014  27.957  23.300  1.00 50.21           N1+
ATOM   1566  H   ARG B  67      16.318  25.750  20.071  1.00 23.54           H
ATOM   1567  HA  ARG B  67      17.427  28.167  20.603  1.00 24.51           H
ATOM   1568  HB2 ARG B  67      15.228  28.407  20.969  1.00 28.75           H
ATOM   1569  HB3 ARG B  67      15.093  26.956  21.585  1.00 28.75           H
ATOM   1570  HG2 ARG B  67      15.700  27.614  23.585  1.00 38.18           H
ATOM   1571  HG3 ARG B  67      16.485  28.879  23.029  1.00 38.18           H
ATOM   1572  HD2 ARG B  67      14.687  29.792  24.001  1.00 32.57           H
ATOM   1573  HD3 ARG B  67      14.293  29.781  22.467  1.00 32.57           H
ATOM   1574  HE  ARG B  67      13.241  27.982  24.237  1.00 45.88           H
ATOM   1575 HH11 ARG B  67      12.629  29.916  21.590  1.00 56.29           H
ATOM   1576 HH12 ARG B  67      11.199  29.523  21.450  1.00 56.29           H
ATOM   1577 HH21 ARG B  67      11.072  27.429  23.976  1.00 60.26           H
ATOM   1578 HH22 ARG B  67      10.269  28.035  22.878  1.00 60.26           H
ATOM   1579  N   VAL B  68      18.906  27.450  22.431  1.00 24.11           N
ATOM   1580  CA  VAL B  68      19.806  27.009  23.481  1.00 17.42           C
ATOM   1581  C   VAL B  68      19.746  28.014  24.634  1.00 18.65           C
ATOM   1582  O   VAL B  68      19.258  29.133  24.491  1.00 20.91           O
ATOM   1583  CB  VAL B  68      21.256  26.862  22.976  1.00 18.50           C
ATOM   1584  CG1 VAL B  68      21.317  25.834  21.894  1.00 19.14           C
ATOM   1585  CG2 VAL B  68      21.773  28.171  22.433  1.00 20.15           C
ATOM   1586  H   VAL B  68      19.095  28.235  22.133  1.00 28.94           H
ATOM   1587  HA  VAL B  68      19.511  26.147  23.813  1.00 20.90           H
ATOM   1588  HB  VAL B  68      21.829  26.579  23.706  1.00 22.20           H
ATOM   1589 HG11 VAL B  68      22.233  25.753  21.588  1.00 22.97           H
ATOM   1590 HG12 VAL B  68      21.009  24.985  22.248  1.00 22.97           H
ATOM   1591 HG13 VAL B  68      20.746  26.113  21.161  1.00 22.97           H
ATOM   1592 HG21 VAL B  68      22.684  28.047  22.125  1.00 24.19           H
ATOM   1593 HG22 VAL B  68      21.209  28.451  21.695  1.00 24.19           H
ATOM   1594 HG23 VAL B  68      21.750  28.836  23.139  1.00 24.19           H
ATOM   1595  N   GLY B  69      20.288  27.609  25.779  1.00 21.39           N
ATOM   1596  CA  GLY B  69      20.378  28.507  26.910  1.00 22.32           C
ATOM   1597  C   GLY B  69      19.074  28.777  27.628  1.00 21.01           C
ATOM   1598  O   GLY B  69      18.946  29.810  28.281  1.00 35.62           O
ATOM   1599  H   GLY B  69      20.608  26.823  25.920  1.00 25.66           H
ATOM   1600  HA2 GLY B  69      21.002  28.137  27.555  1.00 26.79           H
ATOM   1601  HA3 GLY B  69      20.732  29.358  26.607  1.00 26.79           H
ATOM   1602  N   ASP B  70      18.095  27.886  27.504  1.00 21.50           N
ATOM   1603  CA  ASP B  70      16.749  28.076  28.017  1.00 23.92           C
ATOM   1604  C   ASP B  70      16.461  27.055  29.109  1.00 23.91           C
ATOM   1605  O   ASP B  70      16.654  25.854  28.913  1.00 23.13           O
ATOM   1606  CB  ASP B  70      15.733  27.914  26.895  1.00 28.07           C
ATOM   1607  CG  ASP B  70      14.374  28.476  27.250  1.00 28.39           C
ATOM   1608  OD1 ASP B  70      14.299  29.288  28.201  1.00 31.65           O
ATOM   1609  OD2 ASP B  70      13.383  28.097  26.586  1.00 28.88           O1-
ATOM   1610  H   ASP B  70      18.197  27.130  27.107  1.00 25.80           H
ATOM   1611  HA  ASP B  70      16.663  28.967  28.391  1.00 28.70           H
ATOM   1612  HB2 ASP B  70      16.054  28.382  26.108  1.00 33.69           H
ATOM   1613  HB3 ASP B  70      15.625  26.970  26.699  1.00 33.69           H
ATOM   1614  N   ARG B  71      15.961  27.523  30.240  1.00 23.85           N
ATOM   1615  CA  ARG B  71      15.521  26.634  31.297  1.00 28.29           C
ATOM   1616  C   ARG B  71      14.052  26.793  31.625  1.00 24.92           C
ATOM   1617  O   ARG B  71      13.466  25.892  32.240  1.00 19.94           O
ATOM   1618  CB  ARG B  71      16.353  26.872  32.563  1.00 21.33           C
ATOM   1619  CG  ARG B  71      17.826  26.496  32.439  1.00 24.88           C
ATOM   1620  CD  ARG B  71      18.417  26.295  33.819  1.00 25.68           C
ATOM   1621  NE  ARG B  71      18.465  27.566  34.510  1.00 25.48           N
ATOM   1622  CZ  ARG B  71      18.125  27.761  35.781  1.00 29.68           C
ATOM   1623  NH1 ARG B  71      17.699  26.769  36.552  1.00 25.06           N
ATOM   1624  NH2 ARG B  71      18.216  28.982  36.283  1.00 28.39           N1+
ATOM   1625  H   ARG B  71      15.866  28.358  30.420  1.00 28.62           H
ATOM   1626  HA  ARG B  71      15.664  25.717  31.014  1.00 33.94           H
ATOM   1627  HB2 ARG B  71      16.309  27.815  32.789  1.00 25.60           H
ATOM   1628  HB3 ARG B  71      15.976  26.346  33.285  1.00 25.60           H
ATOM   1629  HG2 ARG B  71      17.910  25.667  31.942  1.00 29.85           H
ATOM   1630  HG3 ARG B  71      18.309  27.211  31.996  1.00 29.85           H
ATOM   1631  HD2 ARG B  71      17.860  25.685  34.327  1.00 30.82           H
ATOM   1632  HD3 ARG B  71      19.320  25.949  33.740  1.00 30.82           H
ATOM   1633  HE  ARG B  71      18.735  28.250  34.064  1.00 30.58           H
ATOM   1634 HH11 ARG B  71      17.637  25.973  36.233  1.00 30.07           H
ATOM   1635 HH12 ARG B  71      17.486  26.922  37.371  1.00 30.07           H
ATOM   1636 HH21 ARG B  71      18.491  29.630  35.789  1.00 34.07           H
ATOM   1637 HH22 ARG B  71      18.001  29.127  37.103  1.00 34.07           H
ATOM   1638  N   ASN B  72      13.449  27.900  31.221  1.00 30.34           N
ATOM   1639  CA  ASN B  72      12.071  28.237  31.544  1.00 24.93           C
ATOM   1640  C   ASN B  72      11.463  28.859  30.300  1.00 31.94           C
ATOM   1641  O   ASN B  72      11.884  29.941  29.893  1.00 35.15           O
ATOM   1642  CB  ASN B  72      12.016  29.214  32.701  1.00 28.79           C
ATOM   1643  CG  ASN B  72      10.608  29.532  33.104  1.00 36.73           C
ATOM   1644  OD1 ASN B  72       9.643  29.118  32.459  1.00 34.08           O
ATOM   1645  ND2 ASN B  72      10.476  30.262  34.180  1.00 37.31           N
ATOM   1646  H   ASN B  72      13.835  28.498  30.737  1.00 36.41           H
ATOM   1647  HA  ASN B  72      11.576  27.436  31.777  1.00 29.91           H
ATOM   1648  HB2 ASN B  72      12.470  28.826  33.466  1.00 34.55           H
ATOM   1649  HB3 ASN B  72      12.450  30.041  32.439  1.00 34.55           H
ATOM   1650 HD21 ASN B  72       9.692  30.477  34.461  1.00 44.77           H
ATOM   1651 HD22 ASN B  72      11.173  30.528  34.607  1.00 44.77           H
ATOM   1652  N   THR B  73      10.481  28.188  29.695  1.00 40.30           N
ATOM   1653  CA  THR B  73       9.947  28.639  28.412  1.00 41.47           C
ATOM   1654  C   THR B  73       9.031  29.845  28.543  1.00 40.03           C
ATOM   1655  O   THR B  73       8.787  30.536  27.544  1.00 46.72           O
ATOM   1656  CB  THR B  73       9.166  27.521  27.715  1.00 32.91           C
ATOM   1657  OG1 THR B  73       8.244  26.930  28.624  1.00 36.55           O
ATOM   1658  CG2 THR B  73      10.103  26.457  27.180  1.00 35.33           C
ATOM   1659  H   THR B  73      10.112  27.476  30.004  1.00 48.36           H
ATOM   1660  HA  THR B  73      10.686  28.889  27.836  1.00 49.77           H
ATOM   1661  HB  THR B  73       8.677  27.896  26.966  1.00 39.50           H
ATOM   1662  HG1 THR B  73       7.816  26.317  28.241  1.00 43.86           H
ATOM   1663 HG21 THR B  73       9.594  25.757  26.742  1.00 42.40           H
ATOM   1664 HG22 THR B  73      10.718  26.848  26.539  1.00 42.40           H
ATOM   1665 HG23 THR B  73      10.613  26.067  27.908  1.00 42.40           H
ATOM   1666  N   GLU B  74       8.528  30.130  29.735  1.00 35.90           N
ATOM   1667  CA  GLU B  74       7.554  31.205  29.861  1.00 49.13           C
ATOM   1668  C   GLU B  74       8.149  32.356  30.650  1.00 44.73           C
ATOM   1669  O   GLU B  74       7.544  32.846  31.605  1.00 58.08           O
ATOM   1670  CB  GLU B  74       6.274  30.686  30.511  1.00 48.73           C
ATOM   1671  CG  GLU B  74       6.485  29.957  31.807  1.00 43.51           C
ATOM   1672  CD  GLU B  74       5.216  29.247  32.274  1.00 57.27           C
ATOM   1673  OE1 GLU B  74       5.118  28.893  33.476  1.00 54.60           O
ATOM   1674  OE2 GLU B  74       4.319  29.038  31.417  1.00 63.79           O1-
ATOM   1675  H   GLU B  74       8.727  29.729  30.470  1.00 43.08           H
ATOM   1676  HA  GLU B  74       7.329  31.533  28.976  1.00 58.96           H
ATOM   1677  HB2 GLU B  74       5.690  31.439  30.689  1.00 58.47           H
ATOM   1678  HB3 GLU B  74       5.841  30.074  29.896  1.00 58.47           H
ATOM   1679  HG2 GLU B  74       7.179  29.290  31.689  1.00 52.21           H
ATOM   1680  HG3 GLU B  74       6.746  30.592  32.492  1.00 52.21           H
ATOM   1681  N   GLN B  75       9.319  32.812  30.220  1.00 42.24           N
ATOM   1682  CA  GLN B  75      10.141  33.744  30.982  1.00 57.56           C
ATOM   1683  C   GLN B  75      11.455  33.899  30.222  1.00 62.18           C
ATOM   1684  O   GLN B  75      11.870  32.975  29.511  1.00 50.00           O
ATOM   1685  CB  GLN B  75      10.387  33.237  32.414  1.00 54.52           C
ATOM   1686  CG  GLN B  75      10.425  34.317  33.490  1.00 65.17           C
ATOM   1687  CD  GLN B  75      11.213  33.891  34.731  1.00 76.33           C
ATOM   1688  OE1 GLN B  75      12.290  33.293  34.623  1.00 82.79           O
ATOM   1689  NE2 GLN B  75      10.680  34.196  35.913  1.00 69.96           N
ATOM   1690  H   GLN B  75       9.669  32.589  29.467  1.00 50.69           H
ATOM   1691  HA  GLN B  75       9.702  34.607  31.027  1.00 69.07           H
ATOM   1692  HB2 GLN B  75       9.678  32.618  32.647  1.00 65.43           H
ATOM   1693  HB3 GLN B  75      11.240  32.776  32.434  1.00 65.43           H
ATOM   1694  HG2 GLN B  75      10.845  35.112  33.126  1.00 78.21           H
ATOM   1695  HG3 GLN B  75       9.517  34.519  33.767  1.00 78.21           H
ATOM   1696 HE21 GLN B  75       9.928  34.613  35.952  1.00 83.95           H
ATOM   1697 HE22 GLN B  75      11.087  33.977  36.638  1.00 83.95           H
ATOM   1698  N   GLU B  76      12.100  35.061  30.335  1.00 64.81           N
ATOM   1699  CA  GLU B  76      13.382  35.322  29.691  1.00 58.74           C
ATOM   1700  C   GLU B  76      14.449  35.517  30.759  1.00 60.94           C
ATOM   1701  O   GLU B  76      14.390  36.484  31.523  1.00 70.74           O
ATOM   1702  CB  GLU B  76      13.310  36.556  28.802  1.00 67.74           C
ATOM   1703  CG  GLU B  76      13.503  36.263  27.313  1.00 74.03           C
ATOM   1704  CD  GLU B  76      12.212  35.892  26.612  1.00 82.23           C
ATOM   1705  OE1 GLU B  76      11.838  36.586  25.632  1.00 89.17           O
ATOM   1706  OE2 GLU B  76      11.573  34.906  27.045  1.00 82.31           O1-
ATOM   1707  H   GLU B  76      11.805  35.728  30.791  1.00 77.78           H
ATOM   1708  HA  GLU B  76      13.631  34.561  29.142  1.00 70.49           H
ATOM   1709  HB2 GLU B  76      12.440  36.969  28.912  1.00 81.28           H
ATOM   1710  HB3 GLU B  76      14.005  37.177  29.073  1.00 81.28           H
ATOM   1711  HG2 GLU B  76      13.862  37.054  26.880  1.00 88.84           H
ATOM   1712  HG3 GLU B  76      14.121  35.522  27.215  1.00 88.84           H
ATOM   1713  N   GLU B  77      15.411  34.593  30.819  1.00 66.51           N
ATOM   1714  CA  GLU B  77      16.556  34.685  31.721  1.00 69.38           C
ATOM   1715  C   GLU B  77      17.820  35.154  31.003  1.00 75.22           C
ATOM   1716  O   GLU B  77      18.924  35.015  31.551  1.00 64.36           O
ATOM   1717  CB  GLU B  77      16.822  33.339  32.404  1.00 73.33           C
ATOM   1718  CG  GLU B  77      15.962  33.035  33.665  1.00 85.42           C
ATOM   1719  CD  GLU B  77      16.093  34.069  34.810  1.00 91.61           C
ATOM   1720  OE1 GLU B  77      17.188  34.660  34.994  1.00 89.77           O
ATOM   1721  OE2 GLU B  77      15.087  34.280  35.535  1.00 86.46           O1-
ATOM   1722  H   GLU B  77      15.420  33.885  30.331  1.00 79.81           H
ATOM   1723  HA  GLU B  77      16.354  35.333  32.415  1.00 83.25           H
ATOM   1724  HB2 GLU B  77      16.653  32.633  31.761  1.00 88.00           H
ATOM   1725  HB3 GLU B  77      17.753  33.313  32.674  1.00 88.00           H
ATOM   1726  HG2 GLU B  77      15.029  33.004  33.403  1.00102.50           H
ATOM   1727  HG3 GLU B  77      16.229  32.172  34.019  1.00102.50           H
ATOM   1728  N   GLY B  78      17.679  35.687  29.788  1.00 70.77           N
ATOM   1729  CA  GLY B  78      18.745  36.374  29.055  1.00 61.86           C
ATOM   1730  C   GLY B  78      19.628  35.549  28.173  1.00 55.16           C
ATOM   1731  O   GLY B  78      19.933  35.941  27.046  1.00 67.03           O
ATOM   1732  H   GLY B  78      16.939  35.660  29.349  1.00 84.93           H
ATOM   1733  HA2 GLY B  78      18.340  37.058  28.498  1.00 74.24           H
ATOM   1734  HA3 GLY B  78      19.317  36.822  29.698  1.00 74.24           H
ATOM   1735  N   GLY B  79      20.062  34.408  28.679  1.00 41.13           N
ATOM   1736  CA  GLY B  79      20.970  33.528  27.975  1.00 42.62           C
ATOM   1737  C   GLY B  79      20.377  32.737  26.831  1.00 30.51           C
ATOM   1738  O   GLY B  79      21.119  31.977  26.203  1.00 25.86           O
ATOM   1739  H   GLY B  79      19.835  34.114  29.455  1.00 49.36           H
ATOM   1740  HA2 GLY B  79      21.701  34.057  27.620  1.00 51.15           H
ATOM   1741  HA3 GLY B  79      21.343  32.895  28.609  1.00 51.15           H
ATOM   1742  N   GLU B  80      19.093  32.910  26.515  1.00 25.58           N
ATOM   1743  CA  GLU B  80      18.483  32.139  25.438  1.00 28.34           C
ATOM   1744  C   GLU B  80      19.019  32.600  24.082  1.00 28.54           C
ATOM   1745  O   GLU B  80      19.444  33.742  23.909  1.00 35.68           O
ATOM   1746  CB  GLU B  80      16.942  32.258  25.437  1.00 36.75           C
ATOM   1747  CG  GLU B  80      16.216  31.773  26.677  1.00 30.51           C
ATOM   1748  CD  GLU B  80      15.990  32.870  27.698  1.00 42.25           C
ATOM   1749  OE1 GLU B  80      16.519  33.985  27.500  1.00 45.73           O
ATOM   1750  OE2 GLU B  80      15.304  32.605  28.706  1.00 43.58           O1-
ATOM   1751  H   GLU B  80      18.562  33.462  26.906  1.00 30.69           H
ATOM   1752  HA  GLU B  80      18.712  31.203  25.550  1.00 34.01           H
ATOM   1753  HB2 GLU B  80      16.711  33.193  25.318  1.00 44.10           H
ATOM   1754  HB3 GLU B  80      16.600  31.747  24.687  1.00 44.10           H
ATOM   1755  HG2 GLU B  80      15.350  31.421  26.419  1.00 36.61           H
ATOM   1756  HG3 GLU B  80      16.744  31.076  27.099  1.00 36.61           H
ATOM   1757  N   ALA B  81      18.966  31.698  23.099  1.00 28.75           N
ATOM   1758  CA  ALA B  81      19.418  32.037  21.755  1.00 27.99           C
ATOM   1759  C   ALA B  81      18.778  31.088  20.758  1.00 23.83           C
ATOM   1760  O   ALA B  81      18.885  29.873  20.900  1.00 26.09           O
ATOM   1761  CB  ALA B  81      20.952  31.956  21.628  1.00 30.23           C
ATOM   1762  H   ALA B  81      18.676  30.893  23.186  1.00 34.50           H
ATOM   1763  HA  ALA B  81      19.140  32.941  21.540  1.00 33.59           H
ATOM   1764  HB1 ALA B  81      21.206  32.189  20.721  1.00 36.27           H
ATOM   1765  HB2 ALA B  81      21.354  32.579  22.254  1.00 36.27           H
ATOM   1766  HB3 ALA B  81      21.238  31.052  21.830  1.00 36.27           H
ATOM   1767  N   VAL B  82      18.160  31.638  19.748  1.00 26.97           N
ATOM   1768  CA  VAL B  82      17.570  30.862  18.673  1.00 26.80           C
ATOM   1769  C   VAL B  82      18.543  30.803  17.512  1.00 30.38           C
ATOM   1770  O   VAL B  82      19.242  31.782  17.199  1.00 20.67           O
ATOM   1771  CB  VAL B  82      16.227  31.476  18.256  1.00 22.00           C
ATOM   1772  CG1 VAL B  82      15.662  30.804  17.007  1.00 29.49           C
ATOM   1773  CG2 VAL B  82      15.278  31.326  19.409  1.00 26.20           C
ATOM   1774  H   VAL B  82      18.062  32.487  19.653  1.00 32.36           H
ATOM   1775  HA  VAL B  82      17.408  29.957  18.982  1.00 32.16           H
ATOM   1776  HB  VAL B  82      16.344  32.421  18.072  1.00 26.40           H
ATOM   1777 HG11 VAL B  82      14.816  31.221  16.780  1.00 35.39           H
ATOM   1778 HG12 VAL B  82      16.292  30.913  16.278  1.00 35.39           H
ATOM   1779 HG13 VAL B  82      15.527  29.861  17.190  1.00 35.39           H
ATOM   1780 HG21 VAL B  82      14.421  31.709  19.164  1.00 31.44           H
ATOM   1781 HG22 VAL B  82      15.174  30.383  19.611  1.00 31.44           H
ATOM   1782 HG23 VAL B  82      15.641  31.792  20.179  1.00 31.44           H
ATOM   1783  N   HIS B  83      18.627  29.631  16.901  1.00 26.29           N
ATOM   1784  CA  HIS B  83      19.558  29.405  15.823  1.00 19.98           C
ATOM   1785  C   HIS B  83      18.821  28.727  14.680  1.00 25.98           C
ATOM   1786  O   HIS B  83      18.115  27.737  14.892  1.00 32.71           O
ATOM   1787  CB  HIS B  83      20.723  28.557  16.332  1.00 17.14           C
ATOM   1788  CG  HIS B  83      21.765  29.341  17.075  1.00 17.54           C
ATOM   1789  ND1 HIS B  83      22.890  29.837  16.459  1.00 16.97           N
ATOM   1790  CD2 HIS B  83      21.850  29.728  18.373  1.00 18.35           C
ATOM   1791  CE1 HIS B  83      23.618  30.504  17.338  1.00 22.04           C
ATOM   1792  NE2 HIS B  83      23.004  30.462  18.506  1.00 20.03           N
ATOM   1793  H   HIS B  83      18.146  28.946  17.098  1.00 31.55           H
ATOM   1794  HA  HIS B  83      19.906  30.254  15.507  1.00 23.98           H
ATOM   1795  HB2 HIS B  83      21.156  28.134  15.574  1.00 20.57           H
ATOM   1796  HB3 HIS B  83      20.377  27.880  16.933  1.00 20.57           H
ATOM   1797  HD1 HIS B  83      23.084  29.739  15.626  1.00 20.37           H
ATOM   1798  HD2 HIS B  83      21.229  29.551  19.042  1.00 22.02           H
ATOM   1799  HE1 HIS B  83      24.427  30.929  17.164  1.00 26.45           H
ATOM   1800  N   GLU B  84      18.975  29.261  13.479  1.00 29.93           N
ATOM   1801  CA  GLU B  84      18.424  28.609  12.304  1.00 30.37           C
ATOM   1802  C   GLU B  84      19.293  27.443  11.866  1.00 32.42           C
ATOM   1803  O   GLU B  84      20.523  27.458  12.004  1.00 29.86           O
ATOM   1804  CB  GLU B  84      18.287  29.592  11.149  1.00 29.21           C
ATOM   1805  CG  GLU B  84      17.084  30.499  11.324  1.00 44.06           C
ATOM   1806  CD  GLU B  84      16.869  31.484  10.175  1.00 51.01           C
ATOM   1807  OE1 GLU B  84      17.619  31.470   9.169  1.00 47.60           O
ATOM   1808  OE2 GLU B  84      15.919  32.279  10.293  1.00 54.63           O1-
ATOM   1809  H   GLU B  84      19.392  29.995  13.318  1.00 35.91           H
ATOM   1810  HA  GLU B  84      17.542  28.266  12.515  1.00 36.44           H
ATOM   1811  HB2 GLU B  84      19.081  30.146  11.105  1.00 35.05           H
ATOM   1812  HB3 GLU B  84      18.177  29.098  10.321  1.00 35.05           H
ATOM   1813  HG2 GLU B  84      16.287  29.949  11.394  1.00 52.88           H
ATOM   1814  HG3 GLU B  84      17.199  31.014  12.137  1.00 52.88           H
ATOM   1815  N   VAL B  85      18.637  26.432  11.307  1.00 21.72           N
ATOM   1816  CA  VAL B  85      19.314  25.216  10.875  1.00 32.66           C
ATOM   1817  C   VAL B  85      19.705  25.394   9.412  1.00 32.75           C
ATOM   1818  O   VAL B  85      18.856  25.680   8.561  1.00 30.69           O
ATOM   1819  CB  VAL B  85      18.428  23.970  11.075  1.00 32.39           C
ATOM   1820  CG1 VAL B  85      19.159  22.720  10.676  1.00 32.49           C
ATOM   1821  CG2 VAL B  85      18.003  23.844  12.527  1.00 26.51           C
ATOM   1822  H   VAL B  85      17.789  26.426  11.166  1.00 26.07           H
ATOM   1823  HA  VAL B  85      20.125  25.099  11.395  1.00 39.19           H
ATOM   1824  HB  VAL B  85      17.632  24.048  10.528  1.00 38.87           H
ATOM   1825 HG11 VAL B  85      18.577  21.957  10.814  1.00 38.99           H
ATOM   1826 HG12 VAL B  85      19.405  22.785   9.740  1.00 38.99           H
ATOM   1827 HG13 VAL B  85      19.955  22.632  11.223  1.00 38.99           H
ATOM   1828 HG21 VAL B  85      17.448  23.055  12.625  1.00 31.81           H
ATOM   1829 HG22 VAL B  85      18.795  23.765  13.082  1.00 31.81           H
ATOM   1830 HG23 VAL B  85      17.501  24.635  12.778  1.00 31.81           H
ATOM   1831  N   GLU B  86      20.995  25.203   9.125  1.00 30.49           N
ATOM   1832  CA  GLU B  86      21.507  25.290   7.769  1.00 26.62           C
ATOM   1833  C   GLU B  86      21.372  23.962   7.049  1.00 37.13           C
ATOM   1834  O   GLU B  86      20.916  23.911   5.898  1.00 28.51           O
ATOM   1835  CB  GLU B  86      22.979  25.688   7.795  1.00 31.37           C
ATOM   1836  CG  GLU B  86      23.584  25.961   6.418  1.00 36.93           C
ATOM   1837  CD  GLU B  86      24.998  26.545   6.486  1.00 48.07           C
ATOM   1838  OE1 GLU B  86      25.128  27.751   6.809  1.00 39.40           O
ATOM   1839  OE2 GLU B  86      25.967  25.790   6.216  1.00 46.17           O1-
ATOM   1840  H   GLU B  86      21.597  25.019   9.711  1.00 36.59           H
ATOM   1841  HA  GLU B  86      21.012  25.963   7.276  1.00 31.95           H
ATOM   1842  HB2 GLU B  86      23.074  26.495   8.324  1.00 37.65           H
ATOM   1843  HB3 GLU B  86      23.488  24.969   8.202  1.00 37.65           H
ATOM   1844  HG2 GLU B  86      23.628  25.128   5.922  1.00 44.31           H
ATOM   1845  HG3 GLU B  86      23.021  26.596   5.947  1.00 44.31           H
ATOM   1846  N   VAL B  87      21.830  22.885   7.697  1.00 31.80           N
ATOM   1847  CA  VAL B  87      21.896  21.555   7.092  1.00 35.69           C
ATOM   1848  C   VAL B  87      21.361  20.531   8.063  1.00 32.90           C
ATOM   1849  O   VAL B  87      21.714  20.530   9.249  1.00 26.88           O
ATOM   1850  CB  VAL B  87      23.316  21.140   6.685  1.00 28.16           C
ATOM   1851  CG1 VAL B  87      23.245  19.843   5.917  1.00 44.73           C
ATOM   1852  CG2 VAL B  87      23.971  22.218   5.855  1.00 49.33           C
ATOM   1853  H   VAL B  87      22.114  22.903   8.508  1.00 38.17           H
ATOM   1854  HA  VAL B  87      21.338  21.539   6.298  1.00 42.83           H
ATOM   1855  HB  VAL B  87      23.851  20.997   7.482  1.00 33.79           H
ATOM   1856 HG11 VAL B  87      24.142  19.579   5.659  1.00 53.68           H
ATOM   1857 HG12 VAL B  87      22.850  19.162   6.484  1.00 53.68           H
ATOM   1858 HG13 VAL B  87      22.698  19.974   5.127  1.00 53.68           H
ATOM   1859 HG21 VAL B  87      24.865  21.930   5.613  1.00 59.19           H
ATOM   1860 HG22 VAL B  87      23.443  22.366   5.055  1.00 59.19           H
ATOM   1861 HG23 VAL B  87      24.017  23.035   6.377  1.00 59.19           H
ATOM   1862  N   VAL B  88      20.536  19.638   7.540  1.00 30.04           N
ATOM   1863  CA  VAL B  88      20.050  18.493   8.286  1.00 31.18           C
ATOM   1864  C   VAL B  88      20.746  17.262   7.729  1.00 32.91           C
ATOM   1865  O   VAL B  88      20.653  16.982   6.528  1.00 36.07           O
ATOM   1866  CB  VAL B  88      18.526  18.364   8.202  1.00 28.40           C
ATOM   1867  CG1 VAL B  88      18.090  17.150   8.954  1.00 30.80           C
ATOM   1868  CG2 VAL B  88      17.820  19.634   8.778  1.00 30.23           C
ATOM   1869  H   VAL B  88      20.236  19.676   6.735  1.00 36.05           H
ATOM   1870  HA  VAL B  88      20.298  18.588   9.219  1.00 37.41           H
ATOM   1871  HB  VAL B  88      18.262  18.261   7.274  1.00 34.08           H
ATOM   1872 HG11 VAL B  88      17.125  17.073   8.897  1.00 36.95           H
ATOM   1873 HG12 VAL B  88      18.508  16.368   8.559  1.00 36.95           H
ATOM   1874 HG13 VAL B  88      18.362  17.238   9.881  1.00 36.95           H
ATOM   1875 HG21 VAL B  88      16.859  19.519   8.709  1.00 36.27           H
ATOM   1876 HG22 VAL B  88      18.075  19.742   9.708  1.00 36.27           H
ATOM   1877 HG23 VAL B  88      18.098  20.409   8.266  1.00 36.27           H
ATOM   1878  N   ILE B  89      21.454  16.540   8.598  1.00 28.87           N
ATOM   1879  CA  ILE B  89      22.137  15.298   8.234  1.00 28.87           C
ATOM   1880  C   ILE B  89      21.446  14.175   8.988  1.00 32.47           C
ATOM   1881  O   ILE B  89      21.716  13.938  10.168  1.00 31.50           O
ATOM   1882  CB  ILE B  89      23.630  15.326   8.553  1.00 26.33           C
ATOM   1883  CG1 ILE B  89      24.270  16.577   7.953  1.00 22.56           C
ATOM   1884  CG2 ILE B  89      24.278  14.113   7.979  1.00 28.66           C
ATOM   1885  CD1 ILE B  89      25.671  16.839   8.420  1.00 35.51           C
ATOM   1886  H   ILE B  89      21.556  16.755   9.425  1.00 34.64           H
ATOM   1887  HA  ILE B  89      22.030  15.140   7.283  1.00 34.65           H
ATOM   1888  HB  ILE B  89      23.753  15.332   9.515  1.00 31.59           H
ATOM   1889 HG12 ILE B  89      24.294  16.482   6.988  1.00 27.07           H
ATOM   1890 HG13 ILE B  89      23.731  17.347   8.193  1.00 27.07           H
ATOM   1891 HG21 ILE B  89      25.226  14.135   8.184  1.00 34.39           H
ATOM   1892 HG22 ILE B  89      23.873  13.324   8.371  1.00 34.39           H
ATOM   1893 HG23 ILE B  89      24.147  14.110   7.018  1.00 34.39           H
ATOM   1894 HD11 ILE B  89      26.000  17.646   7.994  1.00 42.61           H
ATOM   1895 HD12 ILE B  89      25.667  16.951   9.384  1.00 42.61           H
ATOM   1896 HD13 ILE B  89      26.230  16.084   8.177  1.00 42.61           H
ATOM   1897  N   LYS B  90      20.560  13.477   8.310  1.00 26.28           N
ATOM   1898  CA  LYS B  90      19.828  12.390   8.905  1.00 28.16           C
ATOM   1899  C   LYS B  90      20.506  11.090   8.513  1.00 35.37           C
ATOM   1900  O   LYS B  90      21.009  10.967   7.395  1.00 34.29           O
ATOM   1901  CB  LYS B  90      18.379  12.399   8.435  1.00 36.77           C
ATOM   1902  CG  LYS B  90      17.648  11.084   8.732  1.00 50.84           C
ATOM   1903  CD  LYS B  90      16.174  11.125   8.334  1.00 51.77           C
ATOM   1904  CE  LYS B  90      15.981  10.985   6.842  1.00 45.78           C
ATOM   1905  NZ  LYS B  90      14.523  11.088   6.445  1.00 65.34           N1+
ATOM   1906  H   LYS B  90      20.363  13.618   7.485  1.00 31.53           H
ATOM   1907  HA  LYS B  90      19.844  12.473   9.872  1.00 33.79           H
ATOM   1908  HB2 LYS B  90      17.905  13.114   8.887  1.00 44.13           H
ATOM   1909  HB3 LYS B  90      18.360  12.542   7.475  1.00 44.13           H
ATOM   1910  HG2 LYS B  90      18.073  10.367   8.235  1.00 61.01           H
ATOM   1911  HG3 LYS B  90      17.698  10.903   9.683  1.00 61.01           H
ATOM   1912  HD2 LYS B  90      15.707  10.394   8.769  1.00 62.12           H
ATOM   1913  HD3 LYS B  90      15.794  11.974   8.609  1.00 62.12           H
ATOM   1914  HE2 LYS B  90      16.468  11.692   6.390  1.00 54.93           H
ATOM   1915  HE3 LYS B  90      16.311  10.118   6.558  1.00 54.93           H
ATOM   1916  HZ1 LYS B  90      14.441  11.002   5.563  1.00 78.41           H
ATOM   1917  HZ2 LYS B  90      14.053  10.445   6.843  1.00 78.41           H
ATOM   1918  HZ3 LYS B  90      14.196  11.879   6.690  1.00 78.41           H
ATOM   1919  N   HIS B  91      20.539  10.127   9.436  1.00 30.12           N
ATOM   1920  CA  HIS B  91      21.122   8.834   9.113  1.00 41.26           C
ATOM   1921  C   HIS B  91      20.285   8.154   8.047  1.00 33.23           C
ATOM   1922  O   HIS B  91      19.075   7.981   8.215  1.00 36.39           O
ATOM   1923  CB  HIS B  91      21.212   7.952  10.348  1.00 36.78           C
ATOM   1924  CG  HIS B  91      22.204   6.836  10.200  1.00 31.25           C
ATOM   1925  ND1 HIS B  91      21.991   5.755   9.370  1.00 33.89           N
ATOM   1926  CD2 HIS B  91      23.426   6.649  10.758  1.00 32.08           C
ATOM   1927  CE1 HIS B  91      23.037   4.948   9.427  1.00 32.05           C
ATOM   1928  NE2 HIS B  91      23.920   5.463  10.266  1.00 37.37           N
ATOM   1929  H   HIS B  91      20.237  10.199  10.238  1.00 36.15           H
ATOM   1930  HA  HIS B  91      22.017   8.963   8.763  1.00 49.51           H
ATOM   1931  HB2 HIS B  91      20.343   7.558  10.519  1.00 44.13           H
ATOM   1932  HB3 HIS B  91      21.484   8.495  11.104  1.00 44.13           H
ATOM   1933  HD2 HIS B  91      23.849   7.213  11.364  1.00 38.49           H
ATOM   1934  HE1 HIS B  91      23.131   4.147   8.963  1.00 38.46           H
ATOM   1935  HE2 HIS B  91      24.680   5.115  10.468  1.00 44.85           H
ATOM   1936  N   ASN B  92      20.925   7.787   6.942  1.00 37.38           N
ATOM   1937  CA  ASN B  92      20.160   7.287   5.805  1.00 47.73           C
ATOM   1938  C   ASN B  92      19.523   5.922   6.085  1.00 42.72           C
ATOM   1939  O   ASN B  92      18.542   5.571   5.419  1.00 42.32           O
ATOM   1940  CB  ASN B  92      21.041   7.233   4.550  1.00 40.27           C
ATOM   1941  CG  ASN B  92      22.311   6.447   4.762  1.00 51.24           C
ATOM   1942  OD1 ASN B  92      22.626   6.044   5.878  1.00 67.18           O
ATOM   1943  ND2 ASN B  92      23.059   6.233   3.691  1.00 56.27           N
ATOM   1944  H   ASN B  92      21.777   7.815   6.826  1.00 44.85           H
ATOM   1945  HA  ASN B  92      19.439   7.910   5.625  1.00 57.28           H
ATOM   1946  HB2 ASN B  92      20.544   6.810   3.833  1.00 48.32           H
ATOM   1947  HB3 ASN B  92      21.286   8.136   4.297  1.00 48.32           H
ATOM   1948 HD21 ASN B  92      23.793   5.791   3.760  1.00 67.52           H
ATOM   1949 HD22 ASN B  92      22.811   6.537   2.925  1.00 67.52           H
ATOM   1950  N   ARG B  93      20.010   5.176   7.085  1.00 34.15           N
ATOM   1951  CA  ARG B  93      19.400   3.910   7.479  1.00 29.44           C
ATOM   1952  C   ARG B  93      18.321   4.051   8.544  1.00 35.53           C
ATOM   1953  O   ARG B  93      17.883   3.025   9.077  1.00 33.75           O
ATOM   1954  CB  ARG B  93      20.457   2.935   7.993  1.00 28.35           C
ATOM   1955  CG  ARG B  93      21.390   2.365   6.908  1.00 32.62           C
ATOM   1956  CD  ARG B  93      22.541   1.467   7.458  1.00 41.92           C
ATOM   1957  NE  ARG B  93      22.157   0.073   7.726  1.00 50.52           N
ATOM   1958  CZ  ARG B  93      23.016  -0.946   7.902  1.00 64.57           C
ATOM   1959  NH1 ARG B  93      24.334  -0.758   7.830  1.00 55.22           N
ATOM   1960  NH2 ARG B  93      22.559  -2.178   8.145  1.00 59.71           N1+
ATOM   1961  H   ARG B  93      20.700   5.388   7.552  1.00 40.97           H
ATOM   1962  HA  ARG B  93      18.988   3.511   6.697  1.00 35.33           H
ATOM   1963  HB2 ARG B  93      21.010   3.393   8.645  1.00 34.02           H
ATOM   1964  HB3 ARG B  93      20.008   2.186   8.416  1.00 34.02           H
ATOM   1965  HG2 ARG B  93      20.863   1.828   6.296  1.00 39.15           H
ATOM   1966  HG3 ARG B  93      21.796   3.104   6.428  1.00 39.15           H
ATOM   1967  HD2 ARG B  93      23.260   1.454   6.808  1.00 50.31           H
ATOM   1968  HD3 ARG B  93      22.860   1.849   8.290  1.00 50.31           H
ATOM   1969  HE  ARG B  93      21.317  -0.104   7.775  1.00 60.63           H
ATOM   1970 HH11 ARG B  93      24.648   0.028   7.675  1.00 66.26           H
ATOM   1971 HH12 ARG B  93      24.870  -1.421   7.943  1.00 66.26           H
ATOM   1972 HH21 ARG B  93      21.712  -2.320   8.193  1.00 71.65           H
ATOM   1973 HH22 ARG B  93      23.111  -2.828   8.253  1.00 71.65           H
ATOM   1974  N   PHE B  94      17.889   5.275   8.881  1.00 30.01           N
ATOM   1975  CA  PHE B  94      16.819   5.436   9.859  1.00 24.71           C
ATOM   1976  C   PHE B  94      15.569   4.771   9.330  1.00 32.39           C
ATOM   1977  O   PHE B  94      15.133   5.060   8.213  1.00 42.30           O
ATOM   1978  CB  PHE B  94      16.508   6.910  10.171  1.00 29.06           C
ATOM   1979  CG  PHE B  94      15.218   7.089  10.958  1.00 27.05           C
ATOM   1980  CD1 PHE B  94      15.101   6.558  12.230  1.00 26.03           C
ATOM   1981  CD2 PHE B  94      14.109   7.737  10.415  1.00 38.60           C
ATOM   1982  CE1 PHE B  94      13.931   6.673  12.953  1.00 23.35           C
ATOM   1983  CE2 PHE B  94      12.923   7.860  11.144  1.00 32.79           C
ATOM   1984  CZ  PHE B  94      12.842   7.332  12.410  1.00 32.03           C
ATOM   1985  H   PHE B  94      18.196   6.012   8.560  1.00 36.01           H
ATOM   1986  HA  PHE B  94      17.072   4.997  10.686  1.00 29.65           H
ATOM   1987  HB2 PHE B  94      17.233   7.282  10.696  1.00 34.87           H
ATOM   1988  HB3 PHE B  94      16.419   7.397   9.336  1.00 34.87           H
ATOM   1989  HD1 PHE B  94      15.825   6.111  12.605  1.00 31.24           H
ATOM   1990  HD2 PHE B  94      14.161   8.094   9.558  1.00 46.32           H
ATOM   1991  HE1 PHE B  94      13.878   6.318  13.811  1.00 28.02           H
ATOM   1992  HE2 PHE B  94      12.193   8.304  10.776  1.00 39.34           H
ATOM   1993  HZ  PHE B  94      12.057   7.416  12.900  1.00 38.43           H
ATOM   1994  N   THR B  95      14.977   3.894  10.139  1.00 34.92           N
ATOM   1995  CA  THR B  95      13.757   3.203   9.743  1.00 41.41           C
ATOM   1996  C   THR B  95      12.663   3.546  10.740  1.00 40.86           C
ATOM   1997  O   THR B  95      12.768   3.225  11.929  1.00 36.24           O
ATOM   1998  CB  THR B  95      13.955   1.691   9.628  1.00 46.87           C
ATOM   1999  OG1 THR B  95      12.675   1.051   9.669  1.00 50.88           O
ATOM   2000  CG2 THR B  95      14.828   1.124  10.725  1.00 39.78           C
ATOM   2001  H   THR B  95      15.264   3.682  10.922  1.00 41.90           H
ATOM   2002  HA  THR B  95      13.480   3.532   8.873  1.00 49.69           H
ATOM   2003  HB  THR B  95      14.378   1.493   8.777  1.00 56.24           H
ATOM   2004  HG1 THR B  95      12.767   0.218   9.606  1.00 61.06           H
ATOM   2005 HG21 THR B  95      14.924   0.166  10.610  1.00 47.73           H
ATOM   2006 HG22 THR B  95      15.706   1.535  10.695  1.00 47.73           H
ATOM   2007 HG23 THR B  95      14.428   1.299  11.591  1.00 47.73           H
ATOM   2008  N   LYS B  96      11.619   4.204  10.234  1.00 43.83           N
ATOM   2009  CA  LYS B  96      10.482   4.594  11.047  1.00 35.47           C
ATOM   2010  C   LYS B  96       9.767   3.398  11.631  1.00 44.12           C
ATOM   2011  O   LYS B  96       8.967   3.554  12.560  1.00 52.08           O
ATOM   2012  CB  LYS B  96       9.513   5.395  10.189  1.00 42.83           C
ATOM   2013  CG  LYS B  96       8.583   6.305  10.968  1.00 66.90           C
ATOM   2014  CD  LYS B  96       9.335   7.428  11.729  1.00 64.54           C
ATOM   2015  CE  LYS B  96       8.375   8.537  12.174  1.00 62.62           C
ATOM   2016  NZ  LYS B  96       9.040   9.590  12.977  1.00 66.28           N1+
ATOM   2017  H   LYS B  96      11.550   4.437   9.409  1.00 52.59           H
ATOM   2018  HA  LYS B  96      10.785   5.157  11.777  1.00 42.57           H
ATOM   2019  HB2 LYS B  96      10.024   5.950   9.580  1.00 51.39           H
ATOM   2020  HB3 LYS B  96       8.963   4.777   9.684  1.00 51.39           H
ATOM   2021  HG2 LYS B  96       7.962   6.724  10.352  1.00 80.28           H
ATOM   2022  HG3 LYS B  96       8.097   5.776  11.620  1.00 80.28           H
ATOM   2023  HD2 LYS B  96       9.757   7.054  12.518  1.00 77.45           H
ATOM   2024  HD3 LYS B  96      10.003   7.819  11.144  1.00 77.45           H
ATOM   2025  HE2 LYS B  96       7.992   8.958  11.388  1.00 75.14           H
ATOM   2026  HE3 LYS B  96       7.672   8.147  12.716  1.00 75.14           H
ATOM   2027  HZ1 LYS B  96       8.448  10.211  13.213  1.00 79.54           H
ATOM   2028  HZ2 LYS B  96       9.394   9.233  13.711  1.00 79.54           H
ATOM   2029  HZ3 LYS B  96       9.687   9.973  12.500  1.00 79.54           H
ATOM   2030  N   GLU B  97      10.021   2.211  11.092  1.00 35.07           N
ATOM   2031  CA  GLU B  97       9.286   1.028  11.518  1.00 50.62           C
ATOM   2032  C   GLU B  97       9.708   0.592  12.918  1.00 45.49           C
ATOM   2033  O   GLU B  97       8.879   0.147  13.722  1.00 39.73           O
ATOM   2034  CB  GLU B  97       9.511  -0.098  10.497  1.00 46.85           C
ATOM   2035  CG  GLU B  97       9.264   0.297   9.036  1.00 57.73           C
ATOM   2036  CD  GLU B  97       7.780   0.386   8.690  1.00 71.99           C
ATOM   2037  OE1 GLU B  97       6.973  -0.330   9.338  1.00 68.39           O
ATOM   2038  OE2 GLU B  97       7.427   1.167   7.769  1.00 76.95           O1-
ATOM   2039  H   GLU B  97      10.610   2.065  10.483  1.00 42.08           H
ATOM   2040  HA  GLU B  97       8.338   1.233  11.538  1.00 60.75           H
ATOM   2041  HB2 GLU B  97      10.431  -0.399  10.568  1.00 56.22           H
ATOM   2042  HB3 GLU B  97       8.912  -0.831  10.708  1.00 56.22           H
ATOM   2043  HG2 GLU B  97       9.663   1.166   8.872  1.00 69.27           H
ATOM   2044  HG3 GLU B  97       9.668  -0.367   8.456  1.00 69.27           H
ATOM   2045  N   THR B  98      10.996   0.711  13.218  1.00 38.22           N
ATOM   2046  CA  THR B  98      11.577   0.279  14.477  1.00 41.52           C
ATOM   2047  C   THR B  98      12.316   1.377  15.203  1.00 43.78           C
ATOM   2048  O   THR B  98      12.763   1.151  16.335  1.00 33.20           O
ATOM   2049  CB  THR B  98      12.589  -0.836  14.240  1.00 28.75           C
ATOM   2050  OG1 THR B  98      13.557  -0.376  13.299  1.00 33.03           O
ATOM   2051  CG2 THR B  98      11.912  -2.095  13.694  1.00 46.97           C
ATOM   2052  H   THR B  98      11.575   1.054  12.682  1.00 45.86           H
ATOM   2053  HA  THR B  98      10.877  -0.057  15.058  1.00 49.82           H
ATOM   2054  HB  THR B  98      13.028  -1.059  15.075  1.00 34.50           H
ATOM   2055  HG1 THR B  98      14.125  -0.977  13.154  1.00 39.63           H
ATOM   2056 HG21 THR B  98      12.573  -2.791  13.551  1.00 56.37           H
ATOM   2057 HG22 THR B  98      11.249  -2.415  14.326  1.00 56.37           H
ATOM   2058 HG23 THR B  98      11.475  -1.897  12.852  1.00 56.37           H
ATOM   2059  N   TYR B  99      12.533   2.516  14.554  1.00 31.00           N
ATOM   2060  CA  TYR B  99      13.350   3.585  15.088  1.00 32.82           C
ATOM   2061  C   TYR B  99      14.785   3.166  15.228  1.00 30.27           C
ATOM   2062  O   TYR B  99      15.518   3.727  16.050  1.00 29.34           O
ATOM   2063  CB  TYR B  99      12.821   4.087  16.436  1.00 29.67           C
ATOM   2064  CG  TYR B  99      11.695   5.098  16.315  1.00 29.61           C
ATOM   2065  CD1 TYR B  99      10.886   5.168  15.175  1.00 28.84           C
ATOM   2066  CD2 TYR B  99      11.461   6.006  17.339  1.00 30.42           C
ATOM   2067  CE1 TYR B  99       9.881   6.106  15.078  1.00 29.52           C
ATOM   2068  CE2 TYR B  99      10.464   6.943  17.244  1.00 28.19           C
ATOM   2069  CZ  TYR B  99       9.679   6.994  16.112  1.00 26.19           C
ATOM   2070  OH  TYR B  99       8.693   7.942  16.063  1.00 38.39           O
ATOM   2071  H   TYR B  99      12.204   2.693  13.779  1.00 37.20           H
ATOM   2072  HA  TYR B  99      13.323   4.330  14.468  1.00 39.38           H
ATOM   2073  HB2 TYR B  99      12.487   3.329  16.942  1.00 35.60           H
ATOM   2074  HB3 TYR B  99      13.549   4.509  16.919  1.00 35.60           H
ATOM   2075  HD1 TYR B  99      11.028   4.573  14.475  1.00 34.60           H
ATOM   2076  HD2 TYR B  99      11.993   5.981  18.102  1.00 36.51           H
ATOM   2077  HE1 TYR B  99       9.348   6.144  14.317  1.00 35.43           H
ATOM   2078  HE2 TYR B  99      10.319   7.543  17.940  1.00 33.83           H
ATOM   2079  HH  TYR B  99       8.701   8.401  16.766  1.00 46.07           H
ATOM   2080  N   ASP B 100      15.192   2.175  14.451  1.00 29.78           N
ATOM   2081  CA  ASP B 100      16.610   1.855  14.340  1.00 28.75           C
ATOM   2082  C   ASP B 100      17.338   2.979  13.611  1.00 21.14           C
ATOM   2083  O   ASP B 100      16.775   3.641  12.737  1.00 26.43           O
ATOM   2084  CB  ASP B 100      16.786   0.521  13.607  1.00 24.92           C
ATOM   2085  CG  ASP B 100      18.163  -0.073  13.775  1.00 23.92           C
ATOM   2086  OD1 ASP B 100      18.939   0.308  14.684  1.00 24.56           O
ATOM   2087  OD2 ASP B 100      18.464  -0.950  12.968  1.00 29.96           O1-
ATOM   2088  H   ASP B 100      14.675   1.675  13.980  1.00 35.74           H
ATOM   2089  HA  ASP B 100      16.991   1.769  15.228  1.00 34.50           H
ATOM   2090  HB2 ASP B 100      16.141  -0.116  13.954  1.00 29.91           H
ATOM   2091  HB3 ASP B 100      16.635   0.661  12.659  1.00 29.91           H
ATOM   2092  N   PHE B 101      18.600   3.197  13.981  1.00 21.00           N
ATOM   2093  CA  PHE B 101      19.396   4.288  13.417  1.00 25.51           C
ATOM   2094  C   PHE B 101      18.754   5.655  13.679  1.00 20.38           C
ATOM   2095  O   PHE B 101      18.691   6.523  12.803  1.00 32.18           O
ATOM   2096  CB  PHE B 101      19.625   4.058  11.919  1.00 28.11           C
ATOM   2097  CG  PHE B 101      20.475   2.847  11.629  1.00 32.47           C
ATOM   2098  CD1 PHE B 101      19.890   1.608  11.467  1.00 39.98           C
ATOM   2099  CD2 PHE B 101      21.849   2.940  11.549  1.00 29.29           C
ATOM   2100  CE1 PHE B 101      20.659   0.482  11.211  1.00 28.82           C
ATOM   2101  CE2 PHE B 101      22.623   1.818  11.307  1.00 37.80           C
ATOM   2102  CZ  PHE B 101      22.017   0.579  11.143  1.00 26.48           C
ATOM   2103  H   PHE B 101      19.021   2.723  14.563  1.00 25.20           H
ATOM   2104  HA  PHE B 101      20.266   4.288  13.847  1.00 30.61           H
ATOM   2105  HB2 PHE B 101      18.766   3.932  11.486  1.00 33.73           H
ATOM   2106  HB3 PHE B 101      20.072   4.834  11.546  1.00 33.73           H
ATOM   2107  HD1 PHE B 101      18.965   1.529  11.519  1.00 47.98           H
ATOM   2108  HD2 PHE B 101      22.261   3.765  11.667  1.00 35.14           H
ATOM   2109  HE1 PHE B 101      20.247  -0.345  11.103  1.00 34.58           H
ATOM   2110  HE2 PHE B 101      23.548   1.894  11.252  1.00 45.35           H
ATOM   2111  HZ  PHE B 101      22.533  -0.175  10.967  1.00 31.78           H
ATOM   2112  N   ASP B 102      18.239   5.843  14.889  1.00 21.85           N
ATOM   2113  CA  ASP B 102      17.507   7.066  15.244  1.00 26.03           C
ATOM   2114  C   ASP B 102      18.515   8.141  15.667  1.00 23.06           C
ATOM   2115  O   ASP B 102      18.748   8.407  16.849  1.00 20.17           O
ATOM   2116  CB  ASP B 102      16.497   6.760  16.348  1.00 22.30           C
ATOM   2117  CG  ASP B 102      15.441   7.845  16.502  1.00 26.99           C
ATOM   2118  OD1 ASP B 102      15.400   8.756  15.645  1.00 31.38           O
ATOM   2119  OD2 ASP B 102      14.663   7.797  17.478  1.00 22.42           O1-
ATOM   2120  H   ASP B 102      18.298   5.274  15.532  1.00 26.22           H
ATOM   2121  HA  ASP B 102      17.023   7.388  14.468  1.00 31.24           H
ATOM   2122  HB2 ASP B 102      16.043   5.928  16.139  1.00 26.75           H
ATOM   2123  HB3 ASP B 102      16.967   6.677  17.192  1.00 26.75           H
ATOM   2124  N   ILE B 103      19.122   8.776  14.668  1.00 23.01           N
ATOM   2125  CA  ILE B 103      20.197   9.725  14.910  1.00 20.90           C
ATOM   2126  C   ILE B 103      20.290  10.708  13.750  1.00 24.75           C
ATOM   2127  O   ILE B 103      20.161  10.358  12.573  1.00 31.10           O
ATOM   2128  CB  ILE B 103      21.537   9.002  15.145  1.00 26.04           C
ATOM   2129  CG1 ILE B 103      22.627  10.031  15.475  1.00 18.96           C
ATOM   2130  CG2 ILE B 103      21.883   8.181  13.958  1.00 22.71           C
ATOM   2131  CD1 ILE B 103      23.977   9.374  15.798  1.00 13.90           C
ATOM   2132  H   ILE B 103      18.928   8.672  13.837  1.00 27.61           H
ATOM   2133  HA  ILE B 103      19.990  10.231  15.711  1.00 25.08           H
ATOM   2134  HB  ILE B 103      21.435   8.410  15.907  1.00 31.24           H
ATOM   2135 HG12 ILE B 103      22.752  10.616  14.711  1.00 22.75           H
ATOM   2136 HG13 ILE B 103      22.351  10.548  16.248  1.00 22.75           H
ATOM   2137 HG21 ILE B 103      22.727   7.732  14.121  1.00 27.25           H
ATOM   2138 HG22 ILE B 103      21.182   7.526  13.813  1.00 27.25           H
ATOM   2139 HG23 ILE B 103      21.960   8.761  13.185  1.00 27.25           H
ATOM   2140 HD11 ILE B 103      24.625  10.068  15.998  1.00 16.68           H
ATOM   2141 HD12 ILE B 103      23.868   8.792  16.566  1.00 16.68           H
ATOM   2142 HD13 ILE B 103      24.269   8.859  15.030  1.00 16.68           H
ATOM   2143  N   ALA B 104      20.546  11.948  14.101  1.00 23.14           N
ATOM   2144  CA  ALA B 104      20.622  13.002  13.113  1.00 27.35           C
ATOM   2145  C   ALA B 104      21.502  14.110  13.672  1.00 18.59           C
ATOM   2146  O   ALA B 104      21.533  14.342  14.881  1.00 21.31           O
ATOM   2147  CB  ALA B 104      19.219  13.523  12.775  1.00 26.21           C
ATOM   2148  H   ALA B 104      20.682  12.209  14.910  1.00 27.77           H
ATOM   2149  HA  ALA B 104      21.030  12.661  12.302  1.00 32.82           H
ATOM   2150  HB1 ALA B 104      19.295  14.227  12.112  1.00 31.45           H
ATOM   2151  HB2 ALA B 104      18.688  12.792  12.422  1.00 31.45           H
ATOM   2152  HB3 ALA B 104      18.809  13.871  13.582  1.00 31.45           H
ATOM   2153  N   VAL B 105      22.231  14.771  12.792  1.00 16.24           N
ATOM   2154  CA  VAL B 105      23.042  15.916  13.163  1.00 21.07           C
ATOM   2155  C   VAL B 105      22.545  17.144  12.397  1.00 26.69           C
ATOM   2156  O   VAL B 105      22.213  17.055  11.211  1.00 27.89           O
ATOM   2157  CB  VAL B 105      24.533  15.634  12.898  1.00 19.29           C
ATOM   2158  CG1 VAL B 105      25.355  16.928  12.783  1.00 27.26           C
ATOM   2159  CG2 VAL B 105      25.069  14.824  14.009  1.00 23.54           C
ATOM   2160  H   VAL B 105      22.273  14.573  11.956  1.00 19.49           H
ATOM   2161  HA  VAL B 105      22.933  16.088  14.111  1.00 25.28           H
ATOM   2162  HB  VAL B 105      24.628  15.132  12.074  1.00 23.14           H
ATOM   2163 HG11 VAL B 105      26.283  16.698  12.617  1.00 32.72           H
ATOM   2164 HG12 VAL B 105      25.008  17.458  12.048  1.00 32.72           H
ATOM   2165 HG13 VAL B 105      25.280  17.424  13.613  1.00 32.72           H
ATOM   2166 HG21 VAL B 105      26.008  14.645  13.845  1.00 28.25           H
ATOM   2167 HG22 VAL B 105      24.967  15.318  14.838  1.00 28.25           H
ATOM   2168 HG23 VAL B 105      24.576  13.990  14.058  1.00 28.25           H
ATOM   2169  N   LEU B 106      22.495  18.291  13.087  1.00 28.66           N
ATOM   2170  CA  LEU B 106      22.067  19.563  12.520  1.00 18.75           C
ATOM   2171  C   LEU B 106      23.242  20.527  12.508  1.00 22.54           C
ATOM   2172  O   LEU B 106      23.864  20.765  13.548  1.00 21.23           O
ATOM   2173  CB  LEU B 106      20.936  20.183  13.334  1.00 17.21           C
ATOM   2174  CG  LEU B 106      19.850  19.274  13.871  1.00 17.90           C
ATOM   2175  CD1 LEU B 106      18.946  20.084  14.780  1.00 16.32           C
ATOM   2176  CD2 LEU B 106      19.068  18.661  12.757  1.00 26.56           C
ATOM   2177  H   LEU B 106      22.714  18.351  13.916  1.00 34.39           H
ATOM   2178  HA  LEU B 106      21.761  19.431  11.609  1.00 22.50           H
ATOM   2179  HB2 LEU B 106      21.332  20.629  14.099  1.00 20.65           H
ATOM   2180  HB3 LEU B 106      20.498  20.845  12.776  1.00 20.65           H
ATOM   2181  HG  LEU B 106      20.252  18.562  14.393  1.00 21.48           H
ATOM   2182 HD11 LEU B 106      18.248  19.506  15.127  1.00 19.58           H
ATOM   2183 HD12 LEU B 106      19.474  20.441  15.511  1.00 19.58           H
ATOM   2184 HD13 LEU B 106      18.553  20.809  14.270  1.00 19.58           H
ATOM   2185 HD21 LEU B 106      18.383  18.086  13.132  1.00 31.87           H
ATOM   2186 HD22 LEU B 106      18.659  19.367  12.233  1.00 31.87           H
ATOM   2187 HD23 LEU B 106      19.669  18.140  12.201  1.00 31.87           H
ATOM   2188  N   ARG B 107      23.542  21.099  11.345  1.00 27.89           N
ATOM   2189  CA  ARG B 107      24.467  22.227  11.293  1.00 26.68           C
ATOM   2190  C   ARG B 107      23.683  23.532  11.331  1.00 23.38           C
ATOM   2191  O   ARG B 107      22.738  23.729  10.560  1.00 25.43           O
ATOM   2192  CB  ARG B 107      25.369  22.179  10.059  1.00 28.44           C
ATOM   2193  CG  ARG B 107      26.124  23.479   9.797  1.00 31.93           C
ATOM   2194  CD  ARG B 107      27.476  23.269   9.137  1.00 27.78           C
ATOM   2195  NE  ARG B 107      28.204  24.526   9.073  1.00 36.65           N
ATOM   2196  CZ  ARG B 107      29.393  24.769   9.629  1.00 38.69           C
ATOM   2197  NH1 ARG B 107      30.064  23.830  10.286  1.00 37.61           N
ATOM   2198  NH2 ARG B 107      29.939  25.969   9.498  1.00 30.59           N1+
ATOM   2199  H   ARG B 107      23.228  20.857  10.582  1.00 33.47           H
ATOM   2200  HA  ARG B 107      25.037  22.200  12.077  1.00 32.02           H
ATOM   2201  HB2 ARG B 107      26.025  21.474  10.179  1.00 34.13           H
ATOM   2202  HB3 ARG B 107      24.823  21.991   9.280  1.00 34.13           H
ATOM   2203  HG2 ARG B 107      25.591  24.040   9.212  1.00 38.31           H
ATOM   2204  HG3 ARG B 107      26.273  23.931  10.642  1.00 38.31           H
ATOM   2205  HD2 ARG B 107      27.997  22.638   9.657  1.00 33.34           H
ATOM   2206  HD3 ARG B 107      27.348  22.941   8.233  1.00 33.34           H
ATOM   2207  HE  ARG B 107      27.836  25.171   8.638  1.00 43.98           H
ATOM   2208 HH11 ARG B 107      29.724  23.045  10.380  1.00 45.13           H
ATOM   2209 HH12 ARG B 107      30.831  24.010  10.630  1.00 45.13           H
ATOM   2210 HH21 ARG B 107      29.521  26.586   9.069  1.00 36.71           H
ATOM   2211 HH22 ARG B 107      30.709  26.131   9.844  1.00 36.71           H
ATOM   2212  N   LEU B 108      24.061  24.406  12.260  1.00 25.57           N
ATOM   2213  CA  LEU B 108      23.400  25.697  12.404  1.00 34.25           C
ATOM   2214  C   LEU B 108      23.973  26.701  11.410  1.00 21.02           C
ATOM   2215  O   LEU B 108      25.103  26.558  10.947  1.00 27.32           O
ATOM   2216  CB  LEU B 108      23.560  26.203  13.837  1.00 23.95           C
ATOM   2217  CG  LEU B 108      23.164  25.188  14.893  1.00 18.22           C
ATOM   2218  CD1 LEU B 108      23.416  25.785  16.306  1.00 15.30           C
ATOM   2219  CD2 LEU B 108      21.714  24.790  14.716  1.00 22.57           C
ATOM   2220  H   LEU B 108      24.700  24.274  12.820  1.00 30.68           H
ATOM   2221  HA  LEU B 108      22.452  25.595  12.221  1.00 41.10           H
ATOM   2222  HB2 LEU B 108      24.490  26.436  13.984  1.00 28.74           H
ATOM   2223  HB3 LEU B 108      23.002  26.988  13.956  1.00 28.74           H
ATOM   2224  HG  LEU B 108      23.712  24.394  14.796  1.00 21.86           H
ATOM   2225 HD11 LEU B 108      23.160  25.131  16.975  1.00 18.36           H
ATOM   2226 HD12 LEU B 108      24.358  25.999  16.395  1.00 18.36           H
ATOM   2227 HD13 LEU B 108      22.883  26.589  16.408  1.00 18.36           H
ATOM   2228 HD21 LEU B 108      21.479  24.142  15.398  1.00 27.09           H
ATOM   2229 HD22 LEU B 108      21.157  25.580  14.803  1.00 27.09           H
ATOM   2230 HD23 LEU B 108      21.600  24.400  13.835  1.00 27.09           H
ATOM   2231  N   LYS B 109      23.170  27.712  11.068  1.00 24.95           N
ATOM   2232  CA  LYS B 109      23.653  28.769  10.177  1.00 33.39           C
ATOM   2233  C   LYS B 109      24.638  29.675  10.891  1.00 25.58           C
ATOM   2234  O   LYS B 109      25.640  30.073  10.303  1.00 36.65           O
ATOM   2235  CB  LYS B 109      22.498  29.602   9.638  1.00 33.13           C
ATOM   2236  CG  LYS B 109      21.823  29.050   8.394  1.00 48.23           C
ATOM   2237  CD  LYS B 109      20.295  29.259   8.442  1.00 46.51           C
ATOM   2238  CE  LYS B 109      19.669  29.379   7.070  1.00 38.85           C
ATOM   2239  NZ  LYS B 109      18.175  29.581   7.185  1.00 54.35           N1+
ATOM   2240  H   LYS B 109      22.357  27.808  11.331  1.00 29.94           H
ATOM   2241  HA  LYS B 109      24.109  28.364   9.423  1.00 40.06           H
ATOM   2242  HB2 LYS B 109      21.822  29.673  10.330  1.00 39.76           H
ATOM   2243  HB3 LYS B 109      22.832  30.486   9.421  1.00 39.76           H
ATOM   2244  HG2 LYS B 109      22.168  29.509   7.612  1.00 57.88           H
ATOM   2245  HG3 LYS B 109      21.998  28.098   8.330  1.00 57.88           H
ATOM   2246  HD2 LYS B 109      19.887  28.502   8.892  1.00 55.81           H
ATOM   2247  HD3 LYS B 109      20.104  30.076   8.930  1.00 55.81           H
ATOM   2248  HE2 LYS B 109      20.047  30.143   6.608  1.00 46.63           H
ATOM   2249  HE3 LYS B 109      19.831  28.565   6.569  1.00 46.63           H
ATOM   2250  HZ1 LYS B 109      17.814  29.651   6.375  1.00 65.22           H
ATOM   2251  HZ2 LYS B 109      17.806  28.890   7.608  1.00 65.22           H
ATOM   2252  HZ3 LYS B 109      18.003  30.325   7.643  1.00 65.22           H
ATOM   2253  N   THR B 110      24.362  30.022  12.154  1.00 27.47           N
ATOM   2254  CA  THR B 110      25.253  30.870  12.943  1.00 29.03           C
ATOM   2255  C   THR B 110      25.840  30.075  14.112  1.00 26.59           C
ATOM   2256  O   THR B 110      25.167  29.193  14.653  1.00 21.66           O
ATOM   2257  CB  THR B 110      24.541  32.152  13.477  1.00 25.07           C
ATOM   2258  OG1 THR B 110      23.508  31.848  14.442  1.00 23.72           O
ATOM   2259  CG2 THR B 110      23.934  32.976  12.300  1.00 21.93           C
ATOM   2260  H   THR B 110      23.656  29.774  12.578  1.00 32.96           H
ATOM   2261  HA  THR B 110      25.989  31.154  12.380  1.00 34.84           H
ATOM   2262  HB  THR B 110      25.206  32.712  13.909  1.00 30.08           H
ATOM   2263  HG1 THR B 110      22.922  31.358  14.092  1.00 28.46           H
ATOM   2264 HG21 THR B 110      23.495  33.770  12.643  1.00 26.32           H
ATOM   2265 HG22 THR B 110      24.636  33.244  11.687  1.00 26.32           H
ATOM   2266 HG23 THR B 110      23.284  32.439  11.820  1.00 26.32           H
ATOM   2267  N   PRO B 111      27.090  30.332  14.504  1.00 28.68           N
ATOM   2268  CA  PRO B 111      27.665  29.583  15.624  1.00 22.14           C
ATOM   2269  C   PRO B 111      26.991  29.934  16.927  1.00 19.09           C
ATOM   2270  O   PRO B 111      26.565  31.066  17.135  1.00 22.04           O
ATOM   2271  CB  PRO B 111      29.130  30.018  15.638  1.00 28.28           C
ATOM   2272  CG  PRO B 111      29.134  31.365  14.903  1.00 35.65           C
ATOM   2273  CD  PRO B 111      28.080  31.231  13.869  1.00 23.44           C
ATOM   2274  HA  PRO B 111      27.606  28.627  15.468  1.00 26.57           H
ATOM   2275  HB2 PRO B 111      29.434  30.123  16.554  1.00 33.94           H
ATOM   2276  HB3 PRO B 111      29.672  29.365  15.167  1.00 33.94           H
ATOM   2277  HG2 PRO B 111      28.918  32.078  15.524  1.00 42.78           H
ATOM   2278  HG3 PRO B 111      30.001  31.513  14.494  1.00 42.78           H
ATOM   2279  HD2 PRO B 111      27.680  32.094  13.679  1.00 28.13           H
ATOM   2280  HD3 PRO B 111      28.442  30.823  13.067  1.00 28.13           H
ATOM   2281  N   ILE B 112      26.919  28.939  17.824  1.00 23.44           N
ATOM   2282  CA  ILE B 112      26.487  29.172  19.203  1.00 23.22           C
ATOM   2283  C   ILE B 112      27.614  29.847  19.956  1.00 21.53           C
ATOM   2284  O   ILE B 112      28.779  29.429  19.864  1.00 22.52           O
ATOM   2285  CB  ILE B 112      26.114  27.861  19.920  1.00 21.86           C
ATOM   2286  CG1 ILE B 112      24.887  27.228  19.296  1.00 21.39           C
ATOM   2287  CG2 ILE B 112      25.898  28.092  21.455  1.00 26.39           C
ATOM   2288  CD1 ILE B 112      24.831  25.745  19.526  1.00 20.72           C
ATOM   2289  H   ILE B 112      27.117  28.119  17.655  1.00 28.13           H
ATOM   2290  HA  ILE B 112      25.714  29.759  19.208  1.00 27.87           H
ATOM   2291  HB  ILE B 112      26.854  27.243  19.813  1.00 26.23           H
ATOM   2292 HG12 ILE B 112      24.092  27.624  19.686  1.00 25.67           H
ATOM   2293 HG13 ILE B 112      24.901  27.384  18.338  1.00 25.67           H
ATOM   2294 HG21 ILE B 112      25.666  27.247  21.871  1.00 31.67           H
ATOM   2295 HG22 ILE B 112      26.719  28.436  21.840  1.00 31.67           H
ATOM   2296 HG23 ILE B 112      25.180  28.731  21.579  1.00 31.67           H
ATOM   2297 HD11 ILE B 112      24.031  25.390  19.109  1.00 24.87           H
ATOM   2298 HD12 ILE B 112      25.618  25.335  19.134  1.00 24.87           H
ATOM   2299 HD13 ILE B 112      24.810  25.575  20.481  1.00 24.87           H
ATOM   2300  N   THR B 113      27.260  30.844  20.758  1.00 19.68           N
ATOM   2301  CA  THR B 113      28.209  31.532  21.619  1.00 22.84           C
ATOM   2302  C   THR B 113      28.084  30.925  23.013  1.00 24.54           C
ATOM   2303  O   THR B 113      27.051  31.067  23.680  1.00 26.78           O
ATOM   2304  CB  THR B 113      27.949  33.040  21.595  1.00 39.44           C
ATOM   2305  OG1 THR B 113      27.942  33.518  20.221  1.00 25.18           O
ATOM   2306  CG2 THR B 113      29.032  33.780  22.352  1.00 35.03           C
ATOM   2307  H   THR B 113      26.457  31.146  20.821  1.00 23.62           H
ATOM   2308  HA  THR B 113      29.110  31.373  21.296  1.00 27.41           H
ATOM   2309  HB  THR B 113      27.094  33.231  22.012  1.00 47.33           H
ATOM   2310  HG1 THR B 113      27.799  34.345  20.205  1.00 30.21           H
ATOM   2311 HG21 THR B 113      28.858  34.734  22.331  1.00 42.04           H
ATOM   2312 HG22 THR B 113      29.053  33.484  23.275  1.00 42.04           H
ATOM   2313 HG23 THR B 113      29.896  33.609  21.946  1.00 42.04           H
ATOM   2314  N   PHE B 114      29.133  30.225  23.443  1.00 23.54           N
ATOM   2315  CA  PHE B 114      29.073  29.533  24.720  1.00 23.51           C
ATOM   2316  C   PHE B 114      29.080  30.550  25.833  1.00 24.58           C
ATOM   2317  O   PHE B 114      29.790  31.555  25.779  1.00 32.78           O
ATOM   2318  CB  PHE B 114      30.240  28.546  24.891  1.00 21.58           C
ATOM   2319  CG  PHE B 114      30.296  27.504  23.821  1.00 14.07           C
ATOM   2320  CD1 PHE B 114      29.129  27.090  23.205  1.00 15.68           C
ATOM   2321  CD2 PHE B 114      31.490  26.953  23.408  1.00 21.19           C
ATOM   2322  CE1 PHE B 114      29.146  26.145  22.212  1.00 17.04           C
ATOM   2323  CE2 PHE B 114      31.508  25.994  22.389  1.00 22.13           C
ATOM   2324  CZ  PHE B 114      30.329  25.601  21.806  1.00 18.34           C
ATOM   2325  H   PHE B 114      29.877  30.139  23.020  1.00 28.25           H
ATOM   2326  HA  PHE B 114      28.244  29.033  24.772  1.00 28.21           H
ATOM   2327  HB2 PHE B 114      31.075  29.039  24.870  1.00 25.90           H
ATOM   2328  HB3 PHE B 114      30.146  28.093  25.743  1.00 25.90           H
ATOM   2329  HD1 PHE B 114      28.317  27.456  23.473  1.00 18.82           H
ATOM   2330  HD2 PHE B 114      32.287  27.223  23.804  1.00 25.43           H
ATOM   2331  HE1 PHE B 114      28.350  25.877  21.813  1.00 20.45           H
ATOM   2332  HE2 PHE B 114      32.313  25.618  22.115  1.00 26.55           H
ATOM   2333  HZ  PHE B 114      30.337  24.959  21.133  1.00 22.01           H
ATOM   2334  N   ARG B 115      28.269  30.280  26.835  1.00 25.89           N
ATOM   2335  CA  ARG B 115      28.097  31.169  27.961  1.00 25.03           C
ATOM   2336  C   ARG B 115      27.456  30.344  29.064  1.00 27.39           C
ATOM   2337  O   ARG B 115      27.246  29.134  28.920  1.00 20.95           O
ATOM   2338  CB  ARG B 115      27.259  32.394  27.583  1.00 28.44           C
ATOM   2339  CG  ARG B 115      26.017  32.109  26.792  1.00 34.21           C
ATOM   2340  CD  ARG B 115      24.723  32.554  27.512  1.00 38.39           C
ATOM   2341  NE  ARG B 115      24.635  33.987  27.789  1.00 49.87           N
ATOM   2342  CZ  ARG B 115      24.361  34.533  28.982  1.00 44.11           C
ATOM   2343  NH1 ARG B 115      24.124  33.791  30.059  1.00 41.38           N
ATOM   2344  NH2 ARG B 115      24.302  35.849  29.093  1.00 52.11           N1+
ATOM   2345  H   ARG B 115      27.794  29.565  26.887  1.00 31.06           H
ATOM   2346  HA  ARG B 115      28.965  31.473  28.269  1.00 30.04           H
ATOM   2347  HB2 ARG B 115      26.988  32.843  28.399  1.00 34.13           H
ATOM   2348  HB3 ARG B 115      27.811  32.990  27.054  1.00 34.13           H
ATOM   2349  HG2 ARG B 115      26.067  32.583  25.947  1.00 41.05           H
ATOM   2350  HG3 ARG B 115      25.957  31.154  26.633  1.00 41.05           H
ATOM   2351  HD2 ARG B 115      23.964  32.315  26.957  1.00 46.07           H
ATOM   2352  HD3 ARG B 115      24.666  32.087  28.360  1.00 46.07           H
ATOM   2353  HE  ARG B 115      24.770  34.525  27.131  1.00 59.85           H
ATOM   2354 HH11 ARG B 115      24.154  32.934  30.006  1.00 49.65           H
ATOM   2355 HH12 ARG B 115      23.949  34.169  30.812  1.00 49.65           H
ATOM   2356 HH21 ARG B 115      24.451  36.345  28.406  1.00 62.54           H
ATOM   2357 HH22 ARG B 115      24.127  36.209  29.854  1.00 62.54           H
ATOM   2358  N   MET B 116      27.181  30.990  30.183  1.00 24.48           N
ATOM   2359  CA  MET B 116      26.361  30.345  31.197  1.00 31.21           C
ATOM   2360  C   MET B 116      25.123  29.721  30.558  1.00 29.03           C
ATOM   2361  O   MET B 116      24.406  30.381  29.795  1.00 26.66           O
ATOM   2362  CB  MET B 116      25.952  31.370  32.239  1.00 23.59           C
ATOM   2363  CG  MET B 116      25.227  30.800  33.400  1.00 37.78           C
ATOM   2364  SD  MET B 116      26.340  30.088  34.582  1.00 39.39           S
ATOM   2365  CE  MET B 116      25.344  30.396  36.006  1.00 34.45           C
ATOM   2366  H   MET B 116      27.448  31.784  30.380  1.00 29.37           H
ATOM   2367  HA  MET B 116      26.879  29.653  31.636  1.00 37.45           H
ATOM   2368  HB2 MET B 116      26.750  31.807  32.575  1.00 28.30           H
ATOM   2369  HB3 MET B 116      25.371  32.025  31.820  1.00 28.30           H
ATOM   2370  HG2 MET B 116      24.725  31.503  33.841  1.00 45.33           H
ATOM   2371  HG3 MET B 116      24.626  30.103  33.092  1.00 45.33           H
ATOM   2372  HE1 MET B 116      25.805  30.062  36.792  1.00 41.35           H
ATOM   2373  HE2 MET B 116      25.198  31.352  36.089  1.00 41.35           H
ATOM   2374  HE3 MET B 116      24.494  29.940  35.902  1.00 41.35           H
ATOM   2375  N   ASN B 117      24.873  28.453  30.902  1.00 23.30           N
ATOM   2376  CA  ASN B 117      23.787  27.614  30.384  1.00 14.93           C
ATOM   2377  C   ASN B 117      23.887  27.281  28.895  1.00 16.68           C
ATOM   2378  O   ASN B 117      22.927  26.781  28.320  1.00 20.20           O
ATOM   2379  CB  ASN B 117      22.437  28.251  30.680  1.00 23.71           C
ATOM   2380  CG  ASN B 117      22.134  28.260  32.144  1.00 26.04           C
ATOM   2381  OD1 ASN B 117      22.190  27.224  32.825  1.00 18.67           O
ATOM   2382  ND2 ASN B 117      21.862  29.443  32.666  1.00 28.51           N
ATOM   2383  H   ASN B 117      25.356  28.032  31.476  1.00 27.96           H
ATOM   2384  HA  ASN B 117      23.811  26.770  30.862  1.00 17.92           H
ATOM   2385  HB2 ASN B 117      22.443  29.169  30.367  1.00 28.46           H
ATOM   2386  HB3 ASN B 117      21.741  27.748  30.229  1.00 28.46           H
ATOM   2387 HD21 ASN B 117      21.680  29.511  33.503  1.00 34.22           H
ATOM   2388 HD22 ASN B 117      21.868  30.144  32.168  1.00 34.22           H
ATOM   2389  N   VAL B 118      25.015  27.532  28.246  1.00 14.01           N
ATOM   2390  CA  VAL B 118      25.197  27.191  26.846  1.00 18.61           C
ATOM   2391  C   VAL B 118      26.619  26.669  26.696  1.00 17.19           C
ATOM   2392  O   VAL B 118      27.572  27.456  26.686  1.00 19.77           O
ATOM   2393  CB  VAL B 118      24.976  28.380  25.898  1.00 21.43           C
ATOM   2394  CG1 VAL B 118      24.989  27.889  24.412  1.00 19.70           C
ATOM   2395  CG2 VAL B 118      23.688  29.098  26.226  1.00 21.15           C
ATOM   2396  H   VAL B 118      25.703  27.906  28.602  1.00 16.82           H
ATOM   2397  HA  VAL B 118      24.581  26.482  26.602  1.00 22.33           H
ATOM   2398  HB  VAL B 118      25.705  29.010  26.009  1.00 25.72           H
ATOM   2399 HG11 VAL B 118      24.849  28.650  23.827  1.00 23.64           H
ATOM   2400 HG12 VAL B 118      25.848  27.479  24.223  1.00 23.64           H
ATOM   2401 HG13 VAL B 118      24.279  27.240  24.288  1.00 23.64           H
ATOM   2402 HG21 VAL B 118      23.576  29.841  25.613  1.00 25.38           H
ATOM   2403 HG22 VAL B 118      22.948  28.477  26.132  1.00 25.38           H
ATOM   2404 HG23 VAL B 118      23.732  29.425  27.138  1.00 25.38           H
ATOM   2405  N   ALA B 119      26.762  25.359  26.549  1.00 15.56           N
ATOM   2406  CA  ALA B 119      28.067  24.744  26.401  1.00 20.18           C
ATOM   2407  C   ALA B 119      27.894  23.331  25.848  1.00 18.86           C
ATOM   2408  O   ALA B 119      26.864  22.694  26.102  1.00 14.94           O
ATOM   2409  CB  ALA B 119      28.797  24.733  27.744  1.00 19.64           C
ATOM   2410  H   ALA B 119      26.109  24.800  26.530  1.00 18.68           H
ATOM   2411  HA  ALA B 119      28.596  25.256  25.770  1.00 24.22           H
ATOM   2412  HB1 ALA B 119      29.667  24.319  27.627  1.00 23.57           H
ATOM   2413  HB2 ALA B 119      28.904  25.647  28.052  1.00 23.57           H
ATOM   2414  HB3 ALA B 119      28.273  24.227  28.384  1.00 23.57           H
ATOM   2415  N   PRO B 120      28.886  22.808  25.121  1.00 19.20           N
ATOM   2416  CA  PRO B 120      28.761  21.486  24.494  1.00 14.32           C
ATOM   2417  C   PRO B 120      29.052  20.334  25.448  1.00 14.75           C
ATOM   2418  O   PRO B 120      29.755  20.477  26.443  1.00 13.35           O
ATOM   2419  CB  PRO B 120      29.814  21.550  23.394  1.00 15.47           C
ATOM   2420  CG  PRO B 120      30.855  22.429  23.937  1.00 13.62           C
ATOM   2421  CD  PRO B 120      30.203  23.413  24.847  1.00 17.93           C
ATOM   2422  HA  PRO B 120      27.882  21.374  24.100  1.00 17.19           H
ATOM   2423  HB2 PRO B 120      30.165  20.662  23.223  1.00 18.57           H
ATOM   2424  HB3 PRO B 120      29.426  21.929  22.589  1.00 18.57           H
ATOM   2425  HG2 PRO B 120      31.498  21.894  24.428  1.00 16.35           H
ATOM   2426  HG3 PRO B 120      31.294  22.891  23.205  1.00 16.35           H
ATOM   2427  HD2 PRO B 120      30.711  23.502  25.668  1.00 21.52           H
ATOM   2428  HD3 PRO B 120      30.096  24.267  24.400  1.00 21.52           H
ATOM   2429  N   ALA B 121      28.520  19.155  25.115  1.00 21.18           N
ATOM   2430  CA  ALA B 121      28.959  17.944  25.802  1.00 15.44           C
ATOM   2431  C   ALA B 121      30.119  17.349  25.026  1.00 14.83           C
ATOM   2432  O   ALA B 121      30.304  17.635  23.847  1.00 21.90           O
ATOM   2433  CB  ALA B 121      27.842  16.912  25.946  1.00 14.17           C
ATOM   2434  H   ALA B 121      27.919  19.034  24.511  1.00 25.42           H
ATOM   2435  HA  ALA B 121      29.274  18.176  26.689  1.00 18.53           H
ATOM   2436  HB1 ALA B 121      28.190  16.133  26.407  1.00 17.00           H
ATOM   2437  HB2 ALA B 121      27.116  17.303  26.457  1.00 17.00           H
ATOM   2438  HB3 ALA B 121      27.528  16.662  25.063  1.00 17.00           H
ATOM   2439  N   CYS B 122      30.955  16.589  25.721  1.00 13.82           N
ATOM   2440  CA  CYS B 122      32.068  15.930  25.063  1.00 14.44           C
ATOM   2441  C   CYS B 122      31.616  14.669  24.339  1.00 12.94           C
ATOM   2442  O   CYS B 122      30.853  13.850  24.876  1.00 14.83           O
ATOM   2443  CB  CYS B 122      33.150  15.556  26.067  1.00 19.04           C
ATOM   2444  SG  CYS B 122      33.794  16.916  26.991  1.00 15.33           S
ATOM   2445  H   CYS B 122      30.899  16.441  26.567  1.00 16.58           H
ATOM   2446  HA  CYS B 122      32.455  16.533  24.410  1.00 17.33           H
ATOM   2447  HB2 CYS B 122      32.780  14.920  26.699  1.00 22.85           H
ATOM   2448  HB3 CYS B 122      33.889  15.149  25.589  1.00 22.85           H
ATOM   2449  N   LEU B 123      32.142  14.494  23.145  1.00 15.18           N
ATOM   2450  CA  LEU B 123      32.034  13.219  22.458  1.00 20.43           C
ATOM   2451  C   LEU B 123      33.135  12.295  22.967  1.00 18.47           C
ATOM   2452  O   LEU B 123      34.311  12.671  22.950  1.00 15.07           O
ATOM   2453  CB  LEU B 123      32.148  13.398  20.937  1.00 18.29           C
ATOM   2454  CG  LEU B 123      30.920  13.938  20.208  1.00 16.21           C
ATOM   2455  CD1 LEU B 123      31.280  14.441  18.823  1.00 26.52           C
ATOM   2456  CD2 LEU B 123      29.850  12.871  20.106  1.00 16.57           C
ATOM   2457  H   LEU B 123      32.569  15.098  22.706  1.00 18.22           H
ATOM   2458  HA  LEU B 123      31.175  12.814  22.658  1.00 24.52           H
ATOM   2459  HB2 LEU B 123      32.878  14.011  20.759  1.00 21.94           H
ATOM   2460  HB3 LEU B 123      32.354  12.534  20.546  1.00 21.94           H
ATOM   2461  HG  LEU B 123      30.555  14.682  20.712  1.00 19.45           H
ATOM   2462 HD11 LEU B 123      30.479  14.776  18.391  1.00 31.82           H
ATOM   2463 HD12 LEU B 123      31.934  15.153  18.906  1.00 31.82           H
ATOM   2464 HD13 LEU B 123      31.653  13.708  18.309  1.00 31.82           H
ATOM   2465 HD21 LEU B 123      29.082  13.238  19.640  1.00 19.88           H
ATOM   2466 HD22 LEU B 123      30.205  12.115  19.614  1.00 19.88           H
ATOM   2467 HD23 LEU B 123      29.594  12.595  20.999  1.00 19.88           H
ATOM   2468  N   PRO B 124      32.808  11.105  23.429  1.00 17.26           N
ATOM   2469  CA  PRO B 124      33.833  10.158  23.873  1.00 20.46           C
ATOM   2470  C   PRO B 124      34.373   9.337  22.704  1.00 17.12           C
ATOM   2471  O   PRO B 124      34.025   9.533  21.555  1.00 18.00           O
ATOM   2472  CB  PRO B 124      33.062   9.289  24.839  1.00 15.08           C
ATOM   2473  CG  PRO B 124      31.777   9.110  24.122  1.00 15.42           C
ATOM   2474  CD  PRO B 124      31.496  10.468  23.415  1.00 17.36           C
ATOM   2475  HA  PRO B 124      34.557  10.611  24.332  1.00 24.55           H
ATOM   2476  HB2 PRO B 124      33.517   8.441  24.966  1.00 18.09           H
ATOM   2477  HB3 PRO B 124      32.935   9.753  25.681  1.00 18.09           H
ATOM   2478  HG2 PRO B 124      31.865   8.397  23.469  1.00 18.50           H
ATOM   2479  HG3 PRO B 124      31.074   8.905  24.759  1.00 18.50           H
ATOM   2480  HD2 PRO B 124      31.197  10.323  22.504  1.00 20.83           H
ATOM   2481  HD3 PRO B 124      30.857  10.991  23.924  1.00 20.83           H
ATOM   2482  N   GLU B 124A     35.282   8.437  23.037  1.00 19.24           N
ATOM   2483  CA  GLU B 124A     35.811   7.441  22.124  1.00 25.35           C
ATOM   2484  C   GLU B 124A     35.062   6.145  22.373  1.00 22.64           C
ATOM   2485  O   GLU B 124A     34.686   5.859  23.515  1.00 20.88           O
ATOM   2486  CB  GLU B 124A     37.303   7.205  22.355  1.00 27.23           C
ATOM   2487  CG  GLU B 124A     38.213   8.266  21.811  1.00 27.84           C
ATOM   2488  CD  GLU B 124A     39.663   8.059  22.251  1.00 41.46           C
ATOM   2489  OE1 GLU B 124A     39.911   7.090  23.020  1.00 44.33           O
ATOM   2490  OE2 GLU B 124A     40.556   8.842  21.836  1.00 35.90           O1-
ATOM   2491  H   GLU B 124A     35.622   8.382  23.824  1.00 23.09           H
ATOM   2492  HA  GLU B 124A     35.671   7.719  21.206  1.00 30.42           H
ATOM   2493  HB2 GLU B 124A     37.460   7.148  23.310  1.00 32.68           H
ATOM   2494  HB3 GLU B 124A     37.550   6.366  21.935  1.00 32.68           H
ATOM   2495  HG2 GLU B 124A     38.185   8.243  20.842  1.00 33.41           H
ATOM   2496  HG3 GLU B 124A     37.920   9.132  22.134  1.00 33.41           H
ATOM   2497  N   ARG B 125      34.857   5.361  21.311  1.00 28.24           N
ATOM   2498  CA  ARG B 125      33.923   4.247  21.392  1.00 25.19           C
ATOM   2499  C   ARG B 125      34.372   3.228  22.425  1.00 25.62           C
ATOM   2500  O   ARG B 125      33.581   2.808  23.279  1.00 27.04           O
ATOM   2501  CB  ARG B 125      33.766   3.562  20.034  1.00 25.48           C
ATOM   2502  CG  ARG B 125      32.935   2.216  20.147  1.00 30.44           C
ATOM   2503  CD  ARG B 125      33.002   1.365  18.927  1.00 34.55           C
ATOM   2504  NE  ARG B 125      34.364   0.872  18.728  1.00 43.24           N
ATOM   2505  CZ  ARG B 125      34.769   0.133  17.697  1.00 40.92           C
ATOM   2506  NH1 ARG B 125      33.918  -0.228  16.745  1.00 45.43           N
ATOM   2507  NH2 ARG B 125      36.046  -0.239  17.613  1.00 38.77           N1+
ATOM   2508  H   ARG B 125      35.241   5.454  20.547  1.00 33.89           H
ATOM   2509  HA  ARG B 125      33.054   4.583  21.661  1.00 30.23           H
ATOM   2510  HB2 ARG B 125      33.297   4.158  19.429  1.00 30.58           H
ATOM   2511  HB3 ARG B 125      34.644   3.348  19.681  1.00 30.58           H
ATOM   2512  HG2 ARG B 125      33.280   1.697  20.890  1.00 36.53           H
ATOM   2513  HG3 ARG B 125      32.003   2.436  20.305  1.00 36.53           H
ATOM   2514  HD2 ARG B 125      32.411   0.603  19.030  1.00 41.46           H
ATOM   2515  HD3 ARG B 125      32.748   1.889  18.151  1.00 41.46           H
ATOM   2516  HE  ARG B 125      34.950   1.075  19.325  1.00 51.88           H
ATOM   2517 HH11 ARG B 125      33.094   0.016  16.790  1.00 54.52           H
ATOM   2518 HH12 ARG B 125      34.189  -0.706  16.083  1.00 54.52           H
ATOM   2519 HH21 ARG B 125      36.601  -0.010  18.229  1.00 46.53           H
ATOM   2520 HH22 ARG B 125      36.311  -0.722  16.953  1.00 46.53           H
ATOM   2521  N   ASP B 126      35.634   2.796  22.354  1.00 20.23           N
ATOM   2522  CA  ASP B 126      36.073   1.715  23.233  1.00 25.37           C
ATOM   2523  C   ASP B 126      36.038   2.154  24.689  1.00 19.56           C
ATOM   2524  O   ASP B 126      35.461   1.469  25.544  1.00 24.07           O
ATOM   2525  CB  ASP B 126      37.474   1.222  22.827  1.00 24.85           C
ATOM   2526  CG  ASP B 126      37.468   0.402  21.514  1.00 27.50           C
ATOM   2527  OD1 ASP B 126      36.394   0.196  20.897  1.00 21.29           O
ATOM   2528  OD2 ASP B 126      38.569  -0.023  21.088  1.00 38.06           O1-
ATOM   2529  H   ASP B 126      36.237   3.103  21.823  1.00 24.28           H
ATOM   2530  HA  ASP B 126      35.460   0.969  23.137  1.00 30.45           H
ATOM   2531  HB2 ASP B 126      38.053   1.989  22.698  1.00 29.82           H
ATOM   2532  HB3 ASP B 126      37.825   0.655  23.532  1.00 29.82           H
ATOM   2533  N   TRP B 127      36.614   3.319  24.994  1.00 17.36           N
ATOM   2534  CA  TRP B 127      36.623   3.768  26.383  1.00 17.20           C
ATOM   2535  C   TRP B 127      35.208   3.976  26.886  1.00 15.30           C
ATOM   2536  O   TRP B 127      34.877   3.613  28.024  1.00 20.28           O
ATOM   2537  CB  TRP B 127      37.422   5.053  26.512  1.00 17.55           C
ATOM   2538  CG  TRP B 127      37.458   5.621  27.905  1.00 20.19           C
ATOM   2539  CD1 TRP B 127      38.208   5.179  28.954  1.00 20.16           C
ATOM   2540  CD2 TRP B 127      36.710   6.742  28.389  1.00 15.73           C
ATOM   2541  NE1 TRP B 127      37.974   5.957  30.066  1.00 24.85           N
ATOM   2542  CE2 TRP B 127      37.062   6.932  29.738  1.00 19.01           C
ATOM   2543  CE3 TRP B 127      35.794   7.608  27.804  1.00 13.47           C
ATOM   2544  CZ2 TRP B 127      36.530   7.967  30.510  1.00 19.54           C
ATOM   2545  CZ3 TRP B 127      35.282   8.647  28.562  1.00 19.28           C
ATOM   2546  CH2 TRP B 127      35.649   8.813  29.905  1.00 17.81           C
ATOM   2547  H   TRP B 127      36.994   3.850  24.435  1.00 20.83           H
ATOM   2548  HA  TRP B 127      37.045   3.091  26.935  1.00 20.64           H
ATOM   2549  HB2 TRP B 127      38.336   4.879  26.240  1.00 21.06           H
ATOM   2550  HB3 TRP B 127      37.029   5.723  25.930  1.00 21.06           H
ATOM   2551  HD1 TRP B 127      38.779   4.446  28.928  1.00 24.19           H
ATOM   2552  HE1 TRP B 127      38.345   5.855  30.836  1.00 29.82           H
ATOM   2553  HE3 TRP B 127      35.565   7.519  26.907  1.00 16.16           H
ATOM   2554  HZ2 TRP B 127      36.770   8.077  31.402  1.00 23.44           H
ATOM   2555  HZ3 TRP B 127      34.663   9.228  28.183  1.00 23.14           H
ATOM   2556  HH2 TRP B 127      35.263   9.499  30.401  1.00 21.37           H
ATOM   2557  N   ALA B 128      34.369   4.589  26.048  1.00 17.75           N
ATOM   2558  CA  ALA B 128      32.984   4.873  26.405  1.00 19.48           C
ATOM   2559  C   ALA B 128      32.237   3.595  26.764  1.00 18.62           C
ATOM   2560  O   ALA B 128      31.609   3.506  27.828  1.00 18.99           O
ATOM   2561  CB  ALA B 128      32.284   5.591  25.240  1.00 22.47           C
ATOM   2562  H   ALA B 128      34.584   4.852  25.258  1.00 21.30           H
ATOM   2563  HA  ALA B 128      32.967   5.461  27.177  1.00 23.38           H
ATOM   2564  HB1 ALA B 128      31.364   5.775  25.490  1.00 26.97           H
ATOM   2565  HB2 ALA B 128      32.749   6.422  25.057  1.00 26.97           H
ATOM   2566  HB3 ALA B 128      32.307   5.019  24.458  1.00 26.97           H
ATOM   2567  N   GLU B 129      32.327   2.576  25.903  1.00 18.37           N
ATOM   2568  CA  GLU B 129      31.617   1.322  26.148  1.00 17.74           C
ATOM   2569  C   GLU B 129      32.166   0.583  27.366  1.00 18.16           C
ATOM   2570  O   GLU B 129      31.393  -0.021  28.112  1.00 17.45           O
ATOM   2571  CB  GLU B 129      31.672   0.457  24.894  1.00 28.03           C
ATOM   2572  CG  GLU B 129      30.681   0.934  23.828  1.00 22.60           C
ATOM   2573  CD  GLU B 129      30.847   0.273  22.485  1.00 26.29           C
ATOM   2574  OE1 GLU B 129      31.609  -0.726  22.383  1.00 31.25           O
ATOM   2575  OE2 GLU B 129      30.207   0.756  21.514  1.00 31.20           O1-
ATOM   2576  H   GLU B 129      32.787   2.588  25.176  1.00 22.04           H
ATOM   2577  HA  GLU B 129      30.685   1.523  26.325  1.00 21.29           H
ATOM   2578  HB2 GLU B 129      32.565   0.499  24.518  1.00 33.63           H
ATOM   2579  HB3 GLU B 129      31.450  -0.458  25.128  1.00 33.63           H
ATOM   2580  HG2 GLU B 129      29.780   0.750  24.138  1.00 27.12           H
ATOM   2581  HG3 GLU B 129      30.795   1.889  23.703  1.00 27.12           H
ATOM   2582  N   SER B 130      33.490   0.597  27.599  1.00 18.43           N
ATOM   2583  CA  SER B 130      33.984  -0.084  28.810  1.00 22.27           C
ATOM   2584  C   SER B 130      33.809   0.725  30.089  1.00 24.65           C
ATOM   2585  O   SER B 130      33.577   0.124  31.145  1.00 27.03           O
ATOM   2586  CB  SER B 130      35.476  -0.439  28.727  1.00 23.22           C
ATOM   2587  OG  SER B 130      35.981  -0.306  27.425  1.00 43.18           O
ATOM   2588  H   SER B 130      34.088   0.969  27.106  1.00 22.12           H
ATOM   2589  HA  SER B 130      33.492  -0.912  28.919  1.00 26.72           H
ATOM   2590  HB2 SER B 130      35.970   0.153  29.315  1.00 27.87           H
ATOM   2591  HB3 SER B 130      35.593  -1.358  29.014  1.00 27.87           H
ATOM   2592  HG  SER B 130      35.891   0.486  27.162  1.00 51.82           H
ATOM   2593  N   THR B 131      33.934   2.063  30.031  1.00 21.73           N
ATOM   2594  CA  THR B 131      34.050   2.881  31.229  1.00 22.35           C
ATOM   2595  C   THR B 131      32.847   3.757  31.489  1.00 22.86           C
ATOM   2596  O   THR B 131      32.479   3.963  32.646  1.00 28.65           O
ATOM   2597  CB  THR B 131      35.283   3.779  31.151  1.00 26.75           C
ATOM   2598  OG1 THR B 131      36.408   2.968  30.808  1.00 20.72           O
ATOM   2599  CG2 THR B 131      35.534   4.420  32.510  1.00 28.04           C
ATOM   2600  H   THR B 131      33.954   2.515  29.299  1.00 26.07           H
ATOM   2601  HA  THR B 131      34.159   2.296  31.995  1.00 26.82           H
ATOM   2602  HB  THR B 131      35.153   4.474  30.486  1.00 32.10           H
ATOM   2603  HG1 THR B 131      37.099   3.442  30.759  1.00 24.86           H
ATOM   2604 HG21 THR B 131      36.316   4.992  32.467  1.00 33.65           H
ATOM   2605 HG22 THR B 131      34.767   4.954  32.771  1.00 33.65           H
ATOM   2606 HG23 THR B 131      35.682   3.733  33.178  1.00 33.65           H
ATOM   2607  N   LEU B 131A     32.243   4.320  30.452  1.00 20.96           N
ATOM   2608  CA  LEU B 131A     31.086   5.164  30.699  1.00 16.78           C
ATOM   2609  C   LEU B 131A     29.839   4.316  30.847  1.00 22.32           C
ATOM   2610  O   LEU B 131A     29.147   4.372  31.869  1.00 23.00           O
ATOM   2611  CB  LEU B 131A     30.920   6.183  29.562  1.00 19.85           C
ATOM   2612  CG  LEU B 131A     31.981   7.265  29.463  1.00 17.83           C
ATOM   2613  CD1 LEU B 131A     31.654   8.126  28.289  1.00 22.41           C
ATOM   2614  CD2 LEU B 131A     32.044   8.096  30.756  1.00 20.87           C
ATOM   2615  H   LEU B 131A     32.472   4.234  29.628  1.00 25.15           H
ATOM   2616  HA  LEU B 131A     31.219   5.653  31.526  1.00 20.14           H
ATOM   2617  HB2 LEU B 131A     30.922   5.701  28.720  1.00 23.82           H
ATOM   2618  HB3 LEU B 131A     30.065   6.627  29.675  1.00 23.82           H
ATOM   2619  HG  LEU B 131A     32.848   6.857  29.315  1.00 21.39           H
ATOM   2620 HD11 LEU B 131A     32.324   8.824  28.213  1.00 26.89           H
ATOM   2621 HD12 LEU B 131A     31.653   7.580  27.488  1.00 26.89           H
ATOM   2622 HD13 LEU B 131A     30.778   8.522  28.422  1.00 26.89           H
ATOM   2623 HD21 LEU B 131A     32.729   8.776  30.661  1.00 25.05           H
ATOM   2624 HD22 LEU B 131A     31.181   8.513  30.905  1.00 25.05           H
ATOM   2625 HD23 LEU B 131A     32.261   7.509  31.497  1.00 25.05           H
ATOM   2626  N   MET B 131B     29.567   3.495  29.842  1.00 22.10           N
ATOM   2627  CA  MET B 131B     28.369   2.687  29.824  1.00 21.57           C
ATOM   2628  C   MET B 131B     28.398   1.583  30.852  1.00 16.75           C
ATOM   2629  O   MET B 131B     27.454   0.815  30.887  1.00 23.56           O
ATOM   2630  CB  MET B 131B     28.168   2.130  28.415  1.00 22.57           C
ATOM   2631  CG  MET B 131B     27.868   3.225  27.437  1.00 24.07           C
ATOM   2632  SD  MET B 131B     27.332   2.665  25.852  1.00 28.42           S
ATOM   2633  CE  MET B 131B     25.722   1.993  26.262  1.00 32.82           C
ATOM   2634  H   MET B 131B     30.071   3.390  29.152  1.00 26.53           H
ATOM   2635  HA  MET B 131B     27.611   3.261  30.018  1.00 25.88           H
ATOM   2636  HB2 MET B 131B     28.979   1.680  28.129  1.00 27.08           H
ATOM   2637  HB3 MET B 131B     27.422   1.511  28.417  1.00 27.08           H
ATOM   2638  HG2 MET B 131B     27.166   3.785  27.804  1.00 28.88           H
ATOM   2639  HG3 MET B 131B     28.672   3.753  27.307  1.00 28.88           H
ATOM   2640  HE1 MET B 131B     25.311   1.644  25.456  1.00 39.38           H
ATOM   2641  HE2 MET B 131B     25.833   1.282  26.913  1.00 39.38           H
ATOM   2642  HE3 MET B 131B     25.171   2.700  26.635  1.00 39.38           H
ATOM   2643  N   THR B 132      29.418   1.496  31.699  1.00 22.75           N
ATOM   2644  CA  THR B 132      29.392   0.587  32.843  1.00 21.80           C
ATOM   2645  C   THR B 132      29.267   1.317  34.163  1.00 18.51           C
ATOM   2646  O   THR B 132      29.224   0.663  35.209  1.00 27.90           O
ATOM   2647  CB  THR B 132      30.649  -0.305  32.864  1.00 17.32           C
ATOM   2648  OG1 THR B 132      31.825   0.509  32.840  1.00 28.04           O
ATOM   2649  CG2 THR B 132      30.703  -1.215  31.623  1.00 21.04           C
ATOM   2650  H   THR B 132      30.142   1.956  31.635  1.00 27.31           H
ATOM   2651  HA  THR B 132      28.621   0.004  32.756  1.00 26.16           H
ATOM   2652  HB  THR B 132      30.647  -0.859  33.660  1.00 20.78           H
ATOM   2653  HG1 THR B 132      31.835   0.979  32.143  1.00 33.65           H
ATOM   2654 HG21 THR B 132      31.499  -1.769  31.652  1.00 25.25           H
ATOM   2655 HG22 THR B 132      29.921  -1.789  31.598  1.00 25.25           H
ATOM   2656 HG23 THR B 132      30.723  -0.676  30.817  1.00 25.25           H
ATOM   2657  N   GLN B 133      29.254   2.649  34.153  1.00 26.92           N
ATOM   2658  CA  GLN B 133      28.909   3.401  35.347  1.00 21.79           C
ATOM   2659  C   GLN B 133      27.529   2.954  35.811  1.00 31.83           C
ATOM   2660  O   GLN B 133      26.774   2.311  35.072  1.00 23.04           O
ATOM   2661  CB  GLN B 133      28.876   4.900  35.065  1.00 24.03           C
ATOM   2662  CG  GLN B 133      30.167   5.499  34.544  1.00 24.38           C
ATOM   2663  CD  GLN B 133      31.250   5.414  35.546  1.00 35.38           C
ATOM   2664  OE1 GLN B 133      31.125   5.954  36.639  1.00 46.92           O
ATOM   2665  NE2 GLN B 133      32.336   4.716  35.201  1.00 36.82           N
ATOM   2666  H   GLN B 133      29.440   3.135  33.468  1.00 32.30           H
ATOM   2667  HA  GLN B 133      29.553   3.224  36.050  1.00 26.14           H
ATOM   2668  HB2 GLN B 133      28.188   5.072  34.403  1.00 28.84           H
ATOM   2669  HB3 GLN B 133      28.654   5.362  35.889  1.00 28.84           H
ATOM   2670  HG2 GLN B 133      30.448   5.014  33.752  1.00 29.26           H
ATOM   2671  HG3 GLN B 133      30.023   6.434  34.331  1.00 29.26           H
ATOM   2672 HE21 GLN B 133      32.379   4.343  34.427  1.00 44.19           H
ATOM   2673 HE22 GLN B 133      32.991   4.640  35.752  1.00 44.19           H
ATOM   2674  N   LYS B 134      27.172   3.325  37.040  1.00 32.01           N
ATOM   2675  CA  LYS B 134      25.835   2.983  37.509  1.00 30.39           C
ATOM   2676  C   LYS B 134      24.757   3.718  36.720  1.00 26.37           C
ATOM   2677  O   LYS B 134      23.718   3.135  36.385  1.00 32.25           O
ATOM   2678  CB  LYS B 134      25.712   3.288  38.994  1.00 28.95           C
ATOM   2679  CG  LYS B 134      26.173   2.173  39.862  1.00 51.55           C
ATOM   2680  CD  LYS B 134      27.710   1.997  39.823  1.00 64.85           C
ATOM   2681  CE  LYS B 134      28.149   0.646  40.463  1.00 70.35           C
ATOM   2682  NZ  LYS B 134      27.567   0.424  41.836  1.00 75.10           N1+
ATOM   2683  H   LYS B 134      27.662   3.757  37.599  1.00 38.42           H
ATOM   2684  HA  LYS B 134      25.695   2.031  37.388  1.00 36.47           H
ATOM   2685  HB2 LYS B 134      26.249   4.068  39.200  1.00 34.74           H
ATOM   2686  HB3 LYS B 134      24.781   3.463  39.202  1.00 34.74           H
ATOM   2687  HG2 LYS B 134      25.914   2.356  40.779  1.00 61.86           H
ATOM   2688  HG3 LYS B 134      25.767   1.345  39.559  1.00 61.86           H
ATOM   2689  HD2 LYS B 134      28.010   2.007  38.900  1.00 77.82           H
ATOM   2690  HD3 LYS B 134      28.127   2.718  40.319  1.00 77.82           H
ATOM   2691  HE2 LYS B 134      27.857  -0.082  39.894  1.00 84.42           H
ATOM   2692  HE3 LYS B 134      29.116   0.635  40.544  1.00 84.42           H
ATOM   2693  HZ1 LYS B 134      27.844  -0.356  42.161  1.00 90.13           H
ATOM   2694  HZ2 LYS B 134      27.826   1.075  42.385  1.00 90.13           H
ATOM   2695  HZ3 LYS B 134      26.678   0.420  41.791  1.00 90.13           H
ATOM   2696  N   THR B 135      24.996   4.983  36.383  1.00 21.84           N
ATOM   2697  CA  THR B 135      23.940   5.884  35.938  1.00 25.72           C
ATOM   2698  C   THR B 135      24.431   6.753  34.786  1.00 20.71           C
ATOM   2699  O   THR B 135      25.631   6.930  34.574  1.00 28.25           O
ATOM   2700  CB  THR B 135      23.439   6.799  37.080  1.00 23.46           C
ATOM   2701  OG1 THR B 135      24.543   7.465  37.700  1.00 33.14           O
ATOM   2702  CG2 THR B 135      22.692   6.002  38.119  1.00 24.64           C
ATOM   2703  H   THR B 135      25.775   5.347  36.406  1.00 26.21           H
ATOM   2704  HA  THR B 135      23.188   5.359  35.620  1.00 30.87           H
ATOM   2705  HB  THR B 135      22.832   7.461  36.714  1.00 28.16           H
ATOM   2706  HG1 THR B 135      24.950   7.935  37.135  1.00 39.76           H
ATOM   2707 HG21 THR B 135      22.385   6.589  38.828  1.00 29.56           H
ATOM   2708 HG22 THR B 135      21.925   5.567  37.715  1.00 29.56           H
ATOM   2709 HG23 THR B 135      23.274   5.326  38.500  1.00 29.56           H
ATOM   2710  N   GLY B 136      23.459   7.223  34.005  1.00 22.81           N
ATOM   2711  CA  GLY B 136      23.606   8.387  33.162  1.00 21.57           C
ATOM   2712  C   GLY B 136      22.549   9.423  33.527  1.00 24.66           C
ATOM   2713  O   GLY B 136      21.788   9.263  34.485  1.00 16.25           O
ATOM   2714  H   GLY B 136      22.680   6.864  33.951  1.00 27.38           H
ATOM   2715  HA2 GLY B 136      24.486   8.777  33.284  1.00 25.89           H
ATOM   2716  HA3 GLY B 136      23.497   8.139  32.231  1.00 25.89           H
ATOM   2717  N   ILE B 137      22.509  10.491  32.734  1.00 21.44           N
ATOM   2718  CA  ILE B 137      21.605  11.600  32.988  1.00 16.69           C
ATOM   2719  C   ILE B 137      20.912  11.981  31.690  1.00 17.56           C
ATOM   2720  O   ILE B 137      21.575  12.251  30.670  1.00 18.01           O
ATOM   2721  CB  ILE B 137      22.339  12.805  33.599  1.00 22.69           C
ATOM   2722  CG1 ILE B 137      22.846  12.446  34.988  1.00 24.31           C
ATOM   2723  CG2 ILE B 137      21.412  13.982  33.717  1.00 22.50           C
ATOM   2724  CD1 ILE B 137      23.746  13.488  35.596  1.00 29.08           C
ATOM   2725  H   ILE B 137      23.001  10.594  32.036  1.00 25.73           H
ATOM   2726  HA  ILE B 137      20.925  11.314  33.618  1.00 20.03           H
ATOM   2727  HB  ILE B 137      23.091  13.044  33.034  1.00 27.23           H
ATOM   2728 HG12 ILE B 137      22.085  12.332  35.578  1.00 29.18           H
ATOM   2729 HG13 ILE B 137      23.347  11.617  34.933  1.00 29.18           H
ATOM   2730 HG21 ILE B 137      21.897  14.728  34.104  1.00 27.00           H
ATOM   2731 HG22 ILE B 137      21.089  14.220  32.834  1.00 27.00           H
ATOM   2732 HG23 ILE B 137      20.667  13.740  34.289  1.00 27.00           H
ATOM   2733 HD11 ILE B 137      24.026  13.188  36.475  1.00 34.90           H
ATOM   2734 HD12 ILE B 137      24.521  13.607  35.024  1.00 34.90           H
ATOM   2735 HD13 ILE B 137      23.258  14.322  35.670  1.00 34.90           H
ATOM   2736  N   VAL B 138      19.576  12.037  31.749  1.00 13.24           N
ATOM   2737  CA  VAL B 138      18.697  12.392  30.638  1.00 13.85           C
ATOM   2738  C   VAL B 138      17.984  13.687  31.024  1.00 17.62           C
ATOM   2739  O   VAL B 138      17.800  13.971  32.211  1.00 16.33           O
ATOM   2740  CB  VAL B 138      17.693  11.261  30.305  1.00 13.28           C
ATOM   2741  CG1 VAL B 138      16.693  11.050  31.452  1.00 19.84           C
ATOM   2742  CG2 VAL B 138      16.947  11.556  29.039  1.00 23.87           C
ATOM   2743  H   VAL B 138      19.137  11.862  32.467  1.00 15.89           H
ATOM   2744  HA  VAL B 138      19.232  12.564  29.848  1.00 16.62           H
ATOM   2745  HB  VAL B 138      18.182  10.433  30.179  1.00 15.93           H
ATOM   2746 HG11 VAL B 138      16.082  10.337  31.210  1.00 23.81           H
ATOM   2747 HG12 VAL B 138      17.180  10.811  32.255  1.00 23.81           H
ATOM   2748 HG13 VAL B 138      16.200  11.874  31.596  1.00 23.81           H
ATOM   2749 HG21 VAL B 138      16.329  10.830  28.861  1.00 28.65           H
ATOM   2750 HG22 VAL B 138      16.459  12.387  29.147  1.00 28.65           H
ATOM   2751 HG23 VAL B 138      17.582  11.637  28.310  1.00 28.65           H
ATOM   2752  N   SER B 139      17.628  14.504  30.030  1.00 18.11           N
ATOM   2753  CA  SER B 139      17.069  15.813  30.357  1.00 19.94           C
ATOM   2754  C   SER B 139      16.192  16.311  29.210  1.00 16.02           C
ATOM   2755  O   SER B 139      16.351  15.898  28.056  1.00 18.11           O
ATOM   2756  CB  SER B 139      18.192  16.821  30.691  1.00 15.46           C
ATOM   2757  OG  SER B 139      19.094  16.958  29.605  1.00 19.14           O
ATOM   2758  H   SER B 139      17.696  14.331  29.190  1.00 21.73           H
ATOM   2759  HA  SER B 139      16.507  15.725  31.142  1.00 23.93           H
ATOM   2760  HB2 SER B 139      17.794  17.684  30.881  1.00 18.55           H
ATOM   2761  HB3 SER B 139      18.679  16.503  31.467  1.00 18.55           H
ATOM   2762  HG  SER B 139      18.686  17.233  28.925  1.00 22.97           H
ATOM   2763  N   GLY B 140      15.242  17.176  29.547  1.00 22.80           N
ATOM   2764  CA  GLY B 140      14.358  17.736  28.533  1.00 19.71           C
ATOM   2765  C   GLY B 140      13.181  18.505  29.112  1.00 18.25           C
ATOM   2766  O   GLY B 140      12.937  18.550  30.330  1.00 17.70           O
ATOM   2767  H   GLY B 140      15.090  17.453  30.347  1.00 27.36           H
ATOM   2768  HA2 GLY B 140      14.864  18.338  27.966  1.00 23.65           H
ATOM   2769  HA3 GLY B 140      14.010  17.019  27.981  1.00 23.65           H
ATOM   2770  N   PHE B 141      12.471  19.150  28.193  1.00 20.35           N
ATOM   2771  CA  PHE B 141      11.216  19.836  28.456  1.00 23.96           C
ATOM   2772  C   PHE B 141       9.997  18.975  28.135  1.00 26.17           C
ATOM   2773  O   PHE B 141       8.917  19.527  27.929  1.00 27.80           O
ATOM   2774  CB  PHE B 141      11.110  21.109  27.615  1.00 23.99           C
ATOM   2775  CG  PHE B 141      12.105  22.158  27.939  1.00 21.94           C
ATOM   2776  CD1 PHE B 141      11.824  23.114  28.875  1.00 24.30           C
ATOM   2777  CD2 PHE B 141      13.293  22.233  27.244  1.00 21.61           C
ATOM   2778  CE1 PHE B 141      12.747  24.127  29.155  1.00 33.23           C
ATOM   2779  CE2 PHE B 141      14.222  23.230  27.511  1.00 21.68           C
ATOM   2780  CZ  PHE B 141      13.950  24.183  28.460  1.00 22.03           C
ATOM   2781  H   PHE B 141      12.712  19.204  27.369  1.00 24.42           H
ATOM   2782  HA  PHE B 141      11.176  20.085  29.393  1.00 28.76           H
ATOM   2783  HB2 PHE B 141      11.227  20.872  26.682  1.00 28.79           H
ATOM   2784  HB3 PHE B 141      10.228  21.492  27.745  1.00 28.79           H
ATOM   2785  HD1 PHE B 141      11.019  23.082  29.340  1.00 29.16           H
ATOM   2786  HD2 PHE B 141      13.485  21.593  26.596  1.00 25.93           H
ATOM   2787  HE1 PHE B 141      12.555  24.766  29.803  1.00 39.88           H
ATOM   2788  HE2 PHE B 141      15.024  23.257  27.041  1.00 26.01           H
ATOM   2789  HZ  PHE B 141      14.570  24.850  28.646  1.00 26.44           H
ATOM   2790  N   GLY B 142      10.160  17.655  28.032  1.00 23.19           N
ATOM   2791  CA  GLY B 142       9.065  16.753  27.713  1.00 29.16           C
ATOM   2792  C   GLY B 142       8.079  16.530  28.858  1.00 31.12           C
ATOM   2793  O   GLY B 142       8.167  17.118  29.940  1.00 25.57           O
ATOM   2794  H   GLY B 142      10.912  17.255  28.146  1.00 27.82           H
ATOM   2795  HA2 GLY B 142       8.573  17.108  26.957  1.00 34.99           H
ATOM   2796  HA3 GLY B 142       9.429  15.891  27.458  1.00 34.99           H
ATOM   2797  N   ARG B 143       7.115  15.648  28.601  1.00 25.28           N
ATOM   2798  CA  ARG B 143       6.020  15.479  29.542  1.00 22.40           C
ATOM   2799  C   ARG B 143       6.526  15.024  30.903  1.00 21.75           C
ATOM   2800  O   ARG B 143       7.502  14.276  31.008  1.00 29.63           O
ATOM   2801  CB  ARG B 143       5.019  14.471  29.016  1.00 31.44           C
ATOM   2802  CG  ARG B 143       4.443  14.866  27.686  1.00 31.87           C
ATOM   2803  CD  ARG B 143       3.411  13.849  27.248  1.00 32.83           C
ATOM   2804  NE  ARG B 143       2.933  14.099  25.898  1.00 39.77           N
ATOM   2805  CZ  ARG B 143       1.793  13.627  25.403  1.00 45.32           C
ATOM   2806  NH1 ARG B 143       0.979  12.872  26.148  1.00 38.96           N
ATOM   2807  NH2 ARG B 143       1.466  13.924  24.151  1.00 47.90           N1+
ATOM   2808  H   ARG B 143       7.074  15.146  27.904  1.00 30.33           H
ATOM   2809  HA  ARG B 143       5.564  16.327  29.656  1.00 26.89           H
ATOM   2810  HB2 ARG B 143       5.459  13.613  28.909  1.00 37.73           H
ATOM   2811  HB3 ARG B 143       4.287  14.392  29.648  1.00 37.73           H
ATOM   2812  HG2 ARG B 143       4.011  15.731  27.763  1.00 38.24           H
ATOM   2813  HG3 ARG B 143       5.149  14.895  27.022  1.00 38.24           H
ATOM   2814  HD2 ARG B 143       3.808  12.965  27.269  1.00 39.40           H
ATOM   2815  HD3 ARG B 143       2.651  13.888  27.850  1.00 39.40           H
ATOM   2816  HE  ARG B 143       3.421  14.586  25.384  1.00 47.72           H
ATOM   2817 HH11 ARG B 143       1.192  12.680  26.959  1.00 46.75           H
ATOM   2818 HH12 ARG B 143       0.243  12.574  25.815  1.00 46.75           H
ATOM   2819 HH21 ARG B 143       1.989  14.411  23.673  1.00 57.48           H
ATOM   2820 HH22 ARG B 143       0.730  13.628  23.817  1.00 57.48           H
ATOM   2821  N   THR B 144       5.843  15.472  31.960  1.00 19.90           N
ATOM   2822  CA  THR B 144       6.177  15.054  33.316  1.00 29.93           C
ATOM   2823  C   THR B 144       5.313  13.896  33.794  1.00 25.79           C
ATOM   2824  O   THR B 144       5.598  13.328  34.852  1.00 31.74           O
ATOM   2825  CB  THR B 144       6.067  16.239  34.290  1.00 29.82           C
ATOM   2826  OG1 THR B 144       4.737  16.741  34.306  1.00 33.18           O
ATOM   2827  CG2 THR B 144       6.981  17.358  33.850  1.00 28.91           C
ATOM   2828  H   THR B 144       5.182  16.020  31.914  1.00 23.88           H
ATOM   2829  HA  THR B 144       7.099  14.753  33.326  1.00 35.91           H
ATOM   2830  HB  THR B 144       6.323  15.958  35.182  1.00 35.78           H
ATOM   2831  HG1 THR B 144       4.681  17.388  34.839  1.00 39.81           H
ATOM   2832 HG21 THR B 144       6.911  18.104  34.465  1.00 34.69           H
ATOM   2833 HG22 THR B 144       7.900  17.048  33.835  1.00 34.69           H
ATOM   2834 HG23 THR B 144       6.735  17.657  32.961  1.00 34.69           H
ATOM   2835  N   HIS B 145       4.281  13.539  33.026  1.00 36.87           N
ATOM   2836  CA  HIS B 145       3.521  12.299  33.162  1.00 28.31           C
ATOM   2837  C   HIS B 145       3.142  11.844  31.766  1.00 25.19           C
ATOM   2838  O   HIS B 145       3.103  12.642  30.820  1.00 33.84           O
ATOM   2839  CB  HIS B 145       2.263  12.479  34.022  1.00 32.70           C
ATOM   2840  CG  HIS B 145       2.554  12.973  35.401  1.00 42.75           C
ATOM   2841  ND1 HIS B 145       2.358  14.288  35.780  1.00 37.56           N
ATOM   2842  CD2 HIS B 145       3.078  12.340  36.482  1.00 45.49           C
ATOM   2843  CE1 HIS B 145       2.724  14.435  37.044  1.00 42.71           C
ATOM   2844  NE2 HIS B 145       3.162  13.270  37.494  1.00 47.78           N
ATOM   2845  H   HIS B 145       3.989  14.032  32.385  1.00 44.25           H
ATOM   2846  HA  HIS B 145       4.079  11.618  33.568  1.00 33.97           H
ATOM   2847  HB2 HIS B 145       1.812  11.624  34.101  1.00 39.24           H
ATOM   2848  HB3 HIS B 145       1.678  13.122  33.592  1.00 39.24           H
ATOM   2849  HD2 HIS B 145       3.319  11.443  36.534  1.00 54.59           H
ATOM   2850  HE1 HIS B 145       2.680  15.224  37.534  1.00 51.25           H
ATOM   2851  HE2 HIS B 145       3.455  13.118  38.288  1.00 57.33           H
ATOM   2852  N   GLU B 147       2.872  10.546  31.645  1.00 25.76           N
ATOM   2853  CA  GLU B 147       2.624   9.942  30.334  1.00 29.53           C
ATOM   2854  C   GLU B 147       1.558  10.699  29.556  1.00 36.40           C
ATOM   2855  O   GLU B 147       1.733  10.996  28.367  1.00 39.05           O
ATOM   2856  CB  GLU B 147       2.214   8.466  30.491  1.00 38.60           C
ATOM   2857  CG  GLU B 147       2.341   7.621  29.206  1.00 35.28           C
ATOM   2858  CD  GLU B 147       1.934   6.150  29.365  1.00 43.06           C
ATOM   2859  OE1 GLU B 147       2.391   5.464  30.315  1.00 26.81           O
ATOM   2860  OE2 GLU B 147       1.149   5.679  28.510  1.00 54.52           O1-
ATOM   2861  H   GLU B 147       2.825   9.994  32.303  1.00 30.91           H
ATOM   2862  HA  GLU B 147       3.445   9.969  29.818  1.00 35.43           H
ATOM   2863  HB2 GLU B 147       2.778   8.058  31.167  1.00 46.32           H
ATOM   2864  HB3 GLU B 147       1.288   8.431  30.775  1.00 46.32           H
ATOM   2865  HG2 GLU B 147       1.774   8.011  28.522  1.00 42.34           H
ATOM   2866  HG3 GLU B 147       3.266   7.641  28.912  1.00 42.34           H
ATOM   2867  N   LYS B 148       0.439  11.026  30.205  1.00 41.04           N
ATOM   2868  CA  LYS B 148      -0.658  11.696  29.513  1.00 49.40           C
ATOM   2869  C   LYS B 148      -0.675  13.200  29.733  1.00 37.51           C
ATOM   2870  O   LYS B 148      -1.578  13.867  29.220  1.00 48.19           O
ATOM   2871  CB  LYS B 148      -2.010  11.120  29.946  1.00 42.84           C
ATOM   2872  CG  LYS B 148      -1.954   9.687  30.435  1.00 53.00           C
ATOM   2873  CD  LYS B 148      -3.321   8.989  30.513  1.00 52.27           C
ATOM   2874  CE  LYS B 148      -3.702   8.328  29.182  1.00 64.89           C
ATOM   2875  NZ  LYS B 148      -2.656   7.383  28.645  1.00 72.93           N1+
ATOM   2876  H   LYS B 148       0.293  10.872  31.039  1.00 49.25           H
ATOM   2877  HA  LYS B 148      -0.563  11.540  28.560  1.00 59.28           H
ATOM   2878  HB2 LYS B 148      -2.363  11.663  30.668  1.00 51.41           H
ATOM   2879  HB3 LYS B 148      -2.617  11.148  29.189  1.00 51.41           H
ATOM   2880  HG2 LYS B 148      -1.395   9.174  29.830  1.00 63.60           H
ATOM   2881  HG3 LYS B 148      -1.567   9.678  31.324  1.00 63.60           H
ATOM   2882  HD2 LYS B 148      -3.289   8.300  31.195  1.00 62.72           H
ATOM   2883  HD3 LYS B 148      -4.002   9.644  30.731  1.00 62.72           H
ATOM   2884  HE2 LYS B 148      -4.520   7.823  29.307  1.00 77.87           H
ATOM   2885  HE3 LYS B 148      -3.842   9.021  28.519  1.00 77.87           H
ATOM   2886  HZ1 LYS B 148      -2.931   7.032  27.875  1.00 87.51           H
ATOM   2887  HZ2 LYS B 148      -1.893   7.820  28.507  1.00 87.51           H
ATOM   2888  HZ3 LYS B 148      -2.512   6.726  29.228  1.00 87.51           H
ATOM   2889  N   GLY B 149       0.281  13.744  30.491  1.00 37.44           N
ATOM   2890  CA  GLY B 149       0.343  15.168  30.757  1.00 36.65           C
ATOM   2891  C   GLY B 149       0.892  15.978  29.588  1.00 44.28           C
ATOM   2892  O   GLY B 149       1.174  15.478  28.500  1.00 41.38           O
ATOM   2893  H   GLY B 149       0.912  13.295  30.865  1.00 44.93           H
ATOM   2894  HA2 GLY B 149      -0.547  15.494  30.962  1.00 43.97           H
ATOM   2895  HA3 GLY B 149       0.910  15.325  31.528  1.00 43.97           H
ATOM   2896  N   ARG B 150       1.066  17.268  29.832  1.00 42.56           N
ATOM   2897  CA  ARG B 150       1.586  18.165  28.815  1.00 47.71           C
ATOM   2898  C   ARG B 150       3.080  18.403  29.035  1.00 38.84           C
ATOM   2899  O   ARG B 150       3.675  17.952  30.015  1.00 40.35           O
ATOM   2900  CB  ARG B 150       0.789  19.482  28.804  1.00 54.32           C
ATOM   2901  CG  ARG B 150       0.904  20.357  30.088  1.00 67.58           C
ATOM   2902  CD  ARG B 150      -0.451  21.022  30.558  1.00 79.47           C
ATOM   2903  NE  ARG B 150      -1.304  21.457  29.449  1.00 92.92           N
ATOM   2904  CZ  ARG B 150      -2.441  20.869  29.066  1.00 93.91           C
ATOM   2905  NH1 ARG B 150      -3.109  21.367  28.028  1.00 97.36           N
ATOM   2906  NH2 ARG B 150      -2.927  19.802  29.701  1.00 77.52           N1+
ATOM   2907  H   ARG B 150       0.889  17.650  30.582  1.00 51.07           H
ATOM   2908  HA  ARG B 150       1.478  17.747  27.946  1.00 57.25           H
ATOM   2909  HB2 ARG B 150       1.099  20.020  28.059  1.00 65.18           H
ATOM   2910  HB3 ARG B 150      -0.149  19.271  28.681  1.00 65.18           H
ATOM   2911  HG2 ARG B 150       1.226  19.801  30.814  1.00 81.10           H
ATOM   2912  HG3 ARG B 150       1.539  21.072  29.919  1.00 81.10           H
ATOM   2913  HD2 ARG B 150      -0.951  20.378  31.083  1.00 95.36           H
ATOM   2914  HD3 ARG B 150      -0.247  21.801  31.099  1.00 95.36           H
ATOM   2915  HE  ARG B 150      -1.051  22.150  29.006  1.00111.51           H
ATOM   2916 HH11 ARG B 150      -2.807  22.057  27.614  1.00116.83           H
ATOM   2917 HH12 ARG B 150      -3.846  21.002  27.775  1.00116.83           H
ATOM   2918 HH21 ARG B 150      -2.502  19.470  30.371  1.00 93.02           H
ATOM   2919 HH22 ARG B 150      -3.662  19.442  29.437  1.00 93.02           H
ATOM   2920  N   GLN B 151       3.689  19.101  28.082  1.00 33.81           N
ATOM   2921  CA  GLN B 151       5.107  19.403  28.139  1.00 37.24           C
ATOM   2922  C   GLN B 151       5.424  20.210  29.394  1.00 34.75           C
ATOM   2923  O   GLN B 151       4.567  20.896  29.957  1.00 37.33           O
ATOM   2924  CB  GLN B 151       5.524  20.193  26.910  1.00 37.01           C
ATOM   2925  CG  GLN B 151       5.161  19.507  25.600  1.00 39.43           C
ATOM   2926  CD  GLN B 151       6.247  18.597  25.104  1.00 44.58           C
ATOM   2927  OE1 GLN B 151       5.995  17.450  24.731  1.00 49.18           O
ATOM   2928  NE2 GLN B 151       7.475  19.117  25.064  1.00 37.94           N
ATOM   2929  H   GLN B 151       3.294  19.412  27.384  1.00 40.58           H
ATOM   2930  HA  GLN B 151       5.616  18.578  28.165  1.00 44.68           H
ATOM   2931  HB2 GLN B 151       5.081  21.056  26.927  1.00 44.41           H
ATOM   2932  HB3 GLN B 151       6.486  20.315  26.927  1.00 44.41           H
ATOM   2933  HG2 GLN B 151       4.361  18.975  25.732  1.00 47.32           H
ATOM   2934  HG3 GLN B 151       5.003  20.183  24.922  1.00 47.32           H
ATOM   2935 HE21 GLN B 151       7.607  19.929  25.313  1.00 45.53           H
ATOM   2936 HE22 GLN B 151       8.135  18.639  24.788  1.00 45.53           H
ATOM   2937  N   SER B 152       6.672  20.113  29.839  1.00 33.57           N
ATOM   2938  CA  SER B 152       7.132  20.894  30.972  1.00 25.08           C
ATOM   2939  C   SER B 152       7.605  22.266  30.482  1.00 23.45           C
ATOM   2940  O   SER B 152       8.092  22.400  29.357  1.00 21.09           O
ATOM   2941  CB  SER B 152       8.241  20.142  31.696  1.00 26.90           C
ATOM   2942  OG  SER B 152       8.777  20.893  32.769  1.00 36.26           O
ATOM   2943  H   SER B 152       7.271  19.599  29.499  1.00 40.28           H
ATOM   2944  HA  SER B 152       6.398  21.028  31.592  1.00 30.10           H
ATOM   2945  HB2 SER B 152       7.879  19.313  32.045  1.00 32.28           H
ATOM   2946  HB3 SER B 152       8.952  19.950  31.064  1.00 32.28           H
ATOM   2947  HG  SER B 152       9.098  21.615  32.483  1.00 43.51           H
ATOM   2948  N   THR B 153       7.406  23.294  31.301  1.00 17.76           N
ATOM   2949  CA  THR B 153       7.953  24.607  30.981  1.00 26.85           C
ATOM   2950  C   THR B 153       9.351  24.759  31.540  1.00 22.76           C
ATOM   2951  O   THR B 153      10.074  25.685  31.150  1.00 25.37           O
ATOM   2952  CB  THR B 153       7.086  25.745  31.545  1.00 34.18           C
ATOM   2953  OG1 THR B 153       6.683  25.441  32.886  1.00 31.84           O
ATOM   2954  CG2 THR B 153       5.879  25.962  30.711  1.00 28.25           C
ATOM   2955  H   THR B 153       6.964  23.259  32.037  1.00 21.31           H
ATOM   2956  HA  THR B 153       7.998  24.708  30.017  1.00 32.22           H
ATOM   2957  HB  THR B 153       7.602  26.566  31.547  1.00 41.02           H
ATOM   2958  HG1 THR B 153       6.209  26.064  33.192  1.00 38.20           H
ATOM   2959 HG21 THR B 153       5.345  26.682  31.081  1.00 33.90           H
ATOM   2960 HG22 THR B 153       6.139  26.196  29.806  1.00 33.90           H
ATOM   2961 HG23 THR B 153       5.343  25.153  30.686  1.00 33.90           H
ATOM   2962  N   ARG B 154       9.711  23.873  32.460  1.00 22.31           N
ATOM   2963  CA  ARG B 154      11.011  23.833  33.106  1.00 20.05           C
ATOM   2964  C   ARG B 154      11.825  22.675  32.553  1.00 25.40           C
ATOM   2965  O   ARG B 154      11.353  21.529  32.506  1.00 22.26           O
ATOM   2966  CB  ARG B 154      10.863  23.681  34.623  1.00 16.71           C
ATOM   2967  CG  ARG B 154      10.157  24.834  35.280  1.00 38.97           C
ATOM   2968  CD  ARG B 154      10.920  26.121  35.071  1.00 30.09           C
ATOM   2969  NE  ARG B 154      10.315  27.209  35.806  1.00 33.09           N
ATOM   2970  CZ  ARG B 154      10.947  28.011  36.657  1.00 31.00           C
ATOM   2971  NH1 ARG B 154      12.239  27.887  36.915  1.00 34.00           N
ATOM   2972  NH2 ARG B 154      10.261  28.966  37.247  1.00 32.47           N1+
ATOM   2973  H   ARG B 154       9.186  23.252  32.739  1.00 26.78           H
ATOM   2974  HA  ARG B 154      11.488  24.658  32.924  1.00 24.06           H
ATOM   2975  HB2 ARG B 154      10.353  22.876  34.808  1.00 20.05           H
ATOM   2976  HB3 ARG B 154      11.746  23.609  35.018  1.00 20.05           H
ATOM   2977  HG2 ARG B 154       9.274  24.936  34.892  1.00 46.76           H
ATOM   2978  HG3 ARG B 154      10.090  24.670  36.234  1.00 46.76           H
ATOM   2979  HD2 ARG B 154      11.831  26.009  35.385  1.00 36.10           H
ATOM   2980  HD3 ARG B 154      10.914  26.349  34.128  1.00 36.10           H
ATOM   2981  HE  ARG B 154       9.475  27.349  35.683  1.00 39.71           H
ATOM   2982 HH11 ARG B 154      12.697  27.268  36.531  1.00 40.80           H
ATOM   2983 HH12 ARG B 154      12.621  28.422  37.469  1.00 40.80           H
ATOM   2984 HH21 ARG B 154       9.421  29.054  37.086  1.00 38.97           H
ATOM   2985 HH22 ARG B 154      10.650  29.495  37.802  1.00 38.97           H
ATOM   2986  N   LEU B 155      13.049  22.987  32.149  1.00 27.56           N
ATOM   2987  CA  LEU B 155      14.013  21.971  31.798  1.00 20.67           C
ATOM   2988  C   LEU B 155      14.282  21.060  32.989  1.00 20.93           C
ATOM   2989  O   LEU B 155      14.628  21.525  34.077  1.00 13.48           O
ATOM   2990  CB  LEU B 155      15.309  22.619  31.346  1.00 21.71           C
ATOM   2991  CG  LEU B 155      16.447  21.629  31.076  1.00 26.21           C
ATOM   2992  CD1 LEU B 155      16.015  20.631  29.991  1.00 19.35           C
ATOM   2993  CD2 LEU B 155      17.678  22.404  30.666  1.00 17.26           C
ATOM   2994  H   LEU B 155      13.344  23.791  32.072  1.00 33.07           H
ATOM   2995  HA  LEU B 155      13.667  21.432  31.069  1.00 24.80           H
ATOM   2996  HB2 LEU B 155      15.143  23.108  30.526  1.00 26.05           H
ATOM   2997  HB3 LEU B 155      15.608  23.230  32.037  1.00 26.05           H
ATOM   2998  HG  LEU B 155      16.648  21.136  31.887  1.00 31.45           H
ATOM   2999 HD11 LEU B 155      16.741  20.009  29.826  1.00 23.21           H
ATOM   3000 HD12 LEU B 155      15.231  20.151  30.299  1.00 23.21           H
ATOM   3001 HD13 LEU B 155      15.807  21.119  29.179  1.00 23.21           H
ATOM   3002 HD21 LEU B 155      18.401  21.780  30.494  1.00 20.71           H
ATOM   3003 HD22 LEU B 155      17.479  22.910  29.863  1.00 20.71           H
ATOM   3004 HD23 LEU B 155      17.925  23.007  31.385  1.00 20.71           H
ATOM   3005  N   LYS B 156      14.155  19.751  32.775  1.00 22.00           N
ATOM   3006  CA  LYS B 156      14.401  18.804  33.847  1.00 21.09           C
ATOM   3007  C   LYS B 156      15.509  17.816  33.481  1.00 22.57           C
ATOM   3008  O   LYS B 156      15.916  17.680  32.326  1.00 21.77           O
ATOM   3009  CB  LYS B 156      13.096  18.068  34.212  1.00 26.10           C
ATOM   3010  CG  LYS B 156      11.994  19.017  34.808  1.00 28.10           C
ATOM   3011  CD  LYS B 156      10.704  18.304  35.108  1.00 25.41           C
ATOM   3012  CE  LYS B 156      10.835  17.374  36.327  1.00 28.22           C
ATOM   3013  NZ  LYS B 156       9.881  16.225  36.268  1.00 30.44           N1+
ATOM   3014  H   LYS B 156      13.930  19.393  32.025  1.00 26.40           H
ATOM   3015  HA  LYS B 156      14.692  19.293  34.632  1.00 25.31           H
ATOM   3016  HB2 LYS B 156      12.733  17.656  33.412  1.00 31.32           H
ATOM   3017  HB3 LYS B 156      13.293  17.387  34.874  1.00 31.32           H
ATOM   3018  HG2 LYS B 156      12.324  19.400  35.636  1.00 33.72           H
ATOM   3019  HG3 LYS B 156      11.805  19.721  34.168  1.00 33.72           H
ATOM   3020  HD2 LYS B 156      10.015  18.959  35.299  1.00 30.50           H
ATOM   3021  HD3 LYS B 156      10.451  17.765  34.342  1.00 30.50           H
ATOM   3022  HE2 LYS B 156      11.736  17.017  36.359  1.00 33.86           H
ATOM   3023  HE3 LYS B 156      10.648  17.880  37.134  1.00 33.86           H
ATOM   3024  HZ1 LYS B 156       9.982  15.708  36.986  1.00 36.53           H
ATOM   3025  HZ2 LYS B 156       9.044  16.525  36.244  1.00 36.53           H
ATOM   3026  HZ3 LYS B 156      10.035  15.739  35.538  1.00 36.53           H
ATOM   3027  N   MET B 157      15.998  17.134  34.505  1.00 22.11           N
ATOM   3028  CA  MET B 157      17.019  16.117  34.370  1.00 28.74           C
ATOM   3029  C   MET B 157      16.674  14.962  35.282  1.00 16.76           C
ATOM   3030  O   MET B 157      15.971  15.125  36.269  1.00 19.68           O
ATOM   3031  CB  MET B 157      18.393  16.623  34.787  1.00 21.52           C
ATOM   3032  CG  MET B 157      18.381  17.120  36.211  1.00 23.43           C
ATOM   3033  SD  MET B 157      19.926  16.960  37.070  1.00 37.05           S
ATOM   3034  CE  MET B 157      19.868  15.207  37.375  1.00 25.82           C
ATOM   3035  H   MET B 157      15.742  17.251  35.318  1.00 26.53           H
ATOM   3036  HA  MET B 157      17.062  15.811  33.450  1.00 34.49           H
ATOM   3037  HB2 MET B 157      19.035  15.898  34.722  1.00 25.83           H
ATOM   3038  HB3 MET B 157      18.654  17.357  34.210  1.00 25.83           H
ATOM   3039  HG2 MET B 157      18.143  18.060  36.208  1.00 28.12           H
ATOM   3040  HG3 MET B 157      17.717  16.617  36.708  1.00 28.12           H
ATOM   3041  HE1 MET B 157      20.669  14.944  37.855  1.00 30.98           H
ATOM   3042  HE2 MET B 157      19.083  15.005  37.907  1.00 30.98           H
ATOM   3043  HE3 MET B 157      19.823  14.740  36.526  1.00 30.98           H
ATOM   3044  N   LEU B 158      17.270  13.817  34.998  1.00 21.79           N
ATOM   3045  CA  LEU B 158      16.965  12.591  35.724  1.00 16.27           C
ATOM   3046  C   LEU B 158      18.150  11.648  35.615  1.00 19.82           C
ATOM   3047  O   LEU B 158      18.627  11.380  34.511  1.00 20.85           O
ATOM   3048  CB  LEU B 158      15.720  11.906  35.171  1.00 17.85           C
ATOM   3049  CG  LEU B 158      15.485  10.512  35.751  1.00 22.21           C
ATOM   3050  CD1 LEU B 158      15.193  10.592  37.209  1.00 19.27           C
ATOM   3051  CD2 LEU B 158      14.352   9.922  35.068  1.00 18.68           C
ATOM   3052  H   LEU B 158      17.863  13.719  34.382  1.00 26.14           H
ATOM   3053  HA  LEU B 158      16.816  12.795  36.660  1.00 19.53           H
ATOM   3054  HB2 LEU B 158      14.944  12.449  35.378  1.00 21.41           H
ATOM   3055  HB3 LEU B 158      15.813  11.816  34.209  1.00 21.41           H
ATOM   3056  HG  LEU B 158      16.267   9.955  35.612  1.00 26.65           H
ATOM   3057 HD11 LEU B 158      15.048   9.696  37.551  1.00 23.12           H
ATOM   3058 HD12 LEU B 158      15.949  11.001  37.660  1.00 23.12           H
ATOM   3059 HD13 LEU B 158      14.397  11.130  37.342  1.00 23.12           H
ATOM   3060 HD21 LEU B 158      14.193   9.036  35.429  1.00 22.41           H
ATOM   3061 HD22 LEU B 158      13.572  10.482  35.209  1.00 22.41           H
ATOM   3062 HD23 LEU B 158      14.551   9.863  34.121  1.00 22.41           H
ATOM   3063  N   GLU B 159      18.611  11.150  36.753  1.00 21.19           N
ATOM   3064  CA  GLU B 159      19.579  10.060  36.796  1.00 33.48           C
ATOM   3065  C   GLU B 159      18.867   8.741  36.467  1.00 22.73           C
ATOM   3066  O   GLU B 159      17.886   8.377  37.126  1.00 24.03           O
ATOM   3067  CB  GLU B 159      20.230  10.036  38.179  1.00 25.67           C
ATOM   3068  CG  GLU B 159      21.531   9.282  38.265  1.00 36.87           C
ATOM   3069  CD  GLU B 159      22.322   9.608  39.525  1.00 50.44           C
ATOM   3070  OE1 GLU B 159      21.880  10.489  40.296  1.00 48.04           O
ATOM   3071  OE2 GLU B 159      23.393   8.988  39.737  1.00 50.91           O1-
ATOM   3072  H   GLU B 159      18.374  11.431  37.531  1.00 25.42           H
ATOM   3073  HA  GLU B 159      20.269  10.213  36.133  1.00 40.18           H
ATOM   3074  HB2 GLU B 159      20.405  10.950  38.453  1.00 30.80           H
ATOM   3075  HB3 GLU B 159      19.612   9.624  38.803  1.00 30.80           H
ATOM   3076  HG2 GLU B 159      21.344   8.330  38.266  1.00 44.24           H
ATOM   3077  HG3 GLU B 159      22.080   9.511  37.498  1.00 44.24           H
ATOM   3078  N   VAL B 160      19.329   8.047  35.432  1.00 19.11           N
ATOM   3079  CA  VAL B 160      18.726   6.789  34.995  1.00 23.06           C
ATOM   3080  C   VAL B 160      19.787   5.692  35.028  1.00 20.69           C
ATOM   3081  O   VAL B 160      20.785   5.762  34.297  1.00 21.69           O
ATOM   3082  CB  VAL B 160      18.097   6.882  33.597  1.00 16.99           C
ATOM   3083  CG1 VAL B 160      16.785   7.561  33.676  1.00 16.76           C
ATOM   3084  CG2 VAL B 160      19.020   7.583  32.636  1.00 23.39           C
ATOM   3085  H   VAL B 160      20.004   8.288  34.957  1.00 22.93           H
ATOM   3086  HA  VAL B 160      18.025   6.544  35.620  1.00 27.67           H
ATOM   3087  HB  VAL B 160      17.947   5.985  33.262  1.00 20.39           H
ATOM   3088 HG11 VAL B 160      16.402   7.611  32.786  1.00 20.12           H
ATOM   3089 HG12 VAL B 160      16.201   7.051  34.259  1.00 20.12           H
ATOM   3090 HG13 VAL B 160      16.912   8.454  34.033  1.00 20.12           H
ATOM   3091 HG21 VAL B 160      18.595   7.626  31.765  1.00 28.07           H
ATOM   3092 HG22 VAL B 160      19.194   8.480  32.963  1.00 28.07           H
ATOM   3093 HG23 VAL B 160      19.850   7.085  32.576  1.00 28.07           H
ATOM   3094  N   PRO B 161      19.616   4.659  35.840  1.00 19.63           N
ATOM   3095  CA  PRO B 161      20.522   3.504  35.781  1.00 18.41           C
ATOM   3096  C   PRO B 161      20.612   2.896  34.384  1.00 18.16           C
ATOM   3097  O   PRO B 161      19.625   2.816  33.646  1.00 18.68           O
ATOM   3098  CB  PRO B 161      19.899   2.535  36.784  1.00 23.03           C
ATOM   3099  CG  PRO B 161      19.152   3.422  37.726  1.00 27.40           C
ATOM   3100  CD  PRO B 161      18.636   4.540  36.929  1.00 24.01           C
ATOM   3101  HA  PRO B 161      21.409   3.754  36.082  1.00 22.09           H
ATOM   3102  HB2 PRO B 161      19.296   1.928  36.326  1.00 27.63           H
ATOM   3103  HB3 PRO B 161      20.597   2.046  37.247  1.00 27.63           H
ATOM   3104  HG2 PRO B 161      18.421   2.925  38.125  1.00 32.88           H
ATOM   3105  HG3 PRO B 161      19.756   3.745  38.412  1.00 32.88           H
ATOM   3106  HD2 PRO B 161      17.759   4.327  36.574  1.00 28.81           H
ATOM   3107  HD3 PRO B 161      18.618   5.353  37.459  1.00 28.81           H
ATOM   3108  N   TYR B 162      21.836   2.513  34.014  1.00 23.93           N
ATOM   3109  CA  TYR B 162      22.045   1.598  32.895  1.00 24.43           C
ATOM   3110  C   TYR B 162      21.333   0.290  33.211  1.00 25.20           C
ATOM   3111  O   TYR B 162      21.296  -0.144  34.367  1.00 31.68           O
ATOM   3112  CB  TYR B 162      23.556   1.377  32.654  1.00 22.60           C
ATOM   3113  CG  TYR B 162      24.220   2.515  31.912  1.00 20.53           C
ATOM   3114  CD1 TYR B 162      23.955   2.698  30.585  1.00 16.43           C
ATOM   3115  CD2 TYR B 162      25.067   3.435  32.543  1.00 21.18           C
ATOM   3116  CE1 TYR B 162      24.488   3.716  29.880  1.00 19.71           C
ATOM   3117  CE2 TYR B 162      25.637   4.486  31.827  1.00 17.98           C
ATOM   3118  CZ  TYR B 162      25.329   4.616  30.488  1.00 19.99           C
ATOM   3119  OH  TYR B 162      25.838   5.621  29.694  1.00 18.89           O
ATOM   3120  H   TYR B 162      22.561   2.770  34.396  1.00 28.71           H
ATOM   3121  HA  TYR B 162      21.655   1.974  32.090  1.00 29.31           H
ATOM   3122  HB2 TYR B 162      24.000   1.282  33.511  1.00 27.12           H
ATOM   3123  HB3 TYR B 162      23.676   0.570  32.130  1.00 27.12           H
ATOM   3124  HD1 TYR B 162      23.383   2.105  30.155  1.00 19.72           H
ATOM   3125  HD2 TYR B 162      25.260   3.337  33.448  1.00 25.42           H
ATOM   3126  HE1 TYR B 162      24.291   3.806  28.975  1.00 23.65           H
ATOM   3127  HE2 TYR B 162      26.204   5.094  32.245  1.00 21.57           H
ATOM   3128  HH  TYR B 162      26.339   6.120  30.148  1.00 22.67           H
ATOM   3129  N   VAL B 163      20.681  -0.286  32.202  1.00 30.51           N
ATOM   3130  CA  VAL B 163      19.901  -1.516  32.352  1.00 31.93           C
ATOM   3131  C   VAL B 163      20.530  -2.660  31.561  1.00 27.84           C
ATOM   3132  O   VAL B 163      20.774  -2.535  30.356  1.00 32.64           O
ATOM   3133  CB  VAL B 163      18.453  -1.314  31.893  1.00 24.06           C
ATOM   3134  CG1 VAL B 163      17.740  -2.662  31.809  1.00 30.02           C
ATOM   3135  CG2 VAL B 163      17.752  -0.391  32.844  1.00 27.28           C
ATOM   3136  H   VAL B 163      20.676   0.025  31.400  1.00 36.61           H
ATOM   3137  HA  VAL B 163      19.887  -1.770  33.288  1.00 38.32           H
ATOM   3138  HB  VAL B 163      18.447  -0.909  31.012  1.00 28.87           H
ATOM   3139 HG11 VAL B 163      16.826  -2.517  31.517  1.00 36.02           H
ATOM   3140 HG12 VAL B 163      18.205  -3.226  31.171  1.00 36.02           H
ATOM   3141 HG13 VAL B 163      17.746  -3.077  32.685  1.00 36.02           H
ATOM   3142 HG21 VAL B 163      16.837  -0.268  32.548  1.00 32.73           H
ATOM   3143 HG22 VAL B 163      17.763  -0.784  33.731  1.00 32.73           H
ATOM   3144 HG23 VAL B 163      18.214   0.462  32.854  1.00 32.73           H
ATOM   3145  N   ASP B 164      20.687  -3.806  32.221  1.00 39.61           N
ATOM   3146  CA  ASP B 164      21.253  -4.992  31.586  1.00 32.90           C
ATOM   3147  C   ASP B 164      20.598  -5.242  30.237  1.00 29.37           C
ATOM   3148  O   ASP B 164      19.366  -5.290  30.116  1.00 27.46           O
ATOM   3149  CB  ASP B 164      21.074  -6.212  32.500  1.00 40.73           C
ATOM   3150  CG  ASP B 164      21.608  -7.516  31.868  1.00 43.30           C
ATOM   3151  OD1 ASP B 164      22.827  -7.780  31.963  1.00 48.80           O
ATOM   3152  OD2 ASP B 164      20.815  -8.262  31.262  1.00 32.86           O1-
ATOM   3153  H   ASP B 164      20.472  -3.921  33.045  1.00 47.53           H
ATOM   3154  HA  ASP B 164      22.203  -4.857  31.443  1.00 39.48           H
ATOM   3155  HB2 ASP B 164      21.557  -6.060  33.327  1.00 48.88           H
ATOM   3156  HB3 ASP B 164      20.129  -6.333  32.684  1.00 48.88           H
ATOM   3157  N   ARG B 165      21.445  -5.429  29.227  1.00 32.47           N
ATOM   3158  CA  ARG B 165      20.964  -5.582  27.861  1.00 28.17           C
ATOM   3159  C   ARG B 165      19.979  -6.750  27.738  1.00 35.82           C
ATOM   3160  O   ARG B 165      18.972  -6.662  27.015  1.00 33.52           O
ATOM   3161  CB  ARG B 165      22.165  -5.753  26.930  1.00 27.75           C
ATOM   3162  CG  ARG B 165      21.777  -5.656  25.497  1.00 26.64           C
ATOM   3163  CD  ARG B 165      22.938  -5.349  24.584  1.00 26.84           C
ATOM   3164  NE  ARG B 165      22.356  -5.030  23.296  1.00 28.89           N
ATOM   3165  CZ  ARG B 165      22.028  -3.808  22.904  1.00 28.64           C
ATOM   3166  NH1 ARG B 165      22.281  -2.737  23.672  1.00 31.57           N
ATOM   3167  NH2 ARG B 165      21.465  -3.659  21.717  1.00 35.06           N1+
ATOM   3168  H   ARG B 165      22.300  -5.471  29.308  1.00 38.96           H
ATOM   3169  HA  ARG B 165      20.498  -4.772  27.600  1.00 33.80           H
ATOM   3170  HB2 ARG B 165      22.814  -5.055  27.115  1.00 33.30           H
ATOM   3171  HB3 ARG B 165      22.562  -6.625  27.078  1.00 33.30           H
ATOM   3172  HG2 ARG B 165      21.393  -6.503  25.218  1.00 31.96           H
ATOM   3173  HG3 ARG B 165      21.122  -4.948  25.396  1.00 31.96           H
ATOM   3174  HD2 ARG B 165      23.432  -4.582  24.912  1.00 32.20           H
ATOM   3175  HD3 ARG B 165      23.511  -6.127  24.494  1.00 32.20           H
ATOM   3176  HE  ARG B 165      22.214  -5.679  22.749  1.00 34.66           H
ATOM   3177 HH11 ARG B 165      22.639  -2.839  24.447  1.00 37.88           H
ATOM   3178 HH12 ARG B 165      22.070  -1.950  23.396  1.00 37.88           H
ATOM   3179 HH21 ARG B 165      21.318  -4.346  21.221  1.00 42.07           H
ATOM   3180 HH22 ARG B 165      21.265  -2.873  21.431  1.00 42.07           H
ATOM   3181  N   ASN B 166      20.241  -7.856  28.438  1.00 33.09           N
ATOM   3182  CA  ASN B 166      19.310  -8.979  28.372  1.00 37.58           C
ATOM   3183  C   ASN B 166      17.970  -8.632  29.027  1.00 29.76           C
ATOM   3184  O   ASN B 166      16.910  -8.876  28.448  1.00 31.14           O
ATOM   3185  CB  ASN B 166      19.921 -10.226  29.003  1.00 44.80           C
ATOM   3186  CG  ASN B 166      19.091 -11.447  28.747  1.00 42.82           C
ATOM   3187  OD1 ASN B 166      18.866 -11.815  27.595  1.00 51.90           O
ATOM   3188  ND2 ASN B 166      18.616 -12.084  29.816  1.00 45.72           N
ATOM   3189  H   ASN B 166      20.928  -7.978  28.941  1.00 39.71           H
ATOM   3190  HA  ASN B 166      19.135  -9.179  27.439  1.00 45.10           H
ATOM   3191  HB2 ASN B 166      20.803 -10.375  28.626  1.00 53.77           H
ATOM   3192  HB3 ASN B 166      19.985 -10.099  29.963  1.00 53.77           H
ATOM   3193 HD21 ASN B 166      18.135 -12.790  29.717  1.00 54.87           H
ATOM   3194 HD22 ASN B 166      18.792 -11.790  30.604  1.00 54.87           H
ATOM   3195  N   SER B 167      17.984  -8.036  30.218  1.00 30.55           N
ATOM   3196  CA  SER B 167      16.718  -7.639  30.830  1.00 25.44           C
ATOM   3197  C   SER B 167      15.998  -6.623  29.968  1.00 34.43           C
ATOM   3198  O   SER B 167      14.767  -6.661  29.834  1.00 36.92           O
ATOM   3199  CB  SER B 167      16.958  -7.061  32.215  1.00 34.31           C
ATOM   3200  OG  SER B 167      18.031  -7.760  32.831  1.00 35.97           O
ATOM   3201  H   SER B 167      18.687  -7.854  30.679  1.00 36.66           H
ATOM   3202  HA  SER B 167      16.148  -8.418  30.920  1.00 30.53           H
ATOM   3203  HB2 SER B 167      17.190  -6.123  32.136  1.00 41.17           H
ATOM   3204  HB3 SER B 167      16.157  -7.167  32.750  1.00 41.17           H
ATOM   3205  HG  SER B 167      18.174  -7.449  33.598  1.00 43.17           H
ATOM   3206  N   CYS B 168      16.751  -5.697  29.379  1.00 34.35           N
ATOM   3207  CA  CYS B 168      16.172  -4.774  28.409  1.00 30.79           C
ATOM   3208  C   CYS B 168      15.427  -5.530  27.305  1.00 34.11           C
ATOM   3209  O   CYS B 168      14.250  -5.261  27.032  1.00 30.58           O
ATOM   3210  CB  CYS B 168      17.298  -3.895  27.864  1.00 35.08           C
ATOM   3211  SG  CYS B 168      16.934  -2.788  26.513  1.00 40.48           S
ATOM   3212  H   CYS B 168      17.591  -5.584  29.521  1.00 41.23           H
ATOM   3213  HA  CYS B 168      15.535  -4.199  28.861  1.00 36.94           H
ATOM   3214  HB2 CYS B 168      17.627  -3.348  28.595  1.00 42.10           H
ATOM   3215  HB3 CYS B 168      18.011  -4.480  27.563  1.00 42.10           H
ATOM   3216  N   LYS B 169      16.082  -6.518  26.683  1.00 37.28           N
ATOM   3217  CA  LYS B 169      15.445  -7.221  25.570  1.00 33.68           C
ATOM   3218  C   LYS B 169      14.188  -7.935  26.033  1.00 33.60           C
ATOM   3219  O   LYS B 169      13.138  -7.861  25.382  1.00 30.25           O
ATOM   3220  CB  LYS B 169      16.422  -8.220  24.922  1.00 39.16           C
ATOM   3221  CG  LYS B 169      17.206  -7.670  23.706  1.00 43.59           C
ATOM   3222  CD  LYS B 169      18.598  -8.303  23.543  1.00 39.41           C
ATOM   3223  CE  LYS B 169      19.412  -7.601  22.417  1.00 44.19           C
ATOM   3224  NZ  LYS B 169      20.599  -8.367  21.886  1.00 42.86           N1+
ATOM   3225  H   LYS B 169      16.872  -6.791  26.881  1.00 44.74           H
ATOM   3226  HA  LYS B 169      15.189  -6.574  24.894  1.00 40.41           H
ATOM   3227  HB2 LYS B 169      17.071  -8.493  25.589  1.00 46.99           H
ATOM   3228  HB3 LYS B 169      15.920  -8.993  24.621  1.00 46.99           H
ATOM   3229  HG2 LYS B 169      16.700  -7.851  22.898  1.00 52.31           H
ATOM   3230  HG3 LYS B 169      17.324  -6.713  23.815  1.00 52.31           H
ATOM   3231  HD2 LYS B 169      19.090  -8.215  24.375  1.00 47.29           H
ATOM   3232  HD3 LYS B 169      18.500  -9.239  23.309  1.00 47.29           H
ATOM   3233  HE2 LYS B 169      18.817  -7.434  21.670  1.00 53.02           H
ATOM   3234  HE3 LYS B 169      19.743  -6.757  22.761  1.00 53.02           H
ATOM   3235  HZ1 LYS B 169      21.004  -7.896  21.250  1.00 51.43           H
ATOM   3236  HZ2 LYS B 169      21.178  -8.524  22.544  1.00 51.43           H
ATOM   3237  HZ3 LYS B 169      20.331  -9.144  21.545  1.00 51.43           H
ATOM   3238  N   LEU B 170      14.268  -8.620  27.165  1.00 37.68           N
ATOM   3239  CA  LEU B 170      13.103  -9.332  27.657  1.00 37.70           C
ATOM   3240  C   LEU B 170      11.955  -8.396  27.991  1.00 39.82           C
ATOM   3241  O   LEU B 170      10.787  -8.797  27.888  1.00 39.32           O
ATOM   3242  CB  LEU B 170      13.498 -10.138  28.876  1.00 33.49           C
ATOM   3243  CG  LEU B 170      14.622 -11.126  28.558  1.00 46.26           C
ATOM   3244  CD1 LEU B 170      14.895 -11.969  29.785  1.00 37.95           C
ATOM   3245  CD2 LEU B 170      14.309 -12.009  27.347  1.00 57.58           C
ATOM   3246  H   LEU B 170      14.970  -8.688  27.657  1.00 45.21           H
ATOM   3247  HA  LEU B 170      12.798  -9.949  26.974  1.00 45.24           H
ATOM   3248  HB2 LEU B 170      13.809  -9.537  29.570  1.00 40.19           H
ATOM   3249  HB3 LEU B 170      12.730 -10.643  29.188  1.00 40.19           H
ATOM   3250  HG  LEU B 170      15.429 -10.625  28.358  1.00 55.51           H
ATOM   3251 HD11 LEU B 170      15.608 -12.596  29.585  1.00 45.54           H
ATOM   3252 HD12 LEU B 170      15.161 -11.388  30.515  1.00 45.54           H
ATOM   3253 HD13 LEU B 170      14.088 -12.452  30.023  1.00 45.54           H
ATOM   3254 HD21 LEU B 170      15.054 -12.611  27.195  1.00 69.10           H
ATOM   3255 HD22 LEU B 170      13.504 -12.518  27.528  1.00 69.10           H
ATOM   3256 HD23 LEU B 170      14.177 -11.443  26.571  1.00 69.10           H
ATOM   3257  N   SER B 171      12.250  -7.157  28.404  1.00 34.28           N
ATOM   3258  CA  SER B 171      11.173  -6.282  28.844  1.00 31.17           C
ATOM   3259  C   SER B 171      10.391  -5.708  27.683  1.00 29.98           C
ATOM   3260  O   SER B 171       9.251  -5.267  27.875  1.00 35.47           O
ATOM   3261  CB  SER B 171      11.719  -5.136  29.689  1.00 33.91           C
ATOM   3262  OG  SER B 171      12.355  -4.172  28.868  1.00 30.61           O
ATOM   3263  H   SER B 171      13.038  -6.815  28.436  1.00 41.13           H
ATOM   3264  HA  SER B 171      10.559  -6.793  29.394  1.00 37.40           H
ATOM   3265  HB2 SER B 171      10.984  -4.714  30.162  1.00 40.69           H
ATOM   3266  HB3 SER B 171      12.364  -5.488  30.322  1.00 40.69           H
ATOM   3267  HG  SER B 171      12.992  -4.526  28.451  1.00 36.73           H
ATOM   3268  N   SER B 172      10.957  -5.743  26.492  1.00 26.10           N
ATOM   3269  CA  SER B 172      10.521  -4.908  25.389  1.00 33.46           C
ATOM   3270  C   SER B 172       9.620  -5.717  24.485  1.00 33.37           C
ATOM   3271  O   SER B 172       9.975  -6.830  24.107  1.00 30.46           O
ATOM   3272  CB  SER B 172      11.725  -4.405  24.595  1.00 33.54           C
ATOM   3273  OG  SER B 172      11.313  -3.790  23.396  1.00 37.70           O
ATOM   3274  H   SER B 172      11.616  -6.258  26.292  1.00 31.32           H
ATOM   3275  HA  SER B 172      10.026  -4.145  25.726  1.00 40.15           H
ATOM   3276  HB2 SER B 172      12.210  -3.759  25.131  1.00 40.24           H
ATOM   3277  HB3 SER B 172      12.300  -5.158  24.383  1.00 40.24           H
ATOM   3278  HG  SER B 172      11.983  -3.518  22.968  1.00 45.24           H
ATOM   3279  N   SER B 173       8.468  -5.149  24.136  1.00 28.25           N
ATOM   3280  CA  SER B 173       7.626  -5.706  23.085  1.00 28.00           C
ATOM   3281  C   SER B 173       8.161  -5.457  21.686  1.00 35.38           C
ATOM   3282  O   SER B 173       7.669  -6.073  20.729  1.00 39.66           O
ATOM   3283  CB  SER B 173       6.211  -5.125  23.161  1.00 30.98           C
ATOM   3284  OG  SER B 173       5.601  -5.428  24.409  1.00 32.56           O
ATOM   3285  H   SER B 173       8.151  -4.436  24.497  1.00 33.90           H
ATOM   3286  HA  SER B 173       7.562  -6.666  23.212  1.00 33.60           H
ATOM   3287  HB2 SER B 173       6.260  -4.161  23.060  1.00 37.18           H
ATOM   3288  HB3 SER B 173       5.676  -5.506  22.447  1.00 37.18           H
ATOM   3289  HG  SER B 173       4.826  -5.104  24.437  1.00 39.08           H
ATOM   3290  N   PHE B 174       9.117  -4.551  21.522  1.00 38.52           N
ATOM   3291  CA  PHE B 174       9.616  -4.213  20.201  1.00 30.45           C
ATOM   3292  C   PHE B 174      11.096  -4.496  20.169  1.00 26.99           C
ATOM   3293  O   PHE B 174      11.752  -4.587  21.211  1.00 30.18           O
ATOM   3294  CB  PHE B 174       9.306  -2.774  19.863  1.00 32.69           C
ATOM   3295  CG  PHE B 174       7.855  -2.453  20.032  1.00 37.38           C
ATOM   3296  CD1 PHE B 174       6.993  -2.545  18.965  1.00 36.13           C
ATOM   3297  CD2 PHE B 174       7.342  -2.117  21.280  1.00 41.00           C
ATOM   3298  CE1 PHE B 174       5.648  -2.266  19.122  1.00 43.96           C
ATOM   3299  CE2 PHE B 174       5.996  -1.854  21.445  1.00 42.45           C
ATOM   3300  CZ  PHE B 174       5.143  -1.938  20.362  1.00 35.91           C
ATOM   3301  H   PHE B 174       9.494  -4.119  22.163  1.00 46.22           H
ATOM   3302  HA  PHE B 174       9.185  -4.779  19.542  1.00 36.54           H
ATOM   3303  HB2 PHE B 174       9.813  -2.193  20.451  1.00 39.23           H
ATOM   3304  HB3 PHE B 174       9.546  -2.606  18.939  1.00 39.23           H
ATOM   3305  HD1 PHE B 174       7.322  -2.773  18.126  1.00 43.36           H
ATOM   3306  HD2 PHE B 174       7.913  -2.068  22.013  1.00 49.20           H
ATOM   3307  HE1 PHE B 174       5.076  -2.325  18.391  1.00 52.76           H
ATOM   3308  HE2 PHE B 174       5.665  -1.621  22.282  1.00 50.94           H
ATOM   3309  HZ  PHE B 174       4.238  -1.748  20.464  1.00 43.09           H
ATOM   3310  N   ILE B 175      11.610  -4.727  18.964  1.00 26.52           N
ATOM   3311  CA  ILE B 175      12.996  -5.147  18.881  1.00 34.06           C
ATOM   3312  C   ILE B 175      13.919  -4.067  19.443  1.00 34.52           C
ATOM   3313  O   ILE B 175      13.791  -2.869  19.138  1.00 32.17           O
ATOM   3314  CB  ILE B 175      13.401  -5.492  17.443  1.00 27.09           C
ATOM   3315  CG1 ILE B 175      14.710  -6.289  17.497  1.00 36.97           C
ATOM   3316  CG2 ILE B 175      13.487  -4.211  16.581  1.00 42.69           C
ATOM   3317  CD1 ILE B 175      15.487  -6.383  16.188  1.00 55.28           C
ATOM   3318  H   ILE B 175      11.196  -4.651  18.214  1.00 31.82           H
ATOM   3319  HA  ILE B 175      13.112  -5.945  19.420  1.00 40.87           H
ATOM   3320  HB  ILE B 175      12.715  -6.064  17.065  1.00 32.51           H
ATOM   3321 HG12 ILE B 175      15.293  -5.874  18.151  1.00 44.36           H
ATOM   3322 HG13 ILE B 175      14.504  -7.195  17.778  1.00 44.36           H
ATOM   3323 HG21 ILE B 175      13.744  -4.455  15.678  1.00 51.22           H
ATOM   3324 HG22 ILE B 175      12.619  -3.778  16.573  1.00 51.22           H
ATOM   3325 HG23 ILE B 175      14.150  -3.616  16.966  1.00 51.22           H
ATOM   3326 HD11 ILE B 175      16.291  -6.906  16.335  1.00 66.33           H
ATOM   3327 HD12 ILE B 175      14.929  -6.814  15.521  1.00 66.33           H
ATOM   3328 HD13 ILE B 175      15.721  -5.489  15.895  1.00 66.33           H
ATOM   3329  N   ILE B 176      14.880  -4.512  20.239  1.00 32.03           N
ATOM   3330  CA  ILE B 176      16.003  -3.705  20.692  1.00 25.05           C
ATOM   3331  C   ILE B 176      17.175  -4.073  19.785  1.00 25.55           C
ATOM   3332  O   ILE B 176      17.826  -5.097  19.968  1.00 31.21           O
ATOM   3333  CB  ILE B 176      16.315  -3.982  22.164  1.00 22.50           C
ATOM   3334  CG1 ILE B 176      15.056  -3.756  23.035  1.00 22.64           C
ATOM   3335  CG2 ILE B 176      17.609  -3.240  22.636  1.00 29.75           C
ATOM   3336  CD1 ILE B 176      14.371  -2.404  22.897  1.00 29.15           C
ATOM   3337  H   ILE B 176      14.903  -5.316  20.543  1.00 38.44           H
ATOM   3338  HA  ILE B 176      15.801  -2.763  20.583  1.00 30.05           H
ATOM   3339  HB  ILE B 176      16.514  -4.929  22.224  1.00 27.00           H
ATOM   3340 HG12 ILE B 176      14.402  -4.434  22.805  1.00 27.17           H
ATOM   3341 HG13 ILE B 176      15.309  -3.856  23.966  1.00 27.17           H
ATOM   3342 HG21 ILE B 176      17.766  -3.444  23.571  1.00 35.69           H
ATOM   3343 HG22 ILE B 176      18.359  -3.543  22.100  1.00 35.69           H
ATOM   3344 HG23 ILE B 176      17.484  -2.285  22.521  1.00 35.69           H
ATOM   3345 HD11 ILE B 176      13.601  -2.379  23.486  1.00 34.97           H
ATOM   3346 HD12 ILE B 176      14.999  -1.706  23.142  1.00 34.97           H
ATOM   3347 HD13 ILE B 176      14.088  -2.287  21.976  1.00 34.97           H
ATOM   3348  N   THR B 177      17.444  -3.246  18.795  1.00 27.81           N
ATOM   3349  CA  THR B 177      18.551  -3.494  17.897  1.00 22.11           C
ATOM   3350  C   THR B 177      19.868  -3.153  18.587  1.00 27.59           C
ATOM   3351  O   THR B 177      19.903  -2.569  19.670  1.00 25.69           O
ATOM   3352  CB  THR B 177      18.421  -2.646  16.641  1.00 30.20           C
ATOM   3353  OG1 THR B 177      18.805  -1.297  16.946  1.00 29.33           O
ATOM   3354  CG2 THR B 177      17.017  -2.657  16.117  1.00 26.21           C
ATOM   3355  H   THR B 177      16.999  -2.530  18.621  1.00 33.37           H
ATOM   3356  HA  THR B 177      18.564  -4.430  17.642  1.00 26.53           H
ATOM   3357  HB  THR B 177      19.006  -3.000  15.953  1.00 36.24           H
ATOM   3358  HG1 THR B 177      18.738  -0.818  16.260  1.00 35.19           H
ATOM   3359 HG21 THR B 177      16.957  -2.111  15.317  1.00 31.46           H
ATOM   3360 HG22 THR B 177      16.751  -3.564  15.900  1.00 31.46           H
ATOM   3361 HG23 THR B 177      16.411  -2.302  16.787  1.00 31.46           H
ATOM   3362  N   GLN B 178      20.966  -3.475  17.920  1.00 21.78           N
ATOM   3363  CA  GLN B 178      22.282  -3.171  18.459  1.00 26.28           C
ATOM   3364  C   GLN B 178      22.634  -1.676  18.403  1.00 32.88           C
ATOM   3365  O   GLN B 178      23.706  -1.300  18.903  1.00 19.03           O
ATOM   3366  CB  GLN B 178      23.350  -4.012  17.727  1.00 27.46           C
ATOM   3367  CG  GLN B 178      24.118  -3.354  16.592  1.00 38.95           C
ATOM   3368  CD  GLN B 178      23.405  -3.463  15.287  1.00 45.96           C
ATOM   3369  OE1 GLN B 178      22.183  -3.480  15.229  1.00 46.24           O
ATOM   3370  NE2 GLN B 178      24.180  -3.558  14.208  1.00 43.98           N
ATOM   3371  H   GLN B 178      20.977  -3.869  17.156  1.00 26.14           H
ATOM   3372  HA  GLN B 178      22.297  -3.435  19.392  1.00 31.53           H
ATOM   3373  HB2 GLN B 178      24.005  -4.298  18.382  1.00 32.95           H
ATOM   3374  HB3 GLN B 178      22.911  -4.793  17.355  1.00 32.95           H
ATOM   3375  HG2 GLN B 178      24.237  -2.413  16.793  1.00 46.74           H
ATOM   3376  HG3 GLN B 178      24.982  -3.787  16.501  1.00 46.74           H
ATOM   3377 HE21 GLN B 178      25.036  -3.554  14.291  1.00 52.78           H
ATOM   3378 HE22 GLN B 178      23.825  -3.624  13.427  1.00 52.78           H
ATOM   3379  N   ASN B 179      21.782  -0.825  17.818  1.00 23.19           N
ATOM   3380  CA  ASN B 179      21.937   0.619  17.894  1.00 25.31           C
ATOM   3381  C   ASN B 179      21.140   1.244  19.031  1.00 22.61           C
ATOM   3382  O   ASN B 179      20.940   2.461  19.024  1.00 22.12           O
ATOM   3383  CB  ASN B 179      21.500   1.276  16.589  1.00 20.03           C
ATOM   3384  CG  ASN B 179      22.276   0.817  15.450  1.00 24.93           C
ATOM   3385  OD1 ASN B 179      23.494   0.763  15.500  1.00 33.23           O
ATOM   3386  ND2 ASN B 179      21.580   0.434  14.395  1.00 36.20           N
ATOM   3387  H   ASN B 179      21.094  -1.073  17.365  1.00 27.83           H
ATOM   3388  HA  ASN B 179      22.874   0.828  18.035  1.00 30.38           H
ATOM   3389  HB2 ASN B 179      20.568   1.063  16.423  1.00 24.03           H
ATOM   3390  HB3 ASN B 179      21.614   2.236  16.664  1.00 24.03           H
ATOM   3391 HD21 ASN B 179      21.985   0.152  13.691  1.00 43.44           H
ATOM   3392 HD22 ASN B 179      20.720   0.465  14.413  1.00 43.44           H
ATOM   3393  N   MET B 180      20.679   0.453  19.994  1.00 20.98           N
ATOM   3394  CA  MET B 180      19.856   0.952  21.085  1.00 22.37           C
ATOM   3395  C   MET B 180      20.399   0.427  22.407  1.00 22.66           C
ATOM   3396  O   MET B 180      21.188  -0.518  22.441  1.00 18.77           O
ATOM   3397  CB  MET B 180      18.380   0.545  20.933  1.00 28.90           C
ATOM   3398  CG  MET B 180      17.796   0.710  19.530  1.00 24.95           C
ATOM   3399  SD  MET B 180      16.139  -0.014  19.425  1.00 24.42           S
ATOM   3400  CE  MET B 180      15.695   0.353  17.734  1.00 24.32           C
ATOM   3401  H   MET B 180      20.833  -0.392  20.037  1.00 25.17           H
ATOM   3402  HA  MET B 180      19.898   1.921  21.091  1.00 26.84           H
ATOM   3403  HB2 MET B 180      18.292  -0.389  21.177  1.00 34.67           H
ATOM   3404  HB3 MET B 180      17.848   1.089  21.535  1.00 34.67           H
ATOM   3405  HG2 MET B 180      17.731   1.655  19.318  1.00 29.94           H
ATOM   3406  HG3 MET B 180      18.368   0.260  18.889  1.00 29.94           H
ATOM   3407  HE1 MET B 180      14.807   0.005  17.559  1.00 29.19           H
ATOM   3408  HE2 MET B 180      15.705   1.315  17.607  1.00 29.19           H
ATOM   3409  HE3 MET B 180      16.338  -0.066  17.141  1.00 29.19           H
ATOM   3410  N   PHE B 181      19.987   1.079  23.498  1.00 19.06           N
ATOM   3411  CA  PHE B 181      20.189   0.550  24.833  1.00 18.31           C
ATOM   3412  C   PHE B 181      19.099   1.086  25.754  1.00 21.23           C
ATOM   3413  O   PHE B 181      18.405   2.050  25.437  1.00 18.51           O
ATOM   3414  CB  PHE B 181      21.601   0.868  25.376  1.00 19.32           C
ATOM   3415  CG  PHE B 181      21.828   2.312  25.746  1.00 27.66           C
ATOM   3416  CD1 PHE B 181      21.721   2.720  27.068  1.00 22.48           C
ATOM   3417  CD2 PHE B 181      22.195   3.244  24.788  1.00 17.77           C
ATOM   3418  CE1 PHE B 181      21.953   4.045  27.424  1.00 26.46           C
ATOM   3419  CE2 PHE B 181      22.438   4.567  25.145  1.00 18.76           C
ATOM   3420  CZ  PHE B 181      22.305   4.966  26.460  1.00 18.91           C
ATOM   3421  H   PHE B 181      19.584   1.839  23.482  1.00 22.87           H
ATOM   3422  HA  PHE B 181      20.098  -0.415  24.800  1.00 21.98           H
ATOM   3423  HB2 PHE B 181      21.753   0.335  26.171  1.00 23.19           H
ATOM   3424  HB3 PHE B 181      22.253   0.634  24.697  1.00 23.19           H
ATOM   3425  HD1 PHE B 181      21.481   2.103  27.722  1.00 26.98           H
ATOM   3426  HD2 PHE B 181      22.284   2.982  23.900  1.00 21.32           H
ATOM   3427  HE1 PHE B 181      21.867   4.309  28.311  1.00 31.75           H
ATOM   3428  HE2 PHE B 181      22.671   5.188  24.493  1.00 22.52           H
ATOM   3429  HZ  PHE B 181      22.461   5.852  26.697  1.00 22.69           H
ATOM   3430  N   CYS B 182      18.949   0.427  26.901  1.00 25.33           N
ATOM   3431  CA  CYS B 182      17.921   0.735  27.885  1.00 23.07           C
ATOM   3432  C   CYS B 182      18.513   1.433  29.099  1.00 18.91           C
ATOM   3433  O   CYS B 182      19.649   1.162  29.511  1.00 22.77           O
ATOM   3434  CB  CYS B 182      17.212  -0.539  28.384  1.00 34.08           C
ATOM   3435  SG  CYS B 182      15.945  -1.324  27.346  1.00 39.43           S
ATOM   3436  H   CYS B 182      19.454  -0.229  27.138  1.00 30.40           H
ATOM   3437  HA  CYS B 182      17.258   1.320  27.487  1.00 27.68           H
ATOM   3438  HB2 CYS B 182      17.894  -1.211  28.543  1.00 40.89           H
ATOM   3439  HB3 CYS B 182      16.784  -0.325  29.228  1.00 40.89           H
ATOM   3440  N   ALA B 183      17.703   2.297  29.697  1.00 18.17           N
ATOM   3441  CA  ALA B 183      18.061   2.943  30.949  1.00 24.43           C
ATOM   3442  C   ALA B 183      16.783   3.352  31.653  1.00 18.74           C
ATOM   3443  O   ALA B 183      15.765   3.622  31.018  1.00 21.17           O
ATOM   3444  CB  ALA B 183      18.953   4.181  30.731  1.00 21.17           C
ATOM   3445  H   ALA B 183      16.932   2.528  29.394  1.00 21.81           H
ATOM   3446  HA  ALA B 183      18.538   2.315  31.514  1.00 29.31           H
ATOM   3447  HB1 ALA B 183      19.163   4.574  31.592  1.00 25.40           H
ATOM   3448  HB2 ALA B 183      19.769   3.906  30.284  1.00 25.40           H
ATOM   3449  HB3 ALA B 183      18.474   4.821  30.182  1.00 25.40           H
ATOM   3450  N   GLY B 184      16.867   3.436  32.962  1.00 19.49           N
ATOM   3451  CA  GLY B 184      15.720   3.819  33.729  1.00 31.25           C
ATOM   3452  C   GLY B 184      15.455   2.788  34.797  1.00 29.37           C
ATOM   3453  O   GLY B 184      16.382   2.154  35.307  1.00 22.66           O
ATOM   3454  H   GLY B 184      17.574   3.276  33.424  1.00 23.39           H
ATOM   3455  HA2 GLY B 184      15.875   4.679  34.151  1.00 37.50           H
ATOM   3456  HA3 GLY B 184      14.942   3.885  33.153  1.00 37.50           H
ATOM   3457  N   TYR B 185      14.186   2.633  35.139  1.00 28.95           N
ATOM   3458  CA  TYR B 185      13.787   1.814  36.258  1.00 33.10           C
ATOM   3459  C   TYR B 185      12.707   0.832  35.841  1.00 32.71           C
ATOM   3460  O   TYR B 185      11.899   1.099  34.940  1.00 24.13           O
ATOM   3461  CB  TYR B 185      13.265   2.669  37.363  1.00 38.19           C
ATOM   3462  CG  TYR B 185      14.284   3.570  37.972  1.00 31.91           C
ATOM   3463  CD1 TYR B 185      15.154   3.110  38.948  1.00 28.17           C
ATOM   3464  CD2 TYR B 185      14.355   4.900  37.597  1.00 31.70           C
ATOM   3465  CE1 TYR B 185      16.074   3.973  39.533  1.00 30.50           C
ATOM   3466  CE2 TYR B 185      15.264   5.761  38.164  1.00 33.37           C
ATOM   3467  CZ  TYR B 185      16.122   5.296  39.127  1.00 29.64           C
ATOM   3468  OH  TYR B 185      17.030   6.168  39.679  1.00 32.95           O
ATOM   3469  H   TYR B 185      13.527   3.002  34.727  1.00 34.74           H
ATOM   3470  HA  TYR B 185      14.551   1.314  36.586  1.00 39.72           H
ATOM   3471  HB2 TYR B 185      12.551   3.225  37.015  1.00 45.83           H
ATOM   3472  HB3 TYR B 185      12.921   2.095  38.065  1.00 45.83           H
ATOM   3473  HD1 TYR B 185      15.114   2.222  39.222  1.00 33.81           H
ATOM   3474  HD2 TYR B 185      13.770   5.220  36.948  1.00 38.04           H
ATOM   3475  HE1 TYR B 185      16.661   3.661  40.183  1.00 36.60           H
ATOM   3476  HE2 TYR B 185      15.299   6.650  37.894  1.00 40.04           H
ATOM   3477  HH  TYR B 185      16.941   6.930  39.337  1.00 39.54           H
ATOM   3478  N   ASP B 185A     12.704  -0.310  36.523  1.00 31.49           N
ATOM   3479  CA  ASP B 185A     11.651  -1.297  36.332  1.00 33.78           C
ATOM   3480  C   ASP B 185A     10.306  -0.744  36.773  1.00 33.82           C
ATOM   3481  O   ASP B 185A      9.365  -0.637  35.981  1.00 32.92           O
ATOM   3482  CB  ASP B 185A     11.991  -2.549  37.118  1.00 35.07           C
ATOM   3483  CG  ASP B 185A     10.921  -3.624  37.002  1.00 35.98           C
ATOM   3484  OD1 ASP B 185A      9.892  -3.437  36.321  1.00 40.91           O
ATOM   3485  OD2 ASP B 185A     11.136  -4.681  37.585  1.00 33.96           O1-
ATOM   3486  H   ASP B 185A     13.300  -0.535  37.102  1.00 37.78           H
ATOM   3487  HA  ASP B 185A     11.594  -1.530  35.392  1.00 40.53           H
ATOM   3488  HB2 ASP B 185A     12.823  -2.916  36.782  1.00 42.09           H
ATOM   3489  HB3 ASP B 185A     12.084  -2.318  38.055  1.00 42.09           H
ATOM   3490  N   THR B 185B     10.202  -0.376  38.034  1.00 33.75           N
ATOM   3491  CA  THR B 185B      8.929   0.073  38.565  1.00 37.34           C
ATOM   3492  C   THR B 185B      8.913   1.529  39.016  1.00 30.09           C
ATOM   3493  O   THR B 185B      7.858   2.160  38.951  1.00 40.78           O
ATOM   3494  CB  THR B 185B      8.525  -0.846  39.739  1.00 42.76           C
ATOM   3495  OG1 THR B 185B      9.640  -1.029  40.629  1.00 42.25           O
ATOM   3496  CG2 THR B 185B      8.147  -2.214  39.215  1.00 42.59           C
ATOM   3497  H   THR B 185B     10.847  -0.376  38.602  1.00 40.50           H
ATOM   3498  HA  THR B 185B      8.256  -0.025  37.873  1.00 44.80           H
ATOM   3499  HB  THR B 185B      7.772  -0.467  40.218  1.00 51.31           H
ATOM   3500  HG1 THR B 185B      9.887  -0.287  40.936  1.00 50.70           H
ATOM   3501 HG21 THR B 185B      7.893  -2.792  39.952  1.00 51.11           H
ATOM   3502 HG22 THR B 185B      7.400  -2.138  38.601  1.00 51.11           H
ATOM   3503 HG23 THR B 185B      8.900  -2.609  38.749  1.00 51.11           H
ATOM   3504  N   LYS B 186      10.033   2.066  39.490  1.00 31.89           N
ATOM   3505  CA  LYS B 186      10.061   3.435  39.996  1.00 40.80           C
ATOM   3506  C   LYS B 186       9.566   4.420  38.934  1.00 37.15           C
ATOM   3507  O   LYS B 186       9.836   4.270  37.740  1.00 35.34           O
ATOM   3508  CB  LYS B 186      11.483   3.791  40.466  1.00 30.35           C
ATOM   3509  CG  LYS B 186      11.595   5.191  41.097  1.00 45.14           C
ATOM   3510  CD  LYS B 186      12.950   5.405  41.758  1.00 35.97           C
ATOM   3511  CE  LYS B 186      13.088   6.802  42.264  1.00 42.28           C
ATOM   3512  NZ  LYS B 186      14.462   7.061  42.788  1.00 51.64           N1+
ATOM   3513  H   LYS B 186      10.790   1.659  39.531  1.00 38.27           H
ATOM   3514  HA  LYS B 186       9.469   3.500  40.762  1.00 48.96           H
ATOM   3515  HB2 LYS B 186      11.764   3.143  41.131  1.00 36.42           H
ATOM   3516  HB3 LYS B 186      12.082   3.761  39.703  1.00 36.42           H
ATOM   3517  HG2 LYS B 186      11.485   5.862  40.405  1.00 54.17           H
ATOM   3518  HG3 LYS B 186      10.908   5.292  41.774  1.00 54.17           H
ATOM   3519  HD2 LYS B 186      13.040   4.798  42.509  1.00 43.16           H
ATOM   3520  HD3 LYS B 186      13.652   5.245  41.108  1.00 43.16           H
ATOM   3521  HE2 LYS B 186      12.916   7.423  41.539  1.00 50.74           H
ATOM   3522  HE3 LYS B 186      12.455   6.945  42.986  1.00 50.74           H
ATOM   3523  HZ1 LYS B 186      14.522   7.898  43.084  1.00 61.96           H
ATOM   3524  HZ2 LYS B 186      14.642   6.504  43.458  1.00 61.96           H
ATOM   3525  HZ3 LYS B 186      15.062   6.940  42.142  1.00 61.96           H
ATOM   3526  N   GLN B 187       8.810   5.425  39.374  1.00 32.11           N
ATOM   3527  CA  GLN B 187       8.084   6.304  38.453  1.00 41.52           C
ATOM   3528  C   GLN B 187       8.976   7.443  37.965  1.00 33.75           C
ATOM   3529  O   GLN B 187       8.662   8.615  38.100  1.00 34.16           O
ATOM   3530  CB  GLN B 187       6.830   6.849  39.125  1.00 41.99           C
ATOM   3531  CG  GLN B 187       5.703   5.830  39.282  1.00 49.65           C
ATOM   3532  CD  GLN B 187       5.360   5.166  37.966  1.00 54.78           C
ATOM   3533  OE1 GLN B 187       4.823   5.811  37.058  1.00 51.10           O
ATOM   3534  NE2 GLN B 187       5.712   3.877  37.836  1.00 49.54           N
ATOM   3535  H   GLN B 187       8.701   5.621  40.204  1.00 38.53           H
ATOM   3536  HA  GLN B 187       7.808   5.788  37.679  1.00 49.82           H
ATOM   3537  HB2 GLN B 187       7.065   7.167  40.010  1.00 50.39           H
ATOM   3538  HB3 GLN B 187       6.489   7.585  38.593  1.00 50.39           H
ATOM   3539  HG2 GLN B 187       5.980   5.141  39.906  1.00 59.58           H
ATOM   3540  HG3 GLN B 187       4.909   6.279  39.611  1.00 59.58           H
ATOM   3541 HE21 GLN B 187       6.110   3.472  38.482  1.00 59.45           H
ATOM   3542 HE22 GLN B 187       5.539   3.456  37.106  1.00 59.45           H
ATOM   3543  N   GLU B 188      10.091   7.064  37.355  1.00 35.03           N
ATOM   3544  CA  GLU B 188      11.066   8.013  36.838  1.00 31.83           C
ATOM   3545  C   GLU B 188      11.469   7.552  35.455  1.00 24.88           C
ATOM   3546  O   GLU B 188      11.779   6.373  35.260  1.00 30.34           O
ATOM   3547  CB  GLU B 188      12.316   8.131  37.742  1.00 25.31           C
ATOM   3548  CG  GLU B 188      11.991   8.783  39.091  1.00 26.72           C
ATOM   3549  CD  GLU B 188      13.189   9.345  39.830  1.00 31.17           C
ATOM   3550  OE1 GLU B 188      14.199   8.622  39.958  1.00 29.36           O
ATOM   3551  OE2 GLU B 188      13.104  10.518  40.295  1.00 39.58           O1-
ATOM   3552  H   GLU B 188      10.310   6.243  37.226  1.00 42.03           H
ATOM   3553  HA  GLU B 188      10.657   8.889  36.764  1.00 38.20           H
ATOM   3554  HB2 GLU B 188      12.671   7.244  37.913  1.00 30.37           H
ATOM   3555  HB3 GLU B 188      12.982   8.677  37.295  1.00 30.37           H
ATOM   3556  HG2 GLU B 188      11.370   9.513  38.939  1.00 32.07           H
ATOM   3557  HG3 GLU B 188      11.578   8.118  39.664  1.00 32.07           H
ATOM   3558  N   ASP B 189      11.455   8.474  34.499  1.00 23.81           N
ATOM   3559  CA  ASP B 189      11.673   8.115  33.107  1.00 26.14           C
ATOM   3560  C   ASP B 189      11.588   9.384  32.273  1.00 23.53           C
ATOM   3561  O   ASP B 189      11.090  10.417  32.729  1.00 28.26           O
ATOM   3562  CB  ASP B 189      10.642   7.094  32.647  1.00 25.60           C
ATOM   3563  CG  ASP B 189      10.981   6.451  31.321  1.00 26.09           C
ATOM   3564  OD1 ASP B 189      12.069   6.703  30.748  1.00 24.22           O
ATOM   3565  OD2 ASP B 189      10.128   5.676  30.855  1.00 18.11           O1-
ATOM   3566  H   ASP B 189      11.323   9.313  34.632  1.00 28.58           H
ATOM   3567  HA  ASP B 189      12.558   7.733  33.002  1.00 31.37           H
ATOM   3568  HB2 ASP B 189      10.579   6.390  33.311  1.00 30.72           H
ATOM   3569  HB3 ASP B 189       9.783   7.535  32.552  1.00 30.72           H
ATOM   3570  N   ALA B 190      12.137   9.314  31.072  1.00 18.91           N
ATOM   3571  CA  ALA B 190      11.868  10.337  30.087  1.00 24.36           C
ATOM   3572  C   ALA B 190      10.522  10.036  29.469  1.00 24.32           C
ATOM   3573  O   ALA B 190       9.922   8.996  29.742  1.00 23.59           O
ATOM   3574  CB  ALA B 190      12.968  10.386  29.025  1.00 26.15           C
ATOM   3575  H   ALA B 190      12.663   8.688  30.806  1.00 22.69           H
ATOM   3576  HA  ALA B 190      11.822  11.203  30.523  1.00 29.23           H
ATOM   3577  HB1 ALA B 190      12.755  11.081  28.383  1.00 31.38           H
ATOM   3578  HB2 ALA B 190      13.814  10.580  29.456  1.00 31.38           H
ATOM   3579  HB3 ALA B 190      13.013   9.526  28.578  1.00 31.38           H
ATOM   3580  N   CYS B 191      10.042  10.966  28.652  1.00 23.46           N
ATOM   3581  CA  CYS B 191       8.726  10.844  28.047  1.00 27.89           C
ATOM   3582  C   CYS B 191       8.685  11.681  26.771  1.00 24.18           C
ATOM   3583  O   CYS B 191       9.688  12.271  26.357  1.00 27.55           O
ATOM   3584  CB  CYS B 191       7.665  11.255  29.069  1.00 26.33           C
ATOM   3585  SG  CYS B 191       6.049  10.635  28.716  1.00 26.31           S
ATOM   3586  H   CYS B 191      10.464  11.683  28.432  1.00 28.15           H
ATOM   3587  HA  CYS B 191       8.571   9.917  27.806  1.00 33.47           H
ATOM   3588  HB2 CYS B 191       7.926  10.921  29.942  1.00 31.60           H
ATOM   3589  HB3 CYS B 191       7.612  12.224  29.091  1.00 31.60           H
ATOM   3590  N   GLN B 192       7.513  11.736  26.146  1.00 34.00           N
ATOM   3591  CA  GLN B 192       7.390  12.471  24.889  1.00 27.95           C
ATOM   3592  C   GLN B 192       7.717  13.943  25.092  1.00 18.39           C
ATOM   3593  O   GLN B 192       7.337  14.553  26.088  1.00 21.25           O
ATOM   3594  CB  GLN B 192       5.982  12.319  24.306  1.00 30.39           C
ATOM   3595  CG  GLN B 192       5.791  12.822  22.856  1.00 39.70           C
ATOM   3596  CD  GLN B 192       6.553  11.963  21.800  1.00 57.72           C
ATOM   3597  OE1 GLN B 192       7.610  11.366  22.078  1.00 57.19           O
ATOM   3598  NE2 GLN B 192       6.003  11.904  20.582  1.00 64.68           N
ATOM   3599  H   GLN B 192       6.787  11.365  26.420  1.00 40.80           H
ATOM   3600  HA  GLN B 192       8.021  12.109  24.248  1.00 33.54           H
ATOM   3601  HB2 GLN B 192       5.747  11.378  24.319  1.00 36.47           H
ATOM   3602  HB3 GLN B 192       5.364  12.812  24.867  1.00 36.47           H
ATOM   3603  HG2 GLN B 192       4.846  12.796  22.636  1.00 47.65           H
ATOM   3604  HG3 GLN B 192       6.119  13.732  22.794  1.00 47.65           H
ATOM   3605 HE21 GLN B 192       5.272  12.325  20.420  1.00 77.62           H
ATOM   3606 HE22 GLN B 192       6.382  11.444  19.962  1.00 77.62           H
ATOM   3607  N   GLY B 193       8.428  14.507  24.119  1.00 27.15           N
ATOM   3608  CA  GLY B 193       8.989  15.827  24.198  1.00 24.93           C
ATOM   3609  C   GLY B 193      10.475  15.853  24.498  1.00 25.02           C
ATOM   3610  O   GLY B 193      11.176  16.759  24.039  1.00 21.42           O
ATOM   3611  H   GLY B 193       8.599  14.115  23.373  1.00 32.58           H
ATOM   3612  HA2 GLY B 193       8.845  16.284  23.355  1.00 29.92           H
ATOM   3613  HA3 GLY B 193       8.533  16.325  24.894  1.00 29.92           H
ATOM   3614  N   ASP B 194      10.962  14.872  25.259  1.00 22.51           N
ATOM   3615  CA  ASP B 194      12.381  14.723  25.536  1.00 20.21           C
ATOM   3616  C   ASP B 194      13.136  14.063  24.399  1.00 17.47           C
ATOM   3617  O   ASP B 194      14.370  14.049  24.421  1.00 18.94           O
ATOM   3618  CB  ASP B 194      12.583  13.874  26.801  1.00 22.96           C
ATOM   3619  CG  ASP B 194      11.994  14.514  28.050  1.00 21.01           C
ATOM   3620  OD1 ASP B 194      12.119  15.738  28.201  1.00 22.22           O
ATOM   3621  OD2 ASP B 194      11.402  13.781  28.868  1.00 20.31           O1-
ATOM   3622  H   ASP B 194      10.475  14.269  25.631  1.00 27.01           H
ATOM   3623  HA  ASP B 194      12.769  15.598  25.692  1.00 24.25           H
ATOM   3624  HB2 ASP B 194      12.153  13.014  26.675  1.00 27.55           H
ATOM   3625  HB3 ASP B 194      13.534  13.750  26.949  1.00 27.55           H
ATOM   3626  N   SER B 195      12.427  13.492  23.437  1.00 18.84           N
ATOM   3627  CA  SER B 195      13.065  12.763  22.352  1.00 24.37           C
ATOM   3628  C   SER B 195      14.058  13.639  21.592  1.00 24.89           C
ATOM   3629  O   SER B 195      13.861  14.838  21.404  1.00 21.77           O
ATOM   3630  CB  SER B 195      12.005  12.244  21.399  1.00 22.36           C
ATOM   3631  OG  SER B 195      10.917  11.709  22.123  1.00 25.37           O
ATOM   3632  H   SER B 195      11.569  13.513  23.389  1.00 22.61           H
ATOM   3633  HA  SER B 195      13.545  12.003  22.716  1.00 29.25           H
ATOM   3634  HB2 SER B 195      11.690  12.975  20.845  1.00 26.83           H
ATOM   3635  HB3 SER B 195      12.390  11.548  20.844  1.00 26.83           H
ATOM   3636  HG  SER B 195      10.332  11.423  21.593  1.00 30.45           H
ATOM   3637  N   GLY B 196      15.133  13.019  21.136  1.00 18.32           N
ATOM   3638  CA  GLY B 196      16.225  13.761  20.557  1.00 15.81           C
ATOM   3639  C   GLY B 196      17.148  14.386  21.580  1.00 15.83           C
ATOM   3640  O   GLY B 196      18.227  14.851  21.203  1.00 16.15           O
ATOM   3641  H   GLY B 196      15.251  12.167  21.153  1.00 21.99           H
ATOM   3642  HA2 GLY B 196      16.750  13.168  19.997  1.00 18.97           H
ATOM   3643  HA3 GLY B 196      15.867  14.469  19.998  1.00 18.97           H
ATOM   3644  N   GLY B 197      16.781  14.366  22.871  1.00 13.44           N
ATOM   3645  CA  GLY B 197      17.516  15.027  23.905  1.00 10.33           C
ATOM   3646  C   GLY B 197      18.734  14.266  24.399  1.00 16.73           C
ATOM   3647  O   GLY B 197      19.016  13.128  24.002  1.00 15.24           O
ATOM   3648  H   GLY B 197      16.083  13.955  23.160  1.00 16.13           H
ATOM   3649  HA2 GLY B 197      17.814  15.890  23.578  1.00 12.39           H
ATOM   3650  HA3 GLY B 197      16.929  15.178  24.662  1.00 12.39           H
ATOM   3651  N   PRO B 198      19.489  14.926  25.295  1.00 14.18           N
ATOM   3652  CA  PRO B 198      20.757  14.372  25.800  1.00 20.05           C
ATOM   3653  C   PRO B 198      20.580  13.217  26.775  1.00 19.39           C
ATOM   3654  O   PRO B 198      19.844  13.314  27.758  1.00 13.68           O
ATOM   3655  CB  PRO B 198      21.393  15.565  26.517  1.00 11.16           C
ATOM   3656  CG  PRO B 198      20.621  16.708  26.106  1.00 17.18           C
ATOM   3657  CD  PRO B 198      19.261  16.241  25.885  1.00 12.62           C
ATOM   3658  HA  PRO B 198      21.325  14.094  25.065  1.00 24.07           H
ATOM   3659  HB2 PRO B 198      21.334  15.439  27.477  1.00 13.40           H
ATOM   3660  HB3 PRO B 198      22.318  15.659  26.239  1.00 13.40           H
ATOM   3661  HG2 PRO B 198      20.638  17.377  26.808  1.00 20.61           H
ATOM   3662  HG3 PRO B 198      20.992  17.068  25.286  1.00 20.61           H
ATOM   3663  HD2 PRO B 198      18.784  16.162  26.726  1.00 15.15           H
ATOM   3664  HD3 PRO B 198      18.797  16.821  25.260  1.00 15.15           H
ATOM   3665  N   HIS B 199      21.290  12.142  26.511  1.00 16.31           N
ATOM   3666  CA  HIS B 199      21.669  11.190  27.536  1.00 15.76           C
ATOM   3667  C   HIS B 199      23.182  11.321  27.631  1.00 11.63           C
ATOM   3668  O   HIS B 199      23.895  11.055  26.657  1.00 16.47           O
ATOM   3669  CB  HIS B 199      21.233   9.761  27.185  1.00 16.07           C
ATOM   3670  CG  HIS B 199      21.737   8.730  28.149  1.00 14.26           C
ATOM   3671  ND1 HIS B 199      23.072   8.401  28.247  1.00 13.46           N
ATOM   3672  CD2 HIS B 199      21.094   7.984  29.086  1.00 13.01           C
ATOM   3673  CE1 HIS B 199      23.229   7.498  29.205  1.00 19.31           C
ATOM   3674  NE2 HIS B 199      22.042   7.221  29.720  1.00 16.95           N
ATOM   3675  H   HIS B 199      21.572  11.934  25.725  1.00 19.58           H
ATOM   3676  HA  HIS B 199      21.275  11.442  28.386  1.00 18.91           H
ATOM   3677  HB2 HIS B 199      21.572   9.537  26.305  1.00 19.28           H
ATOM   3678  HB3 HIS B 199      20.263   9.720  27.186  1.00 19.28           H
ATOM   3679  HD2 HIS B 199      20.181   7.988  29.262  1.00 15.61           H
ATOM   3680  HE1 HIS B 199      24.035   7.107  29.454  1.00 23.18           H
ATOM   3681  HE2 HIS B 199      21.890   6.656  30.351  1.00 20.34           H
ATOM   3682  N   VAL B 200      23.667  11.782  28.774  1.00 13.20           N
ATOM   3683  CA  VAL B 200      25.093  11.977  28.985  1.00 10.56           C
ATOM   3684  C   VAL B 200      25.472  11.195  30.229  1.00 11.03           C
ATOM   3685  O   VAL B 200      24.627  10.860  31.056  1.00 14.77           O
ATOM   3686  CB  VAL B 200      25.503  13.472  29.124  1.00 12.75           C
ATOM   3687  CG1 VAL B 200      25.219  14.233  27.865  1.00 16.73           C
ATOM   3688  CG2 VAL B 200      24.809  14.123  30.253  1.00 14.52           C
ATOM   3689  H   VAL B 200      23.183  11.992  29.453  1.00 15.84           H
ATOM   3690  HA  VAL B 200      25.579  11.601  28.234  1.00 12.67           H
ATOM   3691  HB  VAL B 200      26.457  13.521  29.293  1.00 15.30           H
ATOM   3692 HG11 VAL B 200      25.487  15.157  27.988  1.00 20.07           H
ATOM   3693 HG12 VAL B 200      25.723  13.837  27.137  1.00 20.07           H
ATOM   3694 HG13 VAL B 200      24.269  14.186  27.675  1.00 20.07           H
ATOM   3695 HG21 VAL B 200      25.091  15.049  30.305  1.00 17.43           H
ATOM   3696 HG22 VAL B 200      23.852  14.076  30.104  1.00 17.43           H
ATOM   3697 HG23 VAL B 200      25.039  13.660  31.074  1.00 17.43           H
ATOM   3698  N   THR B 201      26.757  10.882  30.336  1.00 15.09           N
ATOM   3699  CA  THR B 201      27.307  10.164  31.470  1.00 12.64           C
ATOM   3700  C   THR B 201      28.449  10.967  32.042  1.00 17.01           C
ATOM   3701  O   THR B 201      29.289  11.481  31.306  1.00 19.18           O
ATOM   3702  CB  THR B 201      27.862   8.776  31.099  1.00 19.01           C
ATOM   3703  OG1 THR B 201      26.857   7.978  30.469  1.00 19.79           O
ATOM   3704  CG2 THR B 201      28.326   8.042  32.317  1.00 12.76           C
ATOM   3705  H   THR B 201      27.346  11.083  29.743  1.00 18.11           H
ATOM   3706  HA  THR B 201      26.627  10.056  32.153  1.00 15.17           H
ATOM   3707  HB  THR B 201      28.616   8.880  30.498  1.00 22.81           H
ATOM   3708  HG1 THR B 201      26.590   8.355  29.767  1.00 23.75           H
ATOM   3709 HG21 THR B 201      28.672   7.171  32.067  1.00 15.31           H
ATOM   3710 HG22 THR B 201      29.027   8.544  32.760  1.00 15.31           H
ATOM   3711 HG23 THR B 201      27.586   7.922  32.933  1.00 15.31           H
ATOM   3712  N   ARG B 202      28.502  11.034  33.348  1.00 18.05           N
ATOM   3713  CA  ARG B 202      29.514  11.815  34.004  1.00 19.21           C
ATOM   3714  C   ARG B 202      30.708  10.951  34.360  1.00 16.00           C
ATOM   3715  O   ARG B 202      30.545   9.848  34.859  1.00 16.99           O
ATOM   3716  CB  ARG B 202      28.906  12.419  35.251  1.00 22.40           C
ATOM   3717  CG  ARG B 202      29.864  13.183  36.100  1.00 33.15           C
ATOM   3718  CD  ARG B 202      29.249  13.264  37.434  1.00 34.29           C
ATOM   3719  NE  ARG B 202      29.920  14.235  38.249  1.00 37.49           N
ATOM   3720  CZ  ARG B 202      29.412  14.692  39.379  1.00 59.52           C
ATOM   3721  NH1 ARG B 202      28.217  14.271  39.793  1.00 52.13           N
ATOM   3722  NH2 ARG B 202      30.096  15.582  40.082  1.00 66.69           N1+
ATOM   3723  H   ARG B 202      27.959  10.634  33.882  1.00 21.67           H
ATOM   3724  HA  ARG B 202      29.808  12.531  33.419  1.00 23.05           H
ATOM   3725  HB2 ARG B 202      28.197  13.026  34.988  1.00 26.88           H
ATOM   3726  HB3 ARG B 202      28.539  11.704  35.794  1.00 26.88           H
ATOM   3727  HG2 ARG B 202      30.709  12.711  36.164  1.00 39.78           H
ATOM   3728  HG3 ARG B 202      29.986  14.079  35.748  1.00 39.78           H
ATOM   3729  HD2 ARG B 202      28.321  13.529  37.345  1.00 41.14           H
ATOM   3730  HD3 ARG B 202      29.314  12.401  37.871  1.00 41.14           H
ATOM   3731  HE  ARG B 202      30.751  14.389  38.090  1.00 44.99           H
ATOM   3732 HH11 ARG B 202      27.781  13.692  39.331  1.00 62.56           H
ATOM   3733 HH12 ARG B 202      27.885  14.572  40.528  1.00 62.56           H
ATOM   3734 HH21 ARG B 202      30.864  15.851  39.804  1.00 80.03           H
ATOM   3735 HH22 ARG B 202      29.772  15.892  40.815  1.00 80.03           H
ATOM   3736  N   PHE B 203      31.913  11.476  34.140  1.00 22.16           N
ATOM   3737  CA  PHE B 203      33.139  10.798  34.563  1.00 23.14           C
ATOM   3738  C   PHE B 203      34.139  11.838  35.049  1.00 19.71           C
ATOM   3739  O   PHE B 203      34.665  12.627  34.248  1.00 18.65           O
ATOM   3740  CB  PHE B 203      33.716   9.962  33.419  1.00 20.40           C
ATOM   3741  CG  PHE B 203      34.877   9.109  33.825  1.00 13.21           C
ATOM   3742  CD1 PHE B 203      34.679   7.890  34.457  1.00 20.00           C
ATOM   3743  CD2 PHE B 203      36.169   9.518  33.574  1.00 16.45           C
ATOM   3744  CE1 PHE B 203      35.772   7.091  34.838  1.00 17.02           C
ATOM   3745  CE2 PHE B 203      37.251   8.752  33.947  1.00 18.75           C
ATOM   3746  CZ  PHE B 203      37.058   7.537  34.584  1.00 24.59           C
ATOM   3747  H   PHE B 203      32.048  12.229  33.746  1.00 26.59           H
ATOM   3748  HA  PHE B 203      32.937  10.202  35.301  1.00 27.76           H
ATOM   3749  HB2 PHE B 203      33.021   9.377  33.078  1.00 24.48           H
ATOM   3750  HB3 PHE B 203      34.017  10.559  32.716  1.00 24.48           H
ATOM   3751  HD1 PHE B 203      33.813   7.598  34.632  1.00 24.00           H
ATOM   3752  HD2 PHE B 203      36.313  10.335  33.154  1.00 19.74           H
ATOM   3753  HE1 PHE B 203      35.633   6.276  35.265  1.00 20.42           H
ATOM   3754  HE2 PHE B 203      38.113   9.051  33.769  1.00 22.49           H
ATOM   3755  HZ  PHE B 203      37.790   7.017  34.827  1.00 29.51           H
ATOM   3756  N   LYS B 204      34.400  11.846  36.358  1.00 25.24           N
ATOM   3757  CA  LYS B 204      35.286  12.845  36.976  1.00 25.45           C
ATOM   3758  C   LYS B 204      34.837  14.286  36.702  1.00 32.25           C
ATOM   3759  O   LYS B 204      35.652  15.159  36.375  1.00 33.22           O
ATOM   3760  CB  LYS B 204      36.729  12.662  36.487  1.00 20.59           C
ATOM   3761  CG  LYS B 204      37.505  11.644  37.199  1.00 21.23           C
ATOM   3762  CD  LYS B 204      38.872  11.531  36.557  1.00 29.45           C
ATOM   3763  CE  LYS B 204      39.485  10.119  36.708  1.00 25.93           C
ATOM   3764  NZ  LYS B 204      39.323   9.585  38.111  1.00 26.95           N1+
ATOM   3765  H   LYS B 204      34.075  11.279  36.916  1.00 30.29           H
ATOM   3766  HA  LYS B 204      35.280  12.712  37.937  1.00 30.54           H
ATOM   3767  HB2 LYS B 204      36.708  12.410  35.550  1.00 24.71           H
ATOM   3768  HB3 LYS B 204      37.197  13.506  36.585  1.00 24.71           H
ATOM   3769  HG2 LYS B 204      37.616  11.904  38.127  1.00 25.47           H
ATOM   3770  HG3 LYS B 204      37.057  10.785  37.134  1.00 25.47           H
ATOM   3771  HD2 LYS B 204      38.794  11.726  35.610  1.00 35.34           H
ATOM   3772  HD3 LYS B 204      39.473  12.166  36.978  1.00 35.34           H
ATOM   3773  HE2 LYS B 204      39.039   9.510  36.098  1.00 31.12           H
ATOM   3774  HE3 LYS B 204      40.434  10.159  36.506  1.00 31.12           H
ATOM   3775  HZ1 LYS B 204      39.683   8.774  38.172  1.00 32.35           H
ATOM   3776  HZ2 LYS B 204      39.728  10.126  38.691  1.00 32.35           H
ATOM   3777  HZ3 LYS B 204      38.459   9.535  38.319  1.00 32.35           H
ATOM   3778  N   ASP B 205      33.544  14.557  36.818  1.00 28.90           N
ATOM   3779  CA  ASP B 205      33.027  15.914  36.639  1.00 29.92           C
ATOM   3780  C   ASP B 205      33.090  16.393  35.221  1.00 27.49           C
ATOM   3781  O   ASP B 205      33.025  17.602  34.982  1.00 24.34           O
ATOM   3782  CB  ASP B 205      33.761  16.938  37.501  1.00 37.05           C
ATOM   3783  CG  ASP B 205      33.497  16.735  38.958  1.00 55.26           C
ATOM   3784  OD1 ASP B 205      32.326  16.420  39.285  1.00 52.34           O
ATOM   3785  OD2 ASP B 205      34.472  16.862  39.746  1.00 58.32           O1-
ATOM   3786  H   ASP B 205      32.939  13.973  36.999  1.00 34.68           H
ATOM   3787  HA  ASP B 205      32.095  15.924  36.908  1.00 35.91           H
ATOM   3788  HB2 ASP B 205      34.716  16.854  37.352  1.00 44.46           H
ATOM   3789  HB3 ASP B 205      33.463  17.829  37.260  1.00 44.46           H
ATOM   3790  N   THR B 206      33.237  15.486  34.270  1.00 22.56           N
ATOM   3791  CA  THR B 206      33.123  15.834  32.871  1.00 19.93           C
ATOM   3792  C   THR B 206      32.040  14.947  32.299  1.00 22.91           C
ATOM   3793  O   THR B 206      31.926  13.772  32.677  1.00 22.14           O
ATOM   3794  CB  THR B 206      34.467  15.679  32.178  1.00 19.00           C
ATOM   3795  OG1 THR B 206      35.408  16.524  32.850  1.00 24.28           O
ATOM   3796  CG2 THR B 206      34.410  16.073  30.744  1.00 18.64           C
ATOM   3797  H   THR B 206      33.405  14.654  34.412  1.00 27.07           H
ATOM   3798  HA  THR B 206      32.840  16.758  32.789  1.00 23.91           H
ATOM   3799  HB  THR B 206      34.759  14.755  32.235  1.00 22.80           H
ATOM   3800  HG1 THR B 206      36.163  16.458  32.487  1.00 29.14           H
ATOM   3801 HG21 THR B 206      35.282  15.961  30.335  1.00 22.36           H
ATOM   3802 HG22 THR B 206      33.768  15.519  30.274  1.00 22.36           H
ATOM   3803 HG23 THR B 206      34.142  17.002  30.667  1.00 22.36           H
ATOM   3804  N   TYR B 207      31.184  15.543  31.478  1.00 17.29           N
ATOM   3805  CA  TYR B 207      29.978  14.884  30.989  1.00 17.75           C
ATOM   3806  C   TYR B 207      30.145  14.590  29.500  1.00 14.98           C
ATOM   3807  O   TYR B 207      30.475  15.494  28.726  1.00 10.59           O
ATOM   3808  CB  TYR B 207      28.749  15.750  31.265  1.00 19.22           C
ATOM   3809  CG  TYR B 207      28.372  15.892  32.750  1.00 20.44           C
ATOM   3810  CD1 TYR B 207      29.104  16.711  33.600  1.00 20.56           C
ATOM   3811  CD2 TYR B 207      27.270  15.222  33.287  1.00 20.07           C
ATOM   3812  CE1 TYR B 207      28.763  16.852  34.951  1.00 20.89           C
ATOM   3813  CE2 TYR B 207      26.913  15.369  34.635  1.00 23.65           C
ATOM   3814  CZ  TYR B 207      27.659  16.178  35.459  1.00 28.39           C
ATOM   3815  OH  TYR B 207      27.304  16.295  36.785  1.00 31.28           O
ATOM   3816  H   TYR B 207      31.282  16.345  31.183  1.00 20.75           H
ATOM   3817  HA  TYR B 207      29.864  14.040  31.454  1.00 21.30           H
ATOM   3818  HB2 TYR B 207      28.916  16.641  30.920  1.00 23.07           H
ATOM   3819  HB3 TYR B 207      27.988  15.361  30.806  1.00 23.07           H
ATOM   3820  HD1 TYR B 207      29.842  17.168  33.267  1.00 24.68           H
ATOM   3821  HD2 TYR B 207      26.756  14.675  32.737  1.00 24.09           H
ATOM   3822  HE1 TYR B 207      29.269  17.402  35.504  1.00 25.07           H
ATOM   3823  HE2 TYR B 207      26.180  14.909  34.976  1.00 28.39           H
ATOM   3824  HH  TYR B 207      26.621  15.832  36.942  1.00 37.53           H
ATOM   3825  N   PHE B 208      29.968  13.309  29.126  1.00 14.93           N
ATOM   3826  CA  PHE B 208      30.131  12.791  27.768  1.00 18.35           C
ATOM   3827  C   PHE B 208      28.799  12.335  27.198  1.00 20.13           C
ATOM   3828  O   PHE B 208      28.022  11.693  27.906  1.00 15.87           O
ATOM   3829  CB  PHE B 208      31.075  11.592  27.758  1.00 12.82           C
ATOM   3830  CG  PHE B 208      32.476  11.938  28.173  1.00 12.51           C
ATOM   3831  CD1 PHE B 208      33.440  12.226  27.235  1.00 12.49           C
ATOM   3832  CD2 PHE B 208      32.810  12.009  29.497  1.00 14.28           C
ATOM   3833  CE1 PHE B 208      34.744  12.554  27.609  1.00 12.78           C
ATOM   3834  CE2 PHE B 208      34.107  12.331  29.884  1.00 19.08           C
ATOM   3835  CZ  PHE B 208      35.073  12.631  28.937  1.00 11.05           C
ATOM   3836  H   PHE B 208      29.739  12.694  29.682  1.00 17.91           H
ATOM   3837  HA  PHE B 208      30.497  13.482  27.194  1.00 22.01           H
ATOM   3838  HB2 PHE B 208      30.739  10.922  28.372  1.00 15.38           H
ATOM   3839  HB3 PHE B 208      31.112  11.229  26.859  1.00 15.38           H
ATOM   3840  HD1 PHE B 208      33.222  12.186  26.332  1.00 14.99           H
ATOM   3841  HD2 PHE B 208      32.170  11.821  30.144  1.00 17.13           H
ATOM   3842  HE1 PHE B 208      35.381  12.744  26.959  1.00 15.34           H
ATOM   3843  HE2 PHE B 208      34.320  12.376  30.789  1.00 22.89           H
ATOM   3844  HZ  PHE B 208      35.941  12.842  29.197  1.00 13.26           H
ATOM   3845  N   VAL B 209      28.550  12.622  25.909  1.00 15.75           N
ATOM   3846  CA  VAL B 209      27.313  12.135  25.284  1.00 22.83           C
ATOM   3847  C   VAL B 209      27.365  10.619  25.195  1.00 15.33           C
ATOM   3848  O   VAL B 209      28.291  10.057  24.608  1.00 17.97           O
ATOM   3849  CB  VAL B 209      27.067  12.693  23.868  1.00 16.13           C
ATOM   3850  CG1 VAL B 209      25.544  12.662  23.587  1.00 24.87           C
ATOM   3851  CG2 VAL B 209      27.637  14.039  23.652  1.00 24.65           C
ATOM   3852  H   VAL B 209      29.062  13.081  25.393  1.00 18.91           H
ATOM   3853  HA  VAL B 209      26.557  12.380  25.841  1.00 27.39           H
ATOM   3854  HB  VAL B 209      27.490  12.097  23.230  1.00 19.36           H
ATOM   3855 HG11 VAL B 209      25.380  13.011  22.697  1.00 29.85           H
ATOM   3856 HG12 VAL B 209      25.232  11.745  23.646  1.00 29.85           H
ATOM   3857 HG13 VAL B 209      25.091  13.209  24.247  1.00 29.85           H
ATOM   3858 HG21 VAL B 209      27.443  14.321  22.744  1.00 29.58           H
ATOM   3859 HG22 VAL B 209      27.236  14.656  24.283  1.00 29.58           H
ATOM   3860 HG23 VAL B 209      28.596  14.001  23.789  1.00 29.58           H
ATOM   3861  N   THR B 210      26.351   9.958  25.731  1.00 19.44           N
ATOM   3862  CA  THR B 210      26.255   8.513  25.624  1.00 19.87           C
ATOM   3863  C   THR B 210      24.949   8.044  25.020  1.00 19.86           C
ATOM   3864  O   THR B 210      24.857   6.869  24.671  1.00 20.83           O
ATOM   3865  CB  THR B 210      26.467   7.854  26.988  1.00 15.73           C
ATOM   3866  OG1 THR B 210      25.844   8.629  28.023  1.00 16.48           O
ATOM   3867  CG2 THR B 210      27.951   7.747  27.256  1.00 14.74           C
ATOM   3868  H   THR B 210      25.703  10.323  26.163  1.00 23.33           H
ATOM   3869  HA  THR B 210      26.968   8.204  25.042  1.00 23.85           H
ATOM   3870  HB  THR B 210      26.089   6.961  26.979  1.00 18.87           H
ATOM   3871  HG1 THR B 210      25.019   8.690  27.879  1.00 19.77           H
ATOM   3872 HG21 THR B 210      28.103   7.331  28.118  1.00 17.69           H
ATOM   3873 HG22 THR B 210      28.374   7.210  26.567  1.00 17.69           H
ATOM   3874 HG23 THR B 210      28.352   8.631  27.256  1.00 17.69           H
ATOM   3875  N   GLY B 211      23.972   8.929  24.815  1.00 17.56           N
ATOM   3876  CA  GLY B 211      22.747   8.493  24.173  1.00 20.28           C
ATOM   3877  C   GLY B 211      21.902   9.639  23.667  1.00 15.93           C
ATOM   3878  O   GLY B 211      22.163  10.809  23.934  1.00 16.23           O
ATOM   3879  H   GLY B 211      23.996   9.760  25.033  1.00 21.07           H
ATOM   3880  HA2 GLY B 211      22.965   7.920  23.422  1.00 24.33           H
ATOM   3881  HA3 GLY B 211      22.219   7.981  24.805  1.00 24.33           H
ATOM   3882  N   ILE B 212      20.852   9.255  22.953  1.00 19.09           N
ATOM   3883  CA  ILE B 212      19.815  10.146  22.471  1.00 17.01           C
ATOM   3884  C   ILE B 212      18.477   9.565  22.905  1.00 20.58           C
ATOM   3885  O   ILE B 212      18.230   8.372  22.698  1.00 18.86           O
ATOM   3886  CB  ILE B 212      19.857  10.279  20.938  1.00 18.72           C
ATOM   3887  CG1 ILE B 212      21.234  10.756  20.469  1.00 20.61           C
ATOM   3888  CG2 ILE B 212      18.703  11.199  20.424  1.00 17.29           C
ATOM   3889  CD1 ILE B 212      21.537  10.379  19.018  1.00 22.00           C
ATOM   3890  H   ILE B 212      20.717   8.437  22.725  1.00 22.91           H
ATOM   3891  HA  ILE B 212      19.922  11.025  22.867  1.00 20.42           H
ATOM   3892  HB  ILE B 212      19.712   9.396  20.565  1.00 22.47           H
ATOM   3893 HG12 ILE B 212      21.275  11.722  20.541  1.00 24.73           H
ATOM   3894 HG13 ILE B 212      21.915  10.353  21.030  1.00 24.73           H
ATOM   3895 HG21 ILE B 212      18.757  11.263  19.458  1.00 20.74           H
ATOM   3896 HG22 ILE B 212      17.852  10.813  20.684  1.00 20.74           H
ATOM   3897 HG23 ILE B 212      18.801  12.080  20.820  1.00 20.74           H
ATOM   3898 HD11 ILE B 212      22.420  10.707  18.784  1.00 26.40           H
ATOM   3899 HD12 ILE B 212      21.510   9.413  18.931  1.00 26.40           H
ATOM   3900 HD13 ILE B 212      20.870  10.782  18.441  1.00 26.40           H
ATOM   3901  N   VAL B 213      17.597  10.406  23.474  1.00 17.47           N
ATOM   3902  CA  VAL B 213      16.256   9.938  23.833  1.00 20.77           C
ATOM   3903  C   VAL B 213      15.553   9.442  22.570  1.00 22.81           C
ATOM   3904  O   VAL B 213      15.324  10.211  21.628  1.00 21.42           O
ATOM   3905  CB  VAL B 213      15.454  11.044  24.523  1.00 27.29           C
ATOM   3906  CG1 VAL B 213      14.104  10.470  25.001  1.00 27.27           C
ATOM   3907  CG2 VAL B 213      16.220  11.613  25.681  1.00 22.58           C
ATOM   3908  H   VAL B 213      17.751  11.232  23.657  1.00 20.97           H
ATOM   3909  HA  VAL B 213      16.333   9.193  24.449  1.00 24.93           H
ATOM   3910  HB  VAL B 213      15.277  11.758  23.891  1.00 32.75           H
ATOM   3911 HG11 VAL B 213      13.599  11.173  25.437  1.00 32.72           H
ATOM   3912 HG12 VAL B 213      13.614  10.137  24.233  1.00 32.72           H
ATOM   3913 HG13 VAL B 213      14.273   9.747  25.625  1.00 32.72           H
ATOM   3914 HG21 VAL B 213      15.689  12.310  26.099  1.00 27.10           H
ATOM   3915 HG22 VAL B 213      16.398  10.906  26.320  1.00 27.10           H
ATOM   3916 HG23 VAL B 213      17.055  11.984  25.355  1.00 27.10           H
ATOM   3917  N   SER B 214      15.206   8.155  22.533  1.00 15.88           N
ATOM   3918  CA  SER B 214      14.660   7.580  21.317  1.00 23.59           C
ATOM   3919  C   SER B 214      13.169   7.276  21.474  1.00 23.78           C
ATOM   3920  O   SER B 214      12.342   7.921  20.834  1.00 24.55           O
ATOM   3921  CB  SER B 214      15.425   6.323  20.905  1.00 27.53           C
ATOM   3922  OG  SER B 214      15.045   5.974  19.573  1.00 18.42           O
ATOM   3923  H   SER B 214      15.277   7.605  23.190  1.00 19.05           H
ATOM   3924  HA  SER B 214      14.753   8.227  20.600  1.00 28.31           H
ATOM   3925  HB2 SER B 214      16.378   6.501  20.933  1.00 33.04           H
ATOM   3926  HB3 SER B 214      15.199   5.596  21.506  1.00 33.04           H
ATOM   3927  HG  SER B 214      15.230   6.602  19.047  1.00 22.11           H
ATOM   3928  N   TRP B 215      12.817   6.321  22.318  1.00 24.87           N
ATOM   3929  CA  TRP B 215      11.429   5.909  22.428  1.00 23.31           C
ATOM   3930  C   TRP B 215      11.250   5.135  23.719  1.00 24.24           C
ATOM   3931  O   TRP B 215      12.188   4.949  24.497  1.00 25.28           O
ATOM   3932  CB  TRP B 215      11.000   5.066  21.210  1.00 22.65           C
ATOM   3933  CG  TRP B 215      11.795   3.769  20.968  1.00 25.80           C
ATOM   3934  CD1 TRP B 215      12.999   3.648  20.322  1.00 29.51           C
ATOM   3935  CD2 TRP B 215      11.414   2.430  21.340  1.00 28.13           C
ATOM   3936  NE1 TRP B 215      13.396   2.328  20.291  1.00 29.96           N
ATOM   3937  CE2 TRP B 215      12.437   1.565  20.907  1.00 29.65           C
ATOM   3938  CE3 TRP B 215      10.310   1.883  22.004  1.00 31.61           C
ATOM   3939  CZ2 TRP B 215      12.389   0.187  21.127  1.00 35.46           C
ATOM   3940  CZ3 TRP B 215      10.265   0.528  22.212  1.00 23.52           C
ATOM   3941  CH2 TRP B 215      11.295  -0.308  21.778  1.00 32.22           C
ATOM   3942  H   TRP B 215      13.358   5.897  22.835  1.00 29.84           H
ATOM   3943  HA  TRP B 215      10.864   6.696  22.466  1.00 27.97           H
ATOM   3944  HB2 TRP B 215      10.070   4.816  21.325  1.00 27.18           H
ATOM   3945  HB3 TRP B 215      11.091   5.613  20.414  1.00 27.18           H
ATOM   3946  HD1 TRP B 215      13.485   4.357  19.968  1.00 35.41           H
ATOM   3947  HE1 TRP B 215      14.123   2.031  19.940  1.00 35.95           H
ATOM   3948  HE3 TRP B 215       9.621   2.431  22.305  1.00 37.93           H
ATOM   3949  HZ2 TRP B 215      13.070  -0.373  20.832  1.00 42.55           H
ATOM   3950  HZ3 TRP B 215       9.535   0.159  22.657  1.00 28.23           H
ATOM   3951  HH2 TRP B 215      11.233  -1.223  21.932  1.00 38.66           H
ATOM   3952  N   GLY B 216      10.023   4.680  23.928  1.00 27.11           N
ATOM   3953  CA  GLY B 216       9.694   3.758  24.992  1.00 24.47           C
ATOM   3954  C   GLY B 216       8.253   3.342  24.849  1.00 26.29           C
ATOM   3955  O   GLY B 216       7.513   3.855  24.005  1.00 34.69           O
ATOM   3956  H   GLY B 216       9.345   4.902  23.448  1.00 32.53           H
ATOM   3957  HA2 GLY B 216      10.260   2.972  24.940  1.00 29.37           H
ATOM   3958  HA3 GLY B 216       9.819   4.184  25.854  1.00 29.37           H
ATOM   3959  N   GLU B 217       7.854   2.407  25.702  1.00 27.61           N
ATOM   3960  CA  GLU B 217       6.459   1.976  25.784  1.00 31.03           C
ATOM   3961  C   GLU B 217       5.828   2.765  26.924  1.00 32.82           C
ATOM   3962  O   GLU B 217       6.086   2.497  28.105  1.00 27.04           O
ATOM   3963  CB  GLU B 217       6.368   0.471  25.984  1.00 33.59           C
ATOM   3964  CG  GLU B 217       6.730  -0.311  24.728  1.00 37.07           C
ATOM   3965  CD  GLU B 217       6.695  -1.804  24.951  1.00 42.10           C
ATOM   3966  OE1 GLU B 217       5.606  -2.303  25.316  1.00 35.02           O
ATOM   3967  OE2 GLU B 217       7.750  -2.470  24.790  1.00 39.15           O1-
ATOM   3968  H   GLU B 217       8.376   2.000  26.251  1.00 33.13           H
ATOM   3969  HA  GLU B 217       6.000   2.205  24.961  1.00 37.24           H
ATOM   3970  HB2 GLU B 217       6.981   0.208  26.689  1.00 40.31           H
ATOM   3971  HB3 GLU B 217       5.459   0.239  26.231  1.00 40.31           H
ATOM   3972  HG2 GLU B 217       6.095  -0.097  24.027  1.00 44.48           H
ATOM   3973  HG3 GLU B 217       7.627  -0.069  24.450  1.00 44.48           H
ATOM   3974  N   GLY B 219       5.043   3.777  26.555  1.00 27.19           N
ATOM   3975  CA  GLY B 219       4.578   4.777  27.491  1.00 29.62           C
ATOM   3976  C   GLY B 219       5.730   5.462  28.190  1.00 21.81           C
ATOM   3977  O   GLY B 219       6.842   5.591  27.659  1.00 17.74           O
ATOM   3978  H   GLY B 219       4.766   3.901  25.751  1.00 32.63           H
ATOM   3979  HA2 GLY B 219       4.059   5.448  27.020  1.00 35.55           H
ATOM   3980  HA3 GLY B 219       4.013   4.360  28.160  1.00 35.55           H
ATOM   3981  N   CYS B 220       5.472   5.865  29.429  1.00 20.47           N
ATOM   3982  CA  CYS B 220       6.503   6.498  30.233  1.00 25.88           C
ATOM   3983  C   CYS B 220       6.417   6.052  31.683  1.00 24.58           C
ATOM   3984  O   CYS B 220       5.357   6.162  32.304  1.00 30.11           O
ATOM   3985  CB  CYS B 220       6.374   8.020  30.142  1.00 24.24           C
ATOM   3986  SG  CYS B 220       6.288   8.633  28.432  1.00 28.30           S
ATOM   3987  H   CYS B 220       4.712   5.783  29.823  1.00 24.57           H
ATOM   3988  HA  CYS B 220       7.374   6.246  29.890  1.00 31.05           H
ATOM   3989  HB2 CYS B 220       5.564   8.295  30.599  1.00 29.09           H
ATOM   3990  HB3 CYS B 220       7.146   8.427  30.566  1.00 29.09           H
ATOM   3991  N   ALA B 221       7.548   5.594  32.229  1.00 28.61           N
ATOM   3992  CA  ALA B 221       7.678   5.123  33.608  1.00 31.72           C
ATOM   3993  C   ALA B 221       6.792   3.927  33.868  1.00 28.66           C
ATOM   3994  O   ALA B 221       6.591   3.540  35.029  1.00 33.56           O
ATOM   3995  CB  ALA B 221       7.380   6.222  34.623  1.00 27.34           C
ATOM   3996  H   ALA B 221       8.289   5.546  31.794  1.00 34.33           H
ATOM   3997  HA  ALA B 221       8.595   4.840  33.749  1.00 38.06           H
ATOM   3998  HB1 ALA B 221       7.479   5.861  35.517  1.00 32.81           H
ATOM   3999  HB2 ALA B 221       8.004   6.953  34.489  1.00 32.81           H
ATOM   4000  HB3 ALA B 221       6.471   6.535  34.491  1.00 32.81           H
ATOM   4001  N   ARG B 222       6.285   3.320  32.801  1.00 31.17           N
ATOM   4002  CA  ARG B 222       5.500   2.105  32.907  1.00 37.95           C
ATOM   4003  C   ARG B 222       6.301   1.018  33.605  1.00 35.51           C
ATOM   4004  O   ARG B 222       7.501   0.845  33.368  1.00 32.21           O
ATOM   4005  CB  ARG B 222       5.088   1.642  31.518  1.00 33.45           C
ATOM   4006  CG  ARG B 222       3.776   2.226  31.029  1.00 33.49           C
ATOM   4007  CD  ARG B 222       3.353   1.653  29.636  1.00 35.10           C
ATOM   4008  NE  ARG B 222       2.321   2.449  28.974  1.00 38.62           N
ATOM   4009  CZ  ARG B 222       1.802   2.148  27.789  1.00 42.87           C
ATOM   4010  NH1 ARG B 222       2.211   1.078  27.136  1.00 55.44           N
ATOM   4011  NH2 ARG B 222       0.876   2.914  27.246  1.00 46.72           N1+
ATOM   4012  H   ARG B 222       6.385   3.599  31.994  1.00 37.41           H
ATOM   4013  HA  ARG B 222       4.699   2.279  33.425  1.00 45.54           H
ATOM   4014  HB2 ARG B 222       5.779   1.901  30.888  1.00 40.15           H
ATOM   4015  HB3 ARG B 222       4.997   0.677  31.526  1.00 40.15           H
ATOM   4016  HG2 ARG B 222       3.077   2.013  31.668  1.00 40.18           H
ATOM   4017  HG3 ARG B 222       3.868   3.187  30.944  1.00 40.18           H
ATOM   4018  HD2 ARG B 222       4.130   1.630  29.056  1.00 42.11           H
ATOM   4019  HD3 ARG B 222       3.005   0.755  29.758  1.00 42.11           H
ATOM   4020  HE  ARG B 222       1.968   3.097  29.415  1.00 46.35           H
ATOM   4021 HH11 ARG B 222       2.815   0.571  27.478  1.00 66.53           H
ATOM   4022 HH12 ARG B 222       1.872   0.887  26.369  1.00 66.53           H
ATOM   4023 HH21 ARG B 222       0.600   3.615  27.661  1.00 56.06           H
ATOM   4024 HH22 ARG B 222       0.545   2.711  26.479  1.00 56.06           H
ATOM   4025  N   LYS B 223       5.623   0.294  34.473  1.00 31.90           N
ATOM   4026  CA  LYS B 223       6.261  -0.777  35.218  1.00 39.41           C
ATOM   4027  C   LYS B 223       6.636  -1.920  34.290  1.00 31.96           C
ATOM   4028  O   LYS B 223       5.898  -2.243  33.355  1.00 28.98           O
ATOM   4029  CB  LYS B 223       5.332  -1.263  36.332  1.00 36.04           C
ATOM   4030  CG  LYS B 223       5.470  -0.433  37.636  1.00 51.30           C
ATOM   4031  CD  LYS B 223       4.240   0.405  38.044  1.00 59.14           C
ATOM   4032  CE  LYS B 223       3.442  -0.259  39.208  1.00 61.96           C
ATOM   4033  NZ  LYS B 223       4.255  -0.612  40.453  1.00 64.31           N1+
ATOM   4034  H   LYS B 223       4.788   0.400  34.652  1.00 38.28           H
ATOM   4035  HA  LYS B 223       7.074  -0.440  35.627  1.00 47.29           H
ATOM   4036  HB2 LYS B 223       4.414  -1.196  36.029  1.00 43.25           H
ATOM   4037  HB3 LYS B 223       5.546  -2.186  36.541  1.00 43.25           H
ATOM   4038  HG2 LYS B 223       5.659  -1.042  38.367  1.00 61.56           H
ATOM   4039  HG3 LYS B 223       6.214   0.181  37.529  1.00 61.56           H
ATOM   4040  HD2 LYS B 223       4.534   1.281  38.341  1.00 70.97           H
ATOM   4041  HD3 LYS B 223       3.646   0.493  37.282  1.00 70.97           H
ATOM   4042  HE2 LYS B 223       2.738   0.349  39.484  1.00 74.35           H
ATOM   4043  HE3 LYS B 223       3.046  -1.081  38.877  1.00 74.35           H
ATOM   4044  HZ1 LYS B 223       3.727  -0.985  41.066  1.00 77.17           H
ATOM   4045  HZ2 LYS B 223       4.902  -1.185  40.241  1.00 77.17           H
ATOM   4046  HZ3 LYS B 223       4.621   0.123  40.796  1.00 77.17           H
ATOM   4047  N   GLY B 223A      7.805  -2.519  34.548  1.00 29.91           N
ATOM   4048  CA  GLY B 223A      8.383  -3.512  33.668  1.00 31.27           C
ATOM   4049  C   GLY B 223A      8.779  -3.018  32.289  1.00 36.76           C
ATOM   4050  O   GLY B 223A      9.027  -3.840  31.399  1.00 31.98           O
ATOM   4051  H   GLY B 223A      8.284  -2.356  35.244  1.00 35.89           H
ATOM   4052  HA2 GLY B 223A      9.175  -3.879  34.090  1.00 37.52           H
ATOM   4053  HA3 GLY B 223A      7.746  -4.234  33.551  1.00 37.52           H
ATOM   4054  N   LYS B 224       8.838  -1.700  32.082  1.00 34.80           N
ATOM   4055  CA  LYS B 224       9.348  -1.095  30.855  1.00 39.27           C
ATOM   4056  C   LYS B 224      10.426  -0.071  31.179  1.00 35.74           C
ATOM   4057  O   LYS B 224      10.423   0.541  32.256  1.00 38.16           O
ATOM   4058  CB  LYS B 224       8.228  -0.437  30.073  1.00 35.93           C
ATOM   4059  CG  LYS B 224       7.207  -1.437  29.581  1.00 31.40           C
ATOM   4060  CD  LYS B 224       7.846  -2.545  28.768  1.00 42.88           C
ATOM   4061  CE  LYS B 224       6.905  -3.720  28.543  1.00 32.70           C
ATOM   4062  NZ  LYS B 224       6.667  -3.900  27.111  1.00 30.73           N1+
ATOM   4063  H   LYS B 224       8.577  -1.119  32.660  1.00 41.76           H
ATOM   4064  HA  LYS B 224       9.742  -1.785  30.298  1.00 47.12           H
ATOM   4065  HB2 LYS B 224       7.773   0.201  30.645  1.00 43.12           H
ATOM   4066  HB3 LYS B 224       8.603   0.015  29.301  1.00 43.12           H
ATOM   4067  HG2 LYS B 224       6.762  -1.840  30.343  1.00 37.68           H
ATOM   4068  HG3 LYS B 224       6.561  -0.983  29.018  1.00 37.68           H
ATOM   4069  HD2 LYS B 224       8.102  -2.194  27.900  1.00 51.46           H
ATOM   4070  HD3 LYS B 224       8.629  -2.872  29.238  1.00 51.46           H
ATOM   4071  HE2 LYS B 224       7.307  -4.530  28.893  1.00 39.24           H
ATOM   4072  HE3 LYS B 224       6.056  -3.545  28.978  1.00 39.24           H
ATOM   4073  HZ1 LYS B 224       6.117  -4.586  26.978  1.00 36.88           H
ATOM   4074  HZ2 LYS B 224       6.300  -3.164  26.769  1.00 36.88           H
ATOM   4075  HZ3 LYS B 224       7.436  -4.060  26.693  1.00 36.88           H
ATOM   4076  N   TYR B 225      11.343   0.112  30.228  1.00 26.70           N
ATOM   4077  CA  TYR B 225      12.493   0.994  30.390  1.00 24.35           C
ATOM   4078  C   TYR B 225      12.439   2.080  29.328  1.00 29.94           C
ATOM   4079  O   TYR B 225      11.606   2.044  28.430  1.00 22.89           O
ATOM   4080  CB  TYR B 225      13.812   0.213  30.292  1.00 26.58           C
ATOM   4081  CG  TYR B 225      13.924  -0.902  31.308  1.00 32.76           C
ATOM   4082  CD1 TYR B 225      14.226  -0.613  32.617  1.00 33.70           C
ATOM   4083  CD2 TYR B 225      13.679  -2.233  30.966  1.00 33.97           C
ATOM   4084  CE1 TYR B 225      14.306  -1.584  33.556  1.00 28.89           C
ATOM   4085  CE2 TYR B 225      13.756  -3.218  31.910  1.00 35.12           C
ATOM   4086  CZ  TYR B 225      14.075  -2.875  33.214  1.00 30.29           C
ATOM   4087  OH  TYR B 225      14.178  -3.794  34.220  1.00 39.33           O
ATOM   4088  H   TYR B 225      11.316  -0.275  29.460  1.00 32.03           H
ATOM   4089  HA  TYR B 225      12.453   1.417  31.262  1.00 29.22           H
ATOM   4090  HB2 TYR B 225      13.879  -0.181  29.408  1.00 31.90           H
ATOM   4091  HB3 TYR B 225      14.551   0.825  30.438  1.00 31.90           H
ATOM   4092  HD1 TYR B 225      14.383   0.270  32.863  1.00 40.44           H
ATOM   4093  HD2 TYR B 225      13.463  -2.451  30.089  1.00 40.77           H
ATOM   4094  HE1 TYR B 225      14.519  -1.365  34.434  1.00 34.67           H
ATOM   4095  HE2 TYR B 225      13.601  -4.106  31.680  1.00 42.15           H
ATOM   4096  HH  TYR B 225      14.020  -4.564  33.923  1.00 47.20           H
ATOM   4097  N   GLY B 226      13.341   3.054  29.431  1.00 28.29           N
ATOM   4098  CA  GLY B 226      13.556   3.994  28.353  1.00 21.61           C
ATOM   4099  C   GLY B 226      14.574   3.513  27.322  1.00 16.18           C
ATOM   4100  O   GLY B 226      15.618   2.971  27.665  1.00 18.46           O
ATOM   4101  H   GLY B 226      13.839   3.186  30.120  1.00 33.95           H
ATOM   4102  HA2 GLY B 226      12.715   4.156  27.898  1.00 25.94           H
ATOM   4103  HA3 GLY B 226      13.870   4.835  28.721  1.00 25.94           H
ATOM   4104  N   ILE B 227      14.272   3.757  26.046  1.00 16.00           N
ATOM   4105  CA  ILE B 227      15.119   3.319  24.943  1.00 13.26           C
ATOM   4106  C   ILE B 227      15.811   4.536  24.323  1.00 20.00           C
ATOM   4107  O   ILE B 227      15.162   5.534  23.954  1.00 16.01           O
ATOM   4108  CB  ILE B 227      14.325   2.537  23.887  1.00 22.27           C
ATOM   4109  CG1 ILE B 227      13.344   1.514  24.536  1.00 23.84           C
ATOM   4110  CG2 ILE B 227      15.295   1.855  22.918  1.00 14.04           C
ATOM   4111  CD1 ILE B 227      14.027   0.439  25.334  1.00 18.57           C
ATOM   4112  H   ILE B 227      13.569   4.182  25.792  1.00 19.20           H
ATOM   4113  HA  ILE B 227      15.807   2.731  25.291  1.00 15.92           H
ATOM   4114  HB  ILE B 227      13.797   3.174  23.380  1.00 26.73           H
ATOM   4115 HG12 ILE B 227      12.746   1.991  25.132  1.00 28.61           H
ATOM   4116 HG13 ILE B 227      12.833   1.083  23.833  1.00 28.61           H
ATOM   4117 HG21 ILE B 227      14.786   1.364  22.255  1.00 16.85           H
ATOM   4118 HG22 ILE B 227      15.837   2.533  22.484  1.00 16.85           H
ATOM   4119 HG23 ILE B 227      15.863   1.247  23.417  1.00 16.85           H
ATOM   4120 HD11 ILE B 227      13.354  -0.155  25.703  1.00 22.29           H
ATOM   4121 HD12 ILE B 227      14.621  -0.058  24.750  1.00 22.29           H
ATOM   4122 HD13 ILE B 227      14.534   0.851  26.050  1.00 22.29           H
ATOM   4123  N   TYR B 228      17.135   4.432  24.210  1.00 14.16           N
ATOM   4124  CA  TYR B 228      18.036   5.484  23.766  1.00 20.67           C
ATOM   4125  C   TYR B 228      18.859   4.976  22.604  1.00 18.74           C
ATOM   4126  O   TYR B 228      19.231   3.796  22.561  1.00 17.25           O
ATOM   4127  CB  TYR B 228      19.000   5.903  24.867  1.00 17.95           C
ATOM   4128  CG  TYR B 228      18.303   6.405  26.077  1.00 23.29           C
ATOM   4129  CD1 TYR B 228      17.783   5.536  27.015  1.00 19.80           C
ATOM   4130  CD2 TYR B 228      18.142   7.756  26.271  1.00 17.07           C
ATOM   4131  CE1 TYR B 228      17.119   6.012  28.135  1.00 17.77           C
ATOM   4132  CE2 TYR B 228      17.482   8.223  27.344  1.00 15.42           C
ATOM   4133  CZ  TYR B 228      16.981   7.376  28.282  1.00 21.17           C
ATOM   4134  OH  TYR B 228      16.337   7.973  29.344  1.00 22.14           O
ATOM   4135  H   TYR B 228      17.556   3.707  24.400  1.00 16.99           H
ATOM   4136  HA  TYR B 228      17.527   6.258  23.478  1.00 24.81           H
ATOM   4137  HB2 TYR B 228      19.537   5.137  25.126  1.00 21.54           H
ATOM   4138  HB3 TYR B 228      19.572   6.612  24.534  1.00 21.54           H
ATOM   4139  HD1 TYR B 228      17.885   4.619  26.898  1.00 23.76           H
ATOM   4140  HD2 TYR B 228      18.474   8.353  25.641  1.00 20.49           H
ATOM   4141  HE1 TYR B 228      16.771   5.427  28.769  1.00 21.33           H
ATOM   4142  HE2 TYR B 228      17.389   9.141  27.460  1.00 18.50           H
ATOM   4143  HH  TYR B 228      16.051   7.387  29.873  1.00 26.57           H
ATOM   4144  N   THR B 229      19.150   5.878  21.673  1.00 20.44           N
ATOM   4145  CA  THR B 229      20.084   5.570  20.605  1.00 14.13           C
ATOM   4146  C   THR B 229      21.482   5.373  21.160  1.00 19.34           C
ATOM   4147  O   THR B 229      21.955   6.156  21.988  1.00 16.63           O
ATOM   4148  CB  THR B 229      20.075   6.692  19.600  1.00 18.56           C
ATOM   4149  OG1 THR B 229      18.722   6.927  19.203  1.00 16.55           O
ATOM   4150  CG2 THR B 229      20.936   6.341  18.392  1.00 18.31           C
ATOM   4151  H   THR B 229      18.820   6.672  21.639  1.00 24.53           H
ATOM   4152  HA  THR B 229      19.810   4.753  20.160  1.00 16.95           H
ATOM   4153  HB  THR B 229      20.434   7.495  20.010  1.00 22.28           H
ATOM   4154  HG1 THR B 229      18.691   7.550  18.641  1.00 19.87           H
ATOM   4155 HG21 THR B 229      20.923   7.070  17.752  1.00 21.98           H
ATOM   4156 HG22 THR B 229      21.852   6.184  18.672  1.00 21.98           H
ATOM   4157 HG23 THR B 229      20.596   5.540  17.964  1.00 21.98           H
ATOM   4158  N   LYS B 230      22.163   4.339  20.674  1.00 24.18           N
ATOM   4159  CA  LYS B 230      23.498   4.012  21.161  1.00 16.10           C
ATOM   4160  C   LYS B 230      24.496   4.909  20.451  1.00 16.83           C
ATOM   4161  O   LYS B 230      24.941   4.602  19.335  1.00 15.96           O
ATOM   4162  CB  LYS B 230      23.830   2.540  20.939  1.00 20.79           C
ATOM   4163  CG  LYS B 230      24.978   2.066  21.832  1.00 23.15           C
ATOM   4164  CD  LYS B 230      25.420   0.668  21.533  1.00 23.62           C
ATOM   4165  CE  LYS B 230      26.406   0.211  22.547  1.00 25.66           C
ATOM   4166  NZ  LYS B 230      26.835  -1.233  22.378  1.00 26.58           N1+
ATOM   4167  H   LYS B 230      21.873   3.811  20.060  1.00 29.02           H
ATOM   4168  HA  LYS B 230      23.547   4.195  22.112  1.00 19.33           H
ATOM   4169  HB2 LYS B 230      23.048   2.003  21.143  1.00 24.95           H
ATOM   4170  HB3 LYS B 230      24.093   2.409  20.015  1.00 24.95           H
ATOM   4171  HG2 LYS B 230      25.739   2.653  21.704  1.00 27.78           H
ATOM   4172  HG3 LYS B 230      24.689   2.096  22.758  1.00 27.78           H
ATOM   4173  HD2 LYS B 230      24.654   0.074  21.559  1.00 28.35           H
ATOM   4174  HD3 LYS B 230      25.841   0.642  20.660  1.00 28.35           H
ATOM   4175  HE2 LYS B 230      27.199   0.765  22.483  1.00 30.79           H
ATOM   4176  HE3 LYS B 230      26.012   0.302  23.429  1.00 30.79           H
ATOM   4177  HZ1 LYS B 230      26.129  -1.770  22.443  1.00 31.90           H
ATOM   4178  HZ2 LYS B 230      27.212  -1.346  21.580  1.00 31.90           H
ATOM   4179  HZ3 LYS B 230      27.424  -1.451  23.009  1.00 31.90           H
ATOM   4180  N   VAL B 231      24.864   6.021  21.115  1.00 19.50           N
ATOM   4181  CA  VAL B 231      25.737   6.999  20.478  1.00 17.90           C
ATOM   4182  C   VAL B 231      27.084   6.364  20.184  1.00 20.86           C
ATOM   4183  O   VAL B 231      27.707   6.667  19.171  1.00 19.62           O
ATOM   4184  CB  VAL B 231      25.891   8.269  21.345  1.00 12.24           C
ATOM   4185  CG1 VAL B 231      27.079   9.083  20.886  1.00 18.40           C
ATOM   4186  CG2 VAL B 231      24.675   9.155  21.274  1.00 16.36           C
ATOM   4187  H   VAL B 231      24.623   6.221  21.916  1.00 23.40           H
ATOM   4188  HA  VAL B 231      25.344   7.264  19.632  1.00 21.48           H
ATOM   4189  HB  VAL B 231      26.032   8.014  22.270  1.00 14.69           H
ATOM   4190 HG11 VAL B 231      27.155   9.873  21.445  1.00 22.08           H
ATOM   4191 HG12 VAL B 231      27.881   8.543  20.966  1.00 22.08           H
ATOM   4192 HG13 VAL B 231      26.945   9.343  19.961  1.00 22.08           H
ATOM   4193 HG21 VAL B 231      24.820   9.935  21.833  1.00 19.63           H
ATOM   4194 HG22 VAL B 231      24.536   9.428  20.354  1.00 19.63           H
ATOM   4195 HG23 VAL B 231      23.904   8.659  21.592  1.00 19.63           H
ATOM   4196  N   THR B 232      27.573   5.494  21.079  1.00 20.30           N
ATOM   4197  CA  THR B 232      28.891   4.901  20.864  1.00 17.15           C
ATOM   4198  C   THR B 232      28.992   4.163  19.543  1.00 21.70           C
ATOM   4199  O   THR B 232      30.116   3.956  19.066  1.00 22.05           O
ATOM   4200  CB  THR B 232      29.268   3.908  21.962  1.00 20.46           C
ATOM   4201  OG1 THR B 232      28.163   3.042  22.216  1.00 26.96           O
ATOM   4202  CG2 THR B 232      29.713   4.603  23.234  1.00 26.14           C
ATOM   4203  H   THR B 232      27.172   5.241  21.797  1.00 24.36           H
ATOM   4204  HA  THR B 232      29.555   5.608  20.862  1.00 20.58           H
ATOM   4205  HB  THR B 232      30.013   3.371  21.648  1.00 24.55           H
ATOM   4206  HG1 THR B 232      28.361   2.492  22.819  1.00 32.35           H
ATOM   4207 HG21 THR B 232      29.945   3.944  23.907  1.00 31.36           H
ATOM   4208 HG22 THR B 232      30.490   5.156  23.055  1.00 31.36           H
ATOM   4209 HG23 THR B 232      28.998   5.163  23.573  1.00 31.36           H
ATOM   4210  N   ALA B 233      27.857   3.738  18.959  1.00 18.97           N
ATOM   4211  CA  ALA B 233      27.869   3.032  17.678  1.00 20.88           C
ATOM   4212  C   ALA B 233      27.989   3.974  16.488  1.00 25.84           C
ATOM   4213  O   ALA B 233      28.238   3.504  15.372  1.00 21.48           O
ATOM   4214  CB  ALA B 233      26.601   2.187  17.484  1.00 20.70           C
ATOM   4215  H   ALA B 233      27.071   3.849  19.290  1.00 22.77           H
ATOM   4216  HA  ALA B 233      28.631   2.432  17.659  1.00 25.05           H
ATOM   4217  HB1 ALA B 233      26.649   1.738  16.626  1.00 24.84           H
ATOM   4218  HB2 ALA B 233      26.546   1.533  18.198  1.00 24.84           H
ATOM   4219  HB3 ALA B 233      25.827   2.771  17.509  1.00 24.84           H
ATOM   4220  N   PHE B 234      27.819   5.287  16.693  1.00 26.13           N
ATOM   4221  CA  PHE B 234      27.718   6.245  15.595  1.00 22.99           C
ATOM   4222  C   PHE B 234      28.784   7.328  15.670  1.00 21.18           C
ATOM   4223  O   PHE B 234      28.664   8.353  14.985  1.00 24.53           O
ATOM   4224  CB  PHE B 234      26.323   6.860  15.567  1.00 22.70           C
ATOM   4225  CG  PHE B 234      25.267   5.852  15.375  1.00 21.60           C
ATOM   4226  CD1 PHE B 234      25.109   5.238  14.152  1.00 25.00           C
ATOM   4227  CD2 PHE B 234      24.460   5.475  16.429  1.00 22.67           C
ATOM   4228  CE1 PHE B 234      24.114   4.281  13.969  1.00 29.28           C
ATOM   4229  CE2 PHE B 234      23.483   4.525  16.263  1.00 19.16           C
ATOM   4230  CZ  PHE B 234      23.305   3.920  15.030  1.00 27.28           C
ATOM   4231  H   PHE B 234      27.759   5.647  17.471  1.00 31.35           H
ATOM   4232  HA  PHE B 234      27.845   5.770  14.759  1.00 27.59           H
ATOM   4233  HB2 PHE B 234      26.158   7.310  16.410  1.00 27.24           H
ATOM   4234  HB3 PHE B 234      26.270   7.494  14.835  1.00 27.24           H
ATOM   4235  HD1 PHE B 234      25.651   5.485  13.437  1.00 29.99           H
ATOM   4236  HD2 PHE B 234      24.570   5.879  17.259  1.00 27.21           H
ATOM   4237  HE1 PHE B 234      24.004   3.875  13.139  1.00 35.13           H
ATOM   4238  HE2 PHE B 234      22.939   4.289  16.979  1.00 23.00           H
ATOM   4239  HZ  PHE B 234      22.643   3.277  14.915  1.00 32.73           H
ATOM   4240  N   LEU B 235      29.842   7.110  16.460  1.00 22.62           N
ATOM   4241  CA  LEU B 235      30.842   8.156  16.659  1.00 25.05           C
ATOM   4242  C   LEU B 235      31.576   8.476  15.369  1.00 25.26           C
ATOM   4243  O   LEU B 235      31.727   9.651  15.012  1.00 32.23           O
ATOM   4244  CB  LEU B 235      31.827   7.750  17.740  1.00 24.25           C
ATOM   4245  CG  LEU B 235      31.189   7.709  19.117  1.00 23.91           C
ATOM   4246  CD1 LEU B 235      32.161   7.025  20.091  1.00 27.61           C
ATOM   4247  CD2 LEU B 235      30.808   9.122  19.560  1.00 27.49           C
ATOM   4248  H   LEU B 235      30.000   6.378  16.883  1.00 27.14           H
ATOM   4249  HA  LEU B 235      30.394   8.964  16.953  1.00 30.06           H
ATOM   4250  HB2 LEU B 235      32.171   6.865  17.540  1.00 29.10           H
ATOM   4251  HB3 LEU B 235      32.554   8.392  17.764  1.00 29.10           H
ATOM   4252  HG  LEU B 235      30.379   7.177  19.075  1.00 28.70           H
ATOM   4253 HD11 LEU B 235      31.756   6.997  20.972  1.00 33.13           H
ATOM   4254 HD12 LEU B 235      32.338   6.124  19.779  1.00 33.13           H
ATOM   4255 HD13 LEU B 235      32.986   7.534  20.122  1.00 33.13           H
ATOM   4256 HD21 LEU B 235      30.402   9.078  20.440  1.00 32.99           H
ATOM   4257 HD22 LEU B 235      31.608   9.670  19.591  1.00 32.99           H
ATOM   4258 HD23 LEU B 235      30.177   9.493  18.923  1.00 32.99           H
ATOM   4259  N   LYS B 236      32.053   7.451  14.659  1.00 27.47           N
ATOM   4260  CA  LYS B 236      32.618   7.692  13.331  1.00 38.59           C
ATOM   4261  C   LYS B 236      31.632   8.471  12.474  1.00 28.26           C
ATOM   4262  O   LYS B 236      31.996   9.455  11.820  1.00 33.73           O
ATOM   4263  CB  LYS B 236      32.989   6.372  12.643  1.00 33.49           C
ATOM   4264  CG  LYS B 236      34.250   5.669  13.215  1.00 50.83           C
ATOM   4265  CD  LYS B 236      34.473   4.232  12.623  1.00 65.84           C
ATOM   4266  CE  LYS B 236      35.723   3.546  13.188  1.00 62.10           C
ATOM   4267  NZ  LYS B 236      36.955   4.381  12.991  1.00 73.24           N1+
ATOM   4268  H   LYS B 236      32.062   6.630  14.915  1.00 32.96           H
ATOM   4269  HA  LYS B 236      33.425   8.222  13.421  1.00 46.30           H
ATOM   4270  HB2 LYS B 236      32.245   5.757  12.733  1.00 40.19           H
ATOM   4271  HB3 LYS B 236      33.153   6.550  11.704  1.00 40.19           H
ATOM   4272  HG2 LYS B 236      35.031   6.203  13.005  1.00 61.00           H
ATOM   4273  HG3 LYS B 236      34.155   5.585  14.176  1.00 61.00           H
ATOM   4274  HD2 LYS B 236      33.705   3.679  12.836  1.00 79.01           H
ATOM   4275  HD3 LYS B 236      34.576   4.299  11.661  1.00 79.01           H
ATOM   4276  HE2 LYS B 236      35.605   3.400  14.140  1.00 74.52           H
ATOM   4277  HE3 LYS B 236      35.855   2.699  12.734  1.00 74.52           H
ATOM   4278  HZ1 LYS B 236      37.664   3.960  13.327  1.00 87.89           H
ATOM   4279  HZ2 LYS B 236      37.089   4.525  12.123  1.00 87.89           H
ATOM   4280  HZ3 LYS B 236      36.861   5.164  13.404  1.00 87.89           H
ATOM   4281  N   TRP B 237      30.367   8.064  12.497  1.00 27.88           N
ATOM   4282  CA  TRP B 237      29.356   8.727  11.683  1.00 28.40           C
ATOM   4283  C   TRP B 237      29.220  10.193  12.072  1.00 26.19           C
ATOM   4284  O   TRP B 237      29.180  11.083  11.218  1.00 26.30           O
ATOM   4285  CB  TRP B 237      28.025   7.999  11.843  1.00 23.04           C
ATOM   4286  CG  TRP B 237      26.955   8.545  10.988  1.00 23.40           C
ATOM   4287  CD1 TRP B 237      26.674   8.185   9.727  1.00 27.61           C
ATOM   4288  CD2 TRP B 237      26.011   9.566  11.341  1.00 30.60           C
ATOM   4289  NE1 TRP B 237      25.609   8.914   9.243  1.00 28.83           N
ATOM   4290  CE2 TRP B 237      25.182   9.768  10.224  1.00 30.52           C
ATOM   4291  CE3 TRP B 237      25.777  10.312  12.496  1.00 25.71           C
ATOM   4292  CZ2 TRP B 237      24.143  10.690  10.225  1.00 23.76           C
ATOM   4293  CZ3 TRP B 237      24.752  11.217  12.493  1.00 22.00           C
ATOM   4294  CH2 TRP B 237      23.954  11.409  11.364  1.00 25.90           C
ATOM   4295  H   TRP B 237      30.070   7.412  12.972  1.00 33.46           H
ATOM   4296  HA  TRP B 237      29.617   8.683  10.750  1.00 34.08           H
ATOM   4297  HB2 TRP B 237      28.147   7.066  11.608  1.00 27.64           H
ATOM   4298  HB3 TRP B 237      27.735   8.073  12.766  1.00 27.64           H
ATOM   4299  HD1 TRP B 237      27.143   7.544   9.242  1.00 33.13           H
ATOM   4300  HE1 TRP B 237      25.269   8.843   8.456  1.00 34.59           H
ATOM   4301  HE3 TRP B 237      26.308  10.197  13.251  1.00 30.86           H
ATOM   4302  HZ2 TRP B 237      23.604  10.816   9.478  1.00 28.51           H
ATOM   4303  HZ3 TRP B 237      24.594  11.728  13.253  1.00 26.40           H
ATOM   4304  HH2 TRP B 237      23.265  12.033  11.397  1.00 31.08           H
ATOM   4305  N   ILE B 238      29.129  10.451  13.368  1.00 34.20           N
ATOM   4306  CA  ILE B 238      28.983  11.811  13.850  1.00 29.70           C
ATOM   4307  C   ILE B 238      30.151  12.660  13.383  1.00 26.41           C
ATOM   4308  O   ILE B 238      29.979  13.829  13.016  1.00 25.11           O
ATOM   4309  CB  ILE B 238      28.846  11.783  15.381  1.00 29.31           C
ATOM   4310  CG1 ILE B 238      27.411  11.374  15.703  1.00 21.39           C
ATOM   4311  CG2 ILE B 238      29.288  13.133  16.059  1.00 20.40           C
ATOM   4312  CD1 ILE B 238      27.169  11.189  17.157  1.00 24.10           C
ATOM   4313  H   ILE B 238      29.149   9.855  13.988  1.00 41.04           H
ATOM   4314  HA  ILE B 238      28.170  12.191  13.483  1.00 35.64           H
ATOM   4315  HB  ILE B 238      29.430  11.084  15.714  1.00 35.18           H
ATOM   4316 HG12 ILE B 238      26.808  12.064  15.385  1.00 25.67           H
ATOM   4317 HG13 ILE B 238      27.215  10.534  15.259  1.00 25.67           H
ATOM   4318 HG21 ILE B 238      29.179  13.054  17.020  1.00 24.48           H
ATOM   4319 HG22 ILE B 238      30.219  13.303  15.844  1.00 24.48           H
ATOM   4320 HG23 ILE B 238      28.733  13.852  15.721  1.00 24.48           H
ATOM   4321 HD11 ILE B 238      26.244  10.932  17.293  1.00 28.92           H
ATOM   4322 HD12 ILE B 238      27.759  10.494  17.489  1.00 28.92           H
ATOM   4323 HD13 ILE B 238      27.351  12.025  17.615  1.00 28.92           H
ATOM   4324  N   ASP B 239      31.357  12.090  13.397  1.00 23.88           N
ATOM   4325  CA  ASP B 239      32.541  12.852  13.008  1.00 25.45           C
ATOM   4326  C   ASP B 239      32.549  13.151  11.520  1.00 37.20           C
ATOM   4327  O   ASP B 239      32.946  14.254  11.111  1.00 32.45           O
ATOM   4328  CB  ASP B 239      33.812  12.111  13.388  1.00 27.92           C
ATOM   4329  CG  ASP B 239      34.395  12.575  14.707  1.00 52.72           C
ATOM   4330  OD1 ASP B 239      33.867  13.522  15.365  1.00 53.04           O
ATOM   4331  OD2 ASP B 239      35.412  11.970  15.083  1.00 63.42           O1-
ATOM   4332  H   ASP B 239      31.514  11.276  13.625  1.00 28.66           H
ATOM   4333  HA  ASP B 239      32.537  13.698  13.482  1.00 30.54           H
ATOM   4334  HB2 ASP B 239      33.614  11.165  13.465  1.00 33.51           H
ATOM   4335  HB3 ASP B 239      34.478  12.255  12.699  1.00 33.51           H
ATOM   4336  N   ARG B 240      32.141  12.183  10.689  1.00 30.71           N
ATOM   4337  CA  ARG B 240      31.983  12.468   9.263  1.00 41.97           C
ATOM   4338  C   ARG B 240      30.908  13.523   9.032  1.00 34.30           C
ATOM   4339  O   ARG B 240      31.058  14.402   8.180  1.00 43.91           O
ATOM   4340  CB  ARG B 240      31.662  11.184   8.489  1.00 46.59           C
ATOM   4341  CG  ARG B 240      32.880  10.298   8.287  1.00 55.69           C
ATOM   4342  CD  ARG B 240      32.596   8.968   7.559  1.00 63.15           C
ATOM   4343  NE  ARG B 240      32.192   7.897   8.475  1.00 66.26           N
ATOM   4344  CZ  ARG B 240      31.041   7.226   8.414  1.00 63.43           C
ATOM   4345  NH1 ARG B 240      30.148   7.484   7.459  1.00 65.98           N
ATOM   4346  NH2 ARG B 240      30.788   6.270   9.308  1.00 57.46           N1+
ATOM   4347  H   ARG B 240      31.954  11.376  10.921  1.00 36.85           H
ATOM   4348  HA  ARG B 240      32.821  12.818   8.921  1.00 50.36           H
ATOM   4349  HB2 ARG B 240      31.000  10.675   8.983  1.00 55.91           H
ATOM   4350  HB3 ARG B 240      31.314  11.421   7.615  1.00 55.91           H
ATOM   4351  HG2 ARG B 240      33.534  10.786   7.761  1.00 66.82           H
ATOM   4352  HG3 ARG B 240      33.255  10.084   9.155  1.00 66.82           H
ATOM   4353  HD2 ARG B 240      31.878   9.103   6.922  1.00 75.78           H
ATOM   4354  HD3 ARG B 240      33.400   8.681   7.098  1.00 75.78           H
ATOM   4355  HE  ARG B 240      32.742   7.684   9.101  1.00 79.51           H
ATOM   4356 HH11 ARG B 240      30.305   8.099   6.878  1.00 79.18           H
ATOM   4357 HH12 ARG B 240      29.411   7.042   7.429  1.00 79.18           H
ATOM   4358 HH21 ARG B 240      31.361   6.095   9.924  1.00 68.95           H
ATOM   4359 HH22 ARG B 240      30.049   5.831   9.270  1.00 68.95           H
ATOM   4360  N   SER B 241      29.820  13.459   9.787  1.00 30.67           N
ATOM   4361  CA  SER B 241      28.772  14.450   9.617  1.00 38.71           C
ATOM   4362  C   SER B 241      29.224  15.860  10.046  1.00 36.72           C
ATOM   4363  O   SER B 241      28.791  16.855   9.446  1.00 33.98           O
ATOM   4364  CB  SER B 241      27.541  13.983  10.392  1.00 24.95           C
ATOM   4365  OG  SER B 241      27.262  12.621  10.093  1.00 37.51           O
ATOM   4366  H   SER B 241      29.666  12.865  10.390  1.00 36.81           H
ATOM   4367  HA  SER B 241      28.532  14.491   8.679  1.00 46.46           H
ATOM   4368  HB2 SER B 241      27.711  14.071  11.343  1.00 29.94           H
ATOM   4369  HB3 SER B 241      26.779  14.527  10.137  1.00 29.94           H
ATOM   4370  HG  SER B 241      27.916  12.140  10.307  1.00 45.01           H
ATOM   4371  N   MET B 242      30.101  15.970  11.056  1.00 31.70           N
ATOM   4372  CA  MET B 242      30.534  17.268  11.576  1.00 34.45           C
ATOM   4373  C   MET B 242      31.653  17.874  10.735  1.00 37.53           C
ATOM   4374  O   MET B 242      31.734  19.100  10.581  1.00 43.26           O
ATOM   4375  CB  MET B 242      30.990  17.115  13.020  1.00 29.19           C
ATOM   4376  CG  MET B 242      29.854  17.058  14.001  1.00 26.30           C
ATOM   4377  SD  MET B 242      30.384  16.570  15.655  1.00 26.91           S
ATOM   4378  CE  MET B 242      31.050  18.141  16.159  1.00 36.65           C
ATOM   4379  H   MET B 242      30.460  15.299  11.457  1.00 38.04           H
ATOM   4380  HA  MET B 242      29.777  17.874  11.568  1.00 41.34           H
ATOM   4381  HB2 MET B 242      31.497  16.293  13.104  1.00 35.02           H
ATOM   4382  HB3 MET B 242      31.548  17.873  13.255  1.00 35.02           H
ATOM   4383  HG2 MET B 242      29.446  17.936  14.064  1.00 31.56           H
ATOM   4384  HG3 MET B 242      29.202  16.410  13.692  1.00 31.56           H
ATOM   4385  HE1 MET B 242      31.394  18.063  17.062  1.00 43.98           H
ATOM   4386  HE2 MET B 242      31.765  18.390  15.552  1.00 43.98           H
ATOM   4387  HE3 MET B 242      30.344  18.807  16.130  1.00 43.98           H
ATOM   4388  N   LYS B 243      32.533  17.036  10.202  1.00 48.62           N
ATOM   4389  CA  LYS B 243      33.532  17.482   9.242  1.00 42.81           C
ATOM   4390  C   LYS B 243      32.888  17.971   7.951  1.00 45.84           C
ATOM   4391  O   LYS B 243      33.565  18.583   7.122  1.00 53.13           O
ATOM   4392  CB  LYS B 243      34.510  16.334   8.974  1.00 52.58           C
ATOM   4393  CG  LYS B 243      35.823  16.725   8.318  1.00 65.74           C
ATOM   4394  CD  LYS B 243      36.904  17.112   9.353  1.00 78.00           C
ATOM   4395  CE  LYS B 243      38.318  17.080   8.740  1.00 71.98           C
ATOM   4396  NZ  LYS B 243      39.355  16.743   9.768  1.00 69.06           N1+
ATOM   4397  H   LYS B 243      32.573  16.196  10.382  1.00 58.34           H
ATOM   4398  HA  LYS B 243      34.032  18.219   9.626  1.00 51.37           H
ATOM   4399  HB2 LYS B 243      34.724  15.910   9.820  1.00 63.10           H
ATOM   4400  HB3 LYS B 243      34.076  15.691   8.392  1.00 63.10           H
ATOM   4401  HG2 LYS B 243      36.155  15.975   7.801  1.00 78.89           H
ATOM   4402  HG3 LYS B 243      35.673  17.489   7.739  1.00 78.89           H
ATOM   4403  HD2 LYS B 243      36.733  18.011   9.673  1.00 93.60           H
ATOM   4404  HD3 LYS B 243      36.880  16.483  10.091  1.00 93.60           H
ATOM   4405  HE2 LYS B 243      38.350  16.407   8.043  1.00 86.38           H
ATOM   4406  HE3 LYS B 243      38.528  17.954   8.373  1.00 86.38           H
ATOM   4407  HZ1 LYS B 243      40.162  16.730   9.393  1.00 82.87           H
ATOM   4408  HZ2 LYS B 243      39.348  17.350  10.418  1.00 82.87           H
ATOM   4409  HZ3 LYS B 243      39.186  15.942  10.118  1.00 82.87           H
ATOM   4410  N   THR B 244      31.583  17.788   7.796  1.00 54.46           N
ATOM   4411  CA  THR B 244      30.901  18.187   6.577  1.00 63.47           C
ATOM   4412  C   THR B 244      29.370  18.180   6.769  1.00 54.86           C
ATOM   4413  O   THR B 244      28.762  19.208   7.110  1.00 51.99           O
ATOM   4414  CB  THR B 244      31.303  17.253   5.400  1.00 73.99           C
ATOM   4415  OG1 THR B 244      32.261  16.269   5.845  1.00 64.08           O
ATOM   4416  CG2 THR B 244      31.916  18.072   4.244  1.00 65.40           C
ATOM   4417  H   THR B 244      31.069  17.433   8.387  1.00 65.36           H
ATOM   4418  HA  THR B 244      31.170  19.091   6.347  1.00 76.16           H
ATOM   4419  HB  THR B 244      30.513  16.801   5.067  1.00 88.79           H
ATOM   4420  HG1 THR B 244      31.929  15.803   6.460  1.00 76.90           H
ATOM   4421 HG21 THR B 244      32.707  18.541   4.553  1.00 78.48           H
ATOM   4422 HG22 THR B 244      31.272  18.721   3.920  1.00 78.48           H
ATOM   4423 HG23 THR B 244      32.164  17.482   3.515  1.00 78.48           H
ATOM   4424  HC  THR B 244      28.838  17.345   6.631  1.00 65.83           H
TER
HETATM 4425 CA    CA B   1      13.567  31.321  29.372  1.00 32.06          Ca2+
HETATM 4426  C1  CMB B 301       3.796   9.825  25.887  1.00 44.76           C1-
HETATM 4427  C10 CMB B 301       2.632  10.822  22.294  1.00 51.52           C
HETATM 4428  C11 CMB B 301       6.949   7.226  21.208  1.00 40.60           C
HETATM 4429  C13 CMB B 301       7.154   6.100  18.950  1.00 37.51           C
HETATM 4430  C14 CMB B 301       7.530   4.679  19.316  1.00 34.39           C
HETATM 4431  C17 CMB B 301       7.037   6.970  24.279  1.00 36.27           C
HETATM 4432  C18 CMB B 301       8.258   7.652  24.854  1.00 31.05           C
HETATM 4433  C2  CMB B 301       5.076   9.032  25.541  1.00 41.22           C
HETATM 4434  C21 CMB B 301       9.000   8.731  24.107  1.00 26.31           C1+
HETATM 4435  C22 CMB B 301      10.411   9.017  24.526  1.00 25.78           C
HETATM 4436  C23 CMB B 301      10.937   8.404  25.589  1.00 28.56           C
HETATM 4437  C24 CMB B 301      10.169   7.449  26.392  1.00 20.38           C
HETATM 4438  C25 CMB B 301       8.923   6.982  25.805  1.00 27.67           C
HETATM 4439  C26 CMB B 301       8.487   3.965  18.564  1.00 32.30           C
HETATM 4440  C27 CMB B 301       8.681   2.599  18.770  1.00 42.16           C
HETATM 4441  C28 CMB B 301       7.923   1.931  19.727  1.00 38.99           C
HETATM 4442  C29 CMB B 301       6.961   2.623  20.462  1.00 36.43           C
HETATM 4443  C3  CMB B 301       5.130   8.632  24.089  1.00 48.70           C
HETATM 4444  C30 CMB B 301       6.763   3.990  20.266  1.00 39.84           C
HETATM 4445  C31 CMB B 301      10.586   6.965  27.588  1.00 22.78           C
HETATM 4446  C4  CMB B 301       4.445   9.274  23.072  1.00 47.13           C
HETATM 4447  C5  CMB B 301       3.377  10.167  23.425  1.00 53.12           C
HETATM 4448  C6  CMB B 301       2.952  10.285  24.708  1.00 47.91           C
HETATM 4449  C8  CMB B 301       6.051   7.955  22.125  1.00 48.95           C
HETATM 4450  C9  CMB B 301       5.016   8.876  21.847  1.00 39.03           C
HETATM 4451  N12 CMB B 301       6.390   6.765  20.002  1.00 37.95           N
HETATM 4452  N32 CMB B 301      11.923   6.890  27.909  1.00 22.63           N
HETATM 4453  N53 CMB B 301       9.790   6.087  28.294  1.00 22.15           N
HETATM 4454  N7  CMB B 301       6.103   7.822  23.516  1.00 49.65           N
HETATM 4455  O45 CMB B 301       8.126   7.002  21.509  1.00 40.64           O
HETATM 4456 CL1  CMB B 301       9.873   1.733  17.868  1.00 47.47          Cl
HETATM 4457 CL2  CMB B 301       6.019   1.772  21.640  1.00 47.81          Cl
HETATM 4458  H1  CMB B 301       4.022  10.653  26.551  1.00 53.72           H
HETATM 4459  H2  CMB B 301       5.119   8.161  26.202  1.00 49.46           H
HETATM 4460  H3  CMB B 301       5.944   9.664  25.763  1.00 49.46           H
HETATM 4461  H10 CMB B 301       8.051   6.689  18.725  1.00 45.01           H
HETATM 4462  H11 CMB B 301       6.536   6.102  18.045  1.00 45.01           H
HETATM 4463  H12 CMB B 301       7.338   6.132  23.646  1.00 43.52           H
HETATM 4464  H13 CMB B 301       6.434   6.510  25.072  1.00 43.52           H
HETATM 4465  H14 CMB B 301       8.447   9.489  23.562  1.00 31.57           H
HETATM 4466  H15 CMB B 301      11.015   9.690  23.928  1.00 30.94           H
HETATM 4467  H16 CMB B 301      11.962   8.640  25.848  1.00 34.27           H
HETATM 4468  H17 CMB B 301       8.414   6.148  26.275  1.00 33.20           H
HETATM 4469  H18 CMB B 301       9.021   4.471  17.762  1.00 38.76           H
HETATM 4470  H19 CMB B 301       8.070   0.866  19.892  1.00 46.78           H
HETATM 4471  H20 CMB B 301       6.022   4.528  20.854  1.00 47.81           H
HETATM 4472  H21 CMB B 301      12.647   7.234  27.295  1.00 27.15           H
HETATM 4473  H22 CMB B 301      12.181   6.471  28.794  1.00 27.15           H
HETATM 4474  H23 CMB B 301       8.799   5.997  28.126  1.00 26.58           H
HETATM 4475  H24 CMB B 301      10.224   5.516  29.010  1.00 26.58           H
HETATM 4476  H4  CMB B 301       2.132  10.963  24.924  1.00 57.49           H
HETATM 4477  H5  CMB B 301       4.724   9.214  20.862  1.00 46.83           H
HETATM 4478  H6  CMB B 301       3.079  10.559  21.329  1.00 61.83           H
HETATM 4479  H7  CMB B 301       2.639  11.913  22.400  1.00 61.83           H
HETATM 4480  H8  CMB B 301       1.583  10.505  22.263  1.00 61.83           H
HETATM 4481  H9  CMB B 301       5.398   6.889  19.826  1.00 45.54           H
TER
HETATM 4482  O   HOH A  52      31.789  24.528  30.104  1.00 24.84           O
HETATM 4483  H1  HOH A  52      31.021  24.221  30.251  1.00 29.81           H
HETATM 4484  H2  HOH A  52      32.112  24.081  29.471  1.00 29.81           H
HETATM 4485  O   HOH A  53      43.077  11.365  30.033  1.00 22.20           O
HETATM 4486  H1  HOH A  53      43.089  11.365  29.193  1.00 26.64           H
HETATM 4487  H2  HOH A  53      43.651  11.925  30.284  1.00 26.64           H
HETATM 4488  O   HOH A  54      44.648  14.094  24.388  1.00 31.88           O
HETATM 4489  H1  HOH A  54      44.554  14.767  23.895  1.00 38.25           H
HETATM 4490  H2  HOH A  54      45.469  13.919  24.407  1.00 38.25           H
HETATM 4491  O   HOH A  55      35.707  21.554  24.507  1.00 24.82           O
HETATM 4492  H1  HOH A  55      36.023  20.831  24.217  1.00 29.78           H
HETATM 4493  H2  HOH A  55      35.655  22.076  23.852  1.00 29.78           H
HETATM 4494  O   HOH A  56      49.463   8.995  29.104  1.00 34.36           O
HETATM 4495  H1  HOH A  56      50.038   9.152  28.513  1.00 41.23           H
HETATM 4496  H2  HOH A  56      49.027   9.705  29.214  1.00 41.23           H
HETATM 4497  O   HOH A  57      44.570   5.740  40.197  1.00 30.39           O
HETATM 4498  H1  HOH A  57      44.499   6.539  39.946  1.00 36.47           H
HETATM 4499  H2  HOH A  57      43.790   5.452  40.314  1.00 36.47           H
HETATM 4500  O   HOH A  58      50.761  17.612  34.952  1.00 32.62           O
HETATM 4501  H1  HOH A  58      51.490  17.846  35.295  1.00 39.14           H
HETATM 4502  H2  HOH A  58      50.154  18.008  35.376  1.00 39.14           H
HETATM 4503  O   HOH A  59      38.156   5.957  37.462  1.00 32.63           O
HETATM 4504  H1  HOH A  59      37.516   5.647  37.910  1.00 39.16           H
HETATM 4505  H2  HOH A  59      38.850   5.847  37.921  1.00 39.16           H
HETATM 4506  O   HOH A  60      38.041  15.794  32.434  1.00 25.69           O
HETATM 4507  H1  HOH A  60      38.856  15.983  32.351  1.00 30.83           H
HETATM 4508  H2  HOH A  60      37.925  15.567  33.234  1.00 30.83           H
HETATM 4509  O   HOH A  61      34.819  19.097  22.253  1.00 33.38           O
HETATM 4510  H1  HOH A  61      35.620  19.007  22.489  1.00 40.05           H
HETATM 4511  H2  HOH A  61      34.348  18.761  22.862  1.00 40.05           H
HETATM 4512  O   HOH A  62      40.302   2.748  24.783  1.00 38.86           O
HETATM 4513  H1  HOH A  62      41.046   2.448  24.536  1.00 46.63           H
HETATM 4514  H2  HOH A  62      40.420   3.104  25.534  1.00 46.63           H
HETATM 4515  O   HOH A  63      48.333  10.397  24.632  1.00 49.01           O
HETATM 4516  H1  HOH A  63      48.032  10.465  23.850  1.00 58.81           H
HETATM 4517  H2  HOH A  63      47.790   9.920  25.060  1.00 58.81           H
HETATM 4518  O   HOH A  64      31.946  22.538  36.572  1.00 48.12           O
HETATM 4519  H1  HOH A  64      31.401  22.541  37.211  1.00 57.74           H
HETATM 4520  H2  HOH A  64      31.604  22.999  35.959  1.00 57.74           H
HETATM 4521  O   HOH A  65      38.642   1.362  35.454  1.00 32.01           O
HETATM 4522  H1  HOH A  65      37.988   1.873  35.583  1.00 38.42           H
HETATM 4523  H2  HOH A  65      38.739   1.297  34.622  1.00 38.42           H
HETATM 4524  O   HOH A  66      34.514  24.058  23.834  1.00 28.54           O
HETATM 4525  H1  HOH A  66      34.706  24.755  23.406  1.00 34.25           H
HETATM 4526  H2  HOH A  66      34.250  24.304  24.593  1.00 34.25           H
HETATM 4527  O   HOH A  67      31.386  28.693  33.660  1.00 61.03           O
HETATM 4528  H1  HOH A  67      32.110  28.504  33.278  1.00 73.23           H
HETATM 4529  H2  HOH A  67      30.932  29.138  33.111  1.00 73.23           H
HETATM 4530  O   HOH A  68      36.141  14.515  21.612  1.00 41.36           O
HETATM 4531  H1  HOH A  68      35.598  14.159  22.145  1.00 49.63           H
HETATM 4532  H2  HOH A  68      36.739  13.945  21.458  1.00 49.63           H
HETATM 4533  O   HOH A  69      51.141   1.802  32.636  1.00 45.00           O
HETATM 4534  H1  HOH A  69      51.077   2.525  33.060  1.00 54.00           H
HETATM 4535  H2  HOH A  69      51.819   1.867  32.146  1.00 54.00           H
HETATM 4536  O   HOH A  70      46.170   2.397  36.594  1.00 42.84           O
HETATM 4537  H1  HOH A  70      45.395   2.173  36.830  1.00 51.40           H
HETATM 4538  H2  HOH A  70      46.451   2.939  37.170  1.00 51.40           H
HETATM 4539  O   HOH A  71      50.827  20.421  32.641  1.00 56.61           O
HETATM 4540  H1  HOH A  71      50.372  20.926  32.148  1.00 67.93           H
HETATM 4541  H2  HOH A  71      50.735  20.702  33.427  1.00 67.93           H
HETATM 4542  O   HOH A  72      40.340  16.938  33.555  1.00 44.18           O
HETATM 4543  H1  HOH A  72      40.504  17.675  33.187  1.00 53.02           H
HETATM 4544  H2  HOH A  72      40.963  16.417  33.342  1.00 53.02           H
HETATM 4545  O   HOH A  73      30.132  34.329  29.320  1.00 44.17           O
HETATM 4546  H1  HOH A  73      30.378  33.589  29.632  1.00 53.00           H
HETATM 4547  H2  HOH A  73      30.821  34.713  29.033  1.00 53.00           H
HETATM 4548  O   HOH A  74      39.506   0.310  39.539  1.00 43.62           O
HETATM 4549  H1  HOH A  74      38.800   0.612  39.878  1.00 52.35           H
HETATM 4550  H2  HOH A  74      40.135   0.528  40.052  1.00 52.35           H
HETATM 4551  O   HOH A  75      43.942  16.823  23.232  1.00 57.84           O
HETATM 4552  H1  HOH A  75      43.258  16.377  23.033  1.00 69.41           H
HETATM 4553  H2  HOH A  75      43.783  17.197  23.967  1.00 69.41           H
HETATM 4554  O   HOH A  76      42.203  -6.019  32.731  1.00 64.68           O
HETATM 4555  H1  HOH A  76      41.587  -5.554  32.399  1.00 77.61           H
HETATM 4556  H2  HOH A  76      41.836  -6.592  33.224  1.00 77.61           H
HETATM 4557  O   HOH A  77      42.438  -0.207  25.728  1.00 45.03           O
HETATM 4558  H1  HOH A  77      41.776  -0.337  25.227  1.00 54.04           H
HETATM 4559  H2  HOH A  77      43.099  -0.567  25.354  1.00 54.04           H
HETATM 4560  O   HOH A  78      47.542  -4.509  26.145  1.00 47.13           O
HETATM 4561  H1  HOH A  78      47.063  -4.864  25.553  1.00 56.55           H
HETATM 4562  H2  HOH A  78      47.019  -4.159  26.702  1.00 56.55           H
HETATM 4563  O   HOH A  79      38.053  24.436  26.151  1.00 46.56           O
HETATM 4564  H1  HOH A  79      37.810  23.701  25.823  1.00 55.87           H
HETATM 4565  H2  HOH A  79      37.354  24.846  26.372  1.00 55.87           H
HETATM 4566  O   HOH A  80      24.345  18.243  38.264  1.00 41.29           O
HETATM 4567  H1  HOH A  80      23.930  17.559  38.520  1.00 49.54           H
HETATM 4568  H2  HOH A  80      24.121  18.868  38.779  1.00 49.54           H
HETATM 4569  O   HOH A  81      38.752  -1.043  30.781  1.00 49.02           O
HETATM 4570  H1  HOH A  81      39.400  -1.191  30.268  1.00 58.82           H
HETATM 4571  H2  HOH A  81      38.686  -0.208  30.854  1.00 58.82           H
HETATM 4572  O   HOH A  82      48.676  -1.262  36.206  1.00 56.81           O
HETATM 4573  H1  HOH A  82      49.072  -0.537  36.358  1.00 68.17           H
HETATM 4574  H2  HOH A  82      47.865  -1.137  36.386  1.00 68.17           H
HETATM 4575  O   HOH A  83      41.949  -3.253  31.101  1.00 44.81           O
HETATM 4576  H1  HOH A  83      42.160  -2.562  30.673  1.00 53.78           H
HETATM 4577  H2  HOH A  83      42.176  -3.910  30.628  1.00 53.78           H
HETATM 4578  O   HOH A  84      44.403   7.099  25.268  1.00 42.22           O
HETATM 4579  H1  HOH A  84      44.131   7.883  25.134  1.00 50.66           H
HETATM 4580  H2  HOH A  84      45.190   7.160  25.555  1.00 50.66           H
HETATM 4581  O   HOH A  85      45.477   5.299  22.930  1.00 51.67           O
HETATM 4582  H1  HOH A  85      45.853   5.868  23.422  1.00 62.01           H
HETATM 4583  H2  HOH A  85      45.907   5.280  22.209  1.00 62.01           H
HETATM 4584  O   HOH A  86      39.913  29.486  29.919  1.00 69.59           O
HETATM 4585  H1  HOH A  86      40.515  29.407  30.499  1.00 83.50           H
HETATM 4586  H2  HOH A  86      39.403  28.825  30.006  1.00 83.50           H
HETATM 4587  O   HOH A  87      40.539  15.487  37.495  1.00 38.64           O
HETATM 4588  H1  HOH A  87      40.869  16.206  37.213  1.00 46.37           H
HETATM 4589  H2  HOH A  87      41.119  14.891  37.376  1.00 46.37           H
HETATM 4590  O   HOH A  88      41.839  16.528  20.632  1.00 59.78           O
HETATM 4591  H1  HOH A  88      41.288  15.993  20.972  1.00 71.74           H
HETATM 4592  H2  HOH A  88      42.476  16.066  20.337  1.00 71.74           H
HETATM 4593  O   HOH A  89      47.885  18.002  36.269  1.00 35.21           O
HETATM 4594  H1  HOH A  89      47.161  18.233  35.913  1.00 42.26           H
HETATM 4595  H2  HOH A  89      47.825  18.188  37.086  1.00 42.26           H
HETATM 4596  O   HOH A  90      37.943  -0.173  38.014  1.00 65.97           O
HETATM 4597  H1  HOH A  90      38.694  -0.541  38.092  1.00 79.16           H
HETATM 4598  H2  HOH A  90      37.680  -0.320  37.230  1.00 79.16           H
HETATM 4599  O   HOH A  91      41.466  19.464  20.657  1.00 42.10           O
HETATM 4600  H1  HOH A  91      42.039  18.924  20.950  1.00 50.52           H
HETATM 4601  H2  HOH A  91      41.794  19.817  19.969  1.00 50.52           H
HETATM 4602  O   HOH A  92      44.895  23.242  27.541  1.00 54.90           O
HETATM 4603  H1  HOH A  92      44.403  23.802  27.928  1.00 65.88           H
HETATM 4604  H2  HOH A  92      45.573  23.659  27.272  1.00 65.88           H
HETATM 4605  O   HOH A  93      46.988  16.776  24.288  1.00 42.01           O
HETATM 4606  H1  HOH A  93      47.519  17.296  23.896  1.00 50.42           H
HETATM 4607  H2  HOH A  93      46.316  16.694  23.790  1.00 50.42           H
HETATM 4608  O   HOH A  94      34.895  20.274  37.323  1.00 46.56           O
HETATM 4609  H1  HOH A  94      34.998  21.103  37.406  1.00 55.87           H
HETATM 4610  H2  HOH A  94      34.786  19.964  38.096  1.00 55.87           H
HETATM 4611  O   HOH A  95      43.632  -4.194  32.876  1.00 69.64           O
HETATM 4612  H1  HOH A  95      43.813  -4.859  32.395  1.00 83.57           H
HETATM 4613  H2  HOH A  95      43.567  -3.533  32.363  1.00 83.57           H
HETATM 4614  O   HOH A  96      54.118   4.205  30.648  1.00 57.16           O
HETATM 4615  H1  HOH A  96      54.144   5.017  30.436  1.00 68.59           H
HETATM 4616  H2  HOH A  96      53.307   3.995  30.710  1.00 68.59           H
HETATM 4617  O   HOH A  97      39.043  19.236  34.401  1.00 61.03           O
HETATM 4618  H1  HOH A  97      39.583  19.302  35.041  1.00 73.24           H
HETATM 4619  H2  HOH A  97      38.866  18.419  34.316  1.00 73.24           H
HETATM 4620  O   HOH A  98      34.398  29.036  24.382  1.00 59.09           O
HETATM 4621  H1  HOH A  98      33.960  28.719  23.738  1.00 70.90           H
HETATM 4622  H2  HOH A  98      33.906  29.607  24.752  1.00 70.90           H
HETATM 4623  O   HOH A  99      32.751  25.986  31.520  1.00 29.91           O
HETATM 4624  H1  HOH A  99      33.190  25.403  31.936  1.00 35.89           H
HETATM 4625  H2  HOH A  99      31.948  25.742  31.535  1.00 35.89           H
HETATM 4626  O   HOH A 100      44.077  26.370  31.153  1.00 43.66           O
HETATM 4627  H1  HOH A 100      43.621  27.073  31.214  1.00 52.39           H
HETATM 4628  H2  HOH A 100      43.639  25.837  30.673  1.00 52.39           H
HETATM 4629  O   HOH A 101      41.341  13.676  21.082  1.00 44.73           O
HETATM 4630  H1  HOH A 101      41.043  13.802  21.857  1.00 53.68           H
HETATM 4631  H2  HOH A 101      41.619  12.884  21.055  1.00 53.68           H
HETATM 4632  O   HOH A 102      37.366  26.543  31.939  1.00 53.75           O
HETATM 4633  H1  HOH A 102      36.589  26.728  31.678  1.00 64.49           H
HETATM 4634  H2  HOH A 102      37.840  26.462  31.250  1.00 64.49           H
HETATM 4635  O   HOH A 103      43.368  20.373  21.855  1.00 46.69           O
HETATM 4636  H1  HOH A 103      43.394  21.207  21.950  1.00 56.03           H
HETATM 4637  H2  HOH A 103      43.161  20.050  22.602  1.00 56.03           H
HETATM 4638  O   HOH A 104      36.016  27.252  25.758  1.00 48.01           O
HETATM 4639  H1  HOH A 104      36.668  26.723  25.719  1.00 57.61           H
HETATM 4640  H2  HOH A 104      35.817  27.450  24.966  1.00 57.61           H
HETATM 4641  O   HOH A 105      52.876   2.657  27.295  1.00 53.82           O
HETATM 4642  H1  HOH A 105      52.238   3.142  27.546  1.00 64.58           H
HETATM 4643  H2  HOH A 105      52.597   2.206  26.644  1.00 64.58           H
HETATM 4644  O   HOH A 106      39.946   1.580  28.360  1.00 50.45           O
HETATM 4645  H1  HOH A 106      40.307   2.246  27.996  1.00 60.54           H
HETATM 4646  H2  HOH A 106      39.453   1.876  28.972  1.00 60.54           H
HETATM 4647  O   HOH A 107      38.830  13.660  19.988  1.00 58.95           O
HETATM 4648  H1  HOH A 107      38.479  13.098  20.504  1.00 70.74           H
HETATM 4649  H2  HOH A 107      39.528  13.935  20.367  1.00 70.74           H
HETATM 4650  O   HOH A 108      47.076   8.601  22.862  1.00 58.47           O
HETATM 4651  H1  HOH A 108      46.789   8.718  23.643  1.00 70.16           H
HETATM 4652  H2  HOH A 108      46.870   7.817  22.642  1.00 70.16           H
HETATM 4653  O   HOH A 109      44.673  -5.594  30.444  1.00 51.45           O
HETATM 4654  H1  HOH A 109      44.394  -4.818  30.285  1.00 61.73           H
HETATM 4655  H2  HOH A 109      44.021  -6.113  30.338  1.00 61.73           H
HETATM 4656  O   HOH A 110      36.736   3.584  35.963  1.00 31.35           O
HETATM 4657  H1  HOH A 110      36.222   3.298  36.562  1.00 37.62           H
HETATM 4658  H2  HOH A 110      37.230   4.162  36.321  1.00 37.62           H
HETATM 4659  O   HOH A 111      34.652  25.108  33.545  1.00 35.15           O
HETATM 4660  H1  HOH A 111      35.414  25.361  33.298  1.00 42.18           H
HETATM 4661  H2  HOH A 111      34.215  25.800  33.731  1.00 42.18           H
TER
HETATM 4662  O   HOH B 302      31.817  23.258  14.919  1.00 14.57           O
HETATM 4663  H1  HOH B 302      32.293  23.065  14.254  1.00 17.48           H
HETATM 4664  H2  HOH B 302      32.261  23.796  15.387  1.00 17.48           H
HETATM 4665  O   HOH B 303      20.931  14.299  21.766  1.00 20.14           O
HETATM 4666  H1  HOH B 303      20.290  14.354  21.226  1.00 24.17           H
HETATM 4667  H2  HOH B 303      20.680  13.799  22.392  1.00 24.17           H
HETATM 4668  O   HOH B 304      24.277  31.602  20.589  1.00 29.20           O
HETATM 4669  H1  HOH B 304      24.396  32.161  19.974  1.00 35.04           H
HETATM 4670  H2  HOH B 304      23.812  31.981  21.177  1.00 35.04           H
HETATM 4671  O   HOH B 305      13.297  18.334  25.686  1.00 23.46           O
HETATM 4672  H1  HOH B 305      12.596  17.894  25.542  1.00 28.16           H
HETATM 4673  H2  HOH B 305      13.468  18.756  24.980  1.00 28.16           H
HETATM 4674  O   HOH B 306      32.929  24.502  18.985  1.00 32.88           O
HETATM 4675  H1  HOH B 306      33.035  25.309  18.773  1.00 39.46           H
HETATM 4676  H2  HOH B 306      33.545  24.309  19.522  1.00 39.46           H
HETATM 4677  O   HOH B 307      31.319  17.310  21.575  1.00 24.30           O
HETATM 4678  H1  HOH B 307      30.602  17.129  21.975  1.00 29.16           H
HETATM 4679  H2  HOH B 307      31.238  18.088  21.271  1.00 29.16           H
HETATM 4680  O   HOH B 308      15.294  16.511  25.739  1.00 13.82           O
HETATM 4681  H1  HOH B 308      15.033  15.715  25.805  1.00 16.58           H
HETATM 4682  H2  HOH B 308      15.830  16.644  26.372  1.00 16.58           H
HETATM 4683  O   HOH B 309      22.004   5.183  31.809  1.00 18.08           O
HETATM 4684  H1  HOH B 309      22.122   4.367  31.972  1.00 21.69           H
HETATM 4685  H2  HOH B 309      21.644   5.517  32.491  1.00 21.69           H
HETATM 4686  O   HOH B 310      31.115  19.699  35.513  1.00 26.77           O
HETATM 4687  H1  HOH B 310      31.385  20.269  36.067  1.00 32.12           H
HETATM 4688  H2  HOH B 310      31.735  19.141  35.417  1.00 32.12           H
HETATM 4689  O   HOH B 311      26.567   9.824  34.942  1.00 22.86           O
HETATM 4690  H1  HOH B 311      25.948  10.351  35.151  1.00 27.44           H
HETATM 4691  H2  HOH B 311      26.365   9.073  35.262  1.00 27.44           H
HETATM 4692  O   HOH B 312      33.930  16.448  21.728  1.00 25.72           O
HETATM 4693  H1  HOH B 312      34.484  17.032  21.487  1.00 30.86           H
HETATM 4694  H2  HOH B 312      33.166  16.757  21.566  1.00 30.86           H
HETATM 4695  O   HOH B 313      15.152  24.113  34.758  1.00 21.70           O
HETATM 4696  H1  HOH B 313      15.868  24.129  35.197  1.00 26.04           H
HETATM 4697  H2  HOH B 313      14.983  23.305  34.599  1.00 26.04           H
HETATM 4698  O   HOH B 314      21.490  25.072  26.407  1.00 22.91           O
HETATM 4699  H1  HOH B 314      20.889  24.488  26.461  1.00 27.49           H
HETATM 4700  H2  HOH B 314      22.201  24.714  26.675  1.00 27.49           H
HETATM 4701  O   HOH B 315      14.984   6.345  30.999  1.00 22.14           O
HETATM 4702  H1  HOH B 315      14.530   6.426  31.701  1.00 26.57           H
HETATM 4703  H2  HOH B 315      14.991   5.528  30.807  1.00 26.57           H
HETATM 4704  O   HOH B 316      10.506  17.411  31.507  1.00 24.53           O
HETATM 4705  H1  HOH B 316      11.270  17.555  31.191  1.00 29.43           H
HETATM 4706  H2  HOH B 316       9.953  17.605  30.906  1.00 29.43           H
HETATM 4707  O   HOH B 317      34.938  -2.230  21.042  1.00 21.45           O
HETATM 4708  H1  HOH B 317      35.418  -1.544  20.972  1.00 25.74           H
HETATM 4709  H2  HOH B 317      35.074  -2.544  21.809  1.00 25.74           H
HETATM 4710  O   HOH B 318      12.426   4.341  33.787  1.00 31.09           O
HETATM 4711  H1  HOH B 318      12.160   4.285  32.992  1.00 37.31           H
HETATM 4712  H2  HOH B 318      12.955   4.993  33.822  1.00 37.31           H
HETATM 4713  O   HOH B 319      18.740   3.609  17.147  1.00 25.64           O
HETATM 4714  H1  HOH B 319      19.359   3.127  17.445  1.00 30.77           H
HETATM 4715  H2  HOH B 319      18.426   4.033  17.801  1.00 30.77           H
HETATM 4716  O   HOH B 320      33.609  -2.154  23.160  1.00 22.98           O
HETATM 4717  H1  HOH B 320      32.858  -2.062  22.794  1.00 27.58           H
HETATM 4718  H2  HOH B 320      33.466  -2.415  23.945  1.00 27.58           H
HETATM 4719  O   HOH B 321      20.592  31.523  12.843  1.00 30.62           O
HETATM 4720  H1  HOH B 321      20.466  32.302  13.129  1.00 36.75           H
HETATM 4721  H2  HOH B 321      21.404  31.468  12.635  1.00 36.75           H
HETATM 4722  O   HOH B 322      38.497   4.186  23.173  1.00 33.63           O
HETATM 4723  H1  HOH B 322      39.180   3.800  23.473  1.00 40.36           H
HETATM 4724  H2  HOH B 322      38.530   4.981  23.442  1.00 40.36           H
HETATM 4725  O   HOH B 323      36.920  13.270  32.882  1.00 22.89           O
HETATM 4726  H1  HOH B 323      36.231  13.140  33.345  1.00 27.47           H
HETATM 4727  H2  HOH B 323      37.459  12.654  33.072  1.00 27.47           H
HETATM 4728  O   HOH B 324      38.520  -1.640  18.953  1.00 33.30           O
HETATM 4729  H1  HOH B 324      39.346  -1.733  19.075  1.00 39.96           H
HETATM 4730  H2  HOH B 324      38.342  -0.833  19.104  1.00 39.96           H
HETATM 4731  O   HOH B 325      20.410  25.064  29.174  1.00 19.15           O
HETATM 4732  H1  HOH B 325      20.609  24.248  29.180  1.00 22.98           H
HETATM 4733  H2  HOH B 325      20.676  25.374  28.441  1.00 22.98           H
HETATM 4734  O   HOH B 326      26.171   4.744  23.728  1.00 22.45           O
HETATM 4735  H1  HOH B 326      25.626   5.205  24.170  1.00 26.94           H
HETATM 4736  H2  HOH B 326      26.430   4.124  24.232  1.00 26.94           H
HETATM 4737  O   HOH B 327      35.401  -1.649  25.133  1.00 23.94           O
HETATM 4738  H1  HOH B 327      35.285  -1.038  24.569  1.00 28.72           H
HETATM 4739  H2  HOH B 327      35.880  -1.329  25.744  1.00 28.72           H
HETATM 4740  O   HOH B 328      21.238  15.284  29.916  1.00 24.11           O
HETATM 4741  H1  HOH B 328      20.551  15.646  29.597  1.00 28.94           H
HETATM 4742  H2  HOH B 328      21.173  14.461  29.763  1.00 28.94           H
HETATM 4743  O   HOH B 329       9.468   1.347  34.285  1.00 28.36           O
HETATM 4744  H1  HOH B 329       9.128   0.583  34.207  1.00 34.03           H
HETATM 4745  H2  HOH B 329      10.258   1.291  34.005  1.00 34.03           H
HETATM 4746  O   HOH B 330      18.292  24.500  27.113  1.00 30.86           O
HETATM 4747  H1  HOH B 330      17.703  24.840  27.606  1.00 37.03           H
HETATM 4748  H2  HOH B 330      18.998  24.464  27.567  1.00 37.03           H
HETATM 4749  O   HOH B 331      39.021   2.507  31.318  1.00 35.65           O
HETATM 4750  H1  HOH B 331      38.919   3.178  31.813  1.00 42.78           H
HETATM 4751  H2  HOH B 331      38.415   1.962  31.521  1.00 42.78           H
HETATM 4752  O   HOH B 332      23.077  26.037  39.726  1.00 26.28           O
HETATM 4753  H1  HOH B 332      23.680  26.495  39.363  1.00 31.54           H
HETATM 4754  H2  HOH B 332      23.350  25.242  39.739  1.00 31.54           H
HETATM 4755  O   HOH B 333      32.487  12.834  38.205  1.00 32.73           O
HETATM 4756  H1  HOH B 333      32.985  12.984  38.864  1.00 39.28           H
HETATM 4757  H2  HOH B 333      31.982  12.198  38.423  1.00 39.28           H
HETATM 4758  O   HOH B 334      26.824  33.658  16.112  1.00 29.22           O
HETATM 4759  H1  HOH B 334      26.976  33.968  16.877  1.00 35.06           H
HETATM 4760  H2  HOH B 334      26.611  32.852  16.214  1.00 35.06           H
HETATM 4761  O   HOH B 335      24.135  -5.543  29.649  1.00 30.68           O
HETATM 4762  H1  HOH B 335      24.475  -6.072  29.091  1.00 36.81           H
HETATM 4763  H2  HOH B 335      24.151  -5.931  30.393  1.00 36.81           H
HETATM 4764  O   HOH B 336      10.433   3.204  32.338  1.00 23.08           O
HETATM 4765  H1  HOH B 336      10.257   3.794  31.766  1.00 27.70           H
HETATM 4766  H2  HOH B 336      10.009   2.515  32.114  1.00 27.70           H
HETATM 4767  O   HOH B 337      10.450  -1.347  25.579  1.00 28.17           O
HETATM 4768  H1  HOH B 337       9.683  -1.663  25.448  1.00 33.80           H
HETATM 4769  H2  HOH B 337      10.960  -1.707  25.017  1.00 33.80           H
HETATM 4770  O   HOH B 338      18.716  19.931  40.299  1.00 26.53           O
HETATM 4771  H1  HOH B 338      19.519  20.038  40.076  1.00 31.84           H
HETATM 4772  H2  HOH B 338      18.256  20.023  39.602  1.00 31.84           H
HETATM 4773  O   HOH B 339      29.412  -1.778  27.852  1.00 42.50           O
HETATM 4774  H1  HOH B 339      30.050  -1.300  28.117  1.00 51.00           H
HETATM 4775  H2  HOH B 339      28.972  -1.995  28.534  1.00 51.00           H
HETATM 4776  O   HOH B 340      16.398   3.862  18.534  1.00 26.41           O
HETATM 4777  H1  HOH B 340      16.486   4.647  18.821  1.00 31.70           H
HETATM 4778  H2  HOH B 340      16.333   3.914  17.699  1.00 31.70           H
HETATM 4779  O   HOH B 341      17.404  12.086  39.421  1.00 29.44           O
HETATM 4780  H1  HOH B 341      16.657  12.166  39.798  1.00 35.33           H
HETATM 4781  H2  HOH B 341      17.966  12.471  39.913  1.00 35.33           H
HETATM 4782  O   HOH B 342       9.571   0.850  27.152  1.00 34.59           O
HETATM 4783  H1  HOH B 342       9.660   0.159  26.682  1.00 41.51           H
HETATM 4784  H2  HOH B 342      10.343   1.098  27.368  1.00 41.51           H
HETATM 4785  O   HOH B 343      31.347  30.864  18.490  1.00 29.04           O
HETATM 4786  H1  HOH B 343      30.803  30.318  18.824  1.00 34.84           H
HETATM 4787  H2  HOH B 343      32.079  30.459  18.411  1.00 34.84           H
HETATM 4788  O   HOH B 344      30.077   5.331  13.896  1.00 24.63           O
HETATM 4789  H1  HOH B 344      30.189   5.106  14.698  1.00 29.56           H
HETATM 4790  H2  HOH B 344      30.362   4.696  13.425  1.00 29.56           H
HETATM 4791  O   HOH B 345      21.577  25.086  31.877  1.00 21.74           O
HETATM 4792  H1  HOH B 345      22.238  25.458  32.237  1.00 26.08           H
HETATM 4793  H2  HOH B 345      21.398  25.526  31.184  1.00 26.08           H
HETATM 4794  O   HOH B 346      16.024  26.974  11.390  1.00 31.74           O
HETATM 4795  H1  HOH B 346      15.428  26.483  11.721  1.00 38.09           H
HETATM 4796  H2  HOH B 346      15.824  27.087  10.582  1.00 38.09           H
HETATM 4797  O   HOH B 347      16.927  25.568  25.067  1.00 35.47           O
HETATM 4798  H1  HOH B 347      17.143  25.408  24.272  1.00 42.56           H
HETATM 4799  H2  HOH B 347      17.182  24.911  25.525  1.00 42.56           H
HETATM 4800  O   HOH B 348       6.922  14.135  37.249  1.00 33.19           O
HETATM 4801  H1  HOH B 348       6.407  13.942  36.615  1.00 39.83           H
HETATM 4802  H2  HOH B 348       6.491  14.634  37.770  1.00 39.83           H
HETATM 4803  O   HOH B 349      14.075  26.562  35.771  1.00 28.04           O
HETATM 4804  H1  HOH B 349      14.312  25.971  35.222  1.00 33.65           H
HETATM 4805  H2  HOH B 349      14.756  26.762  36.220  1.00 33.65           H
HETATM 4806  O   HOH B 350      17.101   0.059  36.697  1.00 38.01           O
HETATM 4807  H1  HOH B 350      16.775   0.813  36.519  1.00 45.61           H
HETATM 4808  H2  HOH B 350      17.888   0.191  36.960  1.00 45.61           H
HETATM 4809  O   HOH B 351      12.410   0.282  39.780  1.00 30.78           O
HETATM 4810  H1  HOH B 351      12.011   0.150  40.507  1.00 36.94           H
HETATM 4811  H2  HOH B 351      13.226   0.139  39.921  1.00 36.94           H
HETATM 4812  O   HOH B 352      19.532  -3.735  35.096  1.00 43.18           O
HETATM 4813  H1  HOH B 352      19.711  -3.322  35.805  1.00 51.82           H
HETATM 4814  H2  HOH B 352      18.963  -4.321  35.293  1.00 51.82           H
HETATM 4815  O   HOH B 353      11.317  -1.789  28.132  1.00 24.81           O
HETATM 4816  H1  HOH B 353      11.699  -2.537  28.123  1.00 29.77           H
HETATM 4817  H2  HOH B 353      10.995  -1.672  27.365  1.00 29.77           H
HETATM 4818  O   HOH B 354      23.633  17.085  34.131  1.00 31.08           O
HETATM 4819  H1  HOH B 354      24.391  17.317  34.409  1.00 37.29           H
HETATM 4820  H2  HOH B 354      23.078  17.315  34.717  1.00 37.29           H
HETATM 4821  O   HOH B 355      22.077  29.447  13.440  1.00 44.17           O
HETATM 4822  H1  HOH B 355      21.506  29.820  13.929  1.00 53.00           H
HETATM 4823  H2  HOH B 355      21.717  28.755  13.129  1.00 53.00           H
HETATM 4824  O   HOH B 356      34.920  10.594  19.153  1.00 42.40           O
HETATM 4825  H1  HOH B 356      34.445  10.200  19.724  1.00 50.88           H
HETATM 4826  H2  HOH B 356      34.512  11.297  18.941  1.00 50.88           H
HETATM 4827  O   HOH B 357      14.924  26.598  38.218  1.00 41.93           O
HETATM 4828  H1  HOH B 357      15.124  27.412  38.261  1.00 50.31           H
HETATM 4829  H2  HOH B 357      14.853  26.323  39.009  1.00 50.31           H
HETATM 4830  O   HOH B 358      20.504  -2.067  27.662  1.00 26.90           O
HETATM 4831  H1  HOH B 358      21.319  -1.885  27.567  1.00 32.28           H
HETATM 4832  H2  HOH B 358      20.402  -2.318  28.457  1.00 32.28           H
HETATM 4833  O   HOH B 359      22.371  17.089  31.496  1.00 39.13           O
HETATM 4834  H1  HOH B 359      21.756  16.519  31.459  1.00 46.96           H
HETATM 4835  H2  HOH B 359      22.477  17.279  32.308  1.00 46.96           H
HETATM 4836  O   HOH B 360      41.478   7.895  37.944  1.00 31.91           O
HETATM 4837  H1  HOH B 360      41.859   7.614  38.638  1.00 38.29           H
HETATM 4838  H2  HOH B 360      41.217   7.218  37.520  1.00 38.29           H
HETATM 4839  O   HOH B 361      25.589  -2.418  20.137  1.00 36.93           O
HETATM 4840  H1  HOH B 361      24.830  -2.554  19.803  1.00 44.31           H
HETATM 4841  H2  HOH B 361      26.153  -2.640  19.555  1.00 44.31           H
HETATM 4842  O   HOH B 362      26.910   6.753  37.570  1.00 37.73           O
HETATM 4843  H1  HOH B 362      27.329   7.394  37.915  1.00 45.28           H
HETATM 4844  H2  HOH B 362      26.424   6.428  38.172  1.00 45.28           H
HETATM 4845  O   HOH B 363      27.770  33.927  30.923  1.00 37.27           O
HETATM 4846  H1  HOH B 363      28.326  34.282  30.403  1.00 44.72           H
HETATM 4847  H2  HOH B 363      27.577  34.503  31.503  1.00 44.72           H
HETATM 4848  O   HOH B 364      15.033  -7.424  21.057  1.00 25.46           O
HETATM 4849  H1  HOH B 364      14.632  -7.135  21.737  1.00 30.55           H
HETATM 4850  H2  HOH B 364      14.968  -8.261  21.074  1.00 30.55           H
HETATM 4851  O   HOH B 365      20.524  -6.050  20.084  1.00 26.57           O
HETATM 4852  H1  HOH B 365      20.871  -5.889  19.337  1.00 31.88           H
HETATM 4853  H2  HOH B 365      19.718  -5.818  20.033  1.00 31.88           H
HETATM 4854  O   HOH B 366      23.301  -2.173  12.775  1.00 48.93           O
HETATM 4855  H1  HOH B 366      22.543  -2.195  12.413  1.00 58.72           H
HETATM 4856  H2  HOH B 366      23.456  -1.370  12.968  1.00 58.72           H
HETATM 4857  O   HOH B 367      31.655   4.439  16.626  1.00 33.29           O
HETATM 4858  H1  HOH B 367      31.359   3.894  16.060  1.00 39.95           H
HETATM 4859  H2  HOH B 367      31.255   4.280  17.348  1.00 39.95           H
HETATM 4860  O   HOH B 368      35.780   6.338  18.834  1.00 33.07           O
HETATM 4861  H1  HOH B 368      35.640   7.005  18.344  1.00 39.69           H
HETATM 4862  H2  HOH B 368      36.613   6.254  18.900  1.00 39.69           H
HETATM 4863  O   HOH B 369      22.702  33.036  24.398  1.00 41.63           O
HETATM 4864  H1  HOH B 369      22.485  32.517  25.022  1.00 49.96           H
HETATM 4865  H2  HOH B 369      22.057  33.563  24.285  1.00 49.96           H
HETATM 4866  O   HOH B 370      26.739   4.272  10.719  1.00 28.52           O
HETATM 4867  H1  HOH B 370      27.132   4.845  10.246  1.00 34.22           H
HETATM 4868  H2  HOH B 370      26.628   3.593  10.237  1.00 34.22           H
HETATM 4869  O   HOH B 371      29.540   0.237  19.003  1.00 38.27           O
HETATM 4870  H1  HOH B 371      30.276  -0.163  18.942  1.00 45.93           H
HETATM 4871  H2  HOH B 371      29.583   0.723  19.687  1.00 45.93           H
HETATM 4872  O   HOH B 372      16.930   8.600  39.699  1.00 39.58           O
HETATM 4873  H1  HOH B 372      16.167   8.902  39.878  1.00 47.50           H
HETATM 4874  H2  HOH B 372      17.214   9.035  39.039  1.00 47.50           H
HETATM 4875  O   HOH B 373      37.479   3.592  20.659  1.00 35.70           O
HETATM 4876  H1  HOH B 373      37.850   4.221  21.075  1.00 42.84           H
HETATM 4877  H2  HOH B 373      38.028   2.957  20.640  1.00 42.84           H
HETATM 4878  O   HOH B 374      27.178  27.026   8.850  1.00 40.18           O
HETATM 4879  H1  HOH B 374      27.121  27.700   8.352  1.00 48.21           H
HETATM 4880  H2  HOH B 374      26.551  27.082   9.407  1.00 48.21           H
HETATM 4881  O   HOH B 375      24.265   8.366   6.679  1.00 38.26           O
HETATM 4882  H1  HOH B 375      23.913   7.607   6.745  1.00 45.91           H
HETATM 4883  H2  HOH B 375      24.652   8.391   5.933  1.00 45.91           H
HETATM 4884  O   HOH B 376       7.623   3.095  29.873  1.00 39.82           O
HETATM 4885  H1  HOH B 376       8.114   3.769  29.969  1.00 47.78           H
HETATM 4886  H2  HOH B 376       6.911   3.362  29.515  1.00 47.78           H
HETATM 4887  O   HOH B 377       9.577  22.477  38.215  1.00 37.41           O
HETATM 4888  H1  HOH B 377      10.085  23.144  38.159  1.00 44.90           H
HETATM 4889  H2  HOH B 377       8.797  22.773  38.310  1.00 44.90           H
HETATM 4890  O   HOH B 378      18.522  33.540  14.683  1.00 36.45           O
HETATM 4891  H1  HOH B 378      18.483  33.641  15.516  1.00 43.74           H
HETATM 4892  H2  HOH B 378      18.221  32.774  14.517  1.00 43.74           H
HETATM 4893  O   HOH B 379      23.144  -0.043  36.398  1.00 46.67           O
HETATM 4894  H1  HOH B 379      23.459   0.681  36.114  1.00 56.00           H
HETATM 4895  H2  HOH B 379      22.538  -0.272  35.863  1.00 56.00           H
HETATM 4896  O   HOH B 380      25.926  -0.064  14.061  1.00 41.52           O
HETATM 4897  H1  HOH B 380      26.306   0.683  14.127  1.00 49.82           H
HETATM 4898  H2  HOH B 380      25.420  -0.138  14.728  1.00 49.82           H
HETATM 4899  O   HOH B 381      14.710  -0.787  38.131  1.00 44.37           O
HETATM 4900  H1  HOH B 381      14.724  -1.169  38.879  1.00 53.25           H
HETATM 4901  H2  HOH B 381      15.451  -0.402  38.042  1.00 53.25           H
HETATM 4902  O   HOH B 382      28.018  31.605   9.278  1.00 67.26           O
HETATM 4903  H1  HOH B 382      28.025  31.277   8.504  1.00 80.72           H
HETATM 4904  H2  HOH B 382      27.543  31.099   9.751  1.00 80.72           H
HETATM 4905  O   HOH B 383      34.052   9.736  38.223  1.00 36.27           O
HETATM 4906  H1  HOH B 383      34.452   9.223  38.754  1.00 43.53           H
HETATM 4907  H2  HOH B 383      33.253   9.775  38.479  1.00 43.53           H
HETATM 4908  O   HOH B 384      24.646  31.533  22.946  1.00 67.15           O
HETATM 4909  H1  HOH B 384      25.178  31.034  23.363  1.00 80.58           H
HETATM 4910  H2  HOH B 384      24.066  31.785  23.499  1.00 80.58           H
HETATM 4911  O   HOH B 385       7.704  20.779  35.553  1.00 58.48           O
HETATM 4912  H1  HOH B 385       8.005  21.397  36.036  1.00 70.17           H
HETATM 4913  H2  HOH B 385       7.784  21.032  34.756  1.00 70.17           H
[truncated: 34,848 more chars]
