# Supplementary material for: High-throughput quantum-mechanics/molecular-mechanics (ONIOM) macromolecular crystallographic refinement with PHENIX/DivCon: the impact of mixed Hamiltonian methods on ligand and protein structure
Source: Acta Crystallogr D Struct Biol. 2018 Oct 29;74(Pt 11):1063–77. doi: 10.1107/S2059798318012913 (PMC6213575; doi:10.1107/S2059798318012913)
Supplement: Supplementary file 4 [file d-74-01063-sup4.gz › results_PHENIX/1LRH-H_refine_001.pdb]

REMARK Date 2017-01-23 Time 17:34:27 EST -0500 (1485210867.59 s)
REMARK PHENIX refinement
REMARK 
REMARK ****************** INPUT FILES AND LABELS ******************************
REMARK Reflections:
REMARK   file name      : 1LRH.mtz
REMARK   labels         : ['F-obs,SIGF-obs']
REMARK R-free flags:
REMARK   file name      : 1LRH.mtz
REMARK   label          : R-free-flags
REMARK   test_flag_value: 0
REMARK Model file name(s): 
REMARK   /scratch/oleg/2712031.gondor.quantumbioinc.com/1LRH-H.pdb
REMARK 
REMARK ******************** REFINEMENT SUMMARY: QUICK FACTS *******************
REMARK Start: r_work = 0.1865 r_free = 0.2335 bonds = 0.018 angles = 2.878
REMARK Final: r_work = 0.1759 r_free = 0.2243 bonds = 0.011 angles = 1.233
REMARK ************************************************************************
REMARK 
REMARK ****************** REFINEMENT STATISTICS STEP BY STEP ******************
REMARK leading digit, like 1_, means number of macro-cycle                     
REMARK 0    : statistics at the very beginning when nothing is done yet        
REMARK 1_bss: bulk solvent correction and/or (anisotropic) scaling             
REMARK 1_xyz: refinement of coordinates                                        
REMARK 1_adp: refinement of ADPs (Atomic Displacement Parameters)              
REMARK 1_occ: refinement of occupancies                                        
REMARK ------------------------------------------------------------------------
REMARK  stage       r-work r-free bonds angles b_min b_max b_ave n_water shift
REMARK       0    : 0.2481 0.2814 0.018  2.88   4.4  98.0  16.5 1125      0.000
REMARK       1_bss: 0.1865 0.2335 0.018  2.88   4.1  97.7  16.2 1125      0.000
REMARK 1_settarget: 0.1865 0.2335 0.018  2.88   4.1  97.7  16.2 1125      0.000
REMARK       1_nqh: 0.1865 0.2332 0.018  2.88   4.1  97.7  16.2 1125      0.005
REMARK    1_weight: 0.1865 0.2332 0.018  2.88   4.1  97.7  16.2 1125      0.005
REMARK    1_checkH: 0.1866 0.2338 0.018  2.88   4.1  97.7  16.2 1125      0.391
REMARK    1_xyzrec: 0.1833 0.2306 0.012  1.49   4.1  97.7  16.2 1125      0.457
REMARK    1_checkH: 0.1834 0.2306 0.012  1.49   4.1  97.7  16.2 1125      0.457
REMARK   1_regHxyz: 0.1836 0.2304 0.012  1.49   4.1  97.7  16.2 1125      0.463
REMARK       1_adp: 0.1798 0.2308 0.012  1.49   4.9  92.7  16.3 1125      0.463
REMARK   1_regHadp: 0.1793 0.2306 0.012  1.49   4.9  92.7  16.3 1125      0.463
REMARK       2_bss: 0.1794 0.2310 0.012  1.49   4.6  92.4  15.9 1125      0.463
REMARK 2_settarget: 0.1794 0.2310 0.012  1.49   4.6  92.4  15.9 1125      0.463
REMARK 2_updatecdl: 0.1794 0.2310 0.012  1.50   4.6  92.4  15.9 1125      0.463
REMARK       2_nqh: 0.1794 0.2310 0.012  1.50   4.6  92.4  15.9 1125      0.463
REMARK    2_weight: 0.1794 0.2310 0.012  1.50   4.6  92.4  15.9 1125      0.463
REMARK    2_checkH: 0.1795 0.2311 0.012  1.50   4.6  92.4  15.9 1125      0.463
REMARK    2_xyzrec: 0.1786 0.2263 0.011  1.30   4.6  92.4  15.9 1125      0.471
REMARK    2_checkH: 0.1787 0.2262 0.011  1.30   4.6  92.4  15.9 1125      0.471
REMARK   2_regHxyz: 0.1789 0.2262 0.011  1.30   4.6  92.4  15.9 1125      0.472
REMARK       2_adp: 0.1773 0.2257 0.011  1.30   3.3  87.4  15.7 1125      0.472
REMARK   2_regHadp: 0.1775 0.2255 0.011  1.30   3.3  87.4  15.7 1125      0.472
REMARK       3_bss: 0.1774 0.2253 0.011  1.30   3.0  87.1  15.4 1125      0.472
REMARK 3_settarget: 0.1774 0.2253 0.011  1.30   3.0  87.1  15.4 1125      0.472
REMARK 3_updatecdl: 0.1774 0.2253 0.011  1.30   3.0  87.1  15.4 1125      0.472
REMARK       3_nqh: 0.1774 0.2253 0.011  1.30   3.0  87.1  15.4 1125      0.472
REMARK    3_weight: 0.1774 0.2253 0.011  1.30   3.0  87.1  15.4 1125      0.472
REMARK    3_checkH: 0.1774 0.2253 0.011  1.30   3.0  87.1  15.4 1125      0.472
REMARK    3_xyzrec: 0.1757 0.2244 0.011  1.23   3.0  87.1  15.4 1125      0.478
REMARK    3_checkH: 0.1757 0.2244 0.011  1.23   3.0  87.1  15.4 1125      0.478
REMARK   3_regHxyz: 0.1760 0.2244 0.011  1.23   3.0  87.1  15.4 1125      0.478
REMARK       3_adp: 0.1760 0.2244 0.011  1.23   3.0  86.7  15.4 1125      0.478
REMARK   3_regHadp: 0.1760 0.2244 0.011  1.23   3.0  86.7  15.4 1125      0.478
REMARK         end: 0.1759 0.2243 0.011  1.23   2.8  86.6  15.3 1125      0.478
REMARK ------------------------------------------------------------------------
REMARK MODEL CONTENT.
REMARK  ELEMENT        ATOM RECORD COUNT   OCCUPANCY SUM
REMARK        C                     3448         3448.00
REMARK        H                     5969         5969.00
REMARK        O                     1379         1379.00
REMARK        N                      864          864.00
REMARK        S                       28           28.00
REMARK     Zn2+                        4            4.00
REMARK      O1-                       76           76.00
REMARK    TOTAL                    11768        11768.00
REMARK -----------------------------------------------------------------------
REMARK r_free_flags.md5.hexdigest bd3cef26011034ef32adf51dfb26e39d
REMARK 
REMARK IF THIS FILE IS FOR PDB DEPOSITION: REMOVE ALL FROM THIS LINE UP.
REMARK   3
REMARK   3 REFINEMENT.
REMARK   3   PROGRAM     : PHENIX (1.11.1_2575: ???)
REMARK   3   AUTHORS     : Adams,Afonine,Bunkoczi,Burnley,Chen,Dar,Davis,
REMARK   3               : Draizen,Echols,Gildea,Gros,Grosse-Kunstleve,Headd,
REMARK   3               : Hintze,Hung,Ioerger,Liebschner,McCoy,McKee,Moriarty,
REMARK   3               : Oeffner,Poon,Read,Richardson,Richardson,Sacchettini,
REMARK   3               : Sauter,Sobolev,Storoni,Terwilliger,Williams,Zwart
REMARK   3
REMARK   3  REFINEMENT TARGET : ML
REMARK   3  
REMARK   3  DATA USED IN REFINEMENT.
REMARK   3   RESOLUTION RANGE HIGH (ANGSTROMS) : 1.900   
REMARK   3   RESOLUTION RANGE LOW  (ANGSTROMS) : 29.382  
REMARK   3   MIN(FOBS/SIGMA_FOBS)              : 1.37  
REMARK   3   COMPLETENESS FOR RANGE        (%) : 98.67 
REMARK   3   NUMBER OF REFLECTIONS             : 54257     
REMARK   3   NUMBER OF REFLECTIONS (NON-ANOMALOUS) : 54257     
REMARK   3  
REMARK   3  FIT TO DATA USED IN REFINEMENT.
REMARK   3   R VALUE     (WORKING + TEST SET) : 0.1783
REMARK   3   R VALUE            (WORKING SET) : 0.1759
REMARK   3   FREE R VALUE                     : 0.2243
REMARK   3   FREE R VALUE TEST SET SIZE   (%) : 5.00  
REMARK   3   FREE R VALUE TEST SET COUNT      : 2715      
REMARK   3  
REMARK   3  FIT TO DATA USED IN REFINEMENT (IN BINS).
REMARK   3   BIN  RESOLUTION RANGE  COMPL.    NWORK NFREE   RWORK  RFREE  CCWORK CCFREE
REMARK   3     1 29.3853 -  5.0618    0.99     2784   162  0.1917 0.2232   0.900  0.855
REMARK   3     2  5.0618 -  4.0210    1.00     2767   155  0.1523 0.1791   0.942  0.915
REMARK   3     3  4.0210 -  3.5137    1.00     2772   130  0.1662 0.2015   0.925  0.899
REMARK   3     4  3.5137 -  3.1928    1.00     2751   147  0.1885 0.2152   0.904  0.862
REMARK   3     5  3.1928 -  2.9642    1.00     2759   143  0.1991 0.2611   0.890  0.805
REMARK   3     6  2.9642 -  2.7896    1.00     2736   143  0.1894 0.2267   0.897  0.862
REMARK   3     7  2.7896 -  2.6500    1.00     2744   128  0.1847 0.2565   0.907  0.830
REMARK   3     8  2.6500 -  2.5347    1.00     2741   153  0.1820 0.2234   0.907  0.873
REMARK   3     9  2.5347 -  2.4372    1.00     2715   173  0.1791 0.2557   0.908  0.820
REMARK   3    10  2.4372 -  2.3531    1.00     2704   144  0.1779 0.2591   0.911  0.850
REMARK   3    11  2.3531 -  2.2796    1.00     2772   147  0.1712 0.1937   0.924  0.859
REMARK   3    12  2.2796 -  2.2144    1.00     2739   151  0.1668 0.2470   0.923  0.805
REMARK   3    13  2.2144 -  2.1561    1.00     2760   126  0.1715 0.2046   0.915  0.888
REMARK   3    14  2.1561 -  2.1035    1.00     2735   137  0.1742 0.2245   0.910  0.822
REMARK   3    15  2.1035 -  2.0557    1.00     2705   133  0.1694 0.2413   0.924  0.838
REMARK   3    16  2.0557 -  2.0120    1.00     2760   143  0.1705 0.2255   0.919  0.868
REMARK   3    17  2.0120 -  1.9718    0.99     2709   143  0.1667 0.2457   0.926  0.836
REMARK   3    18  1.9718 -  1.9346    0.93     2543   131  0.1606 0.2204   0.931  0.844
REMARK   3    19  1.9346 -  1.9000    0.85     2346   126  0.1635 0.2382   0.933  0.856
REMARK   3  
REMARK   3  BULK SOLVENT MODELLING.
REMARK   3   METHOD USED        : FLAT BULK SOLVENT MODEL
REMARK   3   SOLVENT RADIUS     : 1.11    
REMARK   3   SHRINKAGE RADIUS   : 0.90    
REMARK   3   GRID STEP FACTOR   : 4.00    
REMARK   3  
REMARK   3  ERROR ESTIMATES.
REMARK   3   COORDINATE ERROR (MAXIMUM-LIKELIHOOD BASED)     : 0.19    
REMARK   3   PHASE ERROR (DEGREES, MAXIMUM-LIKELIHOOD BASED) : 21.54   
REMARK   3  
REMARK   3  STRUCTURE FACTORS CALCULATION ALGORITHM : FFT
REMARK   3  
REMARK   3  RESTRAINTS LIBRARY
REMARK   3    GEOSTD + MON.LIB. + CDL v1.2
REMARK   3  
REMARK   3  DEVIATIONS FROM IDEAL VALUES.
REMARK   3                 RMSD     MAX  COUNT
REMARK   3   BOND      :  0.011   0.068   5600
REMARK   3   ANGLE     :  1.233   9.750   7644
REMARK   3   CHIRALITY :  0.070   0.231    888
REMARK   3   PLANARITY :  0.008   0.048    932
REMARK   3   DIHEDRAL  : 12.432  86.419   3152
REMARK   3   MIN NONBONDED DISTANCE : 1.689 
REMARK   3  
REMARK   3  MOLPROBITY STATISTICS.
REMARK   3   ALL-ATOM CLASHSCORE : 3.23
REMARK   3   RAMACHANDRAN PLOT:
REMARK   3     OUTLIERS : 0.00  %
REMARK   3     ALLOWED  : 1.58  %
REMARK   3     FAVORED  : 98.42 %
REMARK   3   ROTAMER OUTLIERS : 1.74 %
REMARK   3   CBETA DEVIATIONS : 1
REMARK   3   PEPTIDE PLANE:
REMARK   3     CIS-PROLINE     : 8
REMARK   3     CIS-GENERAL     : 0
REMARK   3     TWISTED PROLINE : 0
REMARK   3     TWISTED GENERAL : 0
REMARK   3  
REMARK   3  ATOMIC DISPLACEMENT PARAMETERS.
REMARK   3   WILSON B : 12.06
REMARK   3   RMS(B_ISO_OR_EQUIVALENT_BONDED) : 3.66
REMARK   3   ATOMS          NUMBER OF ATOMS
REMARK   3                    ISO.  ANISO. 
REMARK   3    ALL         :  11768       0
REMARK   3    ALL (NO H)  :   5799       0
REMARK   3    SOLVENT     :    375       0
REMARK   3    NON-SOLVENT :   5424       0
REMARK   3    HYDROGENS   :   5969       0
REMARK   3
HELIX    1   1 ILE A   12  GLN A   14  5               Generated by MOE    3
HELIX    2   2 ALA A   33  HIS A   36  1               Generated by MOE    4
HELIX    3   3 HIS A  140  ALA A  142  5               Generated by MOE    3
HELIX    4   4 GLU A  153  ALA A  159  1               Generated by MOE    7
HELIX    5   5 ILE B   12  GLN B   14  5               Generated by MOE    3
HELIX    6   6 ALA B   33  HIS B   36  1               Generated by MOE    4
HELIX    7   7 HIS B  140  ALA B  142  5               Generated by MOE    3
HELIX    8   8 VAL B  150  ASP B  152  5               Generated by MOE    3
HELIX    9   9 GLU B  153  ALA B  159  1               Generated by MOE    7
HELIX   10  10 ILE C   12  GLN C   14  5               Generated by MOE    3
HELIX   11  11 ALA C   33  HIS C   36  1               Generated by MOE    4
HELIX   12  12 HIS C  140  ALA C  142  5               Generated by MOE    3
HELIX   13  13 VAL C  150  ASP C  152  5               Generated by MOE    3
HELIX   14  14 GLU C  153  ALA C  159  1               Generated by MOE    7
HELIX   15  15 ILE D   12  GLN D   14  5               Generated by MOE    3
HELIX   16  16 ALA D   33  HIS D   36  1               Generated by MOE    4
HELIX   17  17 HIS D  140  ALA D  142  5               Generated by MOE    3
HELIX   18  18 VAL D  150  ASP D  152  5               Generated by MOE    3
HELIX   19  19 GLU D  153  ALA D  158  1               Generated by MOE    6
SHEET    1       VAL A   9  ASP A  11                  Generated by MOE
SHEET    2       LEU A  25  ALA A  31                  Generated by MOE
SHEET    3       VAL A  41  ILE A  48                  Generated by MOE
SHEET    4       ILE A  56  HIS A  59                  Generated by MOE
SHEET    5       GLU A  63  LYS A  69                  Generated by MOE
SHEET    6       GLY A  72  MET A  76                  Generated by MOE
SHEET    7       GLN A  88  PHE A  92                  Generated by MOE
SHEET    8       THR A  96  ILE A 100                  Generated by MOE
SHEET    9       HIS A 106  TRP A 109                  Generated by MOE
SHEET   10       LEU A 117  SER A 124                  Generated by MOE
SHEET   11       ILE A 130  TYR A 133                  Generated by MOE
SHEET   12       VAL A 144  LYS A 146                  Generated by MOE
SHEET   13       VAL B   9  ASP B  11                  Generated by MOE
SHEET   14       LEU B  25  ALA B  31                  Generated by MOE
SHEET   15       VAL B  41  ILE B  48                  Generated by MOE
SHEET   16       ILE B  56  HIS B  59                  Generated by MOE
SHEET   17       GLU B  63  LYS B  69                  Generated by MOE
SHEET   18       GLY B  72  MET B  76                  Generated by MOE
SHEET   19       GLN B  88  PHE B  92                  Generated by MOE
SHEET   20       THR B  96  SER B  99                  Generated by MOE
SHEET   21       HIS B 106  TRP B 109                  Generated by MOE
SHEET   22       LEU B 117  SER B 124                  Generated by MOE
SHEET   23       ILE B 130  TYR B 133                  Generated by MOE
SHEET   24       VAL B 144  LYS B 146                  Generated by MOE
SHEET   25       VAL C   9  ASP C  11                  Generated by MOE
SHEET   26       LEU C  25  ALA C  31                  Generated by MOE
SHEET   27       VAL C  41  ILE C  48                  Generated by MOE
SHEET   28       ILE C  56  HIS C  59                  Generated by MOE
SHEET   29       GLU C  63  LYS C  69                  Generated by MOE
SHEET   30       GLY C  72  MET C  76                  Generated by MOE
SHEET   31       GLN C  88  PHE C  92                  Generated by MOE
SHEET   32       THR C  96  SER C  99                  Generated by MOE
SHEET   33       HIS C 106  TRP C 109                  Generated by MOE
SHEET   34       LEU C 117  SER C 124                  Generated by MOE
SHEET   35       ILE C 130  TYR C 133                  Generated by MOE
SHEET   36       VAL C 144  LYS C 146                  Generated by MOE
SHEET   37       VAL D   9  ASP D  11                  Generated by MOE
SHEET   38       LEU D  25  ALA D  31                  Generated by MOE
SHEET   39       VAL D  41  ILE D  48                  Generated by MOE
SHEET   40       ILE D  56  ARG D  58                  Generated by MOE
SHEET   41       GLU D  63  LYS D  69                  Generated by MOE
SHEET   42       GLY D  72  MET D  76                  Generated by MOE
SHEET   43       GLN D  88  PHE D  92                  Generated by MOE
SHEET   44       THR D  96  SER D  99                  Generated by MOE
SHEET   45       HIS D 106  TRP D 109                  Generated by MOE
SHEET   46       LEU D 117  SER D 124                  Generated by MOE
SHEET   47       ILE D 130  TYR D 133                  Generated by MOE
SHEET   48       VAL D 144  LYS D 146                  Generated by MOE
LINK         O3  MAN A 184                 C1  MAN A 185 
LINK         O6  MAN A 184                 C1  MAN A 186 
LINK         O3  MAN B 184                 C1  MAN B 185 
LINK         O6  MAN B 184                 C1  MAN B 186 
LINK         O3  MAN C 184                 C1  MAN C 185 
LINK         O6  MAN C 184                 C1  MAN C 186 
LINK         O3  MAN D 184                 C1  MAN D 185 
LINK         O6  MAN D 184                 C1  MAN D 186 
LINK         C1  MAN A 184                 O6  BMA A 183 
LINK         C1  MAN B 184                 O6  BMA B 183 
LINK         C1  MAN C 184                 O6  BMA C 183 
LINK         C1  MAN D 184                 O6  BMA D 183 
LINK         C1  NAG A 182                 O4  NAG A 181 
LINK         C1  BMA A 183                 O4  NAG A 182 
LINK         C1  NAG B 182                 O4  NAG B 181 
LINK         C1  BMA B 183                 O4  NAG B 182 
LINK         C1  NAG C 182                 O4  NAG C 181 
LINK         C1  BMA C 183                 O4  NAG C 182 
LINK         C1  NAG D 182                 O4  NAG D 181 
LINK         C1  BMA D 183                 O4  NAG D 182 
LINK         C1  NAG A 181                 ND2 ASN A  95 
LINK         C1  NAG B 181                 ND2 ASN B  95 
LINK         C1  NAG C 181                 ND2 ASN C  95 
LINK         C1  NAG D 181                 ND2 ASN D  95 
SSBOND   1 CYS A    2    CYS A  155 
SSBOND   2 CYS B    2    CYS B  155 
SSBOND   3 CYS C    2    CYS C  155 
SSBOND   4 CYS D    2    CYS D  155 
CRYST1   61.583   82.433   69.962  90.00  94.37  90.00 P 1 21 1
SCALE1      0.016238  0.000000  0.001241        0.00000
SCALE2      0.000000  0.012131  0.000000        0.00000
SCALE3      0.000000  0.000000  0.014335        0.00000
ATOM      1  N   SER A   1       9.920  76.438  61.177  1.00 23.01           N
ATOM      2  CA  SER A   1      11.119  76.983  60.571  1.00 21.87           C
ATOM      3  C   SER A   1      12.334  76.087  60.847  1.00 15.62           C
ATOM      4  O   SER A   1      12.329  75.255  61.765  1.00 17.32           O
ATOM      5  CB  SER A   1      11.388  78.385  61.101  1.00 23.12           C
ATOM      6  OG  SER A   1      11.969  78.298  62.403  1.00 30.53           O
ATOM      7  H1  SER A   1      10.024  76.417  62.131  1.00 27.64           H
ATOM      8  H2  SER A   1       9.774  75.546  60.852  1.00 27.64           H
ATOM      9  HA  SER A   1      10.995  77.040  59.611  1.00 26.27           H
ATOM     10  HB2 SER A   1      10.551  78.873  61.156  1.00 27.77           H
ATOM     11  HB3 SER A   1      12.004  78.840  60.505  1.00 27.77           H
ATOM     12  HG  SER A   1      12.120  79.068  62.702  1.00 36.66           H
ATOM     13  N   CYS A   2      13.380  76.289  60.062  1.00 15.31           N
ATOM     14  CA  CYS A   2      14.630  75.575  60.261  1.00 14.24           C
ATOM     15  C   CYS A   2      15.389  76.195  61.431  1.00 12.88           C
ATOM     16  O   CYS A   2      15.609  77.413  61.455  1.00 13.21           O
ATOM     17  CB  CYS A   2      15.465  75.665  58.992  1.00 15.32           C
ATOM     18  SG  CYS A   2      17.154  75.062  59.131  1.00 15.05           S
ATOM     19  H   CYS A   2      13.391  76.840  59.402  1.00 18.40           H
ATOM     20  HA  CYS A   2      14.452  74.642  60.457  1.00 17.11           H
ATOM     21  HB2 CYS A   2      15.027  75.145  58.300  1.00 18.40           H
ATOM     22  HB3 CYS A   2      15.509  76.595  58.720  1.00 18.40           H
ATOM     23  N   VAL A   3      15.785  75.365  62.395  1.00 13.56           N
ATOM     24  CA  VAL A   3      16.595  75.809  63.536  1.00 11.11           C
ATOM     25  C   VAL A   3      17.971  75.177  63.391  1.00 13.03           C
ATOM     26  O   VAL A   3      18.144  73.988  63.660  1.00 14.55           O
ATOM     27  CB  VAL A   3      15.955  75.443  64.875  1.00 11.67           C
ATOM     28  CG1 VAL A   3      16.819  75.959  66.034  1.00 15.86           C
ATOM     29  CG2 VAL A   3      14.530  75.978  64.954  1.00 17.79           C
ATOM     30  H   VAL A   3      15.596  74.527  62.414  1.00 16.30           H
ATOM     31  HA  VAL A   3      16.698  76.773  63.502  1.00 13.35           H
ATOM     32  HB  VAL A   3      15.912  74.477  64.946  1.00 14.03           H
ATOM     33 HG11 VAL A   3      16.398  75.718  66.874  1.00 19.05           H
ATOM     34 HG12 VAL A   3      17.699  75.554  65.976  1.00 19.05           H
ATOM     35 HG13 VAL A   3      16.894  76.924  65.966  1.00 19.05           H
ATOM     36 HG21 VAL A   3      14.148  75.733  65.812  1.00 21.38           H
ATOM     37 HG22 VAL A   3      14.551  76.944  64.866  1.00 21.38           H
ATOM     38 HG23 VAL A   3      14.007  75.591  64.235  1.00 21.38           H
ATOM     39  N   ARG A   4      18.940  75.982  62.967  1.00 12.27           N
ATOM     40  CA  ARG A   4      20.350  75.622  62.903  1.00  9.69           C
ATOM     41  C   ARG A   4      21.017  76.104  64.179  1.00  9.30           C
ATOM     42  O   ARG A   4      20.753  77.218  64.641  1.00 12.54           O
ATOM     43  CB  ARG A   4      21.054  76.267  61.697  1.00 13.90           C
ATOM     44  CG  ARG A   4      20.552  75.777  60.348  1.00 27.37           C
ATOM     45  CD  ARG A   4      21.500  76.231  59.225  1.00 31.69           C
ATOM     46  NE  ARG A   4      20.903  76.132  57.883  1.00 33.18           N
ATOM     47  CZ  ARG A   4      20.880  77.110  56.973  1.00 39.32           C
ATOM     48  NH1 ARG A   4      21.438  78.299  57.227  1.00 40.40           N
ATOM     49  NH2 ARG A   4      20.299  76.902  55.787  1.00 39.93           N1+
ATOM     50  H   ARG A   4      18.794  76.785  62.697  1.00 14.76           H
ATOM     51  HA  ARG A   4      20.443  74.658  62.844  1.00 11.66           H
ATOM     52  HB2 ARG A   4      20.917  77.226  61.732  1.00 16.71           H
ATOM     53  HB3 ARG A   4      22.003  76.070  61.748  1.00 16.71           H
ATOM     54  HG2 ARG A   4      20.518  74.808  60.348  1.00 32.87           H
ATOM     55  HG3 ARG A   4      19.672  76.148  60.176  1.00 32.87           H
ATOM     56  HD2 ARG A   4      21.744  77.158  59.376  1.00 38.05           H
ATOM     57  HD3 ARG A   4      22.294  75.674  59.240  1.00 38.05           H
ATOM     58  HE  ARG A   4      20.540  75.383  57.666  1.00 39.84           H
ATOM     59 HH11 ARG A   4      21.813  78.444  57.987  1.00 48.50           H
ATOM     60 HH12 ARG A   4      21.418  78.919  56.632  1.00 48.50           H
ATOM     61 HH21 ARG A   4      19.940  76.140  55.612  1.00 47.95           H
ATOM     62 HH22 ARG A   4      20.288  77.529  55.198  1.00 47.95           H
ATOM     63  N   ASP A   5      21.862  75.266  64.774  1.00  9.54           N
ATOM     64  CA  ASP A   5      22.594  75.689  65.964  1.00  7.94           C
ATOM     65  C   ASP A   5      24.035  75.219  65.837  1.00  9.21           C
ATOM     66  O   ASP A   5      24.319  74.015  65.922  1.00  8.50           O
ATOM     67  CB  ASP A   5      21.941  75.157  67.236  1.00  8.45           C
ATOM     68  CG  ASP A   5      22.459  75.849  68.508  1.00  9.73           C
ATOM     69  OD1 ASP A   5      23.548  76.445  68.475  1.00  8.14           O
ATOM     70  OD2 ASP A   5      21.780  75.795  69.538  1.00  9.02           O1-
ATOM     71  H   ASP A   5      22.026  74.463  64.515  1.00 11.47           H
ATOM     72  HA  ASP A   5      22.595  76.658  66.009  1.00  9.55           H
ATOM     73  HB2 ASP A   5      20.983  75.303  67.184  1.00 10.17           H
ATOM     74  HB3 ASP A   5      22.127  74.208  67.314  1.00 10.17           H
ATOM     75  N   ASN A   6      24.937  76.166  65.611  1.00  5.87           N
ATOM     76  CA  ASN A   6      26.350  75.875  65.488  1.00 12.27           C
ATOM     77  C   ASN A   6      27.077  75.912  66.832  1.00  9.75           C
ATOM     78  O   ASN A   6      28.311  75.798  66.849  1.00 11.05           O
ATOM     79  CB  ASN A   6      26.992  76.846  64.476  1.00 17.35           C
ATOM     80  CG  ASN A   6      26.268  76.842  63.126  1.00 14.83           C
ATOM     81  OD1 ASN A   6      25.934  75.779  62.571  1.00 18.60           O
ATOM     82  ND2 ASN A   6      25.973  78.040  62.614  1.00 20.83           N
ATOM     83  H   ASN A   6      24.747  77.000  65.525  1.00  7.07           H
ATOM     84  HA  ASN A   6      26.448  74.978  65.132  1.00 14.75           H
ATOM     85  HB2 ASN A   6      26.957  77.747  64.834  1.00 20.84           H
ATOM     86  HB3 ASN A   6      27.914  76.583  64.324  1.00 20.84           H
ATOM     87 HD21 ASN A   6      25.567  78.096  61.858  1.00 25.02           H
ATOM     88 HD22 ASN A   6      26.190  78.755  63.040  1.00 25.02           H
ATOM     89  N   SER A   7      26.347  75.995  67.948  1.00  6.74           N
ATOM     90  CA  SER A   7      26.974  75.974  69.273  1.00 11.09           C
ATOM     91  C   SER A   7      27.522  74.589  69.629  1.00 10.78           C
ATOM     92  O   SER A   7      26.952  73.560  69.267  1.00 12.00           O
ATOM     93  CB  SER A   7      25.986  76.387  70.366  1.00 12.08           C
ATOM     94  OG  SER A   7      25.300  77.593  70.030  1.00  9.96           O
ATOM     95  H   SER A   7      25.490  76.064  67.965  1.00  8.12           H
ATOM     96  HA  SER A   7      27.714  76.601  69.283  1.00 13.33           H
ATOM     97  HB2 SER A   7      25.334  75.678  70.483  1.00 14.52           H
ATOM     98  HB3 SER A   7      26.474  76.525  71.193  1.00 14.52           H
ATOM     99  HG  SER A   7      24.870  77.490  69.316  1.00 11.98           H
ATOM    100  N   LEU A   8      28.635  74.596  70.380  1.00  7.27           N
ATOM    101  CA  LEU A   8      29.276  73.374  70.859  1.00  9.12           C
ATOM    102  C   LEU A   8      28.415  72.645  71.908  1.00  9.27           C
ATOM    103  O   LEU A   8      28.084  71.466  71.728  1.00  9.19           O
ATOM    104  CB  LEU A   8      30.670  73.742  71.395  1.00  9.79           C
ATOM    105  CG  LEU A   8      31.553  72.617  71.954  1.00  9.75           C
ATOM    106  CD1 LEU A   8      31.625  71.452  70.971  1.00  8.85           C
ATOM    107  CD2 LEU A   8      32.950  73.166  72.237  1.00 17.90           C
ATOM    108  H   LEU A   8      29.041  75.314  70.626  1.00  8.75           H
ATOM    109  HA  LEU A   8      29.397  72.772  70.109  1.00 10.97           H
ATOM    110  HB2 LEU A   8      31.166  74.156  70.671  1.00 11.77           H
ATOM    111  HB3 LEU A   8      30.553  74.389  72.108  1.00 11.77           H
ATOM    112  HG  LEU A   8      31.176  72.294  72.787  1.00 11.73           H
ATOM    113 HD11 LEU A   8      32.187  70.756  71.347  1.00 10.64           H
ATOM    114 HD12 LEU A   8      30.729  71.109  70.823  1.00 10.64           H
ATOM    115 HD13 LEU A   8      32.002  71.767  70.135  1.00 10.64           H
ATOM    116 HD21 LEU A   8      33.504  72.452  72.590  1.00 21.51           H
ATOM    117 HD22 LEU A   8      33.330  73.502  71.411  1.00 21.51           H
ATOM    118 HD23 LEU A   8      32.881  73.884  72.886  1.00 21.51           H
ATOM    119  N   VAL A   9      28.016  73.320  73.001  1.00  8.97           N
ATOM    120  CA  VAL A   9      27.194  72.710  74.051  1.00  9.19           C
ATOM    121  C   VAL A   9      25.776  73.266  73.955  1.00 12.32           C
ATOM    122  O   VAL A   9      25.567  74.486  73.984  1.00  9.65           O
ATOM    123  CB  VAL A   9      27.775  72.948  75.456  1.00 10.16           C
ATOM    124  CG1 VAL A   9      26.854  72.399  76.523  1.00 10.21           C
ATOM    125  CG2 VAL A   9      29.152  72.299  75.577  1.00 13.78           C
ATOM    126  H   VAL A   9      28.214  74.142  73.154  1.00 10.79           H
ATOM    127  HA  VAL A   9      27.152  71.753  73.902  1.00 11.05           H
ATOM    128  HB  VAL A   9      27.875  73.902  75.603  1.00 12.21           H
ATOM    129 HG11 VAL A   9      27.247  72.564  77.395  1.00 12.28           H
ATOM    130 HG12 VAL A   9      25.995  72.844  76.458  1.00 12.28           H
ATOM    131 HG13 VAL A   9      26.744  71.445  76.385  1.00 12.28           H
ATOM    132 HG21 VAL A   9      29.500  72.461  76.468  1.00 16.56           H
ATOM    133 HG22 VAL A   9      29.066  71.345  75.423  1.00 16.56           H
ATOM    134 HG23 VAL A   9      29.744  72.690  74.915  1.00 16.56           H
ATOM    135  N   ARG A  10      24.801  72.378  73.861  1.00  8.35           N
ATOM    136  CA  ARG A  10      23.407  72.782  73.703  1.00  5.94           C
ATOM    137  C   ARG A  10      22.513  72.149  74.762  1.00  9.21           C
ATOM    138  O   ARG A  10      22.685  70.981  75.105  1.00 11.80           O
ATOM    139  CB  ARG A  10      22.902  72.396  72.282  1.00  8.12           C
ATOM    140  CG  ARG A  10      23.659  73.139  71.176  1.00  9.22           C
ATOM    141  CD  ARG A  10      23.185  72.733  69.754  1.00  7.81           C
ATOM    142  NE  ARG A  10      23.195  71.292  69.441  1.00  7.36           N
ATOM    143  CZ  ARG A  10      24.223  70.631  68.946  1.00  9.10           C
ATOM    144  NH1 ARG A  10      25.380  71.227  68.736  1.00 11.66           N
ATOM    145  NH2 ARG A  10      24.097  69.359  68.665  1.00  8.53           N1+
ATOM    146  H   ARG A  10      24.918  71.527  73.886  1.00 10.05           H
ATOM    147  HA  ARG A  10      23.344  73.745  73.794  1.00  7.15           H
ATOM    148  HB2 ARG A  10      23.028  71.444  72.148  1.00  9.78           H
ATOM    149  HB3 ARG A  10      21.961  72.622  72.207  1.00  9.78           H
ATOM    150  HG2 ARG A  10      23.517  74.092  71.280  1.00 11.09           H
ATOM    151  HG3 ARG A  10      24.605  72.934  71.247  1.00 11.09           H
ATOM    152  HD2 ARG A  10      22.273  73.045  69.638  1.00  9.40           H
ATOM    153  HD3 ARG A  10      23.758  73.171  69.106  1.00  9.40           H
ATOM    154  HE  ARG A  10      22.475  70.848  69.594  1.00  8.85           H
ATOM    155 HH11 ARG A  10      25.469  72.066  68.906  1.00 14.01           H
ATOM    156 HH12 ARG A  10      26.043  70.780  68.420  1.00 14.01           H
ATOM    157 HH21 ARG A  10      23.350  68.958  68.811  1.00 10.26           H
ATOM    158 HH22 ARG A  10      24.770  68.916  68.364  1.00 10.26           H
ATOM    159  N   ASP A  11      21.531  72.929  75.255  1.00  8.28           N
ATOM    160  CA  ASP A  11      20.488  72.416  76.148  1.00 12.84           C
ATOM    161  C   ASP A  11      19.353  71.755  75.349  1.00 13.66           C
ATOM    162  O   ASP A  11      18.619  72.418  74.599  1.00  9.25           O
ATOM    163  CB  ASP A  11      19.974  73.562  77.024  1.00 14.60           C
ATOM    164  CG  ASP A  11      18.892  73.138  78.004  1.00 19.45           C
ATOM    165  OD1 ASP A  11      18.404  71.982  77.938  1.00 13.07           O
ATOM    166  OD2 ASP A  11      18.525  73.998  78.844  1.00 20.27           O1-
ATOM    167  H   ASP A  11      21.452  73.767  75.080  1.00  9.96           H
ATOM    168  HA  ASP A  11      20.875  71.743  76.731  1.00 15.44           H
ATOM    169  HB2 ASP A  11      20.715  73.922  77.536  1.00 17.55           H
ATOM    170  HB3 ASP A  11      19.603  74.252  76.452  1.00 17.55           H
ATOM    171  N   ILE A  12      19.202  70.444  75.530  1.00 13.06           N
ATOM    172  CA  ILE A  12      18.239  69.668  74.749  1.00 10.15           C
ATOM    173  C   ILE A  12      16.814  70.164  74.985  1.00 15.28           C
ATOM    174  O   ILE A  12      15.991  70.158  74.060  1.00 13.29           O
ATOM    175  CB  ILE A  12      18.364  68.167  75.084  1.00 12.25           C
ATOM    176  CG1 ILE A  12      19.652  67.568  74.506  1.00  9.96           C
ATOM    177  CG2 ILE A  12      17.182  67.406  74.545  1.00  8.71           C
ATOM    178  CD1 ILE A  12      19.927  66.119  74.937  1.00 15.34           C
ATOM    179  H   ILE A  12      19.647  69.979  76.100  1.00 15.70           H
ATOM    180  HA  ILE A  12      18.439  69.780  73.807  1.00 12.21           H
ATOM    181  HB  ILE A  12      18.382  68.067  76.048  1.00 14.73           H
ATOM    182 HG12 ILE A  12      19.594  67.582  73.537  1.00 11.98           H
ATOM    183 HG13 ILE A  12      20.404  68.109  74.795  1.00 11.98           H
ATOM    184 HG21 ILE A  12      17.284  66.468  74.767  1.00 10.48           H
ATOM    185 HG22 ILE A  12      16.372  67.757  74.947  1.00 10.48           H
ATOM    186 HG23 ILE A  12      17.149  67.517  73.582  1.00 10.48           H
ATOM    187 HD11 ILE A  12      20.755  65.820  74.529  1.00 18.43           H
ATOM    188 HD12 ILE A  12      20.003  66.087  75.903  1.00 18.43           H
ATOM    189 HD13 ILE A  12      19.192  65.558  74.644  1.00 18.43           H
ATOM    190  N   SER A  13      16.496  70.582  76.222  1.00 16.33           N
ATOM    191  CA  SER A  13      15.153  71.065  76.545  1.00 16.19           C
ATOM    192  C   SER A  13      14.822  72.397  75.896  1.00 17.01           C
ATOM    193  O   SER A  13      13.667  72.825  75.988  1.00 16.92           O
ATOM    194  CB  SER A  13      14.959  71.199  78.065  1.00 15.60           C
ATOM    195  OG  SER A  13      15.693  72.279  78.644  1.00 17.38           O
ATOM    196  H   SER A  13      17.042  70.594  76.886  1.00 19.62           H
ATOM    197  HA  SER A  13      14.508  70.415  76.224  1.00 19.45           H
ATOM    198  HB2 SER A  13      14.016  71.339  78.243  1.00 18.74           H
ATOM    199  HB3 SER A  13      15.247  70.373  78.485  1.00 18.74           H
ATOM    200  HG  SER A  13      16.515  72.173  78.509  1.00 20.89           H
ATOM    201  N   GLN A  14      15.781  73.054  75.237  1.00 16.05           N
ATOM    202  CA  GLN A  14      15.515  74.288  74.490  1.00 18.90           C
ATOM    203  C   GLN A  14      15.603  74.091  72.977  1.00 16.07           C
ATOM    204  O   GLN A  14      15.506  75.067  72.217  1.00 14.47           O
ATOM    205  CB  GLN A  14      16.479  75.398  74.925  1.00 17.43           C
ATOM    206  CG  GLN A  14      16.615  75.641  76.432  1.00 24.76           C
ATOM    207  CD  GLN A  14      15.296  75.910  77.153  1.00 30.59           C
ATOM    208  OE1 GLN A  14      14.451  76.687  76.684  1.00 36.82           O
ATOM    209  NE2 GLN A  14      15.114  75.253  78.304  1.00 34.35           N
ATOM    210  H   GLN A  14      16.602  72.802  75.208  1.00 19.28           H
ATOM    211  HA  GLN A  14      14.614  74.584  74.695  1.00 22.71           H
ATOM    212  HB2 GLN A  14      17.362  75.181  74.589  1.00 20.94           H
ATOM    213  HB3 GLN A  14      16.181  76.231  74.526  1.00 20.94           H
ATOM    214  HG2 GLN A  14      17.017  74.856  76.837  1.00 29.74           H
ATOM    215  HG3 GLN A  14      17.188  76.410  76.571  1.00 29.74           H
ATOM    216 HE21 GLN A  14      15.721  74.718  78.595  1.00 41.25           H
ATOM    217 HE22 GLN A  14      14.389  75.366  78.754  1.00 41.25           H
ATOM    218  N   MET A  15      15.799  72.856  72.519  1.00 12.01           N
ATOM    219  CA  MET A  15      15.714  72.527  71.104  1.00 12.33           C
ATOM    220  C   MET A  15      14.264  72.225  70.751  1.00 17.08           C
ATOM    221  O   MET A  15      13.716  71.243  71.260  1.00 18.99           O
ATOM    222  CB  MET A  15      16.571  71.310  70.790  1.00 15.93           C
ATOM    223  CG  MET A  15      18.047  71.501  71.071  1.00 29.92           C
ATOM    224  SD  MET A  15      18.961  69.911  71.174  1.00 45.17           S
ATOM    225  CE  MET A  15      20.350  70.213  70.057  1.00  9.62           C
ATOM    226  H   MET A  15      15.986  72.182  73.019  1.00 14.43           H
ATOM    227  HA  MET A  15      16.031  73.276  70.575  1.00 14.82           H
ATOM    228  HB2 MET A  15      16.262  70.565  71.329  1.00 19.14           H
ATOM    229  HB3 MET A  15      16.475  71.096  69.849  1.00 19.14           H
ATOM    230  HG2 MET A  15      18.439  72.026  70.356  1.00 35.93           H
ATOM    231  HG3 MET A  15      18.150  71.962  71.917  1.00 35.93           H
ATOM    232  HE1 MET A  15      20.912  69.423  70.033  1.00 11.57           H
ATOM    233  HE2 MET A  15      20.005  70.402  69.170  1.00 11.57           H
ATOM    234  HE3 MET A  15      20.858  70.972  70.384  1.00 11.57           H
ATOM    235  N   PRO A  16      13.618  72.987  69.870  1.00 21.22           N
ATOM    236  CA  PRO A  16      12.148  72.921  69.799  1.00 20.36           C
ATOM    237  C   PRO A  16      11.680  71.561  69.311  1.00 17.48           C
ATOM    238  O   PRO A  16      12.219  71.014  68.352  1.00 20.89           O
ATOM    239  CB  PRO A  16      11.775  74.052  68.825  1.00 24.47           C
ATOM    240  CG  PRO A  16      13.016  74.424  68.132  1.00 26.16           C
ATOM    241  CD  PRO A  16      14.166  74.054  69.025  1.00 25.02           C
ATOM    242  HA  PRO A  16      11.759  73.103  70.669  1.00 24.45           H
ATOM    243  HB2 PRO A  16      11.116  73.729  68.191  1.00 29.40           H
ATOM    244  HB3 PRO A  16      11.425  74.806  69.324  1.00 29.40           H
ATOM    245  HG2 PRO A  16      13.071  73.939  67.294  1.00 31.42           H
ATOM    246  HG3 PRO A  16      13.014  75.380  67.966  1.00 31.42           H
ATOM    247  HD2 PRO A  16      14.908  73.719  68.498  1.00 30.05           H
ATOM    248  HD3 PRO A  16      14.429  74.813  69.567  1.00 30.05           H
ATOM    249  N   GLN A  17      10.742  70.983  70.045  1.00 16.75           N
ATOM    250  CA  GLN A  17      10.117  69.724  69.679  1.00 17.30           C
ATOM    251  C   GLN A  17       8.848  69.988  68.891  1.00 17.95           C
ATOM    252  O   GLN A  17       8.239  71.060  68.990  1.00 17.55           O
ATOM    253  CB  GLN A  17       9.795  68.880  70.924  1.00 18.74           C
ATOM    254  CG  GLN A  17       8.765  69.471  71.834  1.00 26.11           C
ATOM    255  CD  GLN A  17       8.706  68.782  73.203  1.00 24.53           C
ATOM    256  OE1 GLN A  17       9.663  68.119  73.650  1.00 21.64           O
ATOM    257  NE2 GLN A  17       7.571  68.953  73.883  1.00 22.60           N
ATOM    258  H   GLN A  17      10.442  71.311  70.781  1.00 20.12           H
ATOM    259  HA  GLN A  17      10.724  69.217  69.118  1.00 20.79           H
ATOM    260  HB2 GLN A  17       9.467  68.014  70.635  1.00 22.51           H
ATOM    261  HB3 GLN A  17      10.609  68.765  71.439  1.00 22.51           H
ATOM    262  HG2 GLN A  17       8.973  70.407  71.979  1.00 31.36           H
ATOM    263  HG3 GLN A  17       7.892  69.387  71.419  1.00 31.36           H
ATOM    264 HE21 GLN A  17       6.935  69.424  73.546  1.00 27.14           H
ATOM    265 HE22 GLN A  17       7.475  68.592  74.657  1.00 27.14           H
ATOM    266  N   SER A  18       8.454  68.986  68.108  1.00 14.58           N
ATOM    267  CA  SER A  18       7.204  69.023  67.365  1.00 12.69           C
ATOM    268  C   SER A  18       6.804  67.606  67.023  1.00 15.51           C
ATOM    269  O   SER A  18       7.621  66.673  67.043  1.00 15.43           O
ATOM    270  CB  SER A  18       7.305  69.864  66.086  1.00 14.47           C
ATOM    271  OG  SER A  18       6.155  69.687  65.257  1.00 19.08           O
ATOM    272  H   SER A  18       8.904  68.263  67.991  1.00 17.52           H
ATOM    273  HA  SER A  18       6.511  69.407  67.926  1.00 15.25           H
ATOM    274  HB2 SER A  18       7.377  70.800  66.329  1.00 17.39           H
ATOM    275  HB3 SER A  18       8.094  69.590  65.591  1.00 17.39           H
ATOM    276  HG  SER A  18       6.227  70.153  64.562  1.00 22.92           H
ATOM    277  N   SER A  19       5.512  67.456  66.739  1.00 14.96           N
ATOM    278  CA  SER A  19       4.993  66.241  66.146  1.00 14.46           C
ATOM    279  C   SER A  19       5.303  66.153  64.659  1.00 13.15           C
ATOM    280  O   SER A  19       5.279  65.050  64.110  1.00 15.87           O
ATOM    281  CB  SER A  19       3.473  66.162  66.321  1.00 24.80           C
ATOM    282  OG  SER A  19       2.837  67.161  65.541  1.00 17.42           O
ATOM    283  H   SER A  19       4.913  68.055  66.884  1.00 17.98           H
ATOM    284  HA  SER A  19       5.392  65.474  66.586  1.00 17.38           H
ATOM    285  HB2 SER A  19       3.164  65.289  66.032  1.00 29.78           H
ATOM    286  HB3 SER A  19       3.253  66.301  67.256  1.00 29.78           H
ATOM    287  HG  SER A  19       2.004  67.116  65.638  1.00 20.94           H
ATOM    288  N   TYR A  20       5.606  67.290  64.012  1.00 17.59           N
ATOM    289  CA  TYR A  20       5.659  67.389  62.544  1.00 17.26           C
ATOM    290  C   TYR A  20       4.436  66.726  61.908  1.00 18.97           C
ATOM    291  O   TYR A  20       4.520  66.058  60.878  1.00 25.96           O
ATOM    292  CB  TYR A  20       6.977  66.803  61.996  1.00 21.12           C
ATOM    293  CG  TYR A  20       8.207  67.512  62.573  1.00 16.55           C
ATOM    294  CD1 TYR A  20       8.630  68.723  62.043  1.00 19.78           C
ATOM    295  CD2 TYR A  20       8.908  66.987  63.663  1.00 14.08           C
ATOM    296  CE1 TYR A  20       9.703  69.396  62.554  1.00 21.02           C
ATOM    297  CE2 TYR A  20      10.007  67.659  64.195  1.00 20.88           C
ATOM    298  CZ  TYR A  20      10.399  68.870  63.633  1.00 20.82           C
ATOM    299  OH  TYR A  20      11.470  69.570  64.140  1.00 19.89           O
ATOM    300  H   TYR A  20       5.787  68.031  64.410  1.00 21.13           H
ATOM    301  HA  TYR A  20       5.638  68.328  62.301  1.00 20.74           H
ATOM    302  HB2 TYR A  20       7.031  65.864  62.233  1.00 25.38           H
ATOM    303  HB3 TYR A  20       6.994  66.906  61.032  1.00 25.38           H
ATOM    304  HD1 TYR A  20       8.167  69.089  61.324  1.00 23.76           H
ATOM    305  HD2 TYR A  20       8.637  66.181  64.038  1.00 16.92           H
ATOM    306  HE1 TYR A  20       9.965  70.206  62.180  1.00 25.25           H
ATOM    307  HE2 TYR A  20      10.469  67.305  64.920  1.00 25.08           H
ATOM    308  HH  TYR A  20      11.806  69.153  64.787  1.00 23.90           H
ATOM    309  N   GLY A  21       3.274  66.926  62.518  1.00 20.45           N
ATOM    310  CA  GLY A  21       2.041  66.389  61.984  1.00 25.21           C
ATOM    311  C   GLY A  21       1.810  64.917  62.208  1.00 29.38           C
ATOM    312  O   GLY A  21       0.789  64.392  61.739  1.00 32.45           O
ATOM    313  H   GLY A  21       3.177  67.372  63.247  1.00 24.56           H
ATOM    314  HA2 GLY A  21       1.297  66.868  62.380  1.00 30.28           H
ATOM    315  HA3 GLY A  21       2.022  66.548  61.028  1.00 30.28           H
ATOM    316  N   ILE A  22       2.706  64.229  62.912  1.00 28.19           N
ATOM    317  CA  ILE A  22       2.566  62.807  63.210  1.00 24.32           C
ATOM    318  C   ILE A  22       1.918  62.681  64.592  1.00 28.63           C
ATOM    319  O   ILE A  22       2.508  63.052  65.616  1.00 19.44           O
ATOM    320  CB  ILE A  22       3.921  62.099  63.142  1.00 21.14           C
ATOM    321  CG1 ILE A  22       4.485  62.207  61.716  1.00 24.65           C
ATOM    322  CG2 ILE A  22       3.811  60.635  63.544  1.00 21.90           C
ATOM    323  CD1 ILE A  22       5.908  61.600  61.526  1.00 21.45           C
ATOM    324  H   ILE A  22       3.423  64.576  63.238  1.00 33.86           H
ATOM    325  HA  ILE A  22       1.976  62.399  62.557  1.00 29.20           H
ATOM    326  HB  ILE A  22       4.532  62.542  63.751  1.00 25.40           H
ATOM    327 HG12 ILE A  22       3.885  61.743  61.111  1.00 29.61           H
ATOM    328 HG13 ILE A  22       4.531  63.145  61.473  1.00 29.61           H
ATOM    329 HG21 ILE A  22       4.689  60.226  63.487  1.00 26.30           H
ATOM    330 HG22 ILE A  22       3.479  60.581  64.453  1.00 26.30           H
ATOM    331 HG23 ILE A  22       3.198  60.188  62.940  1.00 26.30           H
ATOM    332 HD11 ILE A  22       6.178  61.714  60.602  1.00 25.77           H
ATOM    333 HD12 ILE A  22       6.528  62.062  62.112  1.00 25.77           H
ATOM    334 HD13 ILE A  22       5.881  60.657  61.749  1.00 25.77           H
ATOM    335  N   GLU A  23       0.705  62.132  64.636  1.00 24.43           N
ATOM    336  CA  GLU A  23      -0.090  62.197  65.862  1.00 25.18           C
ATOM    337  C   GLU A  23       0.535  61.351  66.978  1.00 13.43           C
ATOM    338  O   GLU A  23       0.930  60.194  66.767  1.00 15.33           O
ATOM    339  CB  GLU A  23      -1.525  61.755  65.570  1.00 25.05           C
ATOM    340  CG  GLU A  23      -2.206  62.631  64.500  1.00 30.21           C
ATOM    341  CD  GLU A  23      -2.307  64.102  64.901  1.00 39.50           C
ATOM    342  OE1 GLU A  23      -2.628  64.384  66.086  1.00 34.38           O
ATOM    343  OE2 GLU A  23      -2.054  64.980  64.028  1.00 44.70           O1-
ATOM    344  H   GLU A  23       0.325  61.724  63.982  1.00 29.34           H
ATOM    345  HA  GLU A  23      -0.119  63.117  66.168  1.00 30.24           H
ATOM    346  HB2 GLU A  23      -1.515  60.840  65.247  1.00 30.09           H
ATOM    347  HB3 GLU A  23      -2.047  61.815  66.385  1.00 30.09           H
ATOM    348  HG2 GLU A  23      -1.693  62.580  63.679  1.00 36.28           H
ATOM    349  HG3 GLU A  23      -3.105  62.300  64.350  1.00 36.28           H
ATOM    350  N   GLY A  24       0.639  61.946  68.168  1.00 22.37           N
ATOM    351  CA  GLY A  24       1.233  61.286  69.315  1.00 20.80           C
ATOM    352  C   GLY A  24       2.757  61.289  69.342  1.00 27.05           C
ATOM    353  O   GLY A  24       3.341  60.757  70.307  1.00 20.18           O
ATOM    354  H   GLY A  24       0.366  62.745  68.331  1.00 26.87           H
ATOM    355  HA2 GLY A  24       0.920  61.719  70.124  1.00 24.98           H
ATOM    356  HA3 GLY A  24       0.937  60.362  69.335  1.00 24.98           H
ATOM    357  N   LEU A  25       3.415  61.864  68.320  1.00 16.63           N
ATOM    358  CA  LEU A  25       4.875  61.974  68.286  1.00 13.93           C
ATOM    359  C   LEU A  25       5.321  63.294  68.891  1.00 14.16           C
ATOM    360  O   LEU A  25       4.698  64.340  68.670  1.00 13.17           O
ATOM    361  CB  LEU A  25       5.423  61.890  66.858  1.00 17.03           C
ATOM    362  CG  LEU A  25       6.952  62.127  66.706  1.00 13.11           C
ATOM    363  CD1 LEU A  25       7.741  61.019  67.409  1.00 15.99           C
ATOM    364  CD2 LEU A  25       7.330  62.234  65.223  1.00 18.24           C
ATOM    365  H   LEU A  25       3.029  62.199  67.629  1.00 19.99           H
ATOM    366  HA  LEU A  25       5.264  61.253  68.805  1.00 16.74           H
ATOM    367  HB2 LEU A  25       5.230  61.007  66.507  1.00 20.46           H
ATOM    368  HB3 LEU A  25       4.972  62.558  66.317  1.00 20.46           H
ATOM    369  HG  LEU A  25       7.181  62.968  67.131  1.00 15.75           H
ATOM    370 HD11 LEU A  25       8.690  61.190  67.300  1.00 19.22           H
ATOM    371 HD12 LEU A  25       7.512  61.018  68.352  1.00 19.22           H
ATOM    372 HD13 LEU A  25       7.510  60.165  67.011  1.00 19.22           H
ATOM    373 HD21 LEU A  25       8.287  62.381  65.151  1.00 21.92           H
ATOM    374 HD22 LEU A  25       7.088  61.408  64.775  1.00 21.92           H
ATOM    375 HD23 LEU A  25       6.851  62.979  64.828  1.00 21.92           H
ATOM    376  N   SER A  26       6.447  63.255  69.600  1.00 10.66           N
ATOM    377  CA  SER A  26       7.203  64.455  69.935  1.00  9.83           C
ATOM    378  C   SER A  26       8.664  64.187  69.597  1.00 12.32           C
ATOM    379  O   SER A  26       9.257  63.278  70.173  1.00 11.50           O
ATOM    380  CB  SER A  26       7.054  64.783  71.420  1.00 16.10           C
ATOM    381  OG  SER A  26       7.683  65.996  71.767  1.00 15.24           O
ATOM    382  H   SER A  26       6.799  62.530  69.902  1.00 12.81           H
ATOM    383  HA  SER A  26       6.887  65.206  69.410  1.00 11.82           H
ATOM    384  HB2 SER A  26       6.110  64.851  71.630  1.00 19.34           H
ATOM    385  HB3 SER A  26       7.454  64.067  71.938  1.00 19.34           H
ATOM    386  HG  SER A  26       7.346  66.629  71.330  1.00 18.32           H
ATOM    387  N   HIS A  27       9.244  64.986  68.693  1.00  9.45           N
ATOM    388  CA  HIS A  27      10.569  64.740  68.120  1.00  9.37           C
ATOM    389  C   HIS A  27      11.495  65.936  68.320  1.00 12.52           C
ATOM    390  O   HIS A  27      11.113  67.073  68.014  1.00 11.78           O
ATOM    391  CB  HIS A  27      10.483  64.479  66.604  1.00 11.48           C
ATOM    392  CG  HIS A  27      11.825  64.388  65.935  1.00  9.45           C
ATOM    393  ND1 HIS A  27      12.419  63.184  65.653  1.00 11.22           N1+
ATOM    394  CD2 HIS A  27      12.692  65.344  65.514  1.00  7.97           C
ATOM    395  CE1 HIS A  27      13.581  63.391  65.070  1.00 11.13           C
ATOM    396  NE2 HIS A  27      13.776  64.695  64.981  1.00  9.54           N
ATOM    397  H   HIS A  27       8.875  65.700  68.389  1.00 11.36           H
ATOM    398  HA  HIS A  27      10.968  63.965  68.545  1.00 11.26           H
ATOM    399  HB2 HIS A  27       9.993  65.205  66.189  1.00 13.81           H
ATOM    400  HB3 HIS A  27      10.019  63.640  66.456  1.00 13.81           H
ATOM    401  HD1 HIS A  27      12.077  62.412  65.817  1.00 13.49           H
ATOM    402  HD2 HIS A  27      12.572  66.265  65.572  1.00  9.59           H
ATOM    403  HE1 HIS A  27      14.171  62.732  64.783  1.00 13.38           H
ATOM    404  HE2 HIS A  27      14.467  65.075  64.638  1.00 11.47           H
ATOM    405  N   ILE A  28      12.725  65.665  68.768  1.00  7.21           N
ATOM    406  CA  ILE A  28      13.839  66.607  68.752  1.00  7.71           C
ATOM    407  C   ILE A  28      15.025  65.936  68.052  1.00 11.55           C
ATOM    408  O   ILE A  28      15.403  64.810  68.411  1.00  7.61           O
ATOM    409  CB  ILE A  28      14.256  67.019  70.173  1.00  8.01           C
ATOM    410  CG1 ILE A  28      13.141  67.782  70.892  1.00 10.72           C
ATOM    411  CG2 ILE A  28      15.506  67.919  70.126  1.00 14.27           C
ATOM    412  CD1 ILE A  28      13.386  67.928  72.354  1.00  6.60           C
ATOM    413  H   ILE A  28      12.943  64.903  69.101  1.00  8.68           H
ATOM    414  HA  ILE A  28      13.591  67.402  68.255  1.00  9.28           H
ATOM    415  HB  ILE A  28      14.466  66.220  70.681  1.00  9.64           H
ATOM    416 HG12 ILE A  28      13.069  68.670  70.510  1.00 12.89           H
ATOM    417 HG13 ILE A  28      12.305  67.303  70.776  1.00 12.89           H
ATOM    418 HG21 ILE A  28      15.751  68.166  71.031  1.00 17.15           H
ATOM    419 HG22 ILE A  28      16.232  67.428  69.709  1.00 17.15           H
ATOM    420 HG23 ILE A  28      15.304  68.714  69.608  1.00 17.15           H
ATOM    421 HD11 ILE A  28      12.648  68.417  72.750  1.00  7.94           H
ATOM    422 HD12 ILE A  28      13.451  67.047  72.753  1.00  7.94           H
ATOM    423 HD13 ILE A  28      14.215  68.414  72.488  1.00  7.94           H
ATOM    424  N   THR A  29      15.634  66.636  67.084  1.00  8.30           N
ATOM    425  CA  THR A  29      16.954  66.245  66.573  1.00 11.49           C
ATOM    426  C   THR A  29      18.022  66.821  67.497  1.00  6.85           C
ATOM    427  O   THR A  29      18.240  68.042  67.547  1.00  9.27           O
ATOM    428  CB  THR A  29      17.172  66.716  65.134  1.00  9.53           C
ATOM    429  OG1 THR A  29      16.250  66.039  64.283  1.00  6.29           O
ATOM    430  CG2 THR A  29      18.562  66.377  64.649  1.00  6.69           C
ATOM    431  H   THR A  29      15.305  67.337  66.709  1.00  9.98           H
ATOM    432  HA  THR A  29      17.029  65.278  66.589  1.00 13.82           H
ATOM    433  HB  THR A  29      17.039  67.675  65.073  1.00 11.46           H
ATOM    434  HG1 THR A  29      15.462  66.211  64.518  1.00  7.57           H
ATOM    435 HG21 THR A  29      18.679  66.683  63.736  1.00  8.06           H
ATOM    436 HG22 THR A  29      19.224  66.807  65.213  1.00  8.06           H
ATOM    437 HG23 THR A  29      18.698  65.417  64.679  1.00  8.06           H
ATOM    438  N   VAL A  30      18.665  65.935  68.247  1.00  6.67           N
ATOM    439  CA  VAL A  30      19.658  66.329  69.244  1.00  8.34           C
ATOM    440  C   VAL A  30      20.938  66.801  68.557  1.00  5.69           C
ATOM    441  O   VAL A  30      21.565  67.793  68.959  1.00  5.35           O
ATOM    442  CB  VAL A  30      19.911  65.134  70.183  1.00  9.47           C
ATOM    443  CG1 VAL A  30      21.064  65.389  71.162  1.00  7.47           C
ATOM    444  CG2 VAL A  30      18.640  64.754  70.924  1.00 12.36           C
ATOM    445  H   VAL A  30      18.544  65.085  68.197  1.00  8.03           H
ATOM    446  HA  VAL A  30      19.308  67.063  69.773  1.00 10.03           H
ATOM    447  HB  VAL A  30      20.163  64.372  69.638  1.00 11.39           H
ATOM    448 HG11 VAL A  30      21.178  64.607  71.725  1.00  8.99           H
ATOM    449 HG12 VAL A  30      21.875  65.555  70.657  1.00  8.99           H
ATOM    450 HG13 VAL A  30      20.849  66.162  71.707  1.00  8.99           H
ATOM    451 HG21 VAL A  30      18.828  64.001  71.506  1.00 14.85           H
ATOM    452 HG22 VAL A  30      18.343  65.513  71.450  1.00 14.85           H
ATOM    453 HG23 VAL A  30      17.959  64.511  70.278  1.00 14.85           H
ATOM    454  N   ALA A  31      21.338  66.105  67.498  1.00  5.32           N
ATOM    455  CA  ALA A  31      22.583  66.375  66.777  1.00  7.95           C
ATOM    456  C   ALA A  31      22.406  65.790  65.381  1.00  6.11           C
ATOM    457  O   ALA A  31      22.370  64.556  65.234  1.00  7.59           O
ATOM    458  CB  ALA A  31      23.788  65.743  67.473  1.00 12.52           C
ATOM    459  H   ALA A  31      20.892  65.449  67.167  1.00  6.41           H
ATOM    460  HA  ALA A  31      22.724  67.332  66.704  1.00  9.57           H
ATOM    461  HB1 ALA A  31      24.589  65.946  66.964  1.00 15.06           H
ATOM    462  HB2 ALA A  31      23.863  66.109  68.369  1.00 15.06           H
ATOM    463  HB3 ALA A  31      23.659  64.782  67.518  1.00 15.06           H
ATOM    464  N   GLY A  32      22.339  66.654  64.360  1.00  5.96           N
ATOM    465  CA  GLY A  32      21.972  66.204  63.032  1.00 10.27           C
ATOM    466  C   GLY A  32      22.746  66.885  61.921  1.00  8.24           C
ATOM    467  O   GLY A  32      23.440  67.887  62.113  1.00  6.45           O
ATOM    468  H   GLY A  32      22.501  67.496  64.419  1.00  7.17           H
ATOM    469  HA2 GLY A  32      22.125  65.249  62.966  1.00 12.35           H
ATOM    470  HA3 GLY A  32      21.028  66.371  62.889  1.00 12.35           H
ATOM    471  N   ALA A  33      22.573  66.316  60.729  1.00  6.14           N
ATOM    472  CA  ALA A  33      23.166  66.798  59.494  1.00  7.18           C
ATOM    473  C   ALA A  33      22.721  68.219  59.156  1.00  5.96           C
ATOM    474  O   ALA A  33      23.550  69.121  59.069  1.00  8.36           O
ATOM    475  CB  ALA A  33      22.812  65.841  58.352  1.00  7.72           C
ATOM    476  H   ALA A  33      22.091  65.613  60.611  1.00  7.39           H
ATOM    477  HA  ALA A  33      24.131  66.804  59.591  1.00  8.64           H
ATOM    478  HB1 ALA A  33      23.210  66.169  57.530  1.00  9.30           H
ATOM    479  HB2 ALA A  33      23.159  64.960  58.560  1.00  9.30           H
ATOM    480  HB3 ALA A  33      21.847  65.804  58.259  1.00  9.30           H
ATOM    481  N   LEU A  34      21.432  68.410  58.882  1.00  7.06           N
ATOM    482  CA  LEU A  34      20.963  69.721  58.432  1.00  9.42           C
ATOM    483  C   LEU A  34      20.909  70.731  59.575  1.00 11.83           C
ATOM    484  O   LEU A  34      21.137  71.926  59.352  1.00 10.05           O
ATOM    485  CB  LEU A  34      19.590  69.573  57.779  1.00  8.74           C
ATOM    486  CG  LEU A  34      19.649  68.743  56.491  1.00 13.52           C
ATOM    487  CD1 LEU A  34      18.285  68.446  55.988  1.00 15.77           C
ATOM    488  CD2 LEU A  34      20.430  69.459  55.406  1.00 20.56           C
ATOM    489  H   LEU A  34      20.819  67.811  58.945  1.00  8.50           H
ATOM    490  HA  LEU A  34      21.577  70.062  57.763  1.00 11.32           H
ATOM    491  HB2 LEU A  34      18.990  69.128  58.398  1.00 10.51           H
ATOM    492  HB3 LEU A  34      19.247  70.453  57.556  1.00 10.51           H
ATOM    493  HG  LEU A  34      20.093  67.901  56.676  1.00 16.25           H
ATOM    494 HD11 LEU A  34      18.356  67.921  55.175  1.00 18.95           H
ATOM    495 HD12 LEU A  34      17.802  67.945  56.663  1.00 18.95           H
ATOM    496 HD13 LEU A  34      17.827  69.281  55.804  1.00 18.95           H
ATOM    497 HD21 LEU A  34      20.445  68.904  54.610  1.00 24.70           H
ATOM    498 HD22 LEU A  34      19.998  70.305  55.213  1.00 24.70           H
ATOM    499 HD23 LEU A  34      21.335  69.613  55.719  1.00 24.70           H
ATOM    500  N   ASN A  35      20.584  70.281  60.792  1.00  8.16           N
ATOM    501  CA  ASN A  35      20.451  71.212  61.918  1.00  7.37           C
ATOM    502  C   ASN A  35      21.809  71.661  62.482  1.00  8.62           C
ATOM    503  O   ASN A  35      21.934  72.810  62.950  1.00 11.35           O
ATOM    504  CB  ASN A  35      19.620  70.582  63.049  1.00  8.39           C
ATOM    505  CG  ASN A  35      18.128  70.351  62.691  1.00 14.12           C
ATOM    506  OD1 ASN A  35      17.709  69.226  62.365  1.00 10.50           O
ATOM    507  ND2 ASN A  35      17.323  71.397  62.803  1.00 12.57           N
ATOM    508  H   ASN A  35      20.437  69.457  60.990  1.00  9.81           H
ATOM    509  HA  ASN A  35      19.981  72.004  61.612  1.00  8.87           H
ATOM    510  HB2 ASN A  35      20.006  69.721  63.276  1.00 10.09           H
ATOM    511  HB3 ASN A  35      19.651  71.168  63.821  1.00 10.09           H
ATOM    512 HD21 ASN A  35      16.487  71.319  62.616  1.00 15.11           H
ATOM    513 HD22 ASN A  35      17.636  72.155  63.063  1.00 15.11           H
ATOM    514  N   HIS A  36      22.827  70.768  62.495  1.00  8.31           N
ATOM    515  CA  HIS A  36      24.086  71.018  63.211  1.00  5.24           C
ATOM    516  C   HIS A  36      25.350  70.685  62.421  1.00  9.07           C
ATOM    517  O   HIS A  36      26.455  70.871  62.951  1.00  6.75           O
ATOM    518  CB  HIS A  36      24.126  70.222  64.544  1.00  6.63           C
ATOM    519  CG  HIS A  36      22.860  70.324  65.335  1.00 10.69           C
ATOM    520  ND1 HIS A  36      21.917  69.311  65.394  1.00  8.53           N
ATOM    521  CD2 HIS A  36      22.355  71.346  66.057  1.00  5.02           C
ATOM    522  CE1 HIS A  36      20.907  69.695  66.141  1.00  6.91           C
ATOM    523  NE2 HIS A  36      21.146  70.928  66.564  1.00  9.59           N
ATOM    524  H   HIS A  36      22.805  70.008  62.092  1.00 10.00           H
ATOM    525  HA  HIS A  36      24.126  71.961  63.435  1.00  6.31           H
ATOM    526  HB2 HIS A  36      24.849  70.565  65.093  1.00  7.98           H
ATOM    527  HB3 HIS A  36      24.279  69.285  64.346  1.00  7.98           H
ATOM    528  HD2 HIS A  36      22.759  72.170  66.204  1.00  6.05           H
ATOM    529  HE1 HIS A  36      20.154  69.187  66.341  1.00  8.32           H
ATOM    530  HE2 HIS A  36      20.625  71.394  67.065  1.00 11.54           H
ATOM    531  N   GLY A  37      25.240  70.188  61.196  1.00  8.52           N
ATOM    532  CA  GLY A  37      26.409  69.901  60.377  1.00  7.83           C
ATOM    533  C   GLY A  37      27.025  68.530  60.524  1.00 11.83           C
ATOM    534  O   GLY A  37      28.118  68.306  60.001  1.00  5.58           O
ATOM    535  H   GLY A  37      24.491  70.007  60.813  1.00 10.25           H
ATOM    536  HA2 GLY A  37      26.166  70.013  59.444  1.00  9.42           H
ATOM    537  HA3 GLY A  37      27.096  70.553  60.582  1.00  9.42           H
ATOM    538  N   MET A  38      26.394  67.613  61.242  1.00  7.36           N
ATOM    539  CA  MET A  38      26.911  66.252  61.311  1.00  8.52           C
ATOM    540  C   MET A  38      26.989  65.600  59.926  1.00 11.02           C
ATOM    541  O   MET A  38      26.182  65.877  59.043  1.00  8.37           O
ATOM    542  CB  MET A  38      26.020  65.418  62.220  1.00  6.57           C
ATOM    543  CG  MET A  38      25.836  65.970  63.634  1.00  9.96           C
ATOM    544  SD  MET A  38      27.338  66.165  64.636  1.00 10.29           S
ATOM    545  CE  MET A  38      27.792  64.454  64.923  1.00  6.75           C
ATOM    546  H   MET A  38      25.674  67.748  61.693  1.00  8.86           H
ATOM    547  HA  MET A  38      27.799  66.273  61.700  1.00 10.24           H
ATOM    548  HB2 MET A  38      25.141  65.353  61.815  1.00  7.91           H
ATOM    549  HB3 MET A  38      26.406  64.532  62.301  1.00  7.91           H
ATOM    550  HG2 MET A  38      25.422  66.845  63.565  1.00 11.97           H
ATOM    551  HG3 MET A  38      25.244  65.373  64.117  1.00 11.97           H
ATOM    552  HE1 MET A  38      28.599  64.428  65.461  1.00  8.13           H
ATOM    553  HE2 MET A  38      27.068  64.010  65.391  1.00  8.13           H
ATOM    554  HE3 MET A  38      27.949  64.022  64.069  1.00  8.13           H
ATOM    555  N   LYS A  39      27.974  64.704  59.744  1.00  8.64           N
ATOM    556  CA  LYS A  39      28.176  64.011  58.476  1.00  7.20           C
ATOM    557  C   LYS A  39      28.130  62.497  58.559  1.00  8.57           C
ATOM    558  O   LYS A  39      27.939  61.845  57.524  1.00  6.24           O
ATOM    559  CB  LYS A  39      29.519  64.408  57.865  1.00 10.09           C
ATOM    560  CG  LYS A  39      29.618  65.870  57.491  1.00 11.67           C
ATOM    561  CD  LYS A  39      31.011  66.197  56.953  1.00 18.92           C
ATOM    562  CE  LYS A  39      31.119  67.638  56.458  1.00 25.55           C
ATOM    563  NZ  LYS A  39      32.475  67.863  55.840  1.00 32.93           N1+
ATOM    564  H   LYS A  39      28.540  64.482  60.352  1.00 10.40           H
ATOM    565  HA  LYS A  39      27.481  64.290  57.860  1.00  8.66           H
ATOM    566  HB2 LYS A  39      30.222  64.219  58.507  1.00 12.13           H
ATOM    567  HB3 LYS A  39      29.662  63.886  57.060  1.00 12.13           H
ATOM    568  HG2 LYS A  39      28.968  66.071  56.799  1.00 14.02           H
ATOM    569  HG3 LYS A  39      29.457  66.416  58.276  1.00 14.02           H
ATOM    570  HD2 LYS A  39      31.661  66.072  57.662  1.00 22.73           H
ATOM    571  HD3 LYS A  39      31.210  65.607  56.210  1.00 22.73           H
ATOM    572  HE2 LYS A  39      30.441  67.802  55.784  1.00 30.69           H
ATOM    573  HE3 LYS A  39      31.014  68.248  57.204  1.00 30.69           H
ATOM    574  HZ1 LYS A  39      32.541  68.702  55.550  1.00 39.55           H
ATOM    575  HZ2 LYS A  39      33.112  67.714  56.442  1.00 39.55           H
ATOM    576  HZ3 LYS A  39      32.591  67.310  55.152  1.00 39.55           H
ATOM    577  N   GLU A  40      28.325  61.915  59.747  1.00  6.66           N
ATOM    578  CA  GLU A  40      28.471  60.483  59.910  1.00  8.51           C
ATOM    579  C   GLU A  40      27.428  59.855  60.821  1.00  6.82           C
ATOM    580  O   GLU A  40      27.075  58.695  60.598  1.00  9.55           O
ATOM    581  CB  GLU A  40      29.869  60.154  60.457  1.00  6.22           C
ATOM    582  CG  GLU A  40      30.982  60.602  59.537  1.00 11.90           C
ATOM    583  CD  GLU A  40      32.363  60.325  60.080  1.00  9.68           C
ATOM    584  OE1 GLU A  40      32.601  59.195  60.488  1.00  9.71           O
ATOM    585  OE2 GLU A  40      33.222  61.239  60.095  1.00 13.43           O1-
ATOM    586  H   GLU A  40      28.377  62.350  60.487  1.00  8.01           H
ATOM    587  HA  GLU A  40      28.389  60.064  59.039  1.00 10.23           H
ATOM    588  HB2 GLU A  40      29.987  60.600  61.310  1.00  7.49           H
ATOM    589  HB3 GLU A  40      29.944  59.193  60.571  1.00  7.49           H
ATOM    590  HG2 GLU A  40      30.896  60.136  58.691  1.00 14.31           H
ATOM    591  HG3 GLU A  40      30.904  61.559  59.396  1.00 14.31           H
ATOM    592  N   VAL A  41      26.954  60.567  61.848  1.00  7.80           N
ATOM    593  CA  VAL A  41      25.898  60.085  62.731  1.00  6.48           C
ATOM    594  C   VAL A  41      24.926  61.214  63.026  1.00  6.69           C
ATOM    595  O   VAL A  41      25.290  62.393  63.029  1.00  8.58           O
ATOM    596  CB  VAL A  41      26.413  59.507  64.064  1.00  8.90           C
ATOM    597  CG1 VAL A  41      27.030  58.197  63.812  1.00 17.13           C
ATOM    598  CG2 VAL A  41      27.383  60.478  64.774  1.00  8.30           C
ATOM    599  H   VAL A  41      27.238  61.352  62.054  1.00  9.39           H
ATOM    600  HA  VAL A  41      25.408  59.384  62.275  1.00  7.80           H
ATOM    601  HB  VAL A  41      25.656  59.366  64.653  1.00 10.71           H
ATOM    602 HG11 VAL A  41      27.353  57.835  64.652  1.00 20.58           H
ATOM    603 HG12 VAL A  41      26.365  57.604  63.429  1.00 20.58           H
ATOM    604 HG13 VAL A  41      27.768  58.310  63.194  1.00 20.58           H
ATOM    605 HG21 VAL A  41      27.680  60.075  65.605  1.00  9.98           H
ATOM    606 HG22 VAL A  41      28.143  60.644  64.195  1.00  9.98           H
ATOM    607 HG23 VAL A  41      26.918  61.310  64.958  1.00  9.98           H
ATOM    608  N   GLU A  42      23.688  60.822  63.359  1.00  7.53           N
ATOM    609  CA  GLU A  42      22.620  61.757  63.740  1.00  7.51           C
ATOM    610  C   GLU A  42      21.798  61.133  64.866  1.00  9.61           C
ATOM    611  O   GLU A  42      21.544  59.924  64.858  1.00  6.43           O
ATOM    612  CB  GLU A  42      21.728  62.123  62.534  1.00  9.09           C
ATOM    613  CG  GLU A  42      20.429  62.839  62.852  1.00  8.36           C
ATOM    614  CD  GLU A  42      19.829  63.565  61.638  1.00 10.08           C
ATOM    615  OE1 GLU A  42      20.583  64.059  60.753  1.00  7.34           O
ATOM    616  OE2 GLU A  42      18.588  63.628  61.578  1.00  8.14           O1-
ATOM    617  H   GLU A  42      23.438  59.999  63.372  1.00  9.06           H
ATOM    618  HA  GLU A  42      23.019  62.574  64.077  1.00  9.04           H
ATOM    619  HB2 GLU A  42      22.237  62.699  61.943  1.00 10.94           H
ATOM    620  HB3 GLU A  42      21.499  61.305  62.066  1.00 10.94           H
ATOM    621  HG2 GLU A  42      19.779  62.189  63.163  1.00 10.05           H
ATOM    622  HG3 GLU A  42      20.594  63.499  63.543  1.00 10.05           H
ATOM    623  N   VAL A  43      21.406  61.963  65.834  1.00  5.77           N
ATOM    624  CA  VAL A  43      20.822  61.541  67.106  1.00  6.80           C
ATOM    625  C   VAL A  43      19.465  62.215  67.265  1.00  8.11           C
ATOM    626  O   VAL A  43      19.379  63.454  67.246  1.00  6.12           O
ATOM    627  CB  VAL A  43      21.718  61.926  68.304  1.00  7.94           C
ATOM    628  CG1 VAL A  43      21.120  61.414  69.653  1.00  5.53           C
ATOM    629  CG2 VAL A  43      23.142  61.423  68.108  1.00 14.87           C
ATOM    630  H   VAL A  43      21.473  62.818  65.770  1.00  6.95           H
ATOM    631  HA  VAL A  43      20.696  60.579  67.107  1.00  8.19           H
ATOM    632  HB  VAL A  43      21.759  62.894  68.355  1.00  9.56           H
ATOM    633 HG11 VAL A  43      21.710  61.675  70.378  1.00  6.66           H
ATOM    634 HG12 VAL A  43      20.244  61.810  69.780  1.00  6.66           H
ATOM    635 HG13 VAL A  43      21.046  60.448  69.618  1.00  6.66           H
ATOM    636 HG21 VAL A  43      23.676  61.682  68.876  1.00 17.88           H
ATOM    637 HG22 VAL A  43      23.127  60.457  68.026  1.00 17.88           H
ATOM    638 HG23 VAL A  43      23.509  61.819  67.302  1.00 17.88           H
ATOM    639  N   TRP A  44      18.423  61.409  67.491  1.00  6.80           N
ATOM    640  CA  TRP A  44      17.079  61.914  67.763  1.00  6.29           C
ATOM    641  C   TRP A  44      16.608  61.557  69.173  1.00  8.65           C
ATOM    642  O   TRP A  44      16.979  60.522  69.737  1.00  7.43           O
ATOM    643  CB  TRP A  44      16.045  61.339  66.785  1.00 10.22           C
ATOM    644  CG  TRP A  44      16.365  61.444  65.362  1.00  9.06           C
ATOM    645  CD1 TRP A  44      16.992  62.472  64.731  1.00  5.90           C
ATOM    646  CD2 TRP A  44      16.045  60.482  64.347  1.00  7.50           C
ATOM    647  NE1 TRP A  44      17.100  62.195  63.384  1.00  7.44           N
ATOM    648  CE2 TRP A  44      16.528  60.982  63.125  1.00  7.61           C
ATOM    649  CE3 TRP A  44      15.417  59.241  64.359  1.00 11.68           C
ATOM    650  CZ2 TRP A  44      16.418  60.270  61.937  1.00  9.48           C
ATOM    651  CZ3 TRP A  44      15.304  58.556  63.182  1.00 10.11           C
ATOM    652  CH2 TRP A  44      15.792  59.074  61.990  1.00 10.98           C
ATOM    653  H   TRP A  44      18.473  60.550  67.491  1.00  8.19           H
ATOM    654  HA  TRP A  44      17.077  62.880  67.676  1.00  7.57           H
ATOM    655  HB2 TRP A  44      15.929  60.397  66.985  1.00 12.29           H
ATOM    656  HB3 TRP A  44      15.204  61.803  66.925  1.00 12.29           H
ATOM    657  HD1 TRP A  44      17.304  63.244  65.145  1.00  7.10           H
ATOM    658  HE1 TRP A  44      17.471  62.705  62.799  1.00  8.95           H
ATOM    659  HE3 TRP A  44      15.097  58.878  65.153  1.00 14.05           H
ATOM    660  HZ2 TRP A  44      16.730  60.618  61.133  1.00 11.40           H
ATOM    661  HZ3 TRP A  44      14.884  57.726  63.178  1.00 12.16           H
ATOM    662  HH2 TRP A  44      15.688  58.583  61.207  1.00 13.20           H
ATOM    663  N   LEU A  45      15.721  62.390  69.722  1.00  8.17           N
ATOM    664  CA  LEU A  45      15.006  62.072  70.955  1.00  8.91           C
ATOM    665  C   LEU A  45      13.523  62.069  70.618  1.00  7.37           C
ATOM    666  O   LEU A  45      13.018  63.038  70.033  1.00 11.10           O
ATOM    667  CB  LEU A  45      15.324  63.083  72.067  1.00  6.79           C
ATOM    668  CG  LEU A  45      14.631  62.833  73.424  1.00  9.90           C
ATOM    669  CD1 LEU A  45      15.093  61.537  74.095  1.00  8.67           C
ATOM    670  CD2 LEU A  45      14.793  64.023  74.403  1.00 10.58           C
ATOM    671  H   LEU A  45      15.515  63.157  69.391  1.00  9.83           H
ATOM    672  HA  LEU A  45      15.258  61.186  71.259  1.00 10.72           H
ATOM    673  HB2 LEU A  45      16.281  63.073  72.225  1.00  8.18           H
ATOM    674  HB3 LEU A  45      15.056  63.965  71.764  1.00  8.18           H
ATOM    675  HG  LEU A  45      13.680  62.737  73.256  1.00 11.90           H
ATOM    676 HD11 LEU A  45      14.625  61.434  74.938  1.00 10.43           H
ATOM    677 HD12 LEU A  45      14.889  60.790  73.510  1.00 10.43           H
ATOM    678 HD13 LEU A  45      16.049  61.586  74.249  1.00 10.43           H
ATOM    679 HD21 LEU A  45      14.340  63.811  75.235  1.00 12.72           H
ATOM    680 HD22 LEU A  45      15.737  64.169  74.568  1.00 12.72           H
ATOM    681 HD23 LEU A  45      14.400  64.815  74.005  1.00 12.72           H
ATOM    682  N   GLN A  46      12.848  60.968  70.912  1.00  5.93           N
ATOM    683  CA  GLN A  46      11.466  60.805  70.475  1.00  7.65           C
ATOM    684  C   GLN A  46      10.612  60.224  71.590  1.00  9.63           C
ATOM    685  O   GLN A  46      10.988  59.235  72.228  1.00 10.26           O
ATOM    686  CB  GLN A  46      11.382  59.917  69.233  1.00  9.97           C
ATOM    687  CG  GLN A  46      12.046  60.529  67.971  1.00  9.23           C
ATOM    688  CD  GLN A  46      11.988  59.602  66.773  1.00 16.99           C
ATOM    689  OE1 GLN A  46      12.101  58.392  66.927  1.00 15.89           O
ATOM    690  NE2 GLN A  46      11.813  60.158  65.570  1.00 12.88           N
ATOM    691  H   GLN A  46      13.162  60.304  71.359  1.00  7.14           H
ATOM    692  HA  GLN A  46      11.104  61.675  70.244  1.00  9.20           H
ATOM    693  HB2 GLN A  46      11.825  59.075  69.421  1.00 11.98           H
ATOM    694  HB3 GLN A  46      10.447  59.757  69.027  1.00 11.98           H
ATOM    695  HG2 GLN A  46      11.585  61.350  67.737  1.00 11.10           H
ATOM    696  HG3 GLN A  46      12.978  60.715  68.162  1.00 11.10           H
ATOM    697 HE21 GLN A  46      11.738  61.012  65.498  1.00 15.48           H
ATOM    698 HE22 GLN A  46      11.776  59.662  64.869  1.00 15.48           H
ATOM    699  N   THR A  47       9.438  60.816  71.784  1.00  8.97           N
ATOM    700  CA  THR A  47       8.419  60.266  72.666  1.00  9.30           C
ATOM    701  C   THR A  47       7.207  59.908  71.819  1.00 12.15           C
ATOM    702  O   THR A  47       6.790  60.702  70.960  1.00 10.21           O
ATOM    703  CB  THR A  47       8.025  61.259  73.774  1.00  9.15           C
ATOM    704  OG1 THR A  47       9.111  61.393  74.710  1.00 13.99           O
ATOM    705  CG2 THR A  47       6.761  60.778  74.552  1.00 12.43           C
ATOM    706  H   THR A  47       9.205  61.553  71.407  1.00 10.79           H
ATOM    707  HA  THR A  47       8.754  59.456  73.082  1.00 11.18           H
ATOM    708  HB  THR A  47       7.831  62.123  73.379  1.00 11.00           H
ATOM    709  HG1 THR A  47       9.796  61.677  74.316  1.00 16.81           H
ATOM    710 HG21 THR A  47       6.534  61.419  75.244  1.00 14.94           H
ATOM    711 HG22 THR A  47       6.011  60.691  73.944  1.00 14.94           H
ATOM    712 HG23 THR A  47       6.934  59.917  74.965  1.00 14.94           H
ATOM    713  N   ILE A  48       6.644  58.724  72.086  1.00  9.64           N
ATOM    714  CA  ILE A  48       5.463  58.196  71.417  1.00 11.12           C
ATOM    715  C   ILE A  48       4.396  57.946  72.481  1.00 10.67           C
ATOM    716  O   ILE A  48       4.653  57.245  73.470  1.00 13.02           O
ATOM    717  CB  ILE A  48       5.780  56.885  70.668  1.00 14.21           C
ATOM    718  CG1 ILE A  48       6.995  57.063  69.737  1.00 15.53           C
ATOM    719  CG2 ILE A  48       4.556  56.444  69.871  1.00 19.21           C
ATOM    720  CD1 ILE A  48       7.480  55.733  69.079  1.00 18.98           C
ATOM    721  H   ILE A  48       6.952  58.187  72.684  1.00 11.59           H
ATOM    722  HA  ILE A  48       5.125  58.847  70.782  1.00 13.36           H
ATOM    723  HB  ILE A  48       5.988  56.198  71.321  1.00 17.08           H
ATOM    724 HG12 ILE A  48       6.756  57.677  69.025  1.00 18.66           H
ATOM    725 HG13 ILE A  48       7.733  57.427  70.251  1.00 18.66           H
ATOM    726 HG21 ILE A  48       4.764  55.620  69.404  1.00 23.07           H
ATOM    727 HG22 ILE A  48       3.817  56.301  70.483  1.00 23.07           H
ATOM    728 HG23 ILE A  48       4.329  57.138  69.233  1.00 23.07           H
ATOM    729 HD11 ILE A  48       8.243  55.922  68.510  1.00 22.81           H
ATOM    730 HD12 ILE A  48       7.734  55.110  69.778  1.00 22.81           H
ATOM    731 HD13 ILE A  48       6.757  55.361  68.550  1.00 22.81           H
ATOM    732  N   SER A  49       3.189  58.464  72.250  1.00 10.88           N
ATOM    733  CA  SER A  49       2.134  58.402  73.253  1.00  6.81           C
ATOM    734  C   SER A  49       1.488  57.017  73.276  1.00  9.22           C
ATOM    735  O   SER A  49       1.659  56.237  72.337  1.00 10.51           O
ATOM    736  CB  SER A  49       1.095  59.477  72.960  1.00 13.09           C
ATOM    737  OG  SER A  49       0.439  59.199  71.766  1.00 22.05           O
ATOM    738  H   SER A  49       2.958  58.856  71.520  1.00 13.09           H
ATOM    739  HA  SER A  49       2.514  58.575  74.129  1.00  8.19           H
ATOM    740  HB2 SER A  49       0.447  59.498  73.682  1.00 15.73           H
ATOM    741  HB3 SER A  49       1.539  60.337  72.886  1.00 15.73           H
ATOM    742  HG  SER A  49      -0.133  59.793  71.607  1.00 26.49           H
ATOM    743  N   PRO A  50       0.721  56.693  74.330  1.00 12.23           N
ATOM    744  CA  PRO A  50       0.240  55.311  74.505  1.00 11.90           C
ATOM    745  C   PRO A  50      -0.618  54.855  73.337  1.00 14.70           C
ATOM    746  O   PRO A  50      -1.507  55.573  72.882  1.00 11.71           O
ATOM    747  CB  PRO A  50      -0.561  55.382  75.816  1.00 12.35           C
ATOM    748  CG  PRO A  50       0.139  56.402  76.585  1.00 16.57           C
ATOM    749  CD  PRO A  50       0.517  57.475  75.558  1.00 13.29           C
ATOM    750  HA  PRO A  50       0.988  54.703  74.615  1.00 14.30           H
ATOM    751  HB2 PRO A  50      -1.475  55.650  75.632  1.00 14.85           H
ATOM    752  HB3 PRO A  50      -0.533  54.524  76.268  1.00 14.85           H
ATOM    753  HG2 PRO A  50      -0.453  56.767  77.262  1.00 19.91           H
ATOM    754  HG3 PRO A  50       0.933  56.020  76.992  1.00 19.91           H
ATOM    755  HD2 PRO A  50      -0.210  58.107  75.442  1.00 15.97           H
ATOM    756  HD3 PRO A  50       1.339  57.920  75.818  1.00 15.97           H
ATOM    757  N   GLY A  51      -0.320  53.654  72.836  1.00 14.55           N
ATOM    758  CA  GLY A  51      -1.034  53.072  71.735  1.00 14.03           C
ATOM    759  C   GLY A  51      -0.566  53.471  70.357  1.00 14.56           C
ATOM    760  O   GLY A  51      -0.974  52.833  69.388  1.00 16.02           O
ATOM    761  H   GLY A  51       0.312  53.155  73.136  1.00 17.49           H
ATOM    762  HA2 GLY A  51      -0.970  52.107  71.800  1.00 16.87           H
ATOM    763  HA3 GLY A  51      -1.970  53.314  71.810  1.00 16.87           H
ATOM    764  N   GLN A  52       0.271  54.498  70.230  1.00 14.45           N
ATOM    765  CA  GLN A  52       0.640  54.993  68.910  1.00 11.56           C
ATOM    766  C   GLN A  52       1.804  54.178  68.317  1.00 12.47           C
ATOM    767  O   GLN A  52       2.515  53.446  69.024  1.00 10.85           O
ATOM    768  CB  GLN A  52       1.000  56.480  68.981  1.00 13.79           C
ATOM    769  CG  GLN A  52      -0.141  57.415  69.410  1.00 26.15           C
ATOM    770  CD  GLN A  52      -1.448  57.182  68.650  1.00 28.90           C
ATOM    771  OE1 GLN A  52      -1.580  57.553  67.476  1.00 32.41           O
ATOM    772  NE2 GLN A  52      -2.419  56.559  69.321  1.00 31.53           N
ATOM    773  H   GLN A  52       0.634  54.921  70.885  1.00 17.36           H
ATOM    774  HA  GLN A  52      -0.121  54.899  68.316  1.00 13.89           H
ATOM    775  HB2 GLN A  52       1.722  56.591  69.619  1.00 16.57           H
ATOM    776  HB3 GLN A  52       1.296  56.767  68.103  1.00 16.57           H
ATOM    777  HG2 GLN A  52      -0.319  57.279  70.354  1.00 31.41           H
ATOM    778  HG3 GLN A  52       0.132  58.333  69.255  1.00 31.41           H
ATOM    779 HE21 GLN A  52      -2.289  56.313  70.135  1.00 37.87           H
ATOM    780 HE22 GLN A  52      -3.174  56.403  68.940  1.00 37.87           H
ATOM    781  N   ARG A  53       1.984  54.305  66.994  1.00 14.14           N
ATOM    782  CA  ARG A  53       2.920  53.483  66.222  1.00 13.36           C
ATOM    783  C   ARG A  53       3.654  54.342  65.207  1.00 15.60           C
ATOM    784  O   ARG A  53       3.047  55.219  64.594  1.00 15.00           O
ATOM    785  CB  ARG A  53       2.191  52.370  65.420  1.00 13.52           C
ATOM    786  CG  ARG A  53       1.417  51.317  66.215  1.00 21.04           C
ATOM    787  CD  ARG A  53       0.659  50.326  65.308  1.00 13.72           C
ATOM    788  NE  ARG A  53      -0.163  49.356  66.048  1.00 17.24           N
ATOM    789  CZ  ARG A  53       0.184  48.098  66.312  1.00 21.40           C
ATOM    790  NH1 ARG A  53       1.349  47.608  65.909  1.00 21.10           N
ATOM    791  NH2 ARG A  53      -0.637  47.313  66.991  1.00 21.51           N1+
ATOM    792  H   ARG A  53       1.561  54.878  66.511  1.00 16.99           H
ATOM    793  HA  ARG A  53       3.568  53.072  66.815  1.00 16.06           H
ATOM    794  HB2 ARG A  53       1.557  52.797  64.823  1.00 16.25           H
ATOM    795  HB3 ARG A  53       2.854  51.896  64.894  1.00 16.25           H
ATOM    796  HG2 ARG A  53       2.040  50.810  66.759  1.00 25.28           H
ATOM    797  HG3 ARG A  53       0.767  51.763  66.781  1.00 25.28           H
ATOM    798  HD2 ARG A  53       0.071  50.826  64.721  1.00 16.49           H
ATOM    799  HD3 ARG A  53       1.303  49.828  64.781  1.00 16.49           H
ATOM    800  HE  ARG A  53      -0.929  49.623  66.333  1.00 20.72           H
ATOM    801 HH11 ARG A  53       1.895  48.105  65.467  1.00 25.35           H
ATOM    802 HH12 ARG A  53       1.558  46.794  66.088  1.00 25.35           H
ATOM    803 HH21 ARG A  53      -1.396  47.615  67.260  1.00 25.84           H
ATOM    804 HH22 ARG A  53      -0.412  46.501  67.161  1.00 25.84           H
ATOM    805  N   THR A  54       4.927  54.050  64.957  1.00 12.84           N
ATOM    806  CA  THR A  54       5.576  54.628  63.783  1.00 14.43           C
ATOM    807  C   THR A  54       4.926  54.046  62.531  1.00 12.42           C
ATOM    808  O   THR A  54       4.249  53.017  62.595  1.00 10.41           O
ATOM    809  CB  THR A  54       7.091  54.341  63.745  1.00 17.32           C
ATOM    810  OG1 THR A  54       7.359  52.962  63.392  1.00 14.20           O
ATOM    811  CG2 THR A  54       7.741  54.627  65.058  1.00 16.71           C
ATOM    812  H   THR A  54       5.424  53.536  65.435  1.00 15.43           H
ATOM    813  HA  THR A  54       5.445  55.589  63.781  1.00 17.35           H
ATOM    814  HB  THR A  54       7.500  54.917  63.081  1.00 20.81           H
ATOM    815  HG1 THR A  54       7.040  52.792  62.633  1.00 17.07           H
ATOM    816 HG21 THR A  54       8.691  54.438  65.005  1.00 20.08           H
ATOM    817 HG22 THR A  54       7.617  55.560  65.292  1.00 20.08           H
ATOM    818 HG23 THR A  54       7.347  54.074  65.750  1.00 20.08           H
ATOM    819  N   PRO A  55       5.119  54.672  61.372  1.00  9.66           N
ATOM    820  CA  PRO A  55       4.802  53.959  60.137  1.00 12.12           C
ATOM    821  C   PRO A  55       5.723  52.760  59.984  1.00 11.44           C
ATOM    822  O   PRO A  55       6.775  52.638  60.631  1.00  7.92           O
ATOM    823  CB  PRO A  55       5.023  55.009  59.023  1.00 12.85           C
ATOM    824  CG  PRO A  55       5.953  55.964  59.594  1.00 18.04           C
ATOM    825  CD  PRO A  55       5.673  56.008  61.091  1.00 15.96           C
ATOM    826  HA  PRO A  55       3.877  53.666  60.135  1.00 14.57           H
ATOM    827  HB2 PRO A  55       5.406  54.582  58.241  1.00 15.45           H
ATOM    828  HB3 PRO A  55       4.180  55.438  58.805  1.00 15.45           H
ATOM    829  HG2 PRO A  55       6.861  55.668  59.429  1.00 21.68           H
ATOM    830  HG3 PRO A  55       5.803  56.836  59.197  1.00 21.68           H
ATOM    831  HD2 PRO A  55       6.496  56.144  61.585  1.00 19.17           H
ATOM    832  HD3 PRO A  55       5.018  56.695  61.293  1.00 19.17           H
ATOM    833  N   ILE A  56       5.262  51.828  59.165  1.00  7.62           N
ATOM    834  CA  ILE A  56       6.101  50.742  58.672  1.00  9.53           C
ATOM    835  C   ILE A  56       7.099  51.333  57.683  1.00 10.10           C
ATOM    836  O   ILE A  56       6.701  51.978  56.712  1.00  8.30           O
ATOM    837  CB  ILE A  56       5.239  49.649  58.010  1.00  6.65           C
ATOM    838  CG1 ILE A  56       4.145  49.123  58.958  1.00  9.03           C
ATOM    839  CG2 ILE A  56       6.102  48.518  57.542  1.00 10.63           C
ATOM    840  CD1 ILE A  56       3.046  48.272  58.229  1.00 11.76           C
ATOM    841  H   ILE A  56       4.453  51.800  58.874  1.00  9.17           H
ATOM    842  HA  ILE A  56       6.591  50.346  59.410  1.00 11.47           H
ATOM    843  HB  ILE A  56       4.804  50.037  57.235  1.00  8.01           H
ATOM    844 HG12 ILE A  56       4.558  48.562  59.633  1.00 10.86           H
ATOM    845 HG13 ILE A  56       3.706  49.878  59.380  1.00 10.86           H
ATOM    846 HG21 ILE A  56       5.541  47.843  57.130  1.00 12.79           H
ATOM    847 HG22 ILE A  56       6.742  48.856  56.897  1.00 12.79           H
ATOM    848 HG23 ILE A  56       6.568  48.141  58.305  1.00 12.79           H
ATOM    849 HD11 ILE A  56       2.393  47.974  58.882  1.00 14.14           H
ATOM    850 HD12 ILE A  56       2.615  48.822  57.557  1.00 14.14           H
ATOM    851 HD13 ILE A  56       3.468  47.506  57.809  1.00 14.14           H
ATOM    852  N   HIS A  57       8.404  51.120  57.909  1.00  5.32           N
ATOM    853  CA  HIS A  57       9.388  51.748  57.020  1.00  6.58           C
ATOM    854  C   HIS A  57      10.704  50.980  56.994  1.00  7.51           C
ATOM    855  O   HIS A  57      10.926  50.058  57.786  1.00  7.80           O
ATOM    856  CB  HIS A  57       9.676  53.203  57.448  1.00  9.31           C
ATOM    857  CG  HIS A  57      10.297  53.318  58.810  1.00  4.83           C
ATOM    858  ND1 HIS A  57       9.571  53.182  59.976  1.00 10.96           N
ATOM    859  CD2 HIS A  57      11.570  53.574  59.191  1.00  9.00           C
ATOM    860  CE1 HIS A  57      10.376  53.316  61.013  1.00 14.88           C
ATOM    861  NE2 HIS A  57      11.592  53.562  60.566  1.00  9.92           N
ATOM    862  H   HIS A  57       8.733  50.639  58.542  1.00  6.40           H
ATOM    863  HA  HIS A  57       9.032  51.765  56.117  1.00  7.92           H
ATOM    864  HB2 HIS A  57       8.841  53.697  57.459  1.00 11.20           H
ATOM    865  HB3 HIS A  57      10.286  53.603  56.808  1.00 11.20           H
ATOM    866  HD1 HIS A  57       8.730  53.008  60.020  1.00 13.18           H
ATOM    867  HD2 HIS A  57      12.297  53.714  58.628  1.00 10.83           H
ATOM    868  HE1 HIS A  57      10.124  53.269  61.907  1.00 17.88           H
ATOM    869  N   ARG A  58      11.582  51.377  56.057  1.00  8.24           N
ATOM    870  CA  ARG A  58      12.982  50.950  56.052  1.00  7.24           C
ATOM    871  C   ARG A  58      13.880  52.142  55.759  1.00 12.85           C
ATOM    872  O   ARG A  58      13.416  53.193  55.313  1.00  8.60           O
ATOM    873  CB  ARG A  58      13.284  49.884  55.009  1.00  7.56           C
ATOM    874  CG  ARG A  58      13.212  50.407  53.549  1.00  8.46           C
ATOM    875  CD  ARG A  58      13.583  49.367  52.544  1.00  7.66           C
ATOM    876  NE  ARG A  58      13.774  49.971  51.217  1.00 10.85           N
ATOM    877  CZ  ARG A  58      12.906  49.896  50.205  1.00 12.73           C
ATOM    878  NH1 ARG A  58      11.763  49.238  50.344  1.00 10.82           N
ATOM    879  NH2 ARG A  58      13.174  50.498  49.044  1.00 11.42           N1+
ATOM    880  H   ARG A  58      11.382  51.902  55.406  1.00  9.91           H
ATOM    881  HA  ARG A  58      13.214  50.598  56.926  1.00  8.72           H
ATOM    882  HB2 ARG A  58      14.180  49.544  55.160  1.00  9.09           H
ATOM    883  HB3 ARG A  58      12.639  49.166  55.100  1.00  9.09           H
ATOM    884  HG2 ARG A  58      12.305  50.696  53.361  1.00 10.18           H
ATOM    885  HG3 ARG A  58      13.825  51.152  53.450  1.00 10.18           H
ATOM    886  HD2 ARG A  58      14.414  48.944  52.810  1.00  9.21           H
ATOM    887  HD3 ARG A  58      12.873  48.710  52.483  1.00  9.21           H
ATOM    888  HE  ARG A  58      14.502  50.408  51.082  1.00 13.04           H
ATOM    889 HH11 ARG A  58      11.577  48.851  51.090  1.00 13.02           H
ATOM    890 HH12 ARG A  58      11.209  49.195  49.688  1.00 13.02           H
ATOM    891 HH21 ARG A  58      13.913  50.927  48.943  1.00 13.73           H
ATOM    892 HH22 ARG A  58      12.615  50.445  48.393  1.00 13.73           H
ATOM    893  N   HIS A  59      15.184  51.962  56.004  1.00  9.73           N
ATOM    894  CA  HIS A  59      16.167  52.967  55.621  1.00  7.10           C
ATOM    895  C   HIS A  59      17.552  52.342  55.519  1.00 12.33           C
ATOM    896  O   HIS A  59      17.939  51.520  56.365  1.00 13.29           O
ATOM    897  CB  HIS A  59      16.187  54.130  56.619  1.00  9.95           C
ATOM    898  CG  HIS A  59      15.910  53.715  58.039  1.00 12.04           C
ATOM    899  ND1 HIS A  59      16.638  52.748  58.678  1.00 12.51           N
ATOM    900  CD2 HIS A  59      14.949  54.104  58.915  1.00 12.08           C
ATOM    901  CE1 HIS A  59      16.155  52.563  59.897  1.00 10.57           C
ATOM    902  NE2 HIS A  59      15.120  53.369  60.064  1.00 10.34           N
ATOM    903  H   HIS A  59      15.518  51.269  56.388  1.00 11.71           H
ATOM    904  HA  HIS A  59      15.932  53.323  54.750  1.00  8.54           H
ATOM    905  HB2 HIS A  59      15.509  54.775  56.361  1.00 11.97           H
ATOM    906  HB3 HIS A  59      17.063  54.546  56.597  1.00 11.97           H
ATOM    907  HD1 HIS A  59      17.308  52.327  58.341  1.00 15.03           H
ATOM    908  HD2 HIS A  59      14.292  54.744  58.764  1.00 14.52           H
ATOM    909  HE1 HIS A  59      16.486  51.966  60.528  1.00 12.71           H
ATOM    910  N   SER A  60      18.295  52.751  54.483  1.00 11.15           N
ATOM    911  CA  SER A  60      19.618  52.205  54.175  1.00 11.14           C
ATOM    912  C   SER A  60      20.696  52.839  55.058  1.00 15.25           C
ATOM    913  O   SER A  60      21.532  53.630  54.610  1.00 15.49           O
ATOM    914  CB  SER A  60      19.944  52.436  52.705  1.00 17.42           C
ATOM    915  OG  SER A  60      21.043  51.642  52.345  1.00 24.87           O
ATOM    916  H   SER A  60      18.044  53.360  53.930  1.00 13.41           H
ATOM    917  HA  SER A  60      19.615  51.249  54.339  1.00 13.39           H
ATOM    918  HB2 SER A  60      19.178  52.188  52.163  1.00 20.93           H
ATOM    919  HB3 SER A  60      20.164  53.371  52.568  1.00 20.93           H
ATOM    920  HG  SER A  60      21.232  51.762  51.535  1.00 29.87           H
ATOM    921  N   CYS A  61      20.682  52.446  56.326  1.00 12.72           N
ATOM    922  CA  CYS A  61      21.608  52.954  57.335  1.00 12.85           C
ATOM    923  C   CYS A  61      21.461  52.078  58.573  1.00  8.90           C
ATOM    924  O   CYS A  61      20.468  51.368  58.725  1.00  9.13           O
ATOM    925  CB  CYS A  61      21.323  54.430  57.690  1.00  9.47           C
ATOM    926  SG  CYS A  61      19.683  54.659  58.513  1.00 11.50           S
ATOM    927  H   CYS A  61      20.127  51.867  56.636  1.00 15.29           H
ATOM    928  HA  CYS A  61      22.519  52.883  57.010  1.00 15.45           H
ATOM    929  HB2 CYS A  61      22.010  54.748  58.296  1.00 11.39           H
ATOM    930  HB3 CYS A  61      21.326  54.957  56.876  1.00 11.39           H
ATOM    931  HG  CYS A  61      18.818  54.278  57.773  1.00 13.82           H
ATOM    932  N   GLU A  62      22.447  52.135  59.465  1.00  7.95           N
ATOM    933  CA  GLU A  62      22.249  51.518  60.758  1.00  5.79           C
ATOM    934  C   GLU A  62      21.376  52.418  61.633  1.00  9.91           C
ATOM    935  O   GLU A  62      21.324  53.648  61.464  1.00  7.04           O
ATOM    936  CB  GLU A  62      23.597  51.236  61.447  1.00  6.03           C
ATOM    937  CG  GLU A  62      24.386  50.102  60.839  1.00 11.28           C
ATOM    938  CD  GLU A  62      25.650  49.731  61.631  1.00 11.84           C
ATOM    939  OE1 GLU A  62      26.134  50.588  62.376  1.00  9.85           O
ATOM    940  OE2 GLU A  62      26.153  48.597  61.493  1.00  9.21           O1-
ATOM    941  H   GLU A  62      23.211  52.512  59.347  1.00  9.57           H
ATOM    942  HA  GLU A  62      21.787  50.673  60.640  1.00  6.98           H
ATOM    943  HB2 GLU A  62      24.144  52.035  61.397  1.00  7.26           H
ATOM    944  HB3 GLU A  62      23.429  51.013  62.376  1.00  7.26           H
ATOM    945  HG2 GLU A  62      23.821  49.315  60.797  1.00 13.56           H
ATOM    946  HG3 GLU A  62      24.662  50.358  59.945  1.00 13.56           H
ATOM    947  N   GLU A  63      20.680  51.789  62.575  1.00  8.88           N
ATOM    948  CA  GLU A  63      19.798  52.516  63.466  1.00  8.87           C
ATOM    949  C   GLU A  63      19.751  51.812  64.816  1.00  9.12           C
ATOM    950  O   GLU A  63      19.407  50.627  64.887  1.00 11.20           O
ATOM    951  CB  GLU A  63      18.400  52.640  62.883  1.00  6.43           C
ATOM    952  CG  GLU A  63      17.486  53.359  63.848  1.00 10.81           C
ATOM    953  CD  GLU A  63      16.121  53.655  63.295  1.00 16.03           C
ATOM    954  OE1 GLU A  63      15.356  52.700  63.029  1.00 11.81           O
ATOM    955  OE2 GLU A  63      15.806  54.855  63.159  1.00 18.49           O1-
ATOM    956  H   GLU A  63      20.703  50.940  62.715  1.00 10.68           H
ATOM    957  HA  GLU A  63      20.149  53.410  63.603  1.00 10.67           H
ATOM    958  HB2 GLU A  63      18.438  53.150  62.059  1.00  7.74           H
ATOM    959  HB3 GLU A  63      18.039  51.755  62.718  1.00  7.74           H
ATOM    960  HG2 GLU A  63      17.371  52.807  64.638  1.00 13.00           H
ATOM    961  HG3 GLU A  63      17.895  54.203  64.095  1.00 13.00           H
ATOM    962  N   VAL A  64      20.050  52.560  65.882  1.00  7.48           N
ATOM    963  CA  VAL A  64      20.130  52.025  67.239  1.00  6.73           C
ATOM    964  C   VAL A  64      19.186  52.815  68.145  1.00  6.91           C
ATOM    965  O   VAL A  64      19.288  54.044  68.237  1.00  7.16           O
ATOM    966  CB  VAL A  64      21.565  52.103  67.800  1.00 10.78           C
ATOM    967  CG1 VAL A  64      21.587  51.558  69.286  1.00 12.53           C
ATOM    968  CG2 VAL A  64      22.532  51.377  66.922  1.00 12.47           C
ATOM    969  H   VAL A  64      20.216  53.403  65.839  1.00  9.00           H
ATOM    970  HA  VAL A  64      19.850  51.096  67.238  1.00  8.10           H
ATOM    971  HB  VAL A  64      21.836  53.034  67.826  1.00 12.96           H
ATOM    972 HG11 VAL A  64      22.494  51.611  69.628  1.00 15.07           H
ATOM    973 HG12 VAL A  64      20.996  52.101  69.830  1.00 15.07           H
ATOM    974 HG13 VAL A  64      21.287  50.636  69.288  1.00 15.07           H
ATOM    975 HG21 VAL A  64      23.420  51.448  67.305  1.00 14.99           H
ATOM    976 HG22 VAL A  64      22.269  50.445  66.865  1.00 14.99           H
ATOM    977 HG23 VAL A  64      22.519  51.779  66.039  1.00 14.99           H
ATOM    978  N   PHE A  65      18.310  52.101  68.831  1.00  6.37           N
ATOM    979  CA  PHE A  65      17.398  52.643  69.834  1.00  7.82           C
ATOM    980  C   PHE A  65      17.887  52.345  71.253  1.00  7.19           C
ATOM    981  O   PHE A  65      18.274  51.206  71.554  1.00  7.33           O
ATOM    982  CB  PHE A  65      16.009  52.003  69.730  1.00  8.19           C
ATOM    983  CG  PHE A  65      15.232  52.362  68.520  1.00  8.69           C
ATOM    984  CD1 PHE A  65      15.495  51.754  67.310  1.00  8.74           C
ATOM    985  CD2 PHE A  65      14.223  53.303  68.590  1.00  8.35           C
ATOM    986  CE1 PHE A  65      14.759  52.066  66.187  1.00  9.96           C
ATOM    987  CE2 PHE A  65      13.458  53.619  67.475  1.00  9.64           C
ATOM    988  CZ  PHE A  65      13.720  53.017  66.273  1.00  6.34           C
ATOM    989  H   PHE A  65      18.219  51.252  68.729  1.00  7.66           H
ATOM    990  HA  PHE A  65      17.314  53.603  69.723  1.00  9.41           H
ATOM    991  HB2 PHE A  65      16.115  51.039  69.733  1.00  9.85           H
ATOM    992  HB3 PHE A  65      15.488  52.274  70.502  1.00  9.85           H
ATOM    993  HD1 PHE A  65      16.172  51.119  67.253  1.00 10.52           H
ATOM    994  HD2 PHE A  65      14.031  53.707  69.406  1.00 10.05           H
ATOM    995  HE1 PHE A  65      14.944  51.650  65.377  1.00 11.98           H
ATOM    996  HE2 PHE A  65      12.784  54.256  67.539  1.00 11.60           H
ATOM    997  HZ  PHE A  65      13.225  53.240  65.518  1.00  7.63           H
ATOM    998  N   THR A  66      17.730  53.322  72.154  1.00  6.16           N
ATOM    999  CA  THR A  66      17.877  53.109  73.596  1.00  6.26           C
ATOM   1000  C   THR A  66      16.622  53.616  74.309  1.00  7.57           C
ATOM   1001  O   THR A  66      16.221  54.771  74.125  1.00  7.50           O
ATOM   1002  CB  THR A  66      19.118  53.802  74.145  1.00  8.09           C
ATOM   1003  OG1 THR A  66      18.957  55.217  73.995  1.00 28.47           O
ATOM   1004  CG2 THR A  66      20.336  53.343  73.408  1.00  4.54           C
ATOM   1005  H   THR A  66      17.534  54.134  71.948  1.00  7.42           H
ATOM   1006  HA  THR A  66      17.960  52.158  73.769  1.00  7.53           H
ATOM   1007  HB  THR A  66      19.224  53.584  75.085  1.00  9.73           H
ATOM   1008  HG1 THR A  66      18.278  55.476  74.418  1.00 34.20           H
ATOM   1009 HG21 THR A  66      21.123  53.786  73.761  1.00  5.48           H
ATOM   1010 HG22 THR A  66      20.442  52.384  73.509  1.00  5.48           H
ATOM   1011 HG23 THR A  66      20.252  53.553  72.465  1.00  5.48           H
ATOM   1012  N   VAL A  67      15.984  52.748  75.096  1.00  8.63           N
ATOM   1013  CA  VAL A  67      14.702  53.066  75.725  1.00  6.45           C
ATOM   1014  C   VAL A  67      14.939  53.726  77.077  1.00  6.98           C
ATOM   1015  O   VAL A  67      15.376  53.091  78.057  1.00  8.98           O
ATOM   1016  CB  VAL A  67      13.810  51.831  75.884  1.00  5.13           C
ATOM   1017  CG1 VAL A  67      12.434  52.246  76.417  1.00  6.31           C
ATOM   1018  CG2 VAL A  67      13.686  51.063  74.593  1.00 12.69           C
ATOM   1019  H   VAL A  67      16.276  51.961  75.282  1.00 10.38           H
ATOM   1020  HA  VAL A  67      14.229  53.701  75.164  1.00  7.76           H
ATOM   1021  HB  VAL A  67      14.214  51.240  76.540  1.00  6.18           H
ATOM   1022 HG11 VAL A  67      11.881  51.454  76.513  1.00  7.60           H
ATOM   1023 HG12 VAL A  67      12.546  52.677  77.278  1.00  7.60           H
ATOM   1024 HG13 VAL A  67      12.025  52.861  75.788  1.00  7.60           H
ATOM   1025 HG21 VAL A  67      13.116  50.292  74.739  1.00 15.26           H
ATOM   1026 HG22 VAL A  67      13.296  51.641  73.919  1.00 15.26           H
ATOM   1027 HG23 VAL A  67      14.568  50.774  74.312  1.00 15.26           H
ATOM   1028  N   LEU A  68      14.598  55.004  77.135  1.00  7.73           N
ATOM   1029  CA  LEU A  68      14.805  55.854  78.292  1.00  7.19           C
ATOM   1030  C   LEU A  68      13.661  55.744  79.281  1.00  9.40           C
ATOM   1031  O   LEU A  68      13.917  55.699  80.494  1.00  8.62           O
ATOM   1032  CB  LEU A  68      14.975  57.314  77.840  1.00  9.31           C
ATOM   1033  CG  LEU A  68      16.106  57.648  76.863  1.00 11.53           C
ATOM   1034  CD1 LEU A  68      16.126  59.135  76.659  1.00 15.32           C
ATOM   1035  CD2 LEU A  68      17.412  57.157  77.427  1.00 17.46           C
ATOM   1036  H   LEU A  68      14.226  55.419  76.480  1.00  9.30           H
ATOM   1037  HA  LEU A  68      15.619  55.582  78.743  1.00  8.66           H
ATOM   1038  HB2 LEU A  68      14.148  57.591  77.417  1.00 11.20           H
ATOM   1039  HB3 LEU A  68      15.121  57.854  78.632  1.00 11.20           H
ATOM   1040  HG  LEU A  68      15.946  57.214  76.010  1.00 13.86           H
ATOM   1041 HD11 LEU A  68      16.839  59.359  76.041  1.00 18.40           H
ATOM   1042 HD12 LEU A  68      15.271  59.415  76.295  1.00 18.40           H
ATOM   1043 HD13 LEU A  68      16.279  59.568  77.513  1.00 18.40           H
ATOM   1044 HD21 LEU A  68      18.124  57.371  76.804  1.00 20.98           H
ATOM   1045 HD22 LEU A  68      17.572  57.595  78.277  1.00 20.98           H
ATOM   1046 HD23 LEU A  68      17.360  56.197  77.553  1.00 20.98           H
ATOM   1047  N   LYS A  69      12.409  55.716  78.776  1.00  9.97           N
ATOM   1048  CA  LYS A  69      11.198  55.579  79.579  1.00 13.44           C
ATOM   1049  C   LYS A  69      10.184  54.695  78.862  1.00 10.57           C
ATOM   1050  O   LYS A  69      10.057  54.742  77.639  1.00 10.17           O
ATOM   1051  CB  LYS A  69      10.511  56.920  79.842  1.00 11.54           C
ATOM   1052  CG  LYS A  69      11.394  57.956  80.426  1.00 18.59           C
ATOM   1053  CD  LYS A  69      10.635  59.226  80.703  1.00 23.35           C
ATOM   1054  CE  LYS A  69      11.586  60.356  81.074  1.00 23.98           C
ATOM   1055  NZ  LYS A  69      10.857  61.512  81.658  1.00 32.11           N1+
ATOM   1056  H   LYS A  69      12.243  55.778  77.934  1.00 11.99           H
ATOM   1057  HA  LYS A  69      11.418  55.171  80.431  1.00 16.16           H
ATOM   1058  HB2 LYS A  69      10.170  57.263  79.001  1.00 13.88           H
ATOM   1059  HB3 LYS A  69       9.776  56.776  80.459  1.00 13.88           H
ATOM   1060  HG2 LYS A  69      11.760  57.630  81.263  1.00 22.33           H
ATOM   1061  HG3 LYS A  69      12.109  58.157  79.802  1.00 22.33           H
ATOM   1062  HD2 LYS A  69      10.145  59.487  79.908  1.00 28.05           H
ATOM   1063  HD3 LYS A  69      10.026  59.082  81.444  1.00 28.05           H
ATOM   1064  HE2 LYS A  69      12.223  60.035  81.732  1.00 28.81           H
ATOM   1065  HE3 LYS A  69      12.049  60.659  80.278  1.00 28.81           H
ATOM   1066  HZ1 LYS A  69      11.431  62.159  81.867  1.00 38.55           H
ATOM   1067  HZ2 LYS A  69      10.267  61.827  81.071  1.00 38.55           H
ATOM   1068  HZ3 LYS A  69      10.425  61.259  82.394  1.00 38.55           H
ATOM   1069  N   GLY A  70       9.413  53.945  79.643  1.00 13.10           N
ATOM   1070  CA  GLY A  70       8.275  53.224  79.107  1.00 13.26           C
ATOM   1071  C   GLY A  70       8.663  51.890  78.502  1.00 13.56           C
ATOM   1072  O   GLY A  70       9.743  51.357  78.734  1.00 10.25           O
ATOM   1073  H   GLY A  70       9.531  53.839  80.488  1.00 15.75           H
ATOM   1074  HA2 GLY A  70       7.632  53.064  79.815  1.00 15.94           H
ATOM   1075  HA3 GLY A  70       7.848  53.760  78.420  1.00 15.94           H
ATOM   1076  N   LYS A  71       7.754  51.367  77.680  1.00  8.87           N
ATOM   1077  CA  LYS A  71       7.835  50.016  77.167  1.00  9.08           C
ATOM   1078  C   LYS A  71       7.113  49.981  75.834  1.00 11.00           C
ATOM   1079  O   LYS A  71       6.450  50.945  75.446  1.00 12.15           O
ATOM   1080  CB  LYS A  71       7.185  48.990  78.112  1.00 10.08           C
ATOM   1081  CG  LYS A  71       7.453  49.148  79.574  1.00 22.97           C
ATOM   1082  CD  LYS A  71       6.215  48.859  80.414  1.00 23.70           C
ATOM   1083  CE  LYS A  71       6.618  48.902  81.894  1.00 31.63           C
ATOM   1084  NZ  LYS A  71       5.535  49.314  82.829  1.00 34.68           N1+
ATOM   1085  H   LYS A  71       7.063  51.796  77.401  1.00 10.67           H
ATOM   1086  HA  LYS A  71       8.764  49.771  77.028  1.00 10.92           H
ATOM   1087  HB2 LYS A  71       6.224  49.036  77.991  1.00 12.12           H
ATOM   1088  HB3 LYS A  71       7.496  48.107  77.859  1.00 12.12           H
ATOM   1089  HG2 LYS A  71       8.150  48.529  79.840  1.00 27.59           H
ATOM   1090  HG3 LYS A  71       7.731  50.061  79.750  1.00 27.59           H
ATOM   1091  HD2 LYS A  71       5.540  49.536  80.252  1.00 28.47           H
ATOM   1092  HD3 LYS A  71       5.875  47.974  80.207  1.00 28.47           H
ATOM   1093  HE2 LYS A  71       6.914  48.017  82.159  1.00 37.98           H
ATOM   1094  HE3 LYS A  71       7.348  49.533  81.996  1.00 37.98           H
ATOM   1095  HZ1 LYS A  71       5.840  49.316  83.665  1.00 41.64           H
ATOM   1096  HZ2 LYS A  71       5.249  50.131  82.622  1.00 41.64           H
ATOM   1097  HZ3 LYS A  71       4.852  48.746  82.771  1.00 41.64           H
ATOM   1098  N   GLY A  72       7.247  48.861  75.133  1.00 12.66           N
ATOM   1099  CA  GLY A  72       6.563  48.722  73.862  1.00 12.64           C
ATOM   1100  C   GLY A  72       6.886  47.430  73.143  1.00 13.14           C
ATOM   1101  O   GLY A  72       7.358  46.457  73.736  1.00  9.75           O
ATOM   1102  H   GLY A  72       7.720  48.182  75.367  1.00 15.21           H
ATOM   1103  HA2 GLY A  72       5.605  48.757  74.009  1.00 15.19           H
ATOM   1104  HA3 GLY A  72       6.810  49.461  73.283  1.00 15.19           H
ATOM   1105  N   THR A  73       6.573  47.428  71.851  1.00  9.52           N
ATOM   1106  CA  THR A  73       6.731  46.266  70.995  1.00  9.04           C
ATOM   1107  C   THR A  73       7.436  46.685  69.704  1.00  7.39           C
ATOM   1108  O   THR A  73       7.010  47.636  69.037  1.00 10.42           O
ATOM   1109  CB  THR A  73       5.375  45.617  70.679  1.00 13.71           C
ATOM   1110  OG1 THR A  73       4.712  45.236  71.896  1.00 12.24           O
ATOM   1111  CG2 THR A  73       5.576  44.385  69.849  1.00 11.73           C
ATOM   1112  H   THR A  73       6.257  48.113  71.438  1.00 11.46           H
ATOM   1113  HA  THR A  73       7.285  45.610  71.445  1.00 10.88           H
ATOM   1114  HB  THR A  73       4.820  46.240  70.184  1.00 16.48           H
ATOM   1115  HG1 THR A  73       4.584  45.912  72.377  1.00 14.71           H
ATOM   1116 HG21 THR A  73       4.719  43.976  69.651  1.00 14.10           H
ATOM   1117 HG22 THR A  73       6.016  44.615  69.016  1.00 14.10           H
ATOM   1118 HG23 THR A  73       6.126  43.747  70.331  1.00 14.10           H
ATOM   1119  N   LEU A  74       8.511  45.978  69.358  1.00  8.39           N
ATOM   1120  CA  LEU A  74       9.176  46.136  68.076  1.00  7.16           C
ATOM   1121  C   LEU A  74       8.632  45.109  67.076  1.00 11.08           C
ATOM   1122  O   LEU A  74       8.648  43.903  67.353  1.00 10.89           O
ATOM   1123  CB  LEU A  74      10.682  45.958  68.249  1.00  7.25           C
ATOM   1124  CG  LEU A  74      11.540  45.926  66.981  1.00  7.38           C
ATOM   1125  CD1 LEU A  74      11.421  47.266  66.270  1.00 11.40           C
ATOM   1126  CD2 LEU A  74      13.032  45.588  67.278  1.00 14.50           C
ATOM   1127  H   LEU A  74       8.879  45.388  69.864  1.00 10.10           H
ATOM   1128  HA  LEU A  74       9.007  47.026  67.730  1.00  8.62           H
ATOM   1129  HB2 LEU A  74      11.010  46.690  68.795  1.00  8.72           H
ATOM   1130  HB3 LEU A  74      10.834  45.121  68.715  1.00  8.72           H
ATOM   1131  HG  LEU A  74      11.194  45.243  66.386  1.00  8.89           H
ATOM   1132 HD11 LEU A  74      11.965  47.247  65.467  1.00 13.71           H
ATOM   1133 HD12 LEU A  74      10.492  47.418  66.038  1.00 13.71           H
ATOM   1134 HD13 LEU A  74      11.733  47.967  66.864  1.00 13.71           H
ATOM   1135 HD21 LEU A  74      13.526  45.581  66.444  1.00 17.43           H
ATOM   1136 HD22 LEU A  74      13.395  46.262  67.874  1.00 17.43           H
ATOM   1137 HD23 LEU A  74      13.079  44.714  67.698  1.00 17.43           H
ATOM   1138  N   LEU A  75       8.187  45.588  65.901  1.00 12.99           N
ATOM   1139  CA  LEU A  75       7.658  44.750  64.823  1.00  9.33           C
ATOM   1140  C   LEU A  75       8.652  44.710  63.667  1.00 14.68           C
ATOM   1141  O   LEU A  75       9.026  45.754  63.126  1.00  9.96           O
ATOM   1142  CB  LEU A  75       6.299  45.256  64.331  1.00 10.90           C
ATOM   1143  CG  LEU A  75       5.157  45.305  65.368  1.00 20.78           C
ATOM   1144  CD1 LEU A  75       3.772  45.327  64.736  1.00 22.39           C
ATOM   1145  CD2 LEU A  75       5.239  44.096  66.252  1.00 27.68           C
ATOM   1146  H   LEU A  75       8.185  46.425  65.705  1.00 15.61           H
ATOM   1147  HA  LEU A  75       7.541  43.846  65.152  1.00 11.22           H
ATOM   1148  HB2 LEU A  75       6.417  46.158  63.993  1.00 13.11           H
ATOM   1149  HB3 LEU A  75       6.006  44.680  63.609  1.00 13.11           H
ATOM   1150  HG  LEU A  75       5.255  46.097  65.920  1.00 24.96           H
ATOM   1151 HD11 LEU A  75       3.105  45.358  65.439  1.00 26.90           H
ATOM   1152 HD12 LEU A  75       3.695  46.113  64.172  1.00 26.90           H
ATOM   1153 HD13 LEU A  75       3.655  44.525  64.204  1.00 26.90           H
ATOM   1154 HD21 LEU A  75       4.519  44.131  66.901  1.00 33.25           H
ATOM   1155 HD22 LEU A  75       5.153  43.300  65.705  1.00 33.25           H
ATOM   1156 HD23 LEU A  75       6.096  44.096  66.706  1.00 33.25           H
ATOM   1157  N   MET A  76       9.089  43.505  63.310  1.00  9.86           N
ATOM   1158  CA  MET A  76      10.177  43.296  62.359  1.00  9.83           C
ATOM   1159  C   MET A  76       9.665  42.469  61.187  1.00 16.26           C
ATOM   1160  O   MET A  76       9.083  41.395  61.393  1.00 11.50           O
ATOM   1161  CB  MET A  76      11.359  42.539  62.983  1.00 11.13           C
ATOM   1162  CG  MET A  76      12.075  43.253  64.072  1.00  9.51           C
ATOM   1163  SD  MET A  76      12.861  44.762  63.484  1.00 16.12           S
ATOM   1164  CE  MET A  76      14.044  44.115  62.341  1.00 14.36           C
ATOM   1165  H   MET A  76       8.760  42.771  63.616  1.00 11.85           H
ATOM   1166  HA  MET A  76      10.495  44.153  62.037  1.00 11.82           H
ATOM   1167  HB2 MET A  76      11.028  41.704  63.352  1.00 13.39           H
ATOM   1168  HB3 MET A  76      12.005  42.350  62.285  1.00 13.39           H
ATOM   1169  HG2 MET A  76      11.442  43.493  64.766  1.00 11.44           H
ATOM   1170  HG3 MET A  76      12.764  42.674  64.433  1.00 11.44           H
ATOM   1171  HE1 MET A  76      14.540  44.851  61.950  1.00 17.26           H
ATOM   1172  HE2 MET A  76      14.648  43.522  62.814  1.00 17.26           H
ATOM   1173  HE3 MET A  76      13.576  43.625  61.646  1.00 17.26           H
ATOM   1174  N   GLY A  77       9.914  42.953  59.969  1.00 13.25           N
ATOM   1175  CA  GLY A  77       9.577  42.228  58.768  1.00 10.52           C
ATOM   1176  C   GLY A  77      10.800  41.628  58.103  1.00  9.04           C
ATOM   1177  O   GLY A  77      11.931  41.815  58.543  1.00  9.46           O
ATOM   1178  H   GLY A  77      10.286  43.714  59.821  1.00 15.92           H
ATOM   1179  HA2 GLY A  77       8.960  41.511  58.984  1.00 12.65           H
ATOM   1180  HA3 GLY A  77       9.146  42.827  58.138  1.00 12.65           H
ATOM   1181  N   SER A  78      10.539  40.962  56.966  1.00 14.08           N
ATOM   1182  CA  SER A  78      11.564  40.240  56.212  1.00 16.00           C
ATOM   1183  C   SER A  78      12.162  41.095  55.103  1.00 15.81           C
ATOM   1184  O   SER A  78      11.434  41.722  54.331  1.00 13.70           O
ATOM   1185  CB  SER A  78      10.977  38.958  55.611  1.00 16.19           C
ATOM   1186  OG  SER A  78      11.891  38.329  54.708  1.00 17.41           O
ATOM   1187  H   SER A  78       9.758  40.915  56.609  1.00 16.92           H
ATOM   1188  HA  SER A  78      12.281  39.988  56.815  1.00 19.23           H
ATOM   1189  HB2 SER A  78      10.773  38.341  56.331  1.00 19.45           H
ATOM   1190  HB3 SER A  78      10.165  39.182  55.130  1.00 19.45           H
ATOM   1191  HG  SER A  78      11.547  37.630  54.392  1.00 20.91           H
ATOM   1192  N   SER A  79      13.490  41.065  54.988  1.00 17.11           N
ATOM   1193  CA  SER A  79      14.158  41.631  53.821  1.00 23.36           C
ATOM   1194  C   SER A  79      14.432  40.596  52.727  1.00 21.63           C
ATOM   1195  O   SER A  79      14.863  40.982  51.632  1.00 27.86           O
ATOM   1196  CB  SER A  79      15.481  42.274  54.234  1.00 22.83           C
ATOM   1197  OG  SER A  79      16.411  41.254  54.582  1.00 23.92           O
ATOM   1198  H   SER A  79      14.023  40.725  55.570  1.00 20.56           H
ATOM   1199  HA  SER A  79      13.595  42.323  53.442  1.00 28.06           H
ATOM   1200  HB2 SER A  79      15.833  42.789  53.491  1.00 27.42           H
ATOM   1201  HB3 SER A  79      15.333  42.849  55.001  1.00 27.42           H
ATOM   1202  HG  SER A  79      17.143  41.598  54.811  1.00 28.73           H
ATOM   1203  N   SER A  80      14.182  39.307  52.980  1.00 22.05           N
ATOM   1204  CA  SER A  80      14.408  38.275  51.968  1.00 18.52           C
ATOM   1205  C   SER A  80      13.179  37.990  51.103  1.00 18.85           C
ATOM   1206  O   SER A  80      13.309  37.833  49.879  1.00 20.69           O
ATOM   1207  CB  SER A  80      14.873  36.995  52.636  1.00 17.34           C
ATOM   1208  OG  SER A  80      13.854  36.404  53.426  1.00 22.65           O
ATOM   1209  H   SER A  80      13.882  39.007  53.728  1.00 26.48           H
ATOM   1210  HA  SER A  80      15.118  38.573  51.378  1.00 22.25           H
ATOM   1211  HB2 SER A  80      15.140  36.364  51.949  1.00 20.83           H
ATOM   1212  HB3 SER A  80      15.631  37.198  53.206  1.00 20.83           H
ATOM   1213  HG  SER A  80      13.613  36.936  54.029  1.00 27.20           H
ATOM   1214  N   LEU A  81      11.990  37.893  51.689  1.00 21.55           N
ATOM   1215  CA  LEU A  81      10.784  37.921  50.869  1.00 16.01           C
ATOM   1216  C   LEU A  81      10.736  39.194  50.034  1.00 15.03           C
ATOM   1217  O   LEU A  81      11.452  40.160  50.286  1.00 10.81           O
ATOM   1218  CB  LEU A  81       9.535  37.856  51.732  1.00 17.62           C
ATOM   1219  CG  LEU A  81       9.350  36.569  52.523  1.00 25.63           C
ATOM   1220  CD1 LEU A  81       8.057  36.671  53.299  1.00 26.84           C
ATOM   1221  CD2 LEU A  81       9.352  35.354  51.580  1.00 24.84           C
ATOM   1222  H   LEU A  81      11.855  37.812  52.534  1.00 25.89           H
ATOM   1223  HA  LEU A  81      10.783  37.159  50.268  1.00 19.24           H
ATOM   1224  HB2 LEU A  81       9.564  38.587  52.369  1.00 21.17           H
ATOM   1225  HB3 LEU A  81       8.760  37.958  51.158  1.00 21.17           H
ATOM   1226  HG  LEU A  81      10.080  36.470  53.154  1.00 30.79           H
ATOM   1227 HD11 LEU A  81       7.929  35.855  53.808  1.00 32.24           H
ATOM   1228 HD12 LEU A  81       8.109  37.431  53.900  1.00 32.24           H
ATOM   1229 HD13 LEU A  81       7.323  36.792  52.676  1.00 32.24           H
ATOM   1230 HD21 LEU A  81       9.233  34.547  52.104  1.00 29.84           H
ATOM   1231 HD22 LEU A  81       8.625  35.447  50.945  1.00 29.84           H
ATOM   1232 HD23 LEU A  81      10.200  35.322  51.109  1.00 29.84           H
ATOM   1233  N   LYS A  82       9.829  39.204  49.049  1.00 13.90           N
ATOM   1234  CA  LYS A  82       9.630  40.389  48.224  1.00 12.05           C
ATOM   1235  C   LYS A  82       8.790  41.443  48.926  1.00 10.96           C
ATOM   1236  O   LYS A  82       8.652  42.542  48.386  1.00 11.70           O
ATOM   1237  CB  LYS A  82       8.968  40.026  46.889  1.00 14.02           C
ATOM   1238  CG  LYS A  82       9.797  39.066  45.987  1.00 15.88           C
ATOM   1239  CD  LYS A  82      10.796  39.826  45.153  1.00 24.55           C
ATOM   1240  CE  LYS A  82      11.713  38.917  44.316  1.00 27.70           C
ATOM   1241  NZ  LYS A  82      13.066  39.557  44.138  1.00 27.69           N1+
ATOM   1242  H   LYS A  82       9.322  38.540  48.844  1.00 16.71           H
ATOM   1243  HA  LYS A  82      10.496  40.782  48.029  1.00 14.48           H
ATOM   1244  HB2 LYS A  82       8.119  39.594  47.073  1.00 16.85           H
ATOM   1245  HB3 LYS A  82       8.816  40.842  46.387  1.00 16.85           H
ATOM   1246  HG2 LYS A  82      10.282  38.439  46.547  1.00 19.08           H
ATOM   1247  HG3 LYS A  82       9.199  38.591  45.389  1.00 19.08           H
ATOM   1248  HD2 LYS A  82      10.316  40.408  44.543  1.00 29.49           H
ATOM   1249  HD3 LYS A  82      11.357  40.356  45.741  1.00 29.49           H
ATOM   1250  HE2 LYS A  82      11.831  38.069  44.772  1.00 33.27           H
ATOM   1251  HE3 LYS A  82      11.320  38.780  43.440  1.00 33.27           H
ATOM   1252  HZ1 LYS A  82      13.592  39.027  43.654  1.00 33.25           H
ATOM   1253  HZ2 LYS A  82      12.981  40.338  43.721  1.00 33.25           H
ATOM   1254  HZ3 LYS A  82      13.445  39.692  44.932  1.00 33.25           H
ATOM   1255  N   TYR A  83       8.236  41.113  50.087  1.00 12.04           N
ATOM   1256  CA  TYR A  83       7.431  41.994  50.913  1.00 12.31           C
ATOM   1257  C   TYR A  83       7.763  41.709  52.374  1.00 12.11           C
ATOM   1258  O   TYR A  83       8.258  40.618  52.707  1.00 14.47           O
ATOM   1259  CB  TYR A  83       5.928  41.794  50.621  1.00 10.23           C
ATOM   1260  CG  TYR A  83       5.487  40.371  50.797  1.00 14.88           C
ATOM   1261  CD1 TYR A  83       5.780  39.417  49.833  1.00 13.96           C
ATOM   1262  CD2 TYR A  83       4.813  39.961  51.948  1.00 17.08           C
ATOM   1263  CE1 TYR A  83       5.417  38.099  49.992  1.00 15.64           C
ATOM   1264  CE2 TYR A  83       4.436  38.622  52.113  1.00 21.04           C
ATOM   1265  CZ  TYR A  83       4.740  37.713  51.127  1.00 17.99           C
ATOM   1266  OH  TYR A  83       4.405  36.402  51.266  1.00 20.88           O
ATOM   1267  H   TYR A  83       8.321  40.331  50.434  1.00 14.47           H
ATOM   1268  HA  TYR A  83       7.661  42.917  50.720  1.00 14.80           H
ATOM   1269  HB2 TYR A  83       5.412  42.345  51.230  1.00 12.30           H
ATOM   1270  HB3 TYR A  83       5.747  42.053  49.704  1.00 12.30           H
ATOM   1271  HD1 TYR A  83       6.239  39.673  49.066  1.00 16.78           H
ATOM   1272  HD2 TYR A  83       4.612  40.582  52.611  1.00 20.52           H
ATOM   1273  HE1 TYR A  83       5.620  37.475  49.332  1.00 18.80           H
ATOM   1274  HE2 TYR A  83       3.985  38.351  52.880  1.00 25.28           H
ATOM   1275  HH  TYR A  83       3.998  36.285  51.992  1.00 25.08           H
ATOM   1276  N   PRO A  84       7.492  42.659  53.276  1.00 11.19           N
ATOM   1277  CA  PRO A  84       7.871  42.424  54.681  1.00 11.16           C
ATOM   1278  C   PRO A  84       7.216  41.206  55.284  1.00 14.05           C
ATOM   1279  O   PRO A  84       7.878  40.456  56.008  1.00  9.78           O
ATOM   1280  CB  PRO A  84       7.437  43.718  55.393  1.00 11.38           C
ATOM   1281  CG  PRO A  84       7.474  44.742  54.306  1.00 11.31           C
ATOM   1282  CD  PRO A  84       7.041  44.047  53.060  1.00  7.88           C
ATOM   1283  HA  PRO A  84       8.834  42.332  54.754  1.00 13.42           H
ATOM   1284  HB2 PRO A  84       6.539  43.617  55.745  1.00 13.68           H
ATOM   1285  HB3 PRO A  84       8.067  43.936  56.098  1.00 13.68           H
ATOM   1286  HG2 PRO A  84       6.864  45.464  54.521  1.00 13.60           H
ATOM   1287  HG3 PRO A  84       8.379  45.078  54.210  1.00 13.60           H
ATOM   1288  HD2 PRO A  84       6.076  44.081  52.972  1.00  9.49           H
ATOM   1289  HD3 PRO A  84       7.484  44.431  52.287  1.00  9.49           H
ATOM   1290  N   GLY A  85       5.930  40.988  55.019  1.00 12.93           N
ATOM   1291  CA  GLY A  85       5.230  39.841  55.550  1.00 11.37           C
ATOM   1292  C   GLY A  85       4.746  40.075  56.976  1.00 11.77           C
ATOM   1293  O   GLY A  85       5.082  41.061  57.632  1.00 11.15           O
ATOM   1294  H   GLY A  85       5.442  41.499  54.529  1.00 15.54           H
ATOM   1295  HA2 GLY A  85       4.462  39.643  54.993  1.00 13.67           H
ATOM   1296  HA3 GLY A  85       5.821  39.072  55.548  1.00 13.67           H
ATOM   1297  N   GLN A  86       3.938  39.138  57.463  1.00 11.84           N
ATOM   1298  CA  GLN A  86       3.448  39.202  58.833  1.00 16.10           C
ATOM   1299  C   GLN A  86       4.626  39.406  59.795  1.00 13.86           C
ATOM   1300  O   GLN A  86       5.607  38.648  59.734  1.00 10.50           O
ATOM   1301  CB  GLN A  86       2.699  37.919  59.214  1.00 19.60           C
ATOM   1302  CG  GLN A  86       1.998  37.973  60.567  1.00 21.36           C
ATOM   1303  CD  GLN A  86       0.849  38.982  60.627  1.00 34.17           C
ATOM   1304  OE1 GLN A  86       0.624  39.633  61.666  1.00 31.32           O
ATOM   1305  NE2 GLN A  86       0.124  39.126  59.519  1.00 27.27           N
ATOM   1306  H   GLN A  86       3.659  38.455  57.020  1.00 14.24           H
ATOM   1307  HA  GLN A  86       2.841  39.953  58.926  1.00 19.35           H
ATOM   1308  HB2 GLN A  86       2.024  37.742  58.540  1.00 23.54           H
ATOM   1309  HB3 GLN A  86       3.333  37.185  59.240  1.00 23.54           H
ATOM   1310  HG2 GLN A  86       1.633  37.096  60.765  1.00 25.66           H
ATOM   1311  HG3 GLN A  86       2.645  38.221  61.245  1.00 25.66           H
ATOM   1312 HE21 GLN A  86       0.312  38.665  58.819  1.00 32.75           H
ATOM   1313 HE22 GLN A  86      -0.533  39.682  59.505  1.00 32.75           H
ATOM   1314  N   PRO A  87       4.561  40.379  60.694  1.00 10.43           N
ATOM   1315  CA  PRO A  87       5.756  40.747  61.458  1.00  9.21           C
ATOM   1316  C   PRO A  87       5.998  39.905  62.702  1.00 13.22           C
ATOM   1317  O   PRO A  87       5.077  39.390  63.335  1.00 13.25           O
ATOM   1318  CB  PRO A  87       5.447  42.195  61.860  1.00 10.81           C
ATOM   1319  CG  PRO A  87       3.967  42.197  62.042  1.00 14.00           C
ATOM   1320  CD  PRO A  87       3.490  41.378  60.860  1.00 13.06           C
ATOM   1321  HA  PRO A  87       6.543  40.727  60.893  1.00 11.08           H
ATOM   1322  HB2 PRO A  87       5.899  42.413  62.690  1.00 13.00           H
ATOM   1323  HB3 PRO A  87       5.711  42.800  61.150  1.00 13.00           H
ATOM   1324  HG2 PRO A  87       3.733  41.770  62.881  1.00 16.82           H
ATOM   1325  HG3 PRO A  87       3.626  43.104  62.000  1.00 16.82           H
ATOM   1326  HD2 PRO A  87       2.648  40.942  61.067  1.00 15.70           H
ATOM   1327  HD3 PRO A  87       3.418  41.934  60.069  1.00 15.70           H
ATOM   1328  N   GLN A  88       7.274  39.776  63.044  1.00  9.98           N
ATOM   1329  CA  GLN A  88       7.643  39.331  64.384  1.00 15.30           C
ATOM   1330  C   GLN A  88       7.361  40.444  65.375  1.00 14.65           C
ATOM   1331  O   GLN A  88       7.596  41.613  65.084  1.00 15.50           O
ATOM   1332  CB  GLN A  88       9.125  39.000  64.477  1.00 17.43           C
ATOM   1333  CG  GLN A  88       9.670  38.085  63.491  1.00 22.45           C
ATOM   1334  CD  GLN A  88      11.147  38.010  63.662  1.00 25.21           C
ATOM   1335  OE1 GLN A  88      11.653  37.808  64.782  1.00 16.48           O
ATOM   1336  NE2 GLN A  88      11.862  38.237  62.573  1.00 28.05           N
ATOM   1337  H   GLN A  88       7.940  39.938  62.525  1.00 12.00           H
ATOM   1338  HA  GLN A  88       7.126  38.548  64.630  1.00 18.39           H
ATOM   1339  HB2 GLN A  88       9.623  39.829  64.401  1.00 20.95           H
ATOM   1340  HB3 GLN A  88       9.291  38.608  65.349  1.00 20.95           H
ATOM   1341  HG2 GLN A  88       9.297  37.199  63.623  1.00 26.97           H
ATOM   1342  HG3 GLN A  88       9.476  38.411  62.598  1.00 26.97           H
ATOM   1343 HE21 GLN A  88      11.469  38.414  61.829  1.00 33.69           H
ATOM   1344 HE22 GLN A  88      12.721  38.208  62.609  1.00 33.69           H
ATOM   1345  N   GLU A  89       6.848  40.089  66.542  1.00 10.96           N
ATOM   1346  CA  GLU A  89       6.586  41.053  67.593  1.00 12.43           C
ATOM   1347  C   GLU A  89       7.560  40.756  68.718  1.00 18.91           C
ATOM   1348  O   GLU A  89       7.579  39.635  69.239  1.00 12.11           O
ATOM   1349  CB  GLU A  89       5.145  40.970  68.081  1.00 21.90           C
ATOM   1350  CG  GLU A  89       4.132  40.969  66.943  1.00 29.23           C
ATOM   1351  CD  GLU A  89       2.726  41.253  67.418  1.00 35.96           C
ATOM   1352  OE1 GLU A  89       2.367  40.815  68.537  1.00 37.61           O
ATOM   1353  OE2 GLU A  89       1.989  41.925  66.669  1.00 38.85           O1-
ATOM   1354  H   GLU A  89       6.640  39.282  66.751  1.00 13.17           H
ATOM   1355  HA  GLU A  89       6.753  41.950  67.265  1.00 14.94           H
ATOM   1356  HB2 GLU A  89       5.029  40.150  68.586  1.00 26.31           H
ATOM   1357  HB3 GLU A  89       4.959  41.736  68.646  1.00 26.31           H
ATOM   1358  HG2 GLU A  89       4.377  41.653  66.300  1.00 35.10           H
ATOM   1359  HG3 GLU A  89       4.135  40.097  66.517  1.00 35.10           H
ATOM   1360  N   ILE A  90       8.382  41.739  69.061  1.00 10.60           N
ATOM   1361  CA  ILE A  90       9.403  41.562  70.092  1.00 15.36           C
ATOM   1362  C   ILE A  90       9.156  42.593  71.199  1.00 12.95           C
ATOM   1363  O   ILE A  90       9.270  43.812  70.968  1.00 11.75           O
ATOM   1364  CB  ILE A  90      10.838  41.672  69.520  1.00  9.13           C
ATOM   1365  CG1 ILE A  90      11.072  40.722  68.334  1.00 15.96           C
ATOM   1366  CG2 ILE A  90      11.844  41.283  70.601  1.00 12.90           C
ATOM   1367  CD1 ILE A  90      10.865  41.324  66.953  1.00 17.01           C
ATOM   1368  H   ILE A  90       8.371  42.524  68.710  1.00 12.75           H
ATOM   1369  HA  ILE A  90       9.306  40.679  70.481  1.00 18.45           H
ATOM   1370  HB  ILE A  90      11.004  42.585  69.239  1.00 10.98           H
ATOM   1371 HG12 ILE A  90      11.986  40.400  68.376  1.00 19.18           H
ATOM   1372 HG13 ILE A  90      10.462  39.972  68.418  1.00 19.18           H
ATOM   1373 HG21 ILE A  90      12.740  41.353  70.238  1.00 15.50           H
ATOM   1374 HG22 ILE A  90      11.744  41.884  71.356  1.00 15.50           H
ATOM   1375 HG23 ILE A  90      11.670  40.370  70.880  1.00 15.50           H
ATOM   1376 HD11 ILE A  90      11.037  40.644  66.283  1.00 20.44           H
ATOM   1377 HD12 ILE A  90       9.950  41.637  66.879  1.00 20.44           H
ATOM   1378 HD13 ILE A  90      11.479  42.066  66.837  1.00 20.44           H
ATOM   1379  N   PRO A  91       8.795  42.175  72.408  1.00 11.89           N
ATOM   1380  CA  PRO A  91       8.651  43.144  73.506  1.00 11.86           C
ATOM   1381  C   PRO A  91       9.976  43.800  73.866  1.00  8.15           C
ATOM   1382  O   PRO A  91      11.042  43.189  73.776  1.00 10.93           O
ATOM   1383  CB  PRO A  91       8.130  42.295  74.678  1.00 18.10           C
ATOM   1384  CG  PRO A  91       8.061  40.924  74.221  1.00 16.79           C
ATOM   1385  CD  PRO A  91       8.656  40.783  72.862  1.00 18.82           C
ATOM   1386  HA  PRO A  91       7.999  43.825  73.279  1.00 14.26           H
ATOM   1387  HB2 PRO A  91       8.744  42.369  75.425  1.00 21.75           H
ATOM   1388  HB3 PRO A  91       7.249  42.609  74.934  1.00 21.75           H
ATOM   1389  HG2 PRO A  91       8.546  40.365  74.847  1.00 20.17           H
ATOM   1390  HG3 PRO A  91       7.130  40.653  74.197  1.00 20.17           H
ATOM   1391  HD2 PRO A  91       9.526  40.357  72.915  1.00 22.61           H
ATOM   1392  HD3 PRO A  91       8.055  40.295  72.278  1.00 22.61           H
ATOM   1393  N   PHE A  92       9.898  45.062  74.275  1.00  8.52           N
ATOM   1394  CA  PHE A  92      11.032  45.758  74.874  1.00 13.15           C
ATOM   1395  C   PHE A  92      10.506  46.615  76.023  1.00 13.47           C
ATOM   1396  O   PHE A  92       9.299  46.835  76.149  1.00 12.52           O
ATOM   1397  CB  PHE A  92      11.812  46.574  73.832  1.00  8.13           C
ATOM   1398  CG  PHE A  92      11.018  47.661  73.163  1.00  8.28           C
ATOM   1399  CD1 PHE A  92      10.726  48.841  73.816  1.00 11.46           C
ATOM   1400  CD2 PHE A  92      10.583  47.515  71.858  1.00  8.74           C
ATOM   1401  CE1 PHE A  92       9.996  49.850  73.177  1.00 11.17           C
ATOM   1402  CE2 PHE A  92       9.847  48.504  71.235  1.00 14.01           C
ATOM   1403  CZ  PHE A  92       9.567  49.672  71.896  1.00 14.82           C
ATOM   1404  H   PHE A  92       9.188  45.544  74.217  1.00 10.25           H
ATOM   1405  HA  PHE A  92      11.639  45.100  75.248  1.00 15.80           H
ATOM   1406  HB2 PHE A  92      12.570  46.991  74.270  1.00  9.78           H
ATOM   1407  HB3 PHE A  92      12.126  45.972  73.139  1.00  9.78           H
ATOM   1408  HD1 PHE A  92      11.016  48.966  74.691  1.00 13.78           H
ATOM   1409  HD2 PHE A  92      10.767  46.726  71.401  1.00 10.51           H
ATOM   1410  HE1 PHE A  92       9.798  50.639  73.628  1.00 13.43           H
ATOM   1411  HE2 PHE A  92       9.561  48.387  70.358  1.00 16.84           H
ATOM   1412  HZ  PHE A  92       9.079  50.340  71.472  1.00 17.81           H
ATOM   1413  N   PHE A  93      11.416  47.053  76.901  1.00 12.23           N
ATOM   1414  CA  PHE A  93      11.037  47.753  78.120  1.00 11.55           C
ATOM   1415  C   PHE A  93      12.134  48.746  78.502  1.00 10.02           C
ATOM   1416  O   PHE A  93      13.128  48.915  77.790  1.00  8.37           O
ATOM   1417  CB  PHE A  93      10.716  46.731  79.231  1.00 16.26           C
ATOM   1418  CG  PHE A  93      11.731  45.655  79.390  1.00 16.25           C
ATOM   1419  CD1 PHE A  93      11.652  44.485  78.637  1.00 19.83           C
ATOM   1420  CD2 PHE A  93      12.764  45.791  80.321  1.00 22.85           C
ATOM   1421  CE1 PHE A  93      12.602  43.483  78.800  1.00 24.20           C
ATOM   1422  CE2 PHE A  93      13.718  44.779  80.490  1.00 13.77           C
ATOM   1423  CZ  PHE A  93      13.635  43.634  79.736  1.00 16.92           C
ATOM   1424  H   PHE A  93      12.265  46.952  76.807  1.00 14.70           H
ATOM   1425  HA  PHE A  93      10.229  48.261  77.947  1.00 13.88           H
ATOM   1426  HB2 PHE A  93      10.652  47.202  80.076  1.00 19.54           H
ATOM   1427  HB3 PHE A  93       9.868  46.307  79.027  1.00 19.54           H
ATOM   1428  HD1 PHE A  93      10.969  44.380  78.015  1.00 23.82           H
ATOM   1429  HD2 PHE A  93      12.821  46.565  80.833  1.00 27.44           H
ATOM   1430  HE1 PHE A  93      12.547  42.706  78.291  1.00 29.07           H
ATOM   1431  HE2 PHE A  93      14.404  44.882  81.109  1.00 16.55           H
ATOM   1432  HZ  PHE A  93      14.268  42.961  79.842  1.00 20.33           H
ATOM   1433  N   GLN A  94      11.943  49.427  79.639  1.00 10.55           N
ATOM   1434  CA  GLN A  94      12.847  50.501  80.017  1.00 10.37           C
ATOM   1435  C   GLN A  94      14.271  49.966  80.153  1.00  8.66           C
ATOM   1436  O   GLN A  94      14.489  48.854  80.630  1.00 11.00           O
ATOM   1437  CB  GLN A  94      12.399  51.160  81.315  1.00 14.03           C
ATOM   1438  CG  GLN A  94      13.129  52.504  81.519  1.00 20.45           C
ATOM   1439  CD  GLN A  94      12.945  53.103  82.888  1.00 29.98           C
ATOM   1440  OE1 GLN A  94      12.586  52.414  83.846  1.00 34.61           O
ATOM   1441  NE2 GLN A  94      13.210  54.396  82.995  1.00 26.95           N
ATOM   1442  H   GLN A  94      11.304  49.285  80.197  1.00 12.68           H
ATOM   1443  HA  GLN A  94      12.845  51.176  79.320  1.00 12.46           H
ATOM   1444  HB2 GLN A  94      11.445  51.331  81.278  1.00 16.86           H
ATOM   1445  HB3 GLN A  94      12.611  50.579  82.062  1.00 16.86           H
ATOM   1446  HG2 GLN A  94      14.079  52.367  81.382  1.00 24.56           H
ATOM   1447  HG3 GLN A  94      12.793  53.143  80.870  1.00 24.56           H
ATOM   1448 HE21 GLN A  94      13.469  54.840  82.305  1.00 32.36           H
ATOM   1449 HE22 GLN A  94      13.122  54.791  83.753  1.00 32.36           H
ATOM   1450  N   ASN A  95      15.248  50.723  79.649  1.00  8.72           N
ATOM   1451  CA  ASN A  95      16.661  50.324  79.714  1.00  8.75           C
ATOM   1452  C   ASN A  95      16.989  49.091  78.860  1.00  9.43           C
ATOM   1453  O   ASN A  95      17.854  48.288  79.237  1.00 12.63           O
ATOM   1454  CB  ASN A  95      17.110  50.081  81.162  1.00  8.69           C
ATOM   1455  CG  ASN A  95      18.470  50.719  81.466  1.00 14.65           C
ATOM   1456  OD1 ASN A  95      19.095  51.312  80.583  1.00 13.99           O
ATOM   1457  ND2 ASN A  95      18.916  50.615  82.711  1.00 11.37           N
ATOM   1458  H   ASN A  95      15.120  51.479  79.261  1.00 10.49           H
ATOM   1459  HA  ASN A  95      17.194  51.057  79.370  1.00 10.53           H
ATOM   1460  HB2 ASN A  95      17.184  49.126  81.316  1.00 10.46           H
ATOM   1461  HB3 ASN A  95      16.455  50.466  81.766  1.00 10.46           H
ATOM   1462 HD21 ASN A  95      18.437  50.209  83.299  1.00 13.67           H
ATOM   1463  N   THR A  96      16.328  48.931  77.709  1.00  4.86           N
ATOM   1464  CA  THR A  96      16.760  47.989  76.686  1.00  7.53           C
ATOM   1465  C   THR A  96      17.289  48.763  75.483  1.00  6.37           C
ATOM   1466  O   THR A  96      17.082  49.964  75.362  1.00  6.96           O
ATOM   1467  CB  THR A  96      15.631  47.044  76.253  1.00  8.74           C
ATOM   1468  OG1 THR A  96      14.544  47.775  75.664  1.00  9.86           O
ATOM   1469  CG2 THR A  96      15.133  46.190  77.460  1.00 12.49           C
ATOM   1470  H   THR A  96      15.616  49.367  77.499  1.00  5.86           H
ATOM   1471  HA  THR A  96      17.484  47.449  77.039  1.00  9.06           H
ATOM   1472  HB  THR A  96      15.982  46.430  75.589  1.00 10.52           H
ATOM   1473  HG1 THR A  96      14.233  48.324  76.219  1.00 11.86           H
ATOM   1474 HG21 THR A  96      14.420  45.597  77.175  1.00 15.02           H
ATOM   1475 HG22 THR A  96      15.863  45.659  77.813  1.00 15.02           H
ATOM   1476 HG23 THR A  96      14.798  46.771  78.161  1.00 15.02           H
ATOM   1477  N   THR A  97      17.997  48.047  74.610  1.00  8.23           N
ATOM   1478  CA  THR A  97      18.501  48.573  73.351  1.00  3.75           C
ATOM   1479  C   THR A  97      18.151  47.605  72.235  1.00  8.88           C
ATOM   1480  O   THR A  97      18.026  46.385  72.452  1.00  8.03           O
ATOM   1481  CB  THR A  97      20.041  48.841  73.416  1.00  4.17           C
ATOM   1482  OG1 THR A  97      20.503  49.493  72.218  1.00  8.00           O
ATOM   1483  CG2 THR A  97      20.866  47.562  73.647  1.00  8.54           C
ATOM   1484  H   THR A  97      18.204  47.222  74.735  1.00  9.90           H
ATOM   1485  HA  THR A  97      18.060  49.416  73.164  1.00  4.53           H
ATOM   1486  HB  THR A  97      20.213  49.430  74.167  1.00  5.03           H
ATOM   1487  HG1 THR A  97      20.110  50.229  72.122  1.00  9.62           H
ATOM   1488 HG21 THR A  97      21.811  47.779  73.679  1.00 10.27           H
ATOM   1489 HG22 THR A  97      20.608  47.148  74.485  1.00 10.27           H
ATOM   1490 HG23 THR A  97      20.711  46.933  72.924  1.00 10.27           H
ATOM   1491  N   PHE A  98      17.986  48.161  71.026  1.00  8.57           N
ATOM   1492  CA  PHE A  98      17.868  47.313  69.842  1.00  9.63           C
ATOM   1493  C   PHE A  98      18.423  48.030  68.618  1.00  9.41           C
ATOM   1494  O   PHE A  98      18.349  49.252  68.508  1.00  8.37           O
ATOM   1495  CB  PHE A  98      16.413  46.831  69.590  1.00 10.37           C
ATOM   1496  CG  PHE A  98      15.319  47.868  69.826  1.00  6.40           C
ATOM   1497  CD1 PHE A  98      14.790  48.083  71.090  1.00  9.02           C
ATOM   1498  CD2 PHE A  98      14.745  48.531  68.755  1.00 10.68           C
ATOM   1499  CE1 PHE A  98      13.754  49.022  71.277  1.00  9.41           C
ATOM   1500  CE2 PHE A  98      13.711  49.447  68.944  1.00 12.16           C
ATOM   1501  CZ  PHE A  98      13.225  49.683  70.183  1.00  7.49           C
ATOM   1502  H   PHE A  98      17.941  49.005  70.871  1.00 10.31           H
ATOM   1503  HA  PHE A  98      18.411  46.521  69.982  1.00 11.58           H
ATOM   1504  HB2 PHE A  98      16.343  46.541  68.667  1.00 12.47           H
ATOM   1505  HB3 PHE A  98      16.233  46.082  70.179  1.00 12.47           H
ATOM   1506  HD1 PHE A  98      15.150  47.640  71.823  1.00 10.85           H
ATOM   1507  HD2 PHE A  98      15.071  48.381  67.897  1.00 12.84           H
ATOM   1508  HE1 PHE A  98      13.415  49.181  72.128  1.00 11.32           H
ATOM   1509  HE2 PHE A  98      13.355  49.901  68.214  1.00 14.61           H
ATOM   1510  HZ  PHE A  98      12.539  50.300  70.301  1.00  9.02           H
ATOM   1511  N   SER A  99      19.025  47.246  67.726  1.00  8.36           N
ATOM   1512  CA  SER A  99      19.632  47.724  66.486  1.00  8.68           C
ATOM   1513  C   SER A  99      18.884  47.118  65.306  1.00 15.92           C
ATOM   1514  O   SER A  99      18.659  45.904  65.276  1.00  9.72           O
ATOM   1515  CB  SER A  99      21.123  47.357  66.439  1.00 15.50           C
ATOM   1516  OG  SER A  99      21.640  47.456  65.119  1.00 13.88           O
ATOM   1517  H   SER A  99      19.097  46.394  67.823  1.00 10.06           H
ATOM   1518  HA  SER A  99      19.551  48.689  66.438  1.00 10.45           H
ATOM   1519  HB2 SER A  99      21.614  47.964  67.015  1.00 18.62           H
ATOM   1520  HB3 SER A  99      21.232  46.446  66.752  1.00 18.62           H
ATOM   1521  HG  SER A  99      22.455  47.252  65.113  1.00 16.68           H
ATOM   1522  N   ILE A 100      18.488  47.957  64.348  1.00 10.57           N
ATOM   1523  CA  ILE A 100      17.673  47.527  63.216  1.00  6.74           C
ATOM   1524  C   ILE A 100      18.598  47.181  62.050  1.00  8.04           C
ATOM   1525  O   ILE A 100      19.294  48.066  61.549  1.00  9.68           O
ATOM   1526  CB  ILE A 100      16.681  48.622  62.811  1.00  6.65           C
ATOM   1527  CG1 ILE A 100      15.850  49.084  64.023  1.00 10.39           C
ATOM   1528  CG2 ILE A 100      15.822  48.152  61.645  1.00 12.14           C
ATOM   1529  CD1 ILE A 100      14.904  48.074  64.620  1.00 11.80           C
ATOM   1530  H   ILE A 100      18.684  48.794  64.333  1.00 12.71           H
ATOM   1531  HA  ILE A 100      17.173  46.732  63.460  1.00  8.12           H
ATOM   1532  HB  ILE A 100      17.197  49.384  62.505  1.00  8.01           H
ATOM   1533 HG12 ILE A 100      16.463  49.352  64.726  1.00 12.50           H
ATOM   1534 HG13 ILE A 100      15.319  49.849  63.752  1.00 12.50           H
ATOM   1535 HG21 ILE A 100      15.203  48.858  61.405  1.00 14.59           H
ATOM   1536 HG22 ILE A 100      16.399  47.947  60.892  1.00 14.59           H
ATOM   1537 HG23 ILE A 100      15.333  47.359  61.914  1.00 14.59           H
ATOM   1538 HD11 ILE A 100      14.441  48.480  65.370  1.00 14.18           H
ATOM   1539 HD12 ILE A 100      14.264  47.804  63.943  1.00 14.18           H
ATOM   1540 HD13 ILE A 100      15.412  47.305  64.921  1.00 14.18           H
ATOM   1541  N   PRO A 101      18.617  45.942  61.575  1.00 10.86           N
ATOM   1542  CA  PRO A 101      19.476  45.620  60.434  1.00 15.55           C
ATOM   1543  C   PRO A 101      19.227  46.570  59.266  1.00 15.89           C
ATOM   1544  O   PRO A 101      18.082  46.955  58.981  1.00 14.46           O
ATOM   1545  CB  PRO A 101      19.091  44.181  60.096  1.00 19.01           C
ATOM   1546  CG  PRO A 101      18.467  43.635  61.337  1.00 18.65           C
ATOM   1547  CD  PRO A 101      17.878  44.782  62.083  1.00 12.89           C
ATOM   1548  HA  PRO A 101      20.410  45.656  60.690  1.00 18.68           H
ATOM   1549  HB2 PRO A 101      18.456  44.176  59.363  1.00 22.84           H
ATOM   1550  HB3 PRO A 101      19.887  43.677  59.864  1.00 22.84           H
ATOM   1551  HG2 PRO A 101      17.774  43.001  61.094  1.00 22.40           H
ATOM   1552  HG3 PRO A 101      19.148  43.200  61.873  1.00 22.40           H
ATOM   1553  HD2 PRO A 101      16.934  44.868  61.880  1.00 15.50           H
ATOM   1554  HD3 PRO A 101      18.028  44.678  63.036  1.00 15.50           H
ATOM   1555  N   VAL A 102      20.315  46.930  58.576  1.00 13.02           N
ATOM   1556  CA  VAL A 102      20.231  47.867  57.468  1.00 12.45           C
ATOM   1557  C   VAL A 102      19.181  47.387  56.487  1.00 14.56           C
ATOM   1558  O   VAL A 102      19.189  46.227  56.056  1.00  9.44           O
ATOM   1559  CB  VAL A 102      21.586  48.026  56.760  1.00 16.68           C
ATOM   1560  CG1 VAL A 102      21.428  48.860  55.504  1.00 18.15           C
ATOM   1561  CG2 VAL A 102      22.616  48.658  57.675  1.00 18.95           C
ATOM   1562  H   VAL A 102      21.110  46.642  58.735  1.00 15.65           H
ATOM   1563  HA  VAL A 102      19.960  48.735  57.804  1.00 14.97           H
ATOM   1564  HB  VAL A 102      21.912  47.150  56.500  1.00 20.04           H
ATOM   1565 HG11 VAL A 102      22.292  48.948  55.074  1.00 21.80           H
ATOM   1566 HG12 VAL A 102      20.804  48.416  54.908  1.00 21.80           H
ATOM   1567 HG13 VAL A 102      21.088  49.735  55.748  1.00 21.80           H
ATOM   1568 HG21 VAL A 102      23.455  48.742  57.195  1.00 22.77           H
ATOM   1569 HG22 VAL A 102      22.301  49.534  57.947  1.00 22.77           H
ATOM   1570 HG23 VAL A 102      22.736  48.092  58.454  1.00 22.77           H
ATOM   1571  N   ASN A 103      18.258  48.286  56.154  1.00 13.56           N
ATOM   1572  CA  ASN A 103      17.209  48.103  55.158  1.00 14.14           C
ATOM   1573  C   ASN A 103      16.100  47.142  55.561  1.00 14.33           C
ATOM   1574  O   ASN A 103      15.197  46.886  54.752  1.00 10.46           O
ATOM   1575  CB  ASN A 103      17.789  47.664  53.816  1.00 14.81           C
ATOM   1576  CG  ASN A 103      18.070  48.836  52.923  1.00 16.55           C
ATOM   1577  OD1 ASN A 103      17.400  49.863  53.026  1.00 14.63           O
ATOM   1578  ND2 ASN A 103      19.087  48.719  52.079  1.00 28.70           N
ATOM   1579  H   ASN A 103      18.221  49.063  56.520  1.00 16.30           H
ATOM   1580  HA  ASN A 103      16.790  48.966  55.013  1.00 16.99           H
ATOM   1581  HB2 ASN A 103      18.622  47.191  53.967  1.00 17.80           H
ATOM   1582  HB3 ASN A 103      17.152  47.086  53.366  1.00 17.80           H
ATOM   1583 HD21 ASN A 103      19.283  49.368  51.549  1.00 34.47           H
ATOM   1584 HD22 ASN A 103      19.550  47.995  52.062  1.00 34.47           H
ATOM   1585  N   ASP A 104      16.096  46.633  56.788  1.00  9.98           N
ATOM   1586  CA  ASP A 104      14.995  45.773  57.214  1.00 11.50           C
ATOM   1587  C   ASP A 104      13.726  46.605  57.439  1.00 10.48           C
ATOM   1588  O   ASP A 104      13.793  47.690  58.001  1.00  9.75           O
ATOM   1589  CB  ASP A 104      15.331  45.054  58.518  1.00 16.42           C
ATOM   1590  CG  ASP A 104      16.037  43.707  58.316  1.00 21.50           C
ATOM   1591  OD1 ASP A 104      16.449  43.348  57.190  1.00 17.77           O
ATOM   1592  OD2 ASP A 104      16.178  43.010  59.335  1.00 20.30           O1-
ATOM   1593  H   ASP A 104      16.703  46.766  57.382  1.00 12.00           H
ATOM   1594  HA  ASP A 104      14.815  45.109  56.529  1.00 13.83           H
ATOM   1595  HB2 ASP A 104      15.917  45.620  59.045  1.00 19.73           H
ATOM   1596  HB3 ASP A 104      14.509  44.888  59.005  1.00 19.73           H
ATOM   1597  N   PRO A 105      12.557  46.110  57.037  1.00  9.01           N
ATOM   1598  CA  PRO A 105      11.305  46.810  57.353  1.00  6.81           C
ATOM   1599  C   PRO A 105      10.900  46.598  58.803  1.00  7.43           C
ATOM   1600  O   PRO A 105      11.004  45.488  59.339  1.00  8.88           O
ATOM   1601  CB  PRO A 105      10.290  46.181  56.388  1.00 13.69           C
ATOM   1602  CG  PRO A 105      10.810  44.828  56.118  1.00 16.18           C
ATOM   1603  CD  PRO A 105      12.332  44.884  56.270  1.00 12.25           C
ATOM   1604  HA  PRO A 105      11.386  47.759  57.170  1.00  8.20           H
ATOM   1605  HB2 PRO A 105       9.419  46.136  56.813  1.00 16.46           H
ATOM   1606  HB3 PRO A 105      10.248  46.702  55.572  1.00 16.46           H
ATOM   1607  HG2 PRO A 105      10.430  44.206  56.758  1.00 19.44           H
ATOM   1608  HG3 PRO A 105      10.571  44.569  55.214  1.00 19.44           H
ATOM   1609  HD2 PRO A 105      12.650  44.113  56.765  1.00 14.73           H
ATOM   1610  HD3 PRO A 105      12.756  44.947  55.400  1.00 14.73           H
ATOM   1611  N   HIS A 106      10.428  47.672  59.436  1.00  6.84           N
ATOM   1612  CA  HIS A 106      10.135  47.646  60.862  1.00  8.39           C
ATOM   1613  C   HIS A 106       9.135  48.732  61.251  1.00 10.14           C
ATOM   1614  O   HIS A 106       8.887  49.687  60.506  1.00 11.75           O
ATOM   1615  CB  HIS A 106      11.424  47.792  61.687  1.00 10.52           C
ATOM   1616  CG  HIS A 106      12.176  49.059  61.425  1.00  5.07           C
ATOM   1617  ND1 HIS A 106      12.864  49.287  60.256  1.00  5.93           N
ATOM   1618  CD2 HIS A 106      12.342  50.172  62.180  1.00  9.82           C
ATOM   1619  CE1 HIS A 106      13.416  50.489  60.297  1.00  7.44           C
ATOM   1620  NE2 HIS A 106      13.137  51.034  61.462  1.00  7.00           N
ATOM   1621  H   HIS A 106      10.269  48.428  59.058  1.00  8.24           H
ATOM   1622  HA  HIS A 106       9.739  46.788  61.082  1.00 10.10           H
ATOM   1623  HB2 HIS A 106      12.013  47.050  61.478  1.00 12.66           H
ATOM   1624  HB3 HIS A 106      11.195  47.774  62.629  1.00 12.66           H
ATOM   1625  HD1 HIS A 106      12.915  48.739  59.594  1.00  7.15           H
ATOM   1626  HD2 HIS A 106      12.001  50.316  63.033  1.00 11.81           H
ATOM   1627  HE1 HIS A 106      13.940  50.870  59.630  1.00  8.95           H
ATOM   1628  N   GLN A 107       8.559  48.550  62.444  1.00  7.22           N
ATOM   1629  CA  GLN A 107       7.652  49.502  63.090  1.00  8.38           C
ATOM   1630  C   GLN A 107       7.844  49.452  64.613  1.00 10.63           C
ATOM   1631  O   GLN A 107       8.043  48.377  65.187  1.00 11.38           O
ATOM   1632  CB  GLN A 107       6.192  49.178  62.704  1.00  9.63           C
ATOM   1633  CG  GLN A 107       5.118  50.009  63.358  1.00  7.69           C
ATOM   1634  CD  GLN A 107       3.704  49.554  62.966  1.00 14.35           C
ATOM   1635  OE1 GLN A 107       3.232  48.481  63.351  1.00 11.39           O
ATOM   1636  NE2 GLN A 107       3.035  50.375  62.190  1.00  9.01           N
ATOM   1637  H   GLN A 107       8.688  47.845  62.920  1.00  8.69           H
ATOM   1638  HA  GLN A 107       7.856  50.399  62.785  1.00 10.08           H
ATOM   1639  HB2 GLN A 107       6.100  49.292  61.746  1.00 11.58           H
ATOM   1640  HB3 GLN A 107       6.017  48.251  62.934  1.00 11.58           H
ATOM   1641  HG2 GLN A 107       5.202  49.935  64.321  1.00  9.26           H
ATOM   1642  HG3 GLN A 107       5.223  50.934  63.084  1.00  9.26           H
ATOM   1643 HE21 GLN A 107       3.394  51.114  61.935  1.00 10.84           H
ATOM   1644 HE22 GLN A 107       2.238  50.175  61.938  1.00 10.84           H
ATOM   1645  N   VAL A 108       7.782  50.612  65.267  1.00  8.99           N
ATOM   1646  CA  VAL A 108       7.838  50.696  66.727  1.00  8.65           C
ATOM   1647  C   VAL A 108       6.465  51.088  67.265  1.00  9.45           C
ATOM   1648  O   VAL A 108       5.865  52.067  66.811  1.00 11.68           O
ATOM   1649  CB  VAL A 108       8.907  51.696  67.198  1.00 11.97           C
ATOM   1650  CG1 VAL A 108       8.962  51.699  68.738  1.00 14.34           C
ATOM   1651  CG2 VAL A 108      10.260  51.346  66.607  1.00  9.64           C
ATOM   1652  H   VAL A 108       7.706  51.377  64.881  1.00 10.81           H
ATOM   1653  HA  VAL A 108       8.063  49.824  67.086  1.00 10.41           H
ATOM   1654  HB  VAL A 108       8.666  52.587  66.900  1.00 14.39           H
ATOM   1655 HG11 VAL A 108       9.639  52.331  69.028  1.00 17.23           H
ATOM   1656 HG12 VAL A 108       8.095  51.960  69.084  1.00 17.23           H
ATOM   1657 HG13 VAL A 108       9.188  50.807  69.048  1.00 17.23           H
ATOM   1658 HG21 VAL A 108      10.916  51.990  66.919  1.00 11.59           H
ATOM   1659 HG22 VAL A 108      10.509  50.454  66.895  1.00 11.59           H
ATOM   1660 HG23 VAL A 108      10.199  51.378  65.640  1.00 11.59           H
ATOM   1661  N   TRP A 109       5.986  50.347  68.262  1.00 10.73           N
ATOM   1662  CA  TRP A 109       4.628  50.497  68.772  1.00 11.72           C
ATOM   1663  C   TRP A 109       4.680  50.685  70.281  1.00 10.86           C
ATOM   1664  O   TRP A 109       5.271  49.863  70.992  1.00 11.91           O
ATOM   1665  CB  TRP A 109       3.792  49.263  68.415  1.00  9.86           C
ATOM   1666  CG  TRP A 109       2.435  49.149  69.055  1.00 15.28           C
ATOM   1667  CD1 TRP A 109       1.579  50.146  69.413  1.00 12.74           C
ATOM   1668  CD2 TRP A 109       1.781  47.919  69.383  1.00 16.14           C
ATOM   1669  NE1 TRP A 109       0.416  49.604  69.952  1.00 13.80           N
ATOM   1670  CE2 TRP A 109       0.530  48.238  69.940  1.00 13.73           C
ATOM   1671  CE3 TRP A 109       2.150  46.574  69.265  1.00 14.37           C
ATOM   1672  CZ2 TRP A 109      -0.352  47.266  70.372  1.00 17.54           C
ATOM   1673  CZ3 TRP A 109       1.285  45.619  69.681  1.00 19.55           C
ATOM   1674  CH2 TRP A 109       0.030  45.960  70.224  1.00 21.92           C
ATOM   1675  H   TRP A 109       6.439  49.738  68.666  1.00 12.91           H
ATOM   1676  HA  TRP A 109       4.214  51.279  68.375  1.00 14.09           H
ATOM   1677  HB2 TRP A 109       3.657  49.258  67.455  1.00 11.86           H
ATOM   1678  HB3 TRP A 109       4.296  48.474  68.670  1.00 11.86           H
ATOM   1679  HD1 TRP A 109       1.744  51.055  69.304  1.00 15.32           H
ATOM   1680  HE1 TRP A 109      -0.258  50.050  70.244  1.00 16.59           H
ATOM   1681  HE3 TRP A 109       2.969  46.340  68.893  1.00 17.27           H
ATOM   1682  HZ2 TRP A 109      -1.177  47.490  70.738  1.00 21.08           H
ATOM   1683  HZ3 TRP A 109       1.519  44.722  69.599  1.00 23.49           H
ATOM   1684  HH2 TRP A 109      -0.539  45.284  70.514  1.00 26.33           H
ATOM   1685  N   ASN A 110       4.090  51.776  70.766  1.00  9.14           N
ATOM   1686  CA  ASN A 110       3.924  51.946  72.206  1.00  8.08           C
ATOM   1687  C   ASN A 110       2.693  51.151  72.616  1.00 10.12           C
ATOM   1688  O   ASN A 110       1.570  51.657  72.657  1.00 10.63           O
ATOM   1689  CB  ASN A 110       3.766  53.394  72.631  1.00  7.65           C
ATOM   1690  CG  ASN A 110       3.703  53.495  74.131  1.00  9.73           C
ATOM   1691  OD1 ASN A 110       3.663  52.463  74.804  1.00 10.86           O
ATOM   1692  ND2 ASN A 110       3.709  54.705  74.677  1.00 10.30           N
ATOM   1693  H   ASN A 110       3.782  52.422  70.290  1.00 11.00           H
ATOM   1694  HA  ASN A 110       4.694  51.576  72.664  1.00  9.73           H
ATOM   1695  HB2 ASN A 110       4.527  53.908  72.320  1.00  9.21           H
ATOM   1696  HB3 ASN A 110       2.942  53.751  72.264  1.00  9.21           H
ATOM   1697 HD21 ASN A 110       3.674  54.791  75.532  1.00 12.39           H
ATOM   1698 HD22 ASN A 110       3.748  55.402  74.175  1.00 12.39           H
ATOM   1699  N   SER A 111       2.914  49.886  72.911  1.00 15.30           N
ATOM   1700  CA  SER A 111       1.812  49.007  73.271  1.00 14.23           C
ATOM   1701  C   SER A 111       1.380  49.173  74.720  1.00 22.28           C
ATOM   1702  O   SER A 111       0.472  48.466  75.180  1.00 13.41           O
ATOM   1703  CB  SER A 111       2.223  47.563  72.975  1.00  9.20           C
ATOM   1704  OG  SER A 111       3.532  47.306  73.424  1.00 14.89           O
ATOM   1705  H   SER A 111       3.687  49.509  72.912  1.00 18.39           H
ATOM   1706  HA  SER A 111       1.050  49.218  72.710  1.00 17.10           H
ATOM   1707  HB2 SER A 111       1.611  46.963  73.429  1.00 11.07           H
ATOM   1708  HB3 SER A 111       2.183  47.414  72.017  1.00 11.07           H
ATOM   1709  HG  SER A 111       3.581  47.431  74.253  1.00 17.89           H
ATOM   1710  N   ASP A 112       1.995  50.094  75.445  1.00 10.68           N
ATOM   1711  CA  ASP A 112       1.547  50.418  76.785  1.00 21.01           C
ATOM   1712  C   ASP A 112       0.372  51.377  76.713  1.00 20.01           C
ATOM   1713  O   ASP A 112       0.323  52.267  75.858  1.00 18.80           O
ATOM   1714  CB  ASP A 112       2.687  51.038  77.580  1.00 21.52           C
ATOM   1715  CG  ASP A 112       2.510  50.886  79.077  1.00 25.66           C
ATOM   1716  OD1 ASP A 112       2.758  49.770  79.574  1.00 31.91           O
ATOM   1717  OD2 ASP A 112       2.130  51.874  79.743  1.00 17.29           O1-
ATOM   1718  H   ASP A 112       2.677  50.547  75.182  1.00 12.85           H
ATOM   1719  HA  ASP A 112       1.259  49.609  77.237  1.00 25.24           H
ATOM   1720  HB2 ASP A 112       3.519  50.605  77.330  1.00 25.85           H
ATOM   1721  HB3 ASP A 112       2.733  51.986  77.378  1.00 25.85           H
ATOM   1722  N   GLU A 113      -0.590  51.187  77.601  1.00 13.72           N
ATOM   1723  CA  GLU A 113      -1.706  52.112  77.691  1.00 15.90           C
ATOM   1724  C   GLU A 113      -1.489  53.155  78.755  1.00 20.24           C
ATOM   1725  O   GLU A 113      -2.211  54.149  78.763  1.00 13.49           O
ATOM   1726  CB  GLU A 113      -3.033  51.389  78.015  1.00 23.60           C
ATOM   1727  CG  GLU A 113      -3.538  50.392  76.952  1.00 22.71           C
ATOM   1728  CD  GLU A 113      -4.815  49.653  77.406  1.00 28.47           C
ATOM   1729  OE1 GLU A 113      -4.716  48.829  78.337  1.00 17.24           O
ATOM   1730  OE2 GLU A 113      -5.907  49.916  76.850  1.00 32.97           O1-
ATOM   1731  H   GLU A 113      -0.621  50.534  78.160  1.00 16.49           H
ATOM   1732  HA  GLU A 113      -1.810  52.566  76.840  1.00 19.10           H
ATOM   1733  HB2 GLU A 113      -2.917  50.896  78.843  1.00 28.35           H
ATOM   1734  HB3 GLU A 113      -3.724  52.060  78.134  1.00 28.35           H
ATOM   1735  HG2 GLU A 113      -3.742  50.874  76.136  1.00 27.27           H
ATOM   1736  HG3 GLU A 113      -2.849  49.730  76.786  1.00 27.27           H
ATOM   1737  N   HIS A 114      -0.515  52.934  79.636  1.00 20.48           N
ATOM   1738  CA  HIS A 114      -0.371  53.683  80.872  1.00 23.36           C
ATOM   1739  C   HIS A 114       0.629  54.828  80.775  1.00 20.72           C
ATOM   1740  O   HIS A 114       0.448  55.834  81.457  1.00 19.56           O
ATOM   1741  CB  HIS A 114       0.048  52.711  81.989  1.00 19.74           C
ATOM   1742  CG  HIS A 114      -0.080  53.260  83.377  1.00 21.96           C
ATOM   1743  ND1 HIS A 114      -1.295  53.547  83.957  1.00 17.88           N
ATOM   1744  CD2 HIS A 114       0.858  53.564  84.303  1.00 21.88           C
ATOM   1745  CE1 HIS A 114      -1.102  53.994  85.185  1.00 16.10           C
ATOM   1746  NE2 HIS A 114       0.197  54.016  85.419  1.00 21.09           N
ATOM   1747  H   HIS A 114       0.092  52.333  79.532  1.00 24.60           H
ATOM   1748  HA  HIS A 114      -1.232  54.059  81.112  1.00 28.06           H
ATOM   1749  HB2 HIS A 114       0.977  52.467  81.854  1.00 23.71           H
ATOM   1750  HB3 HIS A 114      -0.509  51.918  81.934  1.00 23.71           H
ATOM   1751  HD2 HIS A 114       1.779  53.474  84.206  1.00 26.28           H
ATOM   1752  HE1 HIS A 114      -1.767  54.259  85.778  1.00 19.34           H
ATOM   1753  HE2 HIS A 114       0.569  54.278  86.148  1.00 25.33           H
ATOM   1754  N   GLU A 115       1.687  54.722  79.968  1.00 15.88           N
ATOM   1755  CA  GLU A 115       2.734  55.742  80.015  1.00 16.44           C
ATOM   1756  C   GLU A 115       3.394  55.917  78.645  1.00 12.64           C
ATOM   1757  O   GLU A 115       3.358  55.038  77.781  1.00 10.87           O
ATOM   1758  CB  GLU A 115       3.781  55.422  81.093  1.00 24.44           C
ATOM   1759  CG  GLU A 115       4.661  54.250  80.823  1.00 23.01           C
ATOM   1760  CD  GLU A 115       5.548  53.891  82.025  1.00 32.21           C
ATOM   1761  OE1 GLU A 115       6.419  54.709  82.421  1.00 27.79           O
ATOM   1762  OE2 GLU A 115       5.349  52.789  82.574  1.00 31.35           O1-
ATOM   1763  H   GLU A 115       1.819  54.089  79.402  1.00 19.08           H
ATOM   1764  HA  GLU A 115       2.325  56.589  80.251  1.00 19.76           H
ATOM   1765  HB2 GLU A 115       4.355  56.196  81.199  1.00 29.36           H
ATOM   1766  HB3 GLU A 115       3.317  55.248  81.927  1.00 29.36           H
ATOM   1767  HG2 GLU A 115       4.109  53.480  80.616  1.00 27.63           H
ATOM   1768  HG3 GLU A 115       5.241  54.455  80.072  1.00 27.63           H
ATOM   1769  N   ASP A 116       3.946  57.104  78.458  1.00 13.76           N
ATOM   1770  CA  ASP A 116       4.661  57.458  77.245  1.00 14.83           C
ATOM   1771  C   ASP A 116       5.917  56.624  77.093  1.00 12.65           C
ATOM   1772  O   ASP A 116       6.565  56.254  78.077  1.00 12.03           O
ATOM   1773  CB  ASP A 116       5.064  58.929  77.287  1.00 12.33           C
ATOM   1774  CG  ASP A 116       3.874  59.863  77.159  1.00 16.94           C
ATOM   1775  OD1 ASP A 116       2.864  59.500  76.527  1.00 17.37           O
ATOM   1776  OD2 ASP A 116       3.981  60.979  77.652  1.00 17.54           O1-
ATOM   1777  H   ASP A 116       3.919  57.740  79.037  1.00 16.54           H
ATOM   1778  HA  ASP A 116       4.092  57.312  76.473  1.00 17.83           H
ATOM   1779  HB2 ASP A 116       5.501  59.113  78.133  1.00 14.82           H
ATOM   1780  HB3 ASP A 116       5.670  59.112  76.553  1.00 14.82           H
ATOM   1781  N   LEU A 117       6.291  56.392  75.835  1.00 12.31           N
ATOM   1782  CA  LEU A 117       7.531  55.711  75.479  1.00 10.08           C
ATOM   1783  C   LEU A 117       8.531  56.749  74.974  1.00  9.45           C
ATOM   1784  O   LEU A 117       8.241  57.470  74.012  1.00  8.04           O
ATOM   1785  CB  LEU A 117       7.254  54.659  74.400  1.00 10.28           C
ATOM   1786  CG  LEU A 117       8.406  54.090  73.578  1.00  7.06           C
ATOM   1787  CD1 LEU A 117       9.357  53.378  74.538  1.00  7.72           C
ATOM   1788  CD2 LEU A 117       7.926  53.158  72.432  1.00  9.38           C
ATOM   1789  H   LEU A 117       5.826  56.627  75.152  1.00 14.80           H
ATOM   1790  HA  LEU A 117       7.902  55.271  76.259  1.00 12.12           H
ATOM   1791  HB2 LEU A 117       6.826  53.904  74.833  1.00 12.36           H
ATOM   1792  HB3 LEU A 117       6.631  55.048  73.767  1.00 12.36           H
ATOM   1793  HG  LEU A 117       8.892  54.826  73.174  1.00  8.50           H
ATOM   1794 HD11 LEU A 117      10.097  53.009  74.032  1.00  9.29           H
ATOM   1795 HD12 LEU A 117       9.686  54.019  75.187  1.00  9.29           H
ATOM   1796 HD13 LEU A 117       8.875  52.667  74.988  1.00  9.29           H
ATOM   1797 HD21 LEU A 117       8.699  52.829  71.948  1.00 11.28           H
ATOM   1798 HD22 LEU A 117       7.434  52.415  72.814  1.00 11.28           H
ATOM   1799 HD23 LEU A 117       7.351  53.663  71.835  1.00 11.28           H
ATOM   1800  N   GLN A 118       9.704  56.834  75.617  1.00  9.41           N
ATOM   1801  CA  GLN A 118      10.769  57.744  75.198  1.00  6.88           C
ATOM   1802  C   GLN A 118      12.030  56.979  74.826  1.00  8.56           C
ATOM   1803  O   GLN A 118      12.502  56.153  75.612  1.00  9.09           O
ATOM   1804  CB  GLN A 118      11.105  58.741  76.301  1.00  9.13           C
ATOM   1805  CG  GLN A 118      11.982  59.854  75.801  1.00 11.71           C
ATOM   1806  CD  GLN A 118      12.260  60.880  76.840  1.00 11.13           C
ATOM   1807  OE1 GLN A 118      12.690  60.551  77.947  1.00 11.78           O
ATOM   1808  NE2 GLN A 118      12.035  62.143  76.496  1.00 12.35           N
ATOM   1809  H   GLN A 118       9.905  56.365  76.309  1.00 11.32           H
ATOM   1810  HA  GLN A 118      10.475  58.241  74.419  1.00  8.28           H
ATOM   1811  HB2 GLN A 118      10.284  59.131  76.640  1.00 10.98           H
ATOM   1812  HB3 GLN A 118      11.577  58.281  77.014  1.00 10.98           H
ATOM   1813  HG2 GLN A 118      12.830  59.483  75.512  1.00 14.07           H
ATOM   1814  HG3 GLN A 118      11.541  60.293  75.056  1.00 14.07           H
ATOM   1815 HE21 GLN A 118      11.744  62.329  75.708  1.00 14.84           H
ATOM   1816 HE22 GLN A 118      12.180  62.775  77.061  1.00 14.84           H
ATOM   1817  N   VAL A 119      12.588  57.291  73.642  1.00  7.55           N
ATOM   1818  CA  VAL A 119      13.740  56.603  73.059  1.00  8.92           C
ATOM   1819  C   VAL A 119      14.754  57.623  72.547  1.00  8.98           C
ATOM   1820  O   VAL A 119      14.390  58.692  72.034  1.00  9.54           O
ATOM   1821  CB  VAL A 119      13.367  55.640  71.902  1.00 10.37           C
ATOM   1822  CG1 VAL A 119      12.604  54.416  72.413  1.00  7.62           C
ATOM   1823  CG2 VAL A 119      12.613  56.365  70.783  1.00  9.82           C
ATOM   1824  H   VAL A 119      12.296  57.927  73.143  1.00  9.08           H
ATOM   1825  HA  VAL A 119      14.173  56.078  73.752  1.00 10.72           H
ATOM   1826  HB  VAL A 119      14.193  55.312  71.514  1.00 12.47           H
ATOM   1827 HG11 VAL A 119      12.390  53.842  71.661  1.00  9.17           H
ATOM   1828 HG12 VAL A 119      13.163  53.939  73.046  1.00  9.17           H
ATOM   1829 HG13 VAL A 119      11.789  54.712  72.847  1.00  9.17           H
ATOM   1830 HG21 VAL A 119      12.400  55.729  70.082  1.00 11.81           H
ATOM   1831 HG22 VAL A 119      11.797  56.744  71.146  1.00 11.81           H
ATOM   1832 HG23 VAL A 119      13.177  57.071  70.428  1.00 11.81           H
ATOM   1833  N   LEU A 120      16.034  57.283  72.681  1.00  8.35           N
ATOM   1834  CA  LEU A 120      17.108  57.961  71.965  1.00  8.73           C
ATOM   1835  C   LEU A 120      17.449  57.072  70.780  1.00 11.61           C
ATOM   1836  O   LEU A 120      17.617  55.849  70.944  1.00  9.89           O
ATOM   1837  CB  LEU A 120      18.340  58.180  72.856  1.00 10.06           C
ATOM   1838  CG  LEU A 120      19.418  59.146  72.352  1.00 12.15           C
ATOM   1839  CD1 LEU A 120      18.915  60.584  72.479  1.00 10.06           C
ATOM   1840  CD2 LEU A 120      20.761  59.011  73.097  1.00 16.57           C
ATOM   1841  H   LEU A 120      16.310  56.649  73.192  1.00 10.04           H
ATOM   1842  HA  LEU A 120      16.798  58.819  71.637  1.00 10.50           H
ATOM   1843  HB2 LEU A 120      18.034  58.519  73.712  1.00 12.10           H
ATOM   1844  HB3 LEU A 120      18.770  57.321  72.990  1.00 12.10           H
ATOM   1845  HG  LEU A 120      19.580  58.970  71.412  1.00 14.61           H
ATOM   1846 HD11 LEU A 120      19.602  61.188  72.157  1.00 12.09           H
ATOM   1847 HD12 LEU A 120      18.110  60.685  71.946  1.00 12.09           H
ATOM   1848 HD13 LEU A 120      18.720  60.769  73.411  1.00 12.09           H
ATOM   1849 HD21 LEU A 120      21.392  59.648  72.728  1.00 19.91           H
ATOM   1850 HD22 LEU A 120      20.619  59.193  74.039  1.00 19.91           H
ATOM   1851 HD23 LEU A 120      21.096  58.108  72.981  1.00 19.91           H
ATOM   1852  N   VAL A 121      17.506  57.671  69.599  1.00  9.36           N
ATOM   1853  CA  VAL A 121      17.686  56.952  68.344  1.00  8.31           C
ATOM   1854  C   VAL A 121      18.922  57.499  67.629  1.00 11.26           C
ATOM   1855  O   VAL A 121      19.060  58.717  67.478  1.00  6.74           O
ATOM   1856  CB  VAL A 121      16.440  57.107  67.460  1.00  9.58           C
ATOM   1857  CG1 VAL A 121      16.488  56.173  66.251  1.00  5.98           C
ATOM   1858  CG2 VAL A 121      15.189  56.860  68.268  1.00 12.18           C
ATOM   1859  H   VAL A 121      17.441  58.522  69.495  1.00 11.25           H
ATOM   1860  HA  VAL A 121      17.823  56.009  68.525  1.00 10.00           H
ATOM   1861  HB  VAL A 121      16.404  58.018  67.129  1.00 11.52           H
ATOM   1862 HG11 VAL A 121      15.686  56.302  65.721  1.00  7.20           H
ATOM   1863 HG12 VAL A 121      17.273  56.383  65.721  1.00  7.20           H
ATOM   1864 HG13 VAL A 121      16.535  55.256  66.563  1.00  7.20           H
ATOM   1865 HG21 VAL A 121      14.416  56.962  67.692  1.00 14.65           H
ATOM   1866 HG22 VAL A 121      15.218  55.959  68.626  1.00 14.65           H
ATOM   1867 HG23 VAL A 121      15.149  57.503  68.993  1.00 14.65           H
ATOM   1868  N   ILE A 122      19.793  56.598  67.153  1.00  8.71           N
ATOM   1869  CA  ILE A 122      21.018  56.958  66.438  1.00  6.66           C
ATOM   1870  C   ILE A 122      20.945  56.355  65.032  1.00 10.37           C
ATOM   1871  O   ILE A 122      20.672  55.160  64.893  1.00  9.81           O
ATOM   1872  CB  ILE A 122      22.280  56.435  67.149  1.00  8.82           C
ATOM   1873  CG1 ILE A 122      22.364  56.955  68.578  1.00 16.07           C
ATOM   1874  CG2 ILE A 122      23.553  56.852  66.361  1.00 14.07           C
ATOM   1875  CD1 ILE A 122      21.877  55.987  69.577  1.00 20.58           C
ATOM   1876  H   ILE A 122      19.688  55.748  67.237  1.00 10.48           H
ATOM   1877  HA  ILE A 122      21.081  57.922  66.361  1.00  8.02           H
ATOM   1878  HB  ILE A 122      22.238  55.466  67.176  1.00 10.60           H
ATOM   1879 HG12 ILE A 122      23.290  57.157  68.786  1.00 19.31           H
ATOM   1880 HG13 ILE A 122      21.825  57.758  68.653  1.00 19.31           H
ATOM   1881 HG21 ILE A 122      24.335  56.514  66.824  1.00 16.91           H
ATOM   1882 HG22 ILE A 122      23.508  56.475  65.468  1.00 16.91           H
ATOM   1883 HG23 ILE A 122      23.590  57.820  66.310  1.00 16.91           H
ATOM   1884 HD11 ILE A 122      21.958  56.379  70.461  1.00 24.73           H
ATOM   1885 HD12 ILE A 122      20.948  55.781  69.389  1.00 24.73           H
ATOM   1886 HD13 ILE A 122      22.413  55.180  69.521  1.00 24.73           H
ATOM   1887  N   ILE A 123      21.202  57.169  63.998  1.00  6.00           N
ATOM   1888  CA  ILE A 123      21.343  56.667  62.624  1.00  5.96           C
ATOM   1889  C   ILE A 123      22.719  56.993  62.053  1.00  6.08           C
ATOM   1890  O   ILE A 123      23.313  58.030  62.365  1.00  7.03           O
ATOM   1891  CB  ILE A 123      20.256  57.225  61.685  1.00  9.49           C
ATOM   1892  CG1 ILE A 123      20.287  58.756  61.626  1.00 10.35           C
ATOM   1893  CG2 ILE A 123      18.876  56.732  62.131  1.00 10.70           C
ATOM   1894  CD1 ILE A 123      19.687  59.307  60.362  1.00 10.45           C
ATOM   1895  H   ILE A 123      21.300  58.021  64.067  1.00  7.23           H
ATOM   1896  HA  ILE A 123      21.252  55.701  62.637  1.00  7.18           H
ATOM   1897  HB  ILE A 123      20.424  56.885  60.793  1.00 11.41           H
ATOM   1898 HG12 ILE A 123      19.784  59.111  62.375  1.00 12.44           H
ATOM   1899 HG13 ILE A 123      21.209  59.054  61.674  1.00 12.44           H
ATOM   1900 HG21 ILE A 123      18.204  57.092  61.531  1.00 12.87           H
ATOM   1901 HG22 ILE A 123      18.863  55.763  62.101  1.00 12.87           H
ATOM   1902 HG23 ILE A 123      18.710  57.038  63.036  1.00 12.87           H
ATOM   1903 HD11 ILE A 123      19.737  60.275  60.386  1.00 12.57           H
ATOM   1904 HD12 ILE A 123      20.186  58.968  59.603  1.00 12.57           H
ATOM   1905 HD13 ILE A 123      18.761  59.025  60.304  1.00 12.57           H
ATOM   1906  N   SER A 124      23.190  56.130  61.144  1.00  9.86           N
ATOM   1907  CA  SER A 124      24.362  56.415  60.328  1.00  7.43           C
ATOM   1908  C   SER A 124      23.960  57.066  59.001  1.00  9.81           C
ATOM   1909  O   SER A 124      22.795  57.068  58.616  1.00  9.04           O
ATOM   1910  CB  SER A 124      25.179  55.146  60.056  1.00  7.84           C
ATOM   1911  OG  SER A 124      24.478  54.228  59.263  1.00  6.69           O
ATOM   1912  H   SER A 124      22.837  55.363  60.984  1.00 11.86           H
ATOM   1913  HA  SER A 124      24.931  57.039  60.805  1.00  8.94           H
ATOM   1914  HB2 SER A 124      25.997  55.394  59.597  1.00  9.43           H
ATOM   1915  HB3 SER A 124      25.394  54.725  60.903  1.00  9.43           H
ATOM   1916  HG  SER A 124      24.948  53.545  59.131  1.00  8.06           H
ATOM   1917  N   ARG A 125      24.949  57.655  58.319  1.00  9.16           N
ATOM   1918  CA  ARG A 125      24.777  58.207  56.962  1.00 10.46           C
ATOM   1919  C   ARG A 125      23.675  59.262  56.860  1.00 10.56           C
ATOM   1920  O   ARG A 125      22.832  59.193  55.949  1.00  8.88           O
ATOM   1921  CB  ARG A 125      24.449  57.094  55.969  1.00 13.62           C
ATOM   1922  CG  ARG A 125      25.389  55.916  55.957  1.00 20.57           C
ATOM   1923  CD  ARG A 125      24.945  54.911  54.870  1.00 22.94           C
ATOM   1924  NE  ARG A 125      25.156  53.527  55.291  1.00 14.14           N
ATOM   1925  CZ  ARG A 125      24.714  52.468  54.629  1.00 23.02           C
ATOM   1926  NH1 ARG A 125      24.052  52.618  53.483  1.00 22.99           N
ATOM   1927  NH2 ARG A 125      24.969  51.254  55.094  1.00 23.59           N1+
ATOM   1928  H   ARG A 125      25.747  57.749  58.625  1.00 11.02           H
ATOM   1929  HA  ARG A 125      25.610  58.619  56.683  1.00 12.58           H
ATOM   1930  HB2 ARG A 125      23.563  56.754  56.175  1.00 16.37           H
ATOM   1931  HB3 ARG A 125      24.449  57.472  55.076  1.00 16.37           H
ATOM   1932  HG2 ARG A 125      26.287  56.217  55.752  1.00 24.71           H
ATOM   1933  HG3 ARG A 125      25.365  55.471  56.819  1.00 24.71           H
ATOM   1934  HD2 ARG A 125      23.999  55.032  54.690  1.00 27.55           H
ATOM   1935  HD3 ARG A 125      25.461  55.065  54.063  1.00 27.55           H
ATOM   1936  HE  ARG A 125      25.597  53.391  56.017  1.00 16.99           H
ATOM   1937 HH11 ARG A 125      23.891  53.406  53.179  1.00 27.62           H
ATOM   1938 HH12 ARG A 125      23.772  51.927  53.055  1.00 27.62           H
ATOM   1939 HH21 ARG A 125      25.401  51.158  55.831  1.00 28.34           H
ATOM   1940 HH22 ARG A 125      24.689  50.563  54.666  1.00 28.34           H
ATOM   1941  N   PRO A 126      23.624  60.241  57.751  1.00  8.14           N
ATOM   1942  CA  PRO A 126      22.464  61.160  57.768  1.00 10.14           C
ATOM   1943  C   PRO A 126      22.532  62.145  56.614  1.00  7.55           C
ATOM   1944  O   PRO A 126      23.596  62.317  56.003  1.00  9.57           O
ATOM   1945  CB  PRO A 126      22.593  61.867  59.128  1.00  8.70           C
ATOM   1946  CG  PRO A 126      24.083  61.919  59.342  1.00  8.55           C
ATOM   1947  CD  PRO A 126      24.635  60.617  58.761  1.00  7.19           C
ATOM   1948  HA  PRO A 126      21.630  60.665  57.732  1.00 12.19           H
ATOM   1949  HB2 PRO A 126      22.216  62.760  59.076  1.00 10.47           H
ATOM   1950  HB3 PRO A 126      22.159  61.343  59.819  1.00 10.47           H
ATOM   1951  HG2 PRO A 126      24.452  62.684  58.874  1.00 10.29           H
ATOM   1952  HG3 PRO A 126      24.272  61.976  60.291  1.00 10.29           H
ATOM   1953  HD2 PRO A 126      25.495  60.773  58.339  1.00  8.65           H
ATOM   1954  HD3 PRO A 126      24.695  59.937  59.451  1.00  8.65           H
ATOM   1955  N   PRO A 127      21.410  62.794  56.254  1.00  7.25           N
ATOM   1956  CA  PRO A 127      20.101  62.627  56.892  1.00  9.69           C
ATOM   1957  C   PRO A 127      19.358  61.370  56.394  1.00 11.56           C
ATOM   1958  O   PRO A 127      19.744  60.730  55.408  1.00  9.01           O
ATOM   1959  CB  PRO A 127      19.366  63.896  56.496  1.00  9.01           C
ATOM   1960  CG  PRO A 127      19.868  64.158  55.114  1.00 13.20           C
ATOM   1961  CD  PRO A 127      21.338  63.758  55.136  1.00 15.00           C
ATOM   1962  HA  PRO A 127      20.193  62.592  57.857  1.00 11.66           H
ATOM   1963  HB2 PRO A 127      18.408  63.740  56.496  1.00 10.84           H
ATOM   1964  HB3 PRO A 127      19.603  64.620  57.096  1.00 10.84           H
ATOM   1965  HG2 PRO A 127      19.374  63.614  54.480  1.00 15.86           H
ATOM   1966  HG3 PRO A 127      19.772  65.100  54.905  1.00 15.86           H
ATOM   1967  HD2 PRO A 127      21.585  63.328  54.301  1.00 18.03           H
ATOM   1968  HD3 PRO A 127      21.896  64.530  55.318  1.00 18.03           H
ATOM   1969  N   ALA A 128      18.293  61.038  57.099  1.00  9.40           N
ATOM   1970  CA  ALA A 128      17.591  59.791  56.859  1.00 10.87           C
ATOM   1971  C   ALA A 128      16.943  59.739  55.474  1.00 10.81           C
ATOM   1972  O   ALA A 128      16.349  60.715  54.997  1.00 10.17           O
ATOM   1973  CB  ALA A 128      16.531  59.590  57.939  1.00  8.92           C
ATOM   1974  H   ALA A 128      17.955  61.519  57.726  1.00 11.30           H
ATOM   1975  HA  ALA A 128      18.223  59.058  56.921  1.00 13.07           H
ATOM   1976  HB1 ALA A 128      16.065  58.755  57.772  1.00 10.73           H
ATOM   1977  HB2 ALA A 128      16.965  59.560  58.806  1.00 10.73           H
ATOM   1978  HB3 ALA A 128      15.905  60.330  57.907  1.00 10.73           H
ATOM   1979  N   LYS A 129      17.023  58.566  54.847  1.00 11.46           N
ATOM   1980  CA  LYS A 129      16.322  58.270  53.588  1.00 12.50           C
ATOM   1981  C   LYS A 129      15.285  57.190  53.916  1.00 13.24           C
ATOM   1982  O   LYS A 129      15.586  56.002  53.903  1.00 11.20           O
ATOM   1983  CB  LYS A 129      17.277  57.793  52.480  1.00 13.48           C
ATOM   1984  CG  LYS A 129      18.639  58.528  52.286  1.00 22.97           C
ATOM   1985  CD  LYS A 129      18.549  60.023  52.272  1.00 22.39           C
ATOM   1986  CE  LYS A 129      19.923  60.716  51.953  1.00 25.83           C
ATOM   1987  NZ  LYS A 129      21.050  60.564  52.981  1.00 15.58           N1+
ATOM   1988  H   LYS A 129      17.489  57.904  55.138  1.00 13.78           H
ATOM   1989  HA  LYS A 129      15.858  59.063  53.278  1.00 15.03           H
ATOM   1990  HB2 LYS A 129      17.486  56.862  52.653  1.00 16.21           H
ATOM   1991  HB3 LYS A 129      16.804  57.857  51.636  1.00 16.21           H
ATOM   1992  HG2 LYS A 129      19.232  58.278  53.012  1.00 27.58           H
ATOM   1993  HG3 LYS A 129      19.023  58.250  51.440  1.00 27.58           H
ATOM   1994  HD2 LYS A 129      17.912  60.294  51.592  1.00 26.90           H
ATOM   1995  HD3 LYS A 129      18.254  60.330  53.143  1.00 26.90           H
ATOM   1996  HE2 LYS A 129      20.253  60.356  51.115  1.00 31.03           H
ATOM   1997  HE3 LYS A 129      19.762  61.667  51.848  1.00 31.03           H
ATOM   1998  HZ1 LYS A 129      21.777  60.994  52.700  1.00 18.72           H
ATOM   1999  HZ2 LYS A 129      20.796  60.905  53.763  1.00 18.72           H
ATOM   2000  HZ3 LYS A 129      21.247  59.703  53.090  1.00 18.72           H
ATOM   2001  N   ILE A 130      14.067  57.602  54.231  1.00 10.41           N
ATOM   2002  CA  ILE A 130      13.060  56.686  54.771  1.00  7.88           C
ATOM   2003  C   ILE A 130      12.066  56.317  53.656  1.00  9.39           C
ATOM   2004  O   ILE A 130      11.491  57.199  53.003  1.00 10.77           O
ATOM   2005  CB  ILE A 130      12.345  57.305  55.978  1.00 11.94           C
ATOM   2006  CG1 ILE A 130      13.339  57.552  57.128  1.00 12.14           C
ATOM   2007  CG2 ILE A 130      11.252  56.374  56.448  1.00 12.65           C
ATOM   2008  CD1 ILE A 130      12.740  58.314  58.252  1.00  9.08           C
ATOM   2009  H   ILE A 130      13.791  58.412  54.143  1.00 12.52           H
ATOM   2010  HA  ILE A 130      13.497  55.872  55.065  1.00  9.48           H
ATOM   2011  HB  ILE A 130      11.950  58.150  55.714  1.00 14.35           H
ATOM   2012 HG12 ILE A 130      13.641  56.697  57.473  1.00 14.60           H
ATOM   2013 HG13 ILE A 130      14.093  58.059  56.790  1.00 14.60           H
ATOM   2014 HG21 ILE A 130      10.805  56.772  57.212  1.00 15.21           H
ATOM   2015 HG22 ILE A 130      10.618  56.241  55.726  1.00 15.21           H
ATOM   2016 HG23 ILE A 130      11.647  55.525  56.702  1.00 15.21           H
ATOM   2017 HD11 ILE A 130      13.411  58.437  58.941  1.00 10.92           H
ATOM   2018 HD12 ILE A 130      12.440  59.176  57.924  1.00 10.92           H
ATOM   2019 HD13 ILE A 130      11.988  57.814  58.606  1.00 10.92           H
ATOM   2020  N   PHE A 131      11.925  55.011  53.402  1.00  9.01           N
ATOM   2021  CA  PHE A 131      10.910  54.449  52.507  1.00  7.75           C
ATOM   2022  C   PHE A 131       9.726  53.958  53.350  1.00 10.27           C
ATOM   2023  O   PHE A 131       9.911  53.147  54.267  1.00  9.87           O
ATOM   2024  CB  PHE A 131      11.482  53.275  51.695  1.00  8.19           C
ATOM   2025  CG  PHE A 131      12.418  53.669  50.557  1.00  8.09           C
ATOM   2026  CD1 PHE A 131      13.797  53.906  50.788  1.00  9.98           C
ATOM   2027  CD2 PHE A 131      11.951  53.747  49.258  1.00  7.61           C
ATOM   2028  CE1 PHE A 131      14.649  54.243  49.751  1.00 14.11           C
ATOM   2029  CE2 PHE A 131      12.812  54.114  48.221  1.00 10.62           C
ATOM   2030  CZ  PHE A 131      14.155  54.345  48.464  1.00 14.90           C
ATOM   2031  H   PHE A 131      12.429  54.408  53.753  1.00 10.83           H
ATOM   2032  HA  PHE A 131      10.596  55.132  51.894  1.00  9.33           H
ATOM   2033  HB2 PHE A 131      11.979  52.698  52.295  1.00  9.85           H
ATOM   2034  HB3 PHE A 131      10.743  52.780  51.307  1.00  9.85           H
ATOM   2035  HD1 PHE A 131      14.133  53.842  51.653  1.00 12.01           H
ATOM   2036  HD2 PHE A 131      11.050  53.599  49.081  1.00  9.15           H
ATOM   2037  HE1 PHE A 131      15.549  54.408  49.920  1.00 16.96           H
ATOM   2038  HE2 PHE A 131      12.486  54.171  47.352  1.00 12.77           H
ATOM   2039  HZ  PHE A 131      14.723  54.575  47.764  1.00 17.91           H
ATOM   2040  N   LEU A 132       8.514  54.413  53.013  1.00  6.10           N
ATOM   2041  CA  LEU A 132       7.286  54.075  53.717  1.00  5.31           C
ATOM   2042  C   LEU A 132       6.498  52.957  53.033  1.00 10.96           C
ATOM   2043  O   LEU A 132       6.294  52.992  51.806  1.00  8.59           O
ATOM   2044  CB  LEU A 132       6.385  55.314  53.796  1.00  6.90           C
ATOM   2045  CG  LEU A 132       6.981  56.517  54.529  1.00 10.76           C
ATOM   2046  CD1 LEU A 132       6.087  57.688  54.316  1.00 14.87           C
ATOM   2047  CD2 LEU A 132       7.186  56.228  56.042  1.00  8.63           C
ATOM   2048  H   LEU A 132       8.381  54.942  52.349  1.00  7.34           H
ATOM   2049  HA  LEU A 132       7.499  53.792  54.620  1.00  6.40           H
ATOM   2050  HB2 LEU A 132       6.175  55.599  52.893  1.00  8.31           H
ATOM   2051  HB3 LEU A 132       5.567  55.069  54.257  1.00  8.31           H
ATOM   2052  HG  LEU A 132       7.846  56.726  54.144  1.00 12.94           H
ATOM   2053 HD11 LEU A 132       6.457  58.456  54.777  1.00 17.87           H
ATOM   2054 HD12 LEU A 132       6.028  57.870  53.365  1.00 17.87           H
ATOM   2055 HD13 LEU A 132       5.207  57.481  54.669  1.00 17.87           H
ATOM   2056 HD21 LEU A 132       7.564  57.014  56.466  1.00 10.38           H
ATOM   2057 HD22 LEU A 132       6.327  56.017  56.442  1.00 10.38           H
ATOM   2058 HD23 LEU A 132       7.790  55.476  56.140  1.00 10.38           H
ATOM   2059  N   TYR A 133       6.001  52.018  53.854  1.00 10.17           N
ATOM   2060  CA  TYR A 133       5.082  50.947  53.459  1.00  9.08           C
ATOM   2061  C   TYR A 133       3.677  51.238  53.999  1.00  9.22           C
ATOM   2062  O   TYR A 133       3.521  51.655  55.165  1.00 11.93           O
ATOM   2063  CB  TYR A 133       5.529  49.592  54.013  1.00  6.83           C
ATOM   2064  CG  TYR A 133       6.877  49.082  53.581  1.00  5.54           C
ATOM   2065  CD1 TYR A 133       8.039  49.618  54.100  1.00  7.52           C
ATOM   2066  CD2 TYR A 133       6.992  48.030  52.686  1.00  7.77           C
ATOM   2067  CE1 TYR A 133       9.272  49.146  53.728  1.00  7.83           C
ATOM   2068  CE2 TYR A 133       8.225  47.543  52.316  1.00  5.90           C
ATOM   2069  CZ  TYR A 133       9.370  48.110  52.842  1.00 10.05           C
ATOM   2070  OH  TYR A 133      10.617  47.646  52.519  1.00  7.48           O
ATOM   2071  H   TYR A 133       6.197  51.985  54.691  1.00 12.23           H
ATOM   2072  HA  TYR A 133       5.040  50.891  52.492  1.00 10.92           H
ATOM   2073  HB2 TYR A 133       5.545  49.653  54.981  1.00  8.23           H
ATOM   2074  HB3 TYR A 133       4.875  48.928  53.746  1.00  8.23           H
ATOM   2075  HD1 TYR A 133       7.985  50.322  54.705  1.00  9.05           H
ATOM   2076  HD2 TYR A 133       6.223  47.645  52.332  1.00  9.36           H
ATOM   2077  HE1 TYR A 133      10.042  49.521  54.091  1.00  9.42           H
ATOM   2078  HE2 TYR A 133       8.288  46.837  51.714  1.00  7.10           H
ATOM   2079  HH  TYR A 133      10.554  47.013  51.970  1.00  9.00           H
ATOM   2080  N   ASP A 134       2.641  50.960  53.193  1.00  6.99           N
ATOM   2081  CA  ASP A 134       1.283  51.141  53.689  1.00  8.82           C
ATOM   2082  C   ASP A 134       0.815  49.985  54.567  1.00  9.14           C
ATOM   2083  O   ASP A 134      -0.148  50.155  55.334  1.00  9.27           O
ATOM   2084  CB  ASP A 134       0.285  51.352  52.546  1.00 11.59           C
ATOM   2085  CG  ASP A 134       0.157  50.159  51.628  1.00  9.36           C
ATOM   2086  OD1 ASP A 134      -0.248  49.082  52.111  1.00  7.26           O
ATOM   2087  OD2 ASP A 134       0.425  50.314  50.402  1.00  8.92           O1-
ATOM   2088  H   ASP A 134       2.700  50.675  52.384  1.00  8.41           H
ATOM   2089  HA  ASP A 134       1.265  51.942  54.236  1.00 10.61           H
ATOM   2090  HB2 ASP A 134      -0.590  51.531  52.923  1.00 13.93           H
ATOM   2091  HB3 ASP A 134       0.575  52.108  52.012  1.00 13.93           H
ATOM   2092  N   ASP A 135       1.481  48.843  54.495  1.00  7.83           N
ATOM   2093  CA  ASP A 135       1.093  47.647  55.233  1.00  6.90           C
ATOM   2094  C   ASP A 135       2.204  46.622  55.079  1.00  8.09           C
ATOM   2095  O   ASP A 135       3.007  46.710  54.156  1.00  8.60           O
ATOM   2096  CB  ASP A 135      -0.223  47.072  54.705  1.00 11.29           C
ATOM   2097  CG  ASP A 135      -0.633  45.809  55.422  1.00 14.30           C
ATOM   2098  OD1 ASP A 135      -0.924  45.893  56.620  1.00 11.94           O
ATOM   2099  OD2 ASP A 135      -0.651  44.724  54.788  1.00  9.85           O1-
ATOM   2100  H   ASP A 135       2.183  48.731  54.010  1.00  9.42           H
ATOM   2101  HA  ASP A 135       0.988  47.859  56.174  1.00  8.31           H
ATOM   2102  HB2 ASP A 135      -0.927  47.728  54.827  1.00 13.58           H
ATOM   2103  HB3 ASP A 135      -0.123  46.864  53.763  1.00 13.58           H
ATOM   2104  N   TRP A 136       2.193  45.592  55.943  1.00 10.98           N
ATOM   2105  CA  TRP A 136       3.199  44.545  55.860  1.00  6.62           C
ATOM   2106  C   TRP A 136       3.166  43.785  54.522  1.00 10.33           C
ATOM   2107  O   TRP A 136       4.179  43.195  54.129  1.00  9.13           O
ATOM   2108  CB  TRP A 136       3.019  43.562  57.050  1.00  8.52           C
ATOM   2109  CG  TRP A 136       3.144  44.294  58.344  1.00  7.81           C
ATOM   2110  CD1 TRP A 136       2.139  44.756  59.127  1.00 10.34           C
ATOM   2111  CD2 TRP A 136       4.366  44.708  58.970  1.00  7.03           C
ATOM   2112  NE1 TRP A 136       2.657  45.425  60.219  1.00 11.88           N
ATOM   2113  CE2 TRP A 136       4.025  45.397  60.144  1.00 13.72           C
ATOM   2114  CE3 TRP A 136       5.711  44.538  58.663  1.00  7.55           C
ATOM   2115  CZ2 TRP A 136       4.988  45.912  61.011  1.00  7.40           C
ATOM   2116  CZ3 TRP A 136       6.669  45.076  59.505  1.00  8.63           C
ATOM   2117  CH2 TRP A 136       6.308  45.738  60.670  1.00 11.73           C
ATOM   2118  H   TRP A 136       1.618  45.486  56.574  1.00 13.20           H
ATOM   2119  HA  TRP A 136       4.076  44.951  55.945  1.00  7.97           H
ATOM   2120  HB2 TRP A 136       2.138  43.158  57.007  1.00 10.25           H
ATOM   2121  HB3 TRP A 136       3.708  42.880  57.014  1.00 10.25           H
ATOM   2122  HD1 TRP A 136       1.232  44.644  58.951  1.00 12.43           H
ATOM   2123  HE1 TRP A 136       2.197  45.782  60.852  1.00 14.29           H
ATOM   2124  HE3 TRP A 136       5.964  44.090  57.888  1.00  9.08           H
ATOM   2125  HZ2 TRP A 136       4.745  46.372  61.782  1.00  8.90           H
ATOM   2126  HZ3 TRP A 136       7.570  44.958  59.306  1.00 10.38           H
ATOM   2127  HH2 TRP A 136       6.971  46.081  61.224  1.00 14.10           H
ATOM   2128  N   SER A 137       2.038  43.802  53.812  1.00  7.72           N
ATOM   2129  CA  SER A 137       1.919  43.147  52.512  1.00 10.61           C
ATOM   2130  C   SER A 137       2.548  43.918  51.342  1.00  9.71           C
ATOM   2131  O   SER A 137       2.698  43.338  50.265  1.00  5.74           O
ATOM   2132  CB  SER A 137       0.434  42.884  52.183  1.00  7.56           C
ATOM   2133  OG  SER A 137      -0.363  44.053  52.277  1.00  9.73           O
ATOM   2134  H   SER A 137       1.316  44.194  54.068  1.00  9.29           H
ATOM   2135  HA  SER A 137       2.362  42.286  52.563  1.00 12.76           H
ATOM   2136  HB2 SER A 137       0.373  42.540  51.278  1.00  9.10           H
ATOM   2137  HB3 SER A 137       0.091  42.225  52.806  1.00  9.10           H
ATOM   2138  HG  SER A 137      -0.327  44.363  53.057  1.00 11.71           H
ATOM   2139  N   MET A 138       2.963  45.161  51.514  1.00  7.52           N
ATOM   2140  CA  MET A 138       3.423  45.957  50.363  1.00  6.28           C
ATOM   2141  C   MET A 138       4.804  45.516  49.878  1.00  7.76           C
ATOM   2142  O   MET A 138       5.726  45.389  50.689  1.00  9.02           O
ATOM   2143  CB  MET A 138       3.466  47.447  50.734  1.00  6.41           C
ATOM   2144  CG  MET A 138       3.979  48.321  49.605  1.00  7.25           C
ATOM   2145  SD  MET A 138       4.072  50.066  50.025  1.00  8.83           S
ATOM   2146  CE  MET A 138       3.115  50.779  48.699  1.00  7.87           C
ATOM   2147  H   MET A 138       2.993  45.571  52.270  1.00  9.05           H
ATOM   2148  HA  MET A 138       2.789  45.850  49.636  1.00  7.57           H
ATOM   2149  HB2 MET A 138       2.570  47.742  50.958  1.00  7.72           H
ATOM   2150  HB3 MET A 138       4.055  47.565  51.496  1.00  7.72           H
ATOM   2151  HG2 MET A 138       4.871  48.027  49.362  1.00  8.73           H
ATOM   2152  HG3 MET A 138       3.384  48.230  48.845  1.00  8.73           H
ATOM   2153  HE1 MET A 138       3.088  51.742  48.812  1.00  9.47           H
ATOM   2154  HE2 MET A 138       3.534  50.557  47.852  1.00  9.47           H
ATOM   2155  HE3 MET A 138       2.216  50.417  48.728  1.00  9.47           H
ATOM   2156  N   PRO A 139       4.998  45.286  48.572  1.00  7.54           N
ATOM   2157  CA  PRO A 139       6.314  44.867  48.094  1.00  7.61           C
ATOM   2158  C   PRO A 139       7.371  45.935  48.344  1.00  7.88           C
ATOM   2159  O   PRO A 139       7.094  47.137  48.261  1.00  7.80           O
ATOM   2160  CB  PRO A 139       6.100  44.651  46.587  1.00  9.71           C
ATOM   2161  CG  PRO A 139       4.607  44.411  46.435  1.00  8.71           C
ATOM   2162  CD  PRO A 139       3.999  45.303  47.472  1.00  9.05           C
ATOM   2163  HA  PRO A 139       6.582  44.033  48.511  1.00  9.16           H
ATOM   2164  HB2 PRO A 139       6.372  45.445  46.101  1.00 11.68           H
ATOM   2165  HB3 PRO A 139       6.604  43.877  46.293  1.00 11.68           H
ATOM   2166  HG2 PRO A 139       4.319  44.667  45.545  1.00 10.48           H
ATOM   2167  HG3 PRO A 139       4.401  43.480  46.615  1.00 10.48           H
ATOM   2168  HD2 PRO A 139       3.895  46.203  47.124  1.00 10.88           H
ATOM   2169  HD3 PRO A 139       3.154  44.939  47.777  1.00 10.88           H
ATOM   2170  N   HIS A 140       8.607  45.476  48.605  1.00  9.71           N
ATOM   2171  CA  HIS A 140       9.718  46.413  48.823  1.00  8.39           C
ATOM   2172  C   HIS A 140       9.871  47.367  47.642  1.00  7.33           C
ATOM   2173  O   HIS A 140      10.208  48.548  47.818  1.00 10.56           O
ATOM   2174  CB  HIS A 140      11.041  45.655  49.054  1.00  9.23           C
ATOM   2175  CG  HIS A 140      10.989  44.648  50.159  1.00 11.73           C
ATOM   2176  ND1 HIS A 140      10.660  44.979  51.457  1.00 12.52           N
ATOM   2177  CD2 HIS A 140      11.212  43.313  50.157  1.00  9.09           C
ATOM   2178  CE1 HIS A 140      10.693  43.890  52.209  1.00  9.67           C
ATOM   2179  NE2 HIS A 140      11.029  42.867  51.444  1.00  9.43           N
ATOM   2180  H   HIS A 140       8.824  44.646  48.659  1.00 11.68           H
ATOM   2181  HA  HIS A 140       9.533  46.943  49.614  1.00 10.09           H
ATOM   2182  HB2 HIS A 140      11.734  46.298  49.273  1.00 11.10           H
ATOM   2183  HB3 HIS A 140      11.277  45.186  48.238  1.00 11.10           H
ATOM   2184  HD2 HIS A 140      11.455  42.796  49.423  1.00 10.94           H
ATOM   2185  HE1 HIS A 140      10.512  43.851  53.121  1.00 11.63           H
ATOM   2186  HE2 HIS A 140      11.112  42.053  51.707  1.00 11.34           H
ATOM   2187  N   THR A 141       9.634  46.868  46.432  1.00  9.96           N
ATOM   2188  CA  THR A 141       9.793  47.656  45.222  1.00  9.86           C
ATOM   2189  C   THR A 141       8.749  48.749  45.089  1.00 14.91           C
ATOM   2190  O   THR A 141       8.947  49.646  44.266  1.00 13.02           O
ATOM   2191  CB  THR A 141       9.725  46.766  43.964  1.00 10.98           C
ATOM   2192  OG1 THR A 141       8.618  45.862  44.052  1.00  9.35           O
ATOM   2193  CG2 THR A 141      10.997  45.994  43.745  1.00 15.96           C
ATOM   2194  H   THR A 141       9.376  46.060  46.287  1.00 11.98           H
ATOM   2195  HA  THR A 141      10.665  48.079  45.238  1.00 11.86           H
ATOM   2196  HB  THR A 141       9.595  47.337  43.191  1.00 13.20           H
ATOM   2197  HG1 THR A 141       8.586  45.380  43.365  1.00 11.24           H
ATOM   2198 HG21 THR A 141      10.920  45.447  42.948  1.00 19.17           H
ATOM   2199 HG22 THR A 141      11.742  46.606  43.636  1.00 19.17           H
ATOM   2200 HG23 THR A 141      11.171  45.419  44.507  1.00 19.17           H
ATOM   2201  N   ALA A 142       7.664  48.706  45.871  1.00  9.11           N
ATOM   2202  CA  ALA A 142       6.598  49.708  45.846  1.00 10.03           C
ATOM   2203  C   ALA A 142       6.706  50.727  46.980  1.00  9.96           C
ATOM   2204  O   ALA A 142       6.026  51.765  46.943  1.00  8.76           O
ATOM   2205  CB  ALA A 142       5.231  49.020  45.917  1.00  9.53           C
ATOM   2206  H   ALA A 142       7.521  48.081  46.444  1.00 10.96           H
ATOM   2207  HA  ALA A 142       6.643  50.192  45.007  1.00 12.07           H
ATOM   2208  HB1 ALA A 142       4.536  49.697  45.900  1.00 11.46           H
ATOM   2209  HB2 ALA A 142       5.136  48.428  45.155  1.00 11.46           H
ATOM   2210  HB3 ALA A 142       5.177  48.511  46.741  1.00 11.46           H
ATOM   2211  N   ALA A 143       7.561  50.484  47.965  1.00  6.59           N
ATOM   2212  CA  ALA A 143       7.649  51.385  49.097  1.00  6.07           C
ATOM   2213  C   ALA A 143       8.112  52.753  48.603  1.00  8.90           C
ATOM   2214  O   ALA A 143       8.873  52.846  47.642  1.00 12.88           O
ATOM   2215  CB  ALA A 143       8.616  50.822  50.163  1.00  9.90           C
ATOM   2216  H   ALA A 143       8.095  49.811  47.999  1.00  7.93           H
ATOM   2217  HA  ALA A 143       6.772  51.485  49.500  1.00  7.31           H
ATOM   2218  HB1 ALA A 143       8.658  51.440  50.909  1.00 11.90           H
ATOM   2219  HB2 ALA A 143       8.286  49.961  50.464  1.00 11.90           H
ATOM   2220  HB3 ALA A 143       9.496  50.719  49.767  1.00 11.90           H
ATOM   2221  N   VAL A 144       7.613  53.824  49.223  1.00  7.32           N
ATOM   2222  CA  VAL A 144       7.779  55.169  48.679  1.00 12.75           C
ATOM   2223  C   VAL A 144       8.778  55.941  49.522  1.00  9.33           C
ATOM   2224  O   VAL A 144       8.601  56.070  50.741  1.00  7.49           O
ATOM   2225  CB  VAL A 144       6.441  55.922  48.606  1.00 12.71           C
ATOM   2226  CG1 VAL A 144       6.668  57.372  48.129  1.00 17.18           C
ATOM   2227  CG2 VAL A 144       5.498  55.191  47.654  1.00 19.35           C
ATOM   2228  H   VAL A 144       7.174  53.796  49.962  1.00  8.81           H
ATOM   2229  HA  VAL A 144       8.135  55.103  47.779  1.00 15.32           H
ATOM   2230  HB  VAL A 144       6.033  55.947  49.486  1.00 15.28           H
ATOM   2231 HG11 VAL A 144       5.813  57.829  48.089  1.00 20.65           H
ATOM   2232 HG12 VAL A 144       7.255  57.822  48.756  1.00 20.65           H
ATOM   2233 HG13 VAL A 144       7.075  57.354  47.248  1.00 20.65           H
ATOM   2234 HG21 VAL A 144       4.656  55.671  47.613  1.00 23.24           H
ATOM   2235 HG22 VAL A 144       5.903  55.156  46.773  1.00 23.24           H
ATOM   2236 HG23 VAL A 144       5.350  54.291  47.986  1.00 23.24           H
ATOM   2237  N   LEU A 145       9.814  56.478  48.860  1.00  9.41           N
ATOM   2238  CA  LEU A 145      10.790  57.335  49.532  1.00 15.38           C
ATOM   2239  C   LEU A 145      10.152  58.670  49.869  1.00 14.93           C
ATOM   2240  O   LEU A 145       9.588  59.324  48.986  1.00 12.83           O
ATOM   2241  CB  LEU A 145      12.004  57.560  48.625  1.00 16.51           C
ATOM   2242  CG  LEU A 145      13.102  58.527  49.118  1.00 14.25           C
ATOM   2243  CD1 LEU A 145      13.834  57.960  50.383  1.00  9.57           C
ATOM   2244  CD2 LEU A 145      14.071  58.855  47.994  1.00 18.09           C
ATOM   2245  H   LEU A 145       9.969  56.359  48.023  1.00 11.31           H
ATOM   2246  HA  LEU A 145      11.087  56.913  50.354  1.00 18.48           H
ATOM   2247  HB2 LEU A 145      12.429  56.701  48.477  1.00 19.84           H
ATOM   2248  HB3 LEU A 145      11.683  57.906  47.778  1.00 19.84           H
ATOM   2249  HG  LEU A 145      12.678  59.358  49.382  1.00 17.13           H
ATOM   2250 HD11 LEU A 145      14.515  58.591  50.663  1.00 11.51           H
ATOM   2251 HD12 LEU A 145      13.186  57.835  51.094  1.00 11.51           H
ATOM   2252 HD13 LEU A 145      14.244  57.110  50.156  1.00 11.51           H
ATOM   2253 HD21 LEU A 145      14.749  59.462  48.329  1.00 21.73           H
ATOM   2254 HD22 LEU A 145      14.485  58.034  47.685  1.00 21.73           H
ATOM   2255 HD23 LEU A 145      13.582  59.273  47.268  1.00 21.73           H
ATOM   2256  N   LYS A 146      10.236  59.082  51.140  1.00 10.05           N
ATOM   2257  CA  LYS A 146       9.853  60.440  51.549  1.00 12.53           C
ATOM   2258  C   LYS A 146      11.124  61.158  52.015  1.00 14.15           C
ATOM   2259  O   LYS A 146      11.495  61.087  53.187  1.00 12.27           O
ATOM   2260  CB  LYS A 146       8.793  60.454  52.618  1.00 11.06           C
ATOM   2261  CG  LYS A 146       8.271  61.854  52.978  1.00 14.47           C
ATOM   2262  CD  LYS A 146       7.012  61.759  53.876  1.00 21.60           C
ATOM   2263  CE  LYS A 146       6.453  63.119  54.216  1.00 25.61           C
ATOM   2264  NZ  LYS A 146       6.691  64.099  53.122  1.00 28.02           N1+
ATOM   2265  H   LYS A 146      10.514  58.591  51.788  1.00 12.09           H
ATOM   2266  HA  LYS A 146       9.506  60.915  50.778  1.00 15.06           H
ATOM   2267  HB2 LYS A 146       8.037  59.928  52.312  1.00 13.30           H
ATOM   2268  HB3 LYS A 146       9.160  60.060  53.424  1.00 13.30           H
ATOM   2269  HG2 LYS A 146       8.957  62.338  53.463  1.00 17.39           H
ATOM   2270  HG3 LYS A 146       8.033  62.328  52.166  1.00 17.39           H
ATOM   2271  HD2 LYS A 146       6.325  61.258  53.408  1.00 25.95           H
ATOM   2272  HD3 LYS A 146       7.245  61.312  54.705  1.00 25.95           H
ATOM   2273  HE2 LYS A 146       5.496  63.046  54.355  1.00 30.76           H
ATOM   2274  HE3 LYS A 146       6.884  63.450  55.019  1.00 30.76           H
ATOM   2275  HZ1 LYS A 146       6.354  64.892  53.345  1.00 33.65           H
ATOM   2276  HZ2 LYS A 146       7.565  64.187  52.977  1.00 33.65           H
ATOM   2277  HZ3 LYS A 146       6.301  63.819  52.372  1.00 33.65           H
ATOM   2278  N   PHE A 147      11.783  61.843  51.086  1.00 12.43           N
ATOM   2279  CA  PHE A 147      12.984  62.606  51.394  1.00 11.69           C
ATOM   2280  C   PHE A 147      12.851  64.032  50.862  1.00 10.89           C
ATOM   2281  O   PHE A 147      12.587  64.220  49.658  1.00  8.72           O
ATOM   2282  CB  PHE A 147      14.234  61.950  50.811  1.00  9.92           C
ATOM   2283  CG  PHE A 147      15.455  62.744  51.081  1.00  9.68           C
ATOM   2284  CD1 PHE A 147      16.015  62.755  52.354  1.00 14.58           C
ATOM   2285  CD2 PHE A 147      16.014  63.534  50.098  1.00 16.59           C
ATOM   2286  CE1 PHE A 147      17.128  63.532  52.632  1.00 15.44           C
ATOM   2287  CE2 PHE A 147      17.134  64.308  50.380  1.00 19.13           C
ATOM   2288  CZ  PHE A 147      17.676  64.303  51.653  1.00 15.62           C
ATOM   2289  H   PHE A 147      11.550  61.882  50.259  1.00 14.94           H
ATOM   2290  HA  PHE A 147      13.091  62.653  52.357  1.00 14.06           H
ATOM   2291  HB2 PHE A 147      14.350  61.073  51.210  1.00 11.93           H
ATOM   2292  HB3 PHE A 147      14.133  61.869  49.850  1.00 11.93           H
ATOM   2293  HD1 PHE A 147      15.635  62.238  53.028  1.00 17.52           H
ATOM   2294  HD2 PHE A 147      15.643  63.547  49.245  1.00 19.93           H
ATOM   2295  HE1 PHE A 147      17.501  63.525  53.484  1.00 18.56           H
ATOM   2296  HE2 PHE A 147      17.516  64.833  49.714  1.00 22.98           H
ATOM   2297  HZ  PHE A 147      18.433  64.812  51.835  1.00 18.77           H
ATOM   2298  N   PRO A 148      13.059  65.076  51.705  1.00  8.06           N
ATOM   2299  CA  PRO A 148      13.416  65.011  53.132  1.00 12.48           C
ATOM   2300  C   PRO A 148      12.289  64.455  53.987  1.00 12.29           C
ATOM   2301  O   PRO A 148      11.111  64.643  53.649  1.00 11.25           O
ATOM   2302  CB  PRO A 148      13.695  66.481  53.489  1.00 10.04           C
ATOM   2303  CG  PRO A 148      12.873  67.244  52.535  1.00 13.58           C
ATOM   2304  CD  PRO A 148      12.966  66.473  51.248  1.00 15.98           C
ATOM   2305  HA  PRO A 148      14.220  64.484  53.262  1.00 15.00           H
ATOM   2306  HB2 PRO A 148      13.419  66.657  54.402  1.00 12.08           H
ATOM   2307  HB3 PRO A 148      14.638  66.677  53.368  1.00 12.08           H
ATOM   2308  HG2 PRO A 148      11.956  67.281  52.848  1.00 16.32           H
ATOM   2309  HG3 PRO A 148      13.237  68.136  52.428  1.00 16.32           H
ATOM   2310  HD2 PRO A 148      12.165  66.604  50.716  1.00 19.21           H
ATOM   2311  HD3 PRO A 148      13.765  66.725  50.759  1.00 19.21           H
ATOM   2312  N   PHE A 149      12.608  63.789  55.089  1.00  9.67           N
ATOM   2313  CA  PHE A 149      11.539  63.403  55.997  1.00  9.79           C
ATOM   2314  C   PHE A 149      11.006  64.645  56.731  1.00 11.09           C
ATOM   2315  O   PHE A 149      11.526  65.749  56.584  1.00 11.06           O
ATOM   2316  CB  PHE A 149      12.016  62.321  56.966  1.00  6.81           C
ATOM   2317  CG  PHE A 149      10.918  61.403  57.405  1.00  8.81           C
ATOM   2318  CD1 PHE A 149      10.272  60.581  56.474  1.00 11.38           C
ATOM   2319  CD2 PHE A 149      10.508  61.352  58.730  1.00 13.31           C
ATOM   2320  CE1 PHE A 149       9.249  59.741  56.851  1.00 13.33           C
ATOM   2321  CE2 PHE A 149       9.476  60.493  59.114  1.00 12.71           C
ATOM   2322  CZ  PHE A 149       8.863  59.678  58.157  1.00 12.59           C
ATOM   2323  H   PHE A 149      13.401  63.556  55.327  1.00 11.63           H
ATOM   2324  HA  PHE A 149      10.809  63.032  55.478  1.00 11.78           H
ATOM   2325  HB2 PHE A 149      12.697  61.785  56.529  1.00  8.20           H
ATOM   2326  HB3 PHE A 149      12.385  62.745  57.756  1.00  8.20           H
ATOM   2327  HD1 PHE A 149      10.533  60.610  55.582  1.00 13.68           H
ATOM   2328  HD2 PHE A 149      10.924  61.889  59.364  1.00 15.99           H
ATOM   2329  HE1 PHE A 149       8.837  59.197  56.219  1.00 16.03           H
ATOM   2330  HE2 PHE A 149       9.206  60.455  60.004  1.00 15.27           H
ATOM   2331  HZ  PHE A 149       8.171  59.110  58.409  1.00 15.13           H
ATOM   2332  N   VAL A 150       9.949  64.469  57.531  1.00 13.87           N
ATOM   2333  CA  VAL A 150       9.194  65.626  58.016  1.00 13.11           C
ATOM   2334  C   VAL A 150      10.043  66.504  58.929  1.00 14.99           C
ATOM   2335  O   VAL A 150       9.866  67.733  58.958  1.00 10.89           O
ATOM   2336  CB  VAL A 150       7.891  65.192  58.725  1.00 16.08           C
ATOM   2337  CG1 VAL A 150       6.982  64.427  57.740  1.00 16.91           C
ATOM   2338  CG2 VAL A 150       8.190  64.393  59.964  1.00 18.85           C
ATOM   2339  H   VAL A 150       9.656  63.707  57.802  1.00 16.67           H
ATOM   2340  HA  VAL A 150       8.940  66.166  57.251  1.00 15.76           H
ATOM   2341  HB  VAL A 150       7.413  65.989  59.002  1.00 19.32           H
ATOM   2342 HG11 VAL A 150       6.170  64.162  58.201  1.00 20.32           H
ATOM   2343 HG12 VAL A 150       6.765  65.008  56.995  1.00 20.32           H
ATOM   2344 HG13 VAL A 150       7.453  63.641  57.422  1.00 20.32           H
ATOM   2345 HG21 VAL A 150       7.354  64.138  60.383  1.00 22.65           H
ATOM   2346 HG22 VAL A 150       8.692  63.601  59.714  1.00 22.65           H
ATOM   2347 HG23 VAL A 150       8.713  64.939  60.572  1.00 22.65           H
ATOM   2348  N   TRP A 151      10.937  65.904  59.726  1.00 13.46           N
ATOM   2349  CA  TRP A 151      11.751  66.715  60.632  1.00 11.84           C
ATOM   2350  C   TRP A 151      12.949  67.371  59.932  1.00 13.68           C
ATOM   2351  O   TRP A 151      13.668  68.157  60.572  1.00 14.65           O
ATOM   2352  CB  TRP A 151      12.224  65.885  61.865  1.00 14.76           C
ATOM   2353  CG  TRP A 151      12.794  64.539  61.547  1.00 10.55           C
ATOM   2354  CD1 TRP A 151      14.006  64.286  60.949  1.00 11.82           C
ATOM   2355  CD2 TRP A 151      12.191  63.254  61.787  1.00 10.11           C
ATOM   2356  NE1 TRP A 151      14.189  62.929  60.812  1.00 10.47           N
ATOM   2357  CE2 TRP A 151      13.089  62.276  61.316  1.00 15.39           C
ATOM   2358  CE3 TRP A 151      10.987  62.834  62.370  1.00 13.14           C
ATOM   2359  CZ2 TRP A 151      12.815  60.904  61.402  1.00 18.34           C
ATOM   2360  CZ3 TRP A 151      10.728  61.466  62.451  1.00  7.51           C
ATOM   2361  CH2 TRP A 151      11.625  60.532  61.960  1.00 11.70           C
ATOM   2362  H   TRP A 151      11.086  65.058  59.760  1.00 16.17           H
ATOM   2363  HA  TRP A 151      11.194  67.434  60.971  1.00 14.23           H
ATOM   2364  HB2 TRP A 151      12.910  66.390  62.331  1.00 17.74           H
ATOM   2365  HB3 TRP A 151      11.465  65.749  62.454  1.00 17.74           H
ATOM   2366  HD1 TRP A 151      14.612  64.936  60.673  1.00 14.21           H
ATOM   2367  HE1 TRP A 151      14.875  62.550  60.459  1.00 12.59           H
ATOM   2368  HE3 TRP A 151      10.371  63.454  62.689  1.00 15.80           H
ATOM   2369  HZ2 TRP A 151      13.418  60.271  61.086  1.00 22.03           H
ATOM   2370  HZ3 TRP A 151       9.927  61.175  62.823  1.00  9.04           H
ATOM   2371  HH2 TRP A 151      11.424  59.627  62.035  1.00 14.07           H
ATOM   2372  N   ASP A 152      13.175  67.082  58.644  1.00  9.24           N
ATOM   2373  CA  ASP A 152      14.201  67.726  57.842  1.00  8.21           C
ATOM   2374  C   ASP A 152      13.649  68.675  56.777  1.00  8.95           C
ATOM   2375  O   ASP A 152      14.430  69.361  56.129  1.00  8.80           O
ATOM   2376  CB  ASP A 152      15.065  66.674  57.136  1.00  9.59           C
ATOM   2377  CG  ASP A 152      16.062  65.959  58.087  1.00 16.74           C
ATOM   2378  OD1 ASP A 152      16.598  66.621  59.005  1.00  9.29           O
ATOM   2379  OD2 ASP A 152      16.305  64.727  57.908  1.00  8.93           O1-
ATOM   2380  H   ASP A 152      12.724  66.495  58.205  1.00 11.12           H
ATOM   2381  HA  ASP A 152      14.778  68.240  58.428  1.00  9.87           H
ATOM   2382  HB2 ASP A 152      14.485  65.999  56.750  1.00 11.53           H
ATOM   2383  HB3 ASP A 152      15.578  67.107  56.437  1.00 11.53           H
ATOM   2384  N   GLU A 153      12.338  68.696  56.539  1.00 11.37           N
ATOM   2385  CA  GLU A 153      11.787  69.490  55.437  1.00 11.95           C
ATOM   2386  C   GLU A 153      12.176  70.959  55.533  1.00  8.91           C
ATOM   2387  O   GLU A 153      12.549  71.592  54.532  1.00 11.16           O
ATOM   2388  CB  GLU A 153      10.258  69.379  55.429  1.00 11.65           C
ATOM   2389  CG  GLU A 153       9.628  68.835  54.221  1.00 28.88           C
ATOM   2390  CD  GLU A 153       8.148  68.580  54.496  1.00 23.29           C
ATOM   2391  OE1 GLU A 153       7.440  69.587  54.686  1.00 30.54           O
ATOM   2392  OE2 GLU A 153       7.731  67.402  54.590  1.00 32.82           O1-
ATOM   2393  H   GLU A 153      11.750  68.265  56.995  1.00 13.67           H
ATOM   2394  HA  GLU A 153      12.120  69.143  54.595  1.00 14.37           H
ATOM   2395  HB2 GLU A 153       9.995  68.808  56.168  1.00 14.00           H
ATOM   2396  HB3 GLU A 153       9.891  70.266  55.566  1.00 14.00           H
ATOM   2397  HG2 GLU A 153       9.703  69.476  53.496  1.00 34.69           H
ATOM   2398  HG3 GLU A 153      10.049  67.995  53.982  1.00 34.69           H
ATOM   2399  N   ASP A 154      12.042  71.546  56.713  1.00 11.81           N
ATOM   2400  CA  ASP A 154      12.252  72.981  56.830  1.00 12.92           C
ATOM   2401  C   ASP A 154      13.695  73.360  56.517  1.00 10.76           C
ATOM   2402  O   ASP A 154      13.939  74.292  55.741  1.00  7.44           O
ATOM   2403  CB  ASP A 154      11.833  73.455  58.221  1.00 14.40           C
ATOM   2404  CG  ASP A 154      10.321  73.496  58.387  1.00 20.79           C
ATOM   2405  OD1 ASP A 154       9.604  73.293  57.387  1.00 23.28           O
ATOM   2406  OD2 ASP A 154       9.849  73.718  59.508  1.00 28.77           O1-
ATOM   2407  H   ASP A 154      11.834  71.147  57.446  1.00 14.20           H
ATOM   2408  HA  ASP A 154      11.685  73.430  56.184  1.00 15.53           H
ATOM   2409  HB2 ASP A 154      12.192  72.848  58.886  1.00 17.30           H
ATOM   2410  HB3 ASP A 154      12.176  74.351  58.368  1.00 17.30           H
ATOM   2411  N   CYS A 155      14.677  72.635  57.087  1.00  9.07           N
ATOM   2412  CA  CYS A 155      16.070  72.967  56.793  1.00 12.65           C
ATOM   2413  C   CYS A 155      16.452  72.614  55.356  1.00 14.19           C
ATOM   2414  O   CYS A 155      17.251  73.333  54.749  1.00 12.95           O
ATOM   2415  CB  CYS A 155      17.020  72.287  57.794  1.00  9.29           C
ATOM   2416  SG  CYS A 155      16.936  73.063  59.461  1.00 11.34           S
ATOM   2417  H   CYS A 155      14.563  71.974  57.626  1.00 10.92           H
ATOM   2418  HA  CYS A 155      16.182  73.925  56.894  1.00 15.21           H
ATOM   2419  HB2 CYS A 155      16.774  71.353  57.882  1.00 11.17           H
ATOM   2420  HB3 CYS A 155      17.931  72.364  57.470  1.00 11.17           H
ATOM   2421  N   PHE A 156      15.888  71.535  54.790  1.00 10.27           N
ATOM   2422  CA  PHE A 156      16.158  71.197  53.392  1.00 10.86           C
ATOM   2423  C   PHE A 156      15.718  72.331  52.473  1.00 12.79           C
ATOM   2424  O   PHE A 156      16.454  72.735  51.567  1.00 15.31           O
ATOM   2425  CB  PHE A 156      15.423  69.913  53.011  1.00 11.07           C
ATOM   2426  CG  PHE A 156      15.685  69.430  51.615  1.00 12.84           C
ATOM   2427  CD1 PHE A 156      16.718  68.541  51.369  1.00 16.49           C
ATOM   2428  CD2 PHE A 156      14.860  69.795  50.558  1.00 17.19           C
ATOM   2429  CE1 PHE A 156      16.954  68.052  50.088  1.00 22.66           C
ATOM   2430  CE2 PHE A 156      15.090  69.290  49.272  1.00 16.54           C
ATOM   2431  CZ  PHE A 156      16.121  68.420  49.049  1.00 16.25           C
ATOM   2432  H   PHE A 156      15.354  70.993  55.190  1.00 12.35           H
ATOM   2433  HA  PHE A 156      17.110  71.054  53.272  1.00 13.06           H
ATOM   2434  HB2 PHE A 156      15.693  69.209  53.621  1.00 13.32           H
ATOM   2435  HB3 PHE A 156      14.468  70.067  53.094  1.00 13.32           H
ATOM   2436  HD1 PHE A 156      17.273  68.279  52.068  1.00 19.81           H
ATOM   2437  HD2 PHE A 156      14.147  70.374  50.706  1.00 20.66           H
ATOM   2438  HE1 PHE A 156      17.657  67.462  49.936  1.00 27.22           H
ATOM   2439  HE2 PHE A 156      14.540  69.547  48.567  1.00 19.88           H
ATOM   2440  HZ  PHE A 156      16.283  68.104  48.190  1.00 19.52           H
ATOM   2441  N   GLU A 157      14.512  72.849  52.689  1.00 12.46           N
ATOM   2442  CA  GLU A 157      14.022  73.944  51.847  1.00 14.91           C
ATOM   2443  C   GLU A 157      14.803  75.235  52.097  1.00 19.78           C
ATOM   2444  O   GLU A 157      15.116  75.971  51.154  1.00 19.57           O
ATOM   2445  CB  GLU A 157      12.535  74.150  52.091  1.00 14.61           C
ATOM   2446  CG  GLU A 157      11.648  72.996  51.633  1.00 24.44           C
ATOM   2447  CD  GLU A 157      11.717  72.751  50.114  1.00 27.83           C
ATOM   2448  OE1 GLU A 157      11.898  73.724  49.330  1.00 25.69           O
ATOM   2449  OE2 GLU A 157      11.613  71.574  49.715  1.00 26.82           O1-
ATOM   2450  H   GLU A 157      13.966  72.593  53.302  1.00 14.97           H
ATOM   2451  HA  GLU A 157      14.140  73.701  50.916  1.00 17.91           H
ATOM   2452  HB2 GLU A 157      12.391  74.270  53.043  1.00 17.55           H
ATOM   2453  HB3 GLU A 157      12.250  74.946  51.615  1.00 17.55           H
ATOM   2454  HG2 GLU A 157      11.933  72.183  52.080  1.00 29.36           H
ATOM   2455  HG3 GLU A 157      10.727  73.195  51.863  1.00 29.36           H
ATOM   2456  N   ALA A 158      15.158  75.509  53.357  1.00 20.21           N
ATOM   2457  CA  ALA A 158      15.972  76.681  53.677  1.00 14.43           C
ATOM   2458  C   ALA A 158      17.323  76.629  52.986  1.00 20.04           C
ATOM   2459  O   ALA A 158      17.850  77.665  52.562  1.00 22.48           O
ATOM   2460  CB  ALA A 158      16.162  76.783  55.191  1.00 16.39           C
ATOM   2461  H   ALA A 158      14.940  75.033  54.039  1.00 24.28           H
ATOM   2462  HA  ALA A 158      15.511  77.480  53.377  1.00 17.34           H
ATOM   2463  HB1 ALA A 158      16.703  77.564  55.389  1.00 19.70           H
ATOM   2464  HB2 ALA A 158      15.292  76.867  55.613  1.00 19.70           H
ATOM   2465  HB3 ALA A 158      16.608  75.982  55.508  1.00 19.70           H
ATOM   2466  N   ALA A 159      17.905  75.431  52.870  1.00 19.96           N
ATOM   2467  CA  ALA A 159      19.236  75.281  52.279  1.00 24.00           C
ATOM   2468  C   ALA A 159      19.287  75.770  50.836  1.00 28.13           C
ATOM   2469  O   ALA A 159      20.343  76.217  50.371  1.00 23.25           O
ATOM   2470  CB  ALA A 159      19.679  73.820  52.354  1.00 23.89           C
ATOM   2471  H   ALA A 159      17.549  74.691  53.125  1.00 23.98           H
ATOM   2472  HA  ALA A 159      19.867  75.809  52.793  1.00 28.83           H
ATOM   2473  HB1 ALA A 159      20.562  73.737  51.959  1.00 28.69           H
ATOM   2474  HB2 ALA A 159      19.705  73.545  53.284  1.00 28.69           H
ATOM   2475  HB3 ALA A 159      19.045  73.272  51.865  1.00 28.69           H
ATOM   2476  N   LYS A 160      18.176  75.692  50.112  1.00 27.20           N
ATOM   2477  CA  LYS A 160      18.130  76.247  48.771  1.00 31.33           C
ATOM   2478  C   LYS A 160      18.270  77.773  48.824  1.00 35.65           C
ATOM   2479  O   LYS A 160      18.538  78.419  47.802  1.00 37.58           O
ATOM   2480  CB  LYS A 160      16.828  75.875  48.072  1.00 31.76           C
ATOM   2481  CG  LYS A 160      16.532  74.370  47.970  1.00 36.47           C
ATOM   2482  CD  LYS A 160      15.185  74.189  47.264  1.00 34.33           C
ATOM   2483  CE  LYS A 160      14.667  72.757  47.302  1.00 31.43           C
ATOM   2484  NZ  LYS A 160      13.205  72.767  47.044  1.00 30.44           N1+
ATOM   2485  H   LYS A 160      17.443  75.326  50.373  1.00 32.67           H
ATOM   2486  HA  LYS A 160      18.867  75.891  48.251  1.00 37.62           H
ATOM   2487  HB2 LYS A 160      16.855  76.227  47.169  1.00 38.14           H
ATOM   2488  HB3 LYS A 160      16.094  76.283  48.557  1.00 38.14           H
ATOM   2489  HG2 LYS A 160      16.475  73.984  48.859  1.00 43.79           H
ATOM   2490  HG3 LYS A 160      17.221  73.933  47.447  1.00 43.79           H
ATOM   2491  HD2 LYS A 160      15.281  74.446  46.334  1.00 41.22           H
ATOM   2492  HD3 LYS A 160      14.526  74.755  47.696  1.00 41.22           H
ATOM   2493  HE2 LYS A 160      14.826  72.373  48.179  1.00 37.74           H
ATOM   2494  HE3 LYS A 160      15.102  72.232  46.613  1.00 37.74           H
ATOM   2495  HZ1 LYS A 160      12.789  73.249  47.666  1.00 36.55           H
ATOM   2496  HZ2 LYS A 160      12.887  71.936  47.063  1.00 36.55           H
ATOM   2497  HZ3 LYS A 160      13.040  73.121  46.244  1.00 36.55           H
ATOM   2498  HC  LYS A 160      18.146  78.272  49.682  1.00 42.81           H
TER
ATOM   2499  N   SER B   1      45.706  22.643  46.956  1.00 21.24           N
ATOM   2500  CA  SER B   1      47.040  22.303  47.430  1.00 26.77           C
ATOM   2501  C   SER B   1      48.049  23.044  46.588  1.00 25.04           C
ATOM   2502  O   SER B   1      47.689  23.719  45.632  1.00 20.52           O
ATOM   2503  CB  SER B   1      47.281  20.807  47.336  1.00 31.15           C
ATOM   2504  OG  SER B   1      47.007  20.371  46.017  1.00 31.46           O
ATOM   2505  H1  SER B   1      45.579  23.593  47.011  1.00 25.51           H
ATOM   2506  H2  SER B   1      45.051  22.200  47.500  1.00 25.51           H
ATOM   2507  HA  SER B   1      47.140  22.579  48.354  1.00 32.15           H
ATOM   2508  HB2 SER B   1      46.692  20.347  47.954  1.00 37.41           H
ATOM   2509  HB3 SER B   1      48.208  20.617  47.549  1.00 37.41           H
ATOM   2510  HG  SER B   1      46.207  20.536  45.821  1.00 37.78           H
ATOM   2511  N   CYS B   2      49.316  22.906  46.950  1.00 24.71           N
ATOM   2512  CA  CYS B   2      50.376  23.627  46.270  1.00 25.51           C
ATOM   2513  C   CYS B   2      50.631  23.048  44.873  1.00 28.05           C
ATOM   2514  O   CYS B   2      50.768  21.833  44.712  1.00 22.00           O
ATOM   2515  CB  CYS B   2      51.626  23.545  47.129  1.00 18.34           C
ATOM   2516  SG  CYS B   2      53.088  24.201  46.401  1.00 26.28           S
ATOM   2517  H   CYS B   2      49.588  22.398  47.589  1.00 29.68           H
ATOM   2518  HA  CYS B   2      50.127  24.559  46.176  1.00 30.64           H
ATOM   2519  HB2 CYS B   2      51.465  24.033  47.951  1.00 22.03           H
ATOM   2520  HB3 CYS B   2      51.796  22.612  47.334  1.00 22.03           H
ATOM   2521  N   VAL B   3      50.685  23.912  43.859  1.00 22.17           N
ATOM   2522  CA  VAL B   3      51.156  23.535  42.524  1.00 20.14           C
ATOM   2523  C   VAL B   3      52.513  24.208  42.317  1.00 22.15           C
ATOM   2524  O   VAL B   3      52.593  25.431  42.148  1.00 20.15           O
ATOM   2525  CB  VAL B   3      50.154  23.932  41.431  1.00 25.09           C
ATOM   2526  CG1 VAL B   3      50.668  23.595  40.008  1.00 21.61           C
ATOM   2527  CG2 VAL B   3      48.828  23.238  41.641  1.00 27.58           C
ATOM   2528  H   VAL B   3      50.451  24.737  43.920  1.00 26.63           H
ATOM   2529  HA  VAL B   3      51.283  22.575  42.488  1.00 24.20           H
ATOM   2530  HB  VAL B   3      50.001  24.888  41.475  1.00 30.13           H
ATOM   2531 HG11 VAL B   3      50.000  23.865  39.359  1.00 25.95           H
ATOM   2532 HG12 VAL B   3      51.496  24.076  39.850  1.00 25.95           H
ATOM   2533 HG13 VAL B   3      50.823  22.640  39.946  1.00 25.95           H
ATOM   2534 HG21 VAL B   3      48.217  23.506  40.937  1.00 33.12           H
ATOM   2535 HG22 VAL B   3      48.966  22.278  41.611  1.00 33.12           H
ATOM   2536 HG23 VAL B   3      48.471  23.494  42.505  1.00 33.12           H
ATOM   2537  N   ARG B   4      53.584  23.425  42.371  1.00 10.88           N
ATOM   2538  CA  ARG B   4      54.929  23.900  42.058  1.00 12.81           C
ATOM   2539  C   ARG B   4      55.296  23.412  40.665  1.00 13.67           C
ATOM   2540  O   ARG B   4      54.973  22.274  40.302  1.00 16.50           O
ATOM   2541  CB  ARG B   4      55.961  23.385  43.047  1.00 16.19           C
ATOM   2542  CG  ARG B   4      55.809  23.881  44.460  1.00 32.11           C
ATOM   2543  CD  ARG B   4      56.944  23.284  45.291  1.00 35.86           C
ATOM   2544  NE  ARG B   4      56.628  23.075  46.705  1.00 42.28           N
ATOM   2545  CZ  ARG B   4      57.176  22.119  47.457  1.00 41.72           C
ATOM   2546  NH1 ARG B   4      58.044  21.260  46.927  1.00 37.99           N
ATOM   2547  NH2 ARG B   4      56.842  22.009  48.742  1.00 46.95           N1+
ATOM   2548  H   ARG B   4      53.558  22.595  42.592  1.00 13.09           H
ATOM   2549  HA  ARG B   4      54.945  24.870  42.064  1.00 15.40           H
ATOM   2550  HB2 ARG B   4      55.907  22.417  43.071  1.00 19.46           H
ATOM   2551  HB3 ARG B   4      56.841  23.652  42.739  1.00 19.46           H
ATOM   2552  HG2 ARG B   4      55.877  24.848  44.481  1.00 38.55           H
ATOM   2553  HG3 ARG B   4      54.961  23.584  44.825  1.00 38.55           H
ATOM   2554  HD2 ARG B   4      57.183  22.423  44.914  1.00 43.06           H
ATOM   2555  HD3 ARG B   4      57.707  23.882  45.246  1.00 43.06           H
ATOM   2556  HE  ARG B   4      56.001  23.550  47.051  1.00 50.77           H
ATOM   2557 HH11 ARG B   4      58.265  21.329  46.098  1.00 45.61           H
ATOM   2558 HH12 ARG B   4      58.391  20.643  47.415  1.00 45.61           H
ATOM   2559 HH21 ARG B   4      56.277  22.557  49.088  1.00 56.37           H
ATOM   2560 HH22 ARG B   4      57.188  21.386  49.224  1.00 56.37           H
ATOM   2561  N   ASP B   5      55.962  24.254  39.875  1.00  7.59           N
ATOM   2562  CA  ASP B   5      56.368  23.810  38.533  1.00  6.86           C
ATOM   2563  C   ASP B   5      57.755  24.352  38.241  1.00 12.39           C
ATOM   2564  O   ASP B   5      57.947  25.562  38.155  1.00 11.43           O
ATOM   2565  CB  ASP B   5      55.343  24.250  37.479  1.00  9.84           C
ATOM   2566  CG  ASP B   5      55.568  23.591  36.083  1.00 12.32           C
ATOM   2567  OD1 ASP B   5      56.625  22.982  35.840  1.00 10.04           O
ATOM   2568  OD2 ASP B   5      54.672  23.700  35.228  1.00 10.24           O1-
ATOM   2569  H   ASP B   5      56.186  25.059  40.079  1.00  9.13           H
ATOM   2570  HA  ASP B   5      56.415  22.841  38.520  1.00  8.25           H
ATOM   2571  HB2 ASP B   5      54.455  24.005  37.784  1.00 11.84           H
ATOM   2572  HB3 ASP B   5      55.400  25.211  37.368  1.00 11.84           H
ATOM   2573  N   ASN B   6      58.747  23.474  38.123  1.00  8.90           N
ATOM   2574  CA  ASN B   6      60.058  24.007  37.793  1.00 14.73           C
ATOM   2575  C   ASN B   6      60.430  23.792  36.323  1.00 11.80           C
ATOM   2576  O   ASN B   6      61.611  23.915  35.962  1.00 10.05           O
ATOM   2577  CB  ASN B   6      61.117  23.502  38.768  1.00 26.70           C
ATOM   2578  CG  ASN B   6      61.344  22.070  38.712  1.00 29.12           C
ATOM   2579  OD1 ASN B   6      60.564  21.287  39.252  1.00 43.99           O
ATOM   2580  ND2 ASN B   6      62.501  21.686  38.163  1.00 40.81           N
ATOM   2581  H   ASN B   6      58.694  22.621  38.222  1.00 10.71           H
ATOM   2582  HA  ASN B   6      60.014  24.968  37.919  1.00 17.70           H
ATOM   2583  HB2 ASN B   6      61.959  23.942  38.568  1.00 32.07           H
ATOM   2584  HB3 ASN B   6      60.839  23.722  39.671  1.00 32.07           H
ATOM   2585 HD21 ASN B   6      62.692  20.850  38.102  1.00 48.99           H
ATOM   2586 HD22 ASN B   6      63.054  22.276  37.870  1.00 48.99           H
ATOM   2587  N   SER B   7      59.435  23.610  35.462  1.00  8.85           N
ATOM   2588  CA  SER B   7      59.677  23.532  34.022  1.00 12.32           C
ATOM   2589  C   SER B   7      60.060  24.916  33.482  1.00 15.80           C
ATOM   2590  O   SER B   7      59.584  25.949  33.974  1.00 10.16           O
ATOM   2591  CB  SER B   7      58.429  23.028  33.261  1.00  8.74           C
ATOM   2592  OG  SER B   7      57.851  21.846  33.802  1.00  9.52           O
ATOM   2593  H   SER B   7      58.608  23.528  35.685  1.00 10.65           H
ATOM   2594  HA  SER B   7      60.410  22.921  33.850  1.00 14.81           H
ATOM   2595  HB2 SER B   7      57.758  23.729  33.278  1.00 10.51           H
ATOM   2596  HB3 SER B   7      58.684  22.849  32.343  1.00 10.51           H
ATOM   2597  HG  SER B   7      57.612  21.981  34.595  1.00 11.45           H
ATOM   2598  N   LEU B   8      60.900  24.925  32.428  1.00  7.80           N
ATOM   2599  CA  LEU B   8      61.398  26.184  31.873  1.00 10.82           C
ATOM   2600  C   LEU B   8      60.291  26.964  31.170  1.00 11.91           C
ATOM   2601  O   LEU B   8      60.079  28.140  31.471  1.00 12.83           O
ATOM   2602  CB  LEU B   8      62.566  25.893  30.921  1.00 11.78           C
ATOM   2603  CG  LEU B   8      63.257  27.041  30.195  1.00 10.98           C
ATOM   2604  CD1 LEU B   8      63.827  28.028  31.210  1.00 19.31           C
ATOM   2605  CD2 LEU B   8      64.396  26.473  29.314  1.00 18.18           C
ATOM   2606  H   LEU B   8      61.189  24.222  32.027  1.00  9.38           H
ATOM   2607  HA  LEU B   8      61.735  26.735  32.597  1.00 13.01           H
ATOM   2608  HB2 LEU B   8      63.253  25.438  31.433  1.00 14.16           H
ATOM   2609  HB3 LEU B   8      62.239  25.290  30.235  1.00 14.16           H
ATOM   2610  HG  LEU B   8      62.621  27.504  29.628  1.00 13.20           H
ATOM   2611 HD11 LEU B   8      64.264  28.753  30.734  1.00 23.20           H
ATOM   2612 HD12 LEU B   8      63.103  28.377  31.752  1.00 23.20           H
ATOM   2613 HD13 LEU B   8      64.469  27.567  31.772  1.00 23.20           H
ATOM   2614 HD21 LEU B   8      64.833  27.206  28.854  1.00 21.84           H
ATOM   2615 HD22 LEU B   8      65.032  26.011  29.881  1.00 21.84           H
ATOM   2616 HD23 LEU B   8      64.017  25.856  28.669  1.00 21.84           H
ATOM   2617  N   VAL B   9      59.575  26.332  30.230  1.00  9.50           N
ATOM   2618  CA  VAL B   9      58.502  26.977  29.465  1.00  8.59           C
ATOM   2619  C   VAL B   9      57.174  26.407  29.937  1.00 14.22           C
ATOM   2620  O   VAL B   9      56.978  25.186  29.921  1.00 12.35           O
ATOM   2621  CB  VAL B   9      58.681  26.781  27.950  1.00  8.03           C
ATOM   2622  CG1 VAL B   9      57.442  27.312  27.174  1.00 12.74           C
ATOM   2623  CG2 VAL B   9      59.951  27.451  27.486  1.00 13.46           C
ATOM   2624  H   VAL B   9      59.698  25.509  30.014  1.00 11.43           H
ATOM   2625  HA  VAL B   9      58.506  27.929  29.650  1.00 10.34           H
ATOM   2626  HB  VAL B   9      58.762  25.832  27.766  1.00  9.66           H
ATOM   2627 HG11 VAL B   9      57.582  27.175  26.224  1.00 15.31           H
ATOM   2628 HG12 VAL B   9      56.654  26.826  27.465  1.00 15.31           H
ATOM   2629 HG13 VAL B   9      57.335  28.258  27.360  1.00 15.31           H
ATOM   2630 HG21 VAL B   9      60.047  27.317  26.530  1.00 16.18           H
ATOM   2631 HG22 VAL B   9      59.897  28.399  27.685  1.00 16.18           H
ATOM   2632 HG23 VAL B   9      60.704  27.057  27.953  1.00 16.18           H
ATOM   2633  N   ARG B  10      56.262  27.287  30.366  1.00  9.04           N
ATOM   2634  CA  ARG B  10      54.985  26.874  30.938  1.00  6.31           C
ATOM   2635  C   ARG B  10      53.839  27.584  30.239  1.00  8.82           C
ATOM   2636  O   ARG B  10      53.938  28.768  29.917  1.00  9.75           O
ATOM   2637  CB  ARG B  10      54.890  27.159  32.480  1.00  7.96           C
ATOM   2638  CG  ARG B  10      56.024  26.565  33.280  1.00  9.47           C
ATOM   2639  CD  ARG B  10      55.907  26.825  34.775  1.00 10.87           C
ATOM   2640  NE  ARG B  10      55.915  28.240  35.118  1.00 13.23           N
ATOM   2641  CZ  ARG B  10      56.991  28.994  35.108  1.00 16.00           C
ATOM   2642  NH1 ARG B  10      58.148  28.467  34.742  1.00 23.12           N
ATOM   2643  NH2 ARG B  10      56.903  30.269  35.452  1.00 17.85           N1+
ATOM   2644  H   ARG B  10      56.366  28.140  30.334  1.00 10.88           H
ATOM   2645  HA  ARG B  10      54.873  25.920  30.803  1.00  7.60           H
ATOM   2646  HB2 ARG B  10      54.898  28.119  32.622  1.00  9.58           H
ATOM   2647  HB3 ARG B  10      54.061  26.784  32.817  1.00  9.58           H
ATOM   2648  HG2 ARG B  10      56.034  25.605  33.145  1.00 11.39           H
ATOM   2649  HG3 ARG B  10      56.860  26.951  32.975  1.00 11.39           H
ATOM   2650  HD2 ARG B  10      55.074  26.446  35.095  1.00 13.07           H
ATOM   2651  HD3 ARG B  10      56.656  26.405  35.226  1.00 13.07           H
ATOM   2652  HE  ARG B  10      55.178  28.594  35.387  1.00 15.91           H
ATOM   2653 HH11 ARG B  10      58.192  27.636  34.525  1.00 27.77           H
ATOM   2654 HH12 ARG B  10      58.857  28.953  34.729  1.00 27.77           H
ATOM   2655 HH21 ARG B  10      56.144  30.601  35.682  1.00 21.45           H
ATOM   2656 HH22 ARG B  10      57.604  30.767  35.437  1.00 21.45           H
ATOM   2657  N   ASP B  11      52.729  26.871  30.063  1.00 11.03           N
ATOM   2658  CA  ASP B  11      51.508  27.424  29.476  1.00  7.38           C
ATOM   2659  C   ASP B  11      50.654  28.065  30.577  1.00 13.04           C
ATOM   2660  O   ASP B  11      50.149  27.370  31.475  1.00 10.68           O
ATOM   2661  CB  ASP B  11      50.755  26.320  28.731  1.00 10.29           C
ATOM   2662  CG  ASP B  11      49.519  26.816  27.979  1.00 17.16           C
ATOM   2663  OD1 ASP B  11      49.079  27.973  28.167  1.00 12.95           O
ATOM   2664  OD2 ASP B  11      48.982  26.021  27.173  1.00 15.95           O1-
ATOM   2665  H   ASP B  11      52.656  26.042  30.281  1.00 13.26           H
ATOM   2666  HA  ASP B  11      51.745  28.114  28.836  1.00  8.89           H
ATOM   2667  HB2 ASP B  11      51.353  25.915  28.085  1.00 12.37           H
ATOM   2668  HB3 ASP B  11      50.464  25.653  29.373  1.00 12.37           H
ATOM   2669  N   ILE B  12      50.492  29.393  30.497  1.00  9.71           N
ATOM   2670  CA  ILE B  12      49.757  30.138  31.520  1.00  7.93           C
ATOM   2671  C   ILE B  12      48.326  29.635  31.629  1.00 14.75           C
ATOM   2672  O   ILE B  12      47.757  29.589  32.732  1.00 10.45           O
ATOM   2673  CB  ILE B  12      49.799  31.654  31.227  1.00  9.38           C
ATOM   2674  CG1 ILE B  12      51.207  32.175  31.481  1.00 14.41           C
ATOM   2675  CG2 ILE B  12      48.777  32.433  32.117  1.00 14.90           C
ATOM   2676  CD1 ILE B  12      51.426  33.595  31.030  1.00 12.80           C
ATOM   2677  H   ILE B  12      50.800  29.883  29.860  1.00 11.67           H
ATOM   2678  HA  ILE B  12      50.186  29.992  32.378  1.00  9.54           H
ATOM   2679  HB  ILE B  12      49.575  31.799  30.294  1.00 11.28           H
ATOM   2680 HG12 ILE B  12      51.387  32.136  32.433  1.00 17.32           H
ATOM   2681 HG13 ILE B  12      51.838  31.613  31.004  1.00 17.32           H
ATOM   2682 HG21 ILE B  12      48.832  33.379  31.906  1.00 17.91           H
ATOM   2683 HG22 ILE B  12      47.884  32.104  31.933  1.00 17.91           H
ATOM   2684 HG23 ILE B  12      48.998  32.289  33.050  1.00 17.91           H
ATOM   2685 HD11 ILE B  12      52.341  33.850  31.225  1.00 15.39           H
ATOM   2686 HD12 ILE B  12      51.263  33.651  30.075  1.00 15.39           H
ATOM   2687 HD13 ILE B  12      50.811  34.175  31.506  1.00 15.39           H
ATOM   2688  N   SER B  13      47.725  29.235  30.489  1.00 12.47           N
ATOM   2689  CA  SER B  13      46.335  28.778  30.480  1.00 17.49           C
ATOM   2690  C   SER B  13      46.162  27.453  31.213  1.00 15.02           C
ATOM   2691  O   SER B  13      45.027  27.085  31.538  1.00 17.93           O
ATOM   2692  CB  SER B  13      45.796  28.631  29.044  1.00 16.00           C
ATOM   2693  OG  SER B  13      46.397  27.553  28.320  1.00 16.62           O
ATOM   2694  H   SER B  13      48.104  29.222  29.718  1.00 14.98           H
ATOM   2695  HA  SER B  13      45.788  29.438  30.934  1.00 21.01           H
ATOM   2696  HB2 SER B  13      44.839  28.476  29.088  1.00 19.23           H
ATOM   2697  HB3 SER B  13      45.969  29.456  28.565  1.00 19.23           H
ATOM   2698  HG  SER B  13      47.226  27.672  28.263  1.00 19.96           H
ATOM   2699  N   GLN B  14      47.252  26.731  31.470  1.00 15.49           N
ATOM   2700  CA  GLN B  14      47.207  25.474  32.204  1.00 17.90           C
ATOM   2701  C   GLN B  14      47.664  25.607  33.662  1.00 18.65           C
ATOM   2702  O   GLN B  14      47.706  24.606  34.387  1.00 11.27           O
ATOM   2703  CB  GLN B  14      48.054  24.417  31.476  1.00 17.60           C
ATOM   2704  CG  GLN B  14      47.717  24.252  29.987  1.00 17.37           C
ATOM   2705  CD  GLN B  14      46.259  23.904  29.735  1.00 29.75           C
ATOM   2706  OE1 GLN B  14      45.698  23.021  30.385  1.00 26.96           O
ATOM   2707  NE2 GLN B  14      45.633  24.608  28.783  1.00 31.87           N
ATOM   2708  H   GLN B  14      48.044  26.956  31.223  1.00 18.62           H
ATOM   2709  HA  GLN B  14      46.290  25.157  32.215  1.00 21.50           H
ATOM   2710  HB2 GLN B  14      48.988  24.670  31.540  1.00 21.15           H
ATOM   2711  HB3 GLN B  14      47.916  23.559  31.906  1.00 21.15           H
ATOM   2712  HG2 GLN B  14      47.908  25.085  29.528  1.00 20.87           H
ATOM   2713  HG3 GLN B  14      48.262  23.539  29.619  1.00 20.87           H
ATOM   2714 HE21 GLN B  14      46.057  25.220  28.351  1.00 38.26           H
ATOM   2715 HE22 GLN B  14      44.808  24.449  28.603  1.00 38.26           H
ATOM   2716  N   MET B  15      48.004  26.796  34.109  1.00 13.04           N
ATOM   2717  CA  MET B  15      48.304  27.027  35.525  1.00 16.39           C
ATOM   2718  C   MET B  15      47.011  27.291  36.288  1.00 19.91           C
ATOM   2719  O   MET B  15      46.234  28.166  35.890  1.00 23.85           O
ATOM   2720  CB  MET B  15      49.221  28.227  35.715  1.00 20.72           C
ATOM   2721  CG  MET B  15      50.528  28.181  34.953  1.00 33.45           C
ATOM   2722  SD  MET B  15      51.335  29.817  34.918  1.00 36.21           S
ATOM   2723  CE  MET B  15      53.062  29.336  35.065  1.00 14.70           C
ATOM   2724  H   MET B  15      48.072  27.498  33.617  1.00 15.68           H
ATOM   2725  HA  MET B  15      48.743  26.244  35.894  1.00 19.69           H
ATOM   2726  HB2 MET B  15      48.746  29.023  35.429  1.00 24.89           H
ATOM   2727  HB3 MET B  15      49.437  28.300  36.658  1.00 24.89           H
ATOM   2728  HG2 MET B  15      51.129  27.554  35.384  1.00 40.17           H
ATOM   2729  HG3 MET B  15      50.357  27.907  34.038  1.00 40.17           H
ATOM   2730  HE1 MET B  15      53.614  30.134  35.059  1.00 17.67           H
ATOM   2731  HE2 MET B  15      53.186  28.855  35.898  1.00 17.67           H
ATOM   2732  HE3 MET B  15      53.296  28.767  34.316  1.00 17.67           H
ATOM   2733  N   PRO B  16      46.778  26.637  37.419  1.00 24.38           N
ATOM   2734  CA  PRO B  16      45.455  26.713  38.054  1.00 17.96           C
ATOM   2735  C   PRO B  16      45.064  28.129  38.449  1.00 13.16           C
ATOM   2736  O   PRO B  16      45.852  28.896  38.994  1.00 16.48           O
ATOM   2737  CB  PRO B  16      45.598  25.798  39.277  1.00 28.76           C
ATOM   2738  CG  PRO B  16      47.059  25.468  39.379  1.00 27.42           C
ATOM   2739  CD  PRO B  16      47.650  25.633  38.045  1.00 28.95           C
ATOM   2740  HA  PRO B  16      44.779  26.349  37.462  1.00 21.58           H
ATOM   2741  HB2 PRO B  16      45.300  26.269  40.071  1.00 34.54           H
ATOM   2742  HB3 PRO B  16      45.076  24.992  39.143  1.00 34.54           H
ATOM   2743  HG2 PRO B  16      47.480  26.073  40.009  1.00 32.92           H
ATOM   2744  HG3 PRO B  16      47.158  24.550  39.678  1.00 32.92           H
ATOM   2745  HD2 PRO B  16      48.558  25.969  38.116  1.00 34.77           H
ATOM   2746  HD3 PRO B  16      47.615  24.799  37.552  1.00 34.77           H
ATOM   2747  N   GLN B  17      43.837  28.482  38.124  1.00 14.68           N
ATOM   2748  CA  GLN B  17      43.281  29.791  38.398  1.00 18.09           C
ATOM   2749  C   GLN B  17      42.209  29.651  39.470  1.00 22.50           C
ATOM   2750  O   GLN B  17      41.489  28.649  39.502  1.00 13.69           O
ATOM   2751  CB  GLN B  17      42.742  30.361  37.089  1.00 21.66           C
ATOM   2752  CG  GLN B  17      41.505  31.160  37.108  1.00 23.18           C
ATOM   2753  CD  GLN B  17      41.035  31.422  35.687  1.00 24.06           C
ATOM   2754  OE1 GLN B  17      41.816  31.837  34.824  1.00 17.07           O
ATOM   2755  NE2 GLN B  17      39.776  31.126  35.425  1.00 24.22           N
ATOM   2756  H   GLN B  17      43.284  27.958  37.726  1.00 17.65           H
ATOM   2757  HA  GLN B  17      43.978  30.379  38.730  1.00 21.74           H
ATOM   2758  HB2 GLN B  17      43.432  30.927  36.709  1.00 26.02           H
ATOM   2759  HB3 GLN B  17      42.582  29.617  36.488  1.00 26.02           H
ATOM   2760  HG2 GLN B  17      40.811  30.673  37.578  1.00 27.84           H
ATOM   2761  HG3 GLN B  17      41.675  32.012  37.539  1.00 27.84           H
ATOM   2762 HE21 GLN B  17      39.273  30.804  36.043  1.00 29.09           H
ATOM   2763 HE22 GLN B  17      39.460  31.255  34.635  1.00 29.09           H
ATOM   2764  N   SER B  18      42.138  30.623  40.380  1.00 15.25           N
ATOM   2765  CA  SER B  18      41.156  30.579  41.456  1.00 17.49           C
ATOM   2766  C   SER B  18      40.858  31.981  41.950  1.00 18.08           C
ATOM   2767  O   SER B  18      41.686  32.889  41.851  1.00 16.18           O
ATOM   2768  CB  SER B  18      41.630  29.739  42.658  1.00 20.80           C
ATOM   2769  OG  SER B  18      40.626  29.679  43.669  1.00 18.95           O
ATOM   2770  H   SER B  18      42.647  31.316  40.394  1.00 18.33           H
ATOM   2771  HA  SER B  18      40.332  30.192  41.121  1.00 21.01           H
ATOM   2772  HB2 SER B  18      41.827  28.839  42.356  1.00 24.98           H
ATOM   2773  HB3 SER B  18      42.429  30.145  43.031  1.00 24.98           H
ATOM   2774  HG  SER B  18      40.898  29.219  44.317  1.00 22.77           H
ATOM   2775  N   SER B  19      39.666  32.131  42.523  1.00 15.45           N
ATOM   2776  CA  SER B  19      39.312  33.341  43.257  1.00 14.02           C
ATOM   2777  C   SER B  19      39.889  33.356  44.670  1.00 16.47           C
ATOM   2778  O   SER B  19      39.913  34.423  45.314  1.00 16.74           O
ATOM   2779  CB  SER B  19      37.796  33.482  43.349  1.00 20.05           C
ATOM   2780  OG  SER B  19      37.191  32.428  44.106  1.00 19.14           O
ATOM   2781  H   SER B  19      39.041  31.541  42.501  1.00 18.56           H
ATOM   2782  HA  SER B  19      39.659  34.113  42.782  1.00 16.86           H
ATOM   2783  HB2 SER B  19      37.588  34.328  43.774  1.00 24.08           H
ATOM   2784  HB3 SER B  19      37.428  33.469  42.451  1.00 24.08           H
ATOM   2785  HG  SER B  19      37.357  31.686  43.748  1.00 22.99           H
ATOM   2786  N   TYR B  20      40.346  32.203  45.155  1.00 18.84           N
ATOM   2787  CA  TYR B  20      40.829  32.036  46.531  1.00 18.51           C
ATOM   2788  C   TYR B  20      39.806  32.574  47.533  1.00 21.18           C
ATOM   2789  O   TYR B  20      40.147  32.995  48.639  1.00 25.27           O
ATOM   2790  CB  TYR B  20      42.231  32.652  46.708  1.00 21.82           C
ATOM   2791  CG  TYR B  20      43.261  31.941  45.828  1.00 14.09           C
ATOM   2792  CD1 TYR B  20      43.819  30.717  46.210  1.00 20.26           C
ATOM   2793  CD2 TYR B  20      43.650  32.469  44.611  1.00 21.33           C
ATOM   2794  CE1 TYR B  20      44.716  30.050  45.415  1.00 17.25           C
ATOM   2795  CE2 TYR B  20      44.562  31.800  43.802  1.00 15.58           C
ATOM   2796  CZ  TYR B  20      45.093  30.586  44.223  1.00 18.90           C
ATOM   2797  OH  TYR B  20      46.002  29.870  43.459  1.00 19.24           O
ATOM   2798  H   TYR B  20      40.388  31.479  44.693  1.00 22.63           H
ATOM   2799  HA  TYR B  20      40.916  31.085  46.702  1.00 22.24           H
ATOM   2800  HB2 TYR B  20      42.205  33.588  46.453  1.00 26.21           H
ATOM   2801  HB3 TYR B  20      42.507  32.563  47.634  1.00 26.21           H
ATOM   2802  HD1 TYR B  20      43.564  30.337  47.020  1.00 24.34           H
ATOM   2803  HD2 TYR B  20      43.291  33.278  44.325  1.00 25.63           H
ATOM   2804  HE1 TYR B  20      45.073  29.238  45.695  1.00 20.73           H
ATOM   2805  HE2 TYR B  20      44.819  32.164  42.986  1.00 18.73           H
ATOM   2806  HH  TYR B  20      46.213  29.160  43.854  1.00 23.11           H
ATOM   2807  N   GLY B  21      38.529  32.518  47.150  1.00 22.17           N
ATOM   2808  CA  GLY B  21      37.439  32.958  47.990  1.00 27.76           C
ATOM   2809  C   GLY B  21      37.115  34.437  47.927  1.00 30.70           C
ATOM   2810  O   GLY B  21      36.253  34.898  48.687  1.00 27.18           O
ATOM   2811  H   GLY B  21      38.272  32.219  46.386  1.00 26.63           H
ATOM   2812  HA2 GLY B  21      36.638  32.469  47.743  1.00 33.33           H
ATOM   2813  HA3 GLY B  21      37.648  32.739  48.912  1.00 33.33           H
ATOM   2814  N   ILE B  22      37.765  35.200  47.054  1.00 27.01           N
ATOM   2815  CA  ILE B  22      37.525  36.634  46.944  1.00 28.18           C
ATOM   2816  C   ILE B  22      36.534  36.851  45.799  1.00 27.44           C
ATOM   2817  O   ILE B  22      36.857  36.623  44.628  1.00 19.89           O
ATOM   2818  CB  ILE B  22      38.838  37.409  46.736  1.00 23.51           C
ATOM   2819  CG1 ILE B  22      39.783  37.117  47.914  1.00 26.94           C
ATOM   2820  CG2 ILE B  22      38.563  38.898  46.564  1.00 28.35           C
ATOM   2821  CD1 ILE B  22      41.079  37.953  47.949  1.00 31.17           C
ATOM   2822  H   ILE B  22      38.359  34.905  46.506  1.00 32.43           H
ATOM   2823  HA  ILE B  22      37.114  36.952  47.763  1.00 33.84           H
ATOM   2824  HB  ILE B  22      39.256  37.083  45.924  1.00 28.24           H
ATOM   2825 HG12 ILE B  22      39.304  37.288  48.741  1.00 32.35           H
ATOM   2826 HG13 ILE B  22      40.040  36.183  47.877  1.00 32.35           H
ATOM   2827 HG21 ILE B  22      39.405  39.361  46.435  1.00 34.04           H
ATOM   2828 HG22 ILE B  22      37.992  39.026  45.790  1.00 34.04           H
ATOM   2829 HG23 ILE B  22      38.120  39.231  47.360  1.00 34.04           H
ATOM   2830 HD11 ILE B  22      41.600  37.693  48.725  1.00 37.43           H
ATOM   2831 HD12 ILE B  22      41.584  37.784  47.139  1.00 37.43           H
ATOM   2832 HD13 ILE B  22      40.846  38.893  48.005  1.00 37.43           H
ATOM   2833  N   GLU B  23      35.322  37.298  46.132  1.00 26.46           N
ATOM   2834  CA  GLU B  23      34.249  37.407  45.148  1.00 31.48           C
ATOM   2835  C   GLU B  23      34.685  38.257  43.957  1.00 26.28           C
ATOM   2836  O   GLU B  23      35.171  39.379  44.127  1.00 28.41           O
ATOM   2837  CB  GLU B  23      33.000  38.022  45.797  1.00 37.25           C
ATOM   2838  CG  GLU B  23      32.430  37.236  46.997  1.00 39.27           C
ATOM   2839  CD  GLU B  23      31.958  35.849  46.623  1.00 42.15           C
ATOM   2840  OE1 GLU B  23      30.966  35.759  45.865  1.00 46.57           O
ATOM   2841  OE2 GLU B  23      32.576  34.846  47.074  1.00 46.95           O1-
ATOM   2842  H   GLU B  23      35.097  37.544  46.925  1.00 31.77           H
ATOM   2843  HA  GLU B  23      34.020  36.522  44.823  1.00 37.80           H
ATOM   2844  HB2 GLU B  23      33.222  38.913  46.110  1.00 44.72           H
ATOM   2845  HB3 GLU B  23      32.301  38.079  45.127  1.00 44.72           H
ATOM   2846  HG2 GLU B  23      33.122  37.145  47.672  1.00 47.15           H
ATOM   2847  HG3 GLU B  23      31.674  37.721  47.362  1.00 47.15           H
ATOM   2848  N   GLY B  24      34.517  37.708  42.747  1.00 24.28           N
ATOM   2849  CA  GLY B  24      34.787  38.433  41.515  1.00 24.90           C
ATOM   2850  C   GLY B  24      36.223  38.402  41.015  1.00 22.85           C
ATOM   2851  O   GLY B  24      36.489  38.932  39.928  1.00 20.08           O
ATOM   2852  H   GLY B  24      34.243  36.903  42.620  1.00 29.16           H
ATOM   2853  HA2 GLY B  24      34.223  38.071  40.813  1.00 29.91           H
ATOM   2854  HA3 GLY B  24      34.540  39.363  41.643  1.00 29.91           H
ATOM   2855  N   LEU B  25      37.157  37.843  41.784  1.00 15.68           N
ATOM   2856  CA  LEU B  25      38.564  37.742  41.398  1.00 17.84           C
ATOM   2857  C   LEU B  25      38.864  36.437  40.666  1.00 16.39           C
ATOM   2858  O   LEU B  25      38.297  35.387  40.962  1.00 14.29           O
ATOM   2859  CB  LEU B  25      39.468  37.830  42.638  1.00 16.90           C
ATOM   2860  CG  LEU B  25      40.968  37.489  42.461  1.00 12.15           C
ATOM   2861  CD1 LEU B  25      41.658  38.551  41.592  1.00 17.73           C
ATOM   2862  CD2 LEU B  25      41.686  37.326  43.800  1.00 24.68           C
ATOM   2863  H   LEU B  25      36.993  37.504  42.558  1.00 18.84           H
ATOM   2864  HA  LEU B  25      38.786  38.479  40.807  1.00 21.43           H
ATOM   2865  HB2 LEU B  25      39.422  38.738  42.978  1.00 20.31           H
ATOM   2866  HB3 LEU B  25      39.116  37.223  43.308  1.00 20.31           H
ATOM   2867  HG  LEU B  25      41.035  36.643  41.992  1.00 14.60           H
ATOM   2868 HD11 LEU B  25      42.595  38.318  41.494  1.00 21.31           H
ATOM   2869 HD12 LEU B  25      41.230  38.573  40.722  1.00 21.31           H
ATOM   2870 HD13 LEU B  25      41.575  39.415  42.024  1.00 21.31           H
ATOM   2871 HD21 LEU B  25      42.618  37.114  43.633  1.00 29.65           H
ATOM   2872 HD22 LEU B  25      41.619  38.156  44.297  1.00 29.65           H
ATOM   2873 HD23 LEU B  25      41.267  36.607  44.297  1.00 29.65           H
ATOM   2874  N   SER B  26      39.788  36.512  39.713  1.00 13.33           N
ATOM   2875  CA  SER B  26      40.428  35.340  39.131  1.00 11.96           C
ATOM   2876  C   SER B  26      41.925  35.627  39.130  1.00 12.21           C
ATOM   2877  O   SER B  26      42.343  36.674  38.627  1.00 11.81           O
ATOM   2878  CB  SER B  26      39.919  35.064  37.707  1.00 17.58           C
ATOM   2879  OG  SER B  26      40.574  33.933  37.128  1.00 22.44           O
ATOM   2880  H   SER B  26      40.068  37.253  39.379  1.00 16.02           H
ATOM   2881  HA  SER B  26      40.257  34.561  39.683  1.00 14.38           H
ATOM   2882  HB2 SER B  26      38.965  34.889  37.743  1.00 21.12           H
ATOM   2883  HB3 SER B  26      40.091  35.843  37.155  1.00 21.12           H
ATOM   2884  HG  SER B  26      40.282  33.799  36.352  1.00 26.95           H
ATOM   2885  N   HIS B  27      42.717  34.725  39.720  1.00  9.56           N
ATOM   2886  CA  HIS B  27      44.141  34.926  39.948  1.00  9.59           C
ATOM   2887  C   HIS B  27      44.939  33.732  39.455  1.00 11.22           C
ATOM   2888  O   HIS B  27      44.558  32.583  39.698  1.00 11.34           O
ATOM   2889  CB  HIS B  27      44.438  35.123  41.445  1.00 11.22           C
ATOM   2890  CG  HIS B  27      45.901  35.176  41.775  1.00  9.48           C
ATOM   2891  ND1 HIS B  27      46.550  36.363  42.004  1.00 11.47           N1+
ATOM   2892  CD2 HIS B  27      46.838  34.200  41.924  1.00  9.70           C
ATOM   2893  CE1 HIS B  27      47.825  36.131  42.259  1.00  9.57           C
ATOM   2894  NE2 HIS B  27      48.022  34.825  42.240  1.00 12.48           N
ATOM   2895  H   HIS B  27      42.435  33.964  40.005  1.00 11.50           H
ATOM   2896  HA  HIS B  27      44.438  35.715  39.468  1.00 11.53           H
ATOM   2897  HB2 HIS B  27      44.050  34.385  41.940  1.00 13.49           H
ATOM   2898  HB3 HIS B  27      44.039  35.958  41.735  1.00 13.49           H
ATOM   2899  HD1 HIS B  27      46.187  37.141  41.965  1.00 13.79           H
ATOM   2900  HD2 HIS B  27      46.701  33.284  41.838  1.00 11.67           H
ATOM   2901  HE1 HIS B  27      48.467  36.775  42.452  1.00 11.50           H
ATOM   2902  HE2 HIS B  27      48.774  34.431  42.377  1.00 15.00           H
ATOM   2903  N   ILE B  28      46.065  34.023  38.792  1.00  6.89           N
ATOM   2904  CA  ILE B  28      47.106  33.059  38.446  1.00  6.07           C
ATOM   2905  C   ILE B  28      48.451  33.669  38.826  1.00  8.27           C
ATOM   2906  O   ILE B  28      48.758  34.803  38.423  1.00  7.73           O
ATOM   2907  CB  ILE B  28      47.109  32.728  36.938  1.00 11.74           C
ATOM   2908  CG1 ILE B  28      45.856  31.939  36.532  1.00 10.48           C
ATOM   2909  CG2 ILE B  28      48.394  32.030  36.552  1.00 10.07           C
ATOM   2910  CD1 ILE B  28      45.675  31.826  35.042  1.00 10.22           C
ATOM   2911  H   ILE B  28      46.252  34.818  38.521  1.00  8.30           H
ATOM   2912  HA  ILE B  28      46.978  32.239  38.948  1.00  7.31           H
ATOM   2913  HB  ILE B  28      47.086  33.571  36.458  1.00 14.11           H
ATOM   2914 HG12 ILE B  28      45.920  31.041  36.893  1.00 12.61           H
ATOM   2915 HG13 ILE B  28      45.074  32.385  36.894  1.00 12.61           H
ATOM   2916 HG21 ILE B  28      48.373  31.833  35.603  1.00 12.11           H
ATOM   2917 HG22 ILE B  28      49.142  32.613  36.753  1.00 12.11           H
ATOM   2918 HG23 ILE B  28      48.469  31.207  37.060  1.00 12.11           H
ATOM   2919 HD11 ILE B  28      44.868  31.319  34.860  1.00 12.29           H
ATOM   2920 HD12 ILE B  28      45.598  32.717  34.665  1.00 12.29           H
ATOM   2921 HD13 ILE B  28      46.444  31.372  34.664  1.00 12.29           H
ATOM   2922  N   THR B  29      49.278  32.908  39.537  1.00  6.30           N
ATOM   2923  CA  THR B  29      50.680  33.285  39.659  1.00  8.09           C
ATOM   2924  C   THR B  29      51.438  32.764  38.439  1.00 10.27           C
ATOM   2925  O   THR B  29      51.682  31.558  38.302  1.00 11.05           O
ATOM   2926  CB  THR B  29      51.309  32.777  40.953  1.00 10.67           C
ATOM   2927  OG1 THR B  29      50.669  33.389  42.076  1.00 11.23           O
ATOM   2928  CG2 THR B  29      52.787  33.164  40.985  1.00  8.50           C
ATOM   2929  H   THR B  29      49.058  32.186  39.949  1.00  7.59           H
ATOM   2930  HA  THR B  29      50.744  34.253  39.659  1.00  9.73           H
ATOM   2931  HB  THR B  29      51.230  31.811  41.007  1.00 12.83           H
ATOM   2932  HG1 THR B  29      49.850  33.202  42.078  1.00 13.50           H
ATOM   2933 HG21 THR B  29      53.196  32.845  41.805  1.00 10.23           H
ATOM   2934 HG22 THR B  29      53.250  32.771  40.229  1.00 10.23           H
ATOM   2935 HG23 THR B  29      52.878  34.129  40.943  1.00 10.23           H
ATOM   2936  N   VAL B  30      51.854  33.696  37.583  1.00  7.36           N
ATOM   2937  CA  VAL B  30      52.521  33.366  36.325  1.00  6.40           C
ATOM   2938  C   VAL B  30      53.927  32.851  36.593  1.00  9.40           C
ATOM   2939  O   VAL B  30      54.372  31.860  36.003  1.00  8.94           O
ATOM   2940  CB  VAL B  30      52.551  34.601  35.401  1.00  7.17           C
ATOM   2941  CG1 VAL B  30      53.421  34.349  34.116  1.00 10.67           C
ATOM   2942  CG2 VAL B  30      51.119  35.059  35.024  1.00 10.46           C
ATOM   2943  H   VAL B  30      51.759  34.541  37.711  1.00  8.86           H
ATOM   2944  HA  VAL B  30      52.023  32.665  35.876  1.00  7.71           H
ATOM   2945  HB  VAL B  30      52.965  35.331  35.887  1.00  8.63           H
ATOM   2946 HG11 VAL B  30      53.411  35.149  33.567  1.00 12.83           H
ATOM   2947 HG12 VAL B  30      54.330  34.144  34.386  1.00 12.83           H
ATOM   2948 HG13 VAL B  30      53.046  33.603  33.622  1.00 12.83           H
ATOM   2949 HG21 VAL B  30      51.179  35.835  34.445  1.00 12.58           H
ATOM   2950 HG22 VAL B  30      50.668  34.335  34.563  1.00 12.58           H
ATOM   2951 HG23 VAL B  30      50.638  35.287  35.835  1.00 12.58           H
ATOM   2952  N   ALA B  31      54.654  33.539  37.465  1.00  5.89           N
ATOM   2953  CA  ALA B  31      56.007  33.174  37.860  1.00  9.30           C
ATOM   2954  C   ALA B  31      56.219  33.723  39.261  1.00  9.96           C
ATOM   2955  O   ALA B  31      56.187  34.942  39.457  1.00  8.88           O
ATOM   2956  CB  ALA B  31      57.055  33.731  36.897  1.00 12.71           C
ATOM   2957  H   ALA B  31      54.372  34.250  37.856  1.00  7.09           H
ATOM   2958  HA  ALA B  31      56.091  32.208  37.887  1.00 11.19           H
ATOM   2959  HB1 ALA B  31      57.936  33.463  37.200  1.00 15.28           H
ATOM   2960  HB2 ALA B  31      56.888  33.377  36.010  1.00 15.28           H
ATOM   2961  HB3 ALA B  31      56.989  34.699  36.884  1.00 15.28           H
ATOM   2962  N   GLY B  32      56.460  32.841  40.225  1.00  8.10           N
ATOM   2963  CA  GLY B  32      56.619  33.296  41.587  1.00 10.84           C
ATOM   2964  C   GLY B  32      57.569  32.498  42.457  1.00  7.68           C
ATOM   2965  O   GLY B  32      58.148  31.473  42.065  1.00  8.19           O
ATOM   2966  H   GLY B  32      56.534  31.992  40.114  1.00  9.74           H
ATOM   2967  HA2 GLY B  32      56.934  34.213  41.572  1.00 13.04           H
ATOM   2968  HA3 GLY B  32      55.750  33.289  42.018  1.00 13.04           H
ATOM   2969  N   ALA B  33      57.697  33.004  43.686  1.00  9.71           N
ATOM   2970  CA  ALA B  33      58.661  32.475  44.642  1.00  9.42           C
ATOM   2971  C   ALA B  33      58.281  31.067  45.069  1.00  9.13           C
ATOM   2972  O   ALA B  33      59.039  30.112  44.851  1.00 13.50           O
ATOM   2973  CB  ALA B  33      58.736  33.401  45.852  1.00 11.37           C
ATOM   2974  H   ALA B  33      57.230  33.659  43.989  1.00 11.68           H
ATOM   2975  HA  ALA B  33      59.538  32.442  44.228  1.00 11.33           H
ATOM   2976  HB1 ALA B  33      59.379  33.043  46.484  1.00 13.67           H
ATOM   2977  HB2 ALA B  33      59.016  34.282  45.558  1.00 13.67           H
ATOM   2978  HB3 ALA B  33      57.860  33.452  46.265  1.00 13.67           H
ATOM   2979  N   LEU B  34      57.094  30.922  45.659  1.00 10.36           N
ATOM   2980  CA  LEU B  34      56.671  29.637  46.212  1.00 13.10           C
ATOM   2981  C   LEU B  34      56.311  28.625  45.121  1.00 12.56           C
ATOM   2982  O   LEU B  34      56.600  27.432  45.264  1.00 13.57           O
ATOM   2983  CB  LEU B  34      55.479  29.841  47.154  1.00 12.23           C
ATOM   2984  CG  LEU B  34      55.765  30.719  48.371  1.00 13.69           C
ATOM   2985  CD1 LEU B  34      54.563  30.754  49.309  1.00 18.02           C
ATOM   2986  CD2 LEU B  34      56.980  30.282  49.094  1.00 21.96           C
ATOM   2987  H   LEU B  34      56.515  31.552  45.751  1.00 12.46           H
ATOM   2988  HA  LEU B  34      57.401  29.265  46.732  1.00 15.75           H
ATOM   2989  HB2 LEU B  34      54.759  30.258  46.655  1.00 14.70           H
ATOM   2990  HB3 LEU B  34      55.190  28.974  47.479  1.00 14.70           H
ATOM   2991  HG  LEU B  34      55.920  31.627  48.065  1.00 16.46           H
ATOM   2992 HD11 LEU B  34      54.773  31.317  50.070  1.00 21.65           H
ATOM   2993 HD12 LEU B  34      53.800  31.114  48.830  1.00 21.65           H
ATOM   2994 HD13 LEU B  34      54.370  29.851  49.608  1.00 21.65           H
ATOM   2995 HD21 LEU B  34      57.121  30.866  49.856  1.00 26.38           H
ATOM   2996 HD22 LEU B  34      56.857  29.369  49.395  1.00 26.38           H
ATOM   2997 HD23 LEU B  34      57.740  30.333  48.493  1.00 26.38           H
ATOM   2998  N   ASN B  35      55.656  29.065  44.043  1.00  9.69           N
ATOM   2999  CA  ASN B  35      55.290  28.150  42.963  1.00 10.97           C
ATOM   3000  C   ASN B  35      56.465  27.786  42.045  1.00 10.89           C
ATOM   3001  O   ASN B  35      56.498  26.674  41.503  1.00 14.27           O
ATOM   3002  CB  ASN B  35      54.180  28.769  42.112  1.00  9.83           C
ATOM   3003  CG  ASN B  35      52.873  28.943  42.874  1.00 19.69           C
ATOM   3004  OD1 ASN B  35      52.586  30.022  43.410  1.00 16.75           O
ATOM   3005  ND2 ASN B  35      52.059  27.876  42.917  1.00 15.63           N
ATOM   3006  H   ASN B  35      55.414  29.881  43.916  1.00 11.66           H
ATOM   3007  HA  ASN B  35      54.948  27.329  43.350  1.00 13.19           H
ATOM   3008  HB2 ASN B  35      54.468  29.644  41.807  1.00 11.82           H
ATOM   3009  HB3 ASN B  35      54.009  28.193  41.351  1.00 11.82           H
ATOM   3010 HD21 ASN B  35      51.309  27.924  43.335  1.00 18.78           H
ATOM   3011 HD22 ASN B  35      52.288  27.145  42.527  1.00 18.78           H
ATOM   3012  N   HIS B  36      57.403  28.710  41.790  1.00  7.29           N
ATOM   3013  CA  HIS B  36      58.403  28.492  40.747  1.00 11.53           C
ATOM   3014  C   HIS B  36      59.862  28.756  41.140  1.00 10.13           C
ATOM   3015  O   HIS B  36      60.753  28.547  40.312  1.00  9.09           O
ATOM   3016  CB  HIS B  36      58.036  29.339  39.514  1.00  7.50           C
ATOM   3017  CG  HIS B  36      56.604  29.174  39.084  1.00 11.96           C
ATOM   3018  ND1 HIS B  36      55.646  30.140  39.308  1.00 12.67           N
ATOM   3019  CD2 HIS B  36      55.957  28.137  38.488  1.00 13.30           C
ATOM   3020  CE1 HIS B  36      54.475  29.716  38.853  1.00 13.62           C
ATOM   3021  NE2 HIS B  36      54.641  28.509  38.338  1.00 12.26           N
ATOM   3022  H   HIS B  36      57.478  29.460  42.204  1.00  8.77           H
ATOM   3023  HA  HIS B  36      58.351  27.562  40.477  1.00 13.86           H
ATOM   3024  HB2 HIS B  36      58.603  29.075  38.772  1.00  9.02           H
ATOM   3025  HB3 HIS B  36      58.179  30.275  39.722  1.00  9.02           H
ATOM   3026  HD2 HIS B  36      56.338  27.336  38.210  1.00 15.99           H
ATOM   3027  HE1 HIS B  36      53.676  30.193  38.877  1.00 16.37           H
ATOM   3028  HE2 HIS B  36      54.023  28.028  37.983  1.00 14.74           H
ATOM   3029  N   GLY B  37      60.144  29.124  42.384  1.00  9.77           N
ATOM   3030  CA  GLY B  37      61.512  29.349  42.805  1.00 11.76           C
ATOM   3031  C   GLY B  37      62.093  30.720  42.515  1.00 10.08           C
ATOM   3032  O   GLY B  37      63.299  30.900  42.690  1.00 10.08           O
ATOM   3033  H   GLY B  37      59.559  29.250  43.001  1.00 11.75           H
ATOM   3034  HA2 GLY B  37      61.568  29.204  43.762  1.00 14.14           H
ATOM   3035  HA3 GLY B  37      62.080  28.693  42.372  1.00 14.14           H
ATOM   3036  N   MET B  38      61.288  31.685  42.086  1.00 11.01           N
ATOM   3037  CA  MET B  38      61.781  33.042  41.877  1.00 10.82           C
ATOM   3038  C   MET B  38      62.240  33.637  43.198  1.00  8.73           C
ATOM   3039  O   MET B  38      61.660  33.374  44.254  1.00  9.15           O
ATOM   3040  CB  MET B  38      60.685  33.944  41.294  1.00  6.90           C
ATOM   3041  CG  MET B  38      60.094  33.493  39.935  1.00  6.15           C
ATOM   3042  SD  MET B  38      61.309  33.130  38.653  1.00 10.99           S
ATOM   3043  CE  MET B  38      61.942  34.803  38.311  1.00 11.90           C
ATOM   3044  H   MET B  38      60.452  31.581  41.910  1.00 13.23           H
ATOM   3045  HA  MET B  38      62.526  33.022  41.255  1.00 13.01           H
ATOM   3046  HB2 MET B  38      59.954  33.986  41.929  1.00  8.31           H
ATOM   3047  HB3 MET B  38      61.055  34.832  41.168  1.00  8.31           H
ATOM   3048  HG2 MET B  38      59.572  32.688  40.079  1.00  7.41           H
ATOM   3049  HG3 MET B  38      59.518  34.198  39.600  1.00  7.41           H
ATOM   3050  HE1 MET B  38      62.621  34.748  37.621  1.00 14.31           H
ATOM   3051  HE2 MET B  38      61.209  35.363  38.011  1.00 14.31           H
ATOM   3052  HE3 MET B  38      62.326  35.167  39.125  1.00 14.31           H
ATOM   3053  N   LYS B  39      63.289  34.454  43.142  1.00  7.55           N
ATOM   3054  CA  LYS B  39      63.773  35.122  44.343  1.00  8.12           C
ATOM   3055  C   LYS B  39      63.729  36.646  44.299  1.00 12.73           C
ATOM   3056  O   LYS B  39      63.838  37.275  45.358  1.00  7.92           O
ATOM   3057  CB  LYS B  39      65.225  34.703  44.631  1.00 17.17           C
ATOM   3058  CG  LYS B  39      65.401  33.206  44.972  1.00 14.17           C
ATOM   3059  CD  LYS B  39      66.729  32.728  44.433  1.00 28.17           C
ATOM   3060  CE  LYS B  39      67.407  31.694  45.356  1.00 31.76           C
ATOM   3061  NZ  LYS B  39      68.915  31.848  45.340  1.00 31.53           N1+
ATOM   3062  H   LYS B  39      63.732  34.636  42.428  1.00  9.08           H
ATOM   3063  HA  LYS B  39      63.230  34.835  45.094  1.00  9.77           H
ATOM   3064  HB2 LYS B  39      65.764  34.892  43.847  1.00 20.63           H
ATOM   3065  HB3 LYS B  39      65.552  35.218  45.385  1.00 20.63           H
ATOM   3066  HG2 LYS B  39      65.394  33.086  45.935  1.00 17.03           H
ATOM   3067  HG3 LYS B  39      64.692  32.690  44.557  1.00 17.03           H
ATOM   3068  HD2 LYS B  39      66.588  32.312  43.568  1.00 33.84           H
ATOM   3069  HD3 LYS B  39      67.326  33.487  44.343  1.00 33.84           H
ATOM   3070  HE2 LYS B  39      67.097  31.823  46.265  1.00 38.13           H
ATOM   3071  HE3 LYS B  39      67.190  30.799  45.050  1.00 38.13           H
ATOM   3072  HZ1 LYS B  39      69.288  31.245  45.877  1.00 37.87           H
ATOM   3073  HZ2 LYS B  39      69.224  31.731  44.514  1.00 37.87           H
ATOM   3074  HZ3 LYS B  39      69.140  32.663  45.620  1.00 37.87           H
ATOM   3075  N   GLU B  40      63.589  37.250  43.131  1.00  8.57           N
ATOM   3076  CA  GLU B  40      63.656  38.707  42.997  1.00  5.55           C
ATOM   3077  C   GLU B  40      62.476  39.338  42.271  1.00 10.35           C
ATOM   3078  O   GLU B  40      62.229  40.542  42.473  1.00 12.76           O
ATOM   3079  CB  GLU B  40      64.946  39.097  42.275  1.00  7.39           C
ATOM   3080  CG  GLU B  40      66.239  38.485  42.927  1.00 10.78           C
ATOM   3081  CD  GLU B  40      67.502  38.727  42.114  1.00 15.82           C
ATOM   3082  OE1 GLU B  40      67.756  39.875  41.738  1.00 10.97           O
ATOM   3083  OE2 GLU B  40      68.220  37.756  41.796  1.00 20.02           O1-
ATOM   3084  H   GLU B  40      63.453  36.839  42.388  1.00 10.31           H
ATOM   3085  HA  GLU B  40      63.691  39.094  43.886  1.00  6.68           H
ATOM   3086  HB2 GLU B  40      64.899  38.784  41.358  1.00  8.89           H
ATOM   3087  HB3 GLU B  40      65.034  40.063  42.289  1.00  8.89           H
ATOM   3088  HG2 GLU B  40      66.367  38.884  43.802  1.00 12.96           H
ATOM   3089  HG3 GLU B  40      66.121  37.526  43.016  1.00 12.96           H
ATOM   3090  N   VAL B  41      61.739  38.583  41.462  1.00  7.92           N
ATOM   3091  CA  VAL B  41      60.602  39.079  40.694  1.00 11.01           C
ATOM   3092  C   VAL B  41      59.495  38.042  40.800  1.00 11.10           C
ATOM   3093  O   VAL B  41      59.776  36.839  40.800  1.00  8.46           O
ATOM   3094  CB  VAL B  41      60.965  39.347  39.201  1.00 15.42           C
ATOM   3095  CG1 VAL B  41      62.082  40.351  39.081  1.00 18.80           C
ATOM   3096  CG2 VAL B  41      61.390  38.118  38.504  1.00 21.62           C
ATOM   3097  H   VAL B  41      61.886  37.745  41.336  1.00  9.53           H
ATOM   3098  HA  VAL B  41      60.285  39.908  41.086  1.00 13.23           H
ATOM   3099  HB  VAL B  41      60.187  39.702  38.742  1.00 18.53           H
ATOM   3100 HG11 VAL B  41      62.280  40.492  38.142  1.00 22.59           H
ATOM   3101 HG12 VAL B  41      61.801  41.185  39.489  1.00 22.59           H
ATOM   3102 HG13 VAL B  41      62.866  40.007  39.537  1.00 22.59           H
ATOM   3103 HG21 VAL B  41      61.603  38.336  37.584  1.00 25.97           H
ATOM   3104 HG22 VAL B  41      62.173  37.758  38.950  1.00 25.97           H
ATOM   3105 HG23 VAL B  41      60.666  37.473  38.533  1.00 25.97           H
ATOM   3106  N   GLU B  42      58.239  38.509  40.885  1.00  4.99           N
ATOM   3107  CA  GLU B  42      57.040  37.678  40.829  1.00  9.20           C
ATOM   3108  C   GLU B  42      55.976  38.387  39.991  1.00  9.49           C
ATOM   3109  O   GLU B  42      55.838  39.622  40.031  1.00  9.22           O
ATOM   3110  CB  GLU B  42      56.507  37.340  42.255  1.00  7.91           C
ATOM   3111  CG  GLU B  42      55.161  36.595  42.331  1.00  6.28           C
ATOM   3112  CD  GLU B  42      54.946  35.821  43.642  1.00  8.21           C
ATOM   3113  OE1 GLU B  42      55.933  35.301  44.221  1.00  8.79           O
ATOM   3114  OE2 GLU B  42      53.778  35.773  44.100  1.00  8.38           O1-
ATOM   3115  H   GLU B  42      58.057  39.344  40.980  1.00  6.01           H
ATOM   3116  HA  GLU B  42      57.259  36.842  40.388  1.00 11.07           H
ATOM   3117  HB2 GLU B  42      57.167  36.786  42.701  1.00  9.52           H
ATOM   3118  HB3 GLU B  42      56.404  38.171  42.745  1.00  9.52           H
ATOM   3119  HG2 GLU B  42      54.442  37.241  42.248  1.00  7.56           H
ATOM   3120  HG3 GLU B  42      55.115  35.958  41.601  1.00  7.56           H
ATOM   3121  N   VAL B  43      55.233  37.595  39.215  1.00  5.85           N
ATOM   3122  CA  VAL B  43      54.263  38.090  38.236  1.00  4.81           C
ATOM   3123  C   VAL B  43      52.930  37.409  38.471  1.00  5.55           C
ATOM   3124  O   VAL B  43      52.860  36.171  38.523  1.00  7.73           O
ATOM   3125  CB  VAL B  43      54.731  37.851  36.784  1.00  6.99           C
ATOM   3126  CG1 VAL B  43      53.732  38.445  35.780  1.00 10.94           C
ATOM   3127  CG2 VAL B  43      56.082  38.482  36.526  1.00 11.25           C
ATOM   3128  H   VAL B  43      55.277  36.736  39.239  1.00  7.04           H
ATOM   3129  HA  VAL B  43      54.142  39.044  38.362  1.00  5.80           H
ATOM   3130  HB  VAL B  43      54.801  36.898  36.619  1.00  8.41           H
ATOM   3131 HG11 VAL B  43      54.053  38.279  34.880  1.00 13.15           H
ATOM   3132 HG12 VAL B  43      52.868  38.022  35.907  1.00 13.15           H
ATOM   3133 HG13 VAL B  43      53.659  39.400  35.935  1.00 13.15           H
ATOM   3134 HG21 VAL B  43      56.340  38.311  35.607  1.00 13.53           H
ATOM   3135 HG22 VAL B  43      56.018  39.438  36.680  1.00 13.53           H
ATOM   3136 HG23 VAL B  43      56.733  38.092  37.131  1.00 13.53           H
ATOM   3137  N   TRP B  44      51.879  38.218  38.617  1.00  6.28           N
ATOM   3138  CA  TRP B  44      50.500  37.764  38.720  1.00  5.70           C
ATOM   3139  C   TRP B  44      49.740  38.180  37.469  1.00  6.23           C
ATOM   3140  O   TRP B  44      49.996  39.241  36.890  1.00  8.26           O
ATOM   3141  CB  TRP B  44      49.785  38.361  39.940  1.00  7.05           C
ATOM   3142  CG  TRP B  44      50.490  38.197  41.246  1.00  8.77           C
ATOM   3143  CD1 TRP B  44      51.304  37.173  41.615  1.00  8.17           C
ATOM   3144  CD2 TRP B  44      50.432  39.088  42.366  1.00  7.44           C
ATOM   3145  NE1 TRP B  44      51.787  37.385  42.890  1.00 11.06           N
ATOM   3146  CE2 TRP B  44      51.277  38.560  43.368  1.00 10.34           C
ATOM   3147  CE3 TRP B  44      49.775  40.294  42.612  1.00 13.71           C
ATOM   3148  CZ2 TRP B  44      51.448  39.178  44.612  1.00 10.44           C
ATOM   3149  CZ3 TRP B  44      49.976  40.924  43.840  1.00 13.20           C
ATOM   3150  CH2 TRP B  44      50.791  40.362  44.823  1.00 13.39           C
ATOM   3151  H   TRP B  44      51.949  39.074  38.660  1.00  7.56           H
ATOM   3152  HA  TRP B  44      50.479  36.796  38.789  1.00  6.86           H
ATOM   3153  HB2 TRP B  44      49.668  39.312  39.791  1.00  8.49           H
ATOM   3154  HB3 TRP B  44      48.917  37.937  40.024  1.00  8.49           H
ATOM   3155  HD1 TRP B  44      51.526  36.449  41.076  1.00  9.83           H
ATOM   3156  HE1 TRP B  44      52.320  36.862  43.316  1.00 13.30           H
ATOM   3157  HE3 TRP B  44      49.235  40.683  41.962  1.00 16.48           H
ATOM   3158  HZ2 TRP B  44      51.997  38.807  45.265  1.00 12.56           H
ATOM   3159  HZ3 TRP B  44      49.539  41.726  44.017  1.00 15.86           H
ATOM   3160  HH2 TRP B  44      50.894  40.802  45.635  1.00 16.10           H
ATOM   3161  N   LEU B  45      48.797  37.349  37.074  1.00  5.29           N
ATOM   3162  CA  LEU B  45      47.745  37.724  36.132  1.00  5.94           C
ATOM   3163  C   LEU B  45      46.422  37.723  36.890  1.00  9.34           C
ATOM   3164  O   LEU B  45      46.063  36.713  37.497  1.00  7.70           O
ATOM   3165  CB  LEU B  45      47.680  36.753  34.954  1.00  7.57           C
ATOM   3166  CG  LEU B  45      46.660  37.070  33.857  1.00 10.98           C
ATOM   3167  CD1 LEU B  45      47.036  38.298  33.065  1.00  9.91           C
ATOM   3168  CD2 LEU B  45      46.442  35.849  32.926  1.00 11.60           C
ATOM   3169  H   LEU B  45      48.739  36.534  37.343  1.00  6.37           H
ATOM   3170  HA  LEU B  45      47.911  38.617  35.792  1.00  7.15           H
ATOM   3171  HB2 LEU B  45      48.554  36.727  34.535  1.00  9.11           H
ATOM   3172  HB3 LEU B  45      47.465  35.872  35.300  1.00  9.11           H
ATOM   3173  HG  LEU B  45      45.809  37.257  34.284  1.00 13.21           H
ATOM   3174 HD11 LEU B  45      46.360  38.455  32.386  1.00 11.92           H
ATOM   3175 HD12 LEU B  45      47.084  39.059  33.665  1.00 11.92           H
ATOM   3176 HD13 LEU B  45      47.898  38.152  32.646  1.00 11.92           H
ATOM   3177 HD21 LEU B  45      45.793  36.084  32.245  1.00 13.95           H
ATOM   3178 HD22 LEU B  45      47.287  35.615  32.511  1.00 13.95           H
ATOM   3179 HD23 LEU B  45      46.115  35.104  33.453  1.00 13.95           H
ATOM   3180  N   GLN B  46      45.706  38.851  36.870  1.00  6.46           N
ATOM   3181  CA  GLN B  46      44.504  38.979  37.678  1.00  9.95           C
ATOM   3182  C   GLN B  46      43.391  39.631  36.886  1.00 10.65           C
ATOM   3183  O   GLN B  46      43.641  40.568  36.116  1.00 10.50           O
ATOM   3184  CB  GLN B  46      44.771  39.788  38.961  1.00 11.87           C
ATOM   3185  CG  GLN B  46      45.678  39.079  39.965  1.00  9.11           C
ATOM   3186  CD  GLN B  46      45.977  39.986  41.175  1.00 13.89           C
ATOM   3187  OE1 GLN B  46      45.878  41.206  41.074  1.00 18.75           O
ATOM   3188  NE2 GLN B  46      46.294  39.393  42.320  1.00 12.59           N
ATOM   3189  H   GLN B  46      45.897  39.546  36.400  1.00  7.78           H
ATOM   3190  HA  GLN B  46      44.205  38.094  37.940  1.00 11.97           H
ATOM   3191  HB2 GLN B  46      45.196  40.625  38.718  1.00 14.27           H
ATOM   3192  HB3 GLN B  46      43.925  39.965  39.400  1.00 14.27           H
ATOM   3193  HG2 GLN B  46      45.237  38.277  40.287  1.00 10.96           H
ATOM   3194  HG3 GLN B  46      46.518  38.854  39.537  1.00 10.96           H
ATOM   3195 HE21 GLN B  46      46.327  38.535  42.365  1.00 15.14           H
ATOM   3196 HE22 GLN B  46      46.468  39.867  43.016  1.00 15.14           H
ATOM   3197  N   THR B  47      42.171  39.088  37.043  1.00  9.01           N
ATOM   3198  CA  THR B  47      40.950  39.670  36.493  1.00 12.81           C
ATOM   3199  C   THR B  47      40.009  40.022  37.646  1.00 11.50           C
ATOM   3200  O   THR B  47      39.806  39.218  38.561  1.00  9.95           O
ATOM   3201  CB  THR B  47      40.252  38.704  35.483  1.00 16.38           C
ATOM   3202  OG1 THR B  47      41.034  38.576  34.275  1.00 12.48           O
ATOM   3203  CG2 THR B  47      38.882  39.229  35.083  1.00 14.31           C
ATOM   3204  H   THR B  47      42.030  38.361  37.480  1.00 10.84           H
ATOM   3205  HA  THR B  47      41.172  40.489  36.024  1.00 15.40           H
ATOM   3206  HB  THR B  47      40.141  37.831  35.892  1.00 19.69           H
ATOM   3207  HG1 THR B  47      41.795  38.269  34.456  1.00 15.01           H
ATOM   3208 HG21 THR B  47      38.463  38.619  34.456  1.00 17.20           H
ATOM   3209 HG22 THR B  47      38.317  39.313  35.867  1.00 17.20           H
ATOM   3210 HG23 THR B  47      38.970  40.100  34.663  1.00 17.20           H
ATOM   3211  N   ILE B  48      39.433  41.223  37.567  1.00  6.98           N
ATOM   3212  CA  ILE B  48      38.569  41.828  38.580  1.00 12.34           C
ATOM   3213  C   ILE B  48      37.247  42.154  37.896  1.00 12.96           C
ATOM   3214  O   ILE B  48      37.240  42.757  36.822  1.00 15.21           O
ATOM   3215  CB  ILE B  48      39.250  43.102  39.165  1.00 16.04           C
ATOM   3216  CG1 ILE B  48      40.537  42.710  39.885  1.00 21.76           C
ATOM   3217  CG2 ILE B  48      38.402  43.874  40.134  1.00 20.02           C
ATOM   3218  CD1 ILE B  48      40.326  41.651  40.928  1.00 22.12           C
ATOM   3219  H   ILE B  48      39.539  41.738  36.886  1.00  8.41           H
ATOM   3220  HA  ILE B  48      38.406  41.198  39.299  1.00 14.84           H
ATOM   3221  HB  ILE B  48      39.480  43.689  38.428  1.00 19.28           H
ATOM   3222 HG12 ILE B  48      41.170  42.367  39.236  1.00 26.14           H
ATOM   3223 HG13 ILE B  48      40.903  43.493  40.325  1.00 26.14           H
ATOM   3224 HG21 ILE B  48      38.902  44.645  40.445  1.00 24.05           H
ATOM   3225 HG22 ILE B  48      37.593  44.163  39.684  1.00 24.05           H
ATOM   3226 HG23 ILE B  48      38.178  43.300  40.883  1.00 24.05           H
ATOM   3227 HD11 ILE B  48      41.177  41.447  41.347  1.00 26.57           H
ATOM   3228 HD12 ILE B  48      39.700  41.982  41.591  1.00 26.57           H
ATOM   3229 HD13 ILE B  48      39.967  40.856  40.502  1.00 26.57           H
ATOM   3230  N   SER B  49      36.130  41.757  38.494  1.00 16.15           N
ATOM   3231  CA  SER B  49      34.852  41.948  37.802  1.00 14.74           C
ATOM   3232  C   SER B  49      34.253  43.323  38.113  1.00 12.46           C
ATOM   3233  O   SER B  49      34.721  44.067  38.976  1.00 13.18           O
ATOM   3234  CB  SER B  49      33.913  40.787  38.134  1.00 19.24           C
ATOM   3235  OG  SER B  49      33.680  40.680  39.505  1.00 26.33           O
ATOM   3236  H   SER B  49      36.079  41.388  39.269  1.00 19.41           H
ATOM   3237  HA  SER B  49      35.017  41.918  36.846  1.00 17.71           H
ATOM   3238  HB2 SER B  49      33.066  40.933  37.685  1.00 23.12           H
ATOM   3239  HB3 SER B  49      34.314  39.962  37.820  1.00 23.12           H
ATOM   3240  HG  SER B  49      33.163  40.037  39.659  1.00 31.62           H
ATOM   3241  N   PRO B  50      33.242  43.746  37.351  1.00 15.18           N
ATOM   3242  CA  PRO B  50      32.806  45.145  37.424  1.00 11.68           C
ATOM   3243  C   PRO B  50      32.382  45.526  38.826  1.00 14.43           C
ATOM   3244  O   PRO B  50      31.645  44.806  39.501  1.00 16.82           O
ATOM   3245  CB  PRO B  50      31.645  45.217  36.431  1.00 17.18           C
ATOM   3246  CG  PRO B  50      31.908  44.124  35.452  1.00 20.88           C
ATOM   3247  CD  PRO B  50      32.672  43.052  36.181  1.00 23.48           C
ATOM   3248  HA  PRO B  50      33.517  45.735  37.131  1.00 14.04           H
ATOM   3249  HB2 PRO B  50      30.807  45.067  36.896  1.00 20.64           H
ATOM   3250  HB3 PRO B  50      31.645  46.080  35.990  1.00 20.64           H
ATOM   3251  HG2 PRO B  50      31.064  43.774  35.126  1.00 25.08           H
ATOM   3252  HG3 PRO B  50      32.436  44.472  34.716  1.00 25.08           H
ATOM   3253  HD2 PRO B  50      32.070  42.347  36.468  1.00 28.20           H
ATOM   3254  HD3 PRO B  50      33.381  42.703  35.619  1.00 28.20           H
ATOM   3255  N   GLY B  51      32.877  46.673  39.257  1.00 17.19           N
ATOM   3256  CA  GLY B  51      32.566  47.216  40.547  1.00 14.41           C
ATOM   3257  C   GLY B  51      33.375  46.658  41.687  1.00 17.23           C
ATOM   3258  O   GLY B  51      33.288  47.194  42.801  1.00 18.26           O
ATOM   3259  H   GLY B  51      33.413  47.165  38.798  1.00 20.66           H
ATOM   3260  HA2 GLY B  51      32.704  48.175  40.526  1.00 17.32           H
ATOM   3261  HA3 GLY B  51      31.629  47.052  40.739  1.00 17.32           H
ATOM   3262  N   GLN B  52      34.139  45.594  41.477  1.00 15.85           N
ATOM   3263  CA  GLN B  52      34.880  45.021  42.593  1.00 21.03           C
ATOM   3264  C   GLN B  52      36.123  45.868  42.901  1.00 18.44           C
ATOM   3265  O   GLN B  52      36.653  46.584  42.034  1.00 15.00           O
ATOM   3266  CB  GLN B  52      35.282  43.565  42.311  1.00 21.64           C
ATOM   3267  CG  GLN B  52      34.121  42.504  42.297  1.00 31.95           C
ATOM   3268  CD  GLN B  52      33.270  42.378  43.615  1.00 36.50           C
ATOM   3269  OE1 GLN B  52      32.329  43.147  43.842  1.00 36.65           O
ATOM   3270  NE2 GLN B  52      33.587  41.378  44.448  1.00 39.21           N
ATOM   3271  H   GLN B  52      34.244  45.194  40.723  1.00 19.04           H
ATOM   3272  HA  GLN B  52      34.313  45.025  43.381  1.00 25.26           H
ATOM   3273  HB2 GLN B  52      35.711  43.533  41.441  1.00 25.99           H
ATOM   3274  HB3 GLN B  52      35.916  43.289  42.991  1.00 25.99           H
ATOM   3275  HG2 GLN B  52      33.509  42.734  41.581  1.00 38.36           H
ATOM   3276  HG3 GLN B  52      34.508  41.633  42.121  1.00 38.36           H
ATOM   3277 HE21 GLN B  52      34.230  40.842  44.251  1.00 47.08           H
ATOM   3278 HE22 GLN B  52      33.147  41.272  45.180  1.00 47.08           H
ATOM   3279  N   ARG B  53      36.570  45.786  44.159  1.00 16.17           N
ATOM   3280  CA  ARG B  53      37.734  46.516  44.655  1.00 16.75           C
ATOM   3281  C   ARG B  53      38.635  45.547  45.393  1.00 21.73           C
ATOM   3282  O   ARG B  53      38.137  44.671  46.110  1.00 23.13           O
ATOM   3283  CB  ARG B  53      37.356  47.629  45.639  1.00 20.27           C
ATOM   3284  CG  ARG B  53      36.418  48.667  45.165  1.00 25.05           C
ATOM   3285  CD  ARG B  53      36.024  49.585  46.311  1.00 25.77           C
ATOM   3286  NE  ARG B  53      35.054  50.562  45.838  1.00 22.38           N
ATOM   3287  CZ  ARG B  53      35.257  51.871  45.758  1.00 23.96           C
ATOM   3288  NH1 ARG B  53      36.390  52.418  46.161  1.00 25.37           N
ATOM   3289  NH2 ARG B  53      34.298  52.648  45.292  1.00 25.75           N1+
ATOM   3290  H   ARG B  53      36.200  45.296  44.760  1.00 19.43           H
ATOM   3291  HA  ARG B  53      38.225  46.902  43.913  1.00 20.13           H
ATOM   3292  HB2 ARG B  53      36.953  47.217  46.419  1.00 24.35           H
ATOM   3293  HB3 ARG B  53      38.171  48.083  45.905  1.00 24.35           H
ATOM   3294  HG2 ARG B  53      36.845  49.200  44.477  1.00 30.09           H
ATOM   3295  HG3 ARG B  53      35.616  48.245  44.819  1.00 30.09           H
ATOM   3296  HD2 ARG B  53      35.618  49.065  47.022  1.00 30.95           H
ATOM   3297  HD3 ARG B  53      36.806  50.057  46.635  1.00 30.95           H
ATOM   3298  HE  ARG B  53      34.285  50.266  45.590  1.00 26.89           H
ATOM   3299 HH11 ARG B  53      37.023  51.921  46.463  1.00 30.47           H
ATOM   3300 HH12 ARG B  53      36.500  53.269  46.107  1.00 30.47           H
ATOM   3301 HH21 ARG B  53      33.553  52.304  45.036  1.00 30.92           H
ATOM   3302 HH22 ARG B  53      34.417  53.499  45.251  1.00 30.92           H
ATOM   3303  N   THR B  54      39.960  45.699  45.233  1.00 15.22           N
ATOM   3304  CA  THR B  54      40.877  45.025  46.154  1.00 14.85           C
ATOM   3305  C   THR B  54      40.659  45.602  47.554  1.00 10.00           C
ATOM   3306  O   THR B  54      40.129  46.694  47.703  1.00 15.16           O
ATOM   3307  CB  THR B  54      42.350  45.241  45.754  1.00 19.27           C
ATOM   3308  OG1 THR B  54      42.743  46.582  46.072  1.00 15.40           O
ATOM   3309  CG2 THR B  54      42.601  45.001  44.261  1.00 16.65           C
ATOM   3310  H   THR B  54      40.338  46.169  44.620  1.00 18.30           H
ATOM   3311  HA  THR B  54      40.690  44.073  46.172  1.00 17.84           H
ATOM   3312  HB  THR B  54      42.906  44.623  46.253  1.00 23.15           H
ATOM   3313  HG1 THR B  54      43.545  46.706  45.856  1.00 18.50           H
ATOM   3314 HG21 THR B  54      43.537  45.147  44.054  1.00 20.00           H
ATOM   3315 HG22 THR B  54      42.365  44.089  44.028  1.00 20.00           H
ATOM   3316 HG23 THR B  54      42.062  45.610  43.732  1.00 20.00           H
ATOM   3317  N   PRO B  55      41.090  44.914  48.602  1.00 15.10           N
ATOM   3318  CA  PRO B  55      41.110  45.573  49.918  1.00 14.93           C
ATOM   3319  C   PRO B  55      42.091  46.743  49.925  1.00 12.73           C
ATOM   3320  O   PRO B  55      42.991  46.843  49.078  1.00 11.18           O
ATOM   3321  CB  PRO B  55      41.545  44.459  50.874  1.00 16.85           C
ATOM   3322  CG  PRO B  55      42.291  43.495  50.026  1.00 20.12           C
ATOM   3323  CD  PRO B  55      41.691  43.572  48.637  1.00 15.61           C
ATOM   3324  HA  PRO B  55      40.224  45.885  50.159  1.00 17.94           H
ATOM   3325  HB2 PRO B  55      42.120  44.826  51.564  1.00 20.24           H
ATOM   3326  HB3 PRO B  55      40.763  44.039  51.265  1.00 20.24           H
ATOM   3327  HG2 PRO B  55      43.228  43.745  50.003  1.00 24.17           H
ATOM   3328  HG3 PRO B  55      42.189  42.601  50.389  1.00 24.17           H
ATOM   3329  HD2 PRO B  55      42.384  43.495  47.963  1.00 18.76           H
ATOM   3330  HD3 PRO B  55      41.008  42.892  48.525  1.00 18.76           H
ATOM   3331  N   ILE B  56      41.901  47.641  50.894  1.00 14.50           N
ATOM   3332  CA  ILE B  56      42.889  48.674  51.205  1.00 12.67           C
ATOM   3333  C   ILE B  56      44.090  48.001  51.859  1.00 16.06           C
ATOM   3334  O   ILE B  56      43.944  47.278  52.855  1.00 10.06           O
ATOM   3335  CB  ILE B  56      42.281  49.755  52.115  1.00 11.18           C
ATOM   3336  CG1 ILE B  56      40.950  50.285  51.573  1.00 18.44           C
ATOM   3337  CG2 ILE B  56      43.241  50.947  52.285  1.00 13.39           C
ATOM   3338  CD1 ILE B  56      40.137  51.044  52.672  1.00 15.69           C
ATOM   3339  H   ILE B  56      41.199  47.671  51.390  1.00 17.43           H
ATOM   3340  HA  ILE B  56      43.183  49.097  50.383  1.00 15.23           H
ATOM   3341  HB  ILE B  56      42.122  49.364  52.989  1.00 13.44           H
ATOM   3342 HG12 ILE B  56      41.124  50.901  50.845  1.00 22.16           H
ATOM   3343 HG13 ILE B  56      40.413  49.540  51.260  1.00 22.16           H
ATOM   3344 HG21 ILE B  56      42.826  51.606  52.864  1.00 16.09           H
ATOM   3345 HG22 ILE B  56      44.069  50.632  52.682  1.00 16.09           H
ATOM   3346 HG23 ILE B  56      43.419  51.336  51.414  1.00 16.09           H
ATOM   3347 HD11 ILE B  56      39.305  51.361  52.287  1.00 18.86           H
ATOM   3348 HD12 ILE B  56      39.952  50.436  53.405  1.00 18.86           H
ATOM   3349 HD13 ILE B  56      40.662  51.795  52.990  1.00 18.86           H
ATOM   3350  N   HIS B  57      45.290  48.219  51.294  1.00 11.07           N
ATOM   3351  CA  HIS B  57      46.448  47.448  51.705  1.00  7.07           C
ATOM   3352  C   HIS B  57      47.757  48.164  51.371  1.00  6.66           C
ATOM   3353  O   HIS B  57      47.780  49.130  50.606  1.00  7.90           O
ATOM   3354  CB  HIS B  57      46.417  46.056  51.064  1.00  8.54           C
ATOM   3355  CG  HIS B  57      46.719  46.058  49.592  1.00 11.86           C
ATOM   3356  ND1 HIS B  57      45.788  46.406  48.635  1.00 10.58           N
ATOM   3357  CD2 HIS B  57      47.860  45.780  48.925  1.00 11.19           C
ATOM   3358  CE1 HIS B  57      46.343  46.326  47.436  1.00 12.04           C
ATOM   3359  NE2 HIS B  57      47.603  45.955  47.586  1.00 10.68           N
ATOM   3360  H   HIS B  57      45.447  48.801  50.681  1.00 13.32           H
ATOM   3361  HA  HIS B  57      46.416  47.329  52.667  1.00  8.52           H
ATOM   3362  HB2 HIS B  57      45.532  45.676  51.184  1.00 10.28           H
ATOM   3363  HB3 HIS B  57      47.077  45.496  51.501  1.00 10.28           H
ATOM   3364  HD1 HIS B  57      44.973  46.631  48.792  1.00 12.72           H
ATOM   3365  HD2 HIS B  57      48.669  45.519  49.302  1.00 13.45           H
ATOM   3366  HE1 HIS B  57      45.921  46.508  46.627  1.00 14.48           H
ATOM   3367  N   ARG B  58      48.848  47.685  51.986  1.00 10.43           N
ATOM   3368  CA  ARG B  58      50.217  48.083  51.635  1.00  7.24           C
ATOM   3369  C   ARG B  58      51.120  46.846  51.580  1.00 11.17           C
ATOM   3370  O   ARG B  58      50.782  45.786  52.126  1.00 10.93           O
ATOM   3371  CB  ARG B  58      50.836  49.069  52.632  1.00  6.87           C
ATOM   3372  CG  ARG B  58      51.174  48.467  53.992  1.00  4.66           C
ATOM   3373  CD  ARG B  58      51.878  49.444  54.950  1.00  8.91           C
ATOM   3374  NE  ARG B  58      52.418  48.748  56.123  1.00 13.15           N
ATOM   3375  CZ  ARG B  58      51.815  48.655  57.304  1.00  9.92           C
ATOM   3376  NH1 ARG B  58      50.633  49.225  57.538  1.00 12.58           N
ATOM   3377  NH2 ARG B  58      52.395  47.984  58.276  1.00  8.91           N1+
ATOM   3378  H   ARG B  58      48.816  47.113  52.628  1.00 12.54           H
ATOM   3379  HA  ARG B  58      50.214  48.498  50.758  1.00  8.71           H
ATOM   3380  HB2 ARG B  58      51.658  49.418  52.253  1.00  8.27           H
ATOM   3381  HB3 ARG B  58      50.210  49.795  52.779  1.00  8.27           H
ATOM   3382  HG2 ARG B  58      50.352  48.176  54.418  1.00  5.61           H
ATOM   3383  HG3 ARG B  58      51.761  47.707  53.860  1.00  5.61           H
ATOM   3384  HD2 ARG B  58      52.613  49.873  54.486  1.00 10.72           H
ATOM   3385  HD3 ARG B  58      51.240  50.107  55.257  1.00 10.72           H
ATOM   3386  HE  ARG B  58      53.185  48.369  56.040  1.00 15.80           H
ATOM   3387 HH11 ARG B  58      50.237  49.664  56.913  1.00 15.12           H
ATOM   3388 HH12 ARG B  58      50.266  49.153  58.312  1.00 15.12           H
ATOM   3389 HH21 ARG B  58      53.160  47.613  58.146  1.00 10.71           H
ATOM   3390 HH22 ARG B  58      52.016  47.927  59.046  1.00 10.71           H
ATOM   3391  N   HIS B  59      52.303  47.006  50.970  1.00  8.02           N
ATOM   3392  CA  HIS B  59      53.320  45.952  50.958  1.00  7.38           C
ATOM   3393  C   HIS B  59      54.699  46.556  50.704  1.00 11.23           C
ATOM   3394  O   HIS B  59      54.852  47.405  49.814  1.00 11.03           O
ATOM   3395  CB  HIS B  59      52.997  44.861  49.901  1.00  8.27           C
ATOM   3396  CG  HIS B  59      52.324  45.381  48.672  1.00  9.05           C
ATOM   3397  ND1 HIS B  59      52.903  46.317  47.845  1.00  7.86           N
ATOM   3398  CD2 HIS B  59      51.112  45.092  48.126  1.00  9.55           C
ATOM   3399  CE1 HIS B  59      52.073  46.593  46.851  1.00 11.06           C
ATOM   3400  NE2 HIS B  59      50.982  45.858  46.993  1.00 10.54           N
ATOM   3401  H   HIS B  59      52.539  47.722  50.555  1.00  9.65           H
ATOM   3402  HA  HIS B  59      53.338  45.525  51.829  1.00  8.88           H
ATOM   3403  HB2 HIS B  59      52.410  44.202  50.304  1.00  9.95           H
ATOM   3404  HB3 HIS B  59      53.826  44.438  49.628  1.00  9.95           H
ATOM   3405  HD1 HIS B  59      53.676  46.677  47.963  1.00  9.46           H
ATOM   3406  HD2 HIS B  59      50.486  44.491  48.460  1.00 11.49           H
ATOM   3407  HE1 HIS B  59      52.236  47.192  46.158  1.00 13.30           H
ATOM   3408  N   SER B  60      55.704  46.122  51.485  1.00  6.71           N
ATOM   3409  CA  SER B  60      57.077  46.630  51.335  1.00  7.74           C
ATOM   3410  C   SER B  60      57.746  45.955  50.147  1.00  7.49           C
ATOM   3411  O   SER B  60      58.495  44.985  50.288  1.00  8.82           O
ATOM   3412  CB  SER B  60      57.929  46.407  52.589  1.00  8.87           C
ATOM   3413  OG  SER B  60      57.411  47.091  53.694  1.00 14.92           O
ATOM   3414  H   SER B  60      55.615  45.534  52.107  1.00  8.07           H
ATOM   3415  HA  SER B  60      57.044  47.583  51.160  1.00  9.31           H
ATOM   3416  HB2 SER B  60      57.948  45.458  52.790  1.00 10.67           H
ATOM   3417  HB3 SER B  60      58.829  46.726  52.417  1.00 10.67           H
ATOM   3418  HG  SER B  60      57.390  47.916  53.537  1.00 17.93           H
ATOM   3419  N   CYS B  61      57.471  46.493  48.959  1.00  6.30           N
ATOM   3420  CA  CYS B  61      58.052  46.003  47.717  1.00  5.80           C
ATOM   3421  C   CYS B  61      57.684  46.983  46.605  1.00 10.14           C
ATOM   3422  O   CYS B  61      56.742  47.763  46.748  1.00  7.08           O
ATOM   3423  CB  CYS B  61      57.551  44.597  47.374  1.00  6.55           C
ATOM   3424  SG  CYS B  61      55.796  44.436  47.029  1.00  8.95           S
ATOM   3425  H   CYS B  61      56.938  47.159  48.848  1.00  7.58           H
ATOM   3426  HA  CYS B  61      59.019  45.976  47.799  1.00  6.99           H
ATOM   3427  HB2 CYS B  61      58.028  44.288  46.588  1.00  7.89           H
ATOM   3428  HB3 CYS B  61      57.752  44.012  48.121  1.00  7.89           H
ATOM   3429  HG  CYS B  61      55.174  44.786  47.994  1.00 10.77           H
ATOM   3430  N   GLU B  62      58.414  46.912  45.484  1.00  6.69           N
ATOM   3431  CA  GLU B  62      57.952  47.560  44.261  1.00  8.11           C
ATOM   3432  C   GLU B  62      56.804  46.761  43.663  1.00  5.94           C
ATOM   3433  O   GLU B  62      56.676  45.550  43.880  1.00  7.16           O
ATOM   3434  CB  GLU B  62      59.087  47.721  43.248  1.00  4.70           C
ATOM   3435  CG  GLU B  62      60.071  48.830  43.644  1.00  6.17           C
ATOM   3436  CD  GLU B  62      61.165  49.163  42.624  1.00 11.05           C
ATOM   3437  OE1 GLU B  62      61.418  48.368  41.702  1.00  9.29           O
ATOM   3438  OE2 GLU B  62      61.821  50.244  42.777  1.00  7.78           O1-
ATOM   3439  H   GLU B  62      59.166  46.502  45.411  1.00  8.06           H
ATOM   3440  HA  GLU B  62      57.619  48.444  44.480  1.00  9.76           H
ATOM   3441  HB2 GLU B  62      59.580  46.887  43.189  1.00  5.66           H
ATOM   3442  HB3 GLU B  62      58.711  47.947  42.383  1.00  5.66           H
ATOM   3443  HG2 GLU B  62      59.566  49.643  43.801  1.00  7.43           H
ATOM   3444  HG3 GLU B  62      60.515  48.563  44.465  1.00  7.43           H
ATOM   3445  N   GLU B  63      55.897  47.478  43.005  1.00  5.72           N
ATOM   3446  CA  GLU B  63      54.741  46.858  42.377  1.00  8.19           C
ATOM   3447  C   GLU B  63      54.382  47.646  41.131  1.00  7.01           C
ATOM   3448  O   GLU B  63      54.032  48.827  41.236  1.00  8.55           O
ATOM   3449  CB  GLU B  63      53.536  46.800  43.311  1.00  8.82           C
ATOM   3450  CG  GLU B  63      52.392  46.025  42.660  1.00 10.72           C
ATOM   3451  CD  GLU B  63      51.260  45.734  43.618  1.00 17.60           C
ATOM   3452  OE1 GLU B  63      50.665  46.691  44.122  1.00 12.50           O
ATOM   3453  OE2 GLU B  63      50.965  44.543  43.860  1.00 16.65           O1-
ATOM   3454  H   GLU B  63      55.931  48.332  42.909  1.00  6.89           H
ATOM   3455  HA  GLU B  63      54.965  45.953  42.111  1.00  9.85           H
ATOM   3456  HB2 GLU B  63      53.785  46.347  44.132  1.00 10.61           H
ATOM   3457  HB3 GLU B  63      53.228  47.700  43.500  1.00 10.61           H
ATOM   3458  HG2 GLU B  63      52.036  46.548  41.924  1.00 12.89           H
ATOM   3459  HG3 GLU B  63      52.732  45.178  42.331  1.00 12.89           H
ATOM   3460  N   VAL B  64      54.393  46.980  39.974  1.00  5.26           N
ATOM   3461  CA  VAL B  64      54.096  47.614  38.691  1.00  6.04           C
ATOM   3462  C   VAL B  64      52.878  46.922  38.089  1.00  7.15           C
ATOM   3463  O   VAL B  64      52.867  45.695  37.937  1.00  5.67           O
ATOM   3464  CB  VAL B  64      55.285  47.552  37.714  1.00  8.68           C
ATOM   3465  CG1 VAL B  64      54.941  48.206  36.386  1.00  4.56           C
ATOM   3466  CG2 VAL B  64      56.518  48.235  38.286  1.00  9.19           C
ATOM   3467  H   VAL B  64      54.575  46.142  39.907  1.00  6.34           H
ATOM   3468  HA  VAL B  64      53.873  48.547  38.839  1.00  7.27           H
ATOM   3469  HB  VAL B  64      55.507  46.623  37.544  1.00 10.45           H
ATOM   3470 HG11 VAL B  64      55.711  48.148  35.798  1.00  5.50           H
ATOM   3471 HG12 VAL B  64      54.187  47.740  35.991  1.00  5.50           H
ATOM   3472 HG13 VAL B  64      54.713  49.135  36.542  1.00  5.50           H
ATOM   3473 HG21 VAL B  64      57.240  48.173  37.641  1.00 11.06           H
ATOM   3474 HG22 VAL B  64      56.310  49.166  38.461  1.00 11.06           H
ATOM   3475 HG23 VAL B  64      56.771  47.791  39.110  1.00 11.06           H
ATOM   3476  N   PHE B  65      51.869  47.709  37.733  1.00  5.71           N
ATOM   3477  CA  PHE B  65      50.703  47.194  37.019  1.00  6.74           C
ATOM   3478  C   PHE B  65      50.866  47.493  35.531  1.00  6.87           C
ATOM   3479  O   PHE B  65      51.368  48.568  35.169  1.00  6.37           O
ATOM   3480  CB  PHE B  65      49.422  47.865  37.519  1.00  7.36           C
ATOM   3481  CG  PHE B  65      48.982  47.441  38.866  1.00  9.76           C
ATOM   3482  CD1 PHE B  65      49.577  47.944  40.000  1.00  9.40           C
ATOM   3483  CD2 PHE B  65      47.942  46.551  38.999  1.00  9.81           C
ATOM   3484  CE1 PHE B  65      49.137  47.548  41.263  1.00  8.64           C
ATOM   3485  CE2 PHE B  65      47.517  46.138  40.241  1.00 10.80           C
ATOM   3486  CZ  PHE B  65      48.105  46.635  41.373  1.00 10.80           C
ATOM   3487  H   PHE B  65      51.834  48.553  37.893  1.00  6.88           H
ATOM   3488  HA  PHE B  65      50.630  46.235  37.146  1.00  8.12           H
ATOM   3489  HB2 PHE B  65      49.566  48.824  37.547  1.00  8.86           H
ATOM   3490  HB3 PHE B  65      48.704  47.662  36.899  1.00  8.86           H
ATOM   3491  HD1 PHE B  65      50.274  48.556  39.924  1.00 11.30           H
ATOM   3492  HD2 PHE B  65      47.537  46.203  38.238  1.00 11.80           H
ATOM   3493  HE1 PHE B  65      49.547  47.883  42.028  1.00 10.40           H
ATOM   3494  HE2 PHE B  65      46.815  45.532  40.313  1.00 12.99           H
ATOM   3495  HZ  PHE B  65      47.809  46.363  42.211  1.00 12.99           H
ATOM   3496  N   THR B  66      50.397  46.575  34.671  1.00  5.66           N
ATOM   3497  CA  THR B  66      50.180  46.852  33.249  1.00  7.04           C
ATOM   3498  C   THR B  66      48.782  46.367  32.917  1.00  7.93           C
ATOM   3499  O   THR B  66      48.424  45.230  33.246  1.00  8.67           O
ATOM   3500  CB  THR B  66      51.194  46.183  32.303  1.00  9.55           C
ATOM   3501  OG1 THR B  66      51.091  44.753  32.385  1.00 14.11           O
ATOM   3502  CG2 THR B  66      52.613  46.631  32.585  1.00  8.29           C
ATOM   3503  H   THR B  66      50.194  45.770  34.897  1.00  6.82           H
ATOM   3504  HA  THR B  66      50.213  47.810  33.101  1.00  8.47           H
ATOM   3505  HB  THR B  66      50.983  46.450  31.394  1.00 11.49           H
ATOM   3506  HG1 THR B  66      51.646  44.395  31.867  1.00 16.95           H
ATOM   3507 HG21 THR B  66      53.226  46.193  31.974  1.00  9.97           H
ATOM   3508 HG22 THR B  66      52.687  47.591  32.470  1.00  9.97           H
ATOM   3509 HG23 THR B  66      52.858  46.402  33.495  1.00  9.97           H
ATOM   3510  N   VAL B  67      47.983  47.239  32.308  1.00  7.38           N
ATOM   3511  CA  VAL B  67      46.568  46.951  32.064  1.00  7.30           C
ATOM   3512  C   VAL B  67      46.401  46.314  30.678  1.00  8.00           C
ATOM   3513  O   VAL B  67      46.580  46.976  29.651  1.00  7.23           O
ATOM   3514  CB  VAL B  67      45.701  48.211  32.189  1.00  9.59           C
ATOM   3515  CG1 VAL B  67      44.188  47.821  32.012  1.00  4.70           C
ATOM   3516  CG2 VAL B  67      45.929  48.927  33.483  1.00  8.27           C
ATOM   3517  H   VAL B  67      48.236  48.010  32.024  1.00  8.88           H
ATOM   3518  HA  VAL B  67      46.259  46.312  32.725  1.00  8.79           H
ATOM   3519  HB  VAL B  67      45.933  48.820  31.471  1.00 11.54           H
ATOM   3520 HG11 VAL B  67      43.645  48.620  32.092  1.00  5.66           H
ATOM   3521 HG12 VAL B  67      44.066  47.423  31.136  1.00  5.66           H
ATOM   3522 HG13 VAL B  67      43.944  47.184  32.702  1.00  5.66           H
ATOM   3523 HG21 VAL B  67      45.361  49.712  33.514  1.00  9.95           H
ATOM   3524 HG22 VAL B  67      45.710  48.331  34.216  1.00  9.95           H
ATOM   3525 HG23 VAL B  67      46.861  49.190  33.538  1.00  9.95           H
ATOM   3526  N   LEU B  68      45.978  45.047  30.660  1.00  9.99           N
ATOM   3527  CA  LEU B  68      45.766  44.294  29.438  1.00  7.01           C
ATOM   3528  C   LEU B  68      44.402  44.595  28.823  1.00 10.31           C
ATOM   3529  O   LEU B  68      44.268  44.662  27.595  1.00 13.24           O
ATOM   3530  CB  LEU B  68      45.853  42.806  29.732  1.00  9.93           C
ATOM   3531  CG  LEU B  68      47.157  42.245  30.292  1.00 13.76           C
ATOM   3532  CD1 LEU B  68      47.021  40.753  30.531  1.00 14.27           C
ATOM   3533  CD2 LEU B  68      48.293  42.541  29.380  1.00 22.84           C
ATOM   3534  H   LEU B  68      45.804  44.595  31.371  1.00 12.01           H
ATOM   3535  HA  LEU B  68      46.454  44.522  28.792  1.00  8.43           H
ATOM   3536  HB2 LEU B  68      45.157  42.590  30.373  1.00 11.94           H
ATOM   3537  HB3 LEU B  68      45.676  42.330  28.905  1.00 11.94           H
ATOM   3538  HG  LEU B  68      47.341  42.668  31.145  1.00 16.54           H
ATOM   3539 HD11 LEU B  68      47.857  40.413  30.887  1.00 17.15           H
ATOM   3540 HD12 LEU B  68      46.305  40.599  31.167  1.00 17.15           H
ATOM   3541 HD13 LEU B  68      46.817  40.316  29.690  1.00 17.15           H
ATOM   3542 HD21 LEU B  68      49.107  42.174  29.760  1.00 27.44           H
ATOM   3543 HD22 LEU B  68      48.118  42.135  28.517  1.00 27.44           H
ATOM   3544 HD23 LEU B  68      48.377  43.503  29.283  1.00 27.44           H
ATOM   3545  N   LYS B  69      43.397  44.769  29.671  1.00  7.65           N
ATOM   3546  CA  LYS B  69      41.995  44.903  29.288  1.00 10.91           C
ATOM   3547  C   LYS B  69      41.280  45.692  30.359  1.00  9.82           C
ATOM   3548  O   LYS B  69      41.418  45.357  31.544  1.00  9.59           O
ATOM   3549  CB  LYS B  69      41.269  43.555  29.205  1.00 18.60           C
ATOM   3550  CG  LYS B  69      41.735  42.619  28.164  1.00 27.09           C
ATOM   3551  CD  LYS B  69      40.820  41.388  28.170  1.00 25.27           C
ATOM   3552  CE  LYS B  69      41.313  40.342  27.161  1.00 33.39           C
ATOM   3553  NZ  LYS B  69      40.599  39.031  27.286  1.00 27.84           N1+
ATOM   3554  H   LYS B  69      43.510  44.816  30.523  1.00  9.20           H
ATOM   3555  HA  LYS B  69      41.917  45.365  28.438  1.00 13.11           H
ATOM   3556  HB2 LYS B  69      41.365  43.106  30.059  1.00 22.34           H
ATOM   3557  HB3 LYS B  69      40.329  43.727  29.037  1.00 22.34           H
ATOM   3558  HG2 LYS B  69      41.684  43.043  27.293  1.00 32.53           H
ATOM   3559  HG3 LYS B  69      42.642  42.336  28.358  1.00 32.53           H
ATOM   3560  HD2 LYS B  69      40.823  40.988  29.053  1.00 30.36           H
ATOM   3561  HD3 LYS B  69      39.920  41.653  27.921  1.00 30.36           H
ATOM   3562  HE2 LYS B  69      41.169  40.677  26.262  1.00 40.10           H
ATOM   3563  HE3 LYS B  69      42.259  40.183  27.308  1.00 40.10           H
ATOM   3564  HZ1 LYS B  69      40.915  38.455  26.685  1.00 33.44           H
ATOM   3565  HZ2 LYS B  69      40.721  38.695  28.101  1.00 33.44           H
ATOM   3566  HZ3 LYS B  69      39.728  39.145  27.148  1.00 33.44           H
ATOM   3567  N   GLY B  70      40.500  46.690  29.961  1.00 14.44           N
ATOM   3568  CA  GLY B  70      39.540  47.309  30.864  1.00 16.33           C
ATOM   3569  C   GLY B  70      39.943  48.707  31.315  1.00 10.73           C
ATOM   3570  O   GLY B  70      40.843  49.354  30.765  1.00 10.32           O
ATOM   3571  H   GLY B  70      40.507  47.028  29.170  1.00 17.35           H
ATOM   3572  HA2 GLY B  70      38.678  47.369  30.422  1.00 19.63           H
ATOM   3573  HA3 GLY B  70      39.439  46.753  31.653  1.00 19.63           H
ATOM   3574  N   LYS B  71      39.243  49.168  32.354  1.00  9.66           N
ATOM   3575  CA  LYS B  71      39.422  50.498  32.926  1.00  9.99           C
ATOM   3576  C   LYS B  71      39.195  50.444  34.436  1.00 12.75           C
ATOM   3577  O   LYS B  71      38.497  49.567  34.950  1.00 14.24           O
ATOM   3578  CB  LYS B  71      38.419  51.527  32.363  1.00 17.00           C
ATOM   3579  CG  LYS B  71      38.336  51.616  30.830  1.00 31.36           C
ATOM   3580  CD  LYS B  71      37.167  52.537  30.378  1.00 27.87           C
ATOM   3581  CE  LYS B  71      37.101  52.660  28.838  1.00 28.94           C
ATOM   3582  NZ  LYS B  71      37.297  51.337  28.125  1.00 34.69           N1+
ATOM   3583  H   LYS B  71      38.637  48.709  32.756  1.00 11.61           H
ATOM   3584  HA  LYS B  71      40.323  50.812  32.755  1.00 12.01           H
ATOM   3585  HB2 LYS B  71      37.534  51.300  32.688  1.00 20.42           H
ATOM   3586  HB3 LYS B  71      38.667  52.405  32.691  1.00 20.42           H
ATOM   3587  HG2 LYS B  71      39.164  51.984  30.484  1.00 37.66           H
ATOM   3588  HG3 LYS B  71      38.183  50.730  30.465  1.00 37.66           H
ATOM   3589  HD2 LYS B  71      36.328  52.164  30.689  1.00 33.47           H
ATOM   3590  HD3 LYS B  71      37.298  53.424  30.748  1.00 33.47           H
ATOM   3591  HE2 LYS B  71      36.231  53.009  28.587  1.00 34.76           H
ATOM   3592  HE3 LYS B  71      37.798  53.266  28.540  1.00 34.76           H
ATOM   3593  HZ1 LYS B  71      37.250  51.456  27.244  1.00 41.66           H
ATOM   3594  HZ2 LYS B  71      38.093  50.996  28.329  1.00 41.66           H
ATOM   3595  HZ3 LYS B  71      36.664  50.762  28.373  1.00 41.66           H
ATOM   3596  N   GLY B  72      39.721  51.432  35.145  1.00 10.55           N
ATOM   3597  CA  GLY B  72      39.506  51.422  36.575  1.00 10.11           C
ATOM   3598  C   GLY B  72      39.958  52.699  37.233  1.00  7.12           C
ATOM   3599  O   GLY B  72      40.293  53.684  36.573  1.00 12.05           O
ATOM   3600  H   GLY B  72      40.183  52.088  34.838  1.00 12.69           H
ATOM   3601  HA2 GLY B  72      38.561  51.300  36.758  1.00 12.16           H
ATOM   3602  HA3 GLY B  72      39.994  50.683  36.970  1.00 12.16           H
ATOM   3603  N   THR B  73      39.952  52.655  38.563  1.00 10.57           N
ATOM   3604  CA  THR B  73      40.367  53.766  39.397  1.00  9.83           C
ATOM   3605  C   THR B  73      41.401  53.271  40.392  1.00  8.80           C
ATOM   3606  O   THR B  73      41.167  52.284  41.100  1.00 10.65           O
ATOM   3607  CB  THR B  73      39.166  54.378  40.123  1.00 13.36           C
ATOM   3608  OG1 THR B  73      38.243  54.888  39.155  1.00 13.47           O
ATOM   3609  CG2 THR B  73      39.590  55.520  40.975  1.00 16.23           C
ATOM   3610  H   THR B  73      39.703  51.967  39.014  1.00 12.70           H
ATOM   3611  HA  THR B  73      40.774  54.451  38.844  1.00 11.82           H
ATOM   3612  HB  THR B  73      38.733  53.710  40.678  1.00 16.06           H
ATOM   3613  HG1 THR B  73      37.980  54.266  38.655  1.00 16.19           H
ATOM   3614 HG21 THR B  73      38.821  55.899  41.429  1.00 19.50           H
ATOM   3615 HG22 THR B  73      40.231  55.219  41.638  1.00 19.50           H
ATOM   3616 HG23 THR B  73      40.003  56.207  40.428  1.00 19.50           H
ATOM   3617  N   LEU B  74      42.554  53.940  40.421  1.00 10.07           N
ATOM   3618  CA  LEU B  74      43.580  53.699  41.432  1.00  9.11           C
ATOM   3619  C   LEU B  74      43.334  54.651  42.603  1.00  9.01           C
ATOM   3620  O   LEU B  74      43.236  55.866  42.390  1.00  8.09           O
ATOM   3621  CB  LEU B  74      44.970  53.955  40.842  1.00  6.04           C
ATOM   3622  CG  LEU B  74      46.176  53.829  41.782  1.00  9.36           C
ATOM   3623  CD1 LEU B  74      46.254  52.473  42.427  1.00  6.79           C
ATOM   3624  CD2 LEU B  74      47.390  54.090  40.955  1.00 15.17           C
ATOM   3625  H   LEU B  74      42.768  54.551  39.855  1.00 12.11           H
ATOM   3626  HA  LEU B  74      43.531  52.784  41.749  1.00 10.96           H
ATOM   3627  HB2 LEU B  74      45.109  53.325  40.118  1.00  7.28           H
ATOM   3628  HB3 LEU B  74      44.983  54.857  40.485  1.00  7.28           H
ATOM   3629  HG  LEU B  74      46.121  54.503  42.478  1.00 11.26           H
ATOM   3630 HD11 LEU B  74      47.030  52.445  43.009  1.00  8.17           H
ATOM   3631 HD12 LEU B  74      45.447  52.322  42.943  1.00  8.17           H
ATOM   3632 HD13 LEU B  74      46.336  51.799  41.734  1.00  8.17           H
ATOM   3633 HD21 LEU B  74      48.177  54.019  41.518  1.00 18.23           H
ATOM   3634 HD22 LEU B  74      47.433  53.434  40.241  1.00 18.23           H
ATOM   3635 HD23 LEU B  74      47.331  54.983  40.580  1.00 18.23           H
ATOM   3636  N   LEU B  75      43.204  54.104  43.815  1.00  6.80           N
ATOM   3637  CA  LEU B  75      43.020  54.872  45.053  1.00 11.16           C
ATOM   3638  C   LEU B  75      44.293  54.834  45.895  1.00 10.28           C
ATOM   3639  O   LEU B  75      44.711  53.750  46.323  1.00 11.61           O
ATOM   3640  CB  LEU B  75      41.864  54.293  45.872  1.00 14.29           C
ATOM   3641  CG  LEU B  75      40.487  54.275  45.197  1.00 19.27           C
ATOM   3642  CD1 LEU B  75      39.477  53.574  46.082  1.00 28.33           C
ATOM   3643  CD2 LEU B  75      40.064  55.670  45.015  1.00 22.03           C
ATOM   3644  H   LEU B  75      43.220  53.255  43.950  1.00  8.18           H
ATOM   3645  HA  LEU B  75      42.816  55.796  44.837  1.00 13.42           H
ATOM   3646  HB2 LEU B  75      42.084  53.377  46.102  1.00 17.17           H
ATOM   3647  HB3 LEU B  75      41.778  54.815  46.685  1.00 17.17           H
ATOM   3648  HG  LEU B  75      40.532  53.831  44.336  1.00 23.15           H
ATOM   3649 HD11 LEU B  75      38.615  53.573  45.638  1.00 34.03           H
ATOM   3650 HD12 LEU B  75      39.771  52.663  46.236  1.00 34.03           H
ATOM   3651 HD13 LEU B  75      39.414  54.049  46.926  1.00 34.03           H
ATOM   3652 HD21 LEU B  75      39.193  55.683  44.588  1.00 26.46           H
ATOM   3653 HD22 LEU B  75      40.014  56.101  45.883  1.00 26.46           H
ATOM   3654 HD23 LEU B  75      40.713  56.126  44.456  1.00 26.46           H
ATOM   3655  N   MET B  76      44.866  56.014  46.178  1.00  8.20           N
ATOM   3656  CA  MET B  76      46.154  56.155  46.854  1.00 14.17           C
ATOM   3657  C   MET B  76      45.990  56.951  48.150  1.00 11.79           C
ATOM   3658  O   MET B  76      45.359  58.023  48.165  1.00 10.69           O
ATOM   3659  CB  MET B  76      47.192  56.854  45.956  1.00 11.72           C
ATOM   3660  CG  MET B  76      47.520  56.170  44.645  1.00 18.91           C
ATOM   3661  SD  MET B  76      48.552  54.724  44.980  1.00 14.97           S
ATOM   3662  CE  MET B  76      49.783  54.792  43.701  1.00 26.55           C
ATOM   3663  H   MET B  76      44.509  56.771  45.977  1.00  9.87           H
ATOM   3664  HA  MET B  76      46.493  55.272  47.069  1.00 17.04           H
ATOM   3665  HB2 MET B  76      46.860  57.740  45.742  1.00 14.09           H
ATOM   3666  HB3 MET B  76      48.020  56.933  46.454  1.00 14.09           H
ATOM   3667  HG2 MET B  76      46.702  55.877  44.214  1.00 22.72           H
ATOM   3668  HG3 MET B  76      48.012  56.779  44.072  1.00 22.72           H
ATOM   3669  HE1 MET B  76      50.388  54.042  43.806  1.00 31.89           H
ATOM   3670  HE2 MET B  76      49.343  54.745  42.838  1.00 31.89           H
ATOM   3671  HE3 MET B  76      50.272  55.626  43.778  1.00 31.89           H
ATOM   3672  N   GLY B  77      46.508  56.387  49.243  1.00 14.55           N
ATOM   3673  CA  GLY B  77      46.522  57.041  50.532  1.00 12.22           C
ATOM   3674  C   GLY B  77      47.909  57.557  50.888  1.00 14.48           C
ATOM   3675  O   GLY B  77      48.871  57.425  50.135  1.00 14.97           O
ATOM   3676  H   GLY B  77      46.865  55.604  49.253  1.00 17.49           H
ATOM   3677  HA2 GLY B  77      45.906  57.789  50.523  1.00 14.69           H
ATOM   3678  HA3 GLY B  77      46.239  56.415  51.217  1.00 14.69           H
ATOM   3679  N   SER B  78      47.986  58.151  52.082  1.00 18.39           N
ATOM   3680  CA  SER B  78      49.203  58.756  52.605  1.00 16.69           C
ATOM   3681  C   SER B  78      49.958  57.779  53.491  1.00 16.31           C
ATOM   3682  O   SER B  78      49.363  57.092  54.331  1.00 16.90           O
ATOM   3683  CB  SER B  78      48.864  60.000  53.429  1.00 16.88           C
ATOM   3684  OG  SER B  78      49.991  60.449  54.177  1.00 17.29           O
ATOM   3685  H   SER B  78      47.319  58.216  52.621  1.00 22.09           H
ATOM   3686  HA  SER B  78      49.780  59.018  51.871  1.00 20.06           H
ATOM   3687  HB2 SER B  78      48.584  60.708  52.828  1.00 20.28           H
ATOM   3688  HB3 SER B  78      48.145  59.784  54.043  1.00 20.28           H
ATOM   3689  HG  SER B  78      49.786  61.131  54.622  1.00 20.77           H
ATOM   3690  N   SER B  79      51.280  57.754  53.337  1.00 15.22           N
ATOM   3691  CA  SER B  79      52.129  56.995  54.237  1.00 14.66           C
ATOM   3692  C   SER B  79      52.721  57.867  55.332  1.00 19.15           C
ATOM   3693  O   SER B  79      53.275  57.324  56.279  1.00 17.35           O
ATOM   3694  CB  SER B  79      53.266  56.295  53.477  1.00 23.39           C
ATOM   3695  OG  SER B  79      54.166  57.254  52.958  1.00 26.74           O
ATOM   3696  H   SER B  79      51.706  58.170  52.716  1.00 18.29           H
ATOM   3697  HA  SER B  79      51.592  56.309  54.664  1.00 17.62           H
ATOM   3698  HB2 SER B  79      53.742  55.709  54.086  1.00 28.09           H
ATOM   3699  HB3 SER B  79      52.891  55.782  52.745  1.00 28.09           H
ATOM   3700  HG  SER B  79      54.787  56.870  52.543  1.00 32.11           H
ATOM   3701  N   SER B  80      52.546  59.189  55.265  1.00 19.17           N
ATOM   3702  CA  SER B  80      53.122  60.066  56.270  1.00 24.58           C
ATOM   3703  C   SER B  80      52.155  60.392  57.416  1.00 25.11           C
ATOM   3704  O   SER B  80      52.600  60.525  58.562  1.00 24.06           O
ATOM   3705  CB  SER B  80      53.630  61.346  55.601  1.00 20.23           C
ATOM   3706  OG  SER B  80      52.633  62.002  54.844  1.00 25.05           O
ATOM   3707  H   SER B  80      52.101  59.594  54.651  1.00 23.03           H
ATOM   3708  HA  SER B  80      53.890  59.619  56.660  1.00 29.52           H
ATOM   3709  HB2 SER B  80      53.944  61.952  56.291  1.00 24.31           H
ATOM   3710  HB3 SER B  80      54.365  61.116  55.011  1.00 24.31           H
ATOM   3711  HG  SER B  80      52.949  62.698  54.494  1.00 30.08           H
ATOM   3712  N   LEU B  81      50.851  60.507  57.158  1.00 22.30           N
ATOM   3713  CA  LEU B  81      49.896  60.623  58.257  1.00 24.19           C
ATOM   3714  C   LEU B  81      49.813  59.303  59.043  1.00 15.30           C
ATOM   3715  O   LEU B  81      50.332  58.268  58.638  1.00 14.88           O
ATOM   3716  CB  LEU B  81      48.515  61.021  57.732  1.00 25.75           C
ATOM   3717  CG  LEU B  81      48.420  62.374  57.010  1.00 29.73           C
ATOM   3718  CD1 LEU B  81      47.120  62.478  56.232  1.00 28.04           C
ATOM   3719  CD2 LEU B  81      48.545  63.521  58.005  1.00 31.66           C
ATOM   3720  H   LEU B  81      50.501  60.520  56.372  1.00 26.79           H
ATOM   3721  HA  LEU B  81      50.197  61.316  58.866  1.00 29.05           H
ATOM   3722  HB2 LEU B  81      48.221  60.341  57.107  1.00 30.93           H
ATOM   3723  HB3 LEU B  81      47.903  61.053  58.483  1.00 30.93           H
ATOM   3724  HG  LEU B  81      49.153  62.445  56.379  1.00 35.71           H
ATOM   3725 HD11 LEU B  81      47.087  63.340  55.787  1.00 33.67           H
ATOM   3726 HD12 LEU B  81      47.088  61.766  55.574  1.00 33.67           H
ATOM   3727 HD13 LEU B  81      46.375  62.395  56.848  1.00 33.67           H
ATOM   3728 HD21 LEU B  81      48.482  64.362  57.526  1.00 38.01           H
ATOM   3729 HD22 LEU B  81      47.828  63.455  58.655  1.00 38.01           H
ATOM   3730 HD23 LEU B  81      49.404  63.458  58.453  1.00 38.01           H
ATOM   3731  N   LYS B  82      49.143  59.351  60.193  1.00 14.49           N
ATOM   3732  CA  LYS B  82      48.995  58.157  61.028  1.00 16.16           C
ATOM   3733  C   LYS B  82      48.098  57.084  60.413  1.00 10.33           C
ATOM   3734  O   LYS B  82      48.155  55.923  60.841  1.00 10.74           O
ATOM   3735  CB  LYS B  82      48.452  58.548  62.401  1.00 13.08           C
ATOM   3736  CG  LYS B  82      49.378  59.464  63.141  1.00 19.10           C
ATOM   3737  CD  LYS B  82      50.625  58.718  63.566  1.00 19.85           C
ATOM   3738  CE  LYS B  82      51.831  59.657  63.567  1.00 29.59           C
ATOM   3739  NZ  LYS B  82      52.425  59.749  64.904  1.00 29.86           N1+
ATOM   3740  H   LYS B  82      48.767  60.056  60.511  1.00 17.42           H
ATOM   3741  HA  LYS B  82      49.872  57.763  61.161  1.00 19.41           H
ATOM   3742  HB2 LYS B  82      47.604  59.005  62.288  1.00 15.73           H
ATOM   3743  HB3 LYS B  82      48.331  57.747  62.934  1.00 15.73           H
ATOM   3744  HG2 LYS B  82      49.640  60.197  62.562  1.00 22.94           H
ATOM   3745  HG3 LYS B  82      48.935  59.800  63.936  1.00 22.94           H
ATOM   3746  HD2 LYS B  82      50.505  58.370  64.463  1.00 23.85           H
ATOM   3747  HD3 LYS B  82      50.799  57.996  62.942  1.00 23.85           H
ATOM   3748  HE2 LYS B  82      52.504  59.318  62.957  1.00 35.54           H
ATOM   3749  HE3 LYS B  82      51.548  60.545  63.297  1.00 35.54           H
ATOM   3750  HZ1 LYS B  82      53.125  60.298  64.889  1.00 35.86           H
ATOM   3751  HZ2 LYS B  82      51.825  60.060  65.483  1.00 35.86           H
ATOM   3752  HZ3 LYS B  82      52.695  58.944  65.172  1.00 35.86           H
ATOM   3753  N   TYR B  83      47.258  57.445  59.442  1.00 12.35           N
ATOM   3754  CA  TYR B  83      46.452  56.488  58.695  1.00 12.61           C
ATOM   3755  C   TYR B  83      46.398  56.914  57.226  1.00 13.36           C
ATOM   3756  O   TYR B  83      46.863  58.006  56.884  1.00 12.77           O
ATOM   3757  CB  TYR B  83      45.044  56.385  59.273  1.00 12.21           C
ATOM   3758  CG  TYR B  83      44.421  57.704  59.623  1.00 14.36           C
ATOM   3759  CD1 TYR B  83      44.086  58.611  58.641  1.00 23.02           C
ATOM   3760  CD2 TYR B  83      44.147  58.033  60.945  1.00 16.49           C
ATOM   3761  CE1 TYR B  83      43.487  59.824  58.952  1.00 27.47           C
ATOM   3762  CE2 TYR B  83      43.547  59.238  61.274  1.00 14.44           C
ATOM   3763  CZ  TYR B  83      43.210  60.127  60.267  1.00 23.85           C
ATOM   3764  OH  TYR B  83      42.623  61.329  60.559  1.00 28.26           O
ATOM   3765  H   TYR B  83      47.138  58.260  59.193  1.00 14.84           H
ATOM   3766  HA  TYR B  83      46.866  55.612  58.744  1.00 15.16           H
ATOM   3767  HB2 TYR B  83      44.471  55.952  58.621  1.00 14.68           H
ATOM   3768  HB3 TYR B  83      45.079  55.851  60.083  1.00 14.68           H
ATOM   3769  HD1 TYR B  83      44.257  58.403  57.751  1.00 27.65           H
ATOM   3770  HD2 TYR B  83      44.359  57.429  61.620  1.00 19.82           H
ATOM   3771  HE1 TYR B  83      43.264  60.423  58.276  1.00 32.99           H
ATOM   3772  HE2 TYR B  83      43.366  59.444  62.162  1.00 17.35           H
ATOM   3773  HH  TYR B  83      42.496  61.765  59.853  1.00 33.94           H
ATOM   3774  N   PRO B  84      45.851  56.085  56.335  1.00 10.28           N
ATOM   3775  CA  PRO B  84      45.913  56.434  54.905  1.00 15.27           C
ATOM   3776  C   PRO B  84      45.221  57.738  54.570  1.00 15.87           C
ATOM   3777  O   PRO B  84      45.718  58.507  53.729  1.00 13.76           O
ATOM   3778  CB  PRO B  84      45.236  55.228  54.242  1.00 10.10           C
ATOM   3779  CG  PRO B  84      45.571  54.094  55.132  1.00 15.18           C
ATOM   3780  CD  PRO B  84      45.467  54.674  56.519  1.00  7.55           C
ATOM   3781  HA  PRO B  84      46.837  56.481  54.613  1.00 18.35           H
ATOM   3782  HB2 PRO B  84      44.277  55.367  54.204  1.00 12.15           H
ATOM   3783  HB3 PRO B  84      45.603  55.091  53.354  1.00 12.15           H
ATOM   3784  HG2 PRO B  84      44.930  53.377  55.008  1.00 18.24           H
ATOM   3785  HG3 PRO B  84      46.474  53.788  54.952  1.00 18.24           H
ATOM   3786  HD2 PRO B  84      44.555  54.612  56.843  1.00  9.08           H
ATOM   3787  HD3 PRO B  84      46.088  54.230  57.118  1.00  9.08           H
ATOM   3788  N   GLY B  85      44.072  58.002  55.204  1.00 14.97           N
ATOM   3789  CA  GLY B  85      43.320  59.210  54.962  1.00 18.27           C
ATOM   3790  C   GLY B  85      42.463  59.095  53.717  1.00 17.97           C
ATOM   3791  O   GLY B  85      42.411  58.068  53.032  1.00 15.24           O
ATOM   3792  H   GLY B  85      43.713  57.480  55.786  1.00 17.99           H
ATOM   3793  HA2 GLY B  85      42.743  59.392  55.720  1.00 21.95           H
ATOM   3794  HA3 GLY B  85      43.929  59.957  54.850  1.00 21.95           H
ATOM   3795  N   GLN B  86      41.778  60.183  53.425  1.00 14.36           N
ATOM   3796  CA  GLN B  86      40.921  60.250  52.254  1.00 20.87           C
ATOM   3797  C   GLN B  86      41.759  59.998  51.004  1.00 12.04           C
ATOM   3798  O   GLN B  86      42.742  60.710  50.786  1.00 15.75           O
ATOM   3799  CB  GLN B  86      40.290  61.633  52.170  1.00 26.09           C
ATOM   3800  CG  GLN B  86      39.257  61.785  51.066  1.00 31.80           C
ATOM   3801  CD  GLN B  86      38.009  60.982  51.346  1.00 36.44           C
ATOM   3802  OE1 GLN B  86      37.678  60.712  52.503  1.00 38.65           O
ATOM   3803  NE2 GLN B  86      37.317  60.577  50.287  1.00 35.43           N
ATOM   3804  H   GLN B  86      41.791  60.905  53.893  1.00 17.26           H
ATOM   3805  HA  GLN B  86      40.221  59.582  52.310  1.00 25.07           H
ATOM   3806  HB2 GLN B  86      39.850  61.825  53.013  1.00 31.33           H
ATOM   3807  HB3 GLN B  86      40.990  62.285  52.010  1.00 31.33           H
ATOM   3808  HG2 GLN B  86      39.006  62.718  50.990  1.00 38.18           H
ATOM   3809  HG3 GLN B  86      39.636  61.472  50.229  1.00 38.18           H
ATOM   3810 HE21 GLN B  86      37.587  60.775  49.495  1.00 42.55           H
ATOM   3811 HE22 GLN B  86      36.598  60.116  50.394  1.00 42.55           H
ATOM   3812  N   PRO B  87      41.396  59.046  50.149  1.00 12.83           N
ATOM   3813  CA  PRO B  87      42.294  58.678  49.048  1.00 12.58           C
ATOM   3814  C   PRO B  87      42.246  59.624  47.858  1.00 14.96           C
ATOM   3815  O   PRO B  87      41.211  60.210  47.530  1.00  9.71           O
ATOM   3816  CB  PRO B  87      41.798  57.288  48.642  1.00 11.25           C
ATOM   3817  CG  PRO B  87      40.350  57.291  49.055  1.00 15.19           C
ATOM   3818  CD  PRO B  87      40.324  58.058  50.322  1.00 13.40           C
ATOM   3819  HA  PRO B  87      43.208  58.612  49.367  1.00 15.12           H
ATOM   3820  HB2 PRO B  87      41.886  57.173  47.683  1.00 13.53           H
ATOM   3821  HB3 PRO B  87      42.294  56.607  49.122  1.00 13.53           H
ATOM   3822  HG2 PRO B  87      39.815  57.731  48.375  1.00 18.25           H
ATOM   3823  HG3 PRO B  87      40.047  56.381  49.197  1.00 18.25           H
ATOM   3824  HD2 PRO B  87      39.469  58.503  50.431  1.00 16.11           H
ATOM   3825  HD3 PRO B  87      40.520  57.476  51.073  1.00 16.11           H
ATOM   3826  N   GLN B  88      43.392  59.736  47.194  1.00  7.19           N
ATOM   3827  CA  GLN B  88      43.430  60.276  45.835  1.00 14.00           C
ATOM   3828  C   GLN B  88      42.799  59.261  44.885  1.00 12.61           C
ATOM   3829  O   GLN B  88      42.966  58.057  45.068  1.00 11.44           O
ATOM   3830  CB  GLN B  88      44.875  60.529  45.385  1.00 13.62           C
ATOM   3831  CG  GLN B  88      45.757  61.326  46.314  1.00 19.72           C
ATOM   3832  CD  GLN B  88      47.218  61.209  45.896  1.00 24.86           C
ATOM   3833  OE1 GLN B  88      47.550  61.382  44.704  1.00 25.59           O
ATOM   3834  NE2 GLN B  88      48.094  60.879  46.862  1.00 24.73           N
ATOM   3835  H   GLN B  88      44.160  59.508  47.506  1.00  8.65           H
ATOM   3836  HA  GLN B  88      42.932  61.107  45.791  1.00 16.83           H
ATOM   3837  HB2 GLN B  88      45.304  59.669  45.253  1.00 16.37           H
ATOM   3838  HB3 GLN B  88      44.848  61.004  44.540  1.00 16.37           H
ATOM   3839  HG2 GLN B  88      45.502  62.261  46.279  1.00 23.69           H
ATOM   3840  HG3 GLN B  88      45.668  60.983  47.217  1.00 23.69           H
ATOM   3841 HE21 GLN B  88      47.819  60.747  47.665  1.00 29.70           H
ATOM   3842 HE22 GLN B  88      48.930  60.801  46.675  1.00 29.70           H
ATOM   3843  N   GLU B  89      42.105  59.731  43.845  1.00 10.10           N
ATOM   3844  CA  GLU B  89      41.470  58.843  42.875  1.00 12.23           C
ATOM   3845  C   GLU B  89      42.055  59.167  41.504  1.00 14.67           C
ATOM   3846  O   GLU B  89      41.920  60.289  41.018  1.00 17.01           O
ATOM   3847  CB  GLU B  89      39.937  58.979  42.898  1.00 17.01           C
ATOM   3848  CG  GLU B  89      39.357  58.931  44.326  1.00 22.12           C
ATOM   3849  CD  GLU B  89      37.890  58.476  44.441  1.00 33.03           C
ATOM   3850  OE1 GLU B  89      37.204  58.329  43.405  1.00 35.99           O
ATOM   3851  OE2 GLU B  89      37.432  58.262  45.599  1.00 32.36           O1-
ATOM   3852  H   GLU B  89      41.988  60.567  43.681  1.00 12.14           H
ATOM   3853  HA  GLU B  89      41.695  57.924  43.091  1.00 14.71           H
ATOM   3854  HB2 GLU B  89      39.689  59.829  42.502  1.00 20.43           H
ATOM   3855  HB3 GLU B  89      39.547  58.250  42.392  1.00 20.43           H
ATOM   3856  HG2 GLU B  89      39.893  58.318  44.853  1.00 26.57           H
ATOM   3857  HG3 GLU B  89      39.416  59.821  44.709  1.00 26.57           H
ATOM   3858  N   ILE B  90      42.761  58.212  40.909  1.00 11.24           N
ATOM   3859  CA  ILE B  90      43.439  58.425  39.638  1.00 12.77           C
ATOM   3860  C   ILE B  90      42.895  57.418  38.629  1.00  9.41           C
ATOM   3861  O   ILE B  90      42.977  56.206  38.859  1.00 11.56           O
ATOM   3862  CB  ILE B  90      44.967  58.299  39.743  1.00 12.94           C
ATOM   3863  CG1 ILE B  90      45.497  59.216  40.851  1.00 16.17           C
ATOM   3864  CG2 ILE B  90      45.616  58.634  38.401  1.00 14.86           C
ATOM   3865  CD1 ILE B  90      45.713  58.509  42.167  1.00 16.60           C
ATOM   3866  H   ILE B  90      42.864  57.420  41.228  1.00 13.52           H
ATOM   3867  HA  ILE B  90      43.233  59.316  39.314  1.00 15.35           H
ATOM   3868  HB  ILE B  90      45.186  57.382  39.971  1.00 15.55           H
ATOM   3869 HG12 ILE B  90      46.348  59.588  40.570  1.00 19.44           H
ATOM   3870 HG13 ILE B  90      44.858  59.930  40.999  1.00 19.44           H
ATOM   3871 HG21 ILE B  90      46.578  58.550  38.486  1.00 17.85           H
ATOM   3872 HG22 ILE B  90      45.287  58.017  37.729  1.00 17.85           H
ATOM   3873 HG23 ILE B  90      45.383  59.544  38.157  1.00 17.85           H
ATOM   3874 HD11 ILE B  90      46.047  59.147  42.817  1.00 19.95           H
ATOM   3875 HD12 ILE B  90      44.869  58.139  42.470  1.00 19.95           H
ATOM   3876 HD13 ILE B  90      46.360  57.796  42.040  1.00 19.95           H
ATOM   3877  N   PRO B  91      42.365  57.867  37.500  1.00  8.79           N
ATOM   3878  CA  PRO B  91      41.843  56.935  36.495  1.00 10.11           C
ATOM   3879  C   PRO B  91      42.977  56.255  35.749  1.00  7.75           C
ATOM   3880  O   PRO B  91      44.054  56.824  35.568  1.00 11.45           O
ATOM   3881  CB  PRO B  91      41.036  57.839  35.546  1.00 11.42           C
ATOM   3882  CG  PRO B  91      41.167  59.217  36.048  1.00 18.35           C
ATOM   3883  CD  PRO B  91      42.246  59.271  37.075  1.00 19.19           C
ATOM   3884  HA  PRO B  91      41.262  56.272  36.900  1.00 12.16           H
ATOM   3885  HB2 PRO B  91      41.400  57.770  34.649  1.00 13.73           H
ATOM   3886  HB3 PRO B  91      40.106  57.564  35.554  1.00 13.73           H
ATOM   3887  HG2 PRO B  91      41.389  59.801  35.306  1.00 22.04           H
ATOM   3888  HG3 PRO B  91      40.323  59.489  36.441  1.00 22.04           H
ATOM   3889  HD2 PRO B  91      43.076  59.578  36.679  1.00 23.06           H
ATOM   3890  HD3 PRO B  91      41.977  59.830  37.821  1.00 23.06           H
ATOM   3891  N   PHE B  92      42.717  55.037  35.307  1.00  9.91           N
ATOM   3892  CA  PHE B  92      43.590  54.363  34.360  1.00 10.09           C
ATOM   3893  C   PHE B  92      42.756  53.595  33.339  1.00 10.06           C
ATOM   3894  O   PHE B  92      41.543  53.400  33.507  1.00  9.42           O
ATOM   3895  CB  PHE B  92      44.562  53.444  35.092  1.00  7.17           C
ATOM   3896  CG  PHE B  92      43.891  52.381  35.922  1.00 11.80           C
ATOM   3897  CD1 PHE B  92      43.434  51.212  35.346  1.00  7.83           C
ATOM   3898  CD2 PHE B  92      43.757  52.539  37.283  1.00  8.89           C
ATOM   3899  CE1 PHE B  92      42.832  50.220  36.119  1.00 10.90           C
ATOM   3900  CE2 PHE B  92      43.141  51.562  38.058  1.00 11.49           C
ATOM   3901  CZ  PHE B  92      42.684  50.398  37.464  1.00 10.29           C
ATOM   3902  H   PHE B  92      42.032  54.572  35.542  1.00 11.92           H
ATOM   3903  HA  PHE B  92      44.110  55.028  33.882  1.00 12.14           H
ATOM   3904  HB2 PHE B  92      45.123  52.999  34.438  1.00  8.63           H
ATOM   3905  HB3 PHE B  92      45.111  53.980  35.685  1.00  8.63           H
ATOM   3906  HD1 PHE B  92      43.528  51.085  34.430  1.00  9.42           H
ATOM   3907  HD2 PHE B  92      44.059  53.321  37.685  1.00 10.69           H
ATOM   3908  HE1 PHE B  92      42.520  49.443  35.716  1.00 13.11           H
ATOM   3909  HE2 PHE B  92      43.051  51.684  38.975  1.00 13.82           H
ATOM   3910  HZ  PHE B  92      42.279  49.739  37.980  1.00 12.37           H
ATOM   3911  N   PHE B  93      43.414  53.146  32.264  1.00 11.21           N
ATOM   3912  CA  PHE B  93      42.710  52.519  31.134  1.00  6.99           C
ATOM   3913  C   PHE B  93      43.637  51.529  30.420  1.00  8.40           C
ATOM   3914  O   PHE B  93      44.754  51.259  30.866  1.00  7.93           O
ATOM   3915  CB  PHE B  93      42.130  53.602  30.210  1.00 12.47           C
ATOM   3916  CG  PHE B  93      43.116  54.652  29.763  1.00 10.05           C
ATOM   3917  CD1 PHE B  93      44.018  54.390  28.748  1.00 12.28           C
ATOM   3918  CD2 PHE B  93      43.130  55.902  30.351  1.00  8.35           C
ATOM   3919  CE1 PHE B  93      44.931  55.356  28.336  1.00  8.73           C
ATOM   3920  CE2 PHE B  93      44.007  56.873  29.937  1.00 14.02           C
ATOM   3921  CZ  PHE B  93      44.915  56.601  28.917  1.00 14.63           C
ATOM   3922  H   PHE B  93      44.267  53.192  32.163  1.00 13.48           H
ATOM   3923  HA  PHE B  93      41.962  52.011  31.486  1.00  8.41           H
ATOM   3924  HB2 PHE B  93      41.779  53.173  29.414  1.00 14.99           H
ATOM   3925  HB3 PHE B  93      41.412  54.056  30.678  1.00 14.99           H
ATOM   3926  HD1 PHE B  93      44.025  53.551  28.346  1.00 14.76           H
ATOM   3927  HD2 PHE B  93      42.519  56.095  31.026  1.00 10.05           H
ATOM   3928  HE1 PHE B  93      45.530  55.169  27.650  1.00 10.51           H
ATOM   3929  HE2 PHE B  93      44.003  57.708  30.346  1.00 16.85           H
ATOM   3930  HZ  PHE B  93      45.523  57.251  28.646  1.00 17.58           H
ATOM   3931  N   GLN B  94      43.157  50.954  29.312  1.00 11.88           N
ATOM   3932  CA  GLN B  94      43.917  49.899  28.661  1.00 10.00           C
ATOM   3933  C   GLN B  94      45.283  50.430  28.211  1.00  8.69           C
ATOM   3934  O   GLN B  94      45.423  51.576  27.758  1.00  7.68           O
ATOM   3935  CB  GLN B  94      43.147  49.321  27.464  1.00 10.55           C
ATOM   3936  CG  GLN B  94      43.905  48.174  26.750  1.00 19.46           C
ATOM   3937  CD  GLN B  94      43.154  47.595  25.539  1.00 17.86           C
ATOM   3938  OE1 GLN B  94      42.700  48.336  24.665  1.00 22.71           O
ATOM   3939  NE2 GLN B  94      43.009  46.269  25.505  1.00 15.96           N
ATOM   3940  H   GLN B  94      42.413  51.154  28.931  1.00 14.28           H
ATOM   3941  HA  GLN B  94      44.068  49.181  29.295  1.00 12.02           H
ATOM   3942  HB2 GLN B  94      42.298  48.970  27.775  1.00 12.69           H
ATOM   3943  HB3 GLN B  94      42.996  50.027  26.816  1.00 12.69           H
ATOM   3944  HG2 GLN B  94      44.759  48.510  26.437  1.00 23.38           H
ATOM   3945  HG3 GLN B  94      44.048  47.452  27.383  1.00 23.38           H
ATOM   3946 HE21 GLN B  94      43.329  45.786  26.141  1.00 19.18           H
ATOM   3947 HE22 GLN B  94      42.596  45.898  24.849  1.00 19.18           H
ATOM   3948  N   ASN B  95      46.298  49.583  28.382  1.00  9.10           N
ATOM   3949  CA  ASN B  95      47.679  49.843  28.018  1.00  8.66           C
ATOM   3950  C   ASN B  95      48.322  50.938  28.845  1.00  9.19           C
ATOM   3951  O   ASN B  95      49.279  51.565  28.377  1.00 10.32           O
ATOM   3952  CB  ASN B  95      47.819  50.187  26.529  1.00  9.52           C
ATOM   3953  CG  ASN B  95      48.987  49.464  25.861  1.00  7.34           C
ATOM   3954  OD1 ASN B  95      49.715  48.692  26.507  1.00  8.16           O
ATOM   3955  ND2 ASN B  95      49.157  49.709  24.540  1.00  9.08           N
ATOM   3956  H   ASN B  95      46.195  48.803  28.731  1.00 10.94           H
ATOM   3957  HA  ASN B  95      48.188  49.032  28.172  1.00 10.42           H
ATOM   3958  HB2 ASN B  95      47.966  51.142  26.438  1.00 11.45           H
ATOM   3959  HB3 ASN B  95      47.005  49.932  26.068  1.00 11.45           H
ATOM   3960 HD21 ASN B  95      48.605  50.238  24.147  1.00 10.92           H
ATOM   3961  N   THR B  96      47.829  51.203  30.060  1.00  7.87           N
ATOM   3962  CA  THR B  96      48.561  52.038  31.003  1.00  8.08           C
ATOM   3963  C   THR B  96      49.364  51.160  31.961  1.00  5.44           C
ATOM   3964  O   THR B  96      49.122  49.952  32.113  1.00  5.27           O
ATOM   3965  CB  THR B  96      47.646  52.968  31.821  1.00  7.56           C
ATOM   3966  OG1 THR B  96      46.704  52.220  32.606  1.00  6.99           O
ATOM   3967  CG2 THR B  96      46.916  53.943  30.937  1.00 10.20           C
ATOM   3968  H   THR B  96      47.076  50.911  30.356  1.00  9.47           H
ATOM   3969  HA  THR B  96      49.186  52.592  30.511  1.00  9.72           H
ATOM   3970  HB  THR B  96      48.201  53.486  32.424  1.00  9.10           H
ATOM   3971  HG1 THR B  96      46.220  51.751  32.105  1.00  8.42           H
ATOM   3972 HG21 THR B  96      46.348  54.517  31.474  1.00 12.26           H
ATOM   3973 HG22 THR B  96      47.553  54.494  30.454  1.00 12.26           H
ATOM   3974 HG23 THR B  96      46.366  53.464  30.297  1.00 12.26           H
ATOM   3975  N   THR B  97      50.369  51.788  32.553  1.00  8.69           N
ATOM   3976  CA  THR B  97      51.201  51.193  33.576  1.00  6.28           C
ATOM   3977  C   THR B  97      51.262  52.151  34.759  1.00  6.24           C
ATOM   3978  O   THR B  97      51.173  53.381  34.593  1.00  7.13           O
ATOM   3979  CB  THR B  97      52.617  50.876  33.034  1.00  6.05           C
ATOM   3980  OG1 THR B  97      53.373  50.197  34.046  1.00  7.19           O
ATOM   3981  CG2 THR B  97      53.380  52.148  32.578  1.00  7.99           C
ATOM   3982  H   THR B  97      50.595  52.596  32.366  1.00 10.45           H
ATOM   3983  HA  THR B  97      50.798  50.364  33.876  1.00  7.56           H
ATOM   3984  HB  THR B  97      52.532  50.291  32.265  1.00  7.28           H
ATOM   3985  HG1 THR B  97      52.990  49.480  34.257  1.00  8.66           H
ATOM   3986 HG21 THR B  97      54.259  51.906  32.246  1.00  9.62           H
ATOM   3987 HG22 THR B  97      52.888  52.593  31.870  1.00  9.62           H
ATOM   3988 HG23 THR B  97      53.482  52.759  33.324  1.00  9.62           H
ATOM   3989  N   PHE B  98      51.344  51.587  35.969  1.00  7.63           N
ATOM   3990  CA  PHE B  98      51.556  52.402  37.167  1.00  6.91           C
ATOM   3991  C   PHE B  98      52.344  51.608  38.196  1.00 10.18           C
ATOM   3992  O   PHE B  98      52.138  50.403  38.356  1.00  7.93           O
ATOM   3993  CB  PHE B  98      50.244  52.943  37.783  1.00  7.63           C
ATOM   3994  CG  PHE B  98      49.068  51.996  37.753  1.00  6.18           C
ATOM   3995  CD1 PHE B  98      48.262  51.873  36.625  1.00  9.57           C
ATOM   3996  CD2 PHE B  98      48.701  51.292  38.886  1.00  9.64           C
ATOM   3997  CE1 PHE B  98      47.125  51.040  36.644  1.00  8.18           C
ATOM   3998  CE2 PHE B  98      47.578  50.466  38.895  1.00  7.75           C
ATOM   3999  CZ  PHE B  98      46.811  50.335  37.798  1.00  7.29           C
ATOM   4000  H   PHE B  98      51.280  50.743  36.121  1.00  9.18           H
ATOM   4001  HA  PHE B  98      52.095  53.170  36.920  1.00  8.32           H
ATOM   4002  HB2 PHE B  98      50.412  53.168  38.711  1.00  9.18           H
ATOM   4003  HB3 PHE B  98      49.985  53.742  37.298  1.00  9.18           H
ATOM   4004  HD1 PHE B  98      48.470  52.351  35.855  1.00 11.51           H
ATOM   4005  HD2 PHE B  98      49.213  51.373  39.659  1.00 11.59           H
ATOM   4006  HE1 PHE B  98      46.602  50.947  35.881  1.00  9.84           H
ATOM   4007  HE2 PHE B  98      47.364  49.990  39.665  1.00  9.32           H
ATOM   4008  HZ  PHE B  98      46.072  49.771  37.811  1.00  8.78           H
ATOM   4009  N   SER B  99      53.271  52.301  38.870  1.00  6.60           N
ATOM   4010  CA  SER B  99      54.136  51.747  39.905  1.00  6.05           C
ATOM   4011  C   SER B  99      53.697  52.309  41.259  1.00 12.05           C
ATOM   4012  O   SER B  99      53.699  53.531  41.464  1.00  7.87           O
ATOM   4013  CB  SER B  99      55.600  52.084  39.595  1.00  7.92           C
ATOM   4014  OG  SER B  99      56.473  51.801  40.691  1.00  9.68           O
ATOM   4015  H   SER B  99      53.418  53.137  38.732  1.00  7.95           H
ATOM   4016  HA  SER B  99      54.040  50.783  39.926  1.00  7.29           H
ATOM   4017  HB2 SER B  99      55.884  51.560  38.830  1.00  9.53           H
ATOM   4018  HB3 SER B  99      55.663  53.029  39.385  1.00  9.53           H
ATOM   4019  HG  SER B  99      57.264  51.997  40.487  1.00 11.65           H
ATOM   4020  N   ILE B 100      53.308  51.424  42.175  1.00  8.49           N
ATOM   4021  CA  ILE B 100      52.891  51.842  43.512  1.00  8.85           C
ATOM   4022  C   ILE B 100      54.121  52.190  44.354  1.00  7.24           C
ATOM   4023  O   ILE B 100      54.915  51.293  44.678  1.00  8.44           O
ATOM   4024  CB  ILE B 100      52.075  50.744  44.212  1.00  8.66           C
ATOM   4025  CG1 ILE B 100      50.912  50.238  43.320  1.00 11.45           C
ATOM   4026  CG2 ILE B 100      51.583  51.232  45.578  1.00  7.05           C
ATOM   4027  CD1 ILE B 100      49.941  51.233  42.871  1.00 11.37           C
ATOM   4028  H   ILE B 100      53.278  50.574  42.048  1.00 10.22           H
ATOM   4029  HA  ILE B 100      52.337  52.635  43.441  1.00 10.65           H
ATOM   4030  HB  ILE B 100      52.669  49.994  44.368  1.00 10.42           H
ATOM   4031 HG12 ILE B 100      51.295  49.835  42.526  1.00 13.77           H
ATOM   4032 HG13 ILE B 100      50.422  49.564  43.816  1.00 13.77           H
ATOM   4033 HG21 ILE B 100      51.071  50.524  46.000  1.00  8.48           H
ATOM   4034 HG22 ILE B 100      52.350  51.459  46.127  1.00  8.48           H
ATOM   4035 HG23 ILE B 100      51.023  52.014  45.451  1.00  8.48           H
ATOM   4036 HD11 ILE B 100      49.269  50.794  42.326  1.00 13.67           H
ATOM   4037 HD12 ILE B 100      49.523  51.639  43.647  1.00 13.67           H
ATOM   4038 HD13 ILE B 100      50.400  51.910  42.351  1.00 13.67           H
ATOM   4039  N   PRO B 101      54.273  53.433  44.794  1.00  6.01           N
ATOM   4040  CA  PRO B 101      55.363  53.766  45.721  1.00 13.15           C
ATOM   4041  C   PRO B 101      55.487  52.748  46.853  1.00  8.93           C
ATOM   4042  O   PRO B 101      54.499  52.414  47.492  1.00  5.98           O
ATOM   4043  CB  PRO B 101      54.937  55.140  46.249  1.00 13.15           C
ATOM   4044  CG  PRO B 101      54.185  55.759  45.146  1.00 15.90           C
ATOM   4045  CD  PRO B 101      53.367  54.581  44.587  1.00  6.89           C
ATOM   4046  HA  PRO B 101      56.207  53.842  45.249  1.00 15.80           H
ATOM   4047  HB2 PRO B 101      54.372  55.029  47.030  1.00 15.80           H
ATOM   4048  HB3 PRO B 101      55.723  55.665  46.466  1.00 15.80           H
ATOM   4049  HG2 PRO B 101      53.605  56.457  45.488  1.00 19.10           H
ATOM   4050  HG3 PRO B 101      54.797  56.107  44.479  1.00 19.10           H
ATOM   4051  HD2 PRO B 101      52.548  54.465  45.095  1.00  8.29           H
ATOM   4052  HD3 PRO B 101      53.188  54.709  43.643  1.00  8.29           H
ATOM   4053  N   VAL B 102      56.726  52.301  47.134  1.00 12.82           N
ATOM   4054  CA  VAL B 102      56.973  51.227  48.092  1.00 10.60           C
ATOM   4055  C   VAL B 102      56.273  51.563  49.403  1.00 10.44           C
ATOM   4056  O   VAL B 102      56.483  52.629  49.983  1.00  6.83           O
ATOM   4057  CB  VAL B 102      58.490  50.972  48.308  1.00 10.35           C
ATOM   4058  CG1 VAL B 102      58.708  49.998  49.443  1.00 10.45           C
ATOM   4059  CG2 VAL B 102      59.127  50.414  47.038  1.00 11.72           C
ATOM   4060  H   VAL B 102      57.442  52.612  46.773  1.00 15.41           H
ATOM   4061  HA  VAL B 102      56.581  50.408  47.750  1.00 12.74           H
ATOM   4062  HB  VAL B 102      58.930  51.807  48.531  1.00 12.44           H
ATOM   4063 HG11 VAL B 102      59.660  49.855  49.557  1.00 12.57           H
ATOM   4064 HG12 VAL B 102      58.328  50.370  50.254  1.00 12.57           H
ATOM   4065 HG13 VAL B 102      58.270  49.159  49.227  1.00 12.57           H
ATOM   4066 HG21 VAL B 102      60.072  50.264  47.199  1.00 14.09           H
ATOM   4067 HG22 VAL B 102      58.693  49.578  46.809  1.00 14.09           H
ATOM   4068 HG23 VAL B 102      59.011  51.056  46.320  1.00 14.09           H
ATOM   4069  N   ASN B 103      55.399  50.668  49.857  1.00 11.80           N
ATOM   4070  CA  ASN B 103      54.708  50.715  51.138  1.00  8.56           C
ATOM   4071  C   ASN B 103      53.555  51.712  51.235  1.00 10.81           C
ATOM   4072  O   ASN B 103      52.974  51.834  52.316  1.00  8.74           O
ATOM   4073  CB  ASN B 103      55.657  51.012  52.303  1.00 13.49           C
ATOM   4074  CG  ASN B 103      55.400  50.113  53.484  1.00 18.02           C
ATOM   4075  OD1 ASN B 103      54.939  48.988  53.331  1.00 15.17           O
ATOM   4076  ND2 ASN B 103      55.652  50.624  54.679  1.00 20.37           N
ATOM   4077  H   ASN B 103      55.177  49.975  49.400  1.00 14.18           H
ATOM   4078  HA  ASN B 103      54.332  49.836  51.301  1.00 10.30           H
ATOM   4079  HB2 ASN B 103      56.572  50.875  52.012  1.00 16.21           H
ATOM   4080  HB3 ASN B 103      55.532  51.931  52.589  1.00 16.21           H
ATOM   4081 HD21 ASN B 103      55.522  50.150  55.385  1.00 24.47           H
ATOM   4082 HD22 ASN B 103      55.947  51.429  54.750  1.00 24.47           H
ATOM   4083  N   ASP B 104      53.193  52.435  50.171  1.00  9.34           N
ATOM   4084  CA  ASP B 104      52.042  53.322  50.278  1.00 10.07           C
ATOM   4085  C   ASP B 104      50.748  52.507  50.330  1.00  8.57           C
ATOM   4086  O   ASP B 104      50.631  51.483  49.666  1.00  7.58           O
ATOM   4087  CB  ASP B 104      51.949  54.279  49.091  1.00  8.04           C
ATOM   4088  CG  ASP B 104      52.788  55.528  49.241  1.00 13.64           C
ATOM   4089  OD1 ASP B 104      53.487  55.735  50.249  1.00 14.88           O
ATOM   4090  OD2 ASP B 104      52.729  56.308  48.283  1.00 14.80           O1-
ATOM   4091  H   ASP B 104      53.584  52.429  49.405  1.00 11.23           H
ATOM   4092  HA  ASP B 104      52.110  53.845  51.092  1.00 12.10           H
ATOM   4093  HB2 ASP B 104      52.248  53.815  48.293  1.00  9.68           H
ATOM   4094  HB3 ASP B 104      51.025  54.554  48.984  1.00  9.68           H
ATOM   4095  N   PRO B 105      49.742  52.979  51.062  1.00  5.85           N
ATOM   4096  CA  PRO B 105      48.443  52.281  51.096  1.00  9.85           C
ATOM   4097  C   PRO B 105      47.645  52.586  49.840  1.00  6.11           C
ATOM   4098  O   PRO B 105      47.667  53.715  49.350  1.00  8.83           O
ATOM   4099  CB  PRO B 105      47.761  52.856  52.345  1.00 12.37           C
ATOM   4100  CG  PRO B 105      48.350  54.212  52.508  1.00 18.03           C
ATOM   4101  CD  PRO B 105      49.748  54.189  51.893  1.00 10.54           C
ATOM   4102  HA  PRO B 105      48.564  51.324  51.192  1.00 11.84           H
ATOM   4103  HB2 PRO B 105      46.804  52.912  52.200  1.00 14.87           H
ATOM   4104  HB3 PRO B 105      47.962  52.299  53.114  1.00 14.87           H
ATOM   4105  HG2 PRO B 105      47.792  54.859  52.049  1.00 21.66           H
ATOM   4106  HG3 PRO B 105      48.403  54.425  53.453  1.00 21.66           H
ATOM   4107  HD2 PRO B 105      49.888  54.976  51.343  1.00 12.67           H
ATOM   4108  HD3 PRO B 105      50.422  54.118  52.588  1.00 12.67           H
ATOM   4109  N   HIS B 106      46.990  51.558  49.286  1.00  8.53           N
ATOM   4110  CA  HIS B 106      46.326  51.723  47.996  1.00  7.93           C
ATOM   4111  C   HIS B 106      45.207  50.704  47.815  1.00  9.96           C
ATOM   4112  O   HIS B 106      45.096  49.718  48.549  1.00 10.91           O
ATOM   4113  CB  HIS B 106      47.328  51.607  46.842  1.00  7.29           C
ATOM   4114  CG  HIS B 106      48.065  50.309  46.816  1.00  6.47           C
ATOM   4115  ND1 HIS B 106      49.059  49.989  47.720  1.00  4.95           N
ATOM   4116  CD2 HIS B 106      47.963  49.247  45.977  1.00  8.03           C
ATOM   4117  CE1 HIS B 106      49.526  48.787  47.444  1.00  7.17           C
ATOM   4118  NE2 HIS B 106      48.886  48.318  46.386  1.00  6.67           N
ATOM   4119  H   HIS B 106      46.919  50.774  49.631  1.00 10.27           H
ATOM   4120  HA  HIS B 106      45.931  52.608  47.959  1.00  9.55           H
ATOM   4121  HB2 HIS B 106      47.983  52.318  46.924  1.00  8.77           H
ATOM   4122  HB3 HIS B 106      46.851  51.694  46.003  1.00  8.77           H
ATOM   4123  HD1 HIS B 106      49.325  50.491  48.365  1.00  5.97           H
ATOM   4124  HD2 HIS B 106      47.381  49.167  45.257  1.00  9.66           H
ATOM   4125  HE1 HIS B 106      50.200  48.347  47.910  1.00  8.63           H
ATOM   4126  N   GLN B 107      44.381  50.964  46.801  1.00  9.71           N
ATOM   4127  CA  GLN B 107      43.258  50.102  46.462  1.00  9.24           C
ATOM   4128  C   GLN B 107      43.005  50.222  44.972  1.00  8.84           C
ATOM   4129  O   GLN B 107      43.048  51.327  44.422  1.00  9.20           O
ATOM   4130  CB  GLN B 107      41.980  50.493  47.225  1.00 10.61           C
ATOM   4131  CG  GLN B 107      40.790  49.658  46.876  1.00 11.51           C
ATOM   4132  CD  GLN B 107      39.574  50.006  47.732  1.00 12.48           C
ATOM   4133  OE1 GLN B 107      39.091  51.131  47.705  1.00 16.37           O
ATOM   4134  NE2 GLN B 107      39.095  49.048  48.488  1.00 13.24           N
ATOM   4135  H   GLN B 107      44.456  51.649  46.286  1.00 11.67           H
ATOM   4136  HA  GLN B 107      43.476  49.180  46.669  1.00 11.11           H
ATOM   4137  HB2 GLN B 107      42.142  50.395  48.177  1.00 12.76           H
ATOM   4138  HB3 GLN B 107      41.764  51.416  47.022  1.00 12.76           H
ATOM   4139  HG2 GLN B 107      40.558  49.808  45.946  1.00 13.84           H
ATOM   4140  HG3 GLN B 107      41.004  48.723  47.021  1.00 13.84           H
ATOM   4141 HE21 GLN B 107      39.465  48.272  48.485  1.00 15.92           H
ATOM   4142 HE22 GLN B 107      38.410  49.196  48.988  1.00 15.92           H
ATOM   4143  N   VAL B 108      42.746  49.094  44.320  1.00  7.39           N
ATOM   4144  CA  VAL B 108      42.416  49.081  42.897  1.00  6.15           C
ATOM   4145  C   VAL B 108      40.951  48.695  42.768  1.00  9.05           C
ATOM   4146  O   VAL B 108      40.515  47.676  43.314  1.00 12.16           O
ATOM   4147  CB  VAL B 108      43.336  48.138  42.104  1.00 14.15           C
ATOM   4148  CG1 VAL B 108      42.941  48.084  40.609  1.00 15.14           C
ATOM   4149  CG2 VAL B 108      44.803  48.591  42.223  1.00 10.86           C
ATOM   4150  H   VAL B 108      42.755  48.314  44.683  1.00  8.89           H
ATOM   4151  HA  VAL B 108      42.523  49.976  42.538  1.00  7.41           H
ATOM   4152  HB  VAL B 108      43.265  47.242  42.469  1.00 17.01           H
ATOM   4153 HG11 VAL B 108      43.542  47.481  40.146  1.00 18.20           H
ATOM   4154 HG12 VAL B 108      42.028  47.763  40.536  1.00 18.20           H
ATOM   4155 HG13 VAL B 108      43.010  48.975  40.233  1.00 18.20           H
ATOM   4156 HG21 VAL B 108      45.364  47.982  41.717  1.00 13.06           H
ATOM   4157 HG22 VAL B 108      44.885  49.490  41.868  1.00 13.06           H
ATOM   4158 HG23 VAL B 108      45.062  48.579  43.158  1.00 13.06           H
ATOM   4159  N   TRP B 109      40.212  49.510  42.028  1.00  9.27           N
ATOM   4160  CA  TRP B 109      38.766  49.415  41.880  1.00  9.55           C
ATOM   4161  C   TRP B 109      38.453  49.390  40.390  1.00 10.37           C
ATOM   4162  O   TRP B 109      38.861  50.288  39.646  1.00 14.08           O
ATOM   4163  CB  TRP B 109      38.096  50.596  42.565  1.00 10.45           C
ATOM   4164  CG  TRP B 109      36.628  50.837  42.290  1.00 13.74           C
ATOM   4165  CD1 TRP B 109      35.654  49.905  42.026  1.00 14.89           C
ATOM   4166  CD2 TRP B 109      35.976  52.109  42.285  1.00 16.16           C
ATOM   4167  NE1 TRP B 109      34.434  50.532  41.847  1.00 12.60           N
ATOM   4168  CE2 TRP B 109      34.609  51.885  41.999  1.00 15.61           C
ATOM   4169  CE3 TRP B 109      36.416  53.422  42.487  1.00 19.78           C
ATOM   4170  CZ2 TRP B 109      33.691  52.923  41.917  1.00 21.39           C
ATOM   4171  CZ3 TRP B 109      35.498  54.459  42.400  1.00 24.98           C
ATOM   4172  CH2 TRP B 109      34.155  54.207  42.114  1.00 21.52           C
ATOM   4173  H   TRP B 109      40.547  50.161  41.577  1.00 11.15           H
ATOM   4174  HA  TRP B 109      38.445  48.593  42.283  1.00 11.49           H
ATOM   4175  HB2 TRP B 109      38.188  50.476  43.523  1.00 12.56           H
ATOM   4176  HB3 TRP B 109      38.568  51.401  42.300  1.00 12.56           H
ATOM   4177  HD1 TRP B 109      35.795  48.987  41.974  1.00 17.90           H
ATOM   4178  HE1 TRP B 109      33.689  50.140  41.668  1.00 15.15           H
ATOM   4179  HE3 TRP B 109      37.310  53.597  42.674  1.00 23.76           H
ATOM   4180  HZ2 TRP B 109      32.796  52.760  41.726  1.00 25.70           H
ATOM   4181  HZ3 TRP B 109      35.781  55.335  42.532  1.00 30.00           H
ATOM   4182  HH2 TRP B 109      33.559  54.918  42.064  1.00 25.86           H
ATOM   4183  N   ASN B 110      37.779  48.345  39.957  1.00 10.06           N
ATOM   4184  CA  ASN B 110      37.196  48.295  38.624  1.00 10.75           C
ATOM   4185  C   ASN B 110      35.925  49.125  38.661  1.00 10.94           C
ATOM   4186  O   ASN B 110      34.828  48.626  38.924  1.00 14.84           O
ATOM   4187  CB  ASN B 110      36.906  46.869  38.186  1.00 13.27           C
ATOM   4188  CG  ASN B 110      36.343  46.810  36.776  1.00  8.13           C
ATOM   4189  OD1 ASN B 110      36.194  47.836  36.106  1.00 14.18           O
ATOM   4190  ND2 ASN B 110      36.007  45.618  36.332  1.00 11.15           N
ATOM   4191  H   ASN B 110      37.640  47.635  40.422  1.00 12.10           H
ATOM   4192  HA  ASN B 110      37.808  48.696  37.987  1.00 12.92           H
ATOM   4193  HB2 ASN B 110      37.729  46.357  38.204  1.00 15.95           H
ATOM   4194  HB3 ASN B 110      36.255  46.477  38.788  1.00 15.95           H
ATOM   4195 HD21 ASN B 110      35.683  45.530  35.541  1.00 13.41           H
ATOM   4196 HD22 ASN B 110      36.111  44.927  36.834  1.00 13.41           H
ATOM   4197  N   SER B 111      36.067  50.393  38.360  1.00 13.34           N
ATOM   4198  CA  SER B 111      34.927  51.290  38.375  1.00 13.55           C
ATOM   4199  C   SER B 111      34.105  51.224  37.086  1.00 16.60           C
ATOM   4200  O   SER B 111      33.165  52.006  36.944  1.00 16.97           O
ATOM   4201  CB  SER B 111      35.395  52.725  38.641  1.00 15.37           C
ATOM   4202  OG  SER B 111      36.513  53.085  37.830  1.00 17.56           O
ATOM   4203  H   SER B 111      36.811  50.765  38.143  1.00 16.03           H
ATOM   4204  HA  SER B 111      34.344  51.033  39.106  1.00 16.29           H
ATOM   4205  HB2 SER B 111      34.663  53.332  38.449  1.00 18.47           H
ATOM   4206  HB3 SER B 111      35.648  52.802  39.574  1.00 18.47           H
ATOM   4207  HG  SER B 111      36.309  53.027  37.017  1.00 21.10           H
ATOM   4208  N   ASP B 112      34.428  50.330  36.150  1.00 16.99           N
ATOM   4209  CA  ASP B 112      33.591  50.139  34.964  1.00 18.69           C
ATOM   4210  C   ASP B 112      32.344  49.368  35.365  1.00 22.76           C
ATOM   4211  O   ASP B 112      32.414  48.428  36.159  1.00 16.25           O
ATOM   4212  CB  ASP B 112      34.366  49.390  33.866  1.00 21.09           C
ATOM   4213  CG  ASP B 112      33.728  49.539  32.467  1.00 27.56           C
ATOM   4214  OD1 ASP B 112      32.866  48.730  32.089  1.00 26.73           O
ATOM   4215  OD2 ASP B 112      34.098  50.495  31.759  1.00 27.47           O1-
ATOM   4216  H   ASP B 112      35.122  49.823  36.178  1.00 20.41           H
ATOM   4217  HA  ASP B 112      33.321  51.003  34.615  1.00 22.45           H
ATOM   4218  HB2 ASP B 112      35.269  49.742  33.822  1.00 25.34           H
ATOM   4219  HB3 ASP B 112      34.390  48.446  34.086  1.00 25.34           H
ATOM   4220  N   GLU B 113      31.184  49.785  34.844  1.00 29.47           N
ATOM   4221  CA  GLU B 113      29.953  49.085  35.209  1.00 34.53           C
ATOM   4222  C   GLU B 113      29.708  47.826  34.388  1.00 31.01           C
ATOM   4223  O   GLU B 113      28.838  47.025  34.759  1.00 26.89           O
ATOM   4224  CB  GLU B 113      28.746  50.026  35.079  1.00 37.31           C
ATOM   4225  CG  GLU B 113      28.879  51.271  35.942  1.00 42.47           C
ATOM   4226  CD  GLU B 113      27.944  52.384  35.516  1.00 44.85           C
ATOM   4227  OE1 GLU B 113      27.006  52.113  34.721  1.00 46.89           O
ATOM   4228  OE2 GLU B 113      28.174  53.534  35.961  1.00 44.67           O1-
ATOM   4229  H   GLU B 113      31.086  50.443  34.299  1.00 35.39           H
ATOM   4230  HA  GLU B 113      30.016  48.818  36.140  1.00 41.46           H
ATOM   4231  HB2 GLU B 113      28.664  50.309  34.154  1.00 44.80           H
ATOM   4232  HB3 GLU B 113      27.945  49.554  35.354  1.00 44.80           H
ATOM   4233  HG2 GLU B 113      28.672  51.041  36.861  1.00 50.99           H
ATOM   4234  HG3 GLU B 113      29.788  51.602  35.879  1.00 50.99           H
ATOM   4235  N   HIS B 114      30.450  47.612  33.306  1.00 28.70           N
ATOM   4236  CA  HIS B 114      30.121  46.521  32.394  1.00 31.46           C
ATOM   4237  C   HIS B 114      31.239  45.525  32.147  1.00 28.95           C
ATOM   4238  O   HIS B 114      30.965  44.324  32.079  1.00 31.94           O
ATOM   4239  CB  HIS B 114      29.664  47.117  31.067  1.00 33.37           C
ATOM   4240  CG  HIS B 114      28.454  47.985  31.208  1.00 40.73           C
ATOM   4241  ND1 HIS B 114      27.257  47.506  31.704  1.00 39.42           N
ATOM   4242  CD2 HIS B 114      28.260  49.302  30.951  1.00 37.66           C
ATOM   4243  CE1 HIS B 114      26.374  48.489  31.733  1.00 39.97           C
ATOM   4244  NE2 HIS B 114      26.956  49.588  31.280  1.00 41.71           N
ATOM   4245  H   HIS B 114      31.137  48.076  33.079  1.00 34.47           H
ATOM   4246  HA  HIS B 114      29.373  46.028  32.765  1.00 37.78           H
ATOM   4247  HB2 HIS B 114      29.445  46.396  30.455  1.00 40.07           H
ATOM   4248  HB3 HIS B 114      30.380  47.658  30.699  1.00 40.07           H
ATOM   4249  HD2 HIS B 114      28.887  49.897  30.609  1.00 45.22           H
ATOM   4250  HE1 HIS B 114      25.493  48.419  32.020  1.00 47.99           H
ATOM   4251  HE2 HIS B 114      26.579  50.357  31.204  1.00 50.08           H
ATOM   4252  N   GLU B 115      32.488  45.956  31.991  1.00 20.54           N
ATOM   4253  CA  GLU B 115      33.497  45.023  31.510  1.00 22.66           C
ATOM   4254  C   GLU B 115      34.569  44.730  32.550  1.00 25.13           C
ATOM   4255  O   GLU B 115      34.841  45.548  33.439  1.00 15.44           O
ATOM   4256  CB  GLU B 115      34.139  45.519  30.220  1.00 29.00           C
ATOM   4257  CG  GLU B 115      35.044  46.679  30.323  1.00 30.25           C
ATOM   4258  CD  GLU B 115      35.599  47.037  28.941  1.00 33.59           C
ATOM   4259  OE1 GLU B 115      34.923  47.764  28.183  1.00 36.28           O
ATOM   4260  OE2 GLU B 115      36.692  46.549  28.593  1.00 35.78           O1-
ATOM   4261  H   GLU B 115      32.768  46.753  32.151  1.00 24.68           H
ATOM   4262  HA  GLU B 115      33.058  44.183  31.306  1.00 27.22           H
ATOM   4263  HB2 GLU B 115      34.652  44.790  29.839  1.00 34.82           H
ATOM   4264  HB3 GLU B 115      33.430  45.765  29.606  1.00 34.82           H
ATOM   4265  HG2 GLU B 115      34.555  47.442  30.666  1.00 36.32           H
ATOM   4266  HG3 GLU B 115      35.787  46.459  30.906  1.00 36.32           H
ATOM   4267  N   ASP B 116      35.163  43.537  32.412  1.00 14.82           N
ATOM   4268  CA  ASP B 116      36.169  43.043  33.344  1.00 18.01           C
ATOM   4269  C   ASP B 116      37.474  43.821  33.192  1.00 16.37           C
ATOM   4270  O   ASP B 116      37.794  44.351  32.122  1.00 15.56           O
ATOM   4271  CB  ASP B 116      36.451  41.565  33.108  1.00 13.67           C
ATOM   4272  CG  ASP B 116      35.293  40.659  33.505  1.00 17.65           C
ATOM   4273  OD1 ASP B 116      34.400  41.110  34.242  1.00 16.68           O
ATOM   4274  OD2 ASP B 116      35.320  39.473  33.106  1.00 16.89           O1-
ATOM   4275  H   ASP B 116      34.991  42.989  31.771  1.00 17.81           H
ATOM   4276  HA  ASP B 116      35.850  43.154  34.254  1.00 21.64           H
ATOM   4277  HB2 ASP B 116      36.629  41.426  32.165  1.00 16.44           H
ATOM   4278  HB3 ASP B 116      37.226  41.306  33.632  1.00 16.44           H
ATOM   4279  N   LEU B 117      38.237  43.870  34.274  1.00  9.47           N
ATOM   4280  CA  LEU B 117      39.548  44.505  34.282  1.00 10.60           C
ATOM   4281  C   LEU B 117      40.582  43.406  34.434  1.00  7.15           C
ATOM   4282  O   LEU B 117      40.480  42.598  35.362  1.00 10.73           O
ATOM   4283  CB  LEU B 117      39.653  45.508  35.435  1.00  5.39           C
ATOM   4284  CG  LEU B 117      41.062  46.018  35.792  1.00  7.98           C
ATOM   4285  CD1 LEU B 117      41.652  46.870  34.644  1.00 10.34           C
ATOM   4286  CD2 LEU B 117      41.023  46.834  37.069  1.00 10.67           C
ATOM   4287  H   LEU B 117      38.013  43.536  35.034  1.00 11.38           H
ATOM   4288  HA  LEU B 117      39.699  44.969  33.443  1.00 12.75           H
ATOM   4289  HB2 LEU B 117      39.117  46.285  35.209  1.00  6.49           H
ATOM   4290  HB3 LEU B 117      39.290  45.091  36.232  1.00  6.49           H
ATOM   4291  HG  LEU B 117      41.648  45.258  35.936  1.00  9.60           H
ATOM   4292 HD11 LEU B 117      42.537  47.174  34.901  1.00 12.43           H
ATOM   4293 HD12 LEU B 117      41.708  46.326  33.844  1.00 12.43           H
ATOM   4294 HD13 LEU B 117      41.073  47.632  34.488  1.00 12.43           H
ATOM   4295 HD21 LEU B 117      41.920  47.143  37.273  1.00 12.83           H
ATOM   4296 HD22 LEU B 117      40.433  47.593  36.940  1.00 12.83           H
ATOM   4297 HD23 LEU B 117      40.694  46.276  37.790  1.00 12.83           H
ATOM   4298  N   GLN B 118      41.560  43.365  33.536  1.00  8.49           N
ATOM   4299  CA  GLN B 118      42.617  42.354  33.579  1.00 10.24           C
ATOM   4300  C   GLN B 118      43.977  43.031  33.546  1.00  9.63           C
ATOM   4301  O   GLN B 118      44.240  43.851  32.663  1.00  7.63           O
ATOM   4302  CB  GLN B 118      42.533  41.384  32.398  1.00 10.54           C
ATOM   4303  CG  GLN B 118      43.396  40.123  32.574  1.00  9.99           C
ATOM   4304  CD  GLN B 118      43.416  39.204  31.352  1.00 14.37           C
ATOM   4305  OE1 GLN B 118      43.468  39.650  30.214  1.00 13.83           O
ATOM   4306  NE2 GLN B 118      43.406  37.910  31.602  1.00 11.76           N
ATOM   4307  H   GLN B 118      41.636  43.918  32.881  1.00 10.22           H
ATOM   4308  HA  GLN B 118      42.546  41.845  34.402  1.00 12.31           H
ATOM   4309  HB2 GLN B 118      41.611  41.101  32.290  1.00 12.67           H
ATOM   4310  HB3 GLN B 118      42.833  41.840  31.596  1.00 12.67           H
ATOM   4311  HG2 GLN B 118      44.310  40.394  32.755  1.00 12.01           H
ATOM   4312  HG3 GLN B 118      43.051  39.612  33.322  1.00 12.01           H
ATOM   4313 HE21 GLN B 118      43.389  37.630  32.415  1.00 14.14           H
ATOM   4314 HE22 GLN B 118      43.416  37.347  30.953  1.00 14.14           H
ATOM   4315  N   VAL B 119      44.849  42.642  34.469  1.00  7.86           N
ATOM   4316  CA  VAL B 119      46.143  43.281  34.656  1.00 11.14           C
ATOM   4317  C   VAL B 119      47.210  42.208  34.802  1.00 12.55           C
ATOM   4318  O   VAL B 119      46.940  41.087  35.261  1.00  7.41           O
ATOM   4319  CB  VAL B 119      46.148  44.193  35.904  1.00  6.55           C
ATOM   4320  CG1 VAL B 119      45.251  45.359  35.686  1.00 12.91           C
ATOM   4321  CG2 VAL B 119      45.683  43.413  37.127  1.00 10.50           C
ATOM   4322  H   VAL B 119      44.708  41.991  35.013  1.00  9.46           H
ATOM   4323  HA  VAL B 119      46.354  43.822  33.878  1.00 13.40           H
ATOM   4324  HB  VAL B 119      47.047  44.519  36.068  1.00  7.88           H
ATOM   4325 HG11 VAL B 119      45.265  45.920  36.477  1.00 15.52           H
ATOM   4326 HG12 VAL B 119      45.567  45.861  34.918  1.00 15.52           H
ATOM   4327 HG13 VAL B 119      44.350  45.038  35.524  1.00 15.52           H
ATOM   4328 HG21 VAL B 119      45.693  44.000  37.898  1.00 12.62           H
ATOM   4329 HG22 VAL B 119      44.783  43.088  36.969  1.00 12.62           H
ATOM   4330 HG23 VAL B 119      46.284  42.665  37.271  1.00 12.62           H
ATOM   4331  N   LEU B 120      48.433  42.559  34.390  1.00  8.51           N
ATOM   4332  CA  LEU B 120      49.624  41.887  34.869  1.00  8.82           C
ATOM   4333  C   LEU B 120      50.217  42.735  35.982  1.00 10.52           C
ATOM   4334  O   LEU B 120      50.286  43.966  35.882  1.00  8.05           O
ATOM   4335  CB  LEU B 120      50.673  41.673  33.766  1.00 12.09           C
ATOM   4336  CG  LEU B 120      50.365  40.613  32.735  1.00 17.36           C
ATOM   4337  CD1 LEU B 120      51.262  40.746  31.496  1.00 20.41           C
ATOM   4338  CD2 LEU B 120      50.500  39.203  33.361  1.00 19.41           C
ATOM   4339  H   LEU B 120      48.591  43.190  33.828  1.00 10.23           H
ATOM   4340  HA  LEU B 120      49.382  41.022  35.236  1.00 10.61           H
ATOM   4341  HB2 LEU B 120      50.788  42.511  33.290  1.00 14.54           H
ATOM   4342  HB3 LEU B 120      51.511  41.428  34.188  1.00 14.54           H
ATOM   4343  HG  LEU B 120      49.446  40.720  32.445  1.00 20.86           H
ATOM   4344 HD11 LEU B 120      51.031  40.049  30.863  1.00 24.52           H
ATOM   4345 HD12 LEU B 120      51.118  41.618  31.096  1.00 24.52           H
ATOM   4346 HD13 LEU B 120      52.189  40.655  31.767  1.00 24.52           H
ATOM   4347 HD21 LEU B 120      50.299  38.537  32.685  1.00 23.32           H
ATOM   4348 HD22 LEU B 120      51.408  39.086  33.681  1.00 23.32           H
ATOM   4349 HD23 LEU B 120      49.875  39.125  34.099  1.00 23.32           H
ATOM   4350  N   VAL B 121      50.610  42.068  37.055  1.00  6.81           N
ATOM   4351  CA  VAL B 121      51.132  42.711  38.248  1.00  5.96           C
ATOM   4352  C   VAL B 121      52.506  42.123  38.505  1.00  9.84           C
ATOM   4353  O   VAL B 121      52.661  40.899  38.537  1.00  7.96           O
ATOM   4354  CB  VAL B 121      50.214  42.499  39.465  1.00 10.94           C
ATOM   4355  CG1 VAL B 121      50.702  43.386  40.601  1.00 10.49           C
ATOM   4356  CG2 VAL B 121      48.730  42.782  39.120  1.00 12.10           C
ATOM   4357  H   VAL B 121      50.581  41.211  37.116  1.00  8.20           H
ATOM   4358  HA  VAL B 121      51.225  43.663  38.091  1.00  7.18           H
ATOM   4359  HB  VAL B 121      50.284  41.576  39.756  1.00 13.15           H
ATOM   4360 HG11 VAL B 121      50.127  43.256  41.371  1.00 12.61           H
ATOM   4361 HG12 VAL B 121      51.614  43.141  40.823  1.00 12.61           H
ATOM   4362 HG13 VAL B 121      50.668  44.312  40.314  1.00 12.61           H
ATOM   4363 HG21 VAL B 121      48.189  42.637  39.912  1.00 14.54           H
ATOM   4364 HG22 VAL B 121      48.645  43.702  38.825  1.00 14.54           H
ATOM   4365 HG23 VAL B 121      48.450  42.179  38.413  1.00 14.54           H
ATOM   4366  N   ILE B 122      53.490  42.991  38.703  1.00  4.81           N
ATOM   4367  CA  ILE B 122      54.887  42.610  38.863  1.00  7.29           C
ATOM   4368  C   ILE B 122      55.376  43.175  40.202  1.00  8.89           C
ATOM   4369  O   ILE B 122      55.246  44.385  40.461  1.00  9.69           O
ATOM   4370  CB  ILE B 122      55.720  43.138  37.687  1.00  9.09           C
ATOM   4371  CG1 ILE B 122      55.178  42.555  36.371  1.00 14.07           C
ATOM   4372  CG2 ILE B 122      57.182  42.739  37.846  1.00 13.92           C
ATOM   4373  CD1 ILE B 122      54.911  43.581  35.303  1.00 13.87           C
ATOM   4374  H   ILE B 122      53.367  43.841  38.750  1.00  5.80           H
ATOM   4375  HA  ILE B 122      54.962  41.644  38.888  1.00  8.77           H
ATOM   4376  HB  ILE B 122      55.655  44.105  37.658  1.00 10.93           H
ATOM   4377 HG12 ILE B 122      55.827  41.926  36.019  1.00 16.90           H
ATOM   4378 HG13 ILE B 122      54.344  42.096  36.554  1.00 16.90           H
ATOM   4379 HG21 ILE B 122      57.686  43.083  37.092  1.00 16.73           H
ATOM   4380 HG22 ILE B 122      57.523  43.115  38.672  1.00 16.73           H
ATOM   4381 HG23 ILE B 122      57.243  41.771  37.872  1.00 16.73           H
ATOM   4382 HD11 ILE B 122      54.574  43.133  34.512  1.00 16.67           H
ATOM   4383 HD12 ILE B 122      54.253  44.214  35.631  1.00 16.67           H
ATOM   4384 HD13 ILE B 122      55.739  44.043  35.095  1.00 16.67           H
ATOM   4385  N   ILE B 123      55.876  42.305  41.067  1.00  8.97           N
ATOM   4386  CA  ILE B 123      56.373  42.716  42.377  1.00  5.88           C
ATOM   4387  C   ILE B 123      57.833  42.302  42.521  1.00  7.84           C
ATOM   4388  O   ILE B 123      58.301  41.349  41.884  1.00  8.70           O
ATOM   4389  CB  ILE B 123      55.551  42.158  43.554  1.00  7.56           C
ATOM   4390  CG1 ILE B 123      55.613  40.628  43.606  1.00  7.76           C
ATOM   4391  CG2 ILE B 123      54.124  42.738  43.535  1.00 11.26           C
ATOM   4392  CD1 ILE B 123      55.172  40.067  44.952  1.00 13.71           C
ATOM   4393  H   ILE B 123      55.941  41.460  40.920  1.00 10.79           H
ATOM   4394  HA  ILE B 123      56.337  43.684  42.430  1.00  7.09           H
ATOM   4395  HB  ILE B 123      55.971  42.481  44.366  1.00  9.09           H
ATOM   4396 HG12 ILE B 123      55.029  40.265  42.923  1.00  9.34           H
ATOM   4397 HG13 ILE B 123      56.527  40.344  43.448  1.00  9.34           H
ATOM   4398 HG21 ILE B 123      53.626  42.373  44.283  1.00 13.54           H
ATOM   4399 HG22 ILE B 123      54.175  43.703  43.610  1.00 13.54           H
ATOM   4400 HG23 ILE B 123      53.695  42.492  42.700  1.00 13.54           H
ATOM   4401 HD11 ILE B 123      55.232  39.099  44.925  1.00 16.48           H
ATOM   4402 HD12 ILE B 123      55.753  40.416  45.645  1.00 16.48           H
ATOM   4403 HD13 ILE B 123      54.255  40.337  45.121  1.00 16.48           H
ATOM   4404  N   SER B 124      58.563  43.071  43.338  1.00  8.44           N
ATOM   4405  CA  SER B 124      59.887  42.694  43.803  1.00  7.40           C
ATOM   4406  C   SER B 124      59.748  41.992  45.164  1.00  6.24           C
ATOM   4407  O   SER B 124      58.663  41.920  45.746  1.00  6.79           O
ATOM   4408  CB  SER B 124      60.821  43.919  43.891  1.00  5.99           C
ATOM   4409  OG  SER B 124      60.394  44.829  44.862  1.00  6.99           O
ATOM   4410  H   SER B 124      58.299  43.832  43.639  1.00 10.15           H
ATOM   4411  HA  SER B 124      60.276  42.064  43.177  1.00  8.91           H
ATOM   4412  HB2 SER B 124      61.714  43.616  44.119  1.00  7.21           H
ATOM   4413  HB3 SER B 124      60.834  44.365  43.030  1.00  7.21           H
ATOM   4414  HG  SER B 124      60.917  45.485  44.891  1.00  8.41           H
ATOM   4415  N   ARG B 125      60.848  41.464  45.646  1.00  5.80           N
ATOM   4416  CA  ARG B 125      60.973  40.927  47.010  1.00  8.45           C
ATOM   4417  C   ARG B 125      59.957  39.834  47.344  1.00  6.79           C
ATOM   4418  O   ARG B 125      59.408  39.829  48.458  1.00  5.13           O
ATOM   4419  CB  ARG B 125      60.832  42.043  48.054  1.00  5.68           C
ATOM   4420  CG  ARG B 125      61.602  43.318  47.746  1.00  6.44           C
ATOM   4421  CD  ARG B 125      61.451  44.348  48.904  1.00  8.14           C
ATOM   4422  NE  ARG B 125      61.764  45.707  48.481  1.00  9.23           N
ATOM   4423  CZ  ARG B 125      61.687  46.793  49.256  1.00 10.15           C
ATOM   4424  NH1 ARG B 125      61.284  46.708  50.522  1.00  9.02           N
ATOM   4425  NH2 ARG B 125      62.004  47.977  48.756  1.00  6.22           N1+
ATOM   4426  H   ARG B 125      61.575  41.395  45.192  1.00  6.98           H
ATOM   4427  HA  ARG B 125      61.859  40.544  47.109  1.00 10.16           H
ATOM   4428  HB2 ARG B 125      59.894  42.279  48.127  1.00  6.84           H
ATOM   4429  HB3 ARG B 125      61.150  41.708  48.907  1.00  6.84           H
ATOM   4430  HG2 ARG B 125      62.544  43.109  47.643  1.00  7.75           H
ATOM   4431  HG3 ARG B 125      61.254  43.717  46.933  1.00  7.75           H
ATOM   4432  HD2 ARG B 125      60.534  44.335  49.222  1.00  9.79           H
ATOM   4433  HD3 ARG B 125      62.056  44.109  49.623  1.00  9.79           H
ATOM   4434  HE  ARG B 125      62.020  45.819  47.668  1.00 11.10           H
ATOM   4435 HH11 ARG B 125      61.076  45.943  50.856  1.00 10.84           H
ATOM   4436 HH12 ARG B 125      61.237  47.417  51.007  1.00 10.84           H
ATOM   4437 HH21 ARG B 125      62.262  48.044  47.938  1.00  7.49           H
ATOM   4438 HH22 ARG B 125      61.951  48.680  49.249  1.00  7.49           H
ATOM   4439  N   PRO B 126      59.680  38.895  46.435  1.00  6.28           N
ATOM   4440  CA  PRO B 126      58.568  37.954  46.641  1.00  9.29           C
ATOM   4441  C   PRO B 126      58.901  36.944  47.717  1.00  6.67           C
ATOM   4442  O   PRO B 126      60.087  36.681  47.981  1.00  9.57           O
ATOM   4443  CB  PRO B 126      58.425  37.272  45.263  1.00  6.51           C
ATOM   4444  CG  PRO B 126      59.776  37.285  44.727  1.00  7.70           C
ATOM   4445  CD  PRO B 126      60.325  38.679  45.126  1.00  5.86           C
ATOM   4446  HA  PRO B 126      57.751  38.425  46.866  1.00 11.17           H
ATOM   4447  HB2 PRO B 126      58.104  36.364  45.375  1.00  7.84           H
ATOM   4448  HB3 PRO B 126      57.824  37.786  44.701  1.00  7.84           H
ATOM   4449  HG2 PRO B 126      60.299  36.577  45.134  1.00  9.27           H
ATOM   4450  HG3 PRO B 126      59.749  37.186  43.762  1.00  9.27           H
ATOM   4451  HD2 PRO B 126      61.290  38.653  45.219  1.00  7.06           H
ATOM   4452  HD3 PRO B 126      60.041  39.354  44.489  1.00  7.06           H
ATOM   4453  N   PRO B 127      57.879  36.329  48.351  1.00  9.98           N
ATOM   4454  CA  PRO B 127      56.433  36.531  48.169  1.00  7.14           C
ATOM   4455  C   PRO B 127      55.914  37.810  48.844  1.00  9.06           C
ATOM   4456  O   PRO B 127      56.630  38.363  49.680  1.00 10.68           O
ATOM   4457  CB  PRO B 127      55.816  35.293  48.827  1.00  9.63           C
ATOM   4458  CG  PRO B 127      56.793  34.928  49.897  1.00 13.39           C
ATOM   4459  CD  PRO B 127      58.159  35.317  49.396  1.00 10.20           C
ATOM   4460  HA  PRO B 127      56.206  36.545  47.225  1.00  8.59           H
ATOM   4461  HB2 PRO B 127      54.952  35.518  49.209  1.00 11.58           H
ATOM   4462  HB3 PRO B 127      55.732  34.580  48.175  1.00 11.58           H
ATOM   4463  HG2 PRO B 127      56.580  35.416  50.708  1.00 16.10           H
ATOM   4464  HG3 PRO B 127      56.752  33.972  50.057  1.00 16.10           H
ATOM   4465  HD2 PRO B 127      58.682  35.709  50.113  1.00 12.26           H
ATOM   4466  HD3 PRO B 127      58.608  34.549  49.010  1.00 12.26           H
ATOM   4467  N   ALA B 128      54.708  38.261  48.495  1.00  7.65           N
ATOM   4468  CA  ALA B 128      54.184  39.515  49.025  1.00 10.47           C
ATOM   4469  C   ALA B 128      53.885  39.411  50.517  1.00 10.11           C
ATOM   4470  O   ALA B 128      53.306  38.419  50.983  1.00 10.58           O
ATOM   4471  CB  ALA B 128      52.896  39.891  48.311  1.00  5.90           C
ATOM   4472  H   ALA B 128      54.175  37.858  47.953  1.00  9.20           H
ATOM   4473  HA  ALA B 128      54.833  40.223  48.888  1.00 12.59           H
ATOM   4474  HB1 ALA B 128      52.564  40.726  48.677  1.00  7.11           H
ATOM   4475  HB2 ALA B 128      53.079  39.994  47.364  1.00  7.11           H
ATOM   4476  HB3 ALA B 128      52.243  39.187  48.447  1.00  7.11           H
ATOM   4477  N   LYS B 129      54.202  40.479  51.250  1.00  8.42           N
ATOM   4478  CA  LYS B 129      53.796  40.643  52.662  1.00 14.72           C
ATOM   4479  C   LYS B 129      52.749  41.768  52.746  1.00 10.20           C
ATOM   4480  O   LYS B 129      53.092  42.948  52.837  1.00 10.07           O
ATOM   4481  CB  LYS B 129      54.997  40.961  53.566  1.00 13.35           C
ATOM   4482  CG  LYS B 129      56.354  40.335  53.176  1.00 25.21           C
ATOM   4483  CD  LYS B 129      56.401  38.834  53.395  1.00 25.14           C
ATOM   4484  CE  LYS B 129      57.841  38.210  53.240  1.00 24.31           C
ATOM   4485  NZ  LYS B 129      58.330  38.012  51.823  1.00 10.95           N1+
ATOM   4486  H   LYS B 129      54.662  41.142  50.951  1.00 10.13           H
ATOM   4487  HA  LYS B 129      53.387  39.821  52.976  1.00 17.69           H
ATOM   4488  HB2 LYS B 129      55.119  41.923  53.578  1.00 16.05           H
ATOM   4489  HB3 LYS B 129      54.788  40.655  54.462  1.00 16.05           H
ATOM   4490  HG2 LYS B 129      56.521  40.505  52.235  1.00 30.27           H
ATOM   4491  HG3 LYS B 129      57.053  40.738  53.714  1.00 30.27           H
ATOM   4492  HD2 LYS B 129      56.090  38.639  54.293  1.00 30.20           H
ATOM   4493  HD3 LYS B 129      55.821  38.405  52.747  1.00 30.20           H
ATOM   4494  HE2 LYS B 129      58.475  38.793  53.686  1.00 29.20           H
ATOM   4495  HE3 LYS B 129      57.844  37.341  53.671  1.00 29.20           H
ATOM   4496  HZ1 LYS B 129      59.147  37.658  51.830  1.00 13.17           H
ATOM   4497  HZ2 LYS B 129      57.781  37.466  51.385  1.00 13.17           H
ATOM   4498  HZ3 LYS B 129      58.358  38.794  51.399  1.00 13.17           H
ATOM   4499  N   ILE B 130      51.472  41.399  52.703  1.00  9.65           N
ATOM   4500  CA  ILE B 130      50.367  42.354  52.576  1.00  9.11           C
ATOM   4501  C   ILE B 130      49.759  42.656  53.947  1.00 12.89           C
ATOM   4502  O   ILE B 130      49.359  41.739  54.674  1.00 13.97           O
ATOM   4503  CB  ILE B 130      49.318  41.805  51.599  1.00  9.21           C
ATOM   4504  CG1 ILE B 130      49.919  41.812  50.184  1.00 11.95           C
ATOM   4505  CG2 ILE B 130      48.010  42.618  51.624  1.00 15.25           C
ATOM   4506  CD1 ILE B 130      49.127  41.091  49.113  1.00 13.54           C
ATOM   4507  H   ILE B 130      51.212  40.581  52.747  1.00 11.61           H
ATOM   4508  HA  ILE B 130      50.709  43.186  52.211  1.00 10.96           H
ATOM   4509  HB  ILE B 130      49.117  40.889  51.845  1.00 11.08           H
ATOM   4510 HG12 ILE B 130      50.015  42.734  49.899  1.00 14.36           H
ATOM   4511 HG13 ILE B 130      50.795  41.396  50.224  1.00 14.36           H
ATOM   4512 HG21 ILE B 130      47.386  42.229  50.991  1.00 18.32           H
ATOM   4513 HG22 ILE B 130      47.637  42.588  52.519  1.00 18.32           H
ATOM   4514 HG23 ILE B 130      48.205  43.535  51.377  1.00 18.32           H
ATOM   4515 HD11 ILE B 130      49.600  41.161  48.269  1.00 16.27           H
ATOM   4516 HD12 ILE B 130      49.034  40.158  49.364  1.00 16.27           H
ATOM   4517 HD13 ILE B 130      48.252  41.502  49.038  1.00 16.27           H
ATOM   4518  N   PHE B 131      49.683  43.942  54.292  1.00 12.44           N
ATOM   4519  CA  PHE B 131      48.942  44.441  55.454  1.00 11.91           C
ATOM   4520  C   PHE B 131      47.609  45.020  55.006  1.00 13.06           C
ATOM   4521  O   PHE B 131      47.547  45.791  54.030  1.00  8.65           O
ATOM   4522  CB  PHE B 131      49.689  45.541  56.204  1.00 11.51           C
ATOM   4523  CG  PHE B 131      50.908  45.073  56.937  1.00 10.26           C
ATOM   4524  CD1 PHE B 131      52.103  44.825  56.260  1.00 10.46           C
ATOM   4525  CD2 PHE B 131      50.866  44.869  58.325  1.00 10.68           C
ATOM   4526  CE1 PHE B 131      53.236  44.426  56.943  1.00 11.93           C
ATOM   4527  CE2 PHE B 131      51.994  44.451  59.010  1.00  9.06           C
ATOM   4528  CZ  PHE B 131      53.184  44.230  58.321  1.00 11.10           C
ATOM   4529  H   PHE B 131      50.069  44.570  53.849  1.00 14.95           H
ATOM   4530  HA  PHE B 131      48.771  43.710  56.068  1.00 14.32           H
ATOM   4531  HB2 PHE B 131      49.970  46.216  55.566  1.00 13.84           H
ATOM   4532  HB3 PHE B 131      49.088  45.937  56.854  1.00 13.84           H
ATOM   4533  HD1 PHE B 131      52.147  44.967  55.342  1.00 12.58           H
ATOM   4534  HD2 PHE B 131      50.077  45.027  58.790  1.00 12.84           H
ATOM   4535  HE1 PHE B 131      54.026  44.266  56.479  1.00 14.34           H
ATOM   4536  HE2 PHE B 131      51.959  44.323  59.931  1.00 10.89           H
ATOM   4537  HZ  PHE B 131      53.941  43.942  58.779  1.00 13.34           H
ATOM   4538  N   LEU B 132      46.557  44.705  55.758  1.00 13.70           N
ATOM   4539  CA  LEU B 132      45.190  45.051  55.388  1.00 13.03           C
ATOM   4540  C   LEU B 132      44.610  46.141  56.285  1.00 13.23           C
ATOM   4541  O   LEU B 132      44.679  46.042  57.517  1.00 12.03           O
ATOM   4542  CB  LEU B 132      44.297  43.813  55.459  1.00 13.11           C
ATOM   4543  CG  LEU B 132      44.675  42.625  54.580  1.00 19.13           C
ATOM   4544  CD1 LEU B 132      43.770  41.428  54.891  1.00 16.24           C
ATOM   4545  CD2 LEU B 132      44.621  42.991  53.102  1.00 13.31           C
ATOM   4546  H   LEU B 132      46.612  44.281  56.504  1.00 16.47           H
ATOM   4547  HA  LEU B 132      45.181  45.377  54.474  1.00 15.66           H
ATOM   4548  HB2 LEU B 132      44.292  43.499  56.376  1.00 15.76           H
ATOM   4549  HB3 LEU B 132      43.397  44.077  55.208  1.00 15.76           H
ATOM   4550  HG  LEU B 132      45.587  42.366  54.786  1.00 22.99           H
ATOM   4551 HD11 LEU B 132      44.026  40.684  54.323  1.00 19.51           H
ATOM   4552 HD12 LEU B 132      43.878  41.186  55.824  1.00 19.51           H
ATOM   4553 HD13 LEU B 132      42.849  41.676  54.717  1.00 19.51           H
ATOM   4554 HD21 LEU B 132      44.867  42.215  52.575  1.00 16.00           H
ATOM   4555 HD22 LEU B 132      43.719  43.271  52.879  1.00 16.00           H
ATOM   4556 HD23 LEU B 132      45.244  43.716  52.933  1.00 16.00           H
ATOM   4557  N   TYR B 133      44.007  47.162  55.679  1.00 11.89           N
ATOM   4558  CA  TYR B 133      43.309  48.212  56.428  1.00 11.88           C
ATOM   4559  C   TYR B 133      41.807  48.013  56.285  1.00 18.30           C
ATOM   4560  O   TYR B 133      41.314  47.829  55.171  1.00 15.10           O
ATOM   4561  CB  TYR B 133      43.663  49.612  55.927  1.00  9.62           C
ATOM   4562  CG  TYR B 133      45.127  50.034  55.963  1.00 11.96           C
ATOM   4563  CD1 TYR B 133      46.026  49.533  55.035  1.00 10.08           C
ATOM   4564  CD2 TYR B 133      45.589  50.982  56.879  1.00 12.14           C
ATOM   4565  CE1 TYR B 133      47.349  49.943  55.021  1.00 10.84           C
ATOM   4566  CE2 TYR B 133      46.930  51.401  56.884  1.00  9.42           C
ATOM   4567  CZ  TYR B 133      47.808  50.862  55.929  1.00 12.15           C
ATOM   4568  OH  TYR B 133      49.138  51.226  55.860  1.00 10.77           O
ATOM   4569  H   TYR B 133      43.986  47.272  54.827  1.00 14.30           H
ATOM   4570  HA  TYR B 133      43.542  48.151  57.368  1.00 14.28           H
ATOM   4571  HB2 TYR B 133      43.372  49.681  55.005  1.00 11.57           H
ATOM   4572  HB3 TYR B 133      43.171  50.254  56.463  1.00 11.57           H
ATOM   4573  HD1 TYR B 133      45.734  48.915  54.405  1.00 12.12           H
ATOM   4574  HD2 TYR B 133      44.998  51.338  57.504  1.00 14.59           H
ATOM   4575  HE1 TYR B 133      47.934  49.586  54.392  1.00 13.03           H
ATOM   4576  HE2 TYR B 133      47.229  52.027  57.503  1.00 11.33           H
ATOM   4577  HH  TYR B 133      49.313  51.790  56.458  1.00 12.94           H
ATOM   4578  N   ASP B 134      41.068  48.045  57.404  1.00 16.07           N
ATOM   4579  CA  ASP B 134      39.630  47.811  57.280  1.00 22.37           C
ATOM   4580  C   ASP B 134      38.877  49.058  56.835  1.00 22.25           C
ATOM   4581  O   ASP B 134      37.725  48.934  56.413  1.00 22.88           O
ATOM   4582  CB  ASP B 134      39.030  47.257  58.590  1.00 20.63           C
ATOM   4583  CG  ASP B 134      38.989  48.289  59.715  1.00 28.64           C
ATOM   4584  OD1 ASP B 134      39.509  49.410  59.534  1.00 25.32           O
ATOM   4585  OD2 ASP B 134      38.433  47.978  60.797  1.00 31.92           O1-
ATOM   4586  H   ASP B 134      41.358  48.191  58.200  1.00 19.31           H
ATOM   4587  HA  ASP B 134      39.494  47.137  56.596  1.00 26.87           H
ATOM   4588  HB2 ASP B 134      38.121  46.963  58.421  1.00 24.78           H
ATOM   4589  HB3 ASP B 134      39.569  46.508  58.891  1.00 24.78           H
ATOM   4590  N   ASP B 135      39.505  50.235  56.895  1.00 14.69           N
ATOM   4591  CA  ASP B 135      38.969  51.468  56.335  1.00 16.37           C
ATOM   4592  C   ASP B 135      40.122  52.452  56.150  1.00 13.26           C
ATOM   4593  O   ASP B 135      41.245  52.208  56.598  1.00 14.72           O
ATOM   4594  CB  ASP B 135      37.829  52.057  57.205  1.00 22.25           C
ATOM   4595  CG  ASP B 135      38.272  52.528  58.612  1.00 25.40           C
ATOM   4596  OD1 ASP B 135      39.431  52.944  58.832  1.00 24.86           O
ATOM   4597  OD2 ASP B 135      37.403  52.506  59.526  1.00 33.83           O1-
ATOM   4598  H   ASP B 135      40.271  50.342  57.270  1.00 17.65           H
ATOM   4599  HA  ASP B 135      38.601  51.277  55.458  1.00 19.67           H
ATOM   4600  HB2 ASP B 135      37.451  52.822  56.744  1.00 26.73           H
ATOM   4601  HB3 ASP B 135      37.147  51.377  57.324  1.00 26.73           H
ATOM   4602  N   TRP B 136      39.839  53.575  55.489  1.00 12.89           N
ATOM   4603  CA  TRP B 136      40.903  54.539  55.193  1.00 10.57           C
ATOM   4604  C   TRP B 136      41.423  55.288  56.421  1.00 11.76           C
ATOM   4605  O   TRP B 136      42.468  55.943  56.318  1.00 16.96           O
ATOM   4606  CB  TRP B 136      40.446  55.552  54.121  1.00 14.60           C
ATOM   4607  CG  TRP B 136      40.291  54.919  52.752  1.00 16.56           C
ATOM   4608  CD1 TRP B 136      39.122  54.505  52.185  1.00 12.74           C
ATOM   4609  CD2 TRP B 136      41.338  54.600  51.788  1.00 15.66           C
ATOM   4610  NE1 TRP B 136      39.373  53.945  50.942  1.00 17.80           N
ATOM   4611  CE2 TRP B 136      40.716  54.004  50.678  1.00 14.06           C
ATOM   4612  CE3 TRP B 136      42.726  54.769  51.759  1.00 10.93           C
ATOM   4613  CZ2 TRP B 136      41.442  53.562  49.555  1.00 17.07           C
ATOM   4614  CZ3 TRP B 136      43.440  54.328  50.643  1.00 15.17           C
ATOM   4615  CH2 TRP B 136      42.803  53.729  49.568  1.00 10.98           C
ATOM   4616  H   TRP B 136      39.059  53.799  55.205  1.00 15.49           H
ATOM   4617  HA  TRP B 136      41.654  54.050  54.820  1.00 12.71           H
ATOM   4618  HB2 TRP B 136      39.587  55.922  54.380  1.00 17.54           H
ATOM   4619  HB3 TRP B 136      41.105  56.260  54.052  1.00 17.54           H
ATOM   4620  HD1 TRP B 136      38.283  54.575  52.579  1.00 15.31           H
ATOM   4621  HE1 TRP B 136      38.777  53.625  50.412  1.00 21.39           H
ATOM   4622  HE3 TRP B 136      43.170  55.153  52.481  1.00 13.15           H
ATOM   4623  HZ2 TRP B 136      41.013  53.170  48.829  1.00 20.51           H
ATOM   4624  HZ3 TRP B 136      44.363  54.435  50.622  1.00 18.23           H
ATOM   4625  HH2 TRP B 136      43.304  53.461  48.832  1.00 13.20           H
ATOM   4626  N   SER B 137      40.775  55.202  57.577  1.00 13.38           N
ATOM   4627  CA  SER B 137      41.327  55.847  58.767  1.00 11.99           C
ATOM   4628  C   SER B 137      41.867  54.833  59.781  1.00 13.34           C
ATOM   4629  O   SER B 137      42.246  55.210  60.902  1.00 13.94           O
ATOM   4630  CB  SER B 137      40.288  56.793  59.390  1.00 23.73           C
ATOM   4631  OG  SER B 137      39.094  56.131  59.698  1.00 18.58           O
ATOM   4632  H   SER B 137      40.032  54.787  57.701  1.00 16.08           H
ATOM   4633  HA  SER B 137      42.077  56.394  58.489  1.00 14.41           H
ATOM   4634  HB2 SER B 137      40.657  57.168  60.205  1.00 28.51           H
ATOM   4635  HB3 SER B 137      40.097  57.504  58.759  1.00 28.51           H
ATOM   4636  HG  SER B 137      38.759  55.803  59.001  1.00 22.32           H
ATOM   4637  N   MET B 138      41.976  53.575  59.404  1.00 12.89           N
ATOM   4638  CA  MET B 138      42.679  52.630  60.257  1.00 13.26           C
ATOM   4639  C   MET B 138      44.157  53.023  60.353  1.00 14.33           C
ATOM   4640  O   MET B 138      44.823  53.173  59.315  1.00 10.09           O
ATOM   4641  CB  MET B 138      42.564  51.213  59.729  1.00 12.57           C
ATOM   4642  CG  MET B 138      43.330  50.212  60.602  1.00 17.71           C
ATOM   4643  SD  MET B 138      43.162  48.464  60.220  1.00 19.88           S
ATOM   4644  CE  MET B 138      42.506  47.821  61.791  1.00 23.71           C
ATOM   4645  H   MET B 138      41.661  53.244  58.676  1.00 15.50           H
ATOM   4646  HA  MET B 138      42.287  52.653  61.144  1.00 15.94           H
ATOM   4647  HB2 MET B 138      41.630  50.952  59.717  1.00 15.11           H
ATOM   4648  HB3 MET B 138      42.933  51.176  58.832  1.00 15.11           H
ATOM   4649  HG2 MET B 138      44.275  50.425  60.542  1.00 21.28           H
ATOM   4650  HG3 MET B 138      43.037  50.330  61.519  1.00 21.28           H
ATOM   4651  HE1 MET B 138      42.370  46.865  61.708  1.00 28.48           H
ATOM   4652  HE2 MET B 138      43.144  48.005  62.498  1.00 28.48           H
ATOM   4653  HE3 MET B 138      41.663  48.260  61.984  1.00 28.48           H
ATOM   4654  N   PRO B 139      44.708  53.183  61.557  1.00 10.75           N
ATOM   4655  CA  PRO B 139      46.125  53.571  61.669  1.00 12.61           C
ATOM   4656  C   PRO B 139      47.071  52.530  61.070  1.00 12.83           C
ATOM   4657  O   PRO B 139      46.834  51.324  61.163  1.00 12.08           O
ATOM   4658  CB  PRO B 139      46.328  53.711  63.189  1.00  9.91           C
ATOM   4659  CG  PRO B 139      44.961  54.125  63.681  1.00  8.35           C
ATOM   4660  CD  PRO B 139      44.023  53.264  62.856  1.00 12.50           C
ATOM   4661  HA  PRO B 139      46.277  54.429  61.243  1.00 15.15           H
ATOM   4662  HB2 PRO B 139      46.592  52.858  63.569  1.00 11.92           H
ATOM   4663  HB3 PRO B 139      46.989  54.396  63.375  1.00 11.92           H
ATOM   4664  HG2 PRO B 139      44.874  53.929  64.627  1.00 10.05           H
ATOM   4665  HG3 PRO B 139      44.815  55.068  63.504  1.00 10.05           H
ATOM   4666  HD2 PRO B 139      43.938  52.382  63.250  1.00 15.02           H
ATOM   4667  HD3 PRO B 139      43.161  53.697  62.759  1.00 15.02           H
ATOM   4668  N   HIS B 140      48.183  53.022  60.490  1.00 11.90           N
ATOM   4669  CA  HIS B 140      49.192  52.133  59.900  1.00 13.91           C
ATOM   4670  C   HIS B 140      49.648  51.067  60.884  1.00 12.97           C
ATOM   4671  O   HIS B 140      49.833  49.906  60.503  1.00 10.48           O
ATOM   4672  CB  HIS B 140      50.417  52.923  59.418  1.00 14.14           C
ATOM   4673  CG  HIS B 140      50.106  53.976  58.394  1.00  9.45           C
ATOM   4674  ND1 HIS B 140      49.479  53.696  57.204  1.00 10.52           N
ATOM   4675  CD2 HIS B 140      50.344  55.306  58.389  1.00 12.00           C
ATOM   4676  CE1 HIS B 140      49.350  54.806  56.501  1.00 14.32           C
ATOM   4677  NE2 HIS B 140      49.858  55.802  57.204  1.00 13.21           N
ATOM   4678  H   HIS B 140      48.372  53.858  60.429  1.00 14.30           H
ATOM   4679  HA  HIS B 140      48.804  51.684  59.132  1.00 16.72           H
ATOM   4680  HB2 HIS B 140      51.051  52.305  59.022  1.00 16.99           H
ATOM   4681  HB3 HIS B 140      50.823  53.364  60.180  1.00 16.99           H
ATOM   4682  HD2 HIS B 140      50.756  55.795  59.064  1.00 14.43           H
ATOM   4683  HE1 HIS B 140      48.953  54.878  55.663  1.00 17.21           H
ATOM   4684  HE2 HIS B 140      49.888  56.625  56.957  1.00 15.88           H
ATOM   4685  N   THR B 141      49.885  51.449  62.145  1.00  9.41           N
ATOM   4686  CA  THR B 141      50.361  50.488  63.130  1.00 12.51           C
ATOM   4687  C   THR B 141      49.324  49.415  63.451  1.00 14.24           C
ATOM   4688  O   THR B 141      49.689  48.383  64.032  1.00 18.10           O
ATOM   4689  CB  THR B 141      50.773  51.209  64.431  1.00 15.89           C
ATOM   4690  OG1 THR B 141      49.634  51.895  64.979  1.00 10.65           O
ATOM   4691  CG2 THR B 141      51.896  52.193  64.192  1.00 12.40           C
ATOM   4692  H   THR B 141      49.778  52.248  62.446  1.00 11.32           H
ATOM   4693  HA  THR B 141      51.147  50.043  62.776  1.00 15.03           H
ATOM   4694  HB  THR B 141      51.083  50.550  65.072  1.00 19.10           H
ATOM   4695  HG1 THR B 141      49.850  52.290  65.688  1.00 12.81           H
ATOM   4696 HG21 THR B 141      52.135  52.631  65.024  1.00 14.90           H
ATOM   4697 HG22 THR B 141      52.674  51.730  63.845  1.00 14.90           H
ATOM   4698 HG23 THR B 141      51.616  52.865  63.551  1.00 14.90           H
ATOM   4699  N   ALA B 142      48.048  49.652  63.144  1.00 10.59           N
ATOM   4700  CA  ALA B 142      46.981  48.689  63.395  1.00 18.15           C
ATOM   4701  C   ALA B 142      46.657  47.813  62.206  1.00 14.70           C
ATOM   4702  O   ALA B 142      45.910  46.838  62.362  1.00 12.68           O
ATOM   4703  CB  ALA B 142      45.682  49.403  63.792  1.00 14.91           C
ATOM   4704  H   ALA B 142      47.772  50.381  62.782  1.00 12.73           H
ATOM   4705  HA  ALA B 142      47.243  48.112  64.130  1.00 21.80           H
ATOM   4706  HB1 ALA B 142      44.993  48.739  63.952  1.00 17.92           H
ATOM   4707  HB2 ALA B 142      45.839  49.918  64.599  1.00 17.92           H
ATOM   4708  HB3 ALA B 142      45.412  49.993  63.070  1.00 17.92           H
ATOM   4709  N   ALA B 143      47.141  48.149  61.016  1.00 11.02           N
ATOM   4710  CA  ALA B 143      46.832  47.317  59.865  1.00  8.97           C
ATOM   4711  C   ALA B 143      47.355  45.912  60.120  1.00  6.12           C
ATOM   4712  O   ALA B 143      48.398  45.720  60.758  1.00  9.74           O
ATOM   4713  CB  ALA B 143      47.446  47.890  58.578  1.00  9.59           C
ATOM   4714  H   ALA B 143      47.636  48.833  60.852  1.00 13.24           H
ATOM   4715  HA  ALA B 143      45.870  47.269  59.751  1.00 10.79           H
ATOM   4716  HB1 ALA B 143      47.219  47.309  57.835  1.00 11.53           H
ATOM   4717  HB2 ALA B 143      47.087  48.778  58.425  1.00 11.53           H
ATOM   4718  HB3 ALA B 143      48.410  47.935  58.681  1.00 11.53           H
ATOM   4719  N   VAL B 144      46.638  44.928  59.583  1.00 13.97           N
ATOM   4720  CA  VAL B 144      46.828  43.520  59.938  1.00 13.09           C
ATOM   4721  C   VAL B 144      47.600  42.794  58.839  1.00 13.60           C
ATOM   4722  O   VAL B 144      47.194  42.806  57.671  1.00 11.63           O
ATOM   4723  CB  VAL B 144      45.471  42.847  60.190  1.00 14.67           C
ATOM   4724  CG1 VAL B 144      45.612  41.347  60.252  1.00 26.67           C
ATOM   4725  CG2 VAL B 144      44.866  43.399  61.486  1.00 21.28           C
ATOM   4726  H   VAL B 144      46.021  45.052  58.997  1.00 16.79           H
ATOM   4727  HA  VAL B 144      47.347  43.466  60.756  1.00 15.73           H
ATOM   4728  HB  VAL B 144      44.869  43.063  59.460  1.00 17.63           H
ATOM   4729 HG11 VAL B 144      44.739  40.954  60.411  1.00 32.03           H
ATOM   4730 HG12 VAL B 144      45.969  41.028  59.408  1.00 32.03           H
ATOM   4731 HG13 VAL B 144      46.215  41.116  60.975  1.00 32.03           H
ATOM   4732 HG21 VAL B 144      44.009  42.971  61.642  1.00 25.57           H
ATOM   4733 HG22 VAL B 144      45.469  43.208  62.222  1.00 25.57           H
ATOM   4734 HG23 VAL B 144      44.746  44.357  61.395  1.00 25.57           H
ATOM   4735  N   LEU B 145      48.694  42.136  59.220  1.00 10.22           N
ATOM   4736  CA  LEU B 145      49.487  41.344  58.285  1.00 15.05           C
ATOM   4737  C   LEU B 145      48.740  40.064  57.930  1.00 21.01           C
ATOM   4738  O   LEU B 145      48.278  39.347  58.821  1.00 13.65           O
ATOM   4739  CB  LEU B 145      50.850  41.000  58.907  1.00 14.89           C
ATOM   4740  CG  LEU B 145      51.741  40.089  58.057  1.00 16.02           C
ATOM   4741  CD1 LEU B 145      52.112  40.733  56.693  1.00 13.47           C
ATOM   4742  CD2 LEU B 145      52.974  39.692  58.841  1.00 21.42           C
ATOM   4743  H   LEU B 145      49.000  42.134  60.024  1.00 12.29           H
ATOM   4744  HA  LEU B 145      49.636  41.852  57.472  1.00 18.08           H
ATOM   4745  HB2 LEU B 145      51.337  41.826  59.057  1.00 17.89           H
ATOM   4746  HB3 LEU B 145      50.699  40.553  59.754  1.00 17.89           H
ATOM   4747  HG  LEU B 145      51.248  39.276  57.866  1.00 19.25           H
ATOM   4748 HD11 LEU B 145      52.674  40.118  56.196  1.00 16.19           H
ATOM   4749 HD12 LEU B 145      51.298  40.912  56.197  1.00 16.19           H
ATOM   4750 HD13 LEU B 145      52.590  41.561  56.855  1.00 16.19           H
ATOM   4751 HD21 LEU B 145      53.526  39.116  58.290  1.00 25.73           H
ATOM   4752 HD22 LEU B 145      53.466  40.492  59.081  1.00 25.73           H
ATOM   4753 HD23 LEU B 145      52.699  39.219  59.643  1.00 25.73           H
ATOM   4754  N   LYS B 146      48.622  39.762  56.632  1.00 13.79           N
ATOM   4755  CA  LYS B 146      48.009  38.510  56.186  1.00 17.93           C
ATOM   4756  C   LYS B 146      49.052  37.760  55.370  1.00 19.84           C
ATOM   4757  O   LYS B 146      49.064  37.840  54.136  1.00 12.98           O
ATOM   4758  CB  LYS B 146      46.746  38.807  55.386  1.00 15.88           C
ATOM   4759  CG  LYS B 146      45.945  37.615  54.861  1.00 20.62           C
ATOM   4760  CD  LYS B 146      45.845  36.483  55.824  1.00 18.88           C
ATOM   4761  CE  LYS B 146      44.899  35.402  55.319  1.00 27.07           C
ATOM   4762  NZ  LYS B 146      45.344  34.047  55.762  1.00 27.64           N1+
ATOM   4763  H   LYS B 146      48.890  40.268  55.991  1.00 16.58           H
ATOM   4764  HA  LYS B 146      47.769  37.971  56.955  1.00 21.54           H
ATOM   4765  HB2 LYS B 146      46.149  39.323  55.950  1.00 19.08           H
ATOM   4766  HB3 LYS B 146      46.998  39.341  54.617  1.00 19.08           H
ATOM   4767  HG2 LYS B 146      45.044  37.911  54.656  1.00 24.77           H
ATOM   4768  HG3 LYS B 146      46.372  37.283  54.056  1.00 24.77           H
ATOM   4769  HD2 LYS B 146      46.723  36.087  55.945  1.00 22.68           H
ATOM   4770  HD3 LYS B 146      45.506  36.812  56.671  1.00 22.68           H
ATOM   4771  HE2 LYS B 146      44.010  35.562  55.673  1.00 32.52           H
ATOM   4772  HE3 LYS B 146      44.883  35.417  54.349  1.00 32.52           H
ATOM   4773  HZ1 LYS B 146      44.781  33.428  55.459  1.00 33.20           H
ATOM   4774  HZ2 LYS B 146      46.158  33.876  55.447  1.00 33.20           H
ATOM   4775  HZ3 LYS B 146      45.364  34.009  56.651  1.00 33.20           H
ATOM   4776  N   PHE B 147      49.932  37.043  56.068  1.00 14.33           N
ATOM   4777  CA  PHE B 147      51.058  36.361  55.442  1.00 18.97           C
ATOM   4778  C   PHE B 147      51.082  34.911  55.910  1.00 21.09           C
ATOM   4779  O   PHE B 147      51.070  34.659  57.128  1.00 15.70           O
ATOM   4780  CB  PHE B 147      52.407  36.996  55.758  1.00 14.28           C
ATOM   4781  CG  PHE B 147      53.547  36.307  55.073  1.00 19.19           C
ATOM   4782  CD1 PHE B 147      53.694  36.386  53.691  1.00 17.50           C
ATOM   4783  CD2 PHE B 147      54.452  35.551  55.790  1.00 20.61           C
ATOM   4784  CE1 PHE B 147      54.736  35.750  53.050  1.00 17.73           C
ATOM   4785  CE2 PHE B 147      55.511  34.918  55.150  1.00 24.08           C
ATOM   4786  CZ  PHE B 147      55.648  35.007  53.779  1.00 23.25           C
ATOM   4787  H   PHE B 147      49.895  36.936  56.920  1.00 17.23           H
ATOM   4788  HA  PHE B 147      50.939  36.367  54.479  1.00 22.79           H
ATOM   4789  HB2 PHE B 147      52.397  37.921  55.465  1.00 17.16           H
ATOM   4790  HB3 PHE B 147      52.561  36.952  56.714  1.00 17.16           H
ATOM   4791  HD1 PHE B 147      53.087  36.885  53.194  1.00 21.03           H
ATOM   4792  HD2 PHE B 147      54.369  35.488  56.715  1.00 24.75           H
ATOM   4793  HE1 PHE B 147      54.824  35.818  52.127  1.00 21.31           H
ATOM   4794  HE2 PHE B 147      56.117  34.415  55.644  1.00 28.92           H
ATOM   4795  HZ  PHE B 147      56.352  34.576  53.350  1.00 27.92           H
ATOM   4796  N   PRO B 148      51.106  33.933  54.993  1.00 17.26           N
ATOM   4797  CA  PRO B 148      50.987  34.064  53.528  1.00 14.26           C
ATOM   4798  C   PRO B 148      49.647  34.630  53.089  1.00 18.06           C
ATOM   4799  O   PRO B 148      48.645  34.381  53.758  1.00 14.82           O
ATOM   4800  CB  PRO B 148      51.145  32.615  53.041  1.00 20.34           C
ATOM   4801  CG  PRO B 148      50.652  31.787  54.234  1.00 22.19           C
ATOM   4802  CD  PRO B 148      51.258  32.518  55.394  1.00 20.15           C
ATOM   4803  HA  PRO B 148      51.706  34.609  53.172  1.00 17.14           H
ATOM   4804  HB2 PRO B 148      50.590  32.465  52.260  1.00 24.43           H
ATOM   4805  HB3 PRO B 148      52.077  32.429  52.849  1.00 24.43           H
ATOM   4806  HG2 PRO B 148      49.683  31.802  54.275  1.00 26.65           H
ATOM   4807  HG3 PRO B 148      50.990  30.880  54.175  1.00 26.65           H
ATOM   4808  HD2 PRO B 148      50.760  32.339  56.207  1.00 24.20           H
ATOM   4809  HD3 PRO B 148      52.196  32.290  55.489  1.00 24.20           H
ATOM   4810  N   PHE B 149      49.615  35.376  51.979  1.00 12.92           N
ATOM   4811  CA  PHE B 149      48.344  35.778  51.424  1.00 14.81           C
ATOM   4812  C   PHE B 149      47.650  34.573  50.798  1.00 14.28           C
ATOM   4813  O   PHE B 149      48.248  33.500  50.629  1.00 17.29           O
ATOM   4814  CB  PHE B 149      48.523  36.890  50.387  1.00 17.36           C
ATOM   4815  CG  PHE B 149      47.365  37.808  50.304  1.00 15.79           C
ATOM   4816  CD1 PHE B 149      47.052  38.622  51.376  1.00 12.73           C
ATOM   4817  CD2 PHE B 149      46.571  37.862  49.164  1.00 14.20           C
ATOM   4818  CE1 PHE B 149      45.992  39.472  51.335  1.00 15.78           C
ATOM   4819  CE2 PHE B 149      45.482  38.727  49.117  1.00 16.47           C
ATOM   4820  CZ  PHE B 149      45.192  39.529  50.216  1.00 22.04           C
ATOM   4821  H   PHE B 149      50.305  35.652  51.546  1.00 15.53           H
ATOM   4822  HA  PHE B 149      47.778  36.117  52.135  1.00 17.80           H
ATOM   4823  HB2 PHE B 149      49.304  37.416  50.622  1.00 20.86           H
ATOM   4824  HB3 PHE B 149      48.647  36.487  49.513  1.00 20.86           H
ATOM   4825  HD1 PHE B 149      47.579  38.589  52.141  1.00 15.30           H
ATOM   4826  HD2 PHE B 149      46.765  37.318  48.435  1.00 17.07           H
ATOM   4827  HE1 PHE B 149      45.800  40.009  52.069  1.00 18.96           H
ATOM   4828  HE2 PHE B 149      44.948  38.766  48.357  1.00 19.79           H
ATOM   4829  HZ  PHE B 149      44.471  40.115  50.188  1.00 26.47           H
ATOM   4830  N   VAL B 150      46.384  34.778  50.415  1.00 17.21           N
ATOM   4831  CA  VAL B 150      45.509  33.649  50.082  1.00 18.42           C
ATOM   4832  C   VAL B 150      46.137  32.783  48.994  1.00 20.57           C
ATOM   4833  O   VAL B 150      46.152  31.549  49.092  1.00 17.01           O
ATOM   4834  CB  VAL B 150      44.105  34.138  49.668  1.00 20.17           C
ATOM   4835  CG1 VAL B 150      43.389  34.867  50.824  1.00 28.14           C
ATOM   4836  CG2 VAL B 150      44.149  35.030  48.444  1.00 18.45           C
ATOM   4837  H   VAL B 150      46.013  35.551  50.342  1.00 20.68           H
ATOM   4838  HA  VAL B 150      45.404  33.096  50.872  1.00 22.12           H
ATOM   4839  HB  VAL B 150      43.568  33.362  49.440  1.00 24.23           H
ATOM   4840 HG11 VAL B 150      42.514  35.156  50.521  1.00 33.79           H
ATOM   4841 HG12 VAL B 150      43.296  34.257  51.572  1.00 33.79           H
ATOM   4842 HG13 VAL B 150      43.919  35.636  51.087  1.00 33.79           H
ATOM   4843 HG21 VAL B 150      43.246  35.309  48.225  1.00 22.16           H
ATOM   4844 HG22 VAL B 150      44.698  35.805  48.639  1.00 22.16           H
ATOM   4845 HG23 VAL B 150      44.530  34.531  47.704  1.00 22.16           H
ATOM   4846  N   TRP B 151      46.700  33.412  47.954  1.00 16.38           N
ATOM   4847  CA  TRP B 151      47.208  32.635  46.821  1.00 16.41           C
ATOM   4848  C   TRP B 151      48.565  31.998  47.088  1.00 18.47           C
ATOM   4849  O   TRP B 151      49.063  31.248  46.229  1.00 17.03           O
[truncated: 546,798 more chars]
