# Supplementary material for: High-throughput quantum-mechanics/molecular-mechanics (ONIOM) macromolecular crystallographic refinement with PHENIX/DivCon: the impact of mixed Hamiltonian methods on ligand and protein structure
Source: Acta Crystallogr D Struct Biol. 2018 Oct 29;74(Pt 11):1063–77. doi: 10.1107/S2059798318012913 (PMC6213575; doi:10.1107/S2059798318012913)
Supplement: Supplementary file 4 [file d-74-01063-sup4.gz › results_PHENIX/1MEH-H_refine_001.pdb]

REMARK Date 2017-01-10 Time 17:41:38 EST -0500 (1484088099.00 s)
REMARK PHENIX refinement
REMARK 
REMARK ****************** INPUT FILES AND LABELS ******************************
REMARK Reflections:
REMARK   file name      : 1MEH.sf
REMARK   labels         : ['r1mehsf,wavelength_id=1,_refln.intensity_meas,_refln.intensity_sigma']
REMARK R-free flags:
REMARK   file name      : None
REMARK   label          : R-free-flags
REMARK   test_flag_value: 1
REMARK Model file name(s): 
REMARK   /scratch/oleg/2711067.gondor.quantumbioinc.com/1MEH-H.pdb
REMARK 
REMARK ******************** REFINEMENT SUMMARY: QUICK FACTS *******************
REMARK Start: r_work = 0.2325 r_free = 0.2299 bonds = 0.010 angles = 1.378
REMARK Final: r_work = 0.2080 r_free = 0.2337 bonds = 0.013 angles = 1.084
REMARK ************************************************************************
REMARK 
REMARK ****************** REFINEMENT STATISTICS STEP BY STEP ******************
REMARK leading digit, like 1_, means number of macro-cycle                     
REMARK 0    : statistics at the very beginning when nothing is done yet        
REMARK 1_bss: bulk solvent correction and/or (anisotropic) scaling             
REMARK 1_xyz: refinement of coordinates                                        
REMARK 1_adp: refinement of ADPs (Atomic Displacement Parameters)              
REMARK 1_occ: refinement of occupancies                                        
REMARK ------------------------------------------------------------------------
REMARK  stage       r-work r-free bonds angles b_min b_max b_ave n_water shift
REMARK       0    : 0.2977 0.2892 0.010  1.38  18.5  74.2  32.7 579      0.000
REMARK       1_bss: 0.2325 0.2299 0.010  1.38  18.5  74.2  32.7 579      0.000
REMARK 1_settarget: 0.2325 0.2299 0.010  1.38  18.5  74.2  32.7 579      0.000
REMARK       1_nqh: 0.2325 0.2299 0.010  1.38  18.5  74.2  32.7 579      0.000
REMARK    1_weight: 0.2325 0.2299 0.010  1.38  18.5  74.2  32.7 579      0.000
REMARK    1_checkH: 0.2330 0.2299 0.010  1.38  18.5  74.2  32.7 579      0.446
REMARK    1_xyzrec: 0.2243 0.2421 0.015  1.13  18.5  74.2  32.7 579      0.525
REMARK    1_checkH: 0.2244 0.2423 0.015  1.13  18.5  74.2  32.7 579      0.525
REMARK   1_regHxyz: 0.2247 0.2424 0.015  1.13  18.5  74.2  32.7 579      0.529
REMARK       1_adp: 0.2161 0.2421 0.015  1.13  17.1  78.0  33.1 579      0.529
REMARK   1_regHadp: 0.2158 0.2428 0.015  1.13  17.1  78.0  33.1 579      0.529
REMARK       1_occ: 0.2159 0.2428 0.015  1.13  17.1  78.0  33.1 579      0.529
REMARK       2_bss: 0.2158 0.2429 0.015  1.13  17.1  78.0  33.1 579      0.529
REMARK 2_settarget: 0.2158 0.2429 0.015  1.13  17.1  78.0  33.1 579      0.529
REMARK 2_updatecdl: 0.2158 0.2429 0.015  1.14  17.1  78.0  33.1 579      0.529
REMARK       2_nqh: 0.2158 0.2429 0.015  1.14  17.1  78.0  33.1 579      0.529
REMARK    2_weight: 0.2158 0.2429 0.015  1.14  17.1  78.0  33.1 579      0.529
REMARK    2_checkH: 0.2159 0.2429 0.015  1.14  17.1  78.0  33.1 579      0.529
REMARK    2_xyzrec: 0.2121 0.2357 0.012  1.04  17.1  78.0  33.1 579      0.530
REMARK    2_checkH: 0.2120 0.2355 0.012  1.04  17.1  78.0  33.1 579      0.530
REMARK   2_regHxyz: 0.2122 0.2353 0.012  1.04  17.1  78.0  33.1 579      0.532
REMARK       2_adp: 0.2095 0.2336 0.012  1.04  15.9  81.6  33.4 579      0.532
REMARK   2_regHadp: 0.2099 0.2338 0.012  1.04  15.9  81.6  33.4 579      0.532
REMARK       2_occ: 0.2099 0.2338 0.012  1.04  15.9  81.6  33.4 579      0.532
REMARK       3_bss: 0.2098 0.2335 0.012  1.04  15.8  81.5  33.3 579      0.532
REMARK 3_settarget: 0.2098 0.2335 0.012  1.04  15.8  81.5  33.3 579      0.532
REMARK 3_updatecdl: 0.2098 0.2335 0.012  1.04  15.8  81.5  33.3 579      0.532
REMARK       3_nqh: 0.2098 0.2335 0.012  1.04  15.8  81.5  33.3 579      0.532
REMARK    3_weight: 0.2098 0.2335 0.012  1.04  15.8  81.5  33.3 579      0.532
REMARK    3_checkH: 0.2098 0.2337 0.012  1.04  15.8  81.5  33.3 579      0.532
REMARK    3_xyzrec: 0.2077 0.2339 0.013  1.08  15.8  81.5  33.3 579      0.541
REMARK    3_checkH: 0.2077 0.2339 0.013  1.08  15.8  81.5  33.3 579      0.541
REMARK   3_regHxyz: 0.2080 0.2338 0.013  1.08  15.8  81.5  33.3 579      0.541
REMARK       3_adp: 0.2080 0.2338 0.013  1.08  15.8  81.5  33.3 579      0.541
REMARK   3_regHadp: 0.2080 0.2338 0.013  1.08  15.8  81.5  33.3 579      0.541
REMARK       3_occ: 0.2080 0.2338 0.013  1.08  15.8  81.5  33.3 579      0.541
REMARK         end: 0.2080 0.2337 0.013  1.08  15.8  81.5  33.3 579      0.541
REMARK ------------------------------------------------------------------------
REMARK MODEL CONTENT.
REMARK  ELEMENT        ATOM RECORD COUNT   OCCUPANCY SUM
REMARK        C                     1743         1743.00
REMARK        H                     3127         3127.00
REMARK        O                      682          682.00
REMARK        N                      465          465.00
REMARK        P                        1            1.00
REMARK        S                       15           15.00
REMARK      K1+                        1            0.71
REMARK      O1-                       42           42.00
REMARK    TOTAL                     6076         6075.71
REMARK -----------------------------------------------------------------------
REMARK r_free_flags.md5.hexdigest d6e6de1e97a126b5ceb423652c0f6278
REMARK 
REMARK IF THIS FILE IS FOR PDB DEPOSITION: REMOVE ALL FROM THIS LINE UP.
REMARK   3
REMARK   3 REFINEMENT.
REMARK   3   PROGRAM     : PHENIX (1.11.1_2575: ???)
REMARK   3   AUTHORS     : Adams,Afonine,Bunkoczi,Burnley,Chen,Dar,Davis,
REMARK   3               : Draizen,Echols,Gildea,Gros,Grosse-Kunstleve,Headd,
REMARK   3               : Hintze,Hung,Ioerger,Liebschner,McCoy,McKee,Moriarty,
REMARK   3               : Oeffner,Poon,Read,Richardson,Richardson,Sacchettini,
REMARK   3               : Sauter,Sobolev,Storoni,Terwilliger,Williams,Zwart
REMARK   3
REMARK   3  REFINEMENT TARGET : ML
REMARK   3  
REMARK   3  DATA USED IN REFINEMENT.
REMARK   3   RESOLUTION RANGE HIGH (ANGSTROMS) : 1.950   
REMARK   3   RESOLUTION RANGE LOW  (ANGSTROMS) : 19.981  
REMARK   3   MIN(FOBS/SIGMA_FOBS)              : 1.33  
REMARK   3   COMPLETENESS FOR RANGE        (%) : 98.66 
REMARK   3   NUMBER OF REFLECTIONS             : 44860     
REMARK   3   NUMBER OF REFLECTIONS (NON-ANOMALOUS) : 44860     
REMARK   3  
REMARK   3  FIT TO DATA USED IN REFINEMENT.
REMARK   3   R VALUE     (WORKING + TEST SET) : 0.2092
REMARK   3   R VALUE            (WORKING SET) : 0.2080
REMARK   3   FREE R VALUE                     : 0.2337
REMARK   3   FREE R VALUE TEST SET SIZE   (%) : 4.43  
REMARK   3   FREE R VALUE TEST SET COUNT      : 1989      
REMARK   3  
REMARK   3  FIT TO DATA USED IN REFINEMENT (IN BINS).
REMARK   3   BIN  RESOLUTION RANGE  COMPL.    NWORK NFREE   RWORK  RFREE  CCWORK CCFREE
REMARK   3     1 19.9824 -  4.6813    0.98     3305   154  0.2532 0.2719   0.851  0.839
REMARK   3     2  4.6813 -  3.7236    0.99     3144   147  0.1929 0.2191   0.912  0.869
REMARK   3     3  3.7236 -  3.2552    0.99     3121   145  0.2101 0.1987   0.894  0.894
REMARK   3     4  3.2552 -  2.9586    0.99     3094   143  0.2092 0.2455   0.899  0.861
REMARK   3     5  2.9586 -  2.7471    1.00     3083   140  0.2061 0.2512   0.899  0.842
REMARK   3     6  2.7471 -  2.5855    1.00     3073   144  0.1894 0.2170   0.920  0.877
REMARK   3     7  2.5855 -  2.4563    1.00     3078   141  0.1810 0.2136   0.928  0.902
REMARK   3     8  2.4563 -  2.3495    0.99     3061   143  0.1828 0.2538   0.926  0.866
REMARK   3     9  2.3495 -  2.2592    0.99     3010   139  0.1832 0.2414   0.924  0.880
REMARK   3    10  2.2592 -  2.1813    0.99     3062   142  0.1835 0.1915   0.923  0.898
REMARK   3    11  2.1813 -  2.1132    0.99     2999   139  0.1860 0.2240   0.920  0.883
REMARK   3    12  2.1132 -  2.0529    0.98     2978   140  0.1985 0.2376   0.902  0.891
REMARK   3    13  2.0529 -  1.9989    0.97     2935   136  0.2156 0.2605   0.877  0.852
REMARK   3    14  1.9989 -  1.9501    0.96     2928   136  0.2389 0.2486   0.843  0.789
REMARK   3  
REMARK   3  BULK SOLVENT MODELLING.
REMARK   3   METHOD USED        : FLAT BULK SOLVENT MODEL
REMARK   3   SOLVENT RADIUS     : 1.11    
REMARK   3   SHRINKAGE RADIUS   : 0.90    
REMARK   3   GRID STEP FACTOR   : 4.00    
REMARK   3  
REMARK   3  ERROR ESTIMATES.
REMARK   3   COORDINATE ERROR (MAXIMUM-LIKELIHOOD BASED)     : 0.18    
REMARK   3   PHASE ERROR (DEGREES, MAXIMUM-LIKELIHOOD BASED) : 22.32   
REMARK   3  
REMARK   3  STRUCTURE FACTORS CALCULATION ALGORITHM : FFT
REMARK   3  
REMARK   3  RESTRAINTS LIBRARY
REMARK   3    GEOSTD + MON.LIB. + CDL v1.2
REMARK   3  
REMARK   3  DEVIATIONS FROM IDEAL VALUES.
REMARK   3                 RMSD     MAX  COUNT
REMARK   3   BOND      :  0.013   0.170   2806
REMARK   3   ANGLE     :  1.084   9.790   3790
REMARK   3   CHIRALITY :  0.060   0.177    417
REMARK   3   PLANARITY :  0.007   0.044    483
REMARK   3   DIHEDRAL  : 14.565 175.140   1664
REMARK   3   MIN NONBONDED DISTANCE : 2.250 
REMARK   3  
REMARK   3  MOLPROBITY STATISTICS.
REMARK   3   ALL-ATOM CLASHSCORE : 5.29
REMARK   3   RAMACHANDRAN PLOT:
REMARK   3     OUTLIERS : 0.29  %
REMARK   3     ALLOWED  : 3.48  %
REMARK   3     FAVORED  : 96.23 %
REMARK   3   ROTAMER OUTLIERS : 1.74 %
REMARK   3   CBETA DEVIATIONS : 0
REMARK   3   PEPTIDE PLANE:
REMARK   3     CIS-PROLINE     : 0
REMARK   3     CIS-GENERAL     : 1
REMARK   3     TWISTED PROLINE : 0
REMARK   3     TWISTED GENERAL : 0
REMARK   3  
REMARK   3  ATOMIC DISPLACEMENT PARAMETERS.
REMARK   3   WILSON B : 28.85
REMARK   3   RMS(B_ISO_OR_EQUIVALENT_BONDED) : 4.01
REMARK   3   ATOMS          NUMBER OF ATOMS
REMARK   3                    ISO.  ANISO. 
REMARK   3    ALL         :   6076       0
REMARK   3    ALL (NO H)  :   2949       0
REMARK   3    SOLVENT     :    193       0
REMARK   3    NON-SOLVENT :   2756       0
REMARK   3    HYDROGENS   :   3127       0
REMARK   3
HELIX    1   1 PHE A   12  GLU A   14  5               Generated by MOE    3
HELIX    2   2 PRO A   28  ASN A   30  5               Generated by MOE    3
HELIX    3   3 GLU A   65  ARG A   73  1               Generated by MOE    9
HELIX    4   4 ILE A   86  LYS A   97  1               Generated by MOE   12
HELIX    5   5 PHE A  243  ALA A  253  1               Generated by MOE   11
HELIX    6   6 GLU A  268  TYR A  281  1               Generated by MOE   14
HELIX    7   7 GLY A  282  LYS A  284  5               Generated by MOE    3
HELIX    8   8 GLY A  295  ALA A  304  1               Generated by MOE   10
HELIX    9   9 SER A  317  THR A  321  5               Generated by MOE    5
HELIX   10  10 GLN A  331  THR A  349  1               Generated by MOE   19
HELIX   11  11 ASP A  364  ALA A  372  1               Generated by MOE    9
HELIX   12  12 ARG A  382  ALA A  385  1               Generated by MOE    4
HELIX   13  13 LEU A  443  ASN A  460  1               Generated by MOE   18
HELIX   14  14 ILE A  466  LYS A  472  1               Generated by MOE    7
SHEET    1       TYR A  15  LEU A  17                  Generated by MOE
SHEET    2       THR A  35  PRO A  36                  Generated by MOE
SHEET    3       PHE A  40  GLN A  41                  Generated by MOE
SHEET    4       ASN A  49  LEU A  50                  Generated by MOE
SHEET    5       LEU A  54  SER A  56                  Generated by MOE
SHEET    6       ILE A  77  ILE A  80                  Generated by MOE
SHEET    7       GLY A 235  ILE A 238                  Generated by MOE
SHEET    8       VAL A 257  ILE A 260                  Generated by MOE
SHEET    9       VAL A 287  GLY A 290                  Generated by MOE
SHEET   10       ASN A 291  ASN A 291                  Generated by MOE
SHEET   11       ILE A 292  ILE A 292                  Generated by MOE
SHEET   12       ILE A 309  ILE A 311                  Generated by MOE
SHEET   13       ILE A 351  TYR A 352                  Generated by MOE
SHEET   14       VAL A 355  ASP A 358                  Generated by MOE
SHEET   15       PHE A 377  LEU A 380                  Generated by MOE
SHEET   16       LYS A 394  ILE A 397                  Generated by MOE
SHEET   17       SER A 400  TRP A 406                  Generated by MOE
SHEET   18       ASP A 434  PRO A 438                  Generated by MOE
SHEET   19       ILE A 475  LEU A 477                  Generated by MOE
SSBOND   1 CYS A   26    CYS A  459 
CRYST1  153.480  153.480  153.480  90.00  90.00  90.00 P 4 3 2
SCALE1      0.006516  0.000000  0.000000        0.00000
SCALE2      0.000000  0.006516  0.000000        0.00000
SCALE3      0.000000  0.000000  0.006516        0.00000
ATOM      1  N   ALA A   2      54.549  74.214  36.613  1.00 31.26           N
ATOM      2  CA  ALA A   2      55.366  73.363  35.770  1.00 30.35           C
ATOM      3  C   ALA A   2      56.640  73.038  36.545  1.00 35.02           C
ATOM      4  O   ALA A   2      57.048  73.811  37.399  1.00 32.06           O
ATOM      5  CB  ALA A   2      55.716  74.060  34.459  1.00 32.22           C
ATOM      6  H1  ALA A   2      53.695  74.351  36.198  1.00 37.52           H
ATOM      7  H2  ALA A   2      54.987  75.061  36.732  1.00 37.52           H
ATOM      8  HA  ALA A   2      54.895  72.538  35.575  1.00 36.41           H
ATOM      9  HB1 ALA A   2      54.896  74.276  33.987  1.00 38.66           H
ATOM     10  HB2 ALA A   2      56.208  74.873  34.655  1.00 38.66           H
ATOM     11  HB3 ALA A   2      56.261  73.465  33.921  1.00 38.66           H
ATOM     12  N   LYS A   3      57.266  71.925  36.202  1.00 29.99           N
ATOM     13  CA  LYS A   3      58.534  71.515  36.779  1.00 34.09           C
ATOM     14  C   LYS A   3      59.619  71.686  35.719  1.00 33.02           C
ATOM     15  O   LYS A   3      59.417  71.298  34.564  1.00 31.44           O
ATOM     16  CB  LYS A   3      58.451  70.062  37.260  1.00 36.18           C
ATOM     17  CG  LYS A   3      59.805  69.395  37.513  1.00 46.82           C
ATOM     18  CD  LYS A   3      59.670  67.958  38.010  1.00 51.84           C
ATOM     19  CE  LYS A   3      60.986  67.186  37.835  1.00 50.91           C
ATOM     20  NZ  LYS A   3      62.178  67.910  38.437  1.00 49.55           N1+
ATOM     21  H   LYS A   3      56.965  71.372  35.616  1.00 35.99           H
ATOM     22  HA  LYS A   3      58.747  72.082  37.537  1.00 40.91           H
ATOM     23  HB2 LYS A   3      57.953  70.039  38.093  1.00 43.42           H
ATOM     24  HB3 LYS A   3      57.987  69.539  36.588  1.00 43.42           H
ATOM     25  HG2 LYS A   3      60.309  69.379  36.684  1.00 56.19           H
ATOM     26  HG3 LYS A   3      60.287  69.901  38.185  1.00 56.19           H
ATOM     27  HD2 LYS A   3      59.443  67.965  38.953  1.00 62.20           H
ATOM     28  HD3 LYS A   3      58.981  67.505  37.500  1.00 62.20           H
ATOM     29  HE2 LYS A   3      60.907  66.324  38.273  1.00 61.09           H
ATOM     30  HE3 LYS A   3      61.157  67.063  36.889  1.00 61.09           H
ATOM     31  HZ1 LYS A   3      62.918  67.430  38.315  1.00 59.46           H
ATOM     32  HZ2 LYS A   3      62.280  68.703  38.048  1.00 59.46           H
ATOM     33  HZ3 LYS A   3      62.052  68.030  39.310  1.00 59.46           H
ATOM     34  N   TYR A   4      60.739  72.304  36.101  1.00 29.30           N
ATOM     35  CA  TYR A   4      61.889  72.563  35.243  1.00 32.23           C
ATOM     36  C   TYR A   4      63.098  71.766  35.751  1.00 36.40           C
ATOM     37  O   TYR A   4      63.081  71.186  36.839  1.00 38.58           O
ATOM     38  CB  TYR A   4      62.197  74.085  35.182  1.00 31.78           C
ATOM     39  CG  TYR A   4      61.069  74.898  34.573  1.00 28.93           C
ATOM     40  CD1 TYR A   4      60.965  75.043  33.188  1.00 31.25           C
ATOM     41  CD2 TYR A   4      60.113  75.499  35.364  1.00 27.67           C
ATOM     42  CE1 TYR A   4      59.935  75.776  32.618  1.00 26.80           C
ATOM     43  CE2 TYR A   4      59.052  76.250  34.788  1.00 30.51           C
ATOM     44  CZ  TYR A   4      58.979  76.363  33.422  1.00 27.03           C
ATOM     45  OH  TYR A   4      57.957  77.066  32.833  1.00 30.62           O
ATOM     46  H   TYR A   4      60.856  72.596  36.901  1.00 35.16           H
ATOM     47  HA  TYR A   4      61.687  72.261  34.344  1.00 38.68           H
ATOM     48  HB2 TYR A   4      62.349  74.412  36.082  1.00 38.13           H
ATOM     49  HB3 TYR A   4      62.990  74.224  34.641  1.00 38.13           H
ATOM     50  HD1 TYR A   4      61.599  74.643  32.638  1.00 37.50           H
ATOM     51  HD2 TYR A   4      60.163  75.411  36.288  1.00 33.21           H
ATOM     52  HE1 TYR A   4      59.877  75.855  31.693  1.00 32.16           H
ATOM     53  HE2 TYR A   4      58.407  76.646  35.328  1.00 36.61           H
ATOM     54  HH  TYR A   4      57.444  77.373  33.422  1.00 36.74           H
ATOM     55  N   TYR A   5      64.149  71.713  34.944  1.00 41.48           N
ATOM     56  CA  TYR A   5      65.350  70.939  35.267  1.00 44.40           C
ATOM     57  C   TYR A   5      66.582  71.837  35.337  1.00 46.84           C
ATOM     58  O   TYR A   5      66.655  72.872  34.670  1.00 43.76           O
ATOM     59  CB  TYR A   5      65.589  69.826  34.233  1.00 45.94           C
ATOM     60  CG  TYR A   5      64.458  68.841  34.233  1.00 38.69           C
ATOM     61  CD1 TYR A   5      63.251  69.172  33.658  1.00 39.50           C
ATOM     62  CD2 TYR A   5      64.574  67.604  34.857  1.00 43.54           C
ATOM     63  CE1 TYR A   5      62.184  68.302  33.693  1.00 39.19           C
ATOM     64  CE2 TYR A   5      63.520  66.716  34.877  1.00 39.82           C
ATOM     65  CZ  TYR A   5      62.319  67.078  34.288  1.00 46.88           C
ATOM     66  OH  TYR A   5      61.235  66.213  34.298  1.00 40.38           O
ATOM     67  H   TYR A   5      64.195  72.123  34.190  1.00 49.77           H
ATOM     68  HA  TYR A   5      65.234  70.523  36.135  1.00 53.28           H
ATOM     69  HB2 TYR A   5      65.654  70.217  33.348  1.00 55.13           H
ATOM     70  HB3 TYR A   5      66.406  69.352  34.454  1.00 55.13           H
ATOM     71  HD1 TYR A   5      63.150  70.004  33.254  1.00 47.40           H
ATOM     72  HD2 TYR A   5      65.381  67.366  35.254  1.00 52.25           H
ATOM     73  HE1 TYR A   5      61.379  68.536  33.289  1.00 47.03           H
ATOM     74  HE2 TYR A   5      63.610  65.888  35.291  1.00 47.78           H
ATOM     75  HH  TYR A   5      61.440  65.499  34.689  1.00 48.45           H
ATOM     76  N   ASN A   6      67.554  71.423  36.162  1.00 44.99           N
ATOM     77  CA  ASN A   6      68.765  72.223  36.349  1.00 50.34           C
ATOM     78  C   ASN A   6      69.659  72.222  35.103  1.00 49.59           C
ATOM     79  O   ASN A   6      70.322  73.226  34.817  1.00 49.58           O
ATOM     80  CB  ASN A   6      69.552  71.717  37.564  1.00 51.58           C
ATOM     81  CG  ASN A   6      68.904  72.091  38.886  1.00 57.90           C
ATOM     82  OD1 ASN A   6      68.336  73.181  39.034  1.00 59.68           O
ATOM     83  ND2 ASN A   6      68.990  71.185  39.863  1.00 56.27           N
ATOM     84  H   ASN A   6      67.534  70.694  36.617  1.00 53.99           H
ATOM     85  HA  ASN A   6      68.507  73.141  36.525  1.00 60.41           H
ATOM     86  HB2 ASN A   6      69.610  70.750  37.521  1.00 61.90           H
ATOM     87  HB3 ASN A   6      70.441  72.104  37.547  1.00 61.90           H
ATOM     88 HD21 ASN A   6      68.640  71.346  40.631  1.00 67.53           H
ATOM     89 HD22 ASN A   6      69.396  70.440  39.723  1.00 67.53           H
ATOM     90  N   GLU A   7      69.707  71.116  34.348  1.00 44.78           N
ATOM     91  CA  GLU A   7      70.612  71.067  33.194  1.00 44.57           C
ATOM     92  C   GLU A   7      69.859  70.712  31.916  1.00 43.50           C
ATOM     93  O   GLU A   7      68.829  70.037  31.974  1.00 38.27           O
ATOM     94  CB  GLU A   7      71.743  70.043  33.397  1.00 49.09           C
ATOM     95  CG  GLU A   7      72.729  70.359  34.570  1.00 51.67           C
ATOM     96  CD  GLU A   7      73.585  71.613  34.358  1.00 55.38           C
ATOM     97  OE1 GLU A   7      73.962  71.917  33.198  1.00 57.60           O
ATOM     98  OE2 GLU A   7      73.885  72.300  35.360  1.00 64.27           O1-
ATOM     99  H   GLU A   7      69.242  70.404  34.477  1.00 53.74           H
ATOM    100  HA  GLU A   7      71.016  71.941  33.072  1.00 53.48           H
ATOM    101  HB2 GLU A   7      71.344  69.177  33.576  1.00 58.90           H
ATOM    102  HB3 GLU A   7      72.265  69.997  32.581  1.00 58.90           H
ATOM    103  HG2 GLU A   7      72.215  70.487  35.383  1.00 62.00           H
ATOM    104  HG3 GLU A   7      73.331  69.606  34.680  1.00 62.00           H
ATOM    105  N   PRO A   8      70.363  71.131  30.748  1.00 38.66           N
ATOM    106  CA  PRO A   8      69.748  70.715  29.487  1.00 35.77           C
ATOM    107  C   PRO A   8      70.061  69.258  29.220  1.00 36.93           C
ATOM    108  O   PRO A   8      71.001  68.695  29.783  1.00 35.00           O
ATOM    109  CB  PRO A   8      70.407  71.621  28.443  1.00 33.31           C
ATOM    110  CG  PRO A   8      71.781  71.905  29.057  1.00 41.43           C
ATOM    111  CD  PRO A   8      71.596  71.920  30.525  1.00 39.07           C
ATOM    112  HA  PRO A   8      68.789  70.858  29.499  1.00 42.93           H
ATOM    113  HB2 PRO A   8      70.491  71.151  27.599  1.00 39.97           H
ATOM    114  HB3 PRO A   8      69.894  72.438  28.341  1.00 39.97           H
ATOM    115  HG2 PRO A   8      72.400  71.204  28.801  1.00 49.72           H
ATOM    116  HG3 PRO A   8      72.100  72.768  28.747  1.00 49.72           H
ATOM    117  HD2 PRO A   8      72.350  71.495  30.962  1.00 46.88           H
ATOM    118  HD3 PRO A   8      71.474  72.830  30.838  1.00 46.88           H
ATOM    119  N   CYS A   9      69.243  68.640  28.370  1.00 32.11           N
ATOM    120  CA  CYS A   9      69.509  67.264  28.000  1.00 31.38           C
ATOM    121  C   CYS A   9      70.529  67.217  26.853  1.00 35.77           C
ATOM    122  O   CYS A   9      70.741  68.194  26.119  1.00 36.36           O
ATOM    123  CB  CYS A   9      68.207  66.528  27.649  1.00 30.41           C
ATOM    124  SG  CYS A   9      67.151  67.207  26.417  1.00 42.38           S1-
ATOM    125  H   CYS A   9      68.547  68.988  28.005  1.00 38.53           H
ATOM    126  HA  CYS A   9      69.905  66.811  28.761  1.00 37.65           H
ATOM    127  HB2 CYS A   9      67.680  66.459  28.460  1.00 36.49           H
ATOM    128  HB3 CYS A   9      68.443  65.636  27.352  1.00 36.49           H
ATOM    129  N   HIS A  10      71.220  66.087  26.764  1.00 30.19           N
ATOM    130  CA  HIS A  10      72.343  65.893  25.854  1.00 27.15           C
ATOM    131  C   HIS A  10      72.184  64.613  25.039  1.00 28.07           C
ATOM    132  O   HIS A  10      71.540  63.651  25.472  1.00 26.13           O
ATOM    133  CB  HIS A  10      73.658  65.812  26.613  1.00 31.32           C
ATOM    134  CG  HIS A  10      73.959  67.021  27.423  1.00 30.66           C
ATOM    135  ND1 HIS A  10      74.377  68.202  26.860  1.00 35.36           N1+
ATOM    136  CD2 HIS A  10      73.861  67.249  28.754  1.00 39.05           C
ATOM    137  CE1 HIS A  10      74.559  69.101  27.814  1.00 30.00           C
ATOM    138  NE2 HIS A  10      74.252  68.549  28.971  1.00 35.56           N
ATOM    139  H   HIS A  10      71.050  65.391  27.239  1.00 36.23           H
ATOM    140  HA  HIS A  10      72.391  66.642  25.240  1.00 32.58           H
ATOM    141  HB2 HIS A  10      74.379  65.695  25.975  1.00 37.58           H
ATOM    142  HB3 HIS A  10      73.625  65.052  27.215  1.00 37.58           H
ATOM    143  HD1 HIS A  10      74.520  68.331  26.021  1.00 42.43           H
ATOM    144  HD2 HIS A  10      73.600  66.636  29.403  1.00 46.85           H
ATOM    145  HE1 HIS A  10      74.845  69.977  27.689  1.00 36.00           H
ATOM    146  HE2 HIS A  10      74.285  68.940  29.736  1.00 42.67           H
ATOM    147  N   THR A  11      72.817  64.604  23.867  1.00 27.55           N
ATOM    148  CA  THR A  11      72.831  63.467  22.953  1.00 24.00           C
ATOM    149  C   THR A  11      74.167  62.729  23.082  1.00 23.81           C
ATOM    150  O   THR A  11      75.106  63.225  23.701  1.00 24.83           O
ATOM    151  CB  THR A  11      72.651  63.918  21.505  1.00 31.64           C
ATOM    152  OG1 THR A  11      73.784  64.709  21.130  1.00 37.12           O
ATOM    153  CG2 THR A  11      71.330  64.736  21.303  1.00 38.62           C
ATOM    154  H   THR A  11      73.263  65.276  23.570  1.00 33.06           H
ATOM    155  HA  THR A  11      72.114  62.855  23.181  1.00 28.80           H
ATOM    156  HB  THR A  11      72.610  63.135  20.934  1.00 37.97           H
ATOM    157  HG1 THR A  11      73.704  64.967  20.335  1.00 44.54           H
ATOM    158 HG21 THR A  11      71.247  65.006  20.375  1.00 46.35           H
ATOM    159 HG22 THR A  11      70.564  64.192  21.543  1.00 46.35           H
ATOM    160 HG23 THR A  11      71.342  65.528  21.863  1.00 46.35           H
ATOM    161  N   PHE A  12      74.257  61.562  22.436  1.00 26.88           N
ATOM    162  CA  PHE A  12      75.471  60.746  22.530  1.00 31.45           C
ATOM    163  C   PHE A  12      76.670  61.433  21.889  1.00 30.89           C
ATOM    164  O   PHE A  12      77.807  61.230  22.336  1.00 26.28           O
ATOM    165  CB  PHE A  12      75.273  59.387  21.857  1.00 26.49           C
ATOM    166  CG  PHE A  12      74.372  58.419  22.623  1.00 26.17           C
ATOM    167  CD1 PHE A  12      74.508  58.240  23.981  1.00 26.82           C
ATOM    168  CD2 PHE A  12      73.395  57.692  21.944  1.00 28.64           C
ATOM    169  CE1 PHE A  12      73.681  57.361  24.678  1.00 25.09           C
ATOM    170  CE2 PHE A  12      72.564  56.773  22.641  1.00 24.26           C
ATOM    171  CZ  PHE A  12      72.715  56.626  23.998  1.00 23.79           C
ATOM    172  H   PHE A  12      73.638  61.224  21.944  1.00 32.26           H
ATOM    173  HA  PHE A  12      75.676  60.591  23.465  1.00 37.73           H
ATOM    174  HB2 PHE A  12      74.875  59.529  20.983  1.00 31.79           H
ATOM    175  HB3 PHE A  12      76.140  58.963  21.755  1.00 31.79           H
ATOM    176  HD1 PHE A  12      75.152  58.726  24.444  1.00 32.19           H
ATOM    177  HD2 PHE A  12      73.301  57.794  21.025  1.00 34.37           H
ATOM    178  HE1 PHE A  12      73.787  57.252  25.595  1.00 30.11           H
ATOM    179  HE2 PHE A  12      71.911  56.292  22.186  1.00 29.12           H
ATOM    180  HZ  PHE A  12      72.168  56.036  24.464  1.00 28.55           H
ATOM    181  N   ASN A  13      76.448  62.215  20.822  1.00 27.81           N
ATOM    182  CA  ASN A  13      77.546  62.961  20.193  1.00 29.63           C
ATOM    183  C   ASN A  13      78.228  63.933  21.142  1.00 27.48           C
ATOM    184  O   ASN A  13      79.309  64.431  20.832  1.00 29.47           O
ATOM    185  CB  ASN A  13      77.034  63.756  18.996  1.00 37.64           C
ATOM    186  CG  ASN A  13      77.037  62.965  17.741  1.00 40.52           C
ATOM    187  OD1 ASN A  13      77.823  62.019  17.571  1.00 37.07           O
ATOM    188  ND2 ASN A  13      76.192  63.366  16.815  1.00 42.01           N
ATOM    189  H   ASN A  13      75.681  62.328  20.449  1.00 33.38           H
ATOM    190  HA  ASN A  13      78.213  62.333  19.875  1.00 35.56           H
ATOM    191  HB2 ASN A  13      76.122  64.038  19.170  1.00 45.16           H
ATOM    192  HB3 ASN A  13      77.602  64.531  18.864  1.00 45.16           H
ATOM    193 HD21 ASN A  13      76.146  62.948  16.065  1.00 50.41           H
ATOM    194 HD22 ASN A  13      75.684  64.045  16.961  1.00 50.41           H
ATOM    195  N   GLU A  14      77.621  64.248  22.268  1.00 23.89           N
ATOM    196  CA  GLU A  14      78.210  65.198  23.190  1.00 26.53           C
ATOM    197  C   GLU A  14      79.117  64.536  24.233  1.00 26.77           C
ATOM    198  O   GLU A  14      79.543  65.217  25.170  1.00 28.52           O
ATOM    199  CB  GLU A  14      77.118  65.979  23.894  1.00 27.18           C
ATOM    200  CG  GLU A  14      76.186  66.753  22.926  1.00 31.42           C
ATOM    201  CD  GLU A  14      75.119  67.527  23.648  1.00 32.33           C
ATOM    202  OE1 GLU A  14      75.478  68.416  24.456  1.00 32.44           O
ATOM    203  OE2 GLU A  14      73.911  67.242  23.429  1.00 32.70           O1-
ATOM    204  H   GLU A  14      76.866  63.927  22.524  1.00 28.67           H
ATOM    205  HA  GLU A  14      78.749  65.829  22.687  1.00 31.84           H
ATOM    206  HB2 GLU A  14      76.571  65.362  24.404  1.00 32.62           H
ATOM    207  HB3 GLU A  14      77.530  66.625  24.490  1.00 32.62           H
ATOM    208  HG2 GLU A  14      76.716  67.380  22.410  1.00 37.70           H
ATOM    209  HG3 GLU A  14      75.750  66.120  22.334  1.00 37.70           H
ATOM    210  N   TYR A  15      79.406  63.233  24.109  1.00 25.92           N
ATOM    211  CA  TYR A  15      80.168  62.523  25.135  1.00 24.41           C
ATOM    212  C   TYR A  15      81.366  61.779  24.562  1.00 26.09           C
ATOM    213  O   TYR A  15      81.357  61.331  23.410  1.00 25.25           O
ATOM    214  CB  TYR A  15      79.299  61.520  25.900  1.00 22.35           C
ATOM    215  CG  TYR A  15      78.293  62.164  26.798  1.00 24.32           C
ATOM    216  CD1 TYR A  15      78.638  62.535  28.098  1.00 28.11           C
ATOM    217  CD2 TYR A  15      76.997  62.448  26.352  1.00 28.50           C
ATOM    218  CE1 TYR A  15      77.726  63.134  28.937  1.00 35.80           C
ATOM    219  CE2 TYR A  15      76.078  63.082  27.212  1.00 30.86           C
ATOM    220  CZ  TYR A  15      76.453  63.392  28.488  1.00 35.98           C
ATOM    221  OH  TYR A  15      75.573  64.012  29.335  1.00 40.42           O
ATOM    222  H   TYR A  15      79.172  62.744  23.442  1.00 31.11           H
ATOM    223  HA  TYR A  15      80.503  63.171  25.775  1.00 29.30           H
ATOM    224  HB2 TYR A  15      78.818  60.971  25.261  1.00 26.82           H
ATOM    225  HB3 TYR A  15      79.873  60.962  26.447  1.00 26.82           H
ATOM    226  HD1 TYR A  15      79.494  62.352  28.412  1.00 33.73           H
ATOM    227  HD2 TYR A  15      76.744  62.224  25.486  1.00 34.20           H
ATOM    228  HE1 TYR A  15      77.972  63.367  29.803  1.00 42.96           H
ATOM    229  HE2 TYR A  15      75.212  63.260  26.922  1.00 37.03           H
ATOM    230  HH  TYR A  15      74.832  64.117  28.954  1.00 48.50           H
ATOM    231  N   LEU A  16      82.396  61.620  25.412  1.00 24.76           N
ATOM    232  CA  LEU A  16      83.519  60.737  25.137  1.00 27.75           C
ATOM    233  C   LEU A  16      83.884  59.992  26.409  1.00 24.39           C
ATOM    234  O   LEU A  16      83.631  60.458  27.521  1.00 24.50           O
ATOM    235  CB  LEU A  16      84.762  61.496  24.646  1.00 29.73           C
ATOM    236  CG  LEU A  16      84.661  62.215  23.291  1.00 37.94           C
ATOM    237  CD1 LEU A  16      85.891  63.099  23.115  1.00 35.42           C
ATOM    238  CD2 LEU A  16      84.575  61.217  22.158  1.00 33.19           C
ATOM    239  H   LEU A  16      82.458  62.027  26.168  1.00 29.71           H
ATOM    240  HA  LEU A  16      83.266  60.089  24.461  1.00 33.30           H
ATOM    241  HB2 LEU A  16      84.984  62.168  25.309  1.00 35.68           H
ATOM    242  HB3 LEU A  16      85.493  60.863  24.578  1.00 35.68           H
ATOM    243  HG  LEU A  16      83.869  62.775  23.274  1.00 45.53           H
ATOM    244 HD11 LEU A  16      85.832  63.556  22.261  1.00 42.50           H
ATOM    245 HD12 LEU A  16      85.918  63.748  23.836  1.00 42.50           H
ATOM    246 HD13 LEU A  16      86.685  62.543  23.140  1.00 42.50           H
ATOM    247 HD21 LEU A  16      84.513  61.697  21.318  1.00 39.83           H
ATOM    248 HD22 LEU A  16      85.372  60.663  22.165  1.00 39.83           H
ATOM    249 HD23 LEU A  16      83.787  60.665  22.283  1.00 39.83           H
ATOM    250  N   LEU A  17      84.547  58.861  26.229  1.00 24.83           N
ATOM    251  CA  LEU A  17      85.112  58.070  27.328  1.00 22.42           C
ATOM    252  C   LEU A  17      86.575  58.430  27.560  1.00 22.66           C
ATOM    253  O   LEU A  17      87.361  58.564  26.610  1.00 26.50           O
ATOM    254  CB  LEU A  17      85.020  56.584  26.995  1.00 22.82           C
ATOM    255  CG  LEU A  17      83.604  56.040  27.020  1.00 24.94           C
ATOM    256  CD1 LEU A  17      83.523  54.755  26.192  1.00 26.85           C
ATOM    257  CD2 LEU A  17      83.189  55.749  28.424  1.00 28.02           C
ATOM    258  H   LEU A  17      84.691  58.515  25.455  1.00 29.80           H
ATOM    259  HA  LEU A  17      84.615  58.239  28.144  1.00 26.90           H
ATOM    260  HB2 LEU A  17      85.378  56.440  26.105  1.00 27.39           H
ATOM    261  HB3 LEU A  17      85.541  56.085  27.644  1.00 27.39           H
ATOM    262  HG  LEU A  17      82.994  56.694  26.643  1.00 29.93           H
ATOM    263 HD11 LEU A  17      82.613  54.420  26.218  1.00 32.22           H
ATOM    264 HD12 LEU A  17      83.778  54.952  25.277  1.00 32.22           H
ATOM    265 HD13 LEU A  17      84.128  54.097  26.570  1.00 32.22           H
ATOM    266 HD21 LEU A  17      82.283  55.403  28.419  1.00 33.63           H
ATOM    267 HD22 LEU A  17      83.793  55.090  28.801  1.00 33.63           H
ATOM    268 HD23 LEU A  17      83.228  56.569  28.941  1.00 33.63           H
ATOM    269  N   ILE A  18      86.942  58.556  28.822  1.00 22.99           N
ATOM    270  CA  ILE A  18      88.325  58.790  29.223  1.00 20.63           C
ATOM    271  C   ILE A  18      88.923  57.439  29.621  1.00 23.02           C
ATOM    272  O   ILE A  18      88.291  56.708  30.396  1.00 23.27           O
ATOM    273  CB  ILE A  18      88.386  59.814  30.376  1.00 26.41           C
ATOM    274  CG1 ILE A  18      87.958  61.192  29.849  1.00 27.01           C
ATOM    275  CG2 ILE A  18      89.833  59.915  31.050  1.00 24.82           C
ATOM    276  CD1 ILE A  18      87.861  62.221  30.972  1.00 31.95           C
ATOM    277  H   ILE A  18      86.397  58.509  29.485  1.00 27.59           H
ATOM    278  HA  ILE A  18      88.827  59.141  28.471  1.00 24.76           H
ATOM    279  HB  ILE A  18      87.753  59.540  31.058  1.00 31.69           H
ATOM    280 HG12 ILE A  18      88.613  61.506  29.207  1.00 32.41           H
ATOM    281 HG13 ILE A  18      87.086  61.118  29.430  1.00 32.41           H
ATOM    282 HG21 ILE A  18      89.804  60.572  31.763  1.00 29.79           H
ATOM    283 HG22 ILE A  18      90.075  59.047  31.409  1.00 29.79           H
ATOM    284 HG23 ILE A  18      90.476  60.186  30.377  1.00 29.79           H
ATOM    285 HD11 ILE A  18      87.589  63.073  30.596  1.00 38.34           H
ATOM    286 HD12 ILE A  18      87.204  61.920  31.619  1.00 38.34           H
ATOM    287 HD13 ILE A  18      88.729  62.308  31.396  1.00 38.34           H
ATOM    288  N   PRO A  19      90.071  57.039  29.065  1.00 23.70           N
ATOM    289  CA  PRO A  19      90.595  55.697  29.364  1.00 26.34           C
ATOM    290  C   PRO A  19      90.882  55.460  30.842  1.00 25.89           C
ATOM    291  O   PRO A  19      91.103  56.381  31.624  1.00 26.96           O
ATOM    292  CB  PRO A  19      91.889  55.611  28.538  1.00 26.08           C
ATOM    293  CG  PRO A  19      91.674  56.594  27.406  1.00 32.12           C
ATOM    294  CD  PRO A  19      90.840  57.698  27.990  1.00 23.69           C
ATOM    295  HA  PRO A  19      89.974  55.021  29.050  1.00 31.61           H
ATOM    296  HB2 PRO A  19      92.647  55.874  29.084  1.00 31.30           H
ATOM    297  HB3 PRO A  19      92.003  54.711  28.197  1.00 31.30           H
ATOM    298  HG2 PRO A  19      92.530  56.935  27.103  1.00 38.54           H
ATOM    299  HG3 PRO A  19      91.202  56.156  26.680  1.00 38.54           H
ATOM    300  HD2 PRO A  19      91.410  58.389  28.361  1.00 28.43           H
ATOM    301  HD3 PRO A  19      90.239  58.057  27.319  1.00 28.43           H
ATOM    302  N   GLY A  20      90.748  54.189  31.231  1.00 24.14           N
ATOM    303  CA  GLY A  20      91.197  53.702  32.516  1.00 26.30           C
ATOM    304  C   GLY A  20      92.378  52.786  32.323  1.00 23.74           C
ATOM    305  O   GLY A  20      92.980  52.747  31.254  1.00 25.50           O
ATOM    306  H   GLY A  20      90.386  53.579  30.745  1.00 28.96           H
ATOM    307  HA2 GLY A  20      91.462  54.445  33.080  1.00 31.56           H
ATOM    308  HA3 GLY A  20      90.484  53.211  32.953  1.00 31.56           H
ATOM    309  N   LEU A  21      92.731  52.070  33.384  1.00 25.43           N
ATOM    310  CA  LEU A  21      93.860  51.155  33.293  1.00 26.58           C
ATOM    311  C   LEU A  21      93.522  49.931  32.444  1.00 24.85           C
ATOM    312  O   LEU A  21      92.586  49.181  32.755  1.00 29.04           O
ATOM    313  CB  LEU A  21      94.327  50.738  34.693  1.00 25.99           C
ATOM    314  CG  LEU A  21      95.544  49.760  34.681  1.00 26.58           C
ATOM    315  CD1 LEU A  21      96.774  50.245  33.924  1.00 28.65           C
ATOM    316  CD2 LEU A  21      95.954  49.420  36.122  1.00 31.62           C
ATOM    317  H   LEU A  21      92.343  52.094  34.151  1.00 30.52           H
ATOM    318  HA  LEU A  21      94.598  51.615  32.862  1.00 31.90           H
ATOM    319  HB2 LEU A  21      94.589  51.532  35.185  1.00 31.19           H
ATOM    320  HB3 LEU A  21      93.594  50.295  35.148  1.00 31.19           H
ATOM    321  HG  LEU A  21      95.260  48.932  34.262  1.00 31.90           H
ATOM    322 HD11 LEU A  21      97.466  49.567  33.979  1.00 34.38           H
ATOM    323 HD12 LEU A  21      96.534  50.399  32.997  1.00 34.38           H
ATOM    324 HD13 LEU A  21      97.087  51.070  34.326  1.00 34.38           H
ATOM    325 HD21 LEU A  21      96.709  48.813  36.101  1.00 37.94           H
ATOM    326 HD22 LEU A  21      96.200  50.239  36.581  1.00 37.94           H
ATOM    327 HD23 LEU A  21      95.204  49.001  36.573  1.00 37.94           H
ATOM    328  N   SER A  22      94.289  49.732  31.364  1.00 23.85           N
ATOM    329  CA  SER A  22      94.148  48.574  30.502  1.00 27.39           C
ATOM    330  C   SER A  22      95.132  47.518  30.986  1.00 33.78           C
ATOM    331  O   SER A  22      96.334  47.776  31.049  1.00 27.53           O
ATOM    332  CB  SER A  22      94.440  48.919  29.043  1.00 26.27           C
ATOM    333  OG  SER A  22      93.614  49.950  28.561  1.00 26.92           O
ATOM    334  H   SER A  22      94.908  50.272  31.112  1.00 28.62           H
ATOM    335  HA  SER A  22      93.247  48.219  30.568  1.00 32.87           H
ATOM    336  HB2 SER A  22      95.364  49.202  28.970  1.00 31.52           H
ATOM    337  HB3 SER A  22      94.296  48.127  28.502  1.00 31.52           H
ATOM    338  HG  SER A  22      92.807  49.720  28.612  1.00 32.30           H
ATOM    339  N   THR A  23      94.631  46.341  31.314  1.00 29.19           N
ATOM    340  CA  THR A  23      95.473  45.250  31.796  1.00 30.28           C
ATOM    341  C   THR A  23      95.910  44.361  30.645  1.00 26.00           C
ATOM    342  O   THR A  23      95.284  44.322  29.566  1.00 31.32           O
ATOM    343  CB  THR A  23      94.728  44.395  32.830  1.00 34.86           C
ATOM    344  OG1 THR A  23      93.435  44.102  32.319  1.00 39.46           O
ATOM    345  CG2 THR A  23      94.593  45.119  34.123  1.00 38.47           C
ATOM    346  H   THR A  23      93.796  46.141  31.266  1.00 35.02           H
ATOM    347  HA  THR A  23      96.266  45.618  32.217  1.00 36.34           H
ATOM    348  HB  THR A  23      95.214  43.569  32.984  1.00 41.84           H
ATOM    349  HG1 THR A  23      93.008  43.634  32.869  1.00 47.35           H
ATOM    350 HG21 THR A  23      94.121  44.567  34.765  1.00 46.16           H
ATOM    351 HG22 THR A  23      95.471  45.333  34.476  1.00 46.16           H
ATOM    352 HG23 THR A  23      94.098  45.943  33.991  1.00 46.16           H
ATOM    353  N   VAL A  24      96.978  43.591  30.894  1.00 30.70           N
ATOM    354  CA  VAL A  24      97.506  42.712  29.848  1.00 30.60           C
ATOM    355  C   VAL A  24      96.460  41.691  29.404  1.00 30.25           C
ATOM    356  O   VAL A  24      96.474  41.240  28.254  1.00 29.83           O
ATOM    357  CB  VAL A  24      98.810  42.007  30.291  1.00 33.51           C
ATOM    358  CG1 VAL A  24      99.927  43.041  30.545  1.00 30.36           C
ATOM    359  CG2 VAL A  24      98.602  41.144  31.507  1.00 38.28           C
ATOM    360  H   VAL A  24      97.403  43.560  31.641  1.00 36.84           H
ATOM    361  HA  VAL A  24      97.722  43.257  29.075  1.00 36.71           H
ATOM    362  HB  VAL A  24      99.106  41.429  29.571  1.00 40.21           H
ATOM    363 HG11 VAL A  24     100.731  42.574  30.821  1.00 36.43           H
ATOM    364 HG12 VAL A  24     100.093  43.533  29.726  1.00 36.43           H
ATOM    365 HG13 VAL A  24      99.640  43.649  31.245  1.00 36.43           H
ATOM    366 HG21 VAL A  24      99.444  40.725  31.744  1.00 45.93           H
ATOM    367 HG22 VAL A  24      98.290  41.700  32.238  1.00 45.93           H
ATOM    368 HG23 VAL A  24      97.940  40.464  31.302  1.00 45.93           H
ATOM    369  N   ASP A  25      95.549  41.311  30.287  1.00 29.81           N
ATOM    370  CA  ASP A  25      94.507  40.358  29.922  1.00 38.08           C
ATOM    371  C   ASP A  25      93.400  40.951  29.050  1.00 43.28           C
ATOM    372  O   ASP A  25      92.621  40.194  28.475  1.00 38.51           O
ATOM    373  CB  ASP A  25      93.908  39.760  31.198  1.00 45.25           C
ATOM    374  CG  ASP A  25      93.166  40.790  32.022  1.00 49.23           C
ATOM    375  OD1 ASP A  25      91.922  40.689  32.129  1.00 53.60           O
ATOM    376  OD2 ASP A  25      93.822  41.723  32.531  1.00 57.37           O1-
ATOM    377  H   ASP A  25      95.511  41.586  31.101  1.00 35.77           H
ATOM    378  HA  ASP A  25      94.914  39.634  29.423  1.00 45.70           H
ATOM    379  HB2 ASP A  25      93.282  39.060  30.956  1.00 54.30           H
ATOM    380  HB3 ASP A  25      94.622  39.395  31.743  1.00 54.30           H
ATOM    381  N   CYS A  26      93.294  42.265  28.885  1.00 42.56           N
ATOM    382  CA  CYS A  26      92.157  42.772  28.116  1.00 38.04           C
ATOM    383  C   CYS A  26      92.534  42.909  26.652  1.00 40.62           C
ATOM    384  O   CYS A  26      93.103  43.921  26.232  1.00 36.91           O
ATOM    385  CB  CYS A  26      91.648  44.096  28.657  1.00 39.17           C
ATOM    386  SG  CYS A  26      89.916  44.403  28.017  1.00 41.90           S
ATOM    387  H   CYS A  26      93.835  42.859  29.190  1.00 51.07           H
ATOM    388  HA  CYS A  26      91.432  42.131  28.175  1.00 45.65           H
ATOM    389  HB2 CYS A  26      91.620  44.063  29.626  1.00 47.01           H
ATOM    390  HB3 CYS A  26      92.223  44.816  28.355  1.00 47.01           H
ATOM    391  N   ILE A  27      92.149  41.914  25.861  1.00 36.49           N
ATOM    392  CA  ILE A  27      92.166  42.033  24.413  1.00 40.55           C
ATOM    393  C   ILE A  27      90.734  41.817  23.952  1.00 34.60           C
ATOM    394  O   ILE A  27      89.969  41.123  24.642  1.00 31.76           O
ATOM    395  CB  ILE A  27      93.125  41.025  23.762  1.00 46.16           C
ATOM    396  CG1 ILE A  27      92.865  39.627  24.343  1.00 41.24           C
ATOM    397  CG2 ILE A  27      94.580  41.485  23.962  1.00 40.87           C
ATOM    398  CD1 ILE A  27      93.661  38.526  23.687  1.00 49.30           C
ATOM    399  H   ILE A  27      91.870  41.151  26.145  1.00 43.79           H
ATOM    400  HA  ILE A  27      92.441  42.928  24.162  1.00 48.66           H
ATOM    401  HB  ILE A  27      92.942  40.999  22.810  1.00 55.39           H
ATOM    402 HG12 ILE A  27      93.093  39.635  25.286  1.00 49.48           H
ATOM    403 HG13 ILE A  27      91.925  39.416  24.236  1.00 49.48           H
ATOM    404 HG21 ILE A  27      95.174  40.841  23.548  1.00 49.04           H
ATOM    405 HG22 ILE A  27      94.694  42.356  23.550  1.00 49.04           H
ATOM    406 HG23 ILE A  27      94.764  41.542  24.913  1.00 49.04           H
ATOM    407 HD11 ILE A  27      93.439  37.682  24.110  1.00 59.16           H
ATOM    408 HD12 ILE A  27      93.436  38.493  22.744  1.00 59.16           H
ATOM    409 HD13 ILE A  27      94.607  38.712  23.796  1.00 59.16           H
ATOM    410  N   PRO A  28      90.354  42.366  22.795  1.00 38.53           N
ATOM    411  CA  PRO A  28      88.966  42.253  22.326  1.00 39.49           C
ATOM    412  C   PRO A  28      88.408  40.860  22.371  1.00 39.15           C
ATOM    413  O   PRO A  28      87.226  40.694  22.696  1.00 34.30           O
ATOM    414  CB  PRO A  28      89.070  42.760  20.877  1.00 45.28           C
ATOM    415  CG  PRO A  28      90.143  43.743  20.931  1.00 39.46           C
ATOM    416  CD  PRO A  28      91.161  43.210  21.892  1.00 42.65           C
ATOM    417  HA  PRO A  28      88.390  42.846  22.833  1.00 47.39           H
ATOM    418  HB2 PRO A  28      89.301  42.027  20.286  1.00 54.34           H
ATOM    419  HB3 PRO A  28      88.234  43.173  20.610  1.00 54.34           H
ATOM    420  HG2 PRO A  28      90.532  43.846  20.048  1.00 47.35           H
ATOM    421  HG3 PRO A  28      89.790  44.590  21.247  1.00 47.35           H
ATOM    422  HD2 PRO A  28      91.820  42.673  21.425  1.00 51.18           H
ATOM    423  HD3 PRO A  28      91.575  43.935  22.386  1.00 51.18           H
ATOM    424  N   SER A  29      89.210  39.847  22.036  1.00 43.00           N
ATOM    425  CA  SER A  29      88.677  38.499  21.971  1.00 39.18           C
ATOM    426  C   SER A  29      88.355  37.950  23.345  1.00 36.99           C
ATOM    427  O   SER A  29      87.557  37.022  23.447  1.00 37.90           O
ATOM    428  CB  SER A  29      89.650  37.555  21.248  1.00 41.43           C
ATOM    429  OG  SER A  29      90.948  37.624  21.779  1.00 43.05           O
ATOM    430  H   SER A  29      90.046  39.917  21.848  1.00 51.60           H
ATOM    431  HA  SER A  29      87.852  38.517  21.462  1.00 47.02           H
ATOM    432  HB2 SER A  29      89.325  36.645  21.336  1.00 49.72           H
ATOM    433  HB3 SER A  29      89.683  37.801  20.310  1.00 49.72           H
ATOM    434  HG  SER A  29      91.456  37.099  21.365  1.00 51.66           H
ATOM    435  N   ASN A  30      88.916  38.507  24.406  1.00 32.64           N
ATOM    436  CA  ASN A  30      88.545  38.072  25.744  1.00 30.39           C
ATOM    437  C   ASN A  30      87.356  38.849  26.304  1.00 29.95           C
ATOM    438  O   ASN A  30      86.887  38.516  27.387  1.00 31.23           O
ATOM    439  CB  ASN A  30      89.731  38.190  26.712  1.00 35.49           C
ATOM    440  CG  ASN A  30      90.791  37.138  26.473  1.00 49.40           C
ATOM    441  OD1 ASN A  30      90.507  36.039  26.003  1.00 51.20           O
ATOM    442  ND2 ASN A  30      92.025  37.477  26.795  1.00 49.82           N
ATOM    443  H   ASN A  30      89.506  39.132  24.381  1.00 39.16           H
ATOM    444  HA  ASN A  30      88.291  37.136  25.705  1.00 36.47           H
ATOM    445  HB2 ASN A  30      90.143  39.061  26.602  1.00 42.59           H
ATOM    446  HB3 ASN A  30      89.407  38.088  27.621  1.00 42.59           H
ATOM    447 HD21 ASN A  30      92.668  36.917  26.680  1.00 59.78           H
ATOM    448 HD22 ASN A  30      92.186  38.256  27.120  1.00 59.78           H
ATOM    449  N   VAL A  31      86.843  39.858  25.596  1.00 26.21           N
ATOM    450  CA  VAL A  31      85.722  40.647  26.104  1.00 21.76           C
ATOM    451  C   VAL A  31      84.407  39.889  25.920  1.00 26.12           C
ATOM    452  O   VAL A  31      84.109  39.361  24.848  1.00 24.96           O
ATOM    453  CB  VAL A  31      85.665  42.020  25.422  1.00 23.38           C
ATOM    454  CG1 VAL A  31      84.335  42.722  25.792  1.00 23.88           C
ATOM    455  CG2 VAL A  31      86.889  42.856  25.842  1.00 23.21           C
ATOM    456  H   VAL A  31      87.126  40.104  24.822  1.00 31.45           H
ATOM    457  HA  VAL A  31      85.849  40.793  27.055  1.00 26.11           H
ATOM    458  HB  VAL A  31      85.692  41.903  24.460  1.00 28.06           H
ATOM    459 HG11 VAL A  31      84.304  43.589  25.359  1.00 28.65           H
ATOM    460 HG12 VAL A  31      83.594  42.173  25.489  1.00 28.65           H
ATOM    461 HG13 VAL A  31      84.293  42.831  26.755  1.00 28.65           H
ATOM    462 HG21 VAL A  31      86.845  43.721  25.407  1.00 27.85           H
ATOM    463 HG22 VAL A  31      86.878  42.969  26.806  1.00 27.85           H
ATOM    464 HG23 VAL A  31      87.697  42.390  25.573  1.00 27.85           H
ATOM    465  N   ASN A  32      83.609  39.864  26.968  1.00 24.53           N
ATOM    466  CA  ASN A  32      82.339  39.135  27.036  1.00 23.86           C
ATOM    467  C   ASN A  32      81.203  40.153  26.966  1.00 21.71           C
ATOM    468  O   ASN A  32      81.077  40.998  27.866  1.00 25.50           O
ATOM    469  CB  ASN A  32      82.306  38.342  28.348  1.00 27.60           C
ATOM    470  CG  ASN A  32      81.003  37.563  28.577  1.00 33.04           C
ATOM    471  OD1 ASN A  32      80.010  37.762  27.892  1.00 28.73           O
ATOM    472  ND2 ASN A  32      81.019  36.682  29.581  1.00 38.17           N
ATOM    473  H   ASN A  32      83.787  40.283  27.698  1.00 29.44           H
ATOM    474  HA  ASN A  32      82.264  38.521  26.289  1.00 28.63           H
ATOM    475  HB2 ASN A  32      83.036  37.703  28.344  1.00 33.12           H
ATOM    476  HB3 ASN A  32      82.415  38.960  29.088  1.00 33.12           H
ATOM    477 HD21 ASN A  32      80.317  36.217  29.756  1.00 45.81           H
ATOM    478 HD22 ASN A  32      81.731  36.580  30.052  1.00 45.81           H
ATOM    479  N   LEU A  33      80.380  40.081  25.904  1.00 22.10           N
ATOM    480  CA  LEU A  33      79.296  41.037  25.692  1.00 25.12           C
ATOM    481  C   LEU A  33      77.920  40.477  26.074  1.00 23.52           C
ATOM    482  O   LEU A  33      76.900  41.023  25.649  1.00 22.69           O
ATOM    483  CB  LEU A  33      79.306  41.529  24.240  1.00 23.48           C
ATOM    484  CG  LEU A  33      80.521  42.329  23.775  1.00 25.84           C
ATOM    485  CD1 LEU A  33      80.374  42.804  22.340  1.00 28.56           C
ATOM    486  CD2 LEU A  33      80.743  43.514  24.693  1.00 26.90           C
ATOM    487  H   LEU A  33      80.435  39.479  25.292  1.00 26.52           H
ATOM    488  HA  LEU A  33      79.458  41.808  26.258  1.00 30.14           H
ATOM    489  HB2 LEU A  33      79.237  40.754  23.661  1.00 28.18           H
ATOM    490  HB3 LEU A  33      78.528  42.093  24.110  1.00 28.18           H
ATOM    491  HG  LEU A  33      81.307  41.763  23.823  1.00 31.01           H
ATOM    492 HD11 LEU A  33      81.167  43.304  22.091  1.00 34.27           H
ATOM    493 HD12 LEU A  33      80.275  42.032  21.761  1.00 34.27           H
ATOM    494 HD13 LEU A  33      79.590  43.370  22.274  1.00 34.27           H
ATOM    495 HD21 LEU A  33      81.516  44.011  24.384  1.00 32.28           H
ATOM    496 HD22 LEU A  33      79.955  44.080  24.673  1.00 32.28           H
ATOM    497 HD23 LEU A  33      80.895  43.190  25.594  1.00 32.28           H
ATOM    498  N   SER A  34      77.878  39.403  26.867  1.00 21.98           N
ATOM    499  CA  SER A  34      76.615  38.892  27.389  1.00 23.46           C
ATOM    500  C   SER A  34      75.880  39.979  28.169  1.00 21.57           C
ATOM    501  O   SER A  34      76.493  40.825  28.809  1.00 22.36           O
ATOM    502  CB  SER A  34      76.878  37.677  28.300  1.00 24.88           C
ATOM    503  OG  SER A  34      75.664  37.201  28.920  1.00 31.97           O
ATOM    504  H   SER A  34      78.569  38.955  27.115  1.00 26.37           H
ATOM    505  HA  SER A  34      76.052  38.608  26.653  1.00 28.15           H
ATOM    506  HB2 SER A  34      77.259  36.962  27.767  1.00 29.85           H
ATOM    507  HB3 SER A  34      77.503  37.937  28.996  1.00 29.85           H
ATOM    508  HG  SER A  34      75.322  37.809  29.388  1.00 38.37           H
ATOM    509  N   THR A  35      74.548  39.949  28.132  1.00 21.55           N
ATOM    510  CA  THR A  35      73.801  40.948  28.879  1.00 18.67           C
ATOM    511  C   THR A  35      72.386  40.436  29.151  1.00 20.10           C
ATOM    512  O   THR A  35      71.816  39.698  28.323  1.00 22.53           O
ATOM    513  CB  THR A  35      73.811  42.295  28.108  1.00 22.15           C
ATOM    514  OG1 THR A  35      73.564  43.390  28.991  1.00 22.84           O
ATOM    515  CG2 THR A  35      72.819  42.304  26.967  1.00 22.19           C
ATOM    516  H   THR A  35      74.070  39.381  27.697  1.00 25.86           H
ATOM    517  HA  THR A  35      74.235  41.092  29.735  1.00 22.40           H
ATOM    518  HB  THR A  35      74.693  42.413  27.720  1.00 26.59           H
ATOM    519  HG1 THR A  35      73.572  44.112  28.562  1.00 27.41           H
ATOM    520 HG21 THR A  35      72.851  43.158  26.507  1.00 26.63           H
ATOM    521 HG22 THR A  35      73.031  41.598  26.337  1.00 26.63           H
ATOM    522 HG23 THR A  35      71.921  42.163  27.307  1.00 26.63           H
ATOM    523  N   PRO A  36      71.794  40.793  30.291  1.00 18.95           N
ATOM    524  CA  PRO A  36      70.435  40.315  30.598  1.00 20.02           C
ATOM    525  C   PRO A  36      69.366  41.037  29.793  1.00 20.51           C
ATOM    526  O   PRO A  36      69.424  42.246  29.573  1.00 22.41           O
ATOM    527  CB  PRO A  36      70.280  40.629  32.091  1.00 19.13           C
ATOM    528  CG  PRO A  36      71.115  41.883  32.276  1.00 16.97           C
ATOM    529  CD  PRO A  36      72.331  41.651  31.376  1.00 19.26           C
ATOM    530  HA  PRO A  36      70.365  39.358  30.455  1.00 24.03           H
ATOM    531  HB2 PRO A  36      69.348  40.797  32.300  1.00 22.95           H
ATOM    532  HB3 PRO A  36      70.630  39.896  32.622  1.00 22.95           H
ATOM    533  HG2 PRO A  36      70.613  42.660  31.986  1.00 20.36           H
ATOM    534  HG3 PRO A  36      71.383  41.968  33.204  1.00 20.36           H
ATOM    535  HD2 PRO A  36      72.651  42.492  31.015  1.00 23.11           H
ATOM    536  HD3 PRO A  36      73.028  41.184  31.863  1.00 23.11           H
ATOM    537  N   LEU A  37      68.376  40.273  29.370  1.00 20.19           N
ATOM    538  CA  LEU A  37      67.205  40.813  28.706  1.00 23.56           C
ATOM    539  C   LEU A  37      66.032  41.059  29.643  1.00 24.11           C
ATOM    540  O   LEU A  37      65.303  42.026  29.439  1.00 21.85           O
ATOM    541  CB  LEU A  37      66.754  39.870  27.588  1.00 23.97           C
ATOM    542  CG  LEU A  37      65.662  40.394  26.629  1.00 21.34           C
ATOM    543  CD1 LEU A  37      66.272  41.511  25.801  1.00 21.45           C
ATOM    544  CD2 LEU A  37      65.091  39.306  25.777  1.00 23.29           C
ATOM    545  H   LEU A  37      68.359  39.418  29.458  1.00 24.23           H
ATOM    546  HA  LEU A  37      67.441  41.661  28.300  1.00 28.27           H
ATOM    547  HB2 LEU A  37      67.529  39.651  27.047  1.00 28.77           H
ATOM    548  HB3 LEU A  37      66.411  39.060  27.996  1.00 28.77           H
ATOM    549  HG  LEU A  37      64.939  40.773  27.153  1.00 25.61           H
ATOM    550 HD11 LEU A  37      65.600  41.854  25.191  1.00 25.74           H
ATOM    551 HD12 LEU A  37      66.571  42.216  26.395  1.00 25.74           H
ATOM    552 HD13 LEU A  37      67.024  41.157  25.301  1.00 25.74           H
ATOM    553 HD21 LEU A  37      64.413  39.684  25.195  1.00 27.95           H
ATOM    554 HD22 LEU A  37      65.802  38.915  25.246  1.00 27.95           H
ATOM    555 HD23 LEU A  37      64.696  38.631  26.350  1.00 27.95           H
ATOM    556  N   VAL A  38      65.822  40.233  30.672  1.00 21.02           N
ATOM    557  CA  VAL A  38      64.605  40.325  31.470  1.00 20.18           C
ATOM    558  C   VAL A  38      64.935  40.336  32.949  1.00 22.33           C
ATOM    559  O   VAL A  38      65.980  39.833  33.386  1.00 23.39           O
ATOM    560  CB  VAL A  38      63.612  39.186  31.158  1.00 20.51           C
ATOM    561  CG1 VAL A  38      63.101  39.307  29.724  1.00 25.14           C
ATOM    562  CG2 VAL A  38      64.242  37.815  31.402  1.00 24.13           C
ATOM    563  H   VAL A  38      66.366  39.616  30.923  1.00 25.23           H
ATOM    564  HA  VAL A  38      64.164  41.163  31.262  1.00 24.21           H
ATOM    565  HB  VAL A  38      62.848  39.269  31.750  1.00 24.61           H
ATOM    566 HG11 VAL A  38      62.479  38.583  29.549  1.00 30.16           H
ATOM    567 HG12 VAL A  38      62.654  40.161  29.620  1.00 30.16           H
ATOM    568 HG13 VAL A  38      63.854  39.251  29.116  1.00 30.16           H
ATOM    569 HG21 VAL A  38      63.590  37.127  31.196  1.00 28.96           H
ATOM    570 HG22 VAL A  38      65.018  37.718  30.829  1.00 28.96           H
ATOM    571 HG23 VAL A  38      64.508  37.751  32.333  1.00 28.96           H
ATOM    572  N   LYS A  39      63.995  40.890  33.729  1.00 20.26           N
ATOM    573  CA  LYS A  39      64.263  41.230  35.112  1.00 20.66           C
ATOM    574  C   LYS A  39      64.498  39.970  35.949  1.00 21.45           C
ATOM    575  O   LYS A  39      63.986  38.892  35.641  1.00 23.15           O
ATOM    576  CB  LYS A  39      63.121  42.034  35.729  1.00 22.49           C
ATOM    577  CG  LYS A  39      61.810  41.266  35.817  1.00 23.88           C
ATOM    578  CD  LYS A  39      60.730  42.072  36.538  1.00 26.90           C
ATOM    579  CE  LYS A  39      59.384  41.314  36.544  1.00 26.21           C
ATOM    580  NZ  LYS A  39      58.403  42.035  37.335  1.00 30.00           N1+
ATOM    581  H   LYS A  39      63.196  41.075  33.470  1.00 24.32           H
ATOM    582  HA  LYS A  39      65.067  41.772  35.153  1.00 24.79           H
ATOM    583  HB2 LYS A  39      63.372  42.295  36.629  1.00 26.98           H
ATOM    584  HB3 LYS A  39      62.966  42.824  35.188  1.00 26.98           H
ATOM    585  HG2 LYS A  39      61.495  41.069  34.921  1.00 28.66           H
ATOM    586  HG3 LYS A  39      61.955  40.443  36.310  1.00 28.66           H
ATOM    587  HD2 LYS A  39      61.000  42.222  37.457  1.00 32.28           H
ATOM    588  HD3 LYS A  39      60.602  42.918  36.081  1.00 32.28           H
ATOM    589  HE2 LYS A  39      59.051  41.236  35.637  1.00 31.46           H
ATOM    590  HE3 LYS A  39      59.509  40.435  36.936  1.00 31.46           H
ATOM    591  HZ1 LYS A  39      57.630  41.595  37.336  1.00 36.00           H
ATOM    592  HZ2 LYS A  39      58.690  42.118  38.174  1.00 36.00           H
ATOM    593  HZ3 LYS A  39      58.273  42.846  36.992  1.00 36.00           H
ATOM    594  N   PHE A  40      65.263  40.150  37.025  1.00 21.33           N
ATOM    595  CA  PHE A  40      65.610  39.099  37.984  1.00 21.00           C
ATOM    596  C   PHE A  40      65.886  39.754  39.333  1.00 26.35           C
ATOM    597  O   PHE A  40      65.999  40.985  39.439  1.00 27.64           O
ATOM    598  CB  PHE A  40      66.832  38.287  37.496  1.00 20.70           C
ATOM    599  CG  PHE A  40      68.048  39.128  37.212  1.00 22.17           C
ATOM    600  CD1 PHE A  40      68.225  39.718  35.958  1.00 21.35           C
ATOM    601  CD2 PHE A  40      68.997  39.391  38.214  1.00 21.74           C
ATOM    602  CE1 PHE A  40      69.352  40.525  35.715  1.00 21.14           C
ATOM    603  CE2 PHE A  40      70.122  40.172  37.966  1.00 22.21           C
ATOM    604  CZ  PHE A  40      70.292  40.754  36.716  1.00 24.96           C
ATOM    605  H   PHE A  40      65.610  40.910  37.230  1.00 25.60           H
ATOM    606  HA  PHE A  40      64.860  38.493  38.085  1.00 25.21           H
ATOM    607  HB2 PHE A  40      67.071  37.641  38.179  1.00 24.84           H
ATOM    608  HB3 PHE A  40      66.593  37.825  36.677  1.00 24.84           H
ATOM    609  HD1 PHE A  40      67.602  39.572  35.283  1.00 25.62           H
ATOM    610  HD2 PHE A  40      68.889  39.005  39.053  1.00 26.09           H
ATOM    611  HE1 PHE A  40      69.472  40.906  34.875  1.00 25.37           H
ATOM    612  HE2 PHE A  40      70.741  40.327  38.642  1.00 26.66           H
ATOM    613  HZ  PHE A  40      71.037  41.283  36.544  1.00 29.95           H
ATOM    614  N   GLN A  41      65.982  38.920  40.371  1.00 23.41           N
ATOM    615  CA  GLN A  41      66.263  39.341  41.742  1.00 24.88           C
ATOM    616  C   GLN A  41      67.744  39.331  42.018  1.00 22.52           C
ATOM    617  O   GLN A  41      68.513  38.600  41.383  1.00 25.97           O
ATOM    618  CB  GLN A  41      65.628  38.406  42.804  1.00 26.79           C
ATOM    619  CG  GLN A  41      64.153  38.366  42.823  1.00 36.44           C
ATOM    620  CD  GLN A  41      63.561  39.703  43.225  1.00 38.15           C
ATOM    621  OE1 GLN A  41      62.841  40.294  42.447  1.00 46.16           O
ATOM    622  NE2 GLN A  41      63.860  40.183  44.459  1.00 53.49           N
ATOM    623  H   GLN A  41      65.884  38.069  40.298  1.00 28.09           H
ATOM    624  HA  GLN A  41      65.928  40.240  41.882  1.00 29.85           H
ATOM    625  HB2 GLN A  41      65.941  37.503  42.642  1.00 32.15           H
ATOM    626  HB3 GLN A  41      65.921  38.697  43.681  1.00 32.15           H
ATOM    627  HG2 GLN A  41      63.828  38.144  41.936  1.00 43.73           H
ATOM    628  HG3 GLN A  41      63.860  37.699  43.463  1.00 43.73           H
ATOM    629 HE21 GLN A  41      64.369  39.731  44.984  1.00 64.19           H
ATOM    630 HE22 GLN A  41      63.539  40.938  44.715  1.00 64.19           H
ATOM    631  N   LYS A  42      68.124  40.098  43.040  1.00 21.20           N
ATOM    632  CA  LYS A  42      69.509  40.146  43.492  1.00 25.35           C
ATOM    633  C   LYS A  42      70.075  38.743  43.680  1.00 24.89           C
ATOM    634  O   LYS A  42      69.469  37.884  44.342  1.00 22.99           O
ATOM    635  CB  LYS A  42      69.598  40.936  44.794  1.00 31.56           C
ATOM    636  CG  LYS A  42      71.016  41.063  45.341  1.00 29.32           C
ATOM    637  CD  LYS A  42      71.001  41.875  46.640  1.00 37.36           C
ATOM    638  CE  LYS A  42      72.404  42.002  47.202  1.00 43.41           C
ATOM    639  NZ  LYS A  42      72.446  43.036  48.277  1.00 54.58           N1+
ATOM    640  H   LYS A  42      67.593  40.603  43.489  1.00 25.44           H
ATOM    641  HA  LYS A  42      70.045  40.602  42.825  1.00 30.42           H
ATOM    642  HB2 LYS A  42      69.259  41.832  44.640  1.00 37.87           H
ATOM    643  HB3 LYS A  42      69.059  40.492  45.467  1.00 37.87           H
ATOM    644  HG2 LYS A  42      71.371  40.180  45.533  1.00 35.18           H
ATOM    645  HG3 LYS A  42      71.574  41.522  44.695  1.00 35.18           H
ATOM    646  HD2 LYS A  42      70.661  42.765  46.460  1.00 44.83           H
ATOM    647  HD3 LYS A  42      70.447  41.426  47.296  1.00 44.83           H
ATOM    648  HE2 LYS A  42      72.678  41.153  47.582  1.00 52.09           H
ATOM    649  HE3 LYS A  42      73.013  42.269  46.495  1.00 52.09           H
ATOM    650  HZ1 LYS A  42      73.272  43.104  48.601  1.00 65.49           H
ATOM    651  HZ2 LYS A  42      72.198  43.825  47.949  1.00 65.49           H
ATOM    652  HZ3 LYS A  42      71.893  42.811  48.937  1.00 65.49           H
ATOM    653  N   GLY A  43      71.243  38.518  43.076  1.00 25.75           N
ATOM    654  CA  GLY A  43      71.922  37.246  43.143  1.00 26.56           C
ATOM    655  C   GLY A  43      71.559  36.293  42.043  1.00 24.40           C
ATOM    656  O   GLY A  43      72.237  35.280  41.869  1.00 23.53           O
ATOM    657  H   GLY A  43      71.664  39.107  42.613  1.00 30.89           H
ATOM    658  HA2 GLY A  43      72.879  37.397  43.108  1.00 31.87           H
ATOM    659  HA3 GLY A  43      71.714  36.821  43.990  1.00 31.87           H
ATOM    660  N   GLN A  44      70.479  36.550  41.330  1.00 22.04           N
ATOM    661  CA  GLN A  44      70.073  35.643  40.270  1.00 21.42           C
ATOM    662  C   GLN A  44      70.778  36.015  38.977  1.00 22.84           C
ATOM    663  O   GLN A  44      71.444  37.035  38.890  1.00 23.91           O
ATOM    664  CB  GLN A  44      68.567  35.690  40.070  1.00 25.24           C
ATOM    665  CG  GLN A  44      67.777  35.313  41.321  1.00 23.90           C
ATOM    666  CD  GLN A  44      66.284  35.349  41.065  1.00 30.57           C
ATOM    667  OE1 GLN A  44      65.805  36.058  40.161  1.00 23.57           O
ATOM    668  NE2 GLN A  44      65.532  34.577  41.850  1.00 25.09           N
ATOM    669  H   GLN A  44      69.968  37.233  41.436  1.00 26.45           H
ATOM    670  HA  GLN A  44      70.323  34.736  40.506  1.00 25.70           H
ATOM    671  HB2 GLN A  44      68.312  36.592  39.817  1.00 30.29           H
ATOM    672  HB3 GLN A  44      68.324  35.069  39.366  1.00 30.29           H
ATOM    673  HG2 GLN A  44      68.018  34.413  41.592  1.00 28.68           H
ATOM    674  HG3 GLN A  44      67.979  35.943  42.030  1.00 28.68           H
ATOM    675 HE21 GLN A  44      65.901  34.096  42.460  1.00 30.11           H
ATOM    676 HE22 GLN A  44      64.678  34.561  41.746  1.00 30.11           H
ATOM    677  N   GLN A  45      70.602  35.171  37.984  1.00 24.26           N
ATOM    678  CA  GLN A  45      70.861  35.470  36.579  1.00 27.94           C
ATOM    679  C   GLN A  45      69.532  35.695  35.877  1.00 26.49           C
ATOM    680  O   GLN A  45      68.514  35.114  36.254  1.00 25.34           O
ATOM    681  CB  GLN A  45      71.604  34.309  35.891  1.00 30.81           C
ATOM    682  CG  GLN A  45      73.007  34.087  36.407  1.00 37.52           C
ATOM    683  CD  GLN A  45      73.850  35.315  36.213  1.00 39.17           C
ATOM    684  OE1 GLN A  45      73.921  35.849  35.101  1.00 43.63           O
ATOM    685  NE2 GLN A  45      74.438  35.828  37.307  1.00 38.03           N
ATOM    686  H   GLN A  45      70.315  34.369  38.101  1.00 29.11           H
ATOM    687  HA  GLN A  45      71.397  36.275  36.505  1.00 33.53           H
ATOM    688  HB2 GLN A  45      71.103  33.491  36.033  1.00 36.97           H
ATOM    689  HB3 GLN A  45      71.664  34.497  34.941  1.00 36.97           H
ATOM    690  HG2 GLN A  45      72.973  33.886  37.356  1.00 45.03           H
ATOM    691  HG3 GLN A  45      73.417  33.354  35.921  1.00 45.03           H
ATOM    692 HE21 GLN A  45      74.323  35.454  38.073  1.00 45.63           H
ATOM    693 HE22 GLN A  45      74.929  36.531  37.241  1.00 45.63           H
ATOM    694  N   SER A  46      69.543  36.537  34.841  1.00 22.73           N
ATOM    695  CA  SER A  46      68.370  36.646  33.982  1.00 21.54           C
ATOM    696  C   SER A  46      68.036  35.321  33.314  1.00 23.18           C
ATOM    697  O   SER A  46      68.929  34.570  32.890  1.00 22.24           O
ATOM    698  CB  SER A  46      68.576  37.694  32.880  1.00 21.60           C
ATOM    699  OG  SER A  46      67.373  37.846  32.163  1.00 22.26           O
ATOM    700  H   SER A  46      70.202  37.043  34.621  1.00 27.27           H
ATOM    701  HA  SER A  46      67.607  36.915  34.517  1.00 25.85           H
ATOM    702  HB2 SER A  46      68.820  38.542  33.283  1.00 25.93           H
ATOM    703  HB3 SER A  46      69.274  37.394  32.276  1.00 25.93           H
ATOM    704  HG  SER A  46      66.761  38.099  32.680  1.00 26.71           H
ATOM    705  N   GLU A  47      66.731  35.054  33.169  1.00 24.55           N
ATOM    706  CA  GLU A  47      66.317  33.860  32.429  1.00 25.72           C
ATOM    707  C   GLU A  47      66.699  33.933  30.969  1.00 29.66           C
ATOM    708  O   GLU A  47      66.782  32.899  30.315  1.00 27.49           O
ATOM    709  CB  GLU A  47      64.804  33.643  32.541  1.00 26.56           C
ATOM    710  CG  GLU A  47      64.367  33.238  33.935  1.00 34.36           C
ATOM    711  CD  GLU A  47      62.876  33.392  34.097  1.00 45.46           C
ATOM    712  OE1 GLU A  47      62.149  32.501  33.614  1.00 45.01           O
ATOM    713  OE2 GLU A  47      62.447  34.438  34.647  1.00 41.30           O1-
ATOM    714  H   GLU A  47      66.088  35.533  33.479  1.00 29.46           H
ATOM    715  HA  GLU A  47      66.757  33.086  32.813  1.00 30.86           H
ATOM    716  HB2 GLU A  47      64.349  34.469  32.313  1.00 31.87           H
ATOM    717  HB3 GLU A  47      64.540  32.939  31.928  1.00 31.87           H
ATOM    718  HG2 GLU A  47      64.597  32.308  34.087  1.00 41.23           H
ATOM    719  HG3 GLU A  47      64.806  33.806  34.588  1.00 41.23           H
ATOM    720  N   ILE A  48      66.904  35.123  30.421  1.00 24.78           N
ATOM    721  CA  ILE A  48      67.314  35.264  29.029  1.00 24.70           C
ATOM    722  C   ILE A  48      68.486  36.227  28.976  1.00 25.31           C
ATOM    723  O   ILE A  48      68.371  37.372  29.422  1.00 24.99           O
ATOM    724  CB  ILE A  48      66.168  35.771  28.129  1.00 24.13           C
ATOM    725  CG1 ILE A  48      64.926  34.870  28.196  1.00 34.14           C
ATOM    726  CG2 ILE A  48      66.691  35.940  26.698  1.00 24.25           C
ATOM    727  CD1 ILE A  48      63.656  35.535  27.589  1.00 35.72           C
ATOM    728  H   ILE A  48      66.813  35.870  30.836  1.00 29.74           H
ATOM    729  HA  ILE A  48      67.609  34.404  28.692  1.00 29.64           H
ATOM    730  HB  ILE A  48      65.910  36.649  28.451  1.00 28.96           H
ATOM    731 HG12 ILE A  48      65.101  34.055  27.701  1.00 40.97           H
ATOM    732 HG13 ILE A  48      64.739  34.660  29.124  1.00 40.97           H
ATOM    733 HG21 ILE A  48      65.969  36.259  26.134  1.00 29.09           H
ATOM    734 HG22 ILE A  48      67.418  36.583  26.702  1.00 29.09           H
ATOM    735 HG23 ILE A  48      67.009  35.082  26.376  1.00 29.09           H
ATOM    736 HD11 ILE A  48      62.911  34.918  27.662  1.00 42.87           H
ATOM    737 HD12 ILE A  48      63.461  36.349  28.080  1.00 42.87           H
ATOM    738 HD13 ILE A  48      63.824  35.743  26.657  1.00 42.87           H
ATOM    739  N   ASN A  49      69.608  35.767  28.439  1.00 24.47           N
ATOM    740  CA  ASN A  49      70.794  36.589  28.282  1.00 23.23           C
ATOM    741  C   ASN A  49      71.123  36.643  26.800  1.00 26.08           C
ATOM    742  O   ASN A  49      71.288  35.603  26.149  1.00 25.48           O
ATOM    743  CB  ASN A  49      71.963  36.037  29.104  1.00 24.26           C
ATOM    744  CG  ASN A  49      71.723  36.173  30.612  1.00 28.96           C
ATOM    745  OD1 ASN A  49      71.884  37.252  31.214  1.00 22.88           O
ATOM    746  ND2 ASN A  49      71.266  35.094  31.208  1.00 30.03           N
ATOM    747  H   ASN A  49      69.708  34.963  28.152  1.00 29.36           H
ATOM    748  HA  ASN A  49      70.604  37.490  28.586  1.00 27.88           H
ATOM    749  HB2 ASN A  49      72.080  35.096  28.899  1.00 29.11           H
ATOM    750  HB3 ASN A  49      72.769  36.530  28.881  1.00 29.11           H
ATOM    751 HD21 ASN A  49      71.110  35.103  32.053  1.00 36.03           H
ATOM    752 HD22 ASN A  49      71.123  34.379  30.752  1.00 36.03           H
ATOM    753  N   LEU A  50      71.171  37.850  26.261  1.00 22.54           N
ATOM    754  CA  LEU A  50      71.738  38.053  24.936  1.00 23.20           C
ATOM    755  C   LEU A  50      73.235  37.756  24.974  1.00 22.25           C
ATOM    756  O   LEU A  50      73.901  37.934  26.001  1.00 22.29           O
ATOM    757  CB  LEU A  50      71.505  39.488  24.481  1.00 19.05           C
ATOM    758  CG  LEU A  50      70.093  40.068  24.542  1.00 22.19           C
ATOM    759  CD1 LEU A  50      70.127  41.561  24.056  1.00 25.47           C
ATOM    760  CD2 LEU A  50      69.084  39.216  23.729  1.00 27.62           C
ATOM    761  H   LEU A  50      70.883  38.567  26.638  1.00 27.05           H
ATOM    762  HA  LEU A  50      71.316  37.452  24.302  1.00 27.84           H
ATOM    763  HB2 LEU A  50      72.065  40.063  25.025  1.00 22.87           H
ATOM    764  HB3 LEU A  50      71.793  39.554  23.557  1.00 22.87           H
ATOM    765  HG  LEU A  50      69.799  40.068  25.466  1.00 26.63           H
ATOM    766 HD11 LEU A  50      69.229  41.926  24.096  1.00 30.56           H
ATOM    767 HD12 LEU A  50      70.717  42.068  24.636  1.00 30.56           H
ATOM    768 HD13 LEU A  50      70.456  41.588  23.144  1.00 30.56           H
ATOM    769 HD21 LEU A  50      68.205  39.620  23.796  1.00 33.15           H
ATOM    770 HD22 LEU A  50      69.367  39.190  22.802  1.00 33.15           H
ATOM    771 HD23 LEU A  50      69.064  38.318  24.095  1.00 33.15           H
ATOM    772  N   LYS A  51      73.770  37.291  23.848  1.00 23.52           N
ATOM    773  CA  LYS A  51      75.206  37.101  23.747  1.00 24.45           C
ATOM    774  C   LYS A  51      75.901  38.334  23.192  1.00 24.69           C
ATOM    775  O   LYS A  51      77.102  38.504  23.397  1.00 23.61           O
ATOM    776  CB  LYS A  51      75.525  35.864  22.880  1.00 28.89           C
ATOM    777  CG  LYS A  51      75.076  34.554  23.554  1.00 28.65           C
ATOM    778  CD  LYS A  51      75.424  33.323  22.729  1.00 32.59           C
ATOM    779  CE  LYS A  51      74.895  32.035  23.382  1.00 33.99           C
ATOM    780  NZ  LYS A  51      75.286  30.848  22.521  1.00 41.36           N1+
ATOM    781  H   LYS A  51      73.329  37.082  23.140  1.00 28.22           H
ATOM    782  HA  LYS A  51      75.561  36.939  24.635  1.00 29.34           H
ATOM    783  HB2 LYS A  51      75.062  35.942  22.031  1.00 34.67           H
ATOM    784  HB3 LYS A  51      76.483  35.816  22.734  1.00 34.67           H
ATOM    785  HG2 LYS A  51      75.517  34.473  24.414  1.00 34.39           H
ATOM    786  HG3 LYS A  51      74.114  34.573  23.673  1.00 34.39           H
ATOM    787  HD2 LYS A  51      75.024  33.404  21.849  1.00 39.10           H
ATOM    788  HD3 LYS A  51      76.388  33.251  22.654  1.00 39.10           H
ATOM    789  HE2 LYS A  51      75.290  31.926  24.261  1.00 40.78           H
ATOM    790  HE3 LYS A  51      73.927  32.071  23.442  1.00 40.78           H
ATOM    791  HZ1 LYS A  51      74.985  30.094  22.888  1.00 49.63           H
ATOM    792  HZ2 LYS A  51      74.935  30.933  21.708  1.00 49.63           H
ATOM    793  HZ3 LYS A  51      76.172  30.802  22.451  1.00 49.63           H
ATOM    794  N   ILE A  52      75.160  39.214  22.527  1.00 22.81           N
ATOM    795  CA  ILE A  52      75.646  40.546  22.203  1.00 21.59           C
ATOM    796  C   ILE A  52      74.521  41.531  22.533  1.00 22.59           C
ATOM    797  O   ILE A  52      73.332  41.177  22.455  1.00 25.12           O
ATOM    798  CB  ILE A  52      76.079  40.673  20.724  1.00 21.28           C
ATOM    799  CG1 ILE A  52      74.892  40.360  19.781  1.00 23.04           C
ATOM    800  CG2 ILE A  52      77.314  39.785  20.414  1.00 24.66           C
ATOM    801  CD1 ILE A  52      75.131  40.789  18.315  1.00 30.61           C
ATOM    802  H   ILE A  52      74.361  39.060  22.249  1.00 27.38           H
ATOM    803  HA  ILE A  52      76.410  40.755  22.764  1.00 25.91           H
ATOM    804  HB  ILE A  52      76.338  41.596  20.573  1.00 25.54           H
ATOM    805 HG12 ILE A  52      74.732  39.403  19.788  1.00 27.65           H
ATOM    806 HG13 ILE A  52      74.105  40.827  20.103  1.00 27.65           H
ATOM    807 HG21 ILE A  52      77.553  39.892  19.480  1.00 29.59           H
ATOM    808 HG22 ILE A  52      78.052  40.061  20.979  1.00 29.59           H
ATOM    809 HG23 ILE A  52      77.088  38.858  20.594  1.00 29.59           H
ATOM    810 HD11 ILE A  52      74.348  40.562  17.788  1.00 36.73           H
ATOM    811 HD12 ILE A  52      75.281  41.747  18.287  1.00 36.73           H
ATOM    812 HD13 ILE A  52      75.908  40.322  17.972  1.00 36.73           H
ATOM    813  N   PRO A  53      74.835  42.754  22.876  1.00 21.16           N
ATOM    814  CA  PRO A  53      73.813  43.656  23.446  1.00 20.45           C
ATOM    815  C   PRO A  53      73.030  44.450  22.391  1.00 22.82           C
ATOM    816  O   PRO A  53      72.697  45.612  22.630  1.00 22.83           O
ATOM    817  CB  PRO A  53      74.657  44.594  24.309  1.00 20.82           C
ATOM    818  CG  PRO A  53      75.913  44.741  23.503  1.00 26.01           C
ATOM    819  CD  PRO A  53      76.191  43.300  23.067  1.00 25.59           C
ATOM    820  HA  PRO A  53      73.196  43.162  24.008  1.00 24.54           H
ATOM    821  HB2 PRO A  53      74.206  45.446  24.414  1.00 24.98           H
ATOM    822  HB3 PRO A  53      74.838  44.183  25.169  1.00 24.98           H
ATOM    823  HG2 PRO A  53      75.754  45.316  22.738  1.00 31.22           H
ATOM    824  HG3 PRO A  53      76.630  45.084  24.060  1.00 31.22           H
ATOM    825  HD2 PRO A  53      76.684  43.287  22.232  1.00 30.71           H
ATOM    826  HD3 PRO A  53      76.658  42.817  23.767  1.00 30.71           H
ATOM    827  N   LEU A  54      72.768  43.863  21.229  1.00 21.42           N
ATOM    828  CA  LEU A  54      72.070  44.549  20.145  1.00 22.38           C
ATOM    829  C   LEU A  54      70.763  43.858  19.834  1.00 22.50           C
ATOM    830  O   LEU A  54      70.725  42.631  19.668  1.00 21.47           O
ATOM    831  CB  LEU A  54      72.901  44.597  18.856  1.00 22.96           C
ATOM    832  CG  LEU A  54      74.327  45.124  18.973  1.00 22.93           C
ATOM    833  CD1 LEU A  54      75.019  45.109  17.621  1.00 29.97           C
ATOM    834  CD2 LEU A  54      74.384  46.534  19.560  1.00 25.49           C
ATOM    835  H   LEU A  54      72.989  43.054  21.039  1.00 25.70           H
ATOM    836  HA  LEU A  54      71.876  45.460  20.415  1.00 26.85           H
ATOM    837  HB2 LEU A  54      72.956  43.697  18.499  1.00 27.55           H
ATOM    838  HB3 LEU A  54      72.438  45.165  18.220  1.00 27.55           H
ATOM    839  HG  LEU A  54      74.826  44.539  19.565  1.00 27.52           H
ATOM    840 HD11 LEU A  54      75.922  45.448  17.726  1.00 35.97           H
ATOM    841 HD12 LEU A  54      75.043  44.199  17.289  1.00 35.97           H
ATOM    842 HD13 LEU A  54      74.523  45.673  17.007  1.00 35.97           H
ATOM    843 HD21 LEU A  54      75.311  46.817  19.611  1.00 30.59           H
ATOM    844 HD22 LEU A  54      73.886  47.135  18.985  1.00 30.59           H
ATOM    845 HD23 LEU A  54      73.992  46.523  20.447  1.00 30.59           H
ATOM    846  N   VAL A  55      69.706  44.660  19.705  1.00 21.12           N
ATOM    847  CA  VAL A  55      68.404  44.156  19.316  1.00 21.61           C
ATOM    848  C   VAL A  55      67.879  45.065  18.206  1.00 21.84           C
ATOM    849  O   VAL A  55      68.139  46.273  18.173  1.00 22.24           O
ATOM    850  CB  VAL A  55      67.403  44.033  20.507  1.00 23.31           C
ATOM    851  CG1 VAL A  55      68.093  43.376  21.729  1.00 23.40           C
ATOM    852  CG2 VAL A  55      66.815  45.327  20.899  1.00 27.03           C
ATOM    853  H   VAL A  55      69.724  45.509  19.839  1.00 25.34           H
ATOM    854  HA  VAL A  55      68.517  43.269  18.939  1.00 25.94           H
ATOM    855  HB  VAL A  55      66.674  43.452  20.237  1.00 27.97           H
ATOM    856 HG11 VAL A  55      67.453  43.310  22.455  1.00 28.08           H
ATOM    857 HG12 VAL A  55      68.403  42.492  21.479  1.00 28.08           H
ATOM    858 HG13 VAL A  55      68.845  43.926  21.999  1.00 28.08           H
ATOM    859 HG21 VAL A  55      66.205  45.185  21.640  1.00 32.44           H
ATOM    860 HG22 VAL A  55      67.527  45.929  21.168  1.00 32.44           H
ATOM    861 HG23 VAL A  55      66.336  45.699  20.142  1.00 32.44           H
ATOM    862  N   SER A  56      67.133  44.479  17.295  1.00 22.45           N
ATOM    863  CA  SER A  56      66.666  45.233  16.132  1.00 19.48           C
ATOM    864  C   SER A  56      65.272  45.763  16.401  1.00 20.62           C
ATOM    865  O   SER A  56      64.473  45.149  17.117  1.00 24.61           O
ATOM    866  CB  SER A  56      66.712  44.372  14.859  1.00 23.13           C
ATOM    867  OG  SER A  56      65.861  43.240  14.930  1.00 23.49           O
ATOM    868  H   SER A  56      66.880  43.657  17.317  1.00 26.94           H
ATOM    869  HA  SER A  56      67.251  45.994  15.996  1.00 23.37           H
ATOM    870  HB2 SER A  56      66.438  44.918  14.105  1.00 27.76           H
ATOM    871  HB3 SER A  56      67.623  44.067  14.725  1.00 27.76           H
ATOM    872  HG  SER A  56      65.065  43.485  15.040  1.00 28.18           H
ATOM    873  N   ALA A  57      65.032  46.966  15.876  1.00 22.80           N
ATOM    874  CA  ALA A  57      63.871  47.786  16.188  1.00 20.60           C
ATOM    875  C   ALA A  57      62.571  47.134  15.733  1.00 24.75           C
ATOM    876  O   ALA A  57      62.545  46.282  14.839  1.00 24.82           O
ATOM    877  CB  ALA A  57      64.024  49.167  15.534  1.00 20.64           C
ATOM    878  H   ALA A  57      65.558  47.341  15.308  1.00 27.36           H
ATOM    879  HA  ALA A  57      63.823  47.913  17.149  1.00 24.72           H
ATOM    880  HB1 ALA A  57      63.246  49.705  15.748  1.00 24.76           H
ATOM    881  HB2 ALA A  57      64.826  49.591  15.878  1.00 24.76           H
ATOM    882  HB3 ALA A  57      64.095  49.054  14.573  1.00 24.76           H
ATOM    883  N   ILE A  58      61.490  47.522  16.402  1.00 22.16           N
ATOM    884  CA  ILE A  58      60.172  46.928  16.199  1.00 27.11           C
ATOM    885  C   ILE A  58      59.507  47.635  15.019  1.00 24.60           C
ATOM    886  O   ILE A  58      58.539  48.378  15.205  1.00 25.76           O
ATOM    887  CB  ILE A  58      59.300  47.036  17.470  1.00 27.36           C
ATOM    888  CG1 ILE A  58      60.082  46.584  18.706  1.00 26.52           C
ATOM    889  CG2 ILE A  58      58.022  46.194  17.320  1.00 26.62           C
ATOM    890  CD1 ILE A  58      59.300  46.515  19.986  1.00 23.83           C
ATOM    891  H   ILE A  58      61.495  48.145  16.996  1.00 26.59           H
ATOM    892  HA  ILE A  58      60.273  45.989  15.976  1.00 32.53           H
ATOM    893  HB  ILE A  58      59.045  47.965  17.590  1.00 32.83           H
ATOM    894 HG12 ILE A  58      60.436  45.697  18.535  1.00 31.82           H
ATOM    895 HG13 ILE A  58      60.815  47.203  18.847  1.00 31.82           H
ATOM    896 HG21 ILE A  58      57.492  46.278  18.128  1.00 31.95           H
ATOM    897 HG22 ILE A  58      57.517  46.520  16.558  1.00 31.95           H
ATOM    898 HG23 ILE A  58      58.270  45.267  17.182  1.00 31.95           H
ATOM    899 HD11 ILE A  58      59.887  46.219  20.698  1.00 28.60           H
ATOM    900 HD12 ILE A  58      58.949  47.396  20.189  1.00 28.60           H
ATOM    901 HD13 ILE A  58      58.570  45.885  19.875  1.00 28.60           H
ATOM    902  N   MET A  59      60.020  47.391  13.810  1.00 26.61           N
ATOM    903  CA  MET A  59      59.737  48.210  12.627  1.00 26.37           C
ATOM    904  C   MET A  59      59.526  47.337  11.387  1.00 24.88           C
ATOM    905  O   MET A  59      60.288  46.404  11.126  1.00 23.57           O
ATOM    906  CB  MET A  59      60.878  49.214  12.384  1.00 29.14           C
ATOM    907  CG  MET A  59      61.085  50.193  13.553  1.00 25.17           C
ATOM    908  SD  MET A  59      62.380  51.396  13.349  1.00 24.41           S
ATOM    909  CE  MET A  59      61.667  52.381  12.002  1.00 26.17           C
ATOM    910  H   MET A  59      60.552  46.735  13.645  1.00 31.93           H
ATOM    911  HA  MET A  59      58.927  48.719  12.790  1.00 31.65           H
ATOM    912  HB2 MET A  59      61.705  48.724  12.255  1.00 34.97           H
ATOM    913  HB3 MET A  59      60.674  49.735  11.591  1.00 34.97           H
ATOM    914  HG2 MET A  59      60.258  50.680  13.693  1.00 30.21           H
ATOM    915  HG3 MET A  59      61.293  49.678  14.348  1.00 30.21           H
ATOM    916  HE1 MET A  59      62.281  53.097  11.776  1.00 31.40           H
ATOM    917  HE2 MET A  59      61.528  51.808  11.231  1.00 31.40           H
ATOM    918  HE3 MET A  59      60.820  52.751  12.296  1.00 31.40           H
ATOM    919  N   GLN A  60      58.482  47.669  10.608  1.00 24.75           N
ATOM    920  CA  GLN A  60      58.242  47.010   9.318  1.00 26.37           C
ATOM    921  C   GLN A  60      59.491  46.986   8.453  1.00 27.96           C
ATOM    922  O   GLN A  60      59.750  46.013   7.732  1.00 26.86           O
ATOM    923  CB  GLN A  60      57.118  47.743   8.555  1.00 24.61           C
ATOM    924  CG  GLN A  60      55.829  47.867   9.271  1.00 30.73           C
ATOM    925  CD  GLN A  60      54.818  48.690   8.472  1.00 37.44           C
ATOM    926  OE1 GLN A  60      55.182  49.458   7.588  1.00 31.54           O
ATOM    927  NE2 GLN A  60      53.550  48.555   8.813  1.00 33.50           N
ATOM    928  H   GLN A  60      57.901  48.271  10.806  1.00 29.70           H
ATOM    929  HA  GLN A  60      57.960  46.095   9.472  1.00 31.65           H
ATOM    930  HB2 GLN A  60      57.424  48.641   8.349  1.00 29.54           H
ATOM    931  HB3 GLN A  60      56.946  47.264   7.729  1.00 29.54           H
ATOM    932  HG2 GLN A  60      55.457  46.983   9.414  1.00 36.88           H
ATOM    933  HG3 GLN A  60      55.977  48.310  10.121  1.00 36.88           H
ATOM    934 HE21 GLN A  60      53.332  48.025   9.455  1.00 40.21           H
ATOM    935 HE22 GLN A  60      52.943  48.996   8.394  1.00 40.21           H
ATOM    936  N   SER A  61      60.262  48.058   8.480  1.00 24.81           N
ATOM    937  CA  SER A  61      61.414  48.167   7.610  1.00 27.81           C
ATOM    938  C   SER A  61      62.696  47.585   8.225  1.00 33.20           C
ATOM    939  O   SER A  61      63.766  47.720   7.623  1.00 31.38           O
ATOM    940  CB  SER A  61      61.609  49.629   7.200  1.00 31.65           C
ATOM    941  OG  SER A  61      61.945  50.465   8.285  1.00 32.49           O
ATOM    942  H   SER A  61      60.139  48.737   8.994  1.00 29.77           H
ATOM    943  HA  SER A  61      61.231  47.664   6.801  1.00 33.38           H
ATOM    944  HB2 SER A  61      62.322  49.673   6.544  1.00 37.98           H
ATOM    945  HB3 SER A  61      60.783  49.952   6.806  1.00 37.98           H
ATOM    946  HG  SER A  61      62.662  50.205   8.637  1.00 38.98           H
ATOM    947  N   VAL A  62      62.605  46.880   9.355  1.00 25.94           N
ATOM    948  CA  VAL A  62      63.796  46.344  10.003  1.00 22.51           C
ATOM    949  C   VAL A  62      63.650  44.863  10.348  1.00 23.28           C
ATOM    950  O   VAL A  62      64.447  44.046   9.905  1.00 27.80           O
ATOM    951  CB  VAL A  62      64.107  47.177  11.259  1.00 24.24           C
ATOM    952  CG1 VAL A  62      65.353  46.659  11.976  1.00 24.96           C
ATOM    953  CG2 VAL A  62      64.282  48.624  10.912  1.00 25.26           C
ATOM    954  H   VAL A  62      61.869  46.702   9.761  1.00 31.13           H
ATOM    955  HA  VAL A  62      64.547  46.432   9.396  1.00 27.01           H
ATOM    956  HB  VAL A  62      63.361  47.107  11.874  1.00 29.09           H
ATOM    957 HG11 VAL A  62      65.517  47.207  12.759  1.00 29.96           H
ATOM    958 HG12 VAL A  62      65.204  45.738  12.241  1.00 29.96           H
ATOM    959 HG13 VAL A  62      66.109  46.711  11.371  1.00 29.96           H
ATOM    960 HG21 VAL A  62      64.476  49.121  11.721  1.00 30.31           H
ATOM    961 HG22 VAL A  62      65.016  48.711  10.284  1.00 30.31           H
ATOM    962 HG23 VAL A  62      63.462  48.953  10.510  1.00 30.31           H
ATOM    963  N   SER A  63      62.655  44.497  11.150  1.00 23.78           N
ATOM    964  CA  SER A  63      62.679  43.218  11.854  1.00 23.97           C
ATOM    965  C   SER A  63      61.617  42.280  11.264  1.00 27.37           C
ATOM    966  O   SER A  63      60.542  42.080  11.826  1.00 24.70           O
ATOM    967  CB  SER A  63      62.487  43.418  13.373  1.00 26.55           C
ATOM    968  OG  SER A  63      63.546  44.208  13.944  1.00 28.82           O
ATOM    969  H   SER A  63      61.955  44.971  11.305  1.00 28.53           H
ATOM    970  HA  SER A  63      63.546  42.805  11.718  1.00 28.76           H
ATOM    971  HB2 SER A  63      61.642  43.870  13.525  1.00 31.86           H
ATOM    972  HB3 SER A  63      62.477  42.549  13.805  1.00 31.86           H
ATOM    973  HG  SER A  63      63.421  44.304  14.769  1.00 34.58           H
ATOM    974  N   GLY A  64      61.951  41.703  10.114  1.00 25.94           N
ATOM    975  CA  GLY A  64      61.244  40.562   9.572  1.00 30.16           C
ATOM    976  C   GLY A  64      61.963  39.270   9.912  1.00 32.24           C
ATOM    977  O   GLY A  64      62.912  39.229  10.699  1.00 25.08           O
ATOM    978  H   GLY A  64      62.603  41.966   9.619  1.00 31.13           H
ATOM    979  HA2 GLY A  64      60.347  40.526   9.940  1.00 36.19           H
ATOM    980  HA3 GLY A  64      61.183  40.641   8.607  1.00 36.19           H
ATOM    981  N   GLU A  65      61.490  38.186   9.294  1.00 28.90           N
ATOM    982  CA  GLU A  65      61.939  36.845   9.672  1.00 26.87           C
ATOM    983  C   GLU A  65      63.416  36.653   9.363  1.00 32.36           C
ATOM    984  O   GLU A  65      64.157  36.034  10.136  1.00 28.08           O
ATOM    985  CB  GLU A  65      61.090  35.782   8.931  1.00 34.83           C
ATOM    986  CG  GLU A  65      60.926  36.088   7.414  1.00 46.72           C
ATOM    987  CD  GLU A  65      59.739  37.013   7.064  1.00 53.22           C
ATOM    988  OE1 GLU A  65      58.668  36.458   6.706  1.00 58.80           O
ATOM    989  OE2 GLU A  65      59.880  38.288   7.097  1.00 49.74           O1-
ATOM    990  H   GLU A  65      60.912  38.200   8.658  1.00 34.68           H
ATOM    991  HA  GLU A  65      61.811  36.722  10.626  1.00 32.24           H
ATOM    992  HB2 GLU A  65      61.521  34.917   9.017  1.00 41.79           H
ATOM    993  HB3 GLU A  65      60.205  35.752   9.327  1.00 41.79           H
ATOM    994  HG2 GLU A  65      61.736  36.518   7.096  1.00 56.07           H
ATOM    995  HG3 GLU A  65      60.794  35.251   6.942  1.00 56.07           H
ATOM    996  N   LYS A  66      63.870  37.190   8.243  1.00 29.43           N
ATOM    997  CA  LYS A  66      65.263  37.039   7.852  1.00 32.90           C
ATOM    998  C   LYS A  66      66.212  37.835   8.768  1.00 29.79           C
ATOM    999  O   LYS A  66      67.296  37.355   9.115  1.00 27.63           O
ATOM   1000  CB  LYS A  66      65.398  37.457   6.387  1.00 35.66           C
ATOM   1001  CG  LYS A  66      64.582  38.724   5.973  1.00 43.80           C
ATOM   1002  CD  LYS A  66      62.893  38.727   6.019  1.00 31.70           C
ATOM   1003  CE  LYS A  66      62.398  39.636   5.027  1.00 48.29           C
ATOM   1004  NZ  LYS A  66      63.000  39.379   3.638  1.00 37.61           N1+
ATOM   1005  H   LYS A  66      63.393  37.646   7.691  1.00 35.31           H
ATOM   1006  HA  LYS A  66      65.506  36.102   7.916  1.00 39.48           H
ATOM   1007  HB2 LYS A  66      66.332  37.640   6.204  1.00 42.80           H
ATOM   1008  HB3 LYS A  66      65.097  36.722   5.829  1.00 42.80           H
ATOM   1009  HG2 LYS A  66      64.870  39.450   6.548  1.00 52.56           H
ATOM   1010  HG3 LYS A  66      64.828  38.938   5.060  1.00 52.56           H
ATOM   1011  HD2 LYS A  66      62.558  37.839   5.823  1.00 38.04           H
ATOM   1012  HD3 LYS A  66      62.590  39.024   6.892  1.00 38.04           H
ATOM   1013  HE2 LYS A  66      61.435  39.537   4.960  1.00 57.94           H
ATOM   1014  HE3 LYS A  66      62.621  40.543   5.288  1.00 57.94           H
ATOM   1015  HZ1 LYS A  66      62.669  39.961   3.051  1.00 45.13           H
ATOM   1016  HZ2 LYS A  66      63.884  39.470   3.668  1.00 45.13           H
ATOM   1017  HZ3 LYS A  66      62.803  38.554   3.369  1.00 45.13           H
ATOM   1018  N   MET A  67      65.837  39.056   9.150  1.00 28.27           N
ATOM   1019  CA  MET A  67      66.619  39.807  10.130  1.00 25.67           C
ATOM   1020  C   MET A  67      66.728  39.029  11.437  1.00 25.33           C
ATOM   1021  O   MET A  67      67.814  38.895  12.011  1.00 22.99           O
ATOM   1022  CB  MET A  67      65.964  41.162  10.371  1.00 26.14           C
ATOM   1023  CG  MET A  67      66.655  42.035  11.408  1.00 23.27           C
ATOM   1024  SD  MET A  67      68.278  42.465  10.882  1.00 25.69           S
ATOM   1025  CE  MET A  67      67.950  43.476   9.430  1.00 27.94           C
ATOM   1026  H   MET A  67      65.141  39.468   8.860  1.00 33.92           H
ATOM   1027  HA  MET A  67      67.509  39.961   9.777  1.00 30.81           H
ATOM   1028  HB2 MET A  67      65.955  41.654   9.534  1.00 31.37           H
ATOM   1029  HB3 MET A  67      65.054  41.016  10.671  1.00 31.37           H
ATOM   1030  HG2 MET A  67      66.146  42.852  11.532  1.00 27.92           H
ATOM   1031  HG3 MET A  67      66.723  41.549  12.245  1.00 27.92           H
ATOM   1032  HE1 MET A  67      68.794  43.771   9.055  1.00 33.53           H
ATOM   1033  HE2 MET A  67      67.466  42.945   8.779  1.00 33.53           H
ATOM   1034  HE3 MET A  67      67.418  44.243   9.693  1.00 33.53           H
ATOM   1035  N   ALA A  68      65.600  38.484  11.897  1.00 26.71           N
ATOM   1036  CA  ALA A  68      65.560  37.792  13.168  1.00 26.66           C
ATOM   1037  C   ALA A  68      66.480  36.583  13.177  1.00 28.63           C
ATOM   1038  O   ALA A  68      67.139  36.316  14.185  1.00 27.34           O
ATOM   1039  CB  ALA A  68      64.125  37.393  13.502  1.00 24.44           C
ATOM   1040  H   ALA A  68      64.846  38.507  11.484  1.00 32.05           H
ATOM   1041  HA  ALA A  68      65.865  38.398  13.861  1.00 31.99           H
ATOM   1042  HB1 ALA A  68      64.117  36.931  14.354  1.00 29.32           H
ATOM   1043  HB2 ALA A  68      63.580  38.193  13.553  1.00 29.32           H
ATOM   1044  HB3 ALA A  68      63.791  36.808  12.804  1.00 29.32           H
ATOM   1045  N   ILE A  69      66.506  35.810  12.094  1.00 27.54           N
ATOM   1046  CA  ILE A  69      67.427  34.675  12.022  1.00 27.28           C
ATOM   1047  C   ILE A  69      68.869  35.155  11.998  1.00 23.98           C
ATOM   1048  O   ILE A  69      69.739  34.619  12.697  1.00 28.34           O
ATOM   1049  CB  ILE A  69      67.101  33.813  10.784  1.00 30.92           C
ATOM   1050  CG1 ILE A  69      65.721  33.173  10.941  1.00 31.46           C
ATOM   1051  CG2 ILE A  69      68.169  32.742  10.551  1.00 30.98           C
ATOM   1052  CD1 ILE A  69      65.053  32.767   9.576  1.00 36.61           C
ATOM   1053  H   ILE A  69      66.012  35.918  11.398  1.00 33.04           H
ATOM   1054  HA  ILE A  69      67.309  34.123  12.811  1.00 32.73           H
ATOM   1055  HB  ILE A  69      67.080  34.393  10.008  1.00 37.11           H
ATOM   1056 HG12 ILE A  69      65.807  32.371  11.479  1.00 37.76           H
ATOM   1057 HG13 ILE A  69      65.132  33.804  11.383  1.00 37.76           H
ATOM   1058 HG21 ILE A  69      67.930  32.223   9.768  1.00 37.18           H
ATOM   1059 HG22 ILE A  69      69.026  33.176  10.412  1.00 37.18           H
ATOM   1060 HG23 ILE A  69      68.213  32.165  11.330  1.00 37.18           H
ATOM   1061 HD11 ILE A  69      64.186  32.371   9.754  1.00 43.94           H
ATOM   1062 HD12 ILE A  69      64.948  33.561   9.028  1.00 43.94           H
ATOM   1063 HD13 ILE A  69      65.624  32.126   9.124  1.00 43.94           H
ATOM   1064  N   ALA A  70      69.162  36.146  11.163  1.00 25.24           N
ATOM   1065  CA  ALA A  70      70.539  36.574  11.026  1.00 24.91           C
ATOM   1066  C   ALA A  70      71.071  37.169  12.325  1.00 24.68           C
ATOM   1067  O   ALA A  70      72.231  36.942  12.687  1.00 24.81           O
ATOM   1068  CB  ALA A  70      70.667  37.582   9.887  1.00 26.45           C
ATOM   1069  H   ALA A  70      68.596  36.573  10.677  1.00 30.29           H
ATOM   1070  HA  ALA A  70      71.087  35.805  10.806  1.00 29.89           H
ATOM   1071  HB1 ALA A  70      71.595  37.856   9.812  1.00 31.74           H
ATOM   1072  HB2 ALA A  70      70.378  37.163   9.062  1.00 31.74           H
ATOM   1073  HB3 ALA A  70      70.109  38.350  10.082  1.00 31.74           H
ATOM   1074  N   LEU A  71      70.243  37.945  13.037  1.00 25.13           N
ATOM   1075  CA  LEU A  71      70.721  38.580  14.257  1.00 20.62           C
ATOM   1076  C   LEU A  71      70.844  37.556  15.386  1.00 22.52           C
ATOM   1077  O   LEU A  71      71.834  37.564  16.121  1.00 24.86           O
ATOM   1078  CB  LEU A  71      69.789  39.714  14.656  1.00 23.52           C
ATOM   1079  CG  LEU A  71      70.192  40.510  15.926  1.00 22.33           C
ATOM   1080  CD1 LEU A  71      71.616  40.951  15.884  1.00 24.05           C
ATOM   1081  CD2 LEU A  71      69.251  41.738  16.008  1.00 22.77           C
ATOM   1082  H   LEU A  71      69.423  38.111  12.838  1.00 30.16           H
ATOM   1083  HA  LEU A  71      71.600  38.956  14.095  1.00 24.74           H
ATOM   1084  HB2 LEU A  71      69.744  40.345  13.921  1.00 28.23           H
ATOM   1085  HB3 LEU A  71      68.907  39.342  14.816  1.00 28.23           H
ATOM   1086  HG  LEU A  71      70.058  39.961  16.714  1.00 26.79           H
ATOM   1087 HD11 LEU A  71      71.817  41.442  16.696  1.00 28.86           H
ATOM   1088 HD12 LEU A  71      72.186  40.169  15.820  1.00 28.86           H
ATOM   1089 HD13 LEU A  71      71.746  41.522  15.111  1.00 28.86           H
ATOM   1090 HD21 LEU A  71      69.479  42.258  16.794  1.00 27.33           H
ATOM   1091 HD22 LEU A  71      69.366  42.277  15.209  1.00 27.33           H
ATOM   1092 HD23 LEU A  71      68.334  41.429  16.069  1.00 27.33           H
ATOM   1093  N   ALA A  72      69.889  36.620  15.490  1.00 25.22           N
ATOM   1094  CA  ALA A  72      70.006  35.556  16.491  1.00 27.09           C
ATOM   1095  C   ALA A  72      71.260  34.723  16.262  1.00 28.45           C
ATOM   1096  O   ALA A  72      71.911  34.285  17.222  1.00 27.84           O
ATOM   1097  CB  ALA A  72      68.755  34.673  16.492  1.00 26.88           C
ATOM   1098  H   ALA A  72      69.180  36.580  15.004  1.00 30.27           H
ATOM   1099  HA  ALA A  72      70.079  35.963  17.368  1.00 32.50           H
ATOM   1100  HB1 ALA A  72      68.859  33.979  17.161  1.00 32.25           H
ATOM   1101  HB2 ALA A  72      67.982  35.221  16.700  1.00 32.25           H
ATOM   1102  HB3 ALA A  72      68.650  34.273  15.614  1.00 32.25           H
ATOM   1103  N   ARG A  73      71.612  34.474  15.001  1.00 27.79           N
ATOM   1104  CA  ARG A  73      72.837  33.731  14.717  1.00 28.69           C
ATOM   1105  C   ARG A  73      74.078  34.426  15.268  1.00 31.65           C
ATOM   1106  O   ARG A  73      75.067  33.754  15.577  1.00 28.78           O
ATOM   1107  CB  ARG A  73      73.005  33.526  13.212  1.00 33.54           C
ATOM   1108  CG  ARG A  73      72.063  32.496  12.632  1.00 33.04           C
ATOM   1109  CD  ARG A  73      72.260  32.406  11.101  1.00 34.45           C
ATOM   1110  NE  ARG A  73      71.562  31.240  10.551  1.00 34.98           N
ATOM   1111  CZ  ARG A  73      71.231  31.100   9.268  1.00 45.72           C
ATOM   1112  NH1 ARG A  73      71.515  32.060   8.387  1.00 44.61           N
ATOM   1113  NH2 ARG A  73      70.617  29.999   8.865  1.00 46.07           N1+
ATOM   1114  H   ARG A  73      71.169  34.718  14.306  1.00 33.35           H
ATOM   1115  HA  ARG A  73      72.776  32.857  15.132  1.00 34.43           H
ATOM   1116  HB2 ARG A  73      72.838  34.368  12.761  1.00 40.24           H
ATOM   1117  HB3 ARG A  73      73.912  33.231  13.036  1.00 40.24           H
ATOM   1118  HG2 ARG A  73      72.252  31.627  13.019  1.00 39.65           H
ATOM   1119  HG3 ARG A  73      71.146  32.757  12.810  1.00 39.65           H
ATOM   1120  HD2 ARG A  73      71.900  33.204  10.683  1.00 41.33           H
ATOM   1121  HD3 ARG A  73      73.206  32.318  10.903  1.00 41.33           H
ATOM   1122  HE  ARG A  73      71.351  30.605  11.092  1.00 41.98           H
ATOM   1123 HH11 ARG A  73      71.918  32.774   8.645  1.00 53.53           H
ATOM   1124 HH12 ARG A  73      71.296  31.964   7.561  1.00 53.53           H
ATOM   1125 HH21 ARG A  73      70.429  29.380   9.432  1.00 55.28           H
ATOM   1126 HH22 ARG A  73      70.395  29.908   8.040  1.00 55.28           H
ATOM   1127  N   GLU A  74      74.068  35.754  15.371  1.00 28.32           N
ATOM   1128  CA  GLU A  74      75.202  36.471  15.933  1.00 25.40           C
ATOM   1129  C   GLU A  74      75.076  36.727  17.446  1.00 25.93           C
ATOM   1130  O   GLU A  74      75.975  37.323  18.032  1.00 26.12           O
ATOM   1131  CB  GLU A  74      75.391  37.798  15.192  1.00 33.13           C
ATOM   1132  CG  GLU A  74      75.544  37.666  13.670  1.00 32.04           C
ATOM   1133  CD  GLU A  74      76.620  36.675  13.207  1.00 36.96           C
ATOM   1134  OE1 GLU A  74      77.765  36.751  13.682  1.00 43.86           O
ATOM   1135  OE2 GLU A  74      76.299  35.807  12.355  1.00 42.86           O1-
ATOM   1136  H   GLU A  74      73.417  36.258  15.123  1.00 33.99           H
ATOM   1137  HA  GLU A  74      76.002  35.940  15.792  1.00 30.48           H
ATOM   1138  HB2 GLU A  74      74.620  38.361  15.361  1.00 39.75           H
ATOM   1139  HB3 GLU A  74      76.191  38.231  15.530  1.00 39.75           H
ATOM   1140  HG2 GLU A  74      74.697  37.372  13.299  1.00 38.45           H
ATOM   1141  HG3 GLU A  74      75.773  38.536  13.306  1.00 38.45           H
ATOM   1142  N   GLY A  75      73.996  36.293  18.087  1.00 26.96           N
ATOM   1143  CA  GLY A  75      73.846  36.425  19.525  1.00 25.29           C
ATOM   1144  C   GLY A  75      72.871  37.489  19.988  1.00 25.10           C
ATOM   1145  O   GLY A  75      72.687  37.620  21.198  1.00 22.22           O
ATOM   1146  H   GLY A  75      73.328  35.912  17.702  1.00 32.35           H
ATOM   1147  HA2 GLY A  75      73.551  35.575  19.887  1.00 30.35           H
ATOM   1148  HA3 GLY A  75      74.712  36.628  19.912  1.00 30.35           H
ATOM   1149  N   GLY A  76      72.249  38.254  19.076  1.00 25.06           N
ATOM   1150  CA  GLY A  76      71.256  39.247  19.425  1.00 24.63           C
ATOM   1151  C   GLY A  76      69.843  38.722  19.230  1.00 23.52           C
ATOM   1152  O   GLY A  76      69.619  37.538  18.972  1.00 23.78           O
ATOM   1153  H   GLY A  76      72.398  38.204  18.231  1.00 30.07           H
ATOM   1154  HA2 GLY A  76      71.366  39.504  20.354  1.00 29.56           H
ATOM   1155  HA3 GLY A  76      71.374  40.034  18.870  1.00 29.56           H
ATOM   1156  N   ILE A  77      68.869  39.626  19.344  1.00 23.69           N
ATOM   1157  CA  ILE A  77      67.470  39.234  19.151  1.00 21.02           C
ATOM   1158  C   ILE A  77      66.744  40.312  18.359  1.00 22.59           C
ATOM   1159  O   ILE A  77      67.024  41.512  18.500  1.00 21.97           O
ATOM   1160  CB  ILE A  77      66.765  38.915  20.484  1.00 23.03           C
ATOM   1161  CG1 ILE A  77      65.561  38.008  20.234  1.00 21.02           C
ATOM   1162  CG2 ILE A  77      66.404  40.187  21.288  1.00 22.66           C
ATOM   1163  CD1 ILE A  77      64.826  37.537  21.515  1.00 22.53           C
ATOM   1164  H   ILE A  77      68.986  40.457  19.530  1.00 28.43           H
ATOM   1165  HA  ILE A  77      67.453  38.425  18.617  1.00 25.22           H
ATOM   1166  HB  ILE A  77      67.393  38.410  21.023  1.00 27.63           H
ATOM   1167 HG12 ILE A  77      64.920  38.488  19.687  1.00 25.22           H
ATOM   1168 HG13 ILE A  77      65.863  37.216  19.762  1.00 25.22           H
ATOM   1169 HG21 ILE A  77      65.965  39.925  22.113  1.00 27.19           H
ATOM   1170 HG22 ILE A  77      67.218  40.675  21.487  1.00 27.19           H
ATOM   1171 HG23 ILE A  77      65.809  40.738  20.757  1.00 27.19           H
ATOM   1172 HD11 ILE A  77      64.081  36.970  21.260  1.00 27.04           H
ATOM   1173 HD12 ILE A  77      65.446  37.040  22.070  1.00 27.04           H
ATOM   1174 HD13 ILE A  77      64.501  38.314  21.995  1.00 27.04           H
ATOM   1175  N   SER A  78      65.803  39.879  17.517  1.00 22.66           N
ATOM   1176  CA  SER A  78      64.922  40.801  16.807  1.00 22.10           C
ATOM   1177  C   SER A  78      63.533  40.783  17.433  1.00 21.45           C
ATOM   1178  O   SER A  78      63.066  39.735  17.878  1.00 24.13           O
ATOM   1179  CB  SER A  78      64.779  40.428  15.329  1.00 23.51           C
ATOM   1180  OG  SER A  78      66.001  40.532  14.634  1.00 25.29           O
ATOM   1181  H   SER A  78      65.655  39.050  17.340  1.00 27.19           H
ATOM   1182  HA  SER A  78      65.277  41.702  16.867  1.00 26.52           H
ATOM   1183  HB2 SER A  78      64.463  39.513  15.268  1.00 28.21           H
ATOM   1184  HB3 SER A  78      64.135  41.025  14.918  1.00 28.21           H
ATOM   1185  HG  SER A  78      66.288  41.321  14.674  1.00 30.35           H
ATOM   1186  N   PHE A  79      62.875  41.935  17.437  1.00 23.99           N
ATOM   1187  CA  PHE A  79      61.468  42.042  17.817  1.00 24.68           C
ATOM   1188  C   PHE A  79      60.633  42.204  16.546  1.00 24.35           C
ATOM   1189  O   PHE A  79      60.479  43.317  16.031  1.00 25.25           O
ATOM   1190  CB  PHE A  79      61.264  43.207  18.787  1.00 22.19           C
ATOM   1191  CG  PHE A  79      61.794  42.926  20.158  1.00 21.45           C
ATOM   1192  CD1 PHE A  79      63.147  43.106  20.445  1.00 25.04           C
ATOM   1193  CD2 PHE A  79      60.966  42.380  21.133  1.00 25.12           C
ATOM   1194  CE1 PHE A  79      63.653  42.805  21.704  1.00 27.31           C
ATOM   1195  CE2 PHE A  79      61.467  42.085  22.380  1.00 26.16           C
ATOM   1196  CZ  PHE A  79      62.830  42.283  22.654  1.00 23.75           C
ATOM   1197  H   PHE A  79      63.229  42.688  17.219  1.00 28.79           H
ATOM   1198  HA  PHE A  79      61.192  41.225  18.261  1.00 29.62           H
ATOM   1199  HB2 PHE A  79      61.724  43.988  18.442  1.00 26.62           H
ATOM   1200  HB3 PHE A  79      60.314  43.389  18.865  1.00 26.62           H
ATOM   1201  HD1 PHE A  79      63.712  43.453  19.793  1.00 30.05           H
ATOM   1202  HD2 PHE A  79      60.066  42.239  20.951  1.00 30.14           H
ATOM   1203  HE1 PHE A  79      64.553  42.943  21.891  1.00 32.77           H
ATOM   1204  HE2 PHE A  79      60.908  41.733  23.034  1.00 31.39           H
ATOM   1205  HZ  PHE A  79      63.164  42.091  23.500  1.00 28.51           H
ATOM   1206  N   ILE A  80      60.024  41.107  16.089  1.00 25.11           N
ATOM   1207  CA  ILE A  80      59.202  41.137  14.870  1.00 26.37           C
ATOM   1208  C   ILE A  80      58.131  42.220  15.000  1.00 24.22           C
ATOM   1209  O   ILE A  80      57.402  42.286  16.003  1.00 23.74           O
ATOM   1210  CB  ILE A  80      58.545  39.759  14.599  1.00 25.73           C
ATOM   1211  CG1 ILE A  80      59.571  38.626  14.467  1.00 26.52           C
ATOM   1212  CG2 ILE A  80      57.612  39.804  13.325  1.00 31.08           C
ATOM   1213  CD1 ILE A  80      60.453  38.692  13.310  1.00 30.77           C
ATOM   1214  H   ILE A  80      60.069  40.334  16.464  1.00 30.13           H
ATOM   1215  HA  ILE A  80      59.766  41.357  14.111  1.00 31.64           H
ATOM   1216  HB  ILE A  80      57.983  39.553  15.362  1.00 30.88           H
ATOM   1217 HG12 ILE A  80      60.133  38.630  15.258  1.00 31.83           H
ATOM   1218 HG13 ILE A  80      59.091  37.785  14.417  1.00 31.83           H
ATOM   1219 HG21 ILE A  80      57.220  38.927  13.190  1.00 37.30           H
ATOM   1220 HG22 ILE A  80      56.912  40.460  13.471  1.00 37.30           H
ATOM   1221 HG23 ILE A  80      58.144  40.053  12.553  1.00 37.30           H
ATOM   1222 HD11 ILE A  80      61.055  37.931  13.329  1.00 36.92           H
ATOM   1223 HD12 ILE A  80      59.915  38.669  12.503  1.00 36.92           H
ATOM   1224 HD13 ILE A  80      60.960  39.517  13.347  1.00 36.92           H
ATOM   1225  N   PHE A  81      57.993  43.034  13.954  1.00 23.86           N
ATOM   1226  CA  PHE A  81      57.097  44.182  14.027  1.00 24.70           C
ATOM   1227  C   PHE A  81      55.650  43.742  14.205  1.00 27.03           C
ATOM   1228  O   PHE A  81      55.222  42.720  13.669  1.00 26.71           O
ATOM   1229  CB  PHE A  81      57.259  45.097  12.797  1.00 28.55           C
ATOM   1230  CG  PHE A  81      56.946  44.465  11.472  1.00 26.11           C
ATOM   1231  CD1 PHE A  81      57.888  43.699  10.818  1.00 24.33           C
ATOM   1232  CD2 PHE A  81      55.711  44.692  10.852  1.00 28.48           C
ATOM   1233  CE1 PHE A  81      57.617  43.129   9.577  1.00 30.50           C
ATOM   1234  CE2 PHE A  81      55.435  44.134   9.589  1.00 28.92           C
ATOM   1235  CZ  PHE A  81      56.387  43.346   8.965  1.00 34.43           C
ATOM   1236  H   PHE A  81      58.402  42.945  13.203  1.00 28.63           H
ATOM   1237  HA  PHE A  81      57.337  44.704  14.808  1.00 29.64           H
ATOM   1238  HB2 PHE A  81      56.669  45.859  12.903  1.00 34.26           H
ATOM   1239  HB3 PHE A  81      58.179  45.403  12.763  1.00 34.26           H
ATOM   1240  HD1 PHE A  81      58.713  43.547  11.220  1.00 29.20           H
ATOM   1241  HD2 PHE A  81      55.072  45.220  11.273  1.00 34.17           H
ATOM   1242  HE1 PHE A  81      58.260  42.606   9.155  1.00 36.60           H
ATOM   1243  HE2 PHE A  81      54.608  44.275   9.188  1.00 34.70           H
ATOM   1244  HZ  PHE A  81      56.206  42.967   8.135  1.00 41.32           H
ATOM   1245  N   GLY A  82      54.909  44.518  14.995  1.00 27.08           N
ATOM   1246  CA  GLY A  82      53.518  44.280  15.302  1.00 31.29           C
ATOM   1247  C   GLY A  82      52.544  45.110  14.497  1.00 32.53           C
ATOM   1248  O   GLY A  82      51.334  44.937  14.657  1.00 28.38           O
ATOM   1249  H   GLY A  82      55.217  45.223  15.379  1.00 32.49           H
ATOM   1250  HA2 GLY A  82      53.316  43.344  15.145  1.00 37.54           H
ATOM   1251  HA3 GLY A  82      53.367  44.467  16.242  1.00 37.54           H
ATOM   1252  N   SER A  83      53.034  45.986  13.625  1.00 30.85           N
ATOM   1253  CA  SER A  83      52.179  46.798  12.748  1.00 30.94           C
ATOM   1254  C   SER A  83      51.850  46.011  11.473  1.00 35.70           C
ATOM   1255  O   SER A  83      52.219  46.359  10.352  1.00 31.16           O
ATOM   1256  CB  SER A  83      52.869  48.112  12.438  1.00 36.39           C
ATOM   1257  OG  SER A  83      54.162  47.809  11.994  1.00 31.29           O
ATOM   1258  H   SER A  83      53.874  46.135  13.517  1.00 37.02           H
ATOM   1259  HA  SER A  83      51.347  46.994  13.207  1.00 37.13           H
ATOM   1260  HB2 SER A  83      52.384  48.578  11.739  1.00 43.66           H
ATOM   1261  HB3 SER A  83      52.917  48.653  13.242  1.00 43.66           H
ATOM   1262  HG  SER A  83      54.576  48.517  11.812  1.00 37.55           H
ATOM   1263  N   GLN A  84      51.179  44.892  11.710  1.00 35.84           N
ATOM   1264  CA  GLN A  84      50.737  43.945  10.705  1.00 33.47           C
ATOM   1265  C   GLN A  84      49.694  43.068  11.380  1.00 35.42           C
ATOM   1266  O   GLN A  84      49.483  43.146  12.601  1.00 32.68           O
ATOM   1267  CB  GLN A  84      51.899  43.133  10.131  1.00 35.73           C
ATOM   1268  CG  GLN A  84      52.582  42.167  11.143  1.00 33.00           C
ATOM   1269  CD  GLN A  84      53.682  41.320  10.551  1.00 36.63           C
ATOM   1270  OE1 GLN A  84      53.504  40.736   9.494  1.00 32.95           O
ATOM   1271  NE2 GLN A  84      54.845  41.228  11.251  1.00 27.97           N
ATOM   1272  H   GLN A  84      50.956  44.649  12.504  1.00 43.01           H
ATOM   1273  HA  GLN A  84      50.310  44.424   9.977  1.00 40.17           H
ATOM   1274  HB2 GLN A  84      51.568  42.598   9.393  1.00 42.88           H
ATOM   1275  HB3 GLN A  84      52.577  43.748   9.810  1.00 42.88           H
ATOM   1276  HG2 GLN A  84      52.969  42.692  11.861  1.00 39.60           H
ATOM   1277  HG3 GLN A  84      51.910  41.567  11.502  1.00 39.60           H
ATOM   1278 HE21 GLN A  84      54.930  41.643  12.000  1.00 33.56           H
ATOM   1279 HE22 GLN A  84      55.494  40.754  10.945  1.00 33.56           H
ATOM   1280  N   SER A  85      49.048  42.211  10.588  1.00 33.31           N
ATOM   1281  CA  SER A  85      48.002  41.363  11.149  1.00 37.96           C
ATOM   1282  C   SER A  85      48.581  40.379  12.162  1.00 34.31           C
ATOM   1283  O   SER A  85      49.739  39.962  12.069  1.00 33.63           O
ATOM   1284  CB  SER A  85      47.275  40.600  10.038  1.00 35.76           C
ATOM   1285  OG  SER A  85      48.084  39.556   9.539  1.00 36.29           O
ATOM   1286  H   SER A  85      49.192  42.105   9.747  1.00 39.97           H
ATOM   1287  HA  SER A  85      47.353  41.920  11.607  1.00 45.56           H
ATOM   1288  HB2 SER A  85      46.457  40.222  10.396  1.00 42.91           H
ATOM   1289  HB3 SER A  85      47.069  41.213   9.315  1.00 42.91           H
ATOM   1290  HG  SER A  85      47.677  39.143   8.930  1.00 43.54           H
ATOM   1291  N   ILE A  86      47.753  40.014  13.145  1.00 33.70           N
ATOM   1292  CA  ILE A  86      48.124  38.984  14.112  1.00 34.42           C
ATOM   1293  C   ILE A  86      48.617  37.737  13.397  1.00 43.74           C
ATOM   1294  O   ILE A  86      49.633  37.135  13.780  1.00 31.85           O
ATOM   1295  CB  ILE A  86      46.924  38.672  15.032  1.00 33.89           C
ATOM   1296  CG1 ILE A  86      46.581  39.898  15.899  1.00 30.79           C
ATOM   1297  CG2 ILE A  86      47.199  37.464  15.884  1.00 32.62           C
ATOM   1298  CD1 ILE A  86      45.338  39.757  16.780  1.00 37.66           C
ATOM   1299  H   ILE A  86      46.972  40.350  13.273  1.00 40.44           H
ATOM   1300  HA  ILE A  86      48.847  39.317  14.666  1.00 41.30           H
ATOM   1301  HB  ILE A  86      46.157  38.476  14.471  1.00 40.67           H
ATOM   1302 HG12 ILE A  86      47.333  40.079  16.484  1.00 36.95           H
ATOM   1303 HG13 ILE A  86      46.437  40.657  15.312  1.00 36.95           H
ATOM   1304 HG21 ILE A  86      46.429  37.294  16.449  1.00 39.15           H
ATOM   1305 HG22 ILE A  86      47.361  36.701  15.307  1.00 39.15           H
ATOM   1306 HG23 ILE A  86      47.981  37.636  16.432  1.00 39.15           H
ATOM   1307 HD11 ILE A  86      45.212  40.578  17.281  1.00 45.19           H
ATOM   1308 HD12 ILE A  86      44.567  39.593  16.215  1.00 45.19           H
ATOM   1309 HD13 ILE A  86      45.466  39.013  17.390  1.00 45.19           H
ATOM   1310  N   GLU A  87      47.914  37.337  12.331  1.00 33.06           N
ATOM   1311  CA  GLU A  87      48.270  36.111  11.614  1.00 34.17           C
ATOM   1312  C   GLU A  87      49.604  36.243  10.899  1.00 28.91           C
ATOM   1313  O   GLU A  87      50.433  35.326  10.931  1.00 31.23           O
ATOM   1314  CB  GLU A  87      47.172  35.771  10.604  1.00 39.91           C
ATOM   1315  CG  GLU A  87      45.799  35.448  11.232  1.00 41.77           C
ATOM   1316  CD  GLU A  87      45.115  36.600  12.031  1.00 53.80           C
ATOM   1317  OE1 GLU A  87      45.287  37.813  11.719  1.00 42.31           O
ATOM   1318  OE2 GLU A  87      44.365  36.270  12.985  1.00 62.48           O1-
ATOM   1319  H   GLU A  87      47.235  37.754  12.008  1.00 39.67           H
ATOM   1320  HA  GLU A  87      48.337  35.379  12.248  1.00 41.01           H
ATOM   1321  HB2 GLU A  87      47.052  36.528  10.010  1.00 47.89           H
ATOM   1322  HB3 GLU A  87      47.450  34.995  10.092  1.00 47.89           H
ATOM   1323  HG2 GLU A  87      45.192  35.191  10.520  1.00 50.12           H
ATOM   1324  HG3 GLU A  87      45.912  34.702  11.841  1.00 50.12           H
ATOM   1325  N   SER A  88      49.826  37.376  10.250  1.00 29.51           N
ATOM   1326  CA  SER A  88      51.073  37.603   9.540  1.00 29.36           C
ATOM   1327  C   SER A  88      52.276  37.606  10.505  1.00 30.92           C
ATOM   1328  O   SER A  88      53.333  37.020  10.220  1.00 34.62           O
ATOM   1329  CB  SER A  88      50.944  38.940   8.797  1.00 29.48           C
ATOM   1330  OG  SER A  88      52.080  39.193   8.004  1.00 51.67           O
ATOM   1331  H   SER A  88      49.269  38.030  10.205  1.00 35.41           H
ATOM   1332  HA  SER A  88      51.205  36.899   8.886  1.00 35.23           H
ATOM   1333  HB2 SER A  88      50.162  38.908   8.225  1.00 35.37           H
ATOM   1334  HB3 SER A  88      50.850  39.653   9.447  1.00 35.37           H
ATOM   1335  HG  SER A  88      52.767  39.223   8.486  1.00 62.00           H
ATOM   1336  N   GLN A  89      52.128  38.266  11.650  1.00 32.33           N
ATOM   1337  CA  GLN A  89      53.222  38.375  12.620  1.00 29.56           C
ATOM   1338  C   GLN A  89      53.516  37.035  13.290  1.00 28.27           C
ATOM   1339  O   GLN A  89      54.683  36.652  13.466  1.00 27.90           O
ATOM   1340  CB  GLN A  89      52.858  39.430  13.673  1.00 30.08           C
ATOM   1341  CG  GLN A  89      53.992  39.676  14.673  1.00 28.11           C
ATOM   1342  CD  GLN A  89      53.618  40.594  15.834  1.00 24.54           C
ATOM   1343  OE1 GLN A  89      52.461  40.665  16.259  1.00 24.15           O
ATOM   1344  NE2 GLN A  89      54.626  41.251  16.399  1.00 24.94           N
ATOM   1345  H   GLN A  89      51.403  38.662  11.892  1.00 38.80           H
ATOM   1346  HA  GLN A  89      54.026  38.668  12.163  1.00 35.47           H
ATOM   1347  HB2 GLN A  89      52.663  40.269  13.227  1.00 36.10           H
ATOM   1348  HB3 GLN A  89      52.081  39.128  14.168  1.00 36.10           H
ATOM   1349  HG2 GLN A  89      54.266  38.824  15.047  1.00 33.74           H
ATOM   1350  HG3 GLN A  89      54.737  40.082  14.204  1.00 33.74           H
ATOM   1351 HE21 GLN A  89      55.427  41.144  16.107  1.00 29.92           H
ATOM   1352 HE22 GLN A  89      54.476  41.783  17.058  1.00 29.92           H
ATOM   1353  N   ALA A  90      52.474  36.322  13.702  1.00 31.51           N
ATOM   1354  CA  ALA A  90      52.659  34.992  14.266  1.00 29.73           C
ATOM   1355  C   ALA A  90      53.361  34.064  13.272  1.00 33.97           C
ATOM   1356  O   ALA A  90      54.207  33.255  13.660  1.00 31.26           O
ATOM   1357  CB  ALA A  90      51.305  34.444  14.711  1.00 34.32           C
ATOM   1358  H   ALA A  90      51.656  36.583  13.667  1.00 37.82           H
ATOM   1359  HA  ALA A  90      53.223  35.062  15.052  1.00 35.68           H
ATOM   1360  HB1 ALA A  90      51.431  33.558  15.086  1.00 41.18           H
ATOM   1361  HB2 ALA A  90      50.930  35.037  15.381  1.00 41.18           H
ATOM   1362  HB3 ALA A  90      50.715  34.398  13.942  1.00 41.18           H
ATOM   1363  N   ALA A  91      53.078  34.216  11.976  1.00 32.54           N
ATOM   1364  CA  ALA A  91      53.734  33.383  10.970  1.00 33.85           C
ATOM   1365  C   ALA A  91      55.229  33.662  10.913  1.00 35.29           C
ATOM   1366  O   ALA A  91      56.031  32.735  10.805  1.00 32.75           O
ATOM   1367  CB  ALA A  91      53.111  33.612   9.587  1.00 37.67           C
ATOM   1368  H   ALA A  91      52.517  34.785  11.658  1.00 39.05           H
ATOM   1369  HA  ALA A  91      53.612  32.450  11.204  1.00 40.62           H
ATOM   1370  HB1 ALA A  91      53.564  33.048   8.940  1.00 45.21           H
ATOM   1371  HB2 ALA A  91      52.170  33.382   9.624  1.00 45.21           H
ATOM   1372  HB3 ALA A  91      53.216  34.545   9.344  1.00 45.21           H
ATOM   1373  N   MET A  92      55.628  34.934  10.971  1.00 34.36           N
ATOM   1374  CA  MET A  92      57.053  35.232  11.020  1.00 30.39           C
ATOM   1375  C   MET A  92      57.700  34.626  12.260  1.00 26.64           C
ATOM   1376  O   MET A  92      58.791  34.059  12.176  1.00 32.23           O
ATOM   1377  CB  MET A  92      57.284  36.739  11.002  1.00 30.34           C
ATOM   1378  CG  MET A  92      56.850  37.427   9.742  1.00 34.96           C
ATOM   1379  SD  MET A  92      57.315  39.154   9.755  1.00 32.09           S
ATOM   1380  CE  MET A  92      56.722  39.706   8.141  1.00 39.00           C
ATOM   1381  H   MET A  92      55.109  35.621  10.983  1.00 41.23           H
ATOM   1382  HA  MET A  92      57.478  34.858  10.232  1.00 36.47           H
ATOM   1383  HB2 MET A  92      56.792  37.136  11.737  1.00 36.41           H
ATOM   1384  HB3 MET A  92      58.233  36.908  11.116  1.00 36.41           H
ATOM   1385  HG2 MET A  92      57.276  37.002   8.981  1.00 41.96           H
ATOM   1386  HG3 MET A  92      55.885  37.372   9.662  1.00 41.96           H
ATOM   1387  HE1 MET A  92      56.924  40.649   8.036  1.00 46.79           H
ATOM   1388  HE2 MET A  92      57.167  39.192   7.449  1.00 46.79           H
ATOM   1389  HE3 MET A  92      55.763  39.566   8.092  1.00 46.79           H
ATOM   1390  N   VAL A  93      57.068  34.783  13.428  1.00 31.65           N
ATOM   1391  CA  VAL A  93      57.624  34.212  14.661  1.00 28.67           C
ATOM   1392  C   VAL A  93      57.806  32.707  14.495  1.00 29.54           C
ATOM   1393  O   VAL A  93      58.879  32.148  14.759  1.00 27.38           O
ATOM   1394  CB  VAL A  93      56.711  34.549  15.851  1.00 26.93           C
ATOM   1395  CG1 VAL A  93      57.039  33.674  17.085  1.00 27.19           C
ATOM   1396  CG2 VAL A  93      56.774  36.084  16.171  1.00 24.41           C
ATOM   1397  H   VAL A  93      56.328  35.208  13.533  1.00 37.98           H
ATOM   1398  HA  VAL A  93      58.495  34.605  14.828  1.00 34.40           H
ATOM   1399  HB  VAL A  93      55.797  34.348  15.595  1.00 32.32           H
ATOM   1400 HG11 VAL A  93      56.444  33.917  17.811  1.00 32.63           H
ATOM   1401 HG12 VAL A  93      56.915  32.741  16.852  1.00 32.63           H
ATOM   1402 HG13 VAL A  93      57.960  33.830  17.346  1.00 32.63           H
ATOM   1403 HG21 VAL A  93      56.192  36.274  16.924  1.00 29.29           H
ATOM   1404 HG22 VAL A  93      57.688  36.323  16.391  1.00 29.29           H
ATOM   1405 HG23 VAL A  93      56.480  36.581  15.392  1.00 29.29           H
ATOM   1406  N   HIS A  94      56.760  32.036  14.004  1.00 34.24           N
ATOM   1407  CA  HIS A  94      56.821  30.587  13.810  1.00 31.74           C
ATOM   1408  C   HIS A  94      57.941  30.199  12.851  1.00 28.91           C
ATOM   1409  O   HIS A  94      58.693  29.249  13.113  1.00 33.90           O
ATOM   1410  CB  HIS A  94      55.458  30.085  13.307  1.00 37.21           C
ATOM   1411  CG  HIS A  94      55.317  28.600  13.321  1.00 39.59           C
ATOM   1412  ND1 HIS A  94      55.707  27.797  12.269  1.00 46.18           N
ATOM   1413  CD2 HIS A  94      54.828  27.771  14.269  1.00 41.50           C
ATOM   1414  CE1 HIS A  94      55.480  26.535  12.582  1.00 47.48           C
ATOM   1415  NE2 HIS A  94      54.943  26.493  13.789  1.00 45.30           N
ATOM   1416  H   HIS A  94      56.012  32.394  13.778  1.00 41.09           H
ATOM   1417  HA  HIS A  94      56.999  30.162  14.663  1.00 38.09           H
ATOM   1418  HB2 HIS A  94      55.332  30.386  12.394  1.00 44.65           H
ATOM   1419  HB3 HIS A  94      54.761  30.454  13.873  1.00 44.65           H
ATOM   1420  HD2 HIS A  94      54.489  28.020  15.099  1.00 49.80           H
ATOM   1421  HE1 HIS A  94      55.653  25.800  12.038  1.00 56.97           H
ATOM   1422  HE2 HIS A  94      54.698  25.780  14.202  1.00 54.36           H
ATOM   1423  N   ALA A  95      58.099  30.937  11.750  1.00 32.56           N
ATOM   1424  CA  ALA A  95      59.184  30.635  10.812  1.00 34.22           C
ATOM   1425  C   ALA A  95      60.553  30.699  11.485  1.00 38.47           C
ATOM   1426  O   ALA A  95      61.439  29.876  11.208  1.00 32.35           O
ATOM   1427  CB  ALA A  95      59.134  31.589   9.621  1.00 33.89           C
ATOM   1428  H   ALA A  95      57.603  31.603  11.527  1.00 39.07           H
ATOM   1429  HA  ALA A  95      59.062  29.734  10.475  1.00 41.06           H
ATOM   1430  HB1 ALA A  95      59.859  31.373   9.014  1.00 40.67           H
ATOM   1431  HB2 ALA A  95      58.282  31.487   9.170  1.00 40.67           H
ATOM   1432  HB3 ALA A  95      59.232  32.499   9.942  1.00 40.67           H
ATOM   1433  N   VAL A  96      60.772  31.686  12.348  1.00 32.31           N
ATOM   1434  CA  VAL A  96      62.067  31.778  13.021  1.00 28.64           C
ATOM   1435  C   VAL A  96      62.245  30.606  13.963  1.00 27.62           C
ATOM   1436  O   VAL A  96      63.285  29.935  13.947  1.00 31.49           O
ATOM   1437  CB  VAL A  96      62.199  33.126  13.767  1.00 27.12           C
ATOM   1438  CG1 VAL A  96      63.521  33.191  14.525  1.00 27.28           C
ATOM   1439  CG2 VAL A  96      62.113  34.228  12.804  1.00 31.51           C
ATOM   1440  H   VAL A  96      60.207  32.299  12.558  1.00 38.77           H
ATOM   1441  HA  VAL A  96      62.771  31.736  12.356  1.00 34.36           H
ATOM   1442  HB  VAL A  96      61.474  33.217  14.404  1.00 32.54           H
ATOM   1443 HG11 VAL A  96      63.580  34.044  14.983  1.00 32.74           H
ATOM   1444 HG12 VAL A  96      63.551  32.466  15.169  1.00 32.74           H
ATOM   1445 HG13 VAL A  96      64.251  33.103  13.893  1.00 32.74           H
ATOM   1446 HG21 VAL A  96      62.197  35.069  13.280  1.00 37.81           H
ATOM   1447 HG22 VAL A  96      62.832  34.140  12.159  1.00 37.81           H
ATOM   1448 HG23 VAL A  96      61.256  34.187  12.353  1.00 37.81           H
ATOM   1449  N   LYS A  97      61.235  30.343  14.802  1.00 27.84           N
ATOM   1450  CA  LYS A  97      61.345  29.274  15.794  1.00 31.22           C
ATOM   1451  C   LYS A  97      61.536  27.906  15.133  1.00 35.42           C
ATOM   1452  O   LYS A  97      62.181  27.022  15.709  1.00 33.40           O
ATOM   1453  CB  LYS A  97      60.097  29.230  16.675  1.00 30.71           C
ATOM   1454  CG  LYS A  97      59.796  30.492  17.500  1.00 34.75           C
ATOM   1455  CD  LYS A  97      61.008  30.891  18.367  1.00 24.65           C
ATOM   1456  CE  LYS A  97      61.454  29.761  19.320  1.00 31.10           C
ATOM   1457  NZ  LYS A  97      62.681  30.144  20.081  1.00 30.58           N1+
ATOM   1458  H   LYS A  97      60.486  30.765  14.814  1.00 33.40           H
ATOM   1459  HA  LYS A  97      62.112  29.445  16.363  1.00 37.47           H
ATOM   1460  HB2 LYS A  97      59.329  29.069  16.105  1.00 36.85           H
ATOM   1461  HB3 LYS A  97      60.193  28.494  17.300  1.00 36.85           H
ATOM   1462  HG2 LYS A  97      59.594  31.227  16.901  1.00 41.70           H
ATOM   1463  HG3 LYS A  97      59.044  30.320  18.088  1.00 41.70           H
ATOM   1464  HD2 LYS A  97      61.755  31.106  17.787  1.00 29.57           H
ATOM   1465  HD3 LYS A  97      60.772  31.662  18.905  1.00 29.57           H
ATOM   1466  HE2 LYS A  97      60.745  29.580  19.957  1.00 37.32           H
ATOM   1467  HE3 LYS A  97      61.652  28.965  18.803  1.00 37.32           H
ATOM   1468  HZ1 LYS A  97      62.922  29.482  20.624  1.00 36.69           H
ATOM   1469  HZ2 LYS A  97      63.349  30.313  19.516  1.00 36.69           H
ATOM   1470  HZ3 LYS A  97      62.523  30.873  20.567  1.00 36.69           H
ATOM   1471  N   ASN A  98      60.994  27.715  13.932  1.00 33.63           N
ATOM   1472  CA  ASN A  98      61.043  26.407  13.288  1.00 37.94           C
ATOM   1473  C   ASN A  98      61.998  26.361  12.100  1.00 43.34           C
ATOM   1474  O   ASN A  98      61.921  25.428  11.287  1.00 38.84           O
ATOM   1475  CB  ASN A  98      59.634  25.981  12.866  1.00 38.89           C
ATOM   1476  CG  ASN A  98      58.752  25.666  14.059  1.00 45.87           C
ATOM   1477  OD1 ASN A  98      58.125  26.558  14.624  1.00 55.04           O
ATOM   1478  ND2 ASN A  98      58.714  24.395  14.461  1.00 54.92           N
ATOM   1479  H   ASN A  98      60.594  28.323  13.473  1.00 40.36           H
ATOM   1480  HA  ASN A  98      61.359  25.760  13.937  1.00 45.53           H
ATOM   1481  HB2 ASN A  98      59.220  26.702  12.366  1.00 46.67           H
ATOM   1482  HB3 ASN A  98      59.695  25.184  12.316  1.00 46.67           H
ATOM   1483 HD21 ASN A  98      58.227  24.171  15.133  1.00 65.90           H
ATOM   1484 HD22 ASN A  98      59.176  23.799  14.047  1.00 65.90           H
ATOM   1485  N   PHE A  99      62.944  27.304  12.021  1.00 41.61           N
ATOM   1486  CA  PHE A  99      63.791  27.430  10.831  1.00 41.86           C
ATOM   1487  C   PHE A  99      64.710  26.234  10.623  1.00 41.74           C
ATOM   1488  O   PHE A  99      65.050  25.913   9.478  1.00 42.54           O
ATOM   1489  CB  PHE A  99      64.655  28.676  10.926  1.00 36.53           C
ATOM   1490  CG  PHE A  99      65.502  28.928   9.697  1.00 38.63           C
ATOM   1491  CD1 PHE A  99      64.933  29.393   8.523  1.00 44.68           C
ATOM   1492  CD2 PHE A  99      66.865  28.724   9.732  1.00 43.24           C
ATOM   1493  CE1 PHE A  99      65.734  29.643   7.404  1.00 43.60           C
ATOM   1494  CE2 PHE A  99      67.651  28.980   8.623  1.00 45.08           C
ATOM   1495  CZ  PHE A  99      67.083  29.432   7.472  1.00 42.34           C
ATOM   1496  H   PHE A  99      63.113  27.879  12.638  1.00 49.93           H
ATOM   1497  HA  PHE A  99      63.226  27.514  10.048  1.00 50.23           H
ATOM   1498  HB2 PHE A  99      64.079  29.446  11.052  1.00 43.84           H
ATOM   1499  HB3 PHE A  99      65.252  28.585  11.684  1.00 43.84           H
ATOM   1500  HD1 PHE A  99      64.016  29.542   8.479  1.00 53.62           H
ATOM   1501  HD2 PHE A  99      67.264  28.422  10.516  1.00 51.89           H
ATOM   1502  HE1 PHE A  99      65.350  29.951   6.615  1.00 52.33           H
ATOM   1503  HE2 PHE A  99      68.568  28.833   8.661  1.00 54.09           H
ATOM   1504  HZ  PHE A  99      67.615  29.592   6.726  1.00 50.80           H
ATOM   1505  N   LYS A 100      65.226  25.648  11.705  1.00 38.08           N
ATOM   1506  CA  LYS A 100      66.162  24.525  11.621  1.00 41.51           C
ATOM   1507  C   LYS A 100      65.486  23.193  11.310  1.00 46.14           C
ATOM   1508  O   LYS A 100      66.190  22.199  11.126  1.00 53.34           O
ATOM   1509  CB  LYS A 100      66.945  24.369  12.930  1.00 42.76           C
ATOM   1510  CG  LYS A 100      67.870  25.569  13.290  1.00 40.67           C
ATOM   1511  CD  LYS A 100      68.633  25.314  14.580  1.00 44.79           C
ATOM   1512  CE  LYS A 100      69.674  26.426  14.835  1.00 36.57           C
ATOM   1513  NZ  LYS A 100      70.297  26.242  16.158  1.00 36.13           N1+
ATOM   1514  H   LYS A 100      65.046  25.886  12.512  1.00 45.69           H
ATOM   1515  HA  LYS A 100      66.801  24.704  10.913  1.00 49.82           H
ATOM   1516  HB2 LYS A 100      66.312  24.259  13.657  1.00 51.31           H
ATOM   1517  HB3 LYS A 100      67.504  23.579  12.863  1.00 51.31           H
ATOM   1518  HG2 LYS A 100      68.514  25.703  12.577  1.00 48.80           H
ATOM   1519  HG3 LYS A 100      67.330  26.366  13.409  1.00 48.80           H
ATOM   1520  HD2 LYS A 100      68.011  25.300  15.324  1.00 53.75           H
ATOM   1521  HD3 LYS A 100      69.101  24.467  14.515  1.00 53.75           H
ATOM   1522  HE2 LYS A 100      70.368  26.383  14.159  1.00 43.88           H
ATOM   1523  HE3 LYS A 100      69.235  27.291  14.818  1.00 43.88           H
ATOM   1524  HZ1 LYS A 100      70.896  26.884  16.303  1.00 43.36           H
ATOM   1525  HZ2 LYS A 100      69.675  26.277  16.794  1.00 43.36           H
ATOM   1526  HZ3 LYS A 100      70.704  25.452  16.195  1.00 43.36           H
ATOM   1527  N   ALA A 101      64.160  23.138  11.263  1.00 46.10           N
ATOM   1528  CA  ALA A 101      63.469  21.897  10.939  1.00 50.45           C
ATOM   1529  C   ALA A 101      63.857  21.436   9.538  1.00 52.65           C
ATOM   1530  O   ALA A 101      64.188  22.238   8.661  1.00 47.76           O
ATOM   1531  CB  ALA A 101      61.951  22.085  11.030  1.00 46.49           C
ATOM   1532  H   ALA A 101      63.638  23.804  11.415  1.00 55.31           H
ATOM   1533  HA  ALA A 101      63.730  21.209  11.571  1.00 60.54           H
ATOM   1534  HB1 ALA A 101      61.516  21.247  10.810  1.00 55.78           H
ATOM   1535  HB2 ALA A 101      61.720  22.352  11.934  1.00 55.78           H
ATOM   1536  HB3 ALA A 101      61.681  22.773  10.402  1.00 55.78           H
ATOM   1537  N   GLY A 102      63.825  20.121   9.331  1.00 56.58           N
ATOM   1538  CA  GLY A 102      64.165  19.507   8.068  1.00 56.66           C
ATOM   1539  C   GLY A 102      62.909  19.167   7.299  1.00 59.77           C
ATOM   1540  O   GLY A 102      62.386  19.981   6.511  1.00 60.71           O
ATOM   1541  H   GLY A 102      63.601  19.552   9.935  1.00 67.89           H
ATOM   1542  HA2 GLY A 102      64.703  20.116   7.538  1.00 67.99           H
ATOM   1543  HA3 GLY A 102      64.670  18.693   8.221  1.00 67.99           H
ATOM   1544  N   PHE A 103      62.390  17.957   7.501  1.00 60.00           N
ATOM   1545  CA  PHE A 103      61.141  17.548   6.876  1.00 58.60           C
ATOM   1546  C   PHE A 103      59.973  18.142   7.650  1.00 61.64           C
ATOM   1547  O   PHE A 103      59.795  17.857   8.841  1.00 66.97           O
ATOM   1548  CB  PHE A 103      61.046  16.026   6.820  1.00 65.27           C
ATOM   1549  CG  PHE A 103      62.121  15.392   5.984  1.00 60.51           C
ATOM   1550  CD1 PHE A 103      63.396  15.199   6.501  1.00 64.42           C
ATOM   1551  CD2 PHE A 103      61.865  15.000   4.687  1.00 59.59           C
ATOM   1552  CE1 PHE A 103      64.391  14.620   5.740  1.00 63.48           C
ATOM   1553  CE2 PHE A 103      62.862  14.422   3.924  1.00 66.41           C
ATOM   1554  CZ  PHE A 103      64.129  14.238   4.455  1.00 62.86           C
ATOM   1555  H   PHE A 103      62.747  17.353   7.998  1.00 72.00           H
ATOM   1556  HA  PHE A 103      61.109  17.889   5.968  1.00 70.32           H
ATOM   1557  HB2 PHE A 103      61.122  15.673   7.721  1.00 78.32           H
ATOM   1558  HB3 PHE A 103      60.188  15.778   6.440  1.00 78.32           H
ATOM   1559  HD1 PHE A 103      63.581  15.460   7.374  1.00 77.30           H
ATOM   1560  HD2 PHE A 103      61.017  15.124   4.325  1.00 71.51           H
ATOM   1561  HE1 PHE A 103      65.240  14.496   6.099  1.00 76.17           H
ATOM   1562  HE2 PHE A 103      62.684  14.159   3.050  1.00 79.69           H
ATOM   1563  HZ  PHE A 103      64.797  13.846   3.940  1.00 75.44           H
ATOM   1564  N   VAL A 104      59.181  18.969   6.974  1.00 64.28           N
ATOM   1565  CA  VAL A 104      58.038  19.636   7.580  1.00 57.76           C
ATOM   1566  C   VAL A 104      56.760  19.129   6.924  1.00 66.01           C
ATOM   1567  O   VAL A 104      56.700  18.935   5.704  1.00 58.41           O
ATOM   1568  CB  VAL A 104      58.152  21.169   7.461  1.00 59.20           C
ATOM   1569  CG1 VAL A 104      56.971  21.850   8.157  1.00 64.15           C
ATOM   1570  CG2 VAL A 104      59.472  21.653   8.071  1.00 62.67           C
ATOM   1571  H   VAL A 104      59.290  19.162   6.143  1.00 77.14           H
ATOM   1572  HA  VAL A 104      58.003  19.410   8.522  1.00 69.31           H
ATOM   1573  HB  VAL A 104      58.140  21.420   6.524  1.00 71.04           H
ATOM   1574 HG11 VAL A 104      57.065  22.811   8.069  1.00 76.98           H
ATOM   1575 HG12 VAL A 104      56.147  21.557   7.737  1.00 76.98           H
ATOM   1576 HG13 VAL A 104      56.972  21.601   9.094  1.00 76.98           H
ATOM   1577 HG21 VAL A 104      59.524  22.618   7.986  1.00 75.20           H
ATOM   1578 HG22 VAL A 104      59.498  21.401   9.007  1.00 75.20           H
ATOM   1579 HG23 VAL A 104      60.210  21.239   7.596  1.00 75.20           H
ATOM   1580  N   VAL A 105      55.737  18.923   7.747  1.00 60.41           N
ATOM   1581  CA  VAL A 105      54.407  18.558   7.275  1.00 65.73           C
ATOM   1582  C   VAL A 105      53.755  19.798   6.677  1.00 67.86           C
ATOM   1583  O   VAL A 105      53.587  20.814   7.362  1.00 64.24           O
ATOM   1584  CB  VAL A 105      53.564  17.989   8.425  1.00 61.33           C
ATOM   1585  CG1 VAL A 105      52.194  17.550   7.931  1.00 60.24           C
ATOM   1586  CG2 VAL A 105      54.307  16.841   9.106  1.00 65.08           C
ATOM   1587  H   VAL A 105      55.790  18.992   8.602  1.00 72.50           H
ATOM   1588  HA  VAL A 105      54.482  17.883   6.583  1.00 78.88           H
ATOM   1589  HB  VAL A 105      53.429  18.686   9.086  1.00 73.59           H
ATOM   1590 HG11 VAL A 105      51.687  17.197   8.679  1.00 72.28           H
ATOM   1591 HG12 VAL A 105      51.735  18.316   7.552  1.00 72.28           H
ATOM   1592 HG13 VAL A 105      52.308  16.864   7.255  1.00 72.28           H
ATOM   1593 HG21 VAL A 105      53.759  16.495   9.828  1.00 78.10           H
ATOM   1594 HG22 VAL A 105      54.474  16.143   8.453  1.00 78.10           H
ATOM   1595 HG23 VAL A 105      55.147  17.173   9.457  1.00 78.10           H
ATOM   1596  N   SER A 106      53.395  19.724   5.400  1.00 59.97           N
ATOM   1597  CA  SER A 106      52.739  20.848   4.741  1.00 61.06           C
ATOM   1598  C   SER A 106      51.381  21.124   5.371  1.00 59.78           C
ATOM   1599  O   SER A 106      51.228  22.084   6.128  1.00 68.22           O
ATOM   1600  CB  SER A 106      52.582  20.579   3.246  1.00 66.88           C
ATOM   1601  OG  SER A 106      51.855  21.616   2.623  1.00 65.49           O
ATOM   1602  H   SER A 106      53.517  19.039   4.896  1.00 71.97           H
ATOM   1603  HA  SER A 106      53.287  21.642   4.847  1.00 73.27           H
ATOM   1604  HB2 SER A 106      52.106  19.742   3.125  1.00 80.26           H
ATOM   1605  HB3 SER A 106      53.462  20.522   2.842  1.00 80.26           H
ATOM   1606  HG  SER A 106      51.775  21.458   1.802  1.00 78.58           H
ATOM   1607  HC  SER A 106      50.598  20.529   5.190  1.00 71.74           H
ATOM   1608  N   HIS A 222      78.407  29.737  16.832  1.00 59.28           N
ATOM   1609  CA  HIS A 222      79.147  29.761  18.098  1.00 52.98           C
ATOM   1610  C   HIS A 222      78.469  30.728  19.089  1.00 52.42           C
ATOM   1611  O   HIS A 222      78.319  30.453  20.280  1.00 51.60           O
ATOM   1612  CB  HIS A 222      80.610  30.196  17.888  1.00 55.40           C
ATOM   1613  CG  HIS A 222      81.446  29.220  17.110  1.00 66.96           C
ATOM   1614  ND1 HIS A 222      81.511  27.876  17.416  1.00 67.60           N
ATOM   1615  CD2 HIS A 222      82.273  29.402  16.050  1.00 62.98           C
ATOM   1616  CE1 HIS A 222      82.333  27.272  16.573  1.00 66.36           C
ATOM   1617  NE2 HIS A 222      82.814  28.176  15.739  1.00 66.35           N
ATOM   1618  H1  HIS A 222      77.516  29.417  16.988  1.00 71.14           H
ATOM   1619  H2  HIS A 222      78.853  29.155  16.212  1.00 71.14           H
ATOM   1620  HA  HIS A 222      79.145  28.873  18.488  1.00 63.57           H
ATOM   1621  HB2 HIS A 222      81.026  30.312  18.757  1.00 66.48           H
ATOM   1622  HB3 HIS A 222      80.617  31.038  17.407  1.00 66.48           H
ATOM   1623  HD2 HIS A 222      82.446  30.207  15.618  1.00 75.57           H
ATOM   1624  HE1 HIS A 222      82.541  26.365  16.572  1.00 79.63           H
ATOM   1625  HE2 HIS A 222      83.366  28.022  15.098  1.00 79.62           H
ATOM   1626  N   ASN A 223      78.071  31.884  18.579  1.00 37.94           N
ATOM   1627  CA  ASN A 223      77.399  32.883  19.384  1.00 39.62           C
ATOM   1628  C   ASN A 223      75.908  32.917  19.122  1.00 38.11           C
ATOM   1629  O   ASN A 223      75.255  33.905  19.489  1.00 32.09           O
ATOM   1630  CB  ASN A 223      78.006  34.261  19.136  1.00 45.30           C
ATOM   1631  CG  ASN A 223      79.264  34.492  19.960  1.00 57.33           C
ATOM   1632  OD1 ASN A 223      79.204  34.689  21.184  1.00 53.50           O
ATOM   1633  ND2 ASN A 223      80.407  34.465  19.295  1.00 60.80           N
ATOM   1634  H   ASN A 223      78.182  32.115  17.758  1.00 45.52           H
ATOM   1635  HA  ASN A 223      77.529  32.667  20.321  1.00 47.54           H
ATOM   1636  HB2 ASN A 223      78.241  34.341  18.198  1.00 54.35           H
ATOM   1637  HB3 ASN A 223      77.359  34.942  19.377  1.00 54.35           H
ATOM   1638 HD21 ASN A 223      81.150  34.589  19.711  1.00 72.96           H
ATOM   1639 HD22 ASN A 223      80.408  34.323  18.446  1.00 72.96           H
ATOM   1640  N   GLU A 224      75.350  31.850  18.528  1.00 30.27           N
ATOM   1641  CA  GLU A 224      73.923  31.825  18.273  1.00 29.87           C
ATOM   1642  C   GLU A 224      73.161  31.923  19.588  1.00 28.95           C
ATOM   1643  O   GLU A 224      73.544  31.347  20.605  1.00 32.44           O
ATOM   1644  CB  GLU A 224      73.492  30.555  17.503  1.00 32.58           C
ATOM   1645  CG  GLU A 224      73.778  29.224  18.193  1.00 40.57           C
ATOM   1646  CD  GLU A 224      73.127  28.023  17.479  1.00 45.25           C
ATOM   1647  OE1 GLU A 224      72.629  28.176  16.336  1.00 44.46           O
ATOM   1648  OE2 GLU A 224      73.117  26.931  18.082  1.00 46.39           O1-
ATOM   1649  H   GLU A 224      75.775  31.148  18.272  1.00 36.32           H
ATOM   1650  HA  GLU A 224      73.687  32.596  17.732  1.00 35.84           H
ATOM   1651  HB2 GLU A 224      72.536  30.601  17.349  1.00 39.10           H
ATOM   1652  HB3 GLU A 224      73.955  30.544  16.650  1.00 39.10           H
ATOM   1653  HG2 GLU A 224      74.737  29.078  18.210  1.00 48.68           H
ATOM   1654  HG3 GLU A 224      73.432  29.257  19.098  1.00 48.68           H
ATOM   1655  N   LEU A 225      72.072  32.668  19.547  1.00 27.67           N
ATOM   1656  CA  LEU A 225      71.174  32.856  20.670  1.00 27.47           C
ATOM   1657  C   LEU A 225      69.996  31.928  20.461  1.00 30.11           C
ATOM   1658  O   LEU A 225      69.145  32.178  19.592  1.00 27.61           O
ATOM   1659  CB  LEU A 225      70.721  34.312  20.748  1.00 25.52           C
ATOM   1660  CG  LEU A 225      69.792  34.614  21.919  1.00 26.18           C
ATOM   1661  CD1 LEU A 225      70.483  34.300  23.270  1.00 32.24           C
ATOM   1662  CD2 LEU A 225      69.298  36.063  21.887  1.00 25.09           C
ATOM   1663  H   LEU A 225      71.822  33.096  18.845  1.00 33.21           H
ATOM   1664  HA  LEU A 225      71.622  32.618  21.497  1.00 32.96           H
ATOM   1665  HB2 LEU A 225      71.504  34.877  20.839  1.00 30.62           H
ATOM   1666  HB3 LEU A 225      70.249  34.536  19.931  1.00 30.62           H
ATOM   1667  HG  LEU A 225      69.013  34.040  21.849  1.00 31.41           H
ATOM   1668 HD11 LEU A 225      69.868  34.502  23.993  1.00 38.69           H
ATOM   1669 HD12 LEU A 225      70.721  33.360  23.291  1.00 38.69           H
ATOM   1670 HD13 LEU A 225      71.280  34.846  23.351  1.00 38.69           H
ATOM   1671 HD21 LEU A 225      68.712  36.214  22.645  1.00 30.11           H
ATOM   1672 HD22 LEU A 225      70.062  36.658  21.936  1.00 30.11           H
ATOM   1673 HD23 LEU A 225      68.814  36.213  21.060  1.00 30.11           H
ATOM   1674  N   VAL A 226      69.933  30.860  21.264  1.00 25.50           N
ATOM   1675  CA  VAL A 226      68.916  29.840  21.090  1.00 26.98           C
ATOM   1676  C   VAL A 226      68.281  29.487  22.428  1.00 29.43           C
ATOM   1677  O   VAL A 226      68.788  29.815  23.507  1.00 30.56           O
ATOM   1678  CB  VAL A 226      69.493  28.580  20.433  1.00 29.76           C
ATOM   1679  CG1 VAL A 226      69.855  28.861  19.016  1.00 28.23           C
ATOM   1680  CG2 VAL A 226      70.704  28.072  21.261  1.00 35.88           C
ATOM   1681  H   VAL A 226      70.473  30.710  21.917  1.00 30.60           H
ATOM   1682  HA  VAL A 226      68.220  30.187  20.510  1.00 32.37           H
ATOM   1683  HB  VAL A 226      68.816  27.885  20.436  1.00 35.71           H
ATOM   1684 HG11 VAL A 226      70.217  28.055  18.617  1.00 33.87           H
ATOM   1685 HG12 VAL A 226      69.059  29.139  18.536  1.00 33.87           H
ATOM   1686 HG13 VAL A 226      70.518  29.569  18.994  1.00 33.87           H
ATOM   1687 HG21 VAL A 226      71.062  27.276  20.839  1.00 43.06           H
ATOM   1688 HG22 VAL A 226      71.381  28.766  21.288  1.00 43.06           H
ATOM   1689 HG23 VAL A 226      70.406  27.865  22.161  1.00 43.06           H
ATOM   1690  N   ASP A 227      67.154  28.792  22.331  1.00 27.01           N
ATOM   1691  CA  ASP A 227      66.454  28.304  23.499  1.00 26.63           C
ATOM   1692  C   ASP A 227      66.956  26.891  23.808  1.00 32.15           C
ATOM   1693  O   ASP A 227      67.898  26.392  23.188  1.00 32.20           O
ATOM   1694  CB  ASP A 227      64.943  28.342  23.275  1.00 30.99           C
ATOM   1695  CG  ASP A 227      64.467  27.389  22.148  1.00 32.39           C
ATOM   1696  OD1 ASP A 227      65.179  26.429  21.798  1.00 32.30           O
ATOM   1697  OD2 ASP A 227      63.364  27.628  21.602  1.00 29.83           O1-
ATOM   1698  H   ASP A 227      66.774  28.589  21.587  1.00 32.42           H
ATOM   1699  HA  ASP A 227      66.662  28.872  24.257  1.00 31.95           H
ATOM   1700  HB2 ASP A 227      64.497  28.079  24.096  1.00 37.19           H
ATOM   1701  HB3 ASP A 227      64.684  29.244  23.033  1.00 37.19           H
ATOM   1702  N   SER A 228      66.331  26.248  24.796  1.00 38.70           N
ATOM   1703  CA  SER A 228      66.812  24.939  25.239  1.00 41.24           C
ATOM   1704  C   SER A 228      66.689  23.878  24.151  1.00 41.05           C
ATOM   1705  O   SER A 228      67.407  22.879  24.202  1.00 43.01           O
ATOM   1706  CB  SER A 228      66.054  24.491  26.495  1.00 39.97           C
ATOM   1707  OG  SER A 228      64.655  24.444  26.257  1.00 45.80           O
ATOM   1708  H   SER A 228      65.641  26.541  25.217  1.00 46.44           H
ATOM   1709  HA  SER A 228      67.750  25.015  25.472  1.00 49.49           H
ATOM   1710  HB2 SER A 228      66.360  23.607  26.750  1.00 47.96           H
ATOM   1711  HB3 SER A 228      66.230  25.122  27.211  1.00 47.96           H
ATOM   1712  HG  SER A 228      64.375  25.204  26.035  1.00 54.95           H
ATOM   1713  N   GLN A 229      65.831  24.089  23.155  1.00 38.78           N
ATOM   1714  CA  GLN A 229      65.720  23.199  22.003  1.00 41.29           C
ATOM   1715  C   GLN A 229      66.598  23.611  20.826  1.00 42.09           C
ATOM   1716  O   GLN A 229      66.406  23.097  19.722  1.00 42.18           O
ATOM   1717  CB  GLN A 229      64.268  23.123  21.548  1.00 40.47           C
ATOM   1718  CG  GLN A 229      63.279  22.745  22.671  1.00 49.36           C
ATOM   1719  CD  GLN A 229      61.842  22.654  22.165  1.00 54.15           C
ATOM   1720  OE1 GLN A 229      61.611  22.381  20.986  1.00 65.63           O
ATOM   1721  NE2 GLN A 229      60.876  22.910  23.042  1.00 57.55           N
ATOM   1722  H   GLN A 229      65.290  24.757  23.125  1.00 46.53           H
ATOM   1723  HA  GLN A 229      65.990  22.308  22.273  1.00 49.55           H
ATOM   1724  HB2 GLN A 229      64.004  23.990  21.201  1.00 48.56           H
ATOM   1725  HB3 GLN A 229      64.194  22.454  20.850  1.00 48.56           H
ATOM   1726  HG2 GLN A 229      63.526  21.880  23.035  1.00 59.23           H
ATOM   1727  HG3 GLN A 229      63.312  23.421  23.366  1.00 59.23           H
ATOM   1728 HE21 GLN A 229      61.075  23.115  23.853  1.00 69.06           H
ATOM   1729 HE22 GLN A 229      60.052  22.870  22.799  1.00 69.06           H
ATOM   1730  N   LYS A 230      67.554  24.518  21.025  1.00 38.25           N
ATOM   1731  CA  LYS A 230      68.461  24.967  19.968  1.00 34.37           C
ATOM   1732  C   LYS A 230      67.758  25.746  18.870  1.00 27.20           C
ATOM   1733  O   LYS A 230      68.327  25.946  17.786  1.00 34.51           O
ATOM   1734  CB  LYS A 230      69.225  23.789  19.341  1.00 42.71           C
ATOM   1735  CG  LYS A 230      70.048  22.990  20.343  1.00 50.54           C
ATOM   1736  CD  LYS A 230      71.132  23.845  20.997  1.00 54.27           C
ATOM   1737  CE  LYS A 230      71.921  23.044  22.036  1.00 63.83           C
ATOM   1738  NZ  LYS A 230      72.863  23.909  22.803  1.00 62.77           N1+
ATOM   1739  H   LYS A 230      67.701  24.897  21.783  1.00 45.90           H
ATOM   1740  HA  LYS A 230      69.119  25.559  20.365  1.00 41.25           H
ATOM   1741  HB2 LYS A 230      68.586  23.185  18.932  1.00 51.25           H
ATOM   1742  HB3 LYS A 230      69.831  24.134  18.666  1.00 51.25           H
ATOM   1743  HG2 LYS A 230      69.464  22.655  21.041  1.00 60.65           H
ATOM   1744  HG3 LYS A 230      70.480  22.252  19.885  1.00 60.65           H
ATOM   1745  HD2 LYS A 230      71.750  24.155  20.317  1.00 65.12           H
ATOM   1746  HD3 LYS A 230      70.718  24.599  21.445  1.00 65.12           H
ATOM   1747  HE2 LYS A 230      71.303  22.638  22.663  1.00 76.60           H
ATOM   1748  HE3 LYS A 230      72.439  22.359  21.584  1.00 76.60           H
ATOM   1749  HZ1 LYS A 230      73.309  23.420  23.399  1.00 75.33           H
ATOM   1750  HZ2 LYS A 230      73.445  24.291  22.249  1.00 75.33           H
ATOM   1751  HZ3 LYS A 230      72.411  24.545  23.232  1.00 75.33           H
ATOM   1752  N   ARG A 231      66.555  26.226  19.132  1.00 29.42           N
ATOM   1753  CA  ARG A 231      65.871  27.114  18.212  1.00 33.67           C
ATOM   1754  C   ARG A 231      66.255  28.561  18.505  1.00 32.91           C
ATOM   1755  O   ARG A 231      66.319  28.974  19.666  1.00 29.23           O
ATOM   1756  CB  ARG A 231      64.355  26.942  18.348  1.00 31.90           C
ATOM   1757  CG  ARG A 231      63.894  25.479  18.332  1.00 39.73           C
ATOM   1758  CD  ARG A 231      62.402  25.345  18.592  1.00 38.03           C
ATOM   1759  NE  ARG A 231      62.035  25.842  19.915  1.00 39.42           N
ATOM   1760  CZ  ARG A 231      60.784  26.024  20.320  1.00 49.30           C
ATOM   1761  NH1 ARG A 231      59.775  25.754  19.507  1.00 48.06           N
ATOM   1762  NH2 ARG A 231      60.540  26.489  21.541  1.00 53.66           N1+
ATOM   1763  H   ARG A 231      66.108  26.050  19.846  1.00 35.30           H
ATOM   1764  HA  ARG A 231      66.128  26.903  17.301  1.00 40.41           H
ATOM   1765  HB2 ARG A 231      64.070  27.334  19.188  1.00 38.28           H
ATOM   1766  HB3 ARG A 231      63.922  27.398  17.609  1.00 38.28           H
ATOM   1767  HG2 ARG A 231      64.084  25.095  17.462  1.00 47.67           H
ATOM   1768  HG3 ARG A 231      64.366  24.989  19.023  1.00 47.67           H
ATOM   1769  HD2 ARG A 231      61.915  25.860  17.930  1.00 45.64           H
ATOM   1770  HD3 ARG A 231      62.152  24.410  18.540  1.00 45.64           H
ATOM   1771  HE  ARG A 231      62.668  26.078  20.447  1.00 47.31           H
ATOM   1772 HH11 ARG A 231      59.928  25.456  18.715  1.00 57.67           H
ATOM   1773 HH12 ARG A 231      58.965  25.874  19.772  1.00 57.67           H
ATOM   1774 HH21 ARG A 231      61.193  26.666  22.072  1.00 64.39           H
ATOM   1775 HH22 ARG A 231      59.729  26.605  21.803  1.00 64.39           H
ATOM   1776  N   TYR A 232      66.478  29.329  17.443  1.00 30.51           N
ATOM   1777  CA  TYR A 232      66.761  30.755  17.578  1.00 25.55           C
ATOM   1778  C   TYR A 232      65.697  31.452  18.416  1.00 26.79           C
ATOM   1779  O   TYR A 232      64.498  31.202  18.263  1.00 26.76           O
ATOM   1780  CB  TYR A 232      66.799  31.398  16.207  1.00 28.14           C
ATOM   1781  CG  TYR A 232      67.887  30.852  15.303  1.00 29.80           C
ATOM   1782  CD1 TYR A 232      69.198  30.804  15.708  1.00 29.40           C
ATOM   1783  CD2 TYR A 232      67.583  30.396  14.037  1.00 33.45           C
ATOM   1784  CE1 TYR A 232      70.190  30.287  14.870  1.00 33.15           C
ATOM   1785  CE2 TYR A 232      68.564  29.886  13.204  1.00 34.60           C
ATOM   1786  CZ  TYR A 232      69.857  29.838  13.626  1.00 37.98           C
ATOM   1787  OH  TYR A 232      70.834  29.346  12.789  1.00 39.81           O
ATOM   1788  H   TYR A 232      66.472  29.048  16.630  1.00 36.61           H
ATOM   1789  HA  TYR A 232      67.624  30.879  18.004  1.00 30.66           H
ATOM   1790  HB2 TYR A 232      65.947  31.248  15.768  1.00 33.77           H
ATOM   1791  HB3 TYR A 232      66.952  32.350  16.312  1.00 33.77           H
ATOM   1792  HD1 TYR A 232      69.426  31.103  16.558  1.00 35.29           H
ATOM   1793  HD2 TYR A 232      66.701  30.419  13.743  1.00 40.14           H
ATOM   1794  HE1 TYR A 232      71.074  30.260  15.155  1.00 39.78           H
ATOM   1795  HE2 TYR A 232      68.341  29.582  12.354  1.00 41.52           H
ATOM   1796  HH  TYR A 232      70.492  29.106  12.060  1.00 47.77           H
ATOM   1797  N   LEU A 233      66.140  32.364  19.275  1.00 25.73           N
ATOM   1798  CA  LEU A 233      65.208  33.212  19.998  1.00 24.62           C
ATOM   1799  C   LEU A 233      64.656  34.297  19.096  1.00 22.65           C
ATOM   1800  O   LEU A 233      65.332  34.788  18.182  1.00 25.12           O
ATOM   1801  CB  LEU A 233      65.898  33.877  21.192  1.00 23.50           C
ATOM   1802  CG  LEU A 233      66.422  32.976  22.323  1.00 31.80           C
ATOM   1803  CD1 LEU A 233      66.678  33.849  23.522  1.00 34.86           C
ATOM   1804  CD2 LEU A 233      65.494  31.831  22.705  1.00 30.38           C
ATOM   1805  H   LEU A 233      66.969  32.510  19.454  1.00 30.87           H
ATOM   1806  HA  LEU A 233      64.469  32.677  20.326  1.00 29.55           H
ATOM   1807  HB2 LEU A 233      66.658  34.377  20.856  1.00 28.20           H
ATOM   1808  HB3 LEU A 233      65.267  34.494  21.594  1.00 28.20           H
ATOM   1809  HG  LEU A 233      67.269  32.592  22.049  1.00 38.17           H
ATOM   1810 HD11 LEU A 233      67.010  33.297  24.248  1.00 41.84           H
ATOM   1811 HD12 LEU A 233      67.337  34.521  23.288  1.00 41.84           H
ATOM   1812 HD13 LEU A 233      65.847  34.277  23.784  1.00 41.84           H
ATOM   1813 HD21 LEU A 233      65.903  31.320  23.421  1.00 36.45           H
ATOM   1814 HD22 LEU A 233      64.647  32.197  23.002  1.00 36.45           H
ATOM   1815 HD23 LEU A 233      65.357  31.264  21.930  1.00 36.45           H
ATOM   1816  N   VAL A 234      63.428  34.710  19.396  1.00 24.41           N
ATOM   1817  CA  VAL A 234      62.810  35.792  18.659  1.00 25.06           C
ATOM   1818  C   VAL A 234      61.834  36.477  19.587  1.00 23.24           C
ATOM   1819  O   VAL A 234      61.199  35.831  20.423  1.00 26.01           O
ATOM   1820  CB  VAL A 234      62.124  35.292  17.370  1.00 30.09           C
ATOM   1821  CG1 VAL A 234      60.900  34.478  17.704  1.00 28.25           C
ATOM   1822  CG2 VAL A 234      61.773  36.468  16.505  1.00 26.62           C
ATOM   1823  H   VAL A 234      62.938  34.379  20.021  1.00 29.29           H
ATOM   1824  HA  VAL A 234      63.490  36.436  18.408  1.00 30.07           H
ATOM   1825  HB  VAL A 234      62.740  34.727  16.879  1.00 36.10           H
ATOM   1826 HG11 VAL A 234      60.488  34.176  16.879  1.00 33.90           H
ATOM   1827 HG12 VAL A 234      61.165  33.715  18.240  1.00 33.90           H
ATOM   1828 HG13 VAL A 234      60.278  35.032  18.201  1.00 33.90           H
ATOM   1829 HG21 VAL A 234      61.342  36.147  15.697  1.00 31.94           H
ATOM   1830 HG22 VAL A 234      61.169  37.050  16.994  1.00 31.94           H
ATOM   1831 HG23 VAL A 234      62.585  36.947  16.280  1.00 31.94           H
ATOM   1832  N   GLY A 235      61.725  37.793  19.441  1.00 22.03           N
ATOM   1833  CA  GLY A 235      60.738  38.565  20.158  1.00 26.11           C
ATOM   1834  C   GLY A 235      59.673  39.082  19.206  1.00 25.32           C
ATOM   1835  O   GLY A 235      59.800  38.961  17.994  1.00 25.26           O
ATOM   1836  H   GLY A 235      62.223  38.264  18.922  1.00 26.43           H
ATOM   1837  HA2 GLY A 235      60.314  38.012  20.833  1.00 31.33           H
ATOM   1838  HA3 GLY A 235      61.163  39.321  20.593  1.00 31.33           H
ATOM   1839  N   ALA A 236      58.659  39.737  19.780  1.00 26.41           N
ATOM   1840  CA  ALA A 236      57.564  40.260  18.972  1.00 26.61           C
ATOM   1841  C   ALA A 236      56.986  41.514  19.618  1.00 25.42           C
ATOM   1842  O   ALA A 236      56.757  41.545  20.832  1.00 22.33           O
ATOM   1843  CB  ALA A 236      56.453  39.210  18.795  1.00 26.91           C
ATOM   1844  H   ALA A 236      58.586  39.888  20.623  1.00 31.69           H
ATOM   1845  HA  ALA A 236      57.900  40.498  18.094  1.00 31.94           H
ATOM   1846  HB1 ALA A 236      55.743  39.590  18.254  1.00 32.29           H
ATOM   1847  HB2 ALA A 236      56.823  38.429  18.353  1.00 32.29           H
ATOM   1848  HB3 ALA A 236      56.109  38.964  19.668  1.00 32.29           H
ATOM   1849  N   GLY A 237      56.695  42.521  18.795  1.00 22.56           N
ATOM   1850  CA  GLY A 237      56.067  43.734  19.299  1.00 20.67           C
ATOM   1851  C   GLY A 237      54.573  43.517  19.472  1.00 24.00           C
ATOM   1852  O   GLY A 237      53.939  42.797  18.705  1.00 24.12           O
ATOM   1853  H   GLY A 237      56.850  42.524  17.949  1.00 27.07           H
ATOM   1854  HA2 GLY A 237      56.452  43.974  20.157  1.00 24.81           H
ATOM   1855  HA3 GLY A 237      56.209  44.464  18.676  1.00 24.81           H
ATOM   1856  N   ILE A 238      54.017  44.130  20.512  1.00 22.88           N
ATOM   1857  CA  ILE A 238      52.577  44.175  20.689  1.00 24.27           C
ATOM   1858  C   ILE A 238      52.155  45.619  20.914  1.00 25.65           C
ATOM   1859  O   ILE A 238      52.974  46.508  21.148  1.00 24.27           O
ATOM   1860  CB  ILE A 238      52.100  43.270  21.830  1.00 25.95           C
ATOM   1861  CG1 ILE A 238      52.651  43.750  23.176  1.00 23.60           C
ATOM   1862  CG2 ILE A 238      52.501  41.846  21.535  1.00 24.44           C
ATOM   1863  CD1 ILE A 238      52.157  42.893  24.387  1.00 29.21           C
ATOM   1864  H   ILE A 238      54.459  44.530  21.132  1.00 27.46           H
ATOM   1865  HA  ILE A 238      52.154  43.867  19.872  1.00 29.12           H
ATOM   1866  HB  ILE A 238      51.132  43.312  21.867  1.00 31.14           H
ATOM   1867 HG12 ILE A 238      53.619  43.704  23.153  1.00 28.32           H
ATOM   1868 HG13 ILE A 238      52.367  44.666  23.323  1.00 28.32           H
ATOM   1869 HG21 ILE A 238      52.197  41.276  22.260  1.00 29.33           H
ATOM   1870 HG22 ILE A 238      52.089  41.569  20.702  1.00 29.33           H
ATOM   1871 HG23 ILE A 238      53.467  41.799  21.460  1.00 29.33           H
ATOM   1872 HD11 ILE A 238      52.541  43.249  25.203  1.00 35.05           H
ATOM   1873 HD12 ILE A 238      51.189  42.937  24.431  1.00 35.05           H
ATOM   1874 HD13 ILE A 238      52.441  41.974  24.261  1.00 35.05           H
ATOM   1875  N   ASN A 239      50.849  45.838  20.853  1.00 26.85           N
ATOM   1876  CA  ASN A 239      50.259  47.131  21.127  1.00 24.51           C
ATOM   1877  C   ASN A 239      49.238  47.015  22.246  1.00 26.01           C
ATOM   1878  O   ASN A 239      48.824  45.924  22.641  1.00 26.50           O
ATOM   1879  CB  ASN A 239      49.612  47.711  19.859  1.00 25.41           C
ATOM   1880  CG  ASN A 239      48.486  46.846  19.327  1.00 27.05           C
ATOM   1881  OD1 ASN A 239      47.406  46.785  19.911  1.00 30.50           O
ATOM   1882  ND2 ASN A 239      48.730  46.173  18.210  1.00 32.65           N
ATOM   1883  H   ASN A 239      50.272  45.234  20.649  1.00 32.22           H
ATOM   1884  HA  ASN A 239      50.955  47.743  21.416  1.00 29.41           H
ATOM   1885  HB2 ASN A 239      49.247  48.586  20.062  1.00 30.49           H
ATOM   1886  HB3 ASN A 239      50.287  47.785  19.166  1.00 30.49           H
ATOM   1887 HD21 ASN A 239      48.121  45.670  17.870  1.00 39.18           H
ATOM   1888 HD22 ASN A 239      49.496  46.241  17.826  1.00 39.18           H
ATOM   1889  N   THR A 240      48.839  48.169  22.774  1.00 25.81           N
ATOM   1890  CA  THR A 240      47.915  48.214  23.899  1.00 27.08           C
ATOM   1891  C   THR A 240      46.447  48.031  23.503  1.00 31.40           C
ATOM   1892  O   THR A 240      45.572  48.188  24.369  1.00 29.42           O
ATOM   1893  CB  THR A 240      48.087  49.534  24.642  1.00 29.92           C
ATOM   1894  OG1 THR A 240      47.879  50.604  23.725  1.00 29.87           O
ATOM   1895  CG2 THR A 240      49.509  49.637  25.227  1.00 24.03           C
ATOM   1896  H   THR A 240      49.092  48.943  22.496  1.00 30.97           H
ATOM   1897  HA  THR A 240      48.143  47.499  24.514  1.00 32.49           H
ATOM   1898  HB  THR A 240      47.444  49.591  25.367  1.00 35.91           H
ATOM   1899  HG1 THR A 240      47.969  51.341  24.117  1.00 35.85           H
ATOM   1900 HG21 THR A 240      49.613  50.479  25.698  1.00 28.84           H
ATOM   1901 HG22 THR A 240      49.666  48.907  25.846  1.00 28.84           H
ATOM   1902 HG23 THR A 240      50.164  49.593  24.513  1.00 28.84           H
ATOM   1903  N   ARG A 241      46.153  47.692  22.251  1.00 36.62           N
ATOM   1904  CA  ARG A 241      44.771  47.584  21.791  1.00 39.14           C
ATOM   1905  C   ARG A 241      44.313  46.146  21.573  1.00 33.40           C
ATOM   1906  O   ARG A 241      43.354  45.712  22.205  1.00 34.85           O
ATOM   1907  CB  ARG A 241      44.599  48.408  20.507  1.00 37.72           C
ATOM   1908  CG  ARG A 241      43.195  48.252  19.879  1.00 48.44           C
ATOM   1909  CD  ARG A 241      42.969  49.236  18.732  1.00 55.41           C
ATOM   1910  NE  ARG A 241      42.452  50.510  19.231  1.00 65.77           N
ATOM   1911  CZ  ARG A 241      43.199  51.525  19.660  1.00 57.72           C
ATOM   1912  NH1 ARG A 241      44.530  51.448  19.665  1.00 66.08           N
ATOM   1913  NH2 ARG A 241      42.612  52.628  20.096  1.00 53.38           N1+
ATOM   1914  H   ARG A 241      46.738  47.517  21.646  1.00 43.94           H
ATOM   1915  HA  ARG A 241      44.193  47.973  22.465  1.00 46.97           H
ATOM   1916  HB2 ARG A 241      44.732  49.346  20.713  1.00 45.27           H
ATOM   1917  HB3 ARG A 241      45.253  48.115  19.854  1.00 45.27           H
ATOM   1918  HG2 ARG A 241      43.101  47.352  19.528  1.00 58.13           H
ATOM   1919  HG3 ARG A 241      42.522  48.418  20.557  1.00 58.13           H
ATOM   1920  HD2 ARG A 241      43.812  49.404  18.282  1.00 66.49           H
ATOM   1921  HD3 ARG A 241      42.323  48.866  18.112  1.00 66.49           H
ATOM   1922  HE  ARG A 241      41.598  50.611  19.248  1.00 78.92           H
ATOM   1923 HH11 ARG A 241      44.920  50.734  19.386  1.00 79.29           H
ATOM   1924 HH12 ARG A 241      44.998  52.112  19.946  1.00 79.29           H
ATOM   1925 HH21 ARG A 241      41.754  52.687  20.095  1.00 64.06           H
ATOM   1926 HH22 ARG A 241      43.089  53.288  20.373  1.00 64.06           H
ATOM   1927  N   ASP A 242      44.959  45.385  20.695  1.00 31.64           N
ATOM   1928  CA  ASP A 242      44.472  44.063  20.318  1.00 35.08           C
ATOM   1929  C   ASP A 242      45.225  42.929  21.012  1.00 30.72           C
ATOM   1930  O   ASP A 242      45.154  41.787  20.551  1.00 31.97           O
ATOM   1931  CB  ASP A 242      44.523  43.885  18.789  1.00 35.26           C
ATOM   1932  CG  ASP A 242      45.933  43.883  18.223  1.00 33.95           C
ATOM   1933  OD1 ASP A 242      46.915  43.684  18.970  1.00 34.74           O
ATOM   1934  OD2 ASP A 242      46.072  44.079  16.999  1.00 33.76           O1-
ATOM   1935  H   ASP A 242      45.688  45.613  20.300  1.00 37.97           H
ATOM   1936  HA  ASP A 242      43.542  43.996  20.585  1.00 42.09           H
ATOM   1937  HB2 ASP A 242      44.108  43.039  18.558  1.00 42.31           H
ATOM   1938  HB3 ASP A 242      44.037  44.614  18.372  1.00 42.31           H
ATOM   1939  N   PHE A 243      45.873  43.213  22.150  1.00 32.89           N
ATOM   1940  CA  PHE A 243      46.705  42.221  22.846  1.00 30.67           C
ATOM   1941  C   PHE A 243      45.937  40.972  23.290  1.00 27.29           C
ATOM   1942  O   PHE A 243      46.523  39.886  23.369  1.00 30.19           O
ATOM   1943  CB  PHE A 243      47.405  42.864  24.063  1.00 32.27           C
ATOM   1944  CG  PHE A 243      46.477  43.435  25.099  1.00 27.04           C
ATOM   1945  CD1 PHE A 243      45.990  42.642  26.127  1.00 29.82           C
ATOM   1946  CD2 PHE A 243      46.103  44.755  25.060  1.00 30.66           C
ATOM   1947  CE1 PHE A 243      45.139  43.161  27.069  1.00 29.84           C
ATOM   1948  CE2 PHE A 243      45.247  45.286  26.004  1.00 33.88           C
ATOM   1949  CZ  PHE A 243      44.774  44.483  27.025  1.00 36.88           C
ATOM   1950  H   PHE A 243      45.846  43.979  22.541  1.00 39.47           H
ATOM   1951  HA  PHE A 243      47.400  41.928  22.236  1.00 36.81           H
ATOM   1952  HB2 PHE A 243      47.950  42.190  24.498  1.00 38.73           H
ATOM   1953  HB3 PHE A 243      47.970  43.586  23.747  1.00 38.73           H
ATOM   1954  HD1 PHE A 243      46.233  41.746  26.171  1.00 35.78           H
ATOM   1955  HD2 PHE A 243      46.422  45.299  24.376  1.00 36.79           H
ATOM   1956  HE1 PHE A 243      44.821  42.618  27.753  1.00 35.80           H
ATOM   1957  HE2 PHE A 243      45.003  46.183  25.964  1.00 40.65           H
ATOM   1958  HZ  PHE A 243      44.197  44.831  27.665  1.00 44.26           H
ATOM   1959  N   ARG A 244      44.654  41.086  23.623  1.00 35.38           N
ATOM   1960  CA  ARG A 244      43.930  39.892  24.059  1.00 33.80           C
ATOM   1961  C   ARG A 244      43.908  38.825  22.971  1.00 32.19           C
ATOM   1962  O   ARG A 244      43.890  37.626  23.263  1.00 29.57           O
ATOM   1963  CB  ARG A 244      42.510  40.262  24.498  1.00 32.84           C
ATOM   1964  CG  ARG A 244      42.483  41.164  25.715  1.00 37.12           C
ATOM   1965  CD  ARG A 244      41.074  41.654  26.056  1.00 39.06           C
ATOM   1966  NE  ARG A 244      41.101  42.620  27.155  1.00 35.26           N
ATOM   1967  CZ  ARG A 244      41.344  43.919  27.011  1.00 41.39           C
ATOM   1968  NH1 ARG A 244      41.590  44.422  25.811  1.00 40.34           N
ATOM   1969  NH2 ARG A 244      41.339  44.716  28.072  1.00 49.43           N1+
ATOM   1970  H   ARG A 244      44.193  41.813  23.607  1.00 42.46           H
ATOM   1971  HA  ARG A 244      44.387  39.517  24.828  1.00 40.56           H
ATOM   1972  HB2 ARG A 244      42.066  40.726  23.771  1.00 39.40           H
ATOM   1973  HB3 ARG A 244      42.026  39.450  24.716  1.00 39.40           H
ATOM   1974  HG2 ARG A 244      42.824  40.674  26.480  1.00 44.55           H
ATOM   1975  HG3 ARG A 244      43.038  41.941  25.545  1.00 44.55           H
ATOM   1976  HD2 ARG A 244      40.688  42.087  25.279  1.00 46.87           H
ATOM   1977  HD3 ARG A 244      40.529  40.899  26.327  1.00 46.87           H
ATOM   1978  HE  ARG A 244      40.948  42.326  27.949  1.00 42.31           H
ATOM   1979 HH11 ARG A 244      41.592  43.909  25.122  1.00 48.41           H
ATOM   1980 HH12 ARG A 244      41.747  45.263  25.722  1.00 48.41           H
ATOM   1981 HH21 ARG A 244      41.181  44.392  28.853  1.00 59.31           H
ATOM   1982 HH22 ARG A 244      41.499  45.556  27.980  1.00 59.31           H
ATOM   1983  N   GLU A 245      43.958  39.224  21.716  1.00 33.86           N
ATOM   1984  CA  GLU A 245      44.069  38.260  20.630  1.00 34.23           C
ATOM   1985  C   GLU A 245      45.494  38.096  20.121  1.00 34.23           C
ATOM   1986  O   GLU A 245      45.892  36.982  19.774  1.00 31.61           O
ATOM   1987  CB  GLU A 245      43.145  38.678  19.469  1.00 36.77           C
ATOM   1988  CG  GLU A 245      41.613  38.644  19.836  1.00 46.49           C
ATOM   1989  CD  GLU A 245      41.153  39.759  20.821  1.00 57.35           C
ATOM   1990  OE1 GLU A 245      40.204  39.497  21.612  1.00 60.84           O
ATOM   1991  OE2 GLU A 245      41.721  40.896  20.813  1.00 55.00           O1-
ATOM   1992  H   GLU A 245      43.929  40.045  21.462  1.00 40.63           H
ATOM   1993  HA  GLU A 245      43.769  37.395  20.951  1.00 41.07           H
ATOM   1994  HB2 GLU A 245      43.367  39.584  19.203  1.00 44.12           H
ATOM   1995  HB3 GLU A 245      43.285  38.072  18.725  1.00 44.12           H
ATOM   1996  HG2 GLU A 245      41.098  38.743  19.020  1.00 55.79           H
ATOM   1997  HG3 GLU A 245      41.412  37.789  20.247  1.00 55.79           H
ATOM   1998  N   ARG A 246      46.290  39.172  20.087  1.00 31.03           N
ATOM   1999  CA  ARG A 246      47.639  39.068  19.525  1.00 27.44           C
ATOM   2000  C   ARG A 246      48.559  38.269  20.440  1.00 27.10           C
ATOM   2001  O   ARG A 246      49.348  37.450  19.965  1.00 29.29           O
ATOM   2002  CB  ARG A 246      48.187  40.469  19.265  1.00 28.54           C
ATOM   2003  CG  ARG A 246      49.541  40.482  18.559  1.00 26.12           C
ATOM   2004  CD  ARG A 246      50.002  41.896  18.263  1.00 30.01           C
ATOM   2005  NE  ARG A 246      49.109  42.626  17.378  1.00 33.00           N
ATOM   2006  CZ  ARG A 246      49.147  42.548  16.053  1.00 29.44           C
ATOM   2007  NH1 ARG A 246      50.035  41.762  15.434  1.00 29.28           N
ATOM   2008  NH2 ARG A 246      48.291  43.264  15.351  1.00 35.27           N1+
ATOM   2009  H   ARG A 246      46.078  39.954  20.375  1.00 37.24           H
ATOM   2010  HA  ARG A 246      47.590  38.605  18.674  1.00 32.93           H
ATOM   2011  HB2 ARG A 246      47.557  40.952  18.707  1.00 34.24           H
ATOM   2012  HB3 ARG A 246      48.291  40.926  20.114  1.00 34.24           H
ATOM   2013  HG2 ARG A 246      50.203  40.059  19.129  1.00 31.34           H
ATOM   2014  HG3 ARG A 246      49.468  40.004  17.718  1.00 31.34           H
ATOM   2015  HD2 ARG A 246      50.061  42.387  19.097  1.00 36.01           H
ATOM   2016  HD3 ARG A 246      50.875  41.859  17.840  1.00 36.01           H
ATOM   2017  HE  ARG A 246      48.554  43.179  17.732  1.00 39.59           H
ATOM   2018 HH11 ARG A 246      50.594  41.299  15.895  1.00 35.14           H
ATOM   2019 HH12 ARG A 246      50.048  41.721  14.575  1.00 35.14           H
ATOM   2020 HH21 ARG A 246      47.720  43.767  15.752  1.00 42.32           H
ATOM   2021 HH22 ARG A 246      48.299  43.223  14.492  1.00 42.32           H
ATOM   2022  N   VAL A 247      48.483  38.492  21.758  1.00 27.77           N
ATOM   2023  CA  VAL A 247      49.399  37.805  22.676  1.00 32.54           C
ATOM   2024  C   VAL A 247      49.249  36.290  22.632  1.00 34.25           C
ATOM   2025  O   VAL A 247      50.266  35.593  22.461  1.00 31.27           O
ATOM   2026  CB  VAL A 247      49.248  38.382  24.092  1.00 28.64           C
ATOM   2027  CG1 VAL A 247      49.957  37.538  25.088  1.00 27.27           C
ATOM   2028  CG2 VAL A 247      49.831  39.829  24.115  1.00 27.75           C
ATOM   2029  H   VAL A 247      47.924  39.024  22.137  1.00 33.32           H
ATOM   2030  HA  VAL A 247      50.305  38.002  22.391  1.00 39.05           H
ATOM   2031  HB  VAL A 247      48.309  38.422  24.331  1.00 34.37           H
ATOM   2032 HG11 VAL A 247      49.844  37.927  25.969  1.00 32.72           H
ATOM   2033 HG12 VAL A 247      49.580  36.645  25.069  1.00 32.72           H
ATOM   2034 HG13 VAL A 247      50.899  37.505  24.859  1.00 32.72           H
ATOM   2035 HG21 VAL A 247      49.736  40.194  25.008  1.00 33.30           H
ATOM   2036 HG22 VAL A 247      50.768  39.795  23.868  1.00 33.30           H
ATOM   2037 HG23 VAL A 247      49.341  40.376  23.480  1.00 33.30           H
ATOM   2038  N   PRO A 248      48.059  35.708  22.799  1.00 33.97           N
ATOM   2039  CA  PRO A 248      47.959  34.238  22.694  1.00 35.01           C
ATOM   2040  C   PRO A 248      48.505  33.697  21.381  1.00 28.18           C
ATOM   2041  O   PRO A 248      49.210  32.673  21.372  1.00 29.11           O
ATOM   2042  CB  PRO A 248      46.448  33.988  22.873  1.00 34.99           C
ATOM   2043  CG  PRO A 248      45.965  35.181  23.684  1.00 33.27           C
ATOM   2044  CD  PRO A 248      46.778  36.341  23.166  1.00 28.62           C
ATOM   2045  HA  PRO A 248      48.436  33.822  23.428  1.00 42.01           H
ATOM   2046  HB2 PRO A 248      46.013  33.961  22.006  1.00 41.98           H
ATOM   2047  HB3 PRO A 248      46.306  33.160  23.358  1.00 41.98           H
ATOM   2048  HG2 PRO A 248      45.019  35.325  23.526  1.00 39.92           H
ATOM   2049  HG3 PRO A 248      46.139  35.031  24.626  1.00 39.92           H
ATOM   2050  HD2 PRO A 248      46.355  36.730  22.385  1.00 34.35           H
ATOM   2051  HD3 PRO A 248      46.913  36.999  23.865  1.00 34.35           H
ATOM   2052  N   ALA A 249      48.269  34.397  20.269  1.00 29.51           N
ATOM   2053  CA  ALA A 249      48.775  33.936  18.980  1.00 31.93           C
ATOM   2054  C   ALA A 249      50.302  33.904  18.954  1.00 35.60           C
ATOM   2055  O   ALA A 249      50.908  32.965  18.414  1.00 30.18           O
ATOM   2056  CB  ALA A 249      48.256  34.840  17.868  1.00 33.26           C
ATOM   2057  H   ALA A 249      47.824  35.132  20.237  1.00 35.41           H
ATOM   2058  HA  ALA A 249      48.452  33.036  18.814  1.00 38.32           H
ATOM   2059  HB1 ALA A 249      48.600  34.523  17.018  1.00 39.92           H
ATOM   2060  HB2 ALA A 249      47.287  34.811  17.865  1.00 39.92           H
ATOM   2061  HB3 ALA A 249      48.561  35.746  18.031  1.00 39.92           H
ATOM   2062  N   LEU A 250      50.941  34.953  19.492  1.00 32.93           N
ATOM   2063  CA  LEU A 250      52.399  35.008  19.511  1.00 26.99           C
ATOM   2064  C   LEU A 250      52.969  33.983  20.473  1.00 26.95           C
ATOM   2065  O   LEU A 250      54.001  33.370  20.184  1.00 29.13           O
ATOM   2066  CB  LEU A 250      52.867  36.414  19.896  1.00 31.85           C
ATOM   2067  CG  LEU A 250      52.427  37.484  18.884  1.00 28.32           C
ATOM   2068  CD1 LEU A 250      52.785  38.861  19.420  1.00 26.02           C
ATOM   2069  CD2 LEU A 250      53.062  37.266  17.532  1.00 28.80           C
ATOM   2070  H   LEU A 250      50.555  35.635  19.847  1.00 39.52           H
ATOM   2071  HA  LEU A 250      52.737  34.810  18.623  1.00 32.38           H
ATOM   2072  HB2 LEU A 250      52.492  36.646  20.760  1.00 38.22           H
ATOM   2073  HB3 LEU A 250      53.836  36.424  19.940  1.00 38.22           H
ATOM   2074  HG  LEU A 250      51.464  37.443  18.776  1.00 33.98           H
ATOM   2075 HD11 LEU A 250      52.505  39.532  18.778  1.00 31.22           H
ATOM   2076 HD12 LEU A 250      52.328  38.999  20.264  1.00 31.22           H
ATOM   2077 HD13 LEU A 250      53.745  38.908  19.552  1.00 31.22           H
ATOM   2078 HD21 LEU A 250      52.760  37.960  16.926  1.00 34.55           H
ATOM   2079 HD22 LEU A 250      54.027  37.307  17.627  1.00 34.55           H
ATOM   2080 HD23 LEU A 250      52.799  36.395  17.197  1.00 34.55           H
ATOM   2081  N   VAL A 251      52.321  33.796  21.623  1.00 29.94           N
ATOM   2082  CA  VAL A 251      52.760  32.765  22.562  1.00 30.25           C
ATOM   2083  C   VAL A 251      52.712  31.400  21.883  1.00 38.02           C
ATOM   2084  O   VAL A 251      53.672  30.625  21.920  1.00 30.91           O
ATOM   2085  CB  VAL A 251      51.890  32.786  23.829  1.00 31.98           C
ATOM   2086  CG1 VAL A 251      52.186  31.564  24.723  1.00 43.38           C
ATOM   2087  CG2 VAL A 251      52.090  34.096  24.604  1.00 40.14           C
ATOM   2088  H   VAL A 251      51.634  34.245  21.880  1.00 35.93           H
ATOM   2089  HA  VAL A 251      53.678  32.941  22.822  1.00 36.30           H
ATOM   2090  HB  VAL A 251      50.957  32.739  23.566  1.00 38.37           H
ATOM   2091 HG11 VAL A 251      51.623  31.606  25.512  1.00 52.06           H
ATOM   2092 HG12 VAL A 251      51.997  30.754  24.224  1.00 52.06           H
ATOM   2093 HG13 VAL A 251      53.121  31.583  24.983  1.00 52.06           H
ATOM   2094 HG21 VAL A 251      51.531  34.082  25.396  1.00 48.16           H
ATOM   2095 HG22 VAL A 251      53.023  34.172  24.859  1.00 48.16           H
ATOM   2096 HG23 VAL A 251      51.841  34.841  24.035  1.00 48.16           H
ATOM   2097  N   GLU A 252      51.587  31.099  21.237  1.00 33.52           N
ATOM   2098  CA  GLU A 252      51.437  29.820  20.550  1.00 34.71           C
ATOM   2099  C   GLU A 252      52.472  29.664  19.448  1.00 35.31           C
ATOM   2100  O   GLU A 252      53.010  28.575  19.256  1.00 36.87           O
ATOM   2101  CB  GLU A 252      50.019  29.699  19.979  1.00 32.20           C
ATOM   2102  CG  GLU A 252      49.739  28.366  19.200  1.00 50.16           C
ATOM   2103  CD  GLU A 252      48.566  28.442  18.194  1.00 59.17           C
ATOM   2104  OE1 GLU A 252      47.986  27.370  17.891  1.00 67.25           O
ATOM   2105  OE2 GLU A 252      48.234  29.551  17.693  1.00 54.13           O1-
ATOM   2106  H   GLU A 252      50.901  31.615  21.182  1.00 40.23           H
ATOM   2107  HA  GLU A 252      51.567  29.100  21.188  1.00 41.65           H
ATOM   2108  HB2 GLU A 252      49.385  29.750  20.711  1.00 38.64           H
ATOM   2109  HB3 GLU A 252      49.869  30.435  19.365  1.00 38.64           H
ATOM   2110  HG2 GLU A 252      50.536  28.124  18.703  1.00 60.20           H
ATOM   2111  HG3 GLU A 252      49.531  27.670  19.842  1.00 60.20           H
ATOM   2112  N   ALA A 253      52.745  30.726  18.691  1.00 30.49           N
ATOM   2113  CA  ALA A 253      53.788  30.656  17.673  1.00 30.98           C
ATOM   2114  C   ALA A 253      55.190  30.433  18.237  1.00 34.75           C
ATOM   2115  O   ALA A 253      56.100  30.129  17.456  1.00 32.79           O
ATOM   2116  CB  ALA A 253      53.799  31.916  16.832  1.00 30.01           C
ATOM   2117  H   ALA A 253      52.347  31.487  18.746  1.00 36.58           H
ATOM   2118  HA  ALA A 253      53.590  29.912  17.083  1.00 37.18           H
ATOM   2119  HB1 ALA A 253      54.500  31.843  16.165  1.00 36.01           H
ATOM   2120  HB2 ALA A 253      52.937  32.013  16.398  1.00 36.01           H
ATOM   2121  HB3 ALA A 253      53.968  32.678  17.408  1.00 36.01           H
ATOM   2122  N   GLY A 254      55.403  30.589  19.540  1.00 31.57           N
ATOM   2123  CA  GLY A 254      56.700  30.347  20.122  1.00 32.56           C
ATOM   2124  C   GLY A 254      57.542  31.580  20.422  1.00 29.87           C
ATOM   2125  O   GLY A 254      58.736  31.431  20.668  1.00 26.53           O
ATOM   2126  H   GLY A 254      54.804  30.837  20.105  1.00 37.89           H
ATOM   2127  HA2 GLY A 254      56.582  29.862  20.953  1.00 39.08           H
ATOM   2128  HA3 GLY A 254      57.210  29.782  19.520  1.00 39.08           H
ATOM   2129  N   ALA A 255      56.968  32.785  20.422  1.00 30.81           N
ATOM   2130  CA  ALA A 255      57.770  33.963  20.768  1.00 27.32           C
ATOM   2131  C   ALA A 255      58.393  33.793  22.141  1.00 25.61           C
ATOM   2132  O   ALA A 255      57.747  33.346  23.083  1.00 26.21           O
ATOM   2133  CB  ALA A 255      56.930  35.233  20.774  1.00 27.25           C
ATOM   2134  H   ALA A 255      56.145  32.946  20.233  1.00 36.97           H
ATOM   2135  HA  ALA A 255      58.483  34.070  20.119  1.00 32.79           H
ATOM   2136  HB1 ALA A 255      57.497  35.985  21.007  1.00 32.70           H
ATOM   2137  HB2 ALA A 255      56.551  35.365  19.891  1.00 32.70           H
ATOM   2138  HB3 ALA A 255      56.220  35.139  21.428  1.00 32.70           H
ATOM   2139  N   ASP A 256      59.654  34.177  22.256  1.00 26.00           N
ATOM   2140  CA  ASP A 256      60.375  34.051  23.511  1.00 26.41           C
ATOM   2141  C   ASP A 256      60.184  35.260  24.427  1.00 28.10           C
ATOM   2142  O   ASP A 256      60.361  35.150  25.646  1.00 25.92           O
ATOM   2143  CB  ASP A 256      61.846  33.850  23.184  1.00 25.70           C
ATOM   2144  CG  ASP A 256      62.064  32.600  22.373  1.00 31.54           C
ATOM   2145  OD1 ASP A 256      62.043  31.527  22.996  1.00 31.53           O
ATOM   2146  OD2 ASP A 256      62.187  32.690  21.125  1.00 29.67           O1-
ATOM   2147  H   ASP A 256      60.119  34.516  21.616  1.00 31.21           H
ATOM   2148  HA  ASP A 256      60.060  33.264  23.981  1.00 31.69           H
ATOM   2149  HB2 ASP A 256      62.166  34.606  22.668  1.00 30.85           H
ATOM   2150  HB3 ASP A 256      62.350  33.768  24.009  1.00 30.85           H
ATOM   2151  N   VAL A 257      59.838  36.414  23.857  1.00 25.95           N
ATOM   2152  CA  VAL A 257      59.672  37.645  24.624  1.00 21.69           C
ATOM   2153  C   VAL A 257      58.840  38.597  23.778  1.00 22.04           C
ATOM   2154  O   VAL A 257      58.930  38.594  22.542  1.00 21.79           O
ATOM   2155  CB  VAL A 257      61.057  38.249  24.993  1.00 24.14           C
ATOM   2156  CG1 VAL A 257      61.878  38.466  23.759  1.00 26.68           C
ATOM   2157  CG2 VAL A 257      60.917  39.552  25.738  1.00 25.58           C
ATOM   2158  H   VAL A 257      59.692  36.509  23.015  1.00 31.14           H
ATOM   2159  HA  VAL A 257      59.189  37.456  25.444  1.00 26.03           H
ATOM   2160  HB  VAL A 257      61.532  37.626  25.564  1.00 28.96           H
ATOM   2161 HG11 VAL A 257      62.735  38.843  24.013  1.00 32.01           H
ATOM   2162 HG12 VAL A 257      62.009  37.614  23.314  1.00 32.01           H
ATOM   2163 HG13 VAL A 257      61.408  39.078  23.171  1.00 32.01           H
ATOM   2164 HG21 VAL A 257      61.801  39.892  25.947  1.00 30.69           H
ATOM   2165 HG22 VAL A 257      60.442  40.186  25.178  1.00 30.69           H
ATOM   2166 HG23 VAL A 257      60.420  39.395  26.556  1.00 30.69           H
ATOM   2167  N   LEU A 258      58.026  39.395  24.446  1.00 21.37           N
ATOM   2168  CA  LEU A 258      57.184  40.419  23.843  1.00 25.50           C
ATOM   2169  C   LEU A 258      57.669  41.804  24.269  1.00 27.85           C
ATOM   2170  O   LEU A 258      58.397  41.948  25.248  1.00 24.59           O
ATOM   2171  CB  LEU A 258      55.736  40.248  24.280  1.00 23.23           C
ATOM   2172  CG  LEU A 258      55.200  38.815  24.164  1.00 25.68           C
ATOM   2173  CD1 LEU A 258      53.806  38.776  24.703  1.00 31.90           C
ATOM   2174  CD2 LEU A 258      55.223  38.334  22.711  1.00 27.55           C
ATOM   2175  H   LEU A 258      57.938  39.360  25.301  1.00 25.64           H
ATOM   2176  HA  LEU A 258      57.230  40.355  22.876  1.00 30.60           H
ATOM   2177  HB2 LEU A 258      55.658  40.517  25.208  1.00 27.88           H
ATOM   2178  HB3 LEU A 258      55.177  40.817  23.727  1.00 27.88           H
ATOM   2179  HG  LEU A 258      55.752  38.219  24.694  1.00 30.81           H
ATOM   2180 HD11 LEU A 258      53.465  37.871  24.630  1.00 38.28           H
ATOM   2181 HD12 LEU A 258      53.819  39.052  25.632  1.00 38.28           H
ATOM   2182 HD13 LEU A 258      53.251  39.381  24.186  1.00 38.28           H
ATOM   2183 HD21 LEU A 258      54.880  37.428  22.674  1.00 33.06           H
ATOM   2184 HD22 LEU A 258      54.668  38.922  22.176  1.00 33.06           H
ATOM   2185 HD23 LEU A 258      56.137  38.356  22.387  1.00 33.06           H
ATOM   2186  N   CYS A 259      57.245  42.836  23.539  1.00 22.66           N
ATOM   2187  CA  CYS A 259      57.552  44.201  23.951  1.00 21.94           C
ATOM   2188  C   CYS A 259      56.438  45.100  23.464  1.00 21.98           C
ATOM   2189  O   CYS A 259      56.121  45.080  22.280  1.00 23.86           O
ATOM   2190  CB  CYS A 259      58.917  44.674  23.395  1.00 24.59           C
ATOM   2191  SG  CYS A 259      59.382  46.281  24.041  1.00 25.69           S
ATOM   2192  H   CYS A 259      56.787  42.773  22.814  1.00 27.19           H
ATOM   2193  HA  CYS A 259      57.583  44.247  24.920  1.00 26.32           H
ATOM   2194  HB2 CYS A 259      59.603  44.036  23.647  1.00 29.50           H
ATOM   2195  HB3 CYS A 259      58.862  44.741  22.428  1.00 29.50           H
ATOM   2196  HG  CYS A 259      59.462  46.214  25.236  1.00 30.83           H
ATOM   2197  N   ILE A 260      55.848  45.878  24.370  1.00 22.67           N
ATOM   2198  CA  ILE A 260      54.877  46.876  23.960  1.00 24.31           C
ATOM   2199  C   ILE A 260      55.604  48.026  23.287  1.00 28.54           C
ATOM   2200  O   ILE A 260      56.541  48.604  23.847  1.00 29.50           O
ATOM   2201  CB  ILE A 260      54.073  47.392  25.148  1.00 24.68           C
ATOM   2202  CG1 ILE A 260      53.574  46.254  26.025  1.00 27.20           C
ATOM   2203  CG2 ILE A 260      52.884  48.264  24.635  1.00 27.30           C
ATOM   2204  CD1 ILE A 260      53.034  46.746  27.390  1.00 31.77           C
ATOM   2205  H   ILE A 260      55.993  45.845  25.217  1.00 27.21           H
ATOM   2206  HA  ILE A 260      54.262  46.485  23.320  1.00 29.18           H
ATOM   2207  HB  ILE A 260      54.653  47.955  25.684  1.00 29.61           H
ATOM   2208 HG12 ILE A 260      52.855  45.793  25.566  1.00 32.64           H
ATOM   2209 HG13 ILE A 260      54.307  45.641  26.195  1.00 32.64           H
ATOM   2210 HG21 ILE A 260      52.379  48.587  25.397  1.00 32.75           H
ATOM   2211 HG22 ILE A 260      53.237  49.013  24.130  1.00 32.75           H
ATOM   2212 HG23 ILE A 260      52.316  47.720  24.068  1.00 32.75           H
ATOM   2213 HD11 ILE A 260      52.731  45.980  27.904  1.00 38.12           H
ATOM   2214 HD12 ILE A 260      53.746  47.203  27.865  1.00 38.12           H
ATOM   2215 HD13 ILE A 260      52.295  47.354  27.236  1.00 38.12           H
ATOM   2216  N   ASP A 261      55.119  48.396  22.128  1.00 28.40           N
ATOM   2217  CA  ASP A 261      55.752  49.354  21.219  1.00 37.24           C
ATOM   2218  C   ASP A 261      54.949  50.655  21.292  1.00 30.05           C
ATOM   2219  O   ASP A 261      53.779  50.658  20.932  1.00 33.31           O
ATOM   2220  CB  ASP A 261      55.726  48.714  19.833  1.00 30.53           C
ATOM   2221  CG  ASP A 261      56.358  49.556  18.736  1.00 41.33           C
ATOM   2222  OD1 ASP A 261      57.232  50.403  19.010  1.00 41.38           O
ATOM   2223  OD2 ASP A 261      55.961  49.330  17.559  1.00 44.47           O1-
ATOM   2224  H   ASP A 261      54.376  48.092  21.818  1.00 34.08           H
ATOM   2225  HA  ASP A 261      56.670  49.522  21.484  1.00 44.69           H
ATOM   2226  HB2 ASP A 261      56.207  47.873  19.871  1.00 36.64           H
ATOM   2227  HB3 ASP A 261      54.803  48.552  19.584  1.00 36.64           H
ATOM   2228  N   SER A 262      55.525  51.728  21.853  1.00 28.13           N
ATOM   2229  CA  SER A 262      54.810  53.010  21.940  1.00 29.93           C
ATOM   2230  C   SER A 262      55.753  54.212  22.047  1.00 28.34           C
ATOM   2231  O   SER A 262      56.794  54.139  22.717  1.00 28.46           O
ATOM   2232  CB  SER A 262      53.847  52.986  23.146  1.00 36.10           C
ATOM   2233  OG  SER A 262      53.313  54.261  23.422  1.00 31.55           O
ATOM   2234  H   SER A 262      56.318  51.741  22.185  1.00 33.76           H
ATOM   2235  HA  SER A 262      54.276  53.124  21.138  1.00 35.92           H
ATOM   2236  HB2 SER A 262      53.118  52.378  22.950  1.00 43.33           H
ATOM   2237  HB3 SER A 262      54.333  52.676  23.926  1.00 43.33           H
ATOM   2238  HG  SER A 262      52.794  54.218  24.081  1.00 37.87           H
ATOM   2239  N   SER A 263      55.347  55.347  21.448  1.00 26.92           N
ATOM   2240  CA  SER A 263      56.101  56.600  21.598  1.00 24.87           C
ATOM   2241  C   SER A 263      55.964  57.220  22.985  1.00 27.67           C
ATOM   2242  O   SER A 263      56.744  58.118  23.331  1.00 31.64           O
ATOM   2243  CB  SER A 263      55.664  57.660  20.570  1.00 30.51           C
ATOM   2244  OG  SER A 263      54.354  58.130  20.861  1.00 30.07           O
ATOM   2245  H   SER A 263      54.646  55.414  20.955  1.00 32.30           H
ATOM   2246  HA  SER A 263      57.042  56.416  21.450  1.00 29.85           H
ATOM   2247  HB2 SER A 263      56.283  58.406  20.602  1.00 36.61           H
ATOM   2248  HB3 SER A 263      55.669  57.263  19.685  1.00 36.61           H
ATOM   2249  HG  SER A 263      53.808  57.493  20.837  1.00 36.08           H
ATOM   2250  N   ASP A 264      55.017  56.767  23.798  1.00 24.80           N
ATOM   2251  CA  ASP A 264      54.922  57.272  25.167  1.00 26.57           C
ATOM   2252  C   ASP A 264      54.367  56.125  26.011  1.00 29.02           C
ATOM   2253  O   ASP A 264      53.155  55.898  26.047  1.00 23.91           O
ATOM   2254  CB  ASP A 264      54.022  58.502  25.234  1.00 27.63           C
ATOM   2255  CG  ASP A 264      53.660  58.909  26.663  1.00 25.07           C
ATOM   2256  OD1 ASP A 264      54.316  58.499  27.655  1.00 24.89           O
ATOM   2257  OD2 ASP A 264      52.701  59.672  26.789  1.00 23.28           O1-
ATOM   2258  H   ASP A 264      54.426  56.179  23.588  1.00 29.77           H
ATOM   2259  HA  ASP A 264      55.803  57.507  25.496  1.00 31.88           H
ATOM   2260  HB2 ASP A 264      54.481  59.249  24.818  1.00 33.16           H
ATOM   2261  HB3 ASP A 264      53.198  58.315  24.759  1.00 33.16           H
ATOM   2262  N   GLY A 265      55.270  55.384  26.627  1.00 22.83           N
ATOM   2263  CA  GLY A 265      54.930  54.266  27.472  1.00 22.32           C
ATOM   2264  C   GLY A 265      54.490  54.609  28.875  1.00 22.50           C
ATOM   2265  O   GLY A 265      54.142  53.711  29.653  1.00 23.13           O
ATOM   2266  H   GLY A 265      56.118  55.518  26.565  1.00 27.40           H
ATOM   2267  HA2 GLY A 265      54.214  53.765  27.052  1.00 26.78           H
ATOM   2268  HA3 GLY A 265      55.701  53.682  27.540  1.00 26.78           H
ATOM   2269  N   PHE A 266      54.485  55.888  29.226  1.00 22.78           N
ATOM   2270  CA  PHE A 266      54.056  56.340  30.542  1.00 22.53           C
ATOM   2271  C   PHE A 266      52.544  56.509  30.459  1.00 24.01           C
ATOM   2272  O   PHE A 266      52.017  57.608  30.300  1.00 22.88           O
ATOM   2273  CB  PHE A 266      54.792  57.613  30.913  1.00 24.49           C
ATOM   2274  CG  PHE A 266      54.770  57.961  32.402  1.00 23.61           C
ATOM   2275  CD1 PHE A 266      54.025  57.214  33.339  1.00 23.58           C
ATOM   2276  CD2 PHE A 266      55.486  59.051  32.857  1.00 24.90           C
ATOM   2277  CE1 PHE A 266      54.041  57.556  34.681  1.00 26.42           C
ATOM   2278  CE2 PHE A 266      55.504  59.408  34.204  1.00 26.72           C
ATOM   2279  CZ  PHE A 266      54.774  58.654  35.125  1.00 27.41           C
ATOM   2280  H   PHE A 266      54.731  56.528  28.707  1.00 27.33           H
ATOM   2281  HA  PHE A 266      54.258  55.660  31.203  1.00 27.03           H
ATOM   2282  HB2 PHE A 266      55.720  57.521  30.648  1.00 29.38           H
ATOM   2283  HB3 PHE A 266      54.388  58.353  30.434  1.00 29.38           H
ATOM   2284  HD1 PHE A 266      53.538  56.474  33.056  1.00 28.29           H
ATOM   2285  HD2 PHE A 266      55.980  59.553  32.249  1.00 29.88           H
ATOM   2286  HE1 PHE A 266      53.549  57.054  35.290  1.00 31.71           H
ATOM   2287  HE2 PHE A 266      55.998  60.143  34.487  1.00 32.06           H
ATOM   2288  HZ  PHE A 266      54.774  58.885  36.026  1.00 32.89           H
ATOM   2289  N   SER A 267      51.842  55.367  30.537  1.00 23.37           N
ATOM   2290  CA  SER A 267      50.445  55.227  30.124  1.00 25.86           C
ATOM   2291  C   SER A 267      49.763  54.104  30.893  1.00 27.84           C
ATOM   2292  O   SER A 267      50.284  52.984  30.951  1.00 24.99           O
ATOM   2293  CB  SER A 267      50.343  54.876  28.646  1.00 23.05           C
ATOM   2294  OG  SER A 267      48.995  54.627  28.279  1.00 31.27           O
ATOM   2295  H   SER A 267      52.174  54.633  30.839  1.00 28.05           H
ATOM   2296  HA  SER A 267      49.967  56.056  30.285  1.00 31.04           H
ATOM   2297  HB2 SER A 267      50.682  55.618  28.121  1.00 27.67           H
ATOM   2298  HB3 SER A 267      50.870  54.080  28.474  1.00 27.67           H
ATOM   2299  HG  SER A 267      48.951  54.434  27.463  1.00 37.52           H
ATOM   2300  N   GLU A 268      48.577  54.392  31.402  1.00 25.12           N
ATOM   2301  CA  GLU A 268      47.750  53.368  32.028  1.00 26.76           C
ATOM   2302  C   GLU A 268      47.476  52.201  31.091  1.00 26.24           C
ATOM   2303  O   GLU A 268      47.252  51.077  31.553  1.00 24.71           O
ATOM   2304  CB  GLU A 268      46.425  53.992  32.491  1.00 29.01           C
ATOM   2305  CG  GLU A 268      46.565  54.855  33.685  1.00 38.61           C
ATOM   2306  CD  GLU A 268      45.220  55.283  34.281  1.00 47.51           C
ATOM   2307  OE1 GLU A 268      45.218  55.668  35.477  1.00 49.48           O
ATOM   2308  OE2 GLU A 268      44.191  55.234  33.558  1.00 32.30           O1-
ATOM   2309  H   GLU A 268      48.224  55.177  31.400  1.00 30.15           H
ATOM   2310  HA  GLU A 268      48.209  53.024  32.810  1.00 32.11           H
ATOM   2311  HB2 GLU A 268      46.066  54.535  31.772  1.00 34.81           H
ATOM   2312  HB3 GLU A 268      45.803  53.281  32.709  1.00 34.81           H
ATOM   2313  HG2 GLU A 268      47.053  54.370  34.368  1.00 46.34           H
ATOM   2314  HG3 GLU A 268      47.051  55.658  33.438  1.00 46.34           H
ATOM   2315  N   TRP A 269      47.459  52.450  29.778  1.00 24.81           N
ATOM   2316  CA  TRP A 269      47.194  51.385  28.824  1.00 29.94           C
ATOM   2317  C   TRP A 269      48.294  50.330  28.855  1.00 28.05           C
ATOM   2318  O   TRP A 269      48.011  49.140  28.650  1.00 27.62           O
ATOM   2319  CB  TRP A 269      47.050  51.929  27.396  1.00 28.02           C
ATOM   2320  CG  TRP A 269      45.865  52.830  27.142  1.00 31.66           C
ATOM   2321  CD1 TRP A 269      45.892  54.175  26.894  1.00 35.35           C
ATOM   2322  CD2 TRP A 269      44.485  52.448  27.119  1.00 32.24           C
ATOM   2323  NE1 TRP A 269      44.618  54.644  26.736  1.00 35.64           N
ATOM   2324  CE2 TRP A 269      43.737  53.607  26.860  1.00 32.95           C
ATOM   2325  CE3 TRP A 269      43.814  51.234  27.293  1.00 40.80           C
ATOM   2326  CZ2 TRP A 269      42.347  53.594  26.747  1.00 40.76           C
ATOM   2327  CZ3 TRP A 269      42.422  51.224  27.196  1.00 46.16           C
ATOM   2328  CH2 TRP A 269      41.711  52.400  26.918  1.00 45.52           C
ATOM   2329  H   TRP A 269      47.596  53.221  29.423  1.00 29.77           H
ATOM   2330  HA  TRP A 269      46.359  50.951  29.063  1.00 35.93           H
ATOM   2331  HB2 TRP A 269      47.848  52.435  27.182  1.00 33.63           H
ATOM   2332  HB3 TRP A 269      46.974  51.175  26.790  1.00 33.63           H
ATOM   2333  HD1 TRP A 269      46.661  54.697  26.862  1.00 42.42           H
ATOM   2334  HE1 TRP A 269      44.406  55.460  26.563  1.00 42.77           H
ATOM   2335  HE3 TRP A 269      44.285  50.451  27.467  1.00 48.96           H
ATOM   2336  HZ2 TRP A 269      41.870  54.374  26.577  1.00 48.92           H
ATOM   2337  HZ3 TRP A 269      41.960  50.424  27.305  1.00 55.39           H
ATOM   2338  HH2 TRP A 269      40.783  52.368  26.864  1.00 54.63           H
ATOM   2339  N   GLN A 270      49.547  50.737  29.114  1.00 26.38           N
ATOM   2340  CA  GLN A 270      50.618  49.754  29.269  1.00 27.91           C
ATOM   2341  C   GLN A 270      50.467  48.967  30.559  1.00 23.69           C
ATOM   2342  O   GLN A 270      50.704  47.754  30.573  1.00 26.65           O
ATOM   2343  CB  GLN A 270      51.998  50.433  29.216  1.00 27.71           C
ATOM   2344  CG  GLN A 270      52.212  51.138  27.930  1.00 27.38           C
ATOM   2345  CD  GLN A 270      53.538  50.876  27.246  1.00 26.88           C
ATOM   2346  OE1 GLN A 270      54.466  50.287  27.798  1.00 25.33           O
ATOM   2347  NE2 GLN A 270      53.632  51.351  26.031  1.00 24.18           N
ATOM   2348  H   GLN A 270      49.792  51.556  29.202  1.00 31.65           H
ATOM   2349  HA  GLN A 270      50.571  49.125  28.533  1.00 33.49           H
ATOM   2350  HB2 GLN A 270      52.061  51.084  29.932  1.00 33.26           H
ATOM   2351  HB3 GLN A 270      52.689  49.760  29.312  1.00 33.26           H
ATOM   2352  HG2 GLN A 270      51.512  50.870  27.315  1.00 32.85           H
ATOM   2353  HG3 GLN A 270      52.153  52.092  28.091  1.00 32.85           H
ATOM   2354 HE21 GLN A 270      52.969  51.774  25.682  1.00 29.02           H
ATOM   2355 HE22 GLN A 270      54.357  51.241  25.581  1.00 29.02           H
ATOM   2356  N   LYS A 271      50.082  49.630  31.653  1.00 25.09           N
ATOM   2357  CA  LYS A 271      49.837  48.901  32.890  1.00 28.40           C
ATOM   2358  C   LYS A 271      48.739  47.854  32.689  1.00 26.77           C
ATOM   2359  O   LYS A 271      48.879  46.716  33.139  1.00 26.43           O
ATOM   2360  CB  LYS A 271      49.473  49.877  34.014  1.00 28.72           C
ATOM   2361  CG  LYS A 271      49.115  49.193  35.313  1.00 34.99           C
ATOM   2362  CD  LYS A 271      48.755  50.228  36.363  1.00 39.35           C
ATOM   2363  CE  LYS A 271      48.243  49.591  37.637  1.00 45.58           C
ATOM   2364  NZ  LYS A 271      49.357  48.868  38.297  1.00 58.23           N1+
ATOM   2365  H   LYS A 271      49.959  50.480  31.702  1.00 30.11           H
ATOM   2366  HA  LYS A 271      50.649  48.437  33.148  1.00 34.07           H
ATOM   2367  HB2 LYS A 271      50.232  50.457  34.182  1.00 34.46           H
ATOM   2368  HB3 LYS A 271      48.709  50.406  33.735  1.00 34.46           H
ATOM   2369  HG2 LYS A 271      48.349  48.614  35.175  1.00 41.99           H
ATOM   2370  HG3 LYS A 271      49.875  48.682  35.632  1.00 41.99           H
ATOM   2371  HD2 LYS A 271      49.544  50.748  36.581  1.00 47.22           H
ATOM   2372  HD3 LYS A 271      48.059  50.807  36.014  1.00 47.22           H
ATOM   2373  HE2 LYS A 271      47.917  50.279  38.239  1.00 54.69           H
ATOM   2374  HE3 LYS A 271      47.540  48.957  37.427  1.00 54.69           H
ATOM   2375  HZ1 LYS A 271      49.069  48.488  39.048  1.00 69.88           H
ATOM   2376  HZ2 LYS A 271      49.672  48.236  37.755  1.00 69.88           H
ATOM   2377  HZ3 LYS A 271      50.014  49.436  38.492  1.00 69.88           H
ATOM   2378  N   ILE A 272      47.665  48.217  31.969  1.00 25.35           N
ATOM   2379  CA  ILE A 272      46.550  47.298  31.703  1.00 29.05           C
ATOM   2380  C   ILE A 272      47.022  46.107  30.890  1.00 27.80           C
ATOM   2381  O   ILE A 272      46.662  44.959  31.172  1.00 25.25           O
ATOM   2382  CB  ILE A 272      45.398  48.043  30.983  1.00 23.30           C
ATOM   2383  CG1 ILE A 272      44.735  49.014  31.956  1.00 27.80           C
ATOM   2384  CG2 ILE A 272      44.374  47.007  30.344  1.00 28.93           C
ATOM   2385  CD1 ILE A 272      43.873  50.084  31.259  1.00 31.37           C
ATOM   2386  H   ILE A 272      47.560  48.997  31.623  1.00 30.42           H
ATOM   2387  HA  ILE A 272      46.209  46.966  32.548  1.00 34.87           H
ATOM   2388  HB  ILE A 272      45.784  48.562  30.261  1.00 27.96           H
ATOM   2389 HG12 ILE A 272      44.161  48.514  32.557  1.00 33.36           H
ATOM   2390 HG13 ILE A 272      45.425  49.471  32.462  1.00 33.36           H
ATOM   2391 HG21 ILE A 272      43.664  47.498  29.901  1.00 34.72           H
ATOM   2392 HG22 ILE A 272      44.845  46.454  29.701  1.00 34.72           H
ATOM   2393 HG23 ILE A 272      44.003  46.454  31.049  1.00 34.72           H
ATOM   2394 HD11 ILE A 272      43.484  50.663  31.933  1.00 37.64           H
ATOM   2395 HD12 ILE A 272      44.434  50.601  30.661  1.00 37.64           H
ATOM   2396 HD13 ILE A 272      43.170  49.643  30.756  1.00 37.64           H
ATOM   2397  N   THR A 273      47.822  46.366  29.853  1.00 25.59           N
ATOM   2398  CA  THR A 273      48.324  45.296  29.000  1.00 24.28           C
ATOM   2399  C   THR A 273      49.217  44.346  29.785  1.00 24.51           C
ATOM   2400  O   THR A 273      49.072  43.123  29.711  1.00 24.27           O
ATOM   2401  CB  THR A 273      49.074  45.900  27.799  1.00 25.43           C
ATOM   2402  OG1 THR A 273      48.191  46.762  27.077  1.00 28.73           O
ATOM   2403  CG2 THR A 273      49.586  44.793  26.869  1.00 29.91           C
ATOM   2404  H   THR A 273      48.086  47.152  29.625  1.00 30.71           H
ATOM   2405  HA  THR A 273      47.573  44.786  28.659  1.00 29.13           H
ATOM   2406  HB  THR A 273      49.835  46.411  28.117  1.00 30.52           H
ATOM   2407  HG1 THR A 273      47.921  47.381  27.577  1.00 34.47           H
ATOM   2408 HG21 THR A 273      50.056  45.184  26.116  1.00 35.89           H
ATOM   2409 HG22 THR A 273      50.192  44.210  27.351  1.00 35.89           H
ATOM   2410 HG23 THR A 273      48.840  44.269  26.537  1.00 35.89           H
ATOM   2411  N   ILE A 274      50.169  44.883  30.527  1.00 25.60           N
ATOM   2412  CA  ILE A 274      51.011  44.006  31.334  1.00 27.95           C
ATOM   2413  C   ILE A 274      50.161  43.236  32.348  1.00 26.54           C
ATOM   2414  O   ILE A 274      50.363  42.033  32.560  1.00 24.12           O
ATOM   2415  CB  ILE A 274      52.111  44.808  32.021  1.00 21.41           C
ATOM   2416  CG1 ILE A 274      53.007  45.507  30.983  1.00 23.79           C
ATOM   2417  CG2 ILE A 274      52.967  43.881  32.922  1.00 23.89           C
ATOM   2418  CD1 ILE A 274      53.920  46.560  31.630  1.00 30.14           C
ATOM   2419  H   ILE A 274      50.349  45.722  30.583  1.00 30.72           H
ATOM   2420  HA  ILE A 274      51.437  43.358  30.751  1.00 33.54           H
ATOM   2421  HB  ILE A 274      51.697  45.485  32.579  1.00 25.69           H
ATOM   2422 HG12 ILE A 274      53.568  44.845  30.549  1.00 28.55           H
ATOM   2423 HG13 ILE A 274      52.448  45.952  30.327  1.00 28.55           H
ATOM   2424 HG21 ILE A 274      53.659  44.408  33.349  1.00 28.67           H
ATOM   2425 HG22 ILE A 274      52.395  43.478  33.594  1.00 28.67           H
ATOM   2426 HG23 ILE A 274      53.368  43.190  32.372  1.00 28.67           H
ATOM   2427 HD11 ILE A 274      54.464  46.972  30.940  1.00 36.17           H
ATOM   2428 HD12 ILE A 274      53.369  47.231  32.063  1.00 36.17           H
ATOM   2429 HD13 ILE A 274      54.489  46.125  32.284  1.00 36.17           H
ATOM   2430  N   GLY A 275      49.200  43.914  32.975  1.00 24.61           N
ATOM   2431  CA  GLY A 275      48.361  43.251  33.978  1.00 30.61           C
ATOM   2432  C   GLY A 275      47.578  42.079  33.407  1.00 29.55           C
ATOM   2433  O   GLY A 275      47.476  41.024  34.033  1.00 31.04           O
ATOM   2434  H   GLY A 275      49.015  44.743  32.843  1.00 29.54           H
ATOM   2435  HA2 GLY A 275      48.919  42.923  34.700  1.00 36.73           H
ATOM   2436  HA3 GLY A 275      47.730  43.891  34.344  1.00 36.73           H
ATOM   2437  N   TRP A 276      47.023  42.245  32.205  1.00 29.70           N
ATOM   2438  CA  TRP A 276      46.329  41.140  31.543  1.00 25.21           C
ATOM   2439  C   TRP A 276      47.279  39.980  31.263  1.00 31.85           C
ATOM   2440  O   TRP A 276      46.934  38.808  31.499  1.00 29.52           O
ATOM   2441  CB  TRP A 276      45.684  41.647  30.256  1.00 27.83           C
ATOM   2442  CG  TRP A 276      44.827  40.632  29.572  1.00 29.98           C
ATOM   2443  CD1 TRP A 276      43.469  40.427  29.758  1.00 30.16           C
ATOM   2444  CD2 TRP A 276      45.252  39.665  28.607  1.00 28.69           C
ATOM   2445  NE1 TRP A 276      43.045  39.410  28.958  1.00 29.80           N
ATOM   2446  CE2 TRP A 276      44.109  38.915  28.245  1.00 34.13           C
ATOM   2447  CE3 TRP A 276      46.493  39.348  28.013  1.00 28.82           C
ATOM   2448  CZ2 TRP A 276      44.159  37.891  27.308  1.00 32.29           C
ATOM   2449  CZ3 TRP A 276      46.541  38.332  27.088  1.00 31.62           C
ATOM   2450  CH2 TRP A 276      45.380  37.603  26.745  1.00 34.21           C
ATOM   2451  H   TRP A 276      47.034  42.979  31.757  1.00 35.64           H
ATOM   2452  HA  TRP A 276      45.623  40.817  32.125  1.00 30.25           H
ATOM   2453  HB2 TRP A 276      45.127  42.413  30.465  1.00 33.39           H
ATOM   2454  HB3 TRP A 276      46.384  41.909  29.637  1.00 33.39           H
ATOM   2455  HD1 TRP A 276      42.926  40.919  30.332  1.00 36.19           H
ATOM   2456  HE1 TRP A 276      42.237  39.120  28.910  1.00 35.76           H
ATOM   2457  HE3 TRP A 276      47.259  39.827  28.232  1.00 34.58           H
ATOM   2458  HZ2 TRP A 276      43.398  37.406  27.083  1.00 38.75           H
ATOM   2459  HZ3 TRP A 276      47.352  38.117  26.687  1.00 37.94           H
ATOM   2460  HH2 TRP A 276      45.441  36.919  26.118  1.00 41.05           H
ATOM   2461  N   ILE A 277      48.504  40.279  30.811  1.00 28.23           N
ATOM   2462  CA  ILE A 277      49.472  39.208  30.581  1.00 26.73           C
ATOM   2463  C   ILE A 277      49.764  38.479  31.889  1.00 29.03           C
ATOM   2464  O   ILE A 277      49.809  37.244  31.929  1.00 27.85           O
ATOM   2465  CB  ILE A 277      50.752  39.767  29.921  1.00 25.29           C
ATOM   2466  CG1 ILE A 277      50.452  40.169  28.464  1.00 27.76           C
ATOM   2467  CG2 ILE A 277      51.834  38.714  29.872  1.00 26.89           C
ATOM   2468  CD1 ILE A 277      51.570  41.086  27.814  1.00 30.54           C
ATOM   2469  H   ILE A 277      48.789  41.071  30.634  1.00 33.88           H
ATOM   2470  HA  ILE A 277      49.083  38.566  29.968  1.00 32.08           H
ATOM   2471  HB  ILE A 277      51.067  40.539  30.416  1.00 30.35           H
ATOM   2472 HG12 ILE A 277      50.377  39.365  27.926  1.00 33.31           H
ATOM   2473 HG13 ILE A 277      49.615  40.660  28.441  1.00 33.31           H
ATOM   2474 HG21 ILE A 277      52.623  39.092  29.454  1.00 32.27           H
ATOM   2475 HG22 ILE A 277      52.042  38.433  30.777  1.00 32.27           H
ATOM   2476 HG23 ILE A 277      51.515  37.958  29.355  1.00 32.27           H
ATOM   2477 HD11 ILE A 277      51.314  41.298  26.902  1.00 36.65           H
ATOM   2478 HD12 ILE A 277      51.651  41.901  28.333  1.00 36.65           H
ATOM   2479 HD13 ILE A 277      52.413  40.606  27.818  1.00 36.65           H
ATOM   2480  N   ARG A 278      49.964  39.216  32.977  1.00 29.45           N
ATOM   2481  CA  ARG A 278      50.276  38.551  34.240  1.00 29.03           C
ATOM   2482  C   ARG A 278      49.103  37.713  34.738  1.00 36.76           C
ATOM   2483  O   ARG A 278      49.304  36.640  35.323  1.00 33.22           O
ATOM   2484  CB  ARG A 278      50.671  39.558  35.313  1.00 26.10           C
ATOM   2485  CG  ARG A 278      51.995  40.209  35.103  1.00 27.49           C
ATOM   2486  CD  ARG A 278      53.152  39.274  35.293  1.00 33.72           C
ATOM   2487  NE  ARG A 278      54.362  39.969  34.885  1.00 28.59           N
ATOM   2488  CZ  ARG A 278      55.105  39.671  33.825  1.00 25.74           C
ATOM   2489  NH1 ARG A 278      54.818  38.626  33.057  1.00 24.57           N
ATOM   2490  NH2 ARG A 278      56.173  40.432  33.554  1.00 27.87           N1+
ATOM   2491  H   ARG A 278      49.926  40.075  33.013  1.00 35.34           H
ATOM   2492  HA  ARG A 278      51.029  37.955  34.102  1.00 34.84           H
ATOM   2493  HB2 ARG A 278      50.001  40.259  35.340  1.00 31.33           H
ATOM   2494  HB3 ARG A 278      50.701  39.103  36.169  1.00 31.33           H
ATOM   2495  HG2 ARG A 278      52.035  40.554  34.197  1.00 32.99           H
ATOM   2496  HG3 ARG A 278      52.092  40.936  35.738  1.00 32.99           H
ATOM   2497  HD2 ARG A 278      53.230  39.028  36.228  1.00 40.46           H
ATOM   2498  HD3 ARG A 278      53.037  38.488  34.736  1.00 40.46           H
ATOM   2499  HE  ARG A 278      54.619  40.630  35.371  1.00 34.31           H
ATOM   2500 HH11 ARG A 278      54.127  38.144  33.228  1.00 29.48           H
ATOM   2501 HH12 ARG A 278      55.315  38.441  32.380  1.00 29.48           H
ATOM   2502 HH21 ARG A 278      56.364  41.100  34.061  1.00 33.45           H
ATOM   2503 HH22 ARG A 278      56.679  40.241  32.885  1.00 33.45           H
ATOM   2504  N   GLU A 279      47.875  38.200  34.541  1.00 34.22           N
ATOM   2505  CA  GLU A 279      46.698  37.457  34.980  1.00 35.19           C
ATOM   2506  C   GLU A 279      46.561  36.149  34.216  1.00 37.75           C
ATOM   2507  O   GLU A 279      46.199  35.118  34.789  1.00 37.33           O
ATOM   2508  CB  GLU A 279      45.451  38.321  34.811  1.00 36.05           C
ATOM   2509  CG  GLU A 279      44.170  37.723  35.374  1.00 50.26           C
ATOM   2510  CD  GLU A 279      42.964  38.635  35.187  1.00 55.36           C
ATOM   2511  OE1 GLU A 279      41.821  38.157  35.379  1.00 69.32           O
ATOM   2512  OE2 GLU A 279      43.161  39.828  34.841  1.00 60.61           O1-
ATOM   2513  H   GLU A 279      47.700  38.950  34.159  1.00 41.06           H
ATOM   2514  HA  GLU A 279      46.791  37.246  35.923  1.00 42.22           H
ATOM   2515  HB2 GLU A 279      45.599  39.168  35.258  1.00 43.26           H
ATOM   2516  HB3 GLU A 279      45.309  38.474  33.863  1.00 43.26           H
ATOM   2517  HG2 GLU A 279      43.986  36.885  34.922  1.00 60.32           H
ATOM   2518  HG3 GLU A 279      44.285  37.568  36.325  1.00 60.32           H
ATOM   2519  N   LYS A 280      46.876  36.162  32.926  1.00 31.21           N
ATOM   2520  CA  LYS A 280      46.735  34.982  32.080  1.00 37.13           C
ATOM   2521  C   LYS A 280      47.934  34.048  32.156  1.00 44.85           C
ATOM   2522  O   LYS A 280      47.765  32.833  32.042  1.00 32.22           O
ATOM   2523  CB  LYS A 280      46.512  35.420  30.635  1.00 38.71           C
ATOM   2524  CG  LYS A 280      45.534  34.603  29.823  1.00 56.36           C
ATOM   2525  CD  LYS A 280      46.098  33.237  29.453  1.00 59.08           C
ATOM   2526  CE  LYS A 280      45.126  32.434  28.556  1.00 53.46           C
ATOM   2527  NZ  LYS A 280      44.793  33.207  27.322  1.00 53.40           N1+
ATOM   2528  H   LYS A 280      47.178  36.851  32.510  1.00 37.45           H
ATOM   2529  HA  LYS A 280      45.952  34.485  32.365  1.00 44.55           H
ATOM   2530  HB2 LYS A 280      46.187  36.333  30.641  1.00 46.45           H
ATOM   2531  HB3 LYS A 280      47.365  35.387  30.174  1.00 46.45           H
ATOM   2532  HG2 LYS A 280      44.726  34.466  30.342  1.00 67.63           H
ATOM   2533  HG3 LYS A 280      45.327  35.077  29.002  1.00 67.63           H
ATOM   2534  HD2 LYS A 280      46.929  33.357  28.967  1.00 70.90           H
ATOM   2535  HD3 LYS A 280      46.254  32.727  30.263  1.00 70.90           H
ATOM   2536  HE2 LYS A 280      45.545  31.600  28.292  1.00 64.15           H
ATOM   2537  HE3 LYS A 280      44.305  32.262  29.042  1.00 64.15           H
ATOM   2538  HZ1 LYS A 280      44.234  32.739  26.811  1.00 64.07           H
ATOM   2539  HZ2 LYS A 280      44.407  33.979  27.541  1.00 64.07           H
ATOM   2540  HZ3 LYS A 280      45.534  33.376  26.859  1.00 64.07           H
ATOM   2541  N   TYR A 281      49.136  34.577  32.363  1.00 31.05           N
ATOM   2542  CA  TYR A 281      50.357  33.807  32.183  1.00 30.22           C
ATOM   2543  C   TYR A 281      51.304  33.919  33.352  1.00 28.93           C
ATOM   2544  O   TYR A 281      52.341  33.247  33.344  1.00 31.15           O
ATOM   2545  CB  TYR A 281      51.126  34.249  30.925  1.00 31.15           C
ATOM   2546  CG  TYR A 281      50.394  34.038  29.620  1.00 26.19           C
ATOM   2547  CD1 TYR A 281      50.312  32.762  29.046  1.00 29.61           C
ATOM   2548  CD2 TYR A 281      49.800  35.097  28.957  1.00 31.72           C
ATOM   2549  CE1 TYR A 281      49.640  32.563  27.862  1.00 35.66           C
ATOM   2550  CE2 TYR A 281      49.130  34.906  27.777  1.00 32.08           C
ATOM   2551  CZ  TYR A 281      49.059  33.637  27.225  1.00 32.38           C
ATOM   2552  OH  TYR A 281      48.399  33.448  26.036  1.00 37.96           O
ATOM   2553  H   TYR A 281      49.270  35.390  32.611  1.00 37.26           H
ATOM   2554  HA  TYR A 281      50.124  32.871  32.077  1.00 36.26           H
ATOM   2555  HB2 TYR A 281      51.322  35.196  31.000  1.00 37.38           H
ATOM   2556  HB3 TYR A 281      51.956  33.749  30.879  1.00 37.38           H
ATOM   2557  HD1 TYR A 281      50.704  32.038  29.478  1.00 35.54           H
ATOM   2558  HD2 TYR A 281      49.845  35.951  29.324  1.00 38.06           H
ATOM   2559  HE1 TYR A 281      49.592  31.714  27.487  1.00 42.79           H
ATOM   2560  HE2 TYR A 281      48.737  35.627  27.341  1.00 38.49           H
ATOM   2561  HH  TYR A 281      48.094  34.179  25.757  1.00 45.55           H
ATOM   2562  N   GLY A 282      51.014  34.756  34.330  1.00 28.98           N
ATOM   2563  CA  GLY A 282      51.986  34.889  35.379  1.00 29.98           C
ATOM   2564  C   GLY A 282      53.280  35.448  34.822  1.00 33.95           C
ATOM   2565  O   GLY A 282      53.301  36.227  33.854  1.00 28.03           O
ATOM   2566  H   GLY A 282      50.301  35.231  34.406  1.00 34.78           H
ATOM   2567  HA2 GLY A 282      51.653  35.488  36.065  1.00 35.97           H
ATOM   2568  HA3 GLY A 282      52.163  34.022  35.777  1.00 35.97           H
ATOM   2569  N   ASP A 283      54.386  35.034  35.429  1.00 30.40           N
ATOM   2570  CA  ASP A 283      55.702  35.473  34.985  1.00 29.93           C
ATOM   2571  C   ASP A 283      56.308  34.560  33.927  1.00 30.75           C
ATOM   2572  O   ASP A 283      57.495  34.674  33.621  1.00 35.83           O
ATOM   2573  CB  ASP A 283      56.591  35.621  36.205  1.00 30.75           C
ATOM   2574  CG  ASP A 283      56.239  36.863  37.009  1.00 42.26           C
ATOM   2575  OD1 ASP A 283      56.219  37.975  36.427  1.00 41.28           O
ATOM   2576  OD2 ASP A 283      55.949  36.747  38.209  1.00 40.99           O1-
ATOM   2577  H   ASP A 283      54.401  34.498  36.101  1.00 36.48           H
ATOM   2578  HA  ASP A 283      55.610  36.352  34.586  1.00 35.92           H
ATOM   2579  HB2 ASP A 283      56.479  34.847  36.778  1.00 36.90           H
ATOM   2580  HB3 ASP A 283      57.515  35.696  35.919  1.00 36.90           H
ATOM   2581  N   LYS A 284      55.516  33.694  33.314  1.00 28.86           N
ATOM   2582  CA  LYS A 284      56.038  32.787  32.301  1.00 29.18           C
ATOM   2583  C   LYS A 284      56.061  33.406  30.907  1.00 32.87           C
ATOM   2584  O   LYS A 284      56.660  32.825  30.001  1.00 33.94           O
ATOM   2585  CB  LYS A 284      55.202  31.484  32.249  1.00 30.24           C
ATOM   2586  CG  LYS A 284      55.452  30.516  33.438  1.00 44.85           C
ATOM   2587  CD  LYS A 284      55.375  31.218  34.801  1.00 49.48           C
ATOM   2588  CE  LYS A 284      55.799  30.321  35.978  1.00 61.36           C
ATOM   2589  NZ  LYS A 284      56.068  31.151  37.221  1.00 52.87           N1+
ATOM   2590  H   LYS A 284      54.674  33.609  33.466  1.00 34.63           H
ATOM   2591  HA  LYS A 284      56.948  32.548  32.534  1.00 35.02           H
ATOM   2592  HB2 LYS A 284      54.261  31.718  32.252  1.00 36.29           H
ATOM   2593  HB3 LYS A 284      55.418  31.009  31.431  1.00 36.29           H
ATOM   2594  HG2 LYS A 284      54.781  29.816  33.423  1.00 53.82           H
ATOM   2595  HG3 LYS A 284      56.337  30.129  33.350  1.00 53.82           H
ATOM   2596  HD2 LYS A 284      55.961  31.990  34.790  1.00 59.38           H
ATOM   2597  HD3 LYS A 284      54.460  31.500  34.957  1.00 59.38           H
ATOM   2598  HE2 LYS A 284      55.087  29.694  36.178  1.00 73.64           H
ATOM   2599  HE3 LYS A 284      56.612  29.847  35.745  1.00 73.64           H
ATOM   2600  HZ1 LYS A 284      56.312  30.621  37.893  1.00 63.44           H
ATOM   2601  HZ2 LYS A 284      56.720  31.735  37.061  1.00 63.44           H
ATOM   2602  HZ3 LYS A 284      55.333  31.595  37.455  1.00 63.44           H
ATOM   2603  N   VAL A 285      55.379  34.526  30.695  1.00 25.95           N
ATOM   2604  CA  VAL A 285      55.504  35.296  29.460  1.00 25.68           C
ATOM   2605  C   VAL A 285      56.229  36.584  29.807  1.00 23.25           C
ATOM   2606  O   VAL A 285      55.840  37.295  30.750  1.00 26.76           O
ATOM   2607  CB  VAL A 285      54.140  35.584  28.820  1.00 27.09           C
ATOM   2608  CG1 VAL A 285      54.280  36.596  27.654  1.00 26.12           C
ATOM   2609  CG2 VAL A 285      53.550  34.277  28.307  1.00 30.90           C
ATOM   2610  H   VAL A 285      54.828  34.868  31.260  1.00 31.15           H
ATOM   2611  HA  VAL A 285      56.044  34.801  28.823  1.00 30.81           H
ATOM   2612  HB  VAL A 285      53.539  35.956  29.484  1.00 32.51           H
ATOM   2613 HG11 VAL A 285      53.405  36.758  27.270  1.00 31.35           H
ATOM   2614 HG12 VAL A 285      54.650  37.424  27.998  1.00 31.35           H
ATOM   2615 HG13 VAL A 285      54.873  36.223  26.982  1.00 31.35           H
ATOM   2616 HG21 VAL A 285      52.687  34.458  27.902  1.00 37.09           H
ATOM   2617 HG22 VAL A 285      54.152  33.896  27.649  1.00 37.09           H
ATOM   2618 HG23 VAL A 285      53.444  33.665  29.052  1.00 37.09           H
ATOM   2619  N   LYS A 286      57.285  36.865  29.068  1.00 23.98           N
ATOM   2620  CA  LYS A 286      58.105  38.040  29.311  1.00 22.29           C
ATOM   2621  C   LYS A 286      57.683  39.169  28.387  1.00 23.80           C
ATOM   2622  O   LYS A 286      57.470  38.951  27.192  1.00 24.61           O
ATOM   2623  CB  LYS A 286      59.576  37.710  29.103  1.00 23.95           C
ATOM   2624  CG  LYS A 286      60.064  36.512  29.927  1.00 23.48           C
ATOM   2625  CD  LYS A 286      59.867  36.752  31.418  1.00 26.63           C
ATOM   2626  CE  LYS A 286      60.395  35.556  32.249  1.00 34.17           C
ATOM   2627  NZ  LYS A 286      60.184  35.806  33.702  1.00 28.73           N1+
ATOM   2628  H   LYS A 286      57.554  36.384  28.408  1.00 28.78           H
ATOM   2629  HA  LYS A 286      57.984  38.333  30.228  1.00 26.74           H
ATOM   2630  HB2 LYS A 286      59.721  37.504  28.166  1.00 28.74           H
ATOM   2631  HB3 LYS A 286      60.108  38.480  29.357  1.00 28.74           H
ATOM   2632  HG2 LYS A 286      59.559  35.722  29.676  1.00 28.18           H
ATOM   2633  HG3 LYS A 286      61.010  36.372  29.763  1.00 28.18           H
ATOM   2634  HD2 LYS A 286      60.356  37.547  31.682  1.00 31.95           H
ATOM   2635  HD3 LYS A 286      58.922  36.860  31.604  1.00 31.95           H
ATOM   2636  HE2 LYS A 286      59.912  34.752  32.002  1.00 41.00           H
ATOM   2637  HE3 LYS A 286      61.345  35.445  32.090  1.00 41.00           H
ATOM   2638  HZ1 LYS A 286      60.488  35.117  34.176  1.00 34.47           H
ATOM   2639  HZ2 LYS A 286      60.619  36.542  33.950  1.00 34.47           H
ATOM   2640  HZ3 LYS A 286      59.316  35.912  33.870  1.00 34.47           H
ATOM   2641  N   VAL A 287      57.566  40.374  28.953  1.00 23.34           N
ATOM   2642  CA  VAL A 287      57.048  41.523  28.218  1.00 25.99           C
ATOM   2643  C   VAL A 287      57.799  42.791  28.623  1.00 26.04           C
ATOM   2644  O   VAL A 287      57.755  43.211  29.789  1.00 24.93           O
ATOM   2645  CB  VAL A 287      55.526  41.705  28.408  1.00 25.37           C
ATOM   2646  CG1 VAL A 287      55.109  41.793  29.849  1.00 27.41           C
ATOM   2647  CG2 VAL A 287      55.046  42.940  27.619  1.00 26.76           C
ATOM   2648  H   VAL A 287      57.784  40.549  29.766  1.00 28.01           H
ATOM   2649  HA  VAL A 287      57.207  41.379  27.272  1.00 31.19           H
ATOM   2650  HB  VAL A 287      55.080  40.932  28.028  1.00 30.44           H
ATOM   2651 HG11 VAL A 287      54.147  41.906  29.893  1.00 32.89           H
ATOM   2652 HG12 VAL A 287      55.367  40.975  30.303  1.00 32.89           H
ATOM   2653 HG13 VAL A 287      55.551  42.553  30.260  1.00 32.89           H
ATOM   2654 HG21 VAL A 287      54.090  43.044  27.746  1.00 32.11           H
ATOM   2655 HG22 VAL A 287      55.511  43.725  27.949  1.00 32.11           H
ATOM   2656 HG23 VAL A 287      55.243  42.810  26.679  1.00 32.11           H
ATOM   2657  N   GLY A 288      58.492  43.396  27.656  1.00 23.02           N
ATOM   2658  CA  GLY A 288      59.043  44.738  27.842  1.00 25.81           C
ATOM   2659  C   GLY A 288      58.020  45.813  27.588  1.00 19.31           C
ATOM   2660  O   GLY A 288      56.948  45.569  27.011  1.00 22.35           O
ATOM   2661  H   GLY A 288      58.657  43.051  26.886  1.00 27.63           H
ATOM   2662  HA2 GLY A 288      59.369  44.831  28.751  1.00 30.97           H
ATOM   2663  HA3 GLY A 288      59.786  44.870  27.233  1.00 30.97           H
ATOM   2664  N   ALA A 289      58.363  47.025  28.024  1.00 22.47           N
ATOM   2665  CA  ALA A 289      57.452  48.157  27.942  1.00 21.77           C
ATOM   2666  C   ALA A 289      58.231  49.443  27.715  1.00 22.11           C
ATOM   2667  O   ALA A 289      59.419  49.530  28.007  1.00 22.98           O
ATOM   2668  CB  ALA A 289      56.582  48.321  29.220  1.00 25.29           C
ATOM   2669  H   ALA A 289      59.125  47.216  28.375  1.00 26.97           H
ATOM   2670  HA  ALA A 289      56.856  48.030  27.187  1.00 26.13           H
ATOM   2671  HB1 ALA A 289      55.998  49.087  29.107  1.00 30.34           H
ATOM   2672  HB2 ALA A 289      56.054  47.518  29.346  1.00 30.34           H
ATOM   2673  HB3 ALA A 289      57.165  48.458  29.983  1.00 30.34           H
ATOM   2674  N   GLY A 290      57.545  50.441  27.183  1.00 23.41           N
ATOM   2675  CA  GLY A 290      58.197  51.690  26.850  1.00 22.71           C
ATOM   2676  C   GLY A 290      57.425  52.391  25.748  1.00 24.27           C
ATOM   2677  O   GLY A 290      56.406  51.890  25.251  1.00 23.63           O
ATOM   2678  H   GLY A 290      56.704  50.419  27.006  1.00 28.09           H
ATOM   2679  HA2 GLY A 290      58.229  52.266  27.630  1.00 27.25           H
ATOM   2680  HA3 GLY A 290      59.102  51.521  26.544  1.00 27.25           H
ATOM   2681  N   ASN A 291      57.926  53.562  25.362  1.00 22.25           N
ATOM   2682  CA  ASN A 291      59.192  54.148  25.790  1.00 22.02           C
ATOM   2683  C   ASN A 291      59.026  55.230  26.837  1.00 22.10           C
ATOM   2684  O   ASN A 291      58.045  55.964  26.830  1.00 22.52           O
ATOM   2685  CB  ASN A 291      59.924  54.743  24.562  1.00 21.54           C
ATOM   2686  CG  ASN A 291      60.563  53.675  23.715  1.00 22.04           C
ATOM   2687  OD1 ASN A 291      60.194  52.510  23.794  1.00 20.82           O
ATOM   2688  ND2 ASN A 291      61.508  54.066  22.879  1.00 22.03           N
ATOM   2689  H   ASN A 291      57.512  54.073  24.808  1.00 26.70           H
ATOM   2690  HA  ASN A 291      59.752  53.451  26.165  1.00 26.42           H
ATOM   2691  HB2 ASN A 291      59.285  55.223  24.013  1.00 25.85           H
ATOM   2692  HB3 ASN A 291      60.621  55.344  24.867  1.00 25.85           H
ATOM   2693 HD21 ASN A 291      61.901  53.490  22.375  1.00 26.44           H
ATOM   2694 HD22 ASN A 291      61.731  54.895  22.838  1.00 26.44           H
ATOM   2695  N   ILE A 292      60.039  55.372  27.693  1.00 21.40           N
ATOM   2696  CA  ILE A 292      60.074  56.420  28.703  1.00 22.43           C
ATOM   2697  C   ILE A 292      61.439  57.103  28.646  1.00 20.69           C
ATOM   2698  O   ILE A 292      62.361  56.647  27.959  1.00 22.64           O
ATOM   2699  CB  ILE A 292      59.742  55.886  30.120  1.00 22.43           C
ATOM   2700  CG1 ILE A 292      60.569  54.654  30.518  1.00 22.39           C
ATOM   2701  CG2 ILE A 292      58.245  55.517  30.204  1.00 25.54           C
ATOM   2702  CD1 ILE A 292      62.004  54.958  30.886  1.00 24.33           C
ATOM   2703  H   ILE A 292      60.730  54.860  27.705  1.00 25.69           H
ATOM   2704  HA  ILE A 292      59.405  57.085  28.479  1.00 26.91           H
ATOM   2705  HB  ILE A 292      59.919  56.592  30.761  1.00 26.91           H
ATOM   2706 HG12 ILE A 292      60.150  54.233  31.285  1.00 26.86           H
ATOM   2707 HG13 ILE A 292      60.581  54.034  29.772  1.00 26.86           H
ATOM   2708 HG21 ILE A 292      58.051  55.185  31.094  1.00 30.64           H
ATOM   2709 HG22 ILE A 292      57.714  56.308  30.023  1.00 30.64           H
ATOM   2710 HG23 ILE A 292      58.052  54.831  29.545  1.00 30.64           H
ATOM   2711 HD11 ILE A 292      62.451  54.130  31.123  1.00 29.20           H
ATOM   2712 HD12 ILE A 292      62.445  55.367  30.125  1.00 29.20           H
ATOM   2713 HD13 ILE A 292      62.013  55.567  31.641  1.00 29.20           H
ATOM   2714  N   VAL A 293      61.546  58.252  29.320  1.00 20.61           N
ATOM   2715  CA  VAL A 293      62.780  59.033  29.285  1.00 20.99           C
ATOM   2716  C   VAL A 293      63.179  59.555  30.657  1.00 22.51           C
ATOM   2717  O   VAL A 293      64.153  60.311  30.768  1.00 23.66           O
ATOM   2718  CB  VAL A 293      62.691  60.221  28.301  1.00 24.79           C
ATOM   2719  CG1 VAL A 293      62.578  59.722  26.867  1.00 23.47           C
ATOM   2720  CG2 VAL A 293      61.533  61.185  28.672  1.00 25.91           C
ATOM   2721  H   VAL A 293      60.922  58.596  29.802  1.00 24.73           H
ATOM   2722  HA  VAL A 293      63.496  58.456  28.977  1.00 25.18           H
ATOM   2723  HB  VAL A 293      63.515  60.728  28.363  1.00 29.75           H
ATOM   2724 HG11 VAL A 293      62.523  60.485  26.270  1.00 28.16           H
ATOM   2725 HG12 VAL A 293      63.362  59.191  26.655  1.00 28.16           H
ATOM   2726 HG13 VAL A 293      61.778  59.179  26.784  1.00 28.16           H
ATOM   2727 HG21 VAL A 293      61.512  61.914  28.031  1.00 31.10           H
ATOM   2728 HG22 VAL A 293      60.696  60.697  28.646  1.00 31.10           H
ATOM   2729 HG23 VAL A 293      61.686  61.533  29.564  1.00 31.10           H
ATOM   2730  N   ASP A 294      62.447  59.188  31.713  1.00 23.04           N
ATOM   2731  CA  ASP A 294      62.814  59.661  33.041  1.00 22.98           C
ATOM   2732  C   ASP A 294      62.499  58.607  34.104  1.00 23.39           C
ATOM   2733  O   ASP A 294      61.888  57.555  33.838  1.00 21.33           O
ATOM   2734  CB  ASP A 294      62.154  61.039  33.378  1.00 22.92           C
ATOM   2735  CG  ASP A 294      60.651  60.962  33.716  1.00 27.60           C
ATOM   2736  OD1 ASP A 294      59.999  59.929  33.464  1.00 27.20           O
ATOM   2737  OD2 ASP A 294      60.102  62.003  34.193  1.00 25.98           O1-
ATOM   2738  H   ASP A 294      61.754  58.679  31.686  1.00 27.65           H
ATOM   2739  HA  ASP A 294      63.774  59.798  33.055  1.00 27.57           H
ATOM   2740  HB2 ASP A 294      62.608  61.422  34.144  1.00 27.50           H
ATOM   2741  HB3 ASP A 294      62.253  61.626  32.612  1.00 27.50           H
ATOM   2742  N   GLY A 295      62.970  58.905  35.312  1.00 23.49           N
ATOM   2743  CA  GLY A 295      62.797  57.992  36.437  1.00 27.03           C
ATOM   2744  C   GLY A 295      61.340  57.733  36.777  1.00 25.81           C
ATOM   2745  O   GLY A 295      60.965  56.606  37.103  1.00 22.72           O
ATOM   2746  H   GLY A 295      63.393  59.628  35.505  1.00 28.19           H
ATOM   2747  HA2 GLY A 295      63.218  57.143  36.229  1.00 32.44           H
ATOM   2748  HA3 GLY A 295      63.232  58.364  37.221  1.00 32.44           H
ATOM   2749  N   GLU A 296      60.492  58.762  36.680  1.00 26.34           N
ATOM   2750  CA  GLU A 296      59.059  58.585  36.965  1.00 24.76           C
ATOM   2751  C   GLU A 296      58.434  57.569  36.035  1.00 23.85           C
ATOM   2752  O   GLU A 296      57.612  56.739  36.459  1.00 21.71           O
ATOM   2753  CB  GLU A 296      58.271  59.891  36.805  1.00 32.75           C
ATOM   2754  CG  GLU A 296      58.288  60.860  37.924  1.00 41.48           C
ATOM   2755  CD  GLU A 296      57.490  62.150  37.575  1.00 53.83           C
ATOM   2756  OE1 GLU A 296      56.492  62.123  36.759  1.00 41.26           O
ATOM   2757  OE2 GLU A 296      57.897  63.205  38.109  1.00 57.09           O1-
ATOM   2758  H   GLU A 296      60.715  59.561  36.454  1.00 31.61           H
ATOM   2759  HA  GLU A 296      58.949  58.272  37.877  1.00 29.71           H
ATOM   2760  HB2 GLU A 296      58.618  60.354  36.026  1.00 39.30           H
ATOM   2761  HB3 GLU A 296      57.342  59.660  36.647  1.00 39.30           H
ATOM   2762  HG2 GLU A 296      57.882  60.454  38.706  1.00 49.77           H
ATOM   2763  HG3 GLU A 296      59.205  61.113  38.114  1.00 49.77           H
ATOM   2764  N   GLY A 297      58.737  57.682  34.742  1.00 23.18           N
ATOM   2765  CA  GLY A 297      58.188  56.741  33.780  1.00 23.66           C
ATOM   2766  C   GLY A 297      58.735  55.340  33.984  1.00 23.98           C
ATOM   2767  O   GLY A 297      57.993  54.356  33.881  1.00 23.83           O
ATOM   2768  H   GLY A 297      59.249  58.285  34.405  1.00 27.81           H
ATOM   2769  HA2 GLY A 297      57.223  56.712  33.868  1.00 28.39           H
ATOM   2770  HA3 GLY A 297      58.408  57.030  32.880  1.00 28.39           H
ATOM   2771  N   PHE A 298      60.046  55.234  34.252  1.00 21.04           N
ATOM   2772  CA  PHE A 298      60.643  53.944  34.576  1.00 21.90           C
ATOM   2773  C   PHE A 298      59.893  53.300  35.728  1.00 22.40           C
ATOM   2774  O   PHE A 298      59.482  52.136  35.660  1.00 22.78           O
ATOM   2775  CB  PHE A 298      62.118  54.096  34.944  1.00 21.57           C
ATOM   2776  CG  PHE A 298      62.702  52.835  35.522  1.00 20.50           C
ATOM   2777  CD1 PHE A 298      63.227  51.846  34.703  1.00 19.90           C
ATOM   2778  CD2 PHE A 298      62.672  52.619  36.881  1.00 22.02           C
ATOM   2779  CE1 PHE A 298      63.725  50.668  35.268  1.00 22.79           C
ATOM   2780  CE2 PHE A 298      63.122  51.464  37.429  1.00 23.00           C
ATOM   2781  CZ  PHE A 298      63.641  50.475  36.630  1.00 23.56           C
ATOM   2782  H   PHE A 298      60.600  55.891  34.252  1.00 25.25           H
ATOM   2783  HA  PHE A 298      60.579  53.358  33.805  1.00 26.28           H
ATOM   2784  HB2 PHE A 298      62.622  54.323  34.146  1.00 25.89           H
ATOM   2785  HB3 PHE A 298      62.208  54.800  35.605  1.00 25.89           H
ATOM   2786  HD1 PHE A 298      63.254  51.969  33.782  1.00 23.87           H
ATOM   2787  HD2 PHE A 298      62.295  53.266  37.433  1.00 26.42           H
ATOM   2788  HE1 PHE A 298      64.076  50.001  34.723  1.00 27.35           H
ATOM   2789  HE2 PHE A 298      63.093  51.347  38.352  1.00 27.59           H
ATOM   2790  HZ  PHE A 298      63.988  49.702  37.012  1.00 28.27           H
ATOM   2791  N   ARG A 299      59.735  54.057  36.809  1.00 22.15           N
ATOM   2792  CA  ARG A 299      59.159  53.522  38.035  1.00 25.66           C
ATOM   2793  C   ARG A 299      57.728  53.069  37.817  1.00 26.13           C
ATOM   2794  O   ARG A 299      57.298  52.042  38.366  1.00 24.45           O
ATOM   2795  CB  ARG A 299      59.253  54.596  39.121  1.00 30.40           C
ATOM   2796  CG  ARG A 299      58.344  54.449  40.309  1.00 38.48           C
ATOM   2797  CD  ARG A 299      59.044  53.942  41.522  1.00 48.58           C
ATOM   2798  NE  ARG A 299      60.364  54.528  41.794  1.00 50.95           N
ATOM   2799  CZ  ARG A 299      61.111  54.125  42.827  1.00 37.27           C
ATOM   2800  NH1 ARG A 299      60.609  53.228  43.670  1.00 34.35           N
ATOM   2801  NH2 ARG A 299      62.339  54.609  43.025  1.00 44.12           N1+
ATOM   2802  H   ARG A 299      59.956  54.887  36.858  1.00 26.59           H
ATOM   2803  HA  ARG A 299      59.677  52.755  38.322  1.00 30.79           H
ATOM   2804  HB2 ARG A 299      60.163  54.605  39.457  1.00 36.48           H
ATOM   2805  HB3 ARG A 299      59.055  55.454  38.714  1.00 36.48           H
ATOM   2806  HG2 ARG A 299      57.964  55.315  40.523  1.00 46.17           H
ATOM   2807  HG3 ARG A 299      57.637  53.823  40.088  1.00 46.17           H
ATOM   2808  HD2 ARG A 299      58.484  54.120  42.294  1.00 58.29           H
ATOM   2809  HD3 ARG A 299      59.167  52.985  41.426  1.00 58.29           H
ATOM   2810  HE  ARG A 299      60.548  55.289  41.437  1.00 61.14           H
ATOM   2811 HH11 ARG A 299      59.827  52.898  43.532  1.00 41.21           H
ATOM   2812 HH12 ARG A 299      61.074  52.966  44.345  1.00 41.21           H
ATOM   2813 HH21 ARG A 299      62.657  55.205  42.492  1.00 52.95           H
ATOM   2814 HH22 ARG A 299      62.791  54.365  43.714  1.00 52.95           H
ATOM   2815  N   TYR A 300      56.966  53.827  37.016  1.00 23.67           N
ATOM   2816  CA  TYR A 300      55.609  53.415  36.700  1.00 22.77           C
ATOM   2817  C   TYR A 300      55.582  52.045  36.026  1.00 24.90           C
ATOM   2818  O   TYR A 300      54.784  51.182  36.400  1.00 21.20           O
ATOM   2819  CB  TYR A 300      54.915  54.451  35.808  1.00 23.09           C
ATOM   2820  CG  TYR A 300      53.475  54.129  35.536  1.00 20.71           C
ATOM   2821  CD1 TYR A 300      52.494  54.344  36.527  1.00 24.69           C
ATOM   2822  CD2 TYR A 300      53.082  53.577  34.337  1.00 22.23           C
ATOM   2823  CE1 TYR A 300      51.165  54.058  36.268  1.00 27.11           C
ATOM   2824  CE2 TYR A 300      51.778  53.294  34.081  1.00 25.11           C
ATOM   2825  CZ  TYR A 300      50.829  53.510  35.061  1.00 25.24           C
ATOM   2826  OH  TYR A 300      49.535  53.193  34.770  1.00 27.05           O
ATOM   2827  H   TYR A 300      57.212  54.567  36.654  1.00 28.40           H
ATOM   2828  HA  TYR A 300      55.103  53.349  37.525  1.00 27.33           H
ATOM   2829  HB2 TYR A 300      54.950  55.316  36.245  1.00 27.71           H
ATOM   2830  HB3 TYR A 300      55.378  54.492  34.956  1.00 27.71           H
ATOM   2831  HD1 TYR A 300      52.736  54.715  37.344  1.00 29.63           H
ATOM   2832  HD2 TYR A 300      53.718  53.427  33.675  1.00 26.68           H
ATOM   2833  HE1 TYR A 300      50.517  54.199  36.920  1.00 32.53           H
ATOM   2834  HE2 TYR A 300      51.532  52.921  33.265  1.00 30.14           H
ATOM   2835  HH  TYR A 300      49.039  53.385  35.420  1.00 32.47           H
ATOM   2836  N   LEU A 301      56.399  51.838  34.993  1.00 19.27           N
ATOM   2837  CA  LEU A 301      56.358  50.571  34.278  1.00 21.08           C
ATOM   2838  C   LEU A 301      56.976  49.435  35.103  1.00 19.78           C
ATOM   2839  O   LEU A 301      56.585  48.267  34.941  1.00 21.36           O
ATOM   2840  CB  LEU A 301      57.066  50.699  32.918  1.00 21.06           C
ATOM   2841  CG  LEU A 301      56.392  51.645  31.902  1.00 24.10           C
ATOM   2842  CD1 LEU A 301      57.208  51.786  30.603  1.00 22.39           C
ATOM   2843  CD2 LEU A 301      54.932  51.193  31.612  1.00 21.92           C
ATOM   2844  H   LEU A 301      56.973  52.404  34.693  1.00 23.13           H
ATOM   2845  HA  LEU A 301      55.431  50.341  34.108  1.00 25.30           H
ATOM   2846  HB2 LEU A 301      57.965  51.029  33.070  1.00 25.27           H
ATOM   2847  HB3 LEU A 301      57.109  49.819  32.511  1.00 25.27           H
ATOM   2848  HG  LEU A 301      56.342  52.527  32.302  1.00 28.92           H
ATOM   2849 HD11 LEU A 301      56.742  52.388  30.002  1.00 26.86           H
ATOM   2850 HD12 LEU A 301      58.084  52.143  30.817  1.00 26.86           H
ATOM   2851 HD13 LEU A 301      57.298  50.912  30.191  1.00 26.86           H
ATOM   2852 HD21 LEU A 301      54.534  51.804  30.972  1.00 26.30           H
ATOM   2853 HD22 LEU A 301      54.946  50.294  31.247  1.00 26.30           H
ATOM   2854 HD23 LEU A 301      54.427  51.206  32.441  1.00 26.30           H
ATOM   2855  N   ALA A 302      57.937  49.764  35.969  1.00 20.25           N
ATOM   2856  CA  ALA A 302      58.561  48.753  36.826  1.00 24.98           C
ATOM   2857  C   ALA A 302      57.538  48.205  37.809  1.00 24.27           C
ATOM   2858  O   ALA A 302      57.379  46.987  37.946  1.00 22.41           O
ATOM   2859  CB  ALA A 302      59.747  49.352  37.578  1.00 22.32           C
ATOM   2860  H   ALA A 302      58.244  50.560  36.079  1.00 24.30           H
ATOM   2861  HA  ALA A 302      58.883  48.020  36.278  1.00 29.98           H
ATOM   2862  HB1 ALA A 302      60.144  48.667  38.138  1.00 26.79           H
ATOM   2863  HB2 ALA A 302      60.398  49.674  36.935  1.00 26.79           H
ATOM   2864  HB3 ALA A 302      59.432  50.088  38.127  1.00 26.79           H
ATOM   2865  N   ASP A 303      56.841  49.109  38.494  1.00 24.19           N
ATOM   2866  CA  ASP A 303      55.735  48.742  39.369  1.00 27.57           C
ATOM   2867  C   ASP A 303      54.606  48.060  38.602  1.00 30.18           C
ATOM   2868  O   ASP A 303      53.932  47.201  39.157  1.00 25.52           O
ATOM   2869  CB  ASP A 303      55.181  49.979  40.084  1.00 24.76           C
ATOM   2870  CG  ASP A 303      56.108  50.528  41.193  1.00 30.47           C
ATOM   2871  OD1 ASP A 303      57.007  49.820  41.658  1.00 34.72           O
ATOM   2872  OD2 ASP A 303      55.882  51.675  41.626  1.00 35.12           O1-
ATOM   2873  H   ASP A 303      56.994  49.955  38.467  1.00 29.02           H
ATOM   2874  HA  ASP A 303      56.057  48.124  40.043  1.00 33.09           H
ATOM   2875  HB2 ASP A 303      55.049  50.685  39.432  1.00 29.71           H
ATOM   2876  HB3 ASP A 303      54.332  49.749  40.495  1.00 29.71           H
ATOM   2877  N   ALA A 304      54.366  48.423  37.337  1.00 24.60           N
ATOM   2878  CA  ALA A 304      53.370  47.704  36.550  1.00 24.55           C
ATOM   2879  C   ALA A 304      53.763  46.267  36.211  1.00 27.32           C
ATOM   2880  O   ALA A 304      52.892  45.477  35.825  1.00 25.06           O
ATOM   2881  CB  ALA A 304      53.077  48.439  35.251  1.00 24.01           C
ATOM   2882  H   ALA A 304      54.758  49.067  36.923  1.00 29.51           H
ATOM   2883  HA  ALA A 304      52.544  47.668  37.059  1.00 29.46           H
ATOM   2884  HB1 ALA A 304      52.414  47.941  34.749  1.00 28.82           H
ATOM   2885  HB2 ALA A 304      52.740  49.325  35.459  1.00 28.82           H
ATOM   2886  HB3 ALA A 304      53.897  48.510  34.738  1.00 28.82           H
ATOM   2887  N   GLY A 305      55.022  45.888  36.360  1.00 24.47           N
ATOM   2888  CA  GLY A 305      55.422  44.514  36.090  1.00 24.60           C
ATOM   2889  C   GLY A 305      56.302  44.269  34.868  1.00 26.48           C
ATOM   2890  O   GLY A 305      56.606  43.099  34.564  1.00 24.08           O
ATOM   2891  H   GLY A 305      55.662  46.403  36.614  1.00 29.37           H
ATOM   2892  HA2 GLY A 305      55.900  44.178  36.864  1.00 29.51           H
ATOM   2893  HA3 GLY A 305      54.622  43.977  35.984  1.00 29.51           H
ATOM   2894  N   ALA A 306      56.755  45.310  34.176  1.00 22.91           N
ATOM   2895  CA  ALA A 306      57.543  45.102  32.964  1.00 22.44           C
ATOM   2896  C   ALA A 306      58.834  44.329  33.244  1.00 19.40           C
ATOM   2897  O   ALA A 306      59.507  44.547  34.252  1.00 23.10           O
ATOM   2898  CB  ALA A 306      57.871  46.451  32.312  1.00 23.11           C
ATOM   2899  H   ALA A 306      56.623  46.134  34.383  1.00 27.49           H
ATOM   2900  HA  ALA A 306      57.017  44.586  32.333  1.00 26.93           H
ATOM   2901  HB1 ALA A 306      58.394  46.294  31.510  1.00 27.73           H
ATOM   2902  HB2 ALA A 306      57.043  46.902  32.085  1.00 27.73           H
ATOM   2903  HB3 ALA A 306      58.380  46.989  32.939  1.00 27.73           H
ATOM   2904  N   ASP A 307      59.196  43.453  32.306  1.00 22.89           N
ATOM   2905  CA  ASP A 307      60.411  42.660  32.430  1.00 19.70           C
ATOM   2906  C   ASP A 307      61.648  43.404  31.957  1.00 20.76           C
ATOM   2907  O   ASP A 307      62.755  43.077  32.385  1.00 22.40           O
ATOM   2908  CB  ASP A 307      60.264  41.365  31.640  1.00 23.24           C
ATOM   2909  CG  ASP A 307      59.309  40.426  32.299  1.00 25.43           C
ATOM   2910  OD1 ASP A 307      59.631  40.012  33.415  1.00 25.15           O
ATOM   2911  OD2 ASP A 307      58.230  40.187  31.753  1.00 23.28           O1-
ATOM   2912  H   ASP A 307      58.751  43.301  31.586  1.00 27.47           H
ATOM   2913  HA  ASP A 307      60.541  42.428  33.362  1.00 23.63           H
ATOM   2914  HB2 ASP A 307      59.928  41.567  30.753  1.00 27.88           H
ATOM   2915  HB3 ASP A 307      61.127  40.927  31.580  1.00 27.88           H
ATOM   2916  N   PHE A 308      61.480  44.370  31.064  1.00 20.34           N
ATOM   2917  CA  PHE A 308      62.525  45.330  30.747  1.00 20.39           C
ATOM   2918  C   PHE A 308      61.844  46.607  30.276  1.00 23.00           C
ATOM   2919  O   PHE A 308      60.683  46.610  29.861  1.00 18.74           O
ATOM   2920  CB  PHE A 308      63.550  44.779  29.704  1.00 18.12           C
ATOM   2921  CG  PHE A 308      63.000  44.612  28.300  1.00 22.77           C
ATOM   2922  CD1 PHE A 308      62.946  45.684  27.415  1.00 24.98           C
ATOM   2923  CD2 PHE A 308      62.566  43.379  27.864  1.00 22.42           C
ATOM   2924  CE1 PHE A 308      62.444  45.520  26.110  1.00 24.62           C
ATOM   2925  CE2 PHE A 308      62.074  43.198  26.548  1.00 25.63           C
ATOM   2926  CZ  PHE A 308      62.032  44.271  25.671  1.00 25.33           C
ATOM   2927  H   PHE A 308      60.754  44.492  30.620  1.00 24.41           H
ATOM   2928  HA  PHE A 308      63.014  45.538  31.558  1.00 24.47           H
ATOM   2929  HB2 PHE A 308      64.300  45.391  29.654  1.00 21.75           H
ATOM   2930  HB3 PHE A 308      63.859  43.909  30.003  1.00 21.75           H
ATOM   2931  HD1 PHE A 308      63.236  46.523  27.693  1.00 29.98           H
ATOM   2932  HD2 PHE A 308      62.608  42.650  28.440  1.00 26.90           H
ATOM   2933  HE1 PHE A 308      62.418  46.246  25.529  1.00 29.55           H
ATOM   2934  HE2 PHE A 308      61.786  42.359  26.270  1.00 30.75           H
ATOM   2935  HZ  PHE A 308      61.692  44.163  24.812  1.00 30.40           H
ATOM   2936  N   ILE A 309      62.581  47.704  30.317  1.00 20.60           N
ATOM   2937  CA  ILE A 309      61.996  49.004  30.033  1.00 23.22           C
ATOM   2938  C   ILE A 309      62.841  49.712  28.968  1.00 21.60           C
ATOM   2939  O   ILE A 309      64.076  49.785  29.080  1.00 18.43           O
ATOM   2940  CB  ILE A 309      61.855  49.840  31.327  1.00 21.25           C
ATOM   2941  CG1 ILE A 309      60.772  49.179  32.218  1.00 23.53           C
ATOM   2942  CG2 ILE A 309      61.535  51.285  30.986  1.00 21.12           C
ATOM   2943  CD1 ILE A 309      60.658  49.676  33.631  1.00 24.16           C
ATOM   2944  H   ILE A 309      63.420  47.724  30.506  1.00 24.72           H
ATOM   2945  HA  ILE A 309      61.107  48.873  29.668  1.00 27.86           H
ATOM   2946  HB  ILE A 309      62.700  49.817  31.802  1.00 25.50           H
ATOM   2947 HG12 ILE A 309      59.909  49.317  31.796  1.00 28.23           H
ATOM   2948 HG13 ILE A 309      60.957  48.228  32.263  1.00 28.23           H
ATOM   2949 HG21 ILE A 309      61.451  51.792  31.809  1.00 25.35           H
ATOM   2950 HG22 ILE A 309      62.254  51.649  30.446  1.00 25.35           H
ATOM   2951 HG23 ILE A 309      60.701  51.315  30.492  1.00 25.35           H
ATOM   2952 HD11 ILE A 309      59.950  49.188  34.081  1.00 28.99           H
ATOM   2953 HD12 ILE A 309      61.502  49.529  34.085  1.00 28.99           H
ATOM   2954 HD13 ILE A 309      60.449  50.623  33.616  1.00 28.99           H
ATOM   2955  N   LYS A 310      62.172  50.235  27.944  1.00 21.02           N
ATOM   2956  CA  LYS A 310      62.850  50.817  26.799  1.00 18.99           C
ATOM   2957  C   LYS A 310      62.856  52.342  26.914  1.00 21.61           C
ATOM   2958  O   LYS A 310      61.838  52.977  27.251  1.00 19.28           O
ATOM   2959  CB  LYS A 310      62.221  50.410  25.449  1.00 25.93           C
ATOM   2960  CG  LYS A 310      62.434  49.012  24.934  1.00 41.67           C
ATOM   2961  CD  LYS A 310      62.506  49.022  23.361  1.00 26.45           C
ATOM   2962  CE  LYS A 310      61.151  49.181  22.723  1.00 27.85           C
ATOM   2963  NZ  LYS A 310      60.909  50.480  21.958  1.00 26.73           N1+
ATOM   2964  H   LYS A 310      61.314  50.263  27.892  1.00 25.22           H
ATOM   2965  HA  LYS A 310      63.772  50.516  26.798  1.00 22.78           H
ATOM   2966  HB2 LYS A 310      61.262  50.536  25.522  1.00 31.11           H
ATOM   2967  HB3 LYS A 310      62.566  51.012  24.771  1.00 31.11           H
ATOM   2968  HG2 LYS A 310      63.271  48.663  25.279  1.00 50.01           H
ATOM   2969  HG3 LYS A 310      61.692  48.449  25.206  1.00 50.01           H
ATOM   2970  HD2 LYS A 310      63.063  49.763  23.074  1.00 31.74           H
ATOM   2971  HD3 LYS A 310      62.886  48.183  23.056  1.00 31.74           H
ATOM   2972  HE2 LYS A 310      61.022  48.451  22.098  1.00 33.41           H
ATOM   2973  HE3 LYS A 310      60.479  49.129  23.421  1.00 33.41           H
ATOM   2974  HZ1 LYS A 310      60.087  50.484  21.618  1.00 32.07           H
ATOM   2975  HZ2 LYS A 310      61.000  51.176  22.505  1.00 32.07           H
ATOM   2976  HZ3 LYS A 310      61.497  50.555  21.294  1.00 32.07           H
ATOM   2977  N   ILE A 311      64.024  52.919  26.639  1.00 20.53           N
ATOM   2978  CA  ILE A 311      64.303  54.340  26.882  1.00 20.54           C
ATOM   2979  C   ILE A 311      64.446  55.049  25.547  1.00 18.20           C
ATOM   2980  O   ILE A 311      65.271  54.652  24.712  1.00 21.61           O
ATOM   2981  CB  ILE A 311      65.585  54.536  27.691  1.00 18.44           C
ATOM   2982  CG1 ILE A 311      65.512  53.828  29.047  1.00 20.36           C
ATOM   2983  CG2 ILE A 311      65.906  56.020  27.899  1.00 20.50           C
ATOM   2984  CD1 ILE A 311      66.969  53.594  29.555  1.00 21.98           C
ATOM   2985  H   ILE A 311      64.693  52.496  26.302  1.00 24.64           H
ATOM   2986  HA  ILE A 311      63.565  54.739  27.369  1.00 24.64           H
ATOM   2987  HB  ILE A 311      66.316  54.142  27.190  1.00 22.13           H
ATOM   2988 HG12 ILE A 311      65.043  54.386  29.686  1.00 24.43           H
ATOM   2989 HG13 ILE A 311      65.073  52.969  28.948  1.00 24.43           H
ATOM   2990 HG21 ILE A 311      66.724  56.097  28.415  1.00 24.60           H
ATOM   2991 HG22 ILE A 311      66.020  56.442  27.033  1.00 24.60           H
ATOM   2992 HG23 ILE A 311      65.172  56.438  28.377  1.00 24.60           H
ATOM   2993 HD11 ILE A 311      66.936  53.146  30.415  1.00 26.37           H
ATOM   2994 HD12 ILE A 311      67.443  53.043  28.912  1.00 26.37           H
ATOM   2995 HD13 ILE A 311      67.413  54.452  29.646  1.00 26.37           H
ATOM   2996  N   GLY A 312      63.676  56.107  25.362  1.00 22.10           N
ATOM   2997  CA  GLY A 312      63.983  57.044  24.302  1.00 23.90           C
ATOM   2998  C   GLY A 312      62.756  57.574  23.617  1.00 20.71           C
ATOM   2999  O   GLY A 312      61.922  56.809  23.150  1.00 22.48           O
ATOM   3000  H   GLY A 312      62.981  56.302  25.828  1.00 26.52           H
ATOM   3001  HA2 GLY A 312      64.476  57.794  24.669  1.00 28.68           H
ATOM   3002  HA3 GLY A 312      64.539  56.607  23.638  1.00 28.68           H
ATOM   3003  N   ILE A 313      62.644  58.893  23.532  1.00 23.08           N
ATOM   3004  CA  ILE A 313      61.574  59.521  22.773  1.00 22.61           C
ATOM   3005  C   ILE A 313      62.209  60.652  21.961  1.00 24.90           C
ATOM   3006  O   ILE A 313      62.800  61.575  22.536  1.00 23.60           O
ATOM   3007  CB  ILE A 313      60.442  60.061  23.673  1.00 23.99           C
ATOM   3008  CG1 ILE A 313      59.786  58.937  24.488  1.00 22.55           C
ATOM   3009  CG2 ILE A 313      59.396  60.790  22.820  1.00 30.62           C
ATOM   3010  CD1 ILE A 313      58.862  59.409  25.587  1.00 27.04           C
ATOM   3011  H   ILE A 313      63.180  59.451  23.908  1.00 27.70           H
ATOM   3012  HA  ILE A 313      61.194  58.876  22.156  1.00 27.14           H
ATOM   3013  HB  ILE A 313      60.826  60.700  24.293  1.00 28.79           H
ATOM   3014 HG12 ILE A 313      59.267  58.381  23.886  1.00 27.05           H
ATOM   3015 HG13 ILE A 313      60.486  58.406  24.900  1.00 27.05           H
ATOM   3016 HG21 ILE A 313      58.693  61.122  23.400  1.00 36.75           H
ATOM   3017 HG22 ILE A 313      59.824  61.530  22.361  1.00 36.75           H
ATOM   3018 HG23 ILE A 313      59.027  60.168  22.174  1.00 36.75           H
ATOM   3019 HD11 ILE A 313      58.497  58.636  26.045  1.00 32.45           H
ATOM   3020 HD12 ILE A 313      59.366  59.955  26.210  1.00 32.45           H
ATOM   3021 HD13 ILE A 313      58.145  59.930  25.194  1.00 32.45           H
ATOM   3022  N   GLY A 314      62.059  60.595  20.640  1.00 31.05           N
ATOM   3023  CA  GLY A 314      62.486  61.674  19.759  1.00 34.20           C
ATOM   3024  C   GLY A 314      63.943  61.625  19.368  1.00 32.54           C
ATOM   3025  O   GLY A 314      64.408  62.534  18.679  1.00 37.69           O
ATOM   3026  H   GLY A 314      61.706  59.930  20.225  1.00 37.27           H
ATOM   3027  HA2 GLY A 314      61.956  61.646  18.947  1.00 41.04           H
ATOM   3028  HA3 GLY A 314      62.321  62.523  20.198  1.00 41.04           H
ATOM   3029  N   GLY A 315      64.685  60.608  19.801  1.00 28.51           N
ATOM   3030  CA  GLY A 315      66.108  60.517  19.496  1.00 31.49           C
ATOM   3031  C   GLY A 315      66.433  59.676  18.274  1.00 29.39           C
ATOM   3032  O   GLY A 315      67.596  59.616  17.849  1.00 33.08           O
ATOM   3033  H   GLY A 315      64.386  59.956  20.275  1.00 34.21           H
ATOM   3034  HA2 GLY A 315      66.458  61.409  19.349  1.00 37.79           H
ATOM   3035  HA3 GLY A 315      66.571  60.133  20.257  1.00 37.79           H
ATOM   3036  N   GLY A 316      65.436  59.023  17.692  1.00 30.39           N
ATOM   3037  CA  GLY A 316      65.698  58.144  16.555  1.00 31.29           C
ATOM   3038  C   GLY A 316      66.072  58.919  15.300  1.00 36.62           C
ATOM   3039  O   GLY A 316      65.660  60.063  15.098  1.00 32.84           O
ATOM   3040  H   GLY A 316      64.610  59.069  17.929  1.00 36.46           H
ATOM   3041  HA2 GLY A 316      66.427  57.542  16.774  1.00 37.54           H
ATOM   3042  HA3 GLY A 316      64.908  57.614  16.366  1.00 37.54           H
ATOM   3043  N   SER A 317      66.887  58.279  14.446  1.00 32.39           N
ATOM   3044  CA  SER A 317      67.346  58.904  13.206  1.00 37.94           C
ATOM   3045  C   SER A 317      66.192  59.366  12.328  1.00 35.58           C
ATOM   3046  O   SER A 317      66.367  60.272  11.512  1.00 38.10           O
ATOM   3047  CB  SER A 317      68.234  57.930  12.401  1.00 30.55           C
ATOM   3048  OG  SER A 317      67.484  56.805  11.876  1.00 34.65           O
ATOM   3049  H   SER A 317      67.185  57.481  14.567  1.00 38.87           H
ATOM   3050  HA  SER A 317      67.882  59.682  13.427  1.00 45.53           H
ATOM   3051  HB2 SER A 317      68.631  58.412  11.660  1.00 36.66           H
ATOM   3052  HB3 SER A 317      68.932  57.592  12.984  1.00 36.66           H
ATOM   3053  HG  SER A 317      67.136  56.373  12.506  1.00 41.59           H
ATOM   3054  N   ILE A 318      65.028  58.766  12.490  1.00 39.06           N
ATOM   3055  CA  ILE A 318      63.843  59.047  11.714  1.00 41.15           C
ATOM   3056  C   ILE A 318      63.420  60.493  11.976  1.00 51.19           C
ATOM   3057  O   ILE A 318      62.936  61.190  11.085  1.00 50.89           O
ATOM   3058  CB  ILE A 318      62.715  58.072  12.093  1.00 49.13           C
ATOM   3059  CG1 ILE A 318      63.239  56.634  12.209  1.00 51.98           C
ATOM   3060  CG2 ILE A 318      61.607  58.179  11.116  1.00 53.61           C
ATOM   3061  CD1 ILE A 318      63.964  56.231  13.646  1.00 36.58           C
ATOM   3062  H   ILE A 318      64.897  58.157  13.082  1.00 46.87           H
ATOM   3063  HA  ILE A 318      64.039  58.946  10.770  1.00 49.38           H
ATOM   3064  HB  ILE A 318      62.373  58.336  12.961  1.00 58.95           H
ATOM   3065 HG12 ILE A 318      62.493  56.027  12.083  1.00 62.37           H
ATOM   3066 HG13 ILE A 318      63.892  56.490  11.507  1.00 62.37           H
ATOM   3067 HG21 ILE A 318      60.904  57.560  11.367  1.00 64.33           H
ATOM   3068 HG22 ILE A 318      61.267  59.088  11.123  1.00 64.33           H
ATOM   3069 HG23 ILE A 318      61.943  57.959  10.233  1.00 64.33           H
ATOM   3070 HD11 ILE A 318      64.253  55.306  13.605  1.00 43.89           H
ATOM   3071 HD12 ILE A 318      64.728  56.811  13.787  1.00 43.89           H
ATOM   3072 HD13 ILE A 318      63.324  56.347  14.365  1.00 43.89           H
ATOM   3073  N   CSO A 319      63.589  60.928  13.223  1.00 45.77           N
ATOM   3074  CA  CSO A 319      63.251  62.308  13.611  1.00 52.30           C
ATOM   3075  C   CSO A 319      64.038  63.370  12.851  1.00 55.74           C
ATOM   3076  O   CSO A 319      63.590  64.515  12.757  1.00 59.99           O
ATOM   3077  CB  CSO A 319      63.446  62.501  15.110  1.00 48.71           C
ATOM   3078  SG  CSO A 319      62.191  61.495  15.936  1.00 44.88           S
ATOM   3079  OD  CSO A 319      60.542  62.185  15.503  1.00 42.02           O
ATOM   3080  H   CSO A 319      63.897  60.448  13.867  1.00 54.93           H
ATOM   3081  HA  CSO A 319      62.302  62.456  13.419  1.00 62.76           H
ATOM   3082  HB2 CSO A 319      63.314  63.432  15.347  1.00 58.45           H
ATOM   3083  HB3 CSO A 319      64.327  62.192  15.375  1.00 58.45           H
ATOM   3084  HD  CSO A 319      59.843  61.667  15.931  1.00 50.42           H
ATOM   3085  N   ILE A 320      65.187  62.988  12.295  1.00 54.11           N
ATOM   3086  CA  ILE A 320      66.020  63.921  11.534  1.00 62.15           C
ATOM   3087  C   ILE A 320      65.181  64.585  10.440  1.00 66.20           C
ATOM   3088  O   ILE A 320      65.277  65.794  10.219  1.00 71.37           O
ATOM   3089  CB  ILE A 320      67.262  63.215  10.925  1.00 61.05           C
ATOM   3090  CG1 ILE A 320      68.128  62.588  12.034  1.00 58.44           C
ATOM   3091  CG2 ILE A 320      68.092  64.204  10.110  1.00 63.18           C
ATOM   3092  CD1 ILE A 320      69.267  61.711  11.510  1.00 60.22           C
ATOM   3093  H   ILE A 320      65.508  62.192  12.344  1.00 64.93           H
ATOM   3094  HA  ILE A 320      66.337  64.618  12.131  1.00 74.58           H
ATOM   3095  HB  ILE A 320      66.956  62.508  10.336  1.00 73.27           H
ATOM   3096 HG12 ILE A 320      68.522  63.300  12.562  1.00 70.13           H
ATOM   3097 HG13 ILE A 320      67.564  62.035  12.596  1.00 70.13           H
ATOM   3098 HG21 ILE A 320      68.860  63.741   9.740  1.00 75.82           H
ATOM   3099 HG22 ILE A 320      67.544  64.560   9.393  1.00 75.82           H
ATOM   3100 HG23 ILE A 320      68.387  64.923  10.690  1.00 75.82           H
ATOM   3101 HD11 ILE A 320      69.763  61.356  12.264  1.00 72.27           H
ATOM   3102 HD12 ILE A 320      68.891  60.985  10.988  1.00 72.27           H
ATOM   3103 HD13 ILE A 320      69.851  62.251  10.954  1.00 72.27           H
ATOM   3104  N   THR A 321      64.354  63.791   9.762  1.00 58.53           N
ATOM   3105  CA  THR A 321      63.540  64.309   8.668  1.00 64.06           C
ATOM   3106  C   THR A 321      62.073  64.335   9.075  1.00 67.82           C
ATOM   3107  O   THR A 321      61.229  63.652   8.478  1.00 73.98           O
ATOM   3108  CB  THR A 321      63.745  63.474   7.403  1.00 66.04           C
ATOM   3109  OG1 THR A 321      63.448  62.105   7.689  1.00 76.14           O
ATOM   3110  CG2 THR A 321      65.190  63.576   6.910  1.00 65.63           C
ATOM   3111  H   THR A 321      64.247  62.951   9.915  1.00 70.23           H
ATOM   3112  HA  THR A 321      63.814  65.219   8.474  1.00 76.88           H
ATOM   3113  HB  THR A 321      63.155  63.795   6.703  1.00 79.25           H
ATOM   3114  HG1 THR A 321      63.558  61.637   7.000  1.00 91.36           H
ATOM   3115 HG21 THR A 321      65.305  63.042   6.109  1.00 78.76           H
ATOM   3116 HG22 THR A 321      65.406  64.500   6.707  1.00 78.76           H
ATOM   3117 HG23 THR A 321      65.797  63.253   7.594  1.00 78.76           H
ATOM   3118  N   ARG A 322      61.778  65.122  10.108  1.00 66.40           N
ATOM   3119  CA  ARG A 322      60.425  65.309  10.619  1.00 67.33           C
ATOM   3120  C   ARG A 322      60.468  66.401  11.678  1.00 61.89           C
ATOM   3121  O   ARG A 322      61.541  66.759  12.179  1.00 67.16           O
ATOM   3122  CB  ARG A 322      59.867  64.006  11.178  1.00 64.67           C
ATOM   3123  CG  ARG A 322      58.463  64.060  11.735  1.00 70.28           C
ATOM   3124  CD  ARG A 322      57.404  64.698  10.792  1.00 74.28           C
ATOM   3125  NE  ARG A 322      57.384  64.162   9.433  1.00 77.30           N
ATOM   3126  CZ  ARG A 322      56.651  64.683   8.453  1.00 74.44           C
ATOM   3127  NH1 ARG A 322      55.884  65.750   8.687  1.00 72.96           N
ATOM   3128  NH2 ARG A 322      56.688  64.147   7.243  1.00 70.30           N1+
ATOM   3129  H   ARG A 322      62.367  65.574  10.542  1.00 79.69           H
ATOM   3130  HA  ARG A 322      59.847  65.604   9.898  1.00 80.79           H
ATOM   3131  HB2 ARG A 322      59.870  63.345  10.469  1.00 77.60           H
ATOM   3132  HB3 ARG A 322      60.449  63.710  11.895  1.00 77.60           H
ATOM   3133  HG2 ARG A 322      58.174  63.155  11.930  1.00 84.33           H
ATOM   3134  HG3 ARG A 322      58.476  64.580  12.554  1.00 84.33           H
ATOM   3135  HD2 ARG A 322      56.524  64.556  11.175  1.00 89.14           H
ATOM   3136  HD3 ARG A 322      57.580  65.650  10.728  1.00 89.14           H
ATOM   3137  HE  ARG A 322      57.753  63.398   9.297  1.00 92.77           H
ATOM   3138 HH11 ARG A 322      55.861  66.100   9.472  1.00 87.55           H
ATOM   3139 HH12 ARG A 322      55.411  66.087   8.053  1.00 87.55           H
ATOM   3140 HH21 ARG A 322      57.183  63.460   7.092  1.00 84.36           H
ATOM   3141 HH22 ARG A 322      56.214  64.483   6.609  1.00 84.36           H
ATOM   3142  N   GLU A 323      59.295  66.957  11.979  1.00 67.26           N
ATOM   3143  CA  GLU A 323      59.159  68.019  12.965  1.00 65.33           C
ATOM   3144  C   GLU A 323      58.926  67.444  14.354  1.00 58.58           C
ATOM   3145  O   GLU A 323      58.363  66.358  14.513  1.00 53.03           O
ATOM   3146  CB  GLU A 323      57.994  68.943  12.602  1.00 65.49           C
ATOM   3147  CG  GLU A 323      57.847  70.176  13.524  1.00 61.19           C
ATOM   3148  CD  GLU A 323      59.187  70.821  13.902  1.00 58.93           C
ATOM   3149  OE1 GLU A 323      59.307  71.342  15.037  1.00 65.51           O
ATOM   3150  OE2 GLU A 323      60.130  70.788  13.082  1.00 66.41           O1-
ATOM   3151  H   GLU A 323      58.550  66.728  11.616  1.00 80.71           H
ATOM   3152  HA  GLU A 323      59.973  68.546  12.984  1.00 78.40           H
ATOM   3153  HB2 GLU A 323      58.123  69.265  11.696  1.00 78.59           H
ATOM   3154  HB3 GLU A 323      57.168  68.436  12.653  1.00 78.59           H
ATOM   3155  HG2 GLU A 323      57.312  70.845  13.069  1.00 73.43           H
ATOM   3156  HG3 GLU A 323      57.406  69.903  14.344  1.00 73.43           H
ATOM   3157  N   GLN A 324      59.367  68.193  15.363  1.00 53.57           N
ATOM   3158  CA  GLN A 324      59.221  67.751  16.740  1.00 50.37           C
ATOM   3159  C   GLN A 324      57.747  67.689  17.128  1.00 55.82           C
ATOM   3160  O   GLN A 324      56.980  68.634  16.900  1.00 52.63           O
ATOM   3161  CB  GLN A 324      60.005  68.696  17.671  1.00 55.92           C
ATOM   3162  CG  GLN A 324      61.371  68.148  18.119  1.00 52.17           C
ATOM   3163  CD  GLN A 324      61.212  66.862  18.867  1.00 58.43           C
ATOM   3164  OE1 GLN A 324      60.283  66.724  19.667  1.00 59.30           O
ATOM   3165  NE2 GLN A 324      62.079  65.880  18.581  1.00 72.40           N
ATOM   3166  H   GLN A 324      59.752  68.956  15.274  1.00 64.28           H
ATOM   3167  HA  GLN A 324      59.595  66.861  16.829  1.00 60.44           H
ATOM   3168  HB2 GLN A 324      60.160  69.533  17.207  1.00 67.11           H
ATOM   3169  HB3 GLN A 324      59.475  68.856  18.468  1.00 67.11           H
ATOM   3170  HG2 GLN A 324      61.923  67.982  17.339  1.00 62.61           H
ATOM   3171  HG3 GLN A 324      61.799  68.792  18.705  1.00 62.61           H
ATOM   3172 HE21 GLN A 324      62.691  66.005  17.990  1.00 86.88           H
ATOM   3173 HE22 GLN A 324      62.022  65.124  18.988  1.00 86.88           H
ATOM   3174  N   LYS A 325      57.342  66.550  17.690  1.00 48.73           N
ATOM   3175  CA  LYS A 325      56.036  66.476  18.329  1.00 42.62           C
ATOM   3176  C   LYS A 325      56.020  67.257  19.639  1.00 43.22           C
ATOM   3177  O   LYS A 325      54.954  67.472  20.214  1.00 47.52           O
ATOM   3178  CB  LYS A 325      55.648  65.011  18.571  1.00 58.39           C
ATOM   3179  CG  LYS A 325      54.330  64.797  19.367  1.00 62.01           C
ATOM   3180  CD  LYS A 325      54.042  63.293  19.571  1.00 60.65           C
ATOM   3181  CE  LYS A 325      53.049  63.037  20.724  1.00 52.77           C
ATOM   3182  NZ  LYS A 325      51.703  63.605  20.489  1.00 52.83           N1+
ATOM   3183  H   LYS A 325      57.797  65.821  17.714  1.00 58.48           H
ATOM   3184  HA  LYS A 325      55.373  66.868  17.738  1.00 51.14           H
ATOM   3185  HB2 LYS A 325      55.544  64.574  17.711  1.00 70.07           H
ATOM   3186  HB3 LYS A 325      56.362  64.582  19.068  1.00 70.07           H
ATOM   3187  HG2 LYS A 325      54.410  65.214  20.239  1.00 74.41           H
ATOM   3188  HG3 LYS A 325      53.590  65.185  18.874  1.00 74.41           H
ATOM   3189  HD2 LYS A 325      53.660  62.929  18.757  1.00 72.78           H
ATOM   3190  HD3 LYS A 325      54.872  62.836  19.782  1.00 72.78           H
ATOM   3191  HE2 LYS A 325      52.949  62.079  20.844  1.00 63.32           H
ATOM   3192  HE3 LYS A 325      53.401  63.435  21.535  1.00 63.32           H
ATOM   3193  HZ1 LYS A 325      51.174  63.428  21.183  1.00 63.40           H
ATOM   3194  HZ2 LYS A 325      51.759  64.487  20.386  1.00 63.40           H
ATOM   3195  HZ3 LYS A 325      51.347  63.249  19.755  1.00 63.40           H
ATOM   3196  N   GLY A 326      57.163  67.720  20.108  1.00 33.40           N
ATOM   3197  CA  GLY A 326      57.183  68.475  21.327  1.00 35.48           C
ATOM   3198  C   GLY A 326      57.480  67.681  22.576  1.00 31.78           C
ATOM   3199  O   GLY A 326      57.720  68.300  23.617  1.00 30.94           O
ATOM   3200  H   GLY A 326      57.931  67.610  19.738  1.00 40.08           H
ATOM   3201  HA2 GLY A 326      57.854  69.172  21.252  1.00 42.58           H
ATOM   3202  HA3 GLY A 326      56.321  68.902  21.445  1.00 42.58           H
ATOM   3203  N   ILE A 327      57.467  66.341  22.520  1.00 32.15           N
ATOM   3204  CA  ILE A 327      57.845  65.525  23.662  1.00 26.72           C
ATOM   3205  C   ILE A 327      59.196  64.888  23.382  1.00 30.47           C
ATOM   3206  O   ILE A 327      59.455  64.411  22.275  1.00 28.94           O
ATOM   3207  CB  ILE A 327      56.797  64.443  23.997  1.00 32.41           C
ATOM   3208  CG1 ILE A 327      56.580  63.504  22.818  1.00 31.28           C
ATOM   3209  CG2 ILE A 327      55.451  65.105  24.412  1.00 36.46           C
ATOM   3210  CD1 ILE A 327      55.668  62.258  23.203  1.00 41.62           C
ATOM   3211  H   ILE A 327      57.240  65.887  21.825  1.00 38.58           H
ATOM   3212  HA  ILE A 327      57.940  66.098  24.439  1.00 32.06           H
ATOM   3213  HB  ILE A 327      57.125  63.921  24.746  1.00 38.90           H
ATOM   3214 HG12 ILE A 327      56.141  63.989  22.101  1.00 37.54           H
ATOM   3215 HG13 ILE A 327      57.439  63.168  22.516  1.00 37.54           H
ATOM   3216 HG21 ILE A 327      54.808  64.409  24.618  1.00 43.75           H
ATOM   3217 HG22 ILE A 327      55.601  65.660  25.194  1.00 43.75           H
ATOM   3218 HG23 ILE A 327      55.128  65.649  23.677  1.00 43.75           H
ATOM   3219 HD11 ILE A 327      55.559  61.693  22.423  1.00 49.95           H
ATOM   3220 HD12 ILE A 327      56.099  61.760  23.916  1.00 49.95           H
ATOM   3221 HD13 ILE A 327      54.803  62.581  23.501  1.00 49.95           H
ATOM   3222  N   GLY A 328      60.047  64.852  24.387  1.00 26.53           N
ATOM   3223  CA  GLY A 328      61.246  64.057  24.259  1.00 31.21           C
ATOM   3224  C   GLY A 328      62.306  64.505  25.240  1.00 27.92           C
ATOM   3225  O   GLY A 328      62.060  65.320  26.129  1.00 27.64           O
ATOM   3226  H   GLY A 328      59.958  65.268  25.135  1.00 31.84           H
ATOM   3227  HA2 GLY A 328      61.040  63.125  24.428  1.00 37.45           H
ATOM   3228  HA3 GLY A 328      61.599  64.140  23.360  1.00 37.45           H
ATOM   3229  N   ARG A 329      63.508  63.967  25.016  1.00 25.94           N
ATOM   3230  CA  ARG A 329      64.647  64.260  25.860  1.00 25.70           C
ATOM   3231  C   ARG A 329      65.895  63.786  25.128  1.00 19.91           C
ATOM   3232  O   ARG A 329      65.863  62.745  24.477  1.00 24.09           O
ATOM   3233  CB  ARG A 329      64.474  63.527  27.200  1.00 28.30           C
ATOM   3234  CG  ARG A 329      65.375  64.015  28.248  1.00 28.11           C
ATOM   3235  CD  ARG A 329      65.045  63.345  29.534  1.00 25.98           C
ATOM   3236  NE  ARG A 329      65.551  64.146  30.641  1.00 25.86           N
ATOM   3237  CZ  ARG A 329      65.530  63.759  31.903  1.00 28.59           C
ATOM   3238  NH1 ARG A 329      65.038  62.583  32.234  1.00 24.43           N
ATOM   3239  NH2 ARG A 329      65.986  64.571  32.830  1.00 29.70           N1+
ATOM   3240  H   ARG A 329      63.682  63.424  24.372  1.00 31.13           H
ATOM   3241  HA  ARG A 329      64.712  65.214  26.021  1.00 30.84           H
ATOM   3242  HB2 ARG A 329      63.563  63.649  27.510  1.00 33.96           H
ATOM   3243  HB3 ARG A 329      64.655  62.583  27.068  1.00 33.96           H
ATOM   3244  HG2 ARG A 329      66.293  63.804  28.014  1.00 33.73           H
ATOM   3245  HG3 ARG A 329      65.261  64.972  28.357  1.00 33.73           H
ATOM   3246  HD2 ARG A 329      64.083  63.265  29.623  1.00 31.17           H
ATOM   3247  HD3 ARG A 329      65.466  62.472  29.565  1.00 31.17           H
ATOM   3248  HE  ARG A 329      65.939  64.891  30.455  1.00 31.03           H
ATOM   3249 HH11 ARG A 329      64.732  62.059  31.625  1.00 29.32           H
ATOM   3250 HH12 ARG A 329      65.028  62.338  33.058  1.00 29.32           H
ATOM   3251 HH21 ARG A 329      66.309  65.337  32.610  1.00 35.64           H
ATOM   3252 HH22 ARG A 329      65.984  64.326  33.655  1.00 35.64           H
ATOM   3253  N   GLY A 330      66.994  64.524  25.252  1.00 21.91           N
ATOM   3254  CA  GLY A 330      68.241  63.995  24.707  1.00 24.02           C
ATOM   3255  C   GLY A 330      68.497  62.570  25.192  1.00 24.94           C
ATOM   3256  O   GLY A 330      68.308  62.271  26.376  1.00 22.58           O
ATOM   3257  H   GLY A 330      67.047  65.296  25.628  1.00 26.29           H
ATOM   3258  HA2 GLY A 330      68.198  63.991  23.738  1.00 28.82           H
ATOM   3259  HA3 GLY A 330      68.983  64.555  24.983  1.00 28.82           H
ATOM   3260  N   GLN A 331      68.939  61.692  24.283  1.00 23.27           N
ATOM   3261  CA  GLN A 331      68.997  60.247  24.565  1.00 24.33           C
ATOM   3262  C   GLN A 331      69.961  59.937  25.710  1.00 26.67           C
ATOM   3263  O   GLN A 331      69.713  59.028  26.505  1.00 24.64           O
ATOM   3264  CB  GLN A 331      69.438  59.487  23.314  1.00 23.30           C
ATOM   3265  CG  GLN A 331      69.366  57.958  23.459  1.00 24.34           C
ATOM   3266  CD  GLN A 331      67.906  57.449  23.532  1.00 25.75           C
ATOM   3267  OE1 GLN A 331      66.967  58.136  23.127  1.00 26.97           O
ATOM   3268  NE2 GLN A 331      67.734  56.236  24.027  1.00 23.42           N
ATOM   3269  H   GLN A 331      69.213  61.906  23.496  1.00 27.93           H
ATOM   3270  HA  GLN A 331      68.114  59.934  24.816  1.00 29.19           H
ATOM   3271  HB2 GLN A 331      68.865  59.743  22.575  1.00 27.96           H
ATOM   3272  HB3 GLN A 331      70.358  59.723  23.114  1.00 27.96           H
ATOM   3273  HG2 GLN A 331      69.792  57.546  22.691  1.00 29.21           H
ATOM   3274  HG3 GLN A 331      69.820  57.694  24.274  1.00 29.21           H
ATOM   3275 HE21 GLN A 331      68.413  55.777  24.287  1.00 28.10           H
ATOM   3276 HE22 GLN A 331      66.942  55.906  24.090  1.00 28.10           H
ATOM   3277  N   ALA A 332      71.100  60.634  25.762  1.00 24.26           N
ATOM   3278  CA  ALA A 332      72.109  60.332  26.771  1.00 25.28           C
ATOM   3279  C   ALA A 332      71.585  60.703  28.149  1.00 25.30           C
ATOM   3280  O   ALA A 332      71.654  59.902  29.086  1.00 21.68           O
ATOM   3281  CB  ALA A 332      73.433  61.055  26.448  1.00 23.27           C
ATOM   3282  H   ALA A 332      71.307  61.277  25.231  1.00 29.11           H
ATOM   3283  HA  ALA A 332      72.282  59.378  26.765  1.00 30.33           H
ATOM   3284  HB1 ALA A 332      74.086  60.838  27.132  1.00 27.93           H
ATOM   3285  HB2 ALA A 332      73.751  60.758  25.580  1.00 27.93           H
ATOM   3286  HB3 ALA A 332      73.275  62.012  26.432  1.00 27.93           H
ATOM   3287  N   THR A 333      70.986  61.893  28.270  1.00 22.17           N
ATOM   3288  CA  THR A 333      70.373  62.290  29.528  1.00 20.61           C
ATOM   3289  C   THR A 333      69.289  61.308  29.962  1.00 23.24           C
ATOM   3290  O   THR A 333      69.149  61.021  31.162  1.00 21.75           O
ATOM   3291  CB  THR A 333      69.786  63.694  29.397  1.00 24.68           C
ATOM   3292  OG1 THR A 333      70.833  64.592  29.017  1.00 27.90           O
ATOM   3293  CG2 THR A 333      69.168  64.151  30.721  1.00 27.27           C
ATOM   3294  H   THR A 333      70.925  62.478  27.642  1.00 26.60           H
ATOM   3295  HA  THR A 333      71.053  62.311  30.219  1.00 24.74           H
ATOM   3296  HB  THR A 333      69.095  63.694  28.717  1.00 29.62           H
ATOM   3297  HG1 THR A 333      71.438  64.592  29.599  1.00 33.48           H
ATOM   3298 HG21 THR A 333      68.800  65.043  30.624  1.00 32.72           H
ATOM   3299 HG22 THR A 333      68.459  63.543  30.982  1.00 32.72           H
ATOM   3300 HG23 THR A 333      69.845  64.163  31.416  1.00 32.72           H
ATOM   3301  N   ALA A 334      68.441  60.890  29.017  1.00 24.27           N
ATOM   3302  CA  ALA A 334      67.386  59.944  29.332  1.00 25.57           C
ATOM   3303  C   ALA A 334      67.966  58.647  29.904  1.00 19.63           C
ATOM   3304  O   ALA A 334      67.474  58.128  30.912  1.00 22.17           O
ATOM   3305  CB  ALA A 334      66.548  59.662  28.090  1.00 20.76           C
ATOM   3306  H   ALA A 334      68.461  61.141  28.194  1.00 29.12           H
ATOM   3307  HA  ALA A 334      66.804  60.333  30.004  1.00 30.68           H
ATOM   3308  HB1 ALA A 334      65.849  59.029  28.318  1.00 24.92           H
ATOM   3309  HB2 ALA A 334      66.154  60.492  27.779  1.00 24.92           H
ATOM   3310  HB3 ALA A 334      67.120  59.289  27.401  1.00 24.92           H
ATOM   3311  N   VAL A 335      69.002  58.109  29.270  1.00 20.34           N
ATOM   3312  CA  VAL A 335      69.592  56.849  29.741  1.00 20.19           C
ATOM   3313  C   VAL A 335      70.169  57.044  31.137  1.00 21.71           C
ATOM   3314  O   VAL A 335      69.873  56.280  32.065  1.00 23.36           O
ATOM   3315  CB  VAL A 335      70.656  56.338  28.736  1.00 23.01           C
ATOM   3316  CG1 VAL A 335      71.453  55.175  29.297  1.00 23.57           C
ATOM   3317  CG2 VAL A 335      69.985  55.908  27.421  1.00 24.25           C
ATOM   3318  H   VAL A 335      69.381  58.443  28.574  1.00 24.41           H
ATOM   3319  HA  VAL A 335      68.893  56.179  29.799  1.00 24.23           H
ATOM   3320  HB  VAL A 335      71.275  57.058  28.536  1.00 27.61           H
ATOM   3321 HG11 VAL A 335      72.103  54.890  28.635  1.00 28.28           H
ATOM   3322 HG12 VAL A 335      71.906  55.463  30.104  1.00 28.28           H
ATOM   3323 HG13 VAL A 335      70.846  54.445  29.499  1.00 28.28           H
ATOM   3324 HG21 VAL A 335      70.667  55.592  26.807  1.00 29.10           H
ATOM   3325 HG22 VAL A 335      69.352  55.197  27.607  1.00 29.10           H
ATOM   3326 HG23 VAL A 335      69.523  56.670  27.039  1.00 29.10           H
ATOM   3327  N   ILE A 336      70.940  58.119  31.325  1.00 21.59           N
ATOM   3328  CA  ILE A 336      71.596  58.358  32.606  1.00 21.38           C
ATOM   3329  C   ILE A 336      70.558  58.467  33.717  1.00 22.50           C
ATOM   3330  O   ILE A 336      70.715  57.878  34.802  1.00 23.13           O
ATOM   3331  CB  ILE A 336      72.463  59.622  32.525  1.00 20.57           C
ATOM   3332  CG1 ILE A 336      73.647  59.387  31.583  1.00 22.38           C
ATOM   3333  CG2 ILE A 336      72.920  60.058  33.908  1.00 23.08           C
ATOM   3334  CD1 ILE A 336      74.378  60.681  31.182  1.00 27.16           C
ATOM   3335  H   ILE A 336      71.097  58.718  30.728  1.00 25.91           H
ATOM   3336  HA  ILE A 336      72.177  57.608  32.810  1.00 25.66           H
ATOM   3337  HB  ILE A 336      71.920  60.334  32.151  1.00 24.68           H
ATOM   3338 HG12 ILE A 336      74.288  58.807  32.023  1.00 26.86           H
ATOM   3339 HG13 ILE A 336      73.323  58.965  30.771  1.00 26.86           H
ATOM   3340 HG21 ILE A 336      73.464  60.857  33.823  1.00 27.70           H
ATOM   3341 HG22 ILE A 336      72.140  60.245  34.453  1.00 27.70           H
ATOM   3342 HG23 ILE A 336      73.441  59.344  34.307  1.00 27.70           H
ATOM   3343 HD11 ILE A 336      75.111  60.458  30.588  1.00 32.59           H
ATOM   3344 HD12 ILE A 336      73.752  61.269  30.730  1.00 32.59           H
ATOM   3345 HD13 ILE A 336      74.718  61.111  31.982  1.00 32.59           H
ATOM   3346  N   ASP A 337      69.498  59.247  33.464  1.00 24.07           N
ATOM   3347  CA  ASP A 337      68.455  59.471  34.470  1.00 25.43           C
ATOM   3348  C   ASP A 337      67.724  58.174  34.777  1.00 24.45           C
ATOM   3349  O   ASP A 337      67.493  57.832  35.947  1.00 24.61           O
ATOM   3350  CB  ASP A 337      67.463  60.526  33.994  1.00 23.00           C
ATOM   3351  CG  ASP A 337      66.454  60.905  35.075  1.00 29.84           C
ATOM   3352  OD1 ASP A 337      65.266  61.117  34.787  1.00 27.55           O
ATOM   3353  OD2 ASP A 337      66.854  60.939  36.242  1.00 36.68           O1-
ATOM   3354  H   ASP A 337      69.361  59.655  32.719  1.00 28.89           H
ATOM   3355  HA  ASP A 337      68.866  59.789  35.289  1.00 30.52           H
ATOM   3356  HB2 ASP A 337      67.949  61.327  33.742  1.00 27.60           H
ATOM   3357  HB3 ASP A 337      66.973  60.180  33.232  1.00 27.60           H
ATOM   3358  N   VAL A 338      67.326  57.439  33.732  1.00 21.44           N
ATOM   3359  CA  VAL A 338      66.582  56.199  33.950  1.00 23.15           C
ATOM   3360  C   VAL A 338      67.446  55.176  34.671  1.00 20.99           C
ATOM   3361  O   VAL A 338      66.949  54.460  35.544  1.00 20.92           O
ATOM   3362  CB  VAL A 338      66.045  55.645  32.619  1.00 22.03           C
ATOM   3363  CG1 VAL A 338      65.509  54.231  32.787  1.00 20.17           C
ATOM   3364  CG2 VAL A 338      64.918  56.593  32.096  1.00 20.72           C
ATOM   3365  H   VAL A 338      67.472  57.633  32.907  1.00 25.73           H
ATOM   3366  HA  VAL A 338      65.819  56.392  34.517  1.00 27.77           H
ATOM   3367  HB  VAL A 338      66.760  55.627  31.964  1.00 26.44           H
ATOM   3368 HG11 VAL A 338      65.180  53.915  31.931  1.00 24.20           H
ATOM   3369 HG12 VAL A 338      66.225  53.657  33.099  1.00 24.20           H
ATOM   3370 HG13 VAL A 338      64.787  54.243  33.435  1.00 24.20           H
ATOM   3371 HG21 VAL A 338      64.577  56.246  31.257  1.00 24.87           H
ATOM   3372 HG22 VAL A 338      64.205  56.629  32.753  1.00 24.87           H
ATOM   3373 HG23 VAL A 338      65.288  57.480  31.962  1.00 24.87           H
ATOM   3374  N   VAL A 339      68.727  55.047  34.266  1.00 22.06           N
ATOM   3375  CA  VAL A 339      69.648  54.102  34.907  1.00 22.05           C
ATOM   3376  C   VAL A 339      69.786  54.434  36.403  1.00 22.50           C
ATOM   3377  O   VAL A 339      69.816  53.540  37.252  1.00 20.72           O
ATOM   3378  CB  VAL A 339      71.022  54.106  34.189  1.00 20.41           C
ATOM   3379  CG1 VAL A 339      72.168  53.526  35.092  1.00 21.30           C
ATOM   3380  CG2 VAL A 339      70.942  53.354  32.830  1.00 20.19           C
ATOM   3381  H   VAL A 339      69.079  55.497  33.623  1.00 26.47           H
ATOM   3382  HA  VAL A 339      69.279  53.208  34.835  1.00 26.46           H
ATOM   3383  HB  VAL A 339      71.254  55.026  33.991  1.00 24.49           H
ATOM   3384 HG11 VAL A 339      73.002  53.551  34.598  1.00 25.57           H
ATOM   3385 HG12 VAL A 339      72.242  54.068  35.894  1.00 25.57           H
ATOM   3386 HG13 VAL A 339      71.951  52.611  35.330  1.00 25.57           H
ATOM   3387 HG21 VAL A 339      71.815  53.374  32.407  1.00 24.23           H
ATOM   3388 HG22 VAL A 339      70.674  52.436  32.993  1.00 24.23           H
ATOM   3389 HG23 VAL A 339      70.289  53.794  32.264  1.00 24.23           H
ATOM   3390  N   ALA A 340      69.869  55.711  36.750  1.00 22.00           N
ATOM   3391  CA  ALA A 340      69.950  56.063  38.175  1.00 26.84           C
ATOM   3392  C   ALA A 340      68.684  55.618  38.934  1.00 21.86           C
ATOM   3393  O   ALA A 340      68.767  55.065  40.043  1.00 24.30           O
ATOM   3394  CB  ALA A 340      70.211  57.572  38.329  1.00 29.46           C
ATOM   3395  H   ALA A 340      69.881  56.378  36.207  1.00 26.40           H
ATOM   3396  HA  ALA A 340      70.704  55.594  38.566  1.00 32.20           H
ATOM   3397  HB1 ALA A 340      70.261  57.789  39.273  1.00 35.36           H
ATOM   3398  HB2 ALA A 340      71.048  57.794  37.893  1.00 35.36           H
ATOM   3399  HB3 ALA A 340      69.482  58.062  37.915  1.00 35.36           H
ATOM   3400  N   GLU A 341      67.504  55.797  38.340  1.00 21.39           N
ATOM   3401  CA  GLU A 341      66.286  55.337  38.994  1.00 21.76           C
ATOM   3402  C   GLU A 341      66.238  53.813  39.074  1.00 22.99           C
ATOM   3403  O   GLU A 341      65.752  53.244  40.063  1.00 21.81           O
ATOM   3404  CB  GLU A 341      65.060  55.855  38.240  1.00 21.73           C
ATOM   3405  CG  GLU A 341      63.816  55.803  39.026  1.00 25.68           C
ATOM   3406  CD  GLU A 341      63.826  56.822  40.174  1.00 33.32           C
ATOM   3407  OE1 GLU A 341      64.491  57.872  40.084  1.00 33.36           O
ATOM   3408  OE2 GLU A 341      63.166  56.560  41.167  1.00 35.71           O1-
ATOM   3409  H   GLU A 341      67.385  56.174  37.576  1.00 25.66           H
ATOM   3410  HA  GLU A 341      66.258  55.689  39.898  1.00 26.11           H
ATOM   3411  HB2 GLU A 341      65.214  56.780  37.990  1.00 26.07           H
ATOM   3412  HB3 GLU A 341      64.931  55.316  37.444  1.00 26.07           H
ATOM   3413  HG2 GLU A 341      63.064  56.005  38.447  1.00 30.82           H
ATOM   3414  HG3 GLU A 341      63.716  54.917  39.407  1.00 30.82           H
ATOM   3415  N   ARG A 342      66.731  53.140  38.038  1.00 21.37           N
ATOM   3416  CA  ARG A 342      66.742  51.690  38.019  1.00 21.77           C
ATOM   3417  C   ARG A 342      67.651  51.149  39.110  1.00 20.03           C
ATOM   3418  O   ARG A 342      67.323  50.165  39.770  1.00 20.60           O
ATOM   3419  CB  ARG A 342      67.177  51.217  36.629  1.00 22.30           C
ATOM   3420  CG  ARG A 342      67.149  49.712  36.440  1.00 20.03           C
ATOM   3421  CD  ARG A 342      68.454  48.991  36.864  1.00 21.21           C
ATOM   3422  NE  ARG A 342      69.678  49.498  36.247  1.00 20.62           N
ATOM   3423  CZ  ARG A 342      70.098  49.203  35.004  1.00 22.02           C
ATOM   3424  NH1 ARG A 342      69.366  48.468  34.179  1.00 20.68           N
ATOM   3425  NH2 ARG A 342      71.240  49.711  34.553  1.00 22.31           N1+
ATOM   3426  H   ARG A 342      67.064  53.505  37.334  1.00 25.64           H
ATOM   3427  HA  ARG A 342      65.844  51.362  38.183  1.00 26.13           H
ATOM   3428  HB2 ARG A 342      66.583  51.607  35.968  1.00 26.75           H
ATOM   3429  HB3 ARG A 342      68.085  51.516  36.469  1.00 26.75           H
ATOM   3430  HG2 ARG A 342      66.424  49.345  36.970  1.00 24.04           H
ATOM   3431  HG3 ARG A 342      66.998  49.519  35.501  1.00 24.04           H
ATOM   3432  HD2 ARG A 342      68.554  49.077  37.825  1.00 25.46           H
ATOM   3433  HD3 ARG A 342      68.376  48.053  36.630  1.00 25.46           H
ATOM   3434  HE  ARG A 342      70.168  50.027  36.716  1.00 24.74           H
ATOM   3435 HH11 ARG A 342      68.624  48.129  34.449  1.00 24.81           H
ATOM   3436 HH12 ARG A 342      69.650  48.304  33.384  1.00 24.81           H
ATOM   3437 HH21 ARG A 342      71.723  50.204  35.065  1.00 26.77           H
ATOM   3438 HH22 ARG A 342      71.498  49.541  33.750  1.00 26.77           H
ATOM   3439  N   ASN A 343      68.781  51.811  39.337  1.00 21.47           N
ATOM   3440  CA  ASN A 343      69.711  51.370  40.370  1.00 23.38           C
ATOM   3441  C   ASN A 343      69.125  51.628  41.749  1.00 25.29           C
ATOM   3442  O   ASN A 343      69.239  50.790  42.643  1.00 23.49           O
ATOM   3443  CB  ASN A 343      71.067  52.066  40.183  1.00 26.08           C
ATOM   3444  CG  ASN A 343      71.798  51.573  38.946  1.00 24.03           C
ATOM   3445  OD1 ASN A 343      71.446  50.529  38.385  1.00 24.17           O
ATOM   3446  ND2 ASN A 343      72.822  52.319  38.506  1.00 25.79           N
ATOM   3447  H   ASN A 343      69.031  52.514  38.911  1.00 25.77           H
ATOM   3448  HA  ASN A 343      69.851  50.414  40.280  1.00 28.05           H
ATOM   3449  HB2 ASN A 343      70.925  53.021  40.089  1.00 31.29           H
ATOM   3450  HB3 ASN A 343      71.626  51.887  40.956  1.00 31.29           H
ATOM   3451 HD21 ASN A 343      73.263  52.076  37.809  1.00 30.95           H
ATOM   3452 HD22 ASN A 343      73.038  53.041  38.921  1.00 30.95           H
ATOM   3453  N   LYS A 344      68.401  52.739  41.903  1.00 22.21           N
ATOM   3454  CA  LYS A 344      67.686  53.028  43.137  1.00 25.34           C
ATOM   3455  C   LYS A 344      66.595  52.000  43.381  1.00 24.91           C
ATOM   3456  O   LYS A 344      66.438  51.485  44.496  1.00 27.28           O
ATOM   3457  CB  LYS A 344      67.113  54.455  43.068  1.00 33.78           C
ATOM   3458  CG  LYS A 344      66.391  54.948  44.296  1.00 42.22           C
ATOM   3459  CD  LYS A 344      65.894  56.387  44.075  1.00 41.01           C
ATOM   3460  CE  LYS A 344      65.197  56.952  45.321  1.00 53.11           C
ATOM   3461  NZ  LYS A 344      66.143  57.104  46.474  1.00 61.55           N1+
ATOM   3462  H   LYS A 344      68.310  53.344  41.298  1.00 26.65           H
ATOM   3463  HA  LYS A 344      68.308  52.989  43.880  1.00 30.41           H
ATOM   3464  HB2 LYS A 344      67.845  55.068  42.899  1.00 40.53           H
ATOM   3465  HB3 LYS A 344      66.484  54.494  42.330  1.00 40.53           H
ATOM   3466  HG2 LYS A 344      65.625  54.380  44.472  1.00 50.67           H
ATOM   3467  HG3 LYS A 344      66.998  54.945  45.053  1.00 50.67           H
ATOM   3468  HD2 LYS A 344      66.650  56.957  43.866  1.00 49.22           H
ATOM   3469  HD3 LYS A 344      65.257  56.395  43.343  1.00 49.22           H
ATOM   3470  HE2 LYS A 344      64.832  57.827  45.113  1.00 63.73           H
ATOM   3471  HE3 LYS A 344      64.487  56.349  45.590  1.00 63.73           H
ATOM   3472  HZ1 LYS A 344      65.712  57.433  47.180  1.00 73.86           H
ATOM   3473  HZ2 LYS A 344      66.489  56.313  46.690  1.00 73.86           H
ATOM   3474  HZ3 LYS A 344      66.804  57.659  46.255  1.00 73.86           H
ATOM   3475  N   TYR A 345      65.826  51.682  42.340  1.00 23.42           N
ATOM   3476  CA  TYR A 345      64.779  50.680  42.434  1.00 23.67           C
ATOM   3477  C   TYR A 345      65.349  49.322  42.863  1.00 26.07           C
ATOM   3478  O   TYR A 345      64.735  48.593  43.660  1.00 22.79           O
ATOM   3479  CB  TYR A 345      64.097  50.553  41.078  1.00 23.26           C
ATOM   3480  CG  TYR A 345      62.815  49.791  41.092  1.00 23.45           C
ATOM   3481  CD1 TYR A 345      61.616  50.429  41.404  1.00 27.21           C
ATOM   3482  CD2 TYR A 345      62.782  48.440  40.775  1.00 26.98           C
ATOM   3483  CE1 TYR A 345      60.417  49.747  41.388  1.00 27.00           C
ATOM   3484  CE2 TYR A 345      61.584  47.737  40.761  1.00 26.42           C
ATOM   3485  CZ  TYR A 345      60.413  48.400  41.061  1.00 28.53           C
ATOM   3486  OH  TYR A 345      59.236  47.744  41.020  1.00 33.80           O
ATOM   3487  H   TYR A 345      65.895  52.040  41.561  1.00 28.11           H
ATOM   3488  HA  TYR A 345      64.119  50.959  43.088  1.00 28.41           H
ATOM   3489  HB2 TYR A 345      63.905  51.443  40.744  1.00 27.92           H
ATOM   3490  HB3 TYR A 345      64.701  50.100  40.470  1.00 27.92           H
ATOM   3491  HD1 TYR A 345      61.623  51.336  41.609  1.00 32.66           H
ATOM   3492  HD2 TYR A 345      63.573  48.000  40.560  1.00 32.37           H
ATOM   3493  HE1 TYR A 345      59.622  50.186  41.587  1.00 32.41           H
ATOM   3494  HE2 TYR A 345      61.570  46.835  40.535  1.00 31.70           H
ATOM   3495  HH  TYR A 345      58.608  48.269  41.210  1.00 40.57           H
ATOM   3496  N   PHE A 346      66.512  48.965  42.317  1.00 24.06           N
ATOM   3497  CA  PHE A 346      67.176  47.711  42.684  1.00 24.57           C
ATOM   3498  C   PHE A 346      67.580  47.711  44.152  1.00 28.07           C
ATOM   3499  O   PHE A 346      67.365  46.730  44.866  1.00 27.65           O
ATOM   3500  CB  PHE A 346      68.398  47.506  41.820  1.00 23.16           C
ATOM   3501  CG  PHE A 346      69.212  46.297  42.183  1.00 25.58           C
ATOM   3502  CD1 PHE A 346      68.731  45.023  41.907  1.00 24.48           C
ATOM   3503  CD2 PHE A 346      70.451  46.438  42.811  1.00 33.97           C
ATOM   3504  CE1 PHE A 346      69.499  43.887  42.217  1.00 25.04           C
ATOM   3505  CE2 PHE A 346      71.206  45.324  43.154  1.00 40.67           C
ATOM   3506  CZ  PHE A 346      70.734  44.047  42.851  1.00 32.70           C
ATOM   3507  H   PHE A 346      66.938  49.431  41.732  1.00 28.87           H
ATOM   3508  HA  PHE A 346      66.568  46.970  42.534  1.00 29.48           H
ATOM   3509  HB2 PHE A 346      68.114  47.406  40.898  1.00 27.79           H
ATOM   3510  HB3 PHE A 346      68.971  48.284  41.903  1.00 27.79           H
ATOM   3511  HD1 PHE A 346      67.912  44.922  41.477  1.00 29.38           H
ATOM   3512  HD2 PHE A 346      70.772  47.288  43.008  1.00 40.76           H
ATOM   3513  HE1 PHE A 346      69.174  43.036  42.030  1.00 30.05           H
ATOM   3514  HE2 PHE A 346      72.033  45.430  43.565  1.00 48.80           H
ATOM   3515  HZ  PHE A 346      71.240  43.299  43.076  1.00 39.24           H
ATOM   3516  N   GLU A 347      68.151  48.811  44.623  1.00 26.92           N
ATOM   3517  CA  GLU A 347      68.480  48.932  46.041  1.00 33.46           C
ATOM   3518  C   GLU A 347      67.239  48.821  46.920  1.00 33.44           C
ATOM   3519  O   GLU A 347      67.295  48.253  48.010  1.00 33.07           O
ATOM   3520  CB  GLU A 347      69.169  50.264  46.293  1.00 29.98           C
ATOM   3521  CG  GLU A 347      70.571  50.297  45.746  1.00 37.17           C
ATOM   3522  CD  GLU A 347      71.402  51.409  46.343  1.00 55.62           C
ATOM   3523  OE1 GLU A 347      71.248  51.687  47.554  1.00 62.78           O
ATOM   3524  OE2 GLU A 347      72.224  51.993  45.606  1.00 71.59           O1-
ATOM   3525  H   GLU A 347      68.359  49.498  44.149  1.00 32.31           H
ATOM   3526  HA  GLU A 347      69.093  48.222  46.289  1.00 40.15           H
ATOM   3527  HB2 GLU A 347      68.661  50.970  45.864  1.00 35.98           H
ATOM   3528  HB3 GLU A 347      69.215  50.421  47.250  1.00 35.98           H
ATOM   3529  HG2 GLU A 347      71.009  49.454  45.945  1.00 44.60           H
ATOM   3530  HG3 GLU A 347      70.533  50.432  44.786  1.00 44.60           H
ATOM   3531  N   GLU A 348      66.117  49.366  46.469  1.00 29.33           N
ATOM   3532  CA  GLU A 348      64.902  49.371  47.280  1.00 32.48           C
ATOM   3533  C   GLU A 348      64.200  48.025  47.308  1.00 35.39           C
ATOM   3534  O   GLU A 348      63.613  47.664  48.324  1.00 32.44           O
ATOM   3535  CB  GLU A 348      63.887  50.396  46.766  1.00 33.73           C
ATOM   3536  CG  GLU A 348      64.319  51.851  46.814  1.00 37.33           C
ATOM   3537  CD  GLU A 348      63.393  52.742  45.951  1.00 40.50           C
ATOM   3538  OE1 GLU A 348      62.491  52.205  45.283  1.00 38.83           O
ATOM   3539  OE2 GLU A 348      63.577  53.968  45.924  1.00 42.41           O1-
ATOM   3540  H   GLU A 348      66.030  49.740  45.699  1.00 35.20           H
ATOM   3541  HA  GLU A 348      65.132  49.608  48.192  1.00 38.97           H
ATOM   3542  HB2 GLU A 348      63.685  50.185  45.841  1.00 40.48           H
ATOM   3543  HB3 GLU A 348      63.080  50.317  47.298  1.00 40.48           H
ATOM   3544  HG2 GLU A 348      64.278  52.167  47.730  1.00 44.79           H
ATOM   3545  HG3 GLU A 348      65.223  51.929  46.471  1.00 44.79           H
ATOM   3546  N   THR A 349      64.148  47.324  46.178  1.00 26.45           N
ATOM   3547  CA  THR A 349      63.308  46.153  46.018  1.00 26.41           C
ATOM   3548  C   THR A 349      64.100  44.869  45.834  1.00 27.84           C
ATOM   3549  O   THR A 349      63.502  43.805  45.840  1.00 30.11           O
ATOM   3550  CB  THR A 349      62.391  46.290  44.793  1.00 27.78           C
ATOM   3551  OG1 THR A 349      63.208  46.288  43.598  1.00 26.71           O
ATOM   3552  CG2 THR A 349      61.497  47.554  44.856  1.00 29.80           C
ATOM   3553  H   THR A 349      64.603  47.517  45.474  1.00 31.74           H
ATOM   3554  HA  THR A 349      62.749  46.054  46.805  1.00 31.70           H
ATOM   3555  HB  THR A 349      61.803  45.519  44.763  1.00 33.34           H
ATOM   3556  HG1 THR A 349      63.748  46.931  43.618  1.00 32.06           H
ATOM   3557 HG21 THR A 349      60.936  47.603  44.066  1.00 35.76           H
ATOM   3558 HG22 THR A 349      60.932  47.521  45.643  1.00 35.76           H
ATOM   3559 HG23 THR A 349      62.051  48.350  44.899  1.00 35.76           H
ATOM   3560  N   GLY A 350      65.397  44.941  45.581  1.00 28.20           N
ATOM   3561  CA  GLY A 350      66.114  43.771  45.106  1.00 29.53           C
ATOM   3562  C   GLY A 350      65.781  43.293  43.701  1.00 26.81           C
ATOM   3563  O   GLY A 350      66.271  42.239  43.303  1.00 29.47           O
ATOM   3564  H   GLY A 350      65.881  45.646  45.674  1.00 33.84           H
ATOM   3565  HA2 GLY A 350      67.065  43.959  45.134  1.00 35.43           H
ATOM   3566  HA3 GLY A 350      65.941  43.035  45.714  1.00 35.43           H
ATOM   3567  N   ILE A 351      64.961  44.019  42.932  1.00 25.37           N
ATOM   3568  CA  ILE A 351      64.614  43.641  41.560  1.00 21.82           C
ATOM   3569  C   ILE A 351      65.500  44.436  40.603  1.00 21.80           C
ATOM   3570  O   ILE A 351      65.523  45.671  40.654  1.00 21.88           O
ATOM   3571  CB  ILE A 351      63.133  43.912  41.250  1.00 24.88           C
ATOM   3572  CG1 ILE A 351      62.196  43.217  42.275  1.00 29.68           C
ATOM   3573  CG2 ILE A 351      62.817  43.472  39.789  1.00 25.99           C
ATOM   3574  CD1 ILE A 351      60.739  43.676  42.204  1.00 30.31           C
ATOM   3575  H   ILE A 351      64.586  44.749  43.190  1.00 30.45           H
ATOM   3576  HA  ILE A 351      64.789  42.696  41.430  1.00 26.19           H
ATOM   3577  HB  ILE A 351      62.985  44.869  41.312  1.00 29.86           H
ATOM   3578 HG12 ILE A 351      62.212  42.261  42.114  1.00 35.61           H
ATOM   3579 HG13 ILE A 351      62.520  43.404  43.170  1.00 35.61           H
ATOM   3580 HG21 ILE A 351      61.881  43.646  39.603  1.00 31.19           H
ATOM   3581 HG22 ILE A 351      63.376  43.978  39.179  1.00 31.19           H
ATOM   3582 HG23 ILE A 351      63.002  42.524  39.698  1.00 31.19           H
ATOM   3583 HD11 ILE A 351      60.224  43.197  42.872  1.00 36.37           H
ATOM   3584 HD12 ILE A 351      60.700  44.630  42.376  1.00 36.37           H
ATOM   3585 HD13 ILE A 351      60.391  43.485  41.319  1.00 36.37           H
ATOM   3586  N   TYR A 352      66.207  43.733  39.722  1.00 22.53           N
ATOM   3587  CA  TYR A 352      67.019  44.353  38.683  1.00 21.05           C
ATOM   3588  C   TYR A 352      66.224  44.302  37.385  1.00 23.33           C
ATOM   3589  O   TYR A 352      66.014  43.215  36.839  1.00 21.34           O
ATOM   3590  CB  TYR A 352      68.371  43.662  38.478  1.00 22.13           C
ATOM   3591  CG  TYR A 352      69.263  44.403  37.452  1.00 20.07           C
ATOM   3592  CD1 TYR A 352      70.096  45.431  37.863  1.00 20.83           C
ATOM   3593  CD2 TYR A 352      69.273  44.054  36.100  1.00 22.55           C
ATOM   3594  CE1 TYR A 352      70.873  46.122  36.990  1.00 24.32           C
ATOM   3595  CE2 TYR A 352      70.068  44.755  35.190  1.00 22.52           C
ATOM   3596  CZ  TYR A 352      70.866  45.785  35.645  1.00 22.48           C
ATOM   3597  OH  TYR A 352      71.706  46.498  34.819  1.00 21.37           O
ATOM   3598  H   TYR A 352      66.233  42.873  39.708  1.00 27.04           H
ATOM   3599  HA  TYR A 352      67.180  45.283  38.909  1.00 25.26           H
ATOM   3600  HB2 TYR A 352      68.845  43.635  39.325  1.00 26.56           H
ATOM   3601  HB3 TYR A 352      68.221  42.761  38.152  1.00 26.56           H
ATOM   3602  HD1 TYR A 352      70.098  45.678  38.760  1.00 24.99           H
ATOM   3603  HD2 TYR A 352      68.720  43.370  35.797  1.00 27.06           H
ATOM   3604  HE1 TYR A 352      71.421  46.809  37.296  1.00 29.19           H
ATOM   3605  HE2 TYR A 352      70.070  44.521  34.290  1.00 27.02           H
ATOM   3606  HH  TYR A 352      71.632  46.223  34.029  1.00 25.64           H
ATOM   3607  N   ILE A 353      65.862  45.470  36.855  1.00 19.84           N
ATOM   3608  CA  ILE A 353      65.135  45.566  35.585  1.00 21.76           C
ATOM   3609  C   ILE A 353      66.113  46.014  34.492  1.00 20.26           C
ATOM   3610  O   ILE A 353      66.601  47.161  34.542  1.00 21.38           O
ATOM   3611  CB  ILE A 353      63.957  46.534  35.690  1.00 23.21           C
ATOM   3612  CG1 ILE A 353      62.978  46.042  36.798  1.00 26.12           C
ATOM   3613  CG2 ILE A 353      63.251  46.609  34.309  1.00 22.14           C
ATOM   3614  CD1 ILE A 353      61.824  46.923  37.038  1.00 31.36           C
ATOM   3615  H   ILE A 353      66.028  46.232  37.215  1.00 23.81           H
ATOM   3616  HA  ILE A 353      64.790  44.692  35.346  1.00 26.11           H
ATOM   3617  HB  ILE A 353      64.288  47.415  35.926  1.00 27.85           H
ATOM   3618 HG12 ILE A 353      62.634  45.172  36.542  1.00 31.34           H
ATOM   3619 HG13 ILE A 353      63.468  45.966  37.632  1.00 31.34           H
ATOM   3620 HG21 ILE A 353      62.502  47.222  34.370  1.00 26.57           H
ATOM   3621 HG22 ILE A 353      63.886  46.926  33.647  1.00 26.57           H
ATOM   3622 HG23 ILE A 353      62.935  45.724  34.068  1.00 26.57           H
ATOM   3623 HD11 ILE A 353      61.274  46.539  37.739  1.00 37.64           H
ATOM   3624 HD12 ILE A 353      62.146  47.797  37.311  1.00 37.64           H
ATOM   3625 HD13 ILE A 353      61.310  47.001  36.219  1.00 37.64           H
ATOM   3626  N   PRO A 354      66.408  45.179  33.497  1.00 21.42           N
ATOM   3627  CA  PRO A 354      67.246  45.639  32.372  1.00 19.24           C
ATOM   3628  C   PRO A 354      66.585  46.806  31.660  1.00 20.96           C
ATOM   3629  O   PRO A 354      65.366  46.854  31.512  1.00 21.71           O
ATOM   3630  CB  PRO A 354      67.333  44.410  31.463  1.00 22.40           C
ATOM   3631  CG  PRO A 354      67.102  43.216  32.422  1.00 19.32           C
ATOM   3632  CD  PRO A 354      66.059  43.748  33.380  1.00 21.55           C
ATOM   3633  HA  PRO A 354      68.131  45.892  32.677  1.00 23.09           H
ATOM   3634  HB2 PRO A 354      66.639  44.450  30.786  1.00 26.88           H
ATOM   3635  HB3 PRO A 354      68.212  44.362  31.056  1.00 26.88           H
ATOM   3636  HG2 PRO A 354      66.766  42.452  31.928  1.00 23.18           H
ATOM   3637  HG3 PRO A 354      67.925  42.998  32.887  1.00 23.18           H
ATOM   3638  HD2 PRO A 354      65.171  43.646  33.004  1.00 25.86           H
ATOM   3639  HD3 PRO A 354      66.135  43.309  34.241  1.00 25.86           H
ATOM   3640  N   VAL A 355      67.399  47.737  31.182  1.00 19.32           N
ATOM   3641  CA  VAL A 355      66.847  48.833  30.389  1.00 19.64           C
ATOM   3642  C   VAL A 355      67.512  48.837  29.027  1.00 19.09           C
ATOM   3643  O   VAL A 355      68.635  48.360  28.841  1.00 19.93           O
ATOM   3644  CB  VAL A 355      66.977  50.212  31.082  1.00 15.81           C
ATOM   3645  CG1 VAL A 355      66.231  50.200  32.346  1.00 17.86           C
ATOM   3646  CG2 VAL A 355      68.466  50.582  31.314  1.00 19.59           C
ATOM   3647  H   VAL A 355      68.251  47.761  31.296  1.00 23.18           H
ATOM   3648  HA  VAL A 355      65.901  48.665  30.251  1.00 23.57           H
ATOM   3649  HB  VAL A 355      66.585  50.891  30.510  1.00 18.97           H
ATOM   3650 HG11 VAL A 355      66.318  51.067  32.772  1.00 21.43           H
ATOM   3651 HG12 VAL A 355      65.297  50.016  32.159  1.00 21.43           H
ATOM   3652 HG13 VAL A 355      66.596  49.510  32.921  1.00 21.43           H
ATOM   3653 HG21 VAL A 355      68.512  51.448  31.748  1.00 23.51           H
ATOM   3654 HG22 VAL A 355      68.875  49.907  31.878  1.00 23.51           H
ATOM   3655 HG23 VAL A 355      68.919  50.616  30.457  1.00 23.51           H
ATOM   3656  N   CYS A 356      66.772  49.355  28.047  1.00 20.29           N
ATOM   3657  CA  CYS A 356      67.185  49.317  26.653  1.00 18.18           C
ATOM   3658  C   CYS A 356      67.305  50.751  26.155  1.00 19.98           C
ATOM   3659  O   CYS A 356      66.328  51.503  26.192  1.00 22.64           O
ATOM   3660  CB  CYS A 356      66.174  48.550  25.802  1.00 20.25           C
ATOM   3661  SG  CYS A 356      66.516  48.712  24.016  1.00 22.50           S
ATOM   3662  H   CYS A 356      66.014  49.740  28.171  1.00 24.35           H
ATOM   3663  HA  CYS A 356      68.050  48.885  26.577  1.00 21.82           H
ATOM   3664  HB2 CYS A 356      66.213  47.608  26.032  1.00 24.30           H
ATOM   3665  HB3 CYS A 356      65.285  48.898  25.972  1.00 24.30           H
ATOM   3666  HG  CYS A 356      65.692  48.090  23.403  1.00 26.99           H
ATOM   3667  N   SER A 357      68.463  51.117  25.629  1.00 19.41           N
ATOM   3668  CA  SER A 357      68.590  52.413  24.971  1.00 18.92           C
ATOM   3669  C   SER A 357      68.102  52.262  23.527  1.00 20.28           C
ATOM   3670  O   SER A 357      68.752  51.598  22.712  1.00 20.34           O
ATOM   3671  CB  SER A 357      70.025  52.915  25.014  1.00 20.29           C
ATOM   3672  OG  SER A 357      70.085  54.231  24.502  1.00 19.83           O
ATOM   3673  H   SER A 357      69.181  50.644  25.637  1.00 23.29           H
ATOM   3674  HA  SER A 357      68.025  53.060  25.420  1.00 22.70           H
ATOM   3675  HB2 SER A 357      70.336  52.916  25.932  1.00 24.34           H
ATOM   3676  HB3 SER A 357      70.583  52.336  24.471  1.00 24.34           H
ATOM   3677  HG  SER A 357      69.813  54.242  23.707  1.00 23.79           H
ATOM   3678  N   ASP A 358      66.991  52.930  23.193  1.00 19.51           N
ATOM   3679  CA  ASP A 358      66.306  52.737  21.924  1.00 21.03           C
ATOM   3680  C   ASP A 358      66.469  54.000  21.085  1.00 20.50           C
ATOM   3681  O   ASP A 358      65.865  55.040  21.389  1.00 22.53           O
ATOM   3682  CB  ASP A 358      64.830  52.410  22.166  1.00 21.28           C
ATOM   3683  CG  ASP A 358      64.022  52.252  20.866  1.00 23.11           C
ATOM   3684  OD1 ASP A 358      64.636  52.107  19.776  1.00 21.28           O
ATOM   3685  OD2 ASP A 358      62.771  52.225  20.939  1.00 20.46           O1-
ATOM   3686  H   ASP A 358      66.613  53.512  23.701  1.00 23.42           H
ATOM   3687  HA  ASP A 358      66.710  51.996  21.447  1.00 25.23           H
ATOM   3688  HB2 ASP A 358      64.769  51.577  22.659  1.00 25.53           H
ATOM   3689  HB3 ASP A 358      64.429  53.128  22.681  1.00 25.53           H
ATOM   3690  N   GLY A 359      67.264  53.900  20.019  1.00 23.52           N
ATOM   3691  CA  GLY A 359      67.380  54.968  19.051  1.00 22.02           C
ATOM   3692  C   GLY A 359      68.561  55.889  19.320  1.00 25.64           C
ATOM   3693  O   GLY A 359      69.123  55.941  20.413  1.00 25.08           O
ATOM   3694  H   GLY A 359      67.749  53.213  19.840  1.00 28.23           H
ATOM   3695  HA2 GLY A 359      67.486  54.588  18.164  1.00 26.43           H
ATOM   3696  HA3 GLY A 359      66.570  55.501  19.061  1.00 26.43           H
ATOM   3697  N   GLY A 360      68.953  56.610  18.282  1.00 24.58           N
ATOM   3698  CA  GLY A 360      69.987  57.612  18.403  1.00 27.66           C
ATOM   3699  C   GLY A 360      71.398  57.084  18.325  1.00 29.27           C
ATOM   3700  O   GLY A 360      72.334  57.839  18.616  1.00 34.53           O
ATOM   3701  H   GLY A 360      68.629  56.535  17.489  1.00 29.50           H
ATOM   3702  HA2 GLY A 360      69.874  58.267  17.697  1.00 33.20           H
ATOM   3703  HA3 GLY A 360      69.886  58.067  19.254  1.00 33.20           H
ATOM   3704  N   ILE A 361      71.595  55.829  17.930  1.00 28.95           N
ATOM   3705  CA  ILE A 361      72.944  55.322  17.665  1.00 27.24           C
ATOM   3706  C   ILE A 361      73.312  55.756  16.250  1.00 34.03           C
ATOM   3707  O   ILE A 361      72.767  55.242  15.271  1.00 31.85           O
ATOM   3708  CB  ILE A 361      73.047  53.799  17.806  1.00 29.26           C
ATOM   3709  CG1 ILE A 361      72.644  53.344  19.219  1.00 32.07           C
ATOM   3710  CG2 ILE A 361      74.462  53.344  17.504  1.00 28.13           C
ATOM   3711  CD1 ILE A 361      73.610  53.731  20.324  1.00 27.43           C
ATOM   3712  H   ILE A 361      70.969  55.252  17.808  1.00 34.73           H
ATOM   3713  HA  ILE A 361      73.569  55.730  18.284  1.00 32.69           H
ATOM   3714  HB  ILE A 361      72.445  53.388  17.166  1.00 35.12           H
ATOM   3715 HG12 ILE A 361      71.783  53.736  19.434  1.00 38.48           H
ATOM   3716 HG13 ILE A 361      72.571  52.377  19.221  1.00 38.48           H
ATOM   3717 HG21 ILE A 361      74.510  52.379  17.597  1.00 33.76           H
ATOM   3718 HG22 ILE A 361      74.688  53.600  16.596  1.00 33.76           H
ATOM   3719 HG23 ILE A 361      75.070  53.768  18.129  1.00 33.76           H
ATOM   3720 HD11 ILE A 361      73.269  53.401  21.170  1.00 32.92           H
ATOM   3721 HD12 ILE A 361      74.476  53.335  20.138  1.00 32.92           H
ATOM   3722 HD13 ILE A 361      73.686  54.698  20.352  1.00 32.92           H
ATOM   3723  N   VAL A 362      74.239  56.698  16.142  1.00 34.04           N
ATOM   3724  CA  VAL A 362      74.710  57.168  14.853  1.00 38.82           C
ATOM   3725  C   VAL A 362      76.038  56.519  14.478  1.00 38.89           C
ATOM   3726  O   VAL A 362      76.189  56.040  13.359  1.00 42.30           O
ATOM   3727  CB  VAL A 362      74.807  58.712  14.876  1.00 36.65           C
ATOM   3728  CG1 VAL A 362      75.213  59.257  13.488  1.00 41.52           C
ATOM   3729  CG2 VAL A 362      73.510  59.323  15.341  1.00 42.42           C
ATOM   3730  H   VAL A 362      74.616  57.084  16.812  1.00 40.85           H
ATOM   3731  HA  VAL A 362      74.060  56.923  14.176  1.00 46.58           H
ATOM   3732  HB  VAL A 362      75.497  58.970  15.507  1.00 43.98           H
ATOM   3733 HG11 VAL A 362      75.266  60.224  13.533  1.00 49.83           H
ATOM   3734 HG12 VAL A 362      76.077  58.889  13.246  1.00 49.83           H
ATOM   3735 HG13 VAL A 362      74.545  58.991  12.837  1.00 49.83           H
ATOM   3736 HG21 VAL A 362      73.601  60.289  15.345  1.00 50.91           H
ATOM   3737 HG22 VAL A 362      72.801  59.060  14.734  1.00 50.91           H
ATOM   3738 HG23 VAL A 362      73.315  59.005  16.237  1.00 50.91           H
ATOM   3739  N   TYR A 363      76.967  56.402  15.434  1.00 35.88           N
ATOM   3740  CA  TYR A 363      78.280  55.798  15.236  1.00 33.16           C
ATOM   3741  C   TYR A 363      78.491  54.627  16.180  1.00 28.34           C
ATOM   3742  O   TYR A 363      77.880  54.557  17.249  1.00 27.01           O
ATOM   3743  CB  TYR A 363      79.365  56.854  15.462  1.00 32.25           C
ATOM   3744  CG  TYR A 363      79.133  58.063  14.601  1.00 36.12           C
ATOM   3745  CD1 TYR A 363      79.259  57.978  13.216  1.00 42.92           C
ATOM   3746  CD2 TYR A 363      78.753  59.276  15.152  1.00 41.60           C
ATOM   3747  CE1 TYR A 363      79.024  59.080  12.404  1.00 45.80           C
ATOM   3748  CE2 TYR A 363      78.502  60.382  14.339  1.00 41.01           C
ATOM   3749  CZ  TYR A 363      78.643  60.273  12.971  1.00 47.23           C
ATOM   3750  OH  TYR A 363      78.414  61.364  12.157  1.00 59.14           O
ATOM   3751  H   TYR A 363      76.848  56.681  16.239  1.00 43.06           H
ATOM   3752  HA  TYR A 363      78.352  55.474  14.324  1.00 39.80           H
ATOM   3753  HB2 TYR A 363      79.352  57.133  16.391  1.00 38.69           H
ATOM   3754  HB3 TYR A 363      80.231  56.479  15.235  1.00 38.69           H
ATOM   3755  HD1 TYR A 363      79.509  57.171  12.829  1.00 51.51           H
ATOM   3756  HD2 TYR A 363      78.649  59.350  16.073  1.00 49.92           H
ATOM   3757  HE1 TYR A 363      79.116  59.009  11.482  1.00 54.95           H
ATOM   3758  HE2 TYR A 363      78.253  61.193  14.719  1.00 49.21           H
ATOM   3759  HH  TYR A 363      78.189  62.026  12.622  1.00 70.97           H
ATOM   3760  N   ASP A 364      79.390  53.714  15.794  1.00 26.52           N
ATOM   3761  CA  ASP A 364      79.725  52.590  16.678  1.00 27.30           C
ATOM   3762  C   ASP A 364      80.038  53.030  18.107  1.00 27.67           C
ATOM   3763  O   ASP A 364      79.647  52.354  19.066  1.00 26.04           O
ATOM   3764  CB  ASP A 364      80.903  51.809  16.120  1.00 31.06           C
ATOM   3765  CG  ASP A 364      80.556  51.041  14.838  1.00 35.31           C
ATOM   3766  OD1 ASP A 364      79.370  50.741  14.597  1.00 29.81           O
ATOM   3767  OD2 ASP A 364      81.494  50.716  14.094  1.00 39.87           O1-
ATOM   3768  H   ASP A 364      79.811  53.722  15.044  1.00 31.82           H
ATOM   3769  HA  ASP A 364      78.965  51.989  16.715  1.00 32.76           H
ATOM   3770  HB2 ASP A 364      81.622  52.427  15.914  1.00 37.27           H
ATOM   3771  HB3 ASP A 364      81.197  51.166  16.784  1.00 37.27           H
ATOM   3772  N   TYR A 365      80.790  54.128  18.286  1.00 24.95           N
ATOM   3773  CA  TYR A 365      81.193  54.460  19.651  1.00 25.55           C
ATOM   3774  C   TYR A 365      80.010  54.906  20.501  1.00 25.24           C
ATOM   3775  O   TYR A 365      80.098  54.880  21.742  1.00 22.37           O
ATOM   3776  CB  TYR A 365      82.287  55.530  19.655  1.00 29.12           C
ATOM   3777  CG  TYR A 365      81.813  56.957  19.498  1.00 24.84           C
ATOM   3778  CD1 TYR A 365      81.653  57.773  20.608  1.00 24.21           C
ATOM   3779  CD2 TYR A 365      81.615  57.521  18.232  1.00 30.71           C
ATOM   3780  CE1 TYR A 365      81.269  59.087  20.460  1.00 27.62           C
ATOM   3781  CE2 TYR A 365      81.220  58.840  18.092  1.00 34.26           C
ATOM   3782  CZ  TYR A 365      81.060  59.614  19.197  1.00 33.52           C
ATOM   3783  OH  TYR A 365      80.683  60.932  19.041  1.00 32.75           O
ATOM   3784  H   TYR A 365      81.063  54.664  17.672  1.00 29.94           H
ATOM   3785  HA  TYR A 365      81.564  53.663  20.063  1.00 30.66           H
ATOM   3786  HB2 TYR A 365      82.766  55.474  20.497  1.00 34.94           H
ATOM   3787  HB3 TYR A 365      82.898  55.346  18.924  1.00 34.94           H
ATOM   3788  HD1 TYR A 365      81.797  57.428  21.459  1.00 29.05           H
ATOM   3789  HD2 TYR A 365      81.729  56.995  17.474  1.00 36.85           H
ATOM   3790  HE1 TYR A 365      81.154  59.623  21.211  1.00 33.14           H
ATOM   3791  HE2 TYR A 365      81.083  59.200  17.246  1.00 41.11           H
ATOM   3792  HH  TYR A 365      80.593  61.110  18.225  1.00 39.30           H
ATOM   3793  N   HIS A 366      78.887  55.259  19.872  1.00 23.32           N
ATOM   3794  CA  HIS A 366      77.685  55.553  20.647  1.00 24.51           C
ATOM   3795  C   HIS A 366      77.166  54.311  21.342  1.00 22.02           C
ATOM   3796  O   HIS A 366      76.527  54.409  22.400  1.00 22.54           O
ATOM   3797  CB  HIS A 366      76.605  56.117  19.759  1.00 22.29           C
ATOM   3798  CG  HIS A 366      76.906  57.500  19.272  1.00 27.38           C
ATOM   3799  ND1 HIS A 366      76.095  58.175  18.389  1.00 33.04           N
ATOM   3800  CD2 HIS A 366      77.943  58.328  19.539  1.00 29.81           C
ATOM   3801  CE1 HIS A 366      76.603  59.374  18.150  1.00 30.44           C
ATOM   3802  NE2 HIS A 366      77.717  59.501  18.846  1.00 32.15           N
ATOM   3803  H   HIS A 366      78.797  55.333  19.020  1.00 27.98           H
ATOM   3804  HA  HIS A 366      77.896  56.214  21.325  1.00 29.42           H
ATOM   3805  HB2 HIS A 366      75.773  56.150  20.257  1.00 26.75           H
ATOM   3806  HB3 HIS A 366      76.503  55.543  18.983  1.00 26.75           H
ATOM   3807  HD2 HIS A 366      78.653  58.155  20.114  1.00 35.77           H
ATOM   3808  HE1 HIS A 366      76.236  60.018  17.589  1.00 36.53           H
ATOM   3809  HE2 HIS A 366      78.235  60.188  18.840  1.00 38.58           H
ATOM   3810  N   MET A 367      77.416  53.154  20.744  1.00 24.39           N
ATOM   3811  CA  MET A 367      77.066  51.887  21.386  1.00 26.68           C
ATOM   3812  C   MET A 367      77.793  51.751  22.712  1.00 21.82           C
ATOM   3813  O   MET A 367      77.193  51.399  23.734  1.00 19.90           O
ATOM   3814  CB  MET A 367      77.441  50.699  20.488  1.00 23.92           C
ATOM   3815  CG  MET A 367      76.675  50.602  19.175  1.00 25.86           C
ATOM   3816  SD  MET A 367      77.284  49.163  18.241  1.00 27.90           S
ATOM   3817  CE  MET A 367      76.265  49.250  16.751  1.00 28.03           C
ATOM   3818  H   MET A 367      77.784  53.072  19.971  1.00 29.27           H
ATOM   3819  HA  MET A 367      76.109  51.861  21.542  1.00 32.02           H
ATOM   3820  HB2 MET A 367      78.384  50.765  20.270  1.00 28.70           H
ATOM   3821  HB3 MET A 367      77.279  49.879  20.980  1.00 28.70           H
ATOM   3822  HG2 MET A 367      75.729  50.480  19.355  1.00 31.04           H
ATOM   3823  HG3 MET A 367      76.825  51.403  18.648  1.00 31.04           H
ATOM   3824  HE1 MET A 367      76.504  48.517  16.162  1.00 33.64           H
ATOM   3825  HE2 MET A 367      75.331  49.182  17.003  1.00 33.64           H
ATOM   3826  HE3 MET A 367      76.427  50.098  16.307  1.00 33.64           H
ATOM   3827  N   THR A 368      79.110  51.941  22.684  1.00 21.98           N
ATOM   3828  CA  THR A 368      79.911  51.847  23.907  1.00 22.14           C
ATOM   3829  C   THR A 368      79.448  52.861  24.949  1.00 20.96           C
ATOM   3830  O   THR A 368      79.365  52.545  26.141  1.00 21.03           O
ATOM   3831  CB  THR A 368      81.381  52.040  23.562  1.00 24.81           C
ATOM   3832  OG1 THR A 368      81.669  51.329  22.348  1.00 23.33           O
ATOM   3833  CG2 THR A 368      82.285  51.550  24.714  1.00 22.86           C
ATOM   3834  H   THR A 368      79.562  52.125  21.976  1.00 26.38           H
ATOM   3835  HA  THR A 368      79.807  50.960  24.285  1.00 26.56           H
ATOM   3836  HB  THR A 368      81.553  52.985  23.425  1.00 29.77           H
ATOM   3837  HG1 THR A 368      82.478  51.426  22.143  1.00 28.00           H
ATOM   3838 HG21 THR A 368      83.218  51.679  24.481  1.00 27.43           H
ATOM   3839 HG22 THR A 368      82.090  52.048  25.523  1.00 27.43           H
ATOM   3840 HG23 THR A 368      82.129  50.607  24.879  1.00 27.43           H
ATOM   3841  N   LEU A 369      79.124  54.083  24.522  1.00 22.13           N
ATOM   3842  CA  LEU A 369      78.621  55.091  25.450  1.00 21.70           C
ATOM   3843  C   LEU A 369      77.300  54.671  26.102  1.00 20.08           C
ATOM   3844  O   LEU A 369      77.133  54.809  27.314  1.00 21.55           O
ATOM   3845  CB  LEU A 369      78.432  56.431  24.740  1.00 24.75           C
ATOM   3846  CG  LEU A 369      79.682  57.204  24.349  1.00 26.80           C
ATOM   3847  CD1 LEU A 369      79.296  58.363  23.390  1.00 27.30           C
ATOM   3848  CD2 LEU A 369      80.386  57.741  25.614  1.00 26.96           C
ATOM   3849  H   LEU A 369      79.187  54.349  23.707  1.00 26.55           H
ATOM   3850  HA  LEU A 369      79.273  55.219  26.156  1.00 26.04           H
ATOM   3851  HB2 LEU A 369      77.932  56.270  23.925  1.00 29.70           H
ATOM   3852  HB3 LEU A 369      77.913  57.008  25.322  1.00 29.70           H
ATOM   3853  HG  LEU A 369      80.295  56.613  23.884  1.00 32.17           H
ATOM   3854 HD11 LEU A 369      80.098  58.851  23.145  1.00 32.76           H
ATOM   3855 HD12 LEU A 369      78.880  57.991  22.596  1.00 32.76           H
ATOM   3856 HD13 LEU A 369      78.674  58.954  23.843  1.00 32.76           H
ATOM   3857 HD21 LEU A 369      81.180  58.230  25.349  1.00 32.35           H
ATOM   3858 HD22 LEU A 369      79.777  58.328  26.088  1.00 32.35           H
ATOM   3859 HD23 LEU A 369      80.632  56.992  26.179  1.00 32.35           H
ATOM   3860  N   ALA A 370      76.341  54.191  25.304  1.00 19.35           N
ATOM   3861  CA  ALA A 370      75.049  53.788  25.832  1.00 21.93           C
ATOM   3862  C   ALA A 370      75.231  52.704  26.882  1.00 21.13           C
ATOM   3863  O   ALA A 370      74.617  52.746  27.961  1.00 19.69           O
ATOM   3864  CB  ALA A 370      74.148  53.289  24.709  1.00 21.68           C
ATOM   3865  H   ALA A 370      76.420  54.091  24.453  1.00 23.22           H
ATOM   3866  HA  ALA A 370      74.621  54.550  26.251  1.00 26.32           H
ATOM   3867  HB1 ALA A 370      73.293  53.025  25.085  1.00 26.02           H
ATOM   3868  HB2 ALA A 370      74.021  54.003  24.066  1.00 26.02           H
ATOM   3869  HB3 ALA A 370      74.570  52.528  24.281  1.00 26.02           H
ATOM   3870  N   LEU A 371      76.048  51.705  26.558  1.00 20.66           N
ATOM   3871  CA  LEU A 371      76.336  50.648  27.520  1.00 19.07           C
ATOM   3872  C   LEU A 371      77.022  51.208  28.766  1.00 21.77           C
ATOM   3873  O   LEU A 371      76.669  50.843  29.891  1.00 19.17           O
ATOM   3874  CB  LEU A 371      77.205  49.576  26.867  1.00 16.40           C
ATOM   3875  CG  LEU A 371      76.541  48.840  25.669  1.00 19.79           C
ATOM   3876  CD1 LEU A 371      77.528  47.918  24.994  1.00 23.45           C
ATOM   3877  CD2 LEU A 371      75.338  48.045  26.114  1.00 23.45           C
ATOM   3878  H   LEU A 371      76.443  51.617  25.799  1.00 24.79           H
ATOM   3879  HA  LEU A 371      75.503  50.234  27.796  1.00 22.88           H
ATOM   3880  HB2 LEU A 371      78.018  49.993  26.541  1.00 19.68           H
ATOM   3881  HB3 LEU A 371      77.426  48.908  27.534  1.00 19.68           H
ATOM   3882  HG  LEU A 371      76.246  49.496  25.018  1.00 23.74           H
ATOM   3883 HD11 LEU A 371      77.088  47.474  24.253  1.00 28.14           H
ATOM   3884 HD12 LEU A 371      78.278  48.442  24.669  1.00 28.14           H
ATOM   3885 HD13 LEU A 371      77.837  47.261  25.638  1.00 28.14           H
ATOM   3886 HD21 LEU A 371      74.951  47.601  25.343  1.00 28.14           H
ATOM   3887 HD22 LEU A 371      75.620  47.387  26.768  1.00 28.14           H
ATOM   3888 HD23 LEU A 371      74.690  48.649  26.508  1.00 28.14           H
ATOM   3889  N   ALA A 372      78.036  52.058  28.582  1.00 21.17           N
ATOM   3890  CA  ALA A 372      78.773  52.618  29.722  1.00 20.12           C
ATOM   3891  C   ALA A 372      77.879  53.414  30.655  1.00 24.92           C
ATOM   3892  O   ALA A 372      78.071  53.397  31.880  1.00 21.86           O
ATOM   3893  CB  ALA A 372      79.909  53.510  29.226  1.00 21.66           C
ATOM   3894  H   ALA A 372      78.316  52.326  27.815  1.00 25.40           H
ATOM   3895  HA  ALA A 372      79.164  51.891  30.231  1.00 24.14           H
ATOM   3896  HB1 ALA A 372      80.384  53.870  29.992  1.00 25.99           H
ATOM   3897  HB2 ALA A 372      80.512  52.980  28.682  1.00 25.99           H
ATOM   3898  HB3 ALA A 372      79.536  54.233  28.698  1.00 25.99           H
ATOM   3899  N   MET A 373      76.932  54.156  30.095  1.00 17.77           N
ATOM   3900  CA  MET A 373      75.954  54.910  30.881  1.00 20.60           C
ATOM   3901  C   MET A 373      74.954  54.038  31.629  1.00 24.17           C
ATOM   3902  O   MET A 373      74.186  54.583  32.435  1.00 23.17           O
ATOM   3903  CB  MET A 373      75.208  55.862  29.950  1.00 19.90           C
ATOM   3904  CG  MET A 373      76.102  56.971  29.421  1.00 22.68           C
ATOM   3905  SD  MET A 373      75.262  57.967  28.173  1.00 24.03           S
ATOM   3906  CE  MET A 373      76.610  59.080  27.640  1.00 25.85           C
ATOM   3907  H   MET A 373      76.831  54.243  29.246  1.00 21.32           H
ATOM   3908  HA  MET A 373      76.433  55.451  31.528  1.00 24.72           H
ATOM   3909  HB2 MET A 373      74.867  55.363  29.192  1.00 23.88           H
ATOM   3910  HB3 MET A 373      74.475  56.272  30.436  1.00 23.88           H
ATOM   3911  HG2 MET A 373      76.356  57.554  30.154  1.00 27.21           H
ATOM   3912  HG3 MET A 373      76.892  56.579  29.016  1.00 27.21           H
ATOM   3913  HE1 MET A 373      76.272  59.678  26.954  1.00 31.02           H
ATOM   3914  HE2 MET A 373      76.916  59.593  28.404  1.00 31.02           H
ATOM   3915  HE3 MET A 373      77.338  58.547  27.285  1.00 31.02           H
ATOM   3916  N   GLY A 374      74.927  52.725  31.383  1.00 22.12           N
ATOM   3917  CA  GLY A 374      74.124  51.801  32.167  1.00 20.28           C
ATOM   3918  C   GLY A 374      73.068  51.050  31.387  1.00 21.79           C
ATOM   3919  O   GLY A 374      72.411  50.170  31.954  1.00 20.83           O
ATOM   3920  H   GLY A 374      75.374  52.345  30.755  1.00 26.54           H
ATOM   3921  HA2 GLY A 374      74.711  51.149  32.580  1.00 24.33           H
ATOM   3922  HA3 GLY A 374      73.679  52.294  32.874  1.00 24.33           H
ATOM   3923  N   ALA A 375      72.837  51.354  30.112  1.00 20.93           N
ATOM   3924  CA  ALA A 375      71.903  50.541  29.343  1.00 22.27           C
ATOM   3925  C   ALA A 375      72.461  49.126  29.237  1.00 19.23           C
ATOM   3926  O   ALA A 375      73.658  48.929  28.997  1.00 18.67           O
ATOM   3927  CB  ALA A 375      71.674  51.128  27.946  1.00 21.77           C
ATOM   3928  H   ALA A 375      73.196  52.006  29.681  1.00 25.12           H
ATOM   3929  HA  ALA A 375      71.051  50.502  29.805  1.00 26.72           H
ATOM   3930  HB1 ALA A 375      71.050  50.563  27.465  1.00 26.13           H
ATOM   3931  HB2 ALA A 375      71.310  52.022  28.036  1.00 26.13           H
ATOM   3932  HB3 ALA A 375      72.521  51.161  27.475  1.00 26.13           H
ATOM   3933  N   ASP A 376      71.589  48.145  29.455  1.00 18.52           N
ATOM   3934  CA  ASP A 376      71.967  46.735  29.302  1.00 20.08           C
ATOM   3935  C   ASP A 376      72.027  46.299  27.855  1.00 20.63           C
ATOM   3936  O   ASP A 376      72.854  45.447  27.488  1.00 19.35           O
ATOM   3937  CB  ASP A 376      70.974  45.870  30.072  1.00 22.70           C
ATOM   3938  CG  ASP A 376      70.913  46.260  31.525  1.00 20.30           C
ATOM   3939  OD1 ASP A 376      71.763  45.765  32.322  1.00 21.81           O
ATOM   3940  OD2 ASP A 376      70.075  47.124  31.866  1.00 21.55           O1-
ATOM   3941  H   ASP A 376      70.771  48.265  29.692  1.00 22.22           H
ATOM   3942  HA  ASP A 376      72.846  46.601  29.691  1.00 24.10           H
ATOM   3943  HB2 ASP A 376      70.089  45.982  29.690  1.00 27.24           H
ATOM   3944  HB3 ASP A 376      71.249  44.942  30.017  1.00 27.24           H
ATOM   3945  N   PHE A 377      71.155  46.844  27.012  1.00 21.09           N
ATOM   3946  CA  PHE A 377      71.222  46.540  25.596  1.00 19.60           C
ATOM   3947  C   PHE A 377      70.651  47.720  24.824  1.00 21.84           C
ATOM   3948  O   PHE A 377      70.166  48.703  25.408  1.00 20.75           O
ATOM   3949  CB  PHE A 377      70.525  45.206  25.247  1.00 20.45           C
ATOM   3950  CG  PHE A 377      69.100  45.094  25.736  1.00 23.82           C
ATOM   3951  CD1 PHE A 377      68.822  44.671  27.032  1.00 23.13           C
ATOM   3952  CD2 PHE A 377      68.037  45.372  24.898  1.00 20.00           C
ATOM   3953  CE1 PHE A 377      67.511  44.573  27.467  1.00 21.34           C
ATOM   3954  CE2 PHE A 377      66.725  45.249  25.336  1.00 23.11           C
ATOM   3955  CZ  PHE A 377      66.469  44.839  26.614  1.00 24.61           C
ATOM   3956  H   PHE A 377      70.525  47.385  27.235  1.00 25.31           H
ATOM   3957  HA  PHE A 377      72.155  46.453  25.345  1.00 23.51           H
ATOM   3958  HB2 PHE A 377      70.514  45.105  24.283  1.00 24.54           H
ATOM   3959  HB3 PHE A 377      71.030  44.480  25.645  1.00 24.54           H
ATOM   3960  HD1 PHE A 377      69.520  44.480  27.616  1.00 27.76           H
ATOM   3961  HD2 PHE A 377      68.203  45.643  24.024  1.00 24.00           H
ATOM   3962  HE1 PHE A 377      67.335  44.290  28.335  1.00 25.61           H
ATOM   3963  HE2 PHE A 377      66.022  45.445  24.760  1.00 27.73           H
ATOM   3964  HZ  PHE A 377      65.592  44.770  26.914  1.00 29.53           H
ATOM   3965  N   ILE A 378      70.815  47.634  23.506  1.00 19.72           N
ATOM   3966  CA  ILE A 378      70.600  48.730  22.578  1.00 19.52           C
ATOM   3967  C   ILE A 378      69.662  48.267  21.480  1.00 20.83           C
ATOM   3968  O   ILE A 378      69.877  47.205  20.896  1.00 21.32           O
ATOM   3969  CB  ILE A 378      71.926  49.197  21.953  1.00 19.12           C
ATOM   3970  CG1 ILE A 378      72.916  49.603  23.056  1.00 23.40           C
ATOM   3971  CG2 ILE A 378      71.711  50.440  21.064  1.00 22.06           C
ATOM   3972  CD1 ILE A 378      74.307  49.680  22.523  1.00 28.74           C
ATOM   3973  H   ILE A 378      71.063  46.911  23.112  1.00 23.66           H
ATOM   3974  HA  ILE A 378      70.192  49.478  23.042  1.00 23.42           H
ATOM   3975  HB  ILE A 378      72.306  48.480  21.423  1.00 22.94           H
ATOM   3976 HG12 ILE A 378      72.672  50.476  23.402  1.00 28.07           H
ATOM   3977 HG13 ILE A 378      72.897  48.942  23.765  1.00 28.07           H
ATOM   3978 HG21 ILE A 378      72.563  50.709  20.686  1.00 26.47           H
ATOM   3979 HG22 ILE A 378      71.090  50.216  20.353  1.00 26.47           H
ATOM   3980 HG23 ILE A 378      71.348  51.158  21.607  1.00 26.47           H
ATOM   3981 HD11 ILE A 378      74.906  49.938  23.241  1.00 34.49           H
ATOM   3982 HD12 ILE A 378      74.561  48.811  22.177  1.00 34.49           H
ATOM   3983 HD13 ILE A 378      74.337  50.341  21.814  1.00 34.49           H
ATOM   3984  N   MET A 379      68.647  49.075  21.185  1.00 20.42           N
ATOM   3985  CA  MET A 379      67.746  48.835  20.061  1.00 20.44           C
ATOM   3986  C   MET A 379      68.082  49.800  18.925  1.00 22.65           C
ATOM   3987  O   MET A 379      68.262  51.002  19.155  1.00 21.38           O
ATOM   3988  CB  MET A 379      66.293  48.986  20.485  1.00 21.17           C
ATOM   3989  CG  MET A 379      65.286  48.779  19.310  1.00 22.37           C
ATOM   3990  SD  MET A 379      63.572  48.714  19.808  1.00 22.60           S
ATOM   3991  CE  MET A 379      63.475  47.009  20.371  1.00 24.62           C
ATOM   3992  H   MET A 379      68.456  49.785  21.631  1.00 24.50           H
ATOM   3993  HA  MET A 379      67.872  47.925  19.747  1.00 24.53           H
ATOM   3994  HB2 MET A 379      66.095  48.327  21.168  1.00 25.40           H
ATOM   3995  HB3 MET A 379      66.160  49.880  20.838  1.00 25.40           H
ATOM   3996  HG2 MET A 379      65.383  49.515  18.685  1.00 26.84           H
ATOM   3997  HG3 MET A 379      65.496  47.943  18.866  1.00 26.84           H
ATOM   3998  HE1 MET A 379      62.573  46.829  20.679  1.00 29.54           H
ATOM   3999  HE2 MET A 379      63.697  46.420  19.633  1.00 29.54           H
ATOM   4000  HE3 MET A 379      64.104  46.880  21.098  1.00 29.54           H
ATOM   4001  N   LEU A 380      68.165  49.267  17.706  1.00 23.15           N
ATOM   4002  CA  LEU A 380      68.599  50.039  16.549  1.00 21.60           C
ATOM   4003  C   LEU A 380      67.693  49.741  15.360  1.00 21.68           C
ATOM   4004  O   LEU A 380      67.325  48.580  15.121  1.00 21.75           O
ATOM   4005  CB  LEU A 380      70.045  49.712  16.151  1.00 23.77           C
ATOM   4006  CG  LEU A 380      71.120  49.829  17.255  1.00 23.72           C
ATOM   4007  CD1 LEU A 380      71.284  48.504  17.948  1.00 24.56           C
ATOM   4008  CD2 LEU A 380      72.439  50.249  16.645  1.00 26.54           C
ATOM   4009  H   LEU A 380      67.973  48.449  17.524  1.00 27.79           H
ATOM   4010  HA  LEU A 380      68.541  50.986  16.751  1.00 25.93           H
ATOM   4011  HB2 LEU A 380      70.069  48.799  15.825  1.00 28.52           H
ATOM   4012  HB3 LEU A 380      70.304  50.313  15.435  1.00 28.52           H
ATOM   4013  HG  LEU A 380      70.851  50.493  17.909  1.00 28.47           H
ATOM   4014 HD11 LEU A 380      71.961  48.591  18.638  1.00 29.47           H
ATOM   4015 HD12 LEU A 380      70.437  48.250  18.346  1.00 29.47           H
ATOM   4016 HD13 LEU A 380      71.558  47.840  17.297  1.00 29.47           H
ATOM   4017 HD21 LEU A 380      73.103  50.319  17.348  1.00 31.85           H
ATOM   4018 HD22 LEU A 380      72.712  49.583  15.995  1.00 31.85           H
ATOM   4019 HD23 LEU A 380      72.325  51.109  16.211  1.00 31.85           H
ATOM   4020  N   GLY A 381      67.385  50.785  14.593  1.00 20.13           N
ATOM   4021  CA  GLY A 381      66.590  50.602  13.387  1.00 23.43           C
ATOM   4022  C   GLY A 381      67.452  50.817  12.167  1.00 20.34           C
ATOM   4023  O   GLY A 381      67.742  49.888  11.411  1.00 24.38           O
ATOM   4024  H   GLY A 381      67.620  51.598  14.749  1.00 24.16           H
ATOM   4025  HA2 GLY A 381      66.228  49.703  13.362  1.00 28.11           H
ATOM   4026  HA3 GLY A 381      65.858  51.238  13.372  1.00 28.11           H
ATOM   4027  N   ARG A 382      67.934  52.043  12.026  1.00 24.87           N
ATOM   4028  CA  ARG A 382      68.685  52.428  10.838  1.00 26.57           C
ATOM   4029  C   ARG A 382      69.917  51.553  10.639  1.00 29.28           C
ATOM   4030  O   ARG A 382      70.203  51.114   9.517  1.00 26.64           O
ATOM   4031  CB  ARG A 382      69.081  53.887  10.968  1.00 29.05           C
ATOM   4032  CG  ARG A 382      69.812  54.482   9.733  1.00 38.31           C
ATOM   4033  CD  ARG A 382      70.723  55.630  10.115  1.00 45.18           C
ATOM   4034  NE  ARG A 382      72.116  55.182  10.189  1.00 59.80           N
ATOM   4035  CZ  ARG A 382      72.681  54.597  11.246  1.00 51.09           C
ATOM   4036  NH1 ARG A 382      71.998  54.386  12.356  1.00 55.79           N
ATOM   4037  NH2 ARG A 382      73.947  54.222  11.203  1.00 59.09           N1+
ATOM   4038  H   ARG A 382      67.841  52.673  12.604  1.00 29.84           H
ATOM   4039  HA  ARG A 382      68.118  52.336  10.057  1.00 31.88           H
ATOM   4040  HB2 ARG A 382      68.279  54.413  11.114  1.00 34.86           H
ATOM   4041  HB3 ARG A 382      69.674  53.979  11.730  1.00 34.86           H
ATOM   4042  HG2 ARG A 382      70.352  53.791   9.319  1.00 45.97           H
ATOM   4043  HG3 ARG A 382      69.153  54.814   9.103  1.00 45.97           H
ATOM   4044  HD2 ARG A 382      70.660  56.328   9.446  1.00 54.22           H
ATOM   4045  HD3 ARG A 382      70.464  55.971  10.986  1.00 54.22           H
ATOM   4046  HE  ARG A 382      72.609  55.307   9.496  1.00 71.77           H
ATOM   4047 HH11 ARG A 382      71.172  54.621  12.404  1.00 66.94           H
ATOM   4048 HH12 ARG A 382      72.378  54.010  13.030  1.00 66.94           H
ATOM   4049 HH21 ARG A 382      74.410  54.354  10.491  1.00 70.91           H
ATOM   4050 HH22 ARG A 382      74.309  53.851  11.889  1.00 70.91           H
ATOM   4051  N   TYR A 383      70.663  51.299  11.719  1.00 25.77           N
ATOM   4052  CA  TYR A 383      71.811  50.402  11.660  1.00 25.02           C
ATOM   4053  C   TYR A 383      71.482  49.096  10.935  1.00 23.27           C
ATOM   4054  O   TYR A 383      72.268  48.610  10.113  1.00 24.73           O
ATOM   4055  CB  TYR A 383      72.304  50.105  13.080  1.00 23.98           C
ATOM   4056  CG  TYR A 383      73.509  49.226  13.144  1.00 23.19           C
ATOM   4057  CD1 TYR A 383      74.780  49.760  13.066  1.00 25.42           C
ATOM   4058  CD2 TYR A 383      73.372  47.854  13.316  1.00 24.37           C
ATOM   4059  CE1 TYR A 383      75.897  48.948  13.141  1.00 23.05           C
ATOM   4060  CE2 TYR A 383      74.498  47.026  13.406  1.00 25.12           C
ATOM   4061  CZ  TYR A 383      75.744  47.588  13.323  1.00 24.58           C
ATOM   4062  OH  TYR A 383      76.834  46.756  13.372  1.00 24.32           O
ATOM   4063  H   TYR A 383      70.522  51.637  12.497  1.00 30.92           H
ATOM   4064  HA  TYR A 383      72.530  50.840  11.178  1.00 30.03           H
ATOM   4065  HB2 TYR A 383      72.528  50.944  13.512  1.00 28.78           H
ATOM   4066  HB3 TYR A 383      71.592  49.664  13.569  1.00 28.78           H
ATOM   4067  HD1 TYR A 383      74.887  50.677  12.954  1.00 30.51           H
ATOM   4068  HD2 TYR A 383      72.523  47.483  13.383  1.00 29.24           H
ATOM   4069  HE1 TYR A 383      76.748  49.318  13.080  1.00 27.66           H
ATOM   4070  HE2 TYR A 383      74.400  46.107  13.512  1.00 30.15           H
ATOM   4071  HH  TYR A 383      77.540  47.201  13.278  1.00 29.18           H
ATOM   4072  N   PHE A 384      70.360  48.478  11.269  1.00 23.22           N
ATOM   4073  CA  PHE A 384      70.035  47.182  10.704  1.00 21.20           C
ATOM   4074  C   PHE A 384      69.307  47.292   9.369  1.00 25.63           C
ATOM   4075  O   PHE A 384      69.381  46.363   8.555  1.00 25.45           O
ATOM   4076  CB  PHE A 384      69.157  46.360  11.646  1.00 21.58           C
ATOM   4077  CG  PHE A 384      69.895  45.849  12.866  1.00 21.34           C
ATOM   4078  CD1 PHE A 384      70.814  44.828  12.768  1.00 23.78           C
ATOM   4079  CD2 PHE A 384      69.637  46.412  14.113  1.00 21.94           C
ATOM   4080  CE1 PHE A 384      71.470  44.365  13.900  1.00 24.41           C
ATOM   4081  CE2 PHE A 384      70.255  45.957  15.233  1.00 20.46           C
ATOM   4082  CZ  PHE A 384      71.201  44.948  15.140  1.00 21.27           C
ATOM   4083  H   PHE A 384      69.774  48.786  11.818  1.00 27.87           H
ATOM   4084  HA  PHE A 384      70.858  46.690  10.556  1.00 25.44           H
ATOM   4085  HB2 PHE A 384      68.421  46.914  11.953  1.00 25.89           H
ATOM   4086  HB3 PHE A 384      68.812  45.592  11.163  1.00 25.89           H
ATOM   4087  HD1 PHE A 384      70.996  44.447  11.940  1.00 28.54           H
ATOM   4088  HD2 PHE A 384      69.008  47.093  14.184  1.00 26.33           H
ATOM   4089  HE1 PHE A 384      72.095  43.680  13.831  1.00 29.29           H
ATOM   4090  HE2 PHE A 384      70.076  46.353  16.055  1.00 24.55           H
ATOM   4091  HZ  PHE A 384      71.633  44.640  15.904  1.00 25.52           H
ATOM   4092  N   ALA A 385      68.613  48.406   9.138  1.00 21.92           N
ATOM   4093  CA  ALA A 385      67.882  48.595   7.883  1.00 25.20           C
ATOM   4094  C   ALA A 385      68.822  48.536   6.676  1.00 29.35           C
ATOM   4095  O   ALA A 385      68.410  48.128   5.586  1.00 29.63           O
ATOM   4096  CB  ALA A 385      67.127  49.926   7.932  1.00 26.01           C
ATOM   4097  H   ALA A 385      68.549  49.065   9.687  1.00 26.31           H
ATOM   4098  HA  ALA A 385      67.229  47.884   7.789  1.00 30.24           H
ATOM   4099  HB1 ALA A 385      66.645  50.046   7.099  1.00 31.21           H
ATOM   4100  HB2 ALA A 385      66.505  49.909   8.675  1.00 31.21           H
ATOM   4101  HB3 ALA A 385      67.766  50.646   8.051  1.00 31.21           H
ATOM   4102  N   ARG A 386      70.090  48.916   6.876  1.00 31.02           N
ATOM   4103  CA  ARG A 386      71.129  48.923   5.841  1.00 29.85           C
ATOM   4104  C   ARG A 386      71.499  47.533   5.325  1.00 26.73           C
ATOM   4105  O   ARG A 386      72.113  47.436   4.260  1.00 29.07           O
ATOM   4106  CB  ARG A 386      72.398  49.585   6.392  1.00 28.40           C
ATOM   4107  CG  ARG A 386      72.265  51.039   6.816  1.00 36.09           C
ATOM   4108  CD  ARG A 386      73.572  51.525   7.529  1.00 39.26           C
ATOM   4109  NE  ARG A 386      73.954  50.536   8.519  1.00 40.98           N
ATOM   4110  CZ  ARG A 386      75.192  50.202   8.856  1.00 36.11           C
ATOM   4111  NH1 ARG A 386      76.272  50.762   8.298  1.00 33.25           N
ATOM   4112  NH2 ARG A 386      75.338  49.272   9.767  1.00 34.23           N1+
ATOM   4113  H   ARG A 386      70.382  49.185   7.638  1.00 37.23           H
ATOM   4114  HA  ARG A 386      70.819  49.449   5.087  1.00 35.82           H
ATOM   4115  HB2 ARG A 386      72.690  49.084   7.169  1.00 34.08           H
ATOM   4116  HB3 ARG A 386      73.084  49.546   5.707  1.00 34.08           H
ATOM   4117  HG2 ARG A 386      72.119  51.592   6.032  1.00 43.31           H
ATOM   4118  HG3 ARG A 386      71.525  51.128   7.436  1.00 43.31           H
ATOM   4119  HD2 ARG A 386      74.288  51.612   6.881  1.00 47.11           H
ATOM   4120  HD3 ARG A 386      73.408  52.369   7.978  1.00 47.11           H
ATOM   4121  HE  ARG A 386      73.316  50.128   8.927  1.00 49.17           H
ATOM   4122 HH11 ARG A 386      76.178  51.370   7.696  1.00 39.90           H
ATOM   4123 HH12 ARG A 386      77.059  50.518   8.543  1.00 39.90           H
ATOM   4124 HH21 ARG A 386      74.646  48.911  10.128  1.00 41.08           H
ATOM   4125 HH22 ARG A 386      76.127  49.032  10.013  1.00 41.08           H
ATOM   4126  N   PHE A 387      71.160  46.464   6.040  1.00 26.64           N
ATOM   4127  CA  PHE A 387      71.688  45.152   5.720  1.00 23.62           C
ATOM   4128  C   PHE A 387      70.796  44.393   4.731  1.00 26.56           C
ATOM   4129  O   PHE A 387      69.598  44.630   4.610  1.00 27.45           O
ATOM   4130  CB  PHE A 387      71.864  44.291   6.977  1.00 25.37           C
ATOM   4131  CG  PHE A 387      72.752  44.911   8.032  1.00 25.95           C
ATOM   4132  CD1 PHE A 387      73.845  45.686   7.683  1.00 27.54           C
ATOM   4133  CD2 PHE A 387      72.512  44.672   9.369  1.00 25.05           C
ATOM   4134  CE1 PHE A 387      74.660  46.242   8.656  1.00 30.47           C
ATOM   4135  CE2 PHE A 387      73.329  45.237  10.351  1.00 25.37           C
ATOM   4136  CZ  PHE A 387      74.385  45.996  10.013  1.00 25.81           C
ATOM   4137  H   PHE A 387      70.627  46.476   6.715  1.00 31.96           H
ATOM   4138  HA  PHE A 387      72.560  45.259   5.310  1.00 28.34           H
ATOM   4139  HB2 PHE A 387      70.993  44.139   7.376  1.00 30.45           H
ATOM   4140  HB3 PHE A 387      72.259  43.443   6.721  1.00 30.45           H
ATOM   4141  HD1 PHE A 387      74.024  45.849   6.786  1.00 33.05           H
ATOM   4142  HD2 PHE A 387      71.784  44.151   9.620  1.00 30.06           H
ATOM   4143  HE1 PHE A 387      75.387  46.768   8.413  1.00 36.56           H
ATOM   4144  HE2 PHE A 387      73.150  45.073  11.249  1.00 30.44           H
ATOM   4145  HZ  PHE A 387      74.926  46.365  10.673  1.00 30.97           H
ATOM   4146  N   GLU A 388      71.422  43.436   4.056  1.00 31.33           N
ATOM   4147  CA  GLU A 388      70.748  42.581   3.080  1.00 30.34           C
ATOM   4148  C   GLU A 388      69.511  41.918   3.666  1.00 32.41           C
ATOM   4149  O   GLU A 388      68.476  41.783   2.990  1.00 29.77           O
ATOM   4150  CB  GLU A 388      71.759  41.535   2.600  1.00 29.82           C
ATOM   4151  CG  GLU A 388      71.266  40.497   1.613  1.00 42.12           C
ATOM   4152  CD  GLU A 388      70.834  41.118   0.315  1.00 46.22           C
ATOM   4153  OE1 GLU A 388      71.583  41.989  -0.209  1.00 51.53           O
ATOM   4154  OE2 GLU A 388      69.751  40.729  -0.173  1.00 59.93           O1-
ATOM   4155  H   GLU A 388      72.259  43.258   4.146  1.00 37.60           H
ATOM   4156  HA  GLU A 388      70.475  43.115   2.317  1.00 36.41           H
ATOM   4157  HB2 GLU A 388      72.497  42.002   2.177  1.00 35.78           H
ATOM   4158  HB3 GLU A 388      72.088  41.056   3.376  1.00 35.78           H
ATOM   4159  HG2 GLU A 388      71.983  39.871   1.425  1.00 50.54           H
ATOM   4160  HG3 GLU A 388      70.506  40.031   1.994  1.00 50.54           H
ATOM   4161  N   GLU A 389      69.589  41.516   4.942  1.00 29.78           N
ATOM   4162  CA  GLU A 389      68.521  40.764   5.588  1.00 30.05           C
ATOM   4163  C   GLU A 389      67.330  41.622   6.000  1.00 26.67           C
ATOM   4164  O   GLU A 389      66.319  41.073   6.428  1.00 29.94           O
ATOM   4165  CB  GLU A 389      69.087  40.039   6.821  1.00 32.53           C
ATOM   4166  CG  GLU A 389      70.153  39.002   6.496  1.00 29.90           C
ATOM   4167  CD  GLU A 389      71.577  39.511   6.587  1.00 24.69           C
ATOM   4168  OE1 GLU A 389      71.825  40.738   6.514  1.00 29.80           O
ATOM   4169  OE2 GLU A 389      72.487  38.683   6.701  1.00 33.06           O1-
ATOM   4170  H   GLU A 389      70.262  41.671   5.455  1.00 35.73           H
ATOM   4171  HA  GLU A 389      68.199  40.090   4.970  1.00 36.06           H
ATOM   4172  HB2 GLU A 389      69.484  40.696   7.413  1.00 39.04           H
ATOM   4173  HB3 GLU A 389      68.361  39.584   7.275  1.00 39.04           H
ATOM   4174  HG2 GLU A 389      70.065  38.262   7.117  1.00 35.88           H
ATOM   4175  HG3 GLU A 389      70.012  38.686   5.590  1.00 35.88           H
ATOM   4176  N   SER A 390      67.410  42.939   5.934  1.00 27.79           N
ATOM   4177  CA  SER A 390      66.241  43.716   6.280  1.00 29.72           C
ATOM   4178  C   SER A 390      65.160  43.495   5.211  1.00 36.66           C
ATOM   4179  O   SER A 390      65.471  43.198   4.049  1.00 32.54           O
ATOM   4180  CB  SER A 390      66.585  45.194   6.402  1.00 28.48           C
ATOM   4181  OG  SER A 390      66.711  45.796   5.119  1.00 36.85           O
ATOM   4182  H   SER A 390      68.103  43.392   5.702  1.00 33.34           H
ATOM   4183  HA  SER A 390      65.894  43.412   7.133  1.00 35.67           H
ATOM   4184  HB2 SER A 390      65.879  45.642   6.894  1.00 34.17           H
ATOM   4185  HB3 SER A 390      67.427  45.283   6.876  1.00 34.17           H
ATOM   4186  HG  SER A 390      66.901  46.610   5.201  1.00 44.22           H
ATOM   4187  N   PRO A 391      63.882  43.628   5.580  1.00 29.38           N
ATOM   4188  CA  PRO A 391      62.800  43.120   4.718  1.00 34.20           C
ATOM   4189  C   PRO A 391      62.366  44.085   3.623  1.00 39.33           C
ATOM   4190  O   PRO A 391      61.271  43.953   3.088  1.00 49.15           O
ATOM   4191  CB  PRO A 391      61.652  42.903   5.719  1.00 33.45           C
ATOM   4192  CG  PRO A 391      61.898  43.968   6.718  1.00 26.61           C
ATOM   4193  CD  PRO A 391      63.354  44.100   6.875  1.00 26.47           C
ATOM   4194  HA  PRO A 391      63.050  42.271   4.322  1.00 41.04           H
ATOM   4195  HB2 PRO A 391      60.796  43.025   5.280  1.00 40.14           H
ATOM   4196  HB3 PRO A 391      61.720  42.023   6.121  1.00 40.14           H
ATOM   4197  HG2 PRO A 391      61.518  44.801   6.397  1.00 31.93           H
ATOM   4198  HG3 PRO A 391      61.491  43.716   7.561  1.00 31.93           H
ATOM   4199  HD2 PRO A 391      63.595  45.028   7.021  1.00 31.77           H
ATOM   4200  HD3 PRO A 391      63.669  43.533   7.596  1.00 31.77           H
ATOM   4201  N   THR A 392      63.182  45.065   3.298  1.00 31.86           N
ATOM   4202  CA  THR A 392      62.819  46.101   2.348  1.00 36.91           C
ATOM   4203  C   THR A 392      63.555  45.893   1.036  1.00 41.30           C
ATOM   4204  O   THR A 392      64.473  45.066   0.921  1.00 35.37           O
ATOM   4205  CB  THR A 392      63.151  47.485   2.893  1.00 34.51           C
ATOM   4206  OG1 THR A 392      64.567  47.575   3.084  1.00 40.07           O
ATOM   4207  CG2 THR A 392      62.441  47.720   4.236  1.00 37.50           C
ATOM   4208  H   THR A 392      63.973  45.158   3.621  1.00 38.23           H
ATOM   4209  HA  THR A 392      61.866  46.060   2.175  1.00 44.29           H
ATOM   4210  HB  THR A 392      62.861  48.163   2.264  1.00 41.42           H
ATOM   4211  HG1 THR A 392      64.769  48.333   3.385  1.00 48.08           H
ATOM   4212 HG21 THR A 392      62.658  48.603   4.576  1.00 45.00           H
ATOM   4213 HG22 THR A 392      61.480  47.655   4.119  1.00 45.00           H
ATOM   4214 HG23 THR A 392      62.725  47.055   4.883  1.00 45.00           H
ATOM   4215  N   ARG A 393      63.148  46.697   0.056  1.00 40.95           N
ATOM   4216  CA  ARG A 393      63.679  46.595  -1.294  1.00 47.36           C
ATOM   4217  C   ARG A 393      65.059  47.208  -1.357  1.00 41.00           C
ATOM   4218  O   ARG A 393      65.296  48.310  -0.834  1.00 42.81           O
ATOM   4219  CB  ARG A 393      62.771  47.293  -2.305  1.00 43.60           C
ATOM   4220  CG  ARG A 393      61.438  46.608  -2.469  1.00 52.11           C
ATOM   4221  CD  ARG A 393      60.947  46.662  -3.920  1.00 61.09           C
ATOM   4222  NE  ARG A 393      61.394  47.876  -4.591  1.00 58.68           N
ATOM   4223  CZ  ARG A 393      61.013  49.101  -4.255  1.00 56.63           C
ATOM   4224  NH1 ARG A 393      60.162  49.285  -3.247  1.00 62.23           N
ATOM   4225  NH2 ARG A 393      61.484  50.143  -4.934  1.00 62.11           N1+
ATOM   4226  H   ARG A 393      62.558  47.315   0.153  1.00 49.14           H
ATOM   4227  HA  ARG A 393      63.749  45.660  -1.541  1.00 56.84           H
ATOM   4228  HB2 ARG A 393      62.607  48.201  -2.006  1.00 52.32           H
ATOM   4229  HB3 ARG A 393      63.211  47.304  -3.169  1.00 52.32           H
ATOM   4230  HG2 ARG A 393      61.524  45.677  -2.212  1.00 62.53           H
ATOM   4231  HG3 ARG A 393      60.781  47.051  -1.910  1.00 62.53           H
ATOM   4232  HD2 ARG A 393      61.299  45.899  -4.406  1.00 73.31           H
ATOM   4233  HD3 ARG A 393      59.977  46.649  -3.931  1.00 73.31           H
ATOM   4234  HE  ARG A 393      61.942  47.793  -5.249  1.00 70.41           H
ATOM   4235 HH11 ARG A 393      59.860  48.608  -2.811  1.00 74.67           H
ATOM   4236 HH12 ARG A 393      59.916  50.080  -3.032  1.00 74.67           H
ATOM   4237 HH21 ARG A 393      62.033  50.020  -5.585  1.00 74.54           H
ATOM   4238 HH22 ARG A 393      61.240  50.940  -4.722  1.00 74.54           H
ATOM   4239  N   LYS A 394      65.971  46.478  -1.981  1.00 39.00           N
ATOM   4240  CA  LYS A 394      67.241  47.051  -2.387  1.00 42.71           C
ATOM   4241  C   LYS A 394      67.023  47.814  -3.683  1.00 48.04           C
ATOM   4242  O   LYS A 394      66.526  47.244  -4.661  1.00 45.36           O
ATOM   4243  CB  LYS A 394      68.260  45.937  -2.548  1.00 39.44           C
ATOM   4244  CG  LYS A 394      69.674  46.359  -2.537  1.00 37.91           C
ATOM   4245  CD  LYS A 394      70.551  45.235  -3.062  1.00 47.69           C
ATOM   4246  CE  LYS A 394      70.552  44.034  -2.164  1.00 47.40           C
ATOM   4247  NZ  LYS A 394      71.462  42.994  -2.691  1.00 48.12           N1+
ATOM   4248  H   LYS A 394      65.877  45.647  -2.182  1.00 46.80           H
ATOM   4249  HA  LYS A 394      67.556  47.669  -1.708  1.00 51.25           H
ATOM   4250  HB2 LYS A 394      68.141  45.305  -1.821  1.00 47.33           H
ATOM   4251  HB3 LYS A 394      68.096  45.492  -3.394  1.00 47.33           H
ATOM   4252  HG2 LYS A 394      69.787  47.133  -3.111  1.00 45.50           H
ATOM   4253  HG3 LYS A 394      69.946  46.564  -1.629  1.00 45.50           H
ATOM   4254  HD2 LYS A 394      70.223  44.958  -3.932  1.00 57.23           H
ATOM   4255  HD3 LYS A 394      71.464  45.555  -3.138  1.00 57.23           H
ATOM   4256  HE2 LYS A 394      70.859  44.292  -1.280  1.00 56.87           H
ATOM   4257  HE3 LYS A 394      69.657  43.664  -2.117  1.00 56.87           H
ATOM   4258  HZ1 LYS A 394      71.458  42.285  -2.153  1.00 57.75           H
ATOM   4259  HZ2 LYS A 394      71.199  42.742  -3.503  1.00 57.75           H
ATOM   4260  HZ3 LYS A 394      72.292  43.313  -2.742  1.00 57.75           H
ATOM   4261  N   VAL A 395      67.324  49.110  -3.671  1.00 40.53           N
ATOM   4262  CA  VAL A 395      67.134  49.975  -4.826  1.00 44.49           C
ATOM   4263  C   VAL A 395      68.463  50.640  -5.141  1.00 49.47           C
ATOM   4264  O   VAL A 395      69.163  51.098  -4.234  1.00 45.80           O
ATOM   4265  CB  VAL A 395      66.044  51.047  -4.597  1.00 48.35           C
ATOM   4266  CG1 VAL A 395      64.714  50.396  -4.206  1.00 47.87           C
ATOM   4267  CG2 VAL A 395      66.467  52.055  -3.538  1.00 52.07           C
ATOM   4268  H   VAL A 395      67.646  49.519  -2.986  1.00 48.64           H
ATOM   4269  HA  VAL A 395      66.875  49.437  -5.590  1.00 53.39           H
ATOM   4270  HB  VAL A 395      65.903  51.531  -5.426  1.00 58.02           H
ATOM   4271 HG11 VAL A 395      64.051  51.091  -4.069  1.00 57.44           H
ATOM   4272 HG12 VAL A 395      64.430  49.804  -4.920  1.00 57.44           H
ATOM   4273 HG13 VAL A 395      64.839  49.892  -3.387  1.00 57.44           H
ATOM   4274 HG21 VAL A 395      65.758  52.708  -3.424  1.00 62.48           H
ATOM   4275 HG22 VAL A 395      66.624  51.588  -2.703  1.00 62.48           H
ATOM   4276 HG23 VAL A 395      67.280  52.496  -3.829  1.00 62.48           H
ATOM   4277  N   THR A 396      68.798  50.713  -6.427  1.00 45.41           N
ATOM   4278  CA  THR A 396      70.017  51.381  -6.875  1.00 47.98           C
ATOM   4279  C   THR A 396      69.640  52.699  -7.529  1.00 53.71           C
ATOM   4280  O   THR A 396      68.875  52.719  -8.501  1.00 52.68           O
ATOM   4281  CB  THR A 396      70.811  50.511  -7.845  1.00 49.02           C
ATOM   4282  OG1 THR A 396      71.055  49.227  -7.250  1.00 49.26           O
ATOM   4283  CG2 THR A 396      72.139  51.178  -8.180  1.00 49.62           C
ATOM   4284  H   THR A 396      68.330  50.380  -7.067  1.00 54.50           H
ATOM   4285  HA  THR A 396      70.578  51.571  -6.107  1.00 57.58           H
ATOM   4286  HB  THR A 396      70.307  50.397  -8.666  1.00 58.83           H
ATOM   4287  HG1 THR A 396      71.492  48.743  -7.780  1.00 59.11           H
ATOM   4288 HG21 THR A 396      72.642  50.623  -8.797  1.00 59.54           H
ATOM   4289 HG22 THR A 396      71.981  52.042  -8.590  1.00 59.54           H
ATOM   4290 HG23 THR A 396      72.660  51.303  -7.371  1.00 59.54           H
ATOM   4291  N   ILE A 397      70.186  53.785  -6.997  1.00 56.42           N
ATOM   4292  CA  ILE A 397      69.906  55.139  -7.453  1.00 57.10           C
ATOM   4293  C   ILE A 397      71.245  55.749  -7.855  1.00 53.56           C
ATOM   4294  O   ILE A 397      72.047  56.116  -6.988  1.00 54.71           O
ATOM   4295  CB  ILE A 397      69.225  55.981  -6.366  1.00 51.86           C
ATOM   4296  CG1 ILE A 397      68.009  55.240  -5.795  1.00 59.31           C
ATOM   4297  CG2 ILE A 397      68.836  57.344  -6.930  1.00 57.81           C
ATOM   4298  CD1 ILE A 397      67.286  55.979  -4.661  1.00 55.80           C
ATOM   4299  H   ILE A 397      70.745  53.760  -6.343  1.00 67.70           H
ATOM   4300  HA  ILE A 397      69.329  55.110  -8.233  1.00 68.52           H
ATOM   4301  HB  ILE A 397      69.860  56.120  -5.647  1.00 62.23           H
ATOM   4302 HG12 ILE A 397      67.368  55.100  -6.510  1.00 71.18           H
ATOM   4303 HG13 ILE A 397      68.303  54.384  -5.447  1.00 71.18           H
ATOM   4304 HG21 ILE A 397      68.408  57.863  -6.232  1.00 69.37           H
ATOM   4305 HG22 ILE A 397      69.637  57.798  -7.236  1.00 69.37           H
ATOM   4306 HG23 ILE A 397      68.224  57.216  -7.671  1.00 69.37           H
ATOM   4307 HD11 ILE A 397      66.536  55.441  -4.363  1.00 66.96           H
ATOM   4308 HD12 ILE A 397      67.907  56.117  -3.929  1.00 66.96           H
ATOM   4309 HD13 ILE A 397      66.970  56.834  -4.993  1.00 66.96           H
ATOM   4310  N   ASN A 398      71.504  55.872  -9.160  1.00 58.03           N
ATOM   4311  CA  ASN A 398      72.720  56.547  -9.633  1.00 53.25           C
ATOM   4312  C   ASN A 398      73.982  55.831  -9.157  1.00 52.84           C
ATOM   4313  O   ASN A 398      74.930  56.461  -8.683  1.00 58.79           O
ATOM   4314  CB  ASN A 398      72.756  58.004  -9.162  1.00 56.45           C
ATOM   4315  CG  ASN A 398      71.502  58.764  -9.509  1.00 62.61           C
ATOM   4316  OD1 ASN A 398      70.753  59.194  -8.630  1.00 65.59           O
ATOM   4317  ND2 ASN A 398      71.272  58.948 -10.800  1.00 64.70           N
ATOM   4318  H   ASN A 398      70.996  55.576  -9.788  1.00 69.64           H
ATOM   4319  HA  ASN A 398      72.724  56.545 -10.603  1.00 63.90           H
ATOM   4320  HB2 ASN A 398      72.860  58.022  -8.198  1.00 67.74           H
ATOM   4321  HB3 ASN A 398      73.505  58.454  -9.584  1.00 67.74           H
ATOM   4322 HD21 ASN A 398      70.571  59.375 -11.055  1.00 77.64           H
ATOM   4323 HD22 ASN A 398      71.824  58.641 -11.383  1.00 77.64           H
ATOM   4324  N   GLY A 399      73.995  54.506  -9.266  1.00 53.58           N
ATOM   4325  CA  GLY A 399      75.127  53.720  -8.828  1.00 49.24           C
ATOM   4326  C   GLY A 399      75.189  53.420  -7.348  1.00 50.82           C
ATOM   4327  O   GLY A 399      76.036  52.615  -6.934  1.00 48.94           O
ATOM   4328  H   GLY A 399      73.351  54.039  -9.593  1.00 64.30           H
ATOM   4329  HA2 GLY A 399      75.120  52.874  -9.301  1.00 59.08           H
ATOM   4330  HA3 GLY A 399      75.942  54.188  -9.069  1.00 59.08           H
ATOM   4331  N   SER A 400      74.340  54.032  -6.529  1.00 44.95           N
ATOM   4332  CA  SER A 400      74.390  53.840  -5.080  1.00 47.56           C
ATOM   4333  C   SER A 400      73.309  52.861  -4.668  1.00 41.05           C
ATOM   4334  O   SER A 400      72.112  53.132  -4.823  1.00 43.21           O
ATOM   4335  CB  SER A 400      74.234  55.164  -4.341  1.00 48.04           C
ATOM   4336  OG  SER A 400      75.510  55.742  -4.197  1.00 47.41           O
ATOM   4337  H   SER A 400      73.720  54.569  -6.788  1.00 53.95           H
ATOM   4338  HA  SER A 400      75.249  53.460  -4.840  1.00 57.07           H
ATOM   4339  HB2 SER A 400      73.665  55.757  -4.857  1.00 57.65           H
ATOM   4340  HB3 SER A 400      73.850  55.002  -3.465  1.00 57.65           H
ATOM   4341  HG  SER A 400      75.449  56.475  -3.791  1.00 56.90           H
ATOM   4342  N   VAL A 401      73.725  51.724  -4.142  1.00 36.02           N
ATOM   4343  CA  VAL A 401      72.759  50.758  -3.662  1.00 35.10           C
ATOM   4344  C   VAL A 401      72.271  51.252  -2.305  1.00 37.60           C
ATOM   4345  O   VAL A 401      73.074  51.643  -1.441  1.00 34.09           O
ATOM   4346  CB  VAL A 401      73.379  49.354  -3.619  1.00 34.10           C
ATOM   4347  CG1 VAL A 401      72.376  48.318  -3.231  1.00 29.65           C
ATOM   4348  CG2 VAL A 401      73.971  48.997  -5.019  1.00 39.49           C
ATOM   4349  H   VAL A 401      74.548  51.491  -4.051  1.00 43.23           H
ATOM   4350  HA  VAL A 401      72.001  50.735  -4.268  1.00 42.12           H
ATOM   4351  HB  VAL A 401      74.100  49.341  -2.970  1.00 40.92           H
ATOM   4352 HG11 VAL A 401      72.809  47.450  -3.216  1.00 35.58           H
ATOM   4353 HG12 VAL A 401      72.028  48.529  -2.350  1.00 35.58           H
ATOM   4354 HG13 VAL A 401      71.655  48.317  -3.880  1.00 35.58           H
ATOM   4355 HG21 VAL A 401      74.360  48.110  -4.980  1.00 47.39           H
ATOM   4356 HG22 VAL A 401      73.259  49.019  -5.677  1.00 47.39           H
ATOM   4357 HG23 VAL A 401      74.653  49.648  -5.248  1.00 47.39           H
ATOM   4358  N   MET A 402      70.954  51.326  -2.158  1.00 36.68           N
ATOM   4359  CA  MET A 402      70.311  51.847  -0.963  1.00 37.82           C
ATOM   4360  C   MET A 402      69.276  50.841  -0.501  1.00 39.31           C
ATOM   4361  O   MET A 402      68.886  49.933  -1.235  1.00 35.25           O
ATOM   4362  CB  MET A 402      69.620  53.192  -1.196  1.00 35.48           C
ATOM   4363  CG  MET A 402      70.424  54.249  -1.955  1.00 48.72           C
ATOM   4364  SD  MET A 402      71.827  54.818  -1.009  1.00 52.98           S
ATOM   4365  CE  MET A 402      71.114  56.010   0.130  1.00 42.81           C
ATOM   4366  H   MET A 402      70.394  51.071  -2.759  1.00 44.02           H
ATOM   4367  HA  MET A 402      70.976  51.965  -0.267  1.00 45.39           H
ATOM   4368  HB2 MET A 402      68.807  53.033  -1.701  1.00 42.58           H
ATOM   4369  HB3 MET A 402      69.392  53.570  -0.333  1.00 42.58           H
ATOM   4370  HG2 MET A 402      70.752  53.866  -2.784  1.00 58.47           H
ATOM   4371  HG3 MET A 402      69.854  55.012  -2.141  1.00 58.47           H
ATOM   4372  HE1 MET A 402      71.819  56.372   0.689  1.00 51.38           H
ATOM   4373  HE2 MET A 402      70.697  56.722  -0.379  1.00 51.38           H
ATOM   4374  HE3 MET A 402      70.452  55.564   0.680  1.00 51.38           H
ATOM   4375  N   LYS A 403      68.830  51.021   0.740  1.00 34.60           N
ATOM   4376  CA  LYS A 403      67.701  50.277   1.265  1.00 30.69           C
ATOM   4377  C   LYS A 403      66.692  51.277   1.808  1.00 30.45           C
ATOM   4378  O   LYS A 403      67.050  52.376   2.246  1.00 33.10           O
ATOM   4379  CB  LYS A 403      68.126  49.271   2.334  1.00 37.67           C
ATOM   4380  CG  LYS A 403      68.995  48.134   1.744  1.00 34.49           C
ATOM   4381  CD  LYS A 403      68.769  46.800   2.335  1.00 39.31           C
ATOM   4382  CE  LYS A 403      67.418  46.302   1.997  1.00 38.41           C
ATOM   4383  NZ  LYS A 403      67.166  44.946   2.472  1.00 32.87           N1+
ATOM   4384  H   LYS A 403      69.172  51.576   1.300  1.00 41.52           H
ATOM   4385  HA  LYS A 403      67.280  49.787   0.542  1.00 36.83           H
ATOM   4386  HB2 LYS A 403      68.646  49.729   3.013  1.00 45.20           H
ATOM   4387  HB3 LYS A 403      67.335  48.873   2.729  1.00 45.20           H
ATOM   4388  HG2 LYS A 403      68.812  48.067   0.794  1.00 41.39           H
ATOM   4389  HG3 LYS A 403      69.929  48.358   1.880  1.00 41.39           H
ATOM   4390  HD2 LYS A 403      69.423  46.176   1.983  1.00 47.17           H
ATOM   4391  HD3 LYS A 403      68.842  46.858   3.300  1.00 47.17           H
ATOM   4392  HE2 LYS A 403      66.757  46.887   2.401  1.00 46.10           H
ATOM   4393  HE3 LYS A 403      67.314  46.303   1.033  1.00 46.10           H
ATOM   4394  HZ1 LYS A 403      66.343  44.692   2.246  1.00 39.45           H
ATOM   4395  HZ2 LYS A 403      67.752  44.383   2.110  1.00 39.45           H
ATOM   4396  HZ3 LYS A 403      67.244  44.915   3.358  1.00 39.45           H
ATOM   4397  N   GLU A 404      65.420  50.903   1.754  1.00 31.13           N
ATOM   4398  CA  GLU A 404      64.373  51.791   2.238  1.00 35.26           C
ATOM   4399  C   GLU A 404      64.319  51.774   3.765  1.00 31.61           C
ATOM   4400  O   GLU A 404      64.556  50.744   4.397  1.00 32.55           O
ATOM   4401  CB  GLU A 404      63.014  51.353   1.712  1.00 34.05           C
ATOM   4402  CG  GLU A 404      62.954  50.970   0.230  1.00 42.24           C
ATOM   4403  CD  GLU A 404      61.620  50.336  -0.120  1.00 51.25           C
ATOM   4404  OE1 GLU A 404      61.381  49.139   0.218  1.00 49.91           O
ATOM   4405  OE2 GLU A 404      60.791  51.062  -0.692  1.00 51.18           O1-
ATOM   4406  H   GLU A 404      65.140  50.150   1.446  1.00 37.36           H
ATOM   4407  HA  GLU A 404      64.547  52.697   1.940  1.00 42.31           H
ATOM   4408  HB2 GLU A 404      62.725  50.580   2.222  1.00 40.86           H
ATOM   4409  HB3 GLU A 404      62.386  52.081   1.847  1.00 40.86           H
ATOM   4410  HG2 GLU A 404      63.064  51.767  -0.313  1.00 50.69           H
ATOM   4411  HG3 GLU A 404      63.657  50.330   0.035  1.00 50.69           H
ATOM   4412  N   TYR A 405      63.940  52.909   4.355  1.00 34.57           N
ATOM   4413  CA  TYR A 405      63.760  52.983   5.800  1.00 33.09           C
ATOM   4414  C   TYR A 405      62.680  54.011   6.099  1.00 33.31           C
ATOM   4415  O   TYR A 405      62.793  55.171   5.689  1.00 32.83           O
ATOM   4416  CB  TYR A 405      65.079  53.353   6.493  1.00 29.97           C
ATOM   4417  CG  TYR A 405      65.050  53.360   8.008  1.00 27.72           C
ATOM   4418  CD1 TYR A 405      64.599  52.255   8.727  1.00 25.46           C
ATOM   4419  CD2 TYR A 405      65.481  54.473   8.717  1.00 27.93           C
ATOM   4420  CE1 TYR A 405      64.594  52.273  10.133  1.00 27.88           C
ATOM   4421  CE2 TYR A 405      65.461  54.489  10.092  1.00 34.40           C
ATOM   4422  CZ  TYR A 405      65.006  53.391  10.791  1.00 29.15           C
ATOM   4423  OH  TYR A 405      65.010  53.432  12.185  1.00 27.79           O
ATOM   4424  H   TYR A 405      63.781  53.645   3.940  1.00 41.49           H
ATOM   4425  HA  TYR A 405      63.467  52.121   6.135  1.00 39.71           H
ATOM   4426  HB2 TYR A 405      65.757  52.716   6.219  1.00 35.96           H
ATOM   4427  HB3 TYR A 405      65.337  54.243   6.204  1.00 35.96           H
ATOM   4428  HD1 TYR A 405      64.312  51.495   8.274  1.00 30.55           H
ATOM   4429  HD2 TYR A 405      65.782  55.221   8.254  1.00 33.52           H
ATOM   4430  HE1 TYR A 405      64.288  51.535  10.610  1.00 33.45           H
ATOM   4431  HE2 TYR A 405      65.751  55.244  10.551  1.00 41.28           H
ATOM   4432  HH  TYR A 405      65.287  54.179  12.449  1.00 33.35           H
ATOM   4433  N   TRP A 406      61.649  53.596   6.832  1.00 28.17           N
ATOM   4434  CA  TRP A 406      60.576  54.512   7.187  1.00 32.61           C
ATOM   4435  C   TRP A 406      60.153  54.296   8.634  1.00 30.64           C
ATOM   4436  O   TRP A 406      60.243  53.184   9.164  1.00 27.67           O
ATOM   4437  CB  TRP A 406      59.361  54.352   6.241  1.00 30.15           C
ATOM   4438  CG  TRP A 406      58.693  52.997   6.269  1.00 26.66           C
ATOM   4439  CD1 TRP A 406      57.658  52.615   7.076  1.00 28.82           C
ATOM   4440  CD2 TRP A 406      58.999  51.869   5.459  1.00 29.14           C
ATOM   4441  NE1 TRP A 406      57.310  51.327   6.816  1.00 30.42           N
ATOM   4442  CE2 TRP A 406      58.125  50.839   5.833  1.00 25.64           C
ATOM   4443  CE3 TRP A 406      59.924  51.630   4.440  1.00 33.32           C
ATOM   4444  CZ2 TRP A 406      58.141  49.590   5.229  1.00 27.48           C
ATOM   4445  CZ3 TRP A 406      59.940  50.389   3.848  1.00 30.13           C
ATOM   4446  CH2 TRP A 406      59.053  49.383   4.247  1.00 32.89           C
ATOM   4447  H   TRP A 406      61.549  52.797   7.132  1.00 33.81           H
ATOM   4448  HA  TRP A 406      60.900  55.423   7.105  1.00 39.14           H
ATOM   4449  HB2 TRP A 406      58.693  55.012   6.484  1.00 36.18           H
ATOM   4450  HB3 TRP A 406      59.658  54.512   5.331  1.00 36.18           H
ATOM   4451  HD1 TRP A 406      57.257  53.154   7.718  1.00 34.58           H
ATOM   4452  HE1 TRP A 406      56.692  50.885   7.218  1.00 36.50           H
ATOM   4453  HE3 TRP A 406      60.520  52.293   4.172  1.00 39.98           H
ATOM   4454  HZ2 TRP A 406      57.550  48.920   5.488  1.00 32.98           H
ATOM   4455  HZ3 TRP A 406      60.559  50.211   3.176  1.00 36.16           H
ATOM   4456  HH2 TRP A 406      59.090  48.552   3.830  1.00 39.47           H
ATOM   4457  N   GLY A 407      59.702  55.383   9.260  1.00 36.31           N
ATOM   4458  CA  GLY A 407      59.255  55.326  10.643  1.00 37.72           C
ATOM   4459  C   GLY A 407      57.914  54.631  10.808  1.00 35.47           C
ATOM   4460  O   GLY A 407      57.083  54.593   9.906  1.00 32.96           O
ATOM   4461  H   GLY A 407      59.647  56.164   8.903  1.00 43.58           H
ATOM   4462  HA2 GLY A 407      59.913  54.850  11.174  1.00 45.26           H
ATOM   4463  HA3 GLY A 407      59.176  56.228  10.992  1.00 45.26           H
ATOM   4464  N   GLU A 408      57.699  54.049  11.994  1.00 32.55           N
ATOM   4465  CA  GLU A 408      56.409  53.436  12.302  1.00 28.06           C
ATOM   4466  C   GLU A 408      55.306  54.463  12.444  1.00 26.41           C
ATOM   4467  O   GLU A 408      54.127  54.094  12.419  1.00 30.84           O
ATOM   4468  CB  GLU A 408      56.530  52.615  13.589  1.00 26.96           C
ATOM   4469  CG  GLU A 408      57.331  51.374  13.371  1.00 30.45           C
ATOM   4470  CD  GLU A 408      56.606  50.390  12.441  1.00 32.82           C
ATOM   4471  OE1 GLU A 408      55.488  49.965  12.792  1.00 30.76           O
ATOM   4472  OE2 GLU A 408      57.151  50.053  11.371  1.00 30.64           O1-
ATOM   4473  H   GLU A 408      58.278  53.997  12.627  1.00 39.06           H
ATOM   4474  HA  GLU A 408      56.166  52.833  11.583  1.00 33.67           H
ATOM   4475  HB2 GLU A 408      56.972  53.147  14.269  1.00 32.35           H
ATOM   4476  HB3 GLU A 408      55.644  52.356  13.889  1.00 32.35           H
ATOM   4477  HG2 GLU A 408      58.179  51.608  12.964  1.00 36.54           H
ATOM   4478  HG3 GLU A 408      57.478  50.934  14.223  1.00 36.54           H
ATOM   4479  N   GLY A 409      55.657  55.719  12.646  1.00 28.17           N
ATOM   4480  CA  GLY A 409      54.675  56.777  12.763  1.00 33.12           C
ATOM   4481  C   GLY A 409      54.224  57.339  11.423  1.00 38.33           C
ATOM   4482  O   GLY A 409      53.281  58.128  11.371  1.00 40.13           O
ATOM   4483  H   GLY A 409      56.471  55.988  12.719  1.00 33.81           H
ATOM   4484  HA2 GLY A 409      53.894  56.439  13.229  1.00 39.74           H
ATOM   4485  HA3 GLY A 409      55.050  57.504  13.286  1.00 39.74           H
ATOM   4486  N   SER A 410      54.868  56.929  10.339  1.00 40.48           N
ATOM   4487  CA  SER A 410      54.542  57.446   9.022  1.00 48.75           C
ATOM   4488  C   SER A 410      53.261  56.807   8.501  1.00 50.73           C
ATOM   4489  O   SER A 410      52.932  55.660   8.827  1.00 43.49           O
ATOM   4490  CB  SER A 410      55.693  57.187   8.054  1.00 38.44           C
ATOM   4491  OG  SER A 410      55.721  55.815   7.695  1.00 41.71           O
ATOM   4492  H   SER A 410      55.502  56.348  10.342  1.00 48.57           H
ATOM   4493  HA  SER A 410      54.402  58.404   9.079  1.00 58.50           H
ATOM   4494  HB2 SER A 410      55.566  57.723   7.256  1.00 46.12           H
ATOM   4495  HB3 SER A 410      56.531  57.421   8.484  1.00 46.12           H
ATOM   4496  HG  SER A 410      55.827  55.341   8.380  1.00 50.05           H
ATOM   4497  N   SER A 411      52.526  57.571   7.684  1.00 52.00           N
ATOM   4498  CA  SER A 411      51.284  57.044   7.134  1.00 55.77           C
ATOM   4499  C   SER A 411      51.570  55.783   6.343  1.00 47.43           C
ATOM   4500  O   SER A 411      50.798  54.822   6.400  1.00 53.16           O
ATOM   4501  CB  SER A 411      50.574  58.100   6.270  1.00 58.95           C
ATOM   4502  OG  SER A 411      51.421  58.617   5.256  1.00 51.34           O
ATOM   4503  H   SER A 411      52.722  58.373   7.443  1.00 62.40           H
ATOM   4504  HA  SER A 411      50.691  56.810   7.864  1.00 66.92           H
ATOM   4505  HB2 SER A 411      49.800  57.691   5.851  1.00 70.74           H
ATOM   4506  HB3 SER A 411      50.290  58.830   6.841  1.00 70.74           H
ATOM   4507  HG  SER A 411      51.009  59.189   4.801  1.00 61.61           H
ATOM   4508  N   ARG A 412      52.724  55.745   5.662  1.00 48.40           N
ATOM   4509  CA  ARG A 412      53.149  54.537   4.959  1.00 50.53           C
ATOM   4510  C   ARG A 412      53.130  53.311   5.860  1.00 48.83           C
ATOM   4511  O   ARG A 412      52.838  52.208   5.386  1.00 48.31           O
ATOM   4512  CB  ARG A 412      54.560  54.714   4.377  1.00 47.28           C
ATOM   4513  CG  ARG A 412      55.131  53.436   3.739  1.00 49.29           C
ATOM   4514  CD  ARG A 412      56.443  53.645   2.963  1.00 48.47           C
ATOM   4515  NE  ARG A 412      56.852  52.412   2.260  1.00 45.33           N
ATOM   4516  CZ  ARG A 412      57.967  52.259   1.550  1.00 45.69           C
ATOM   4517  NH1 ARG A 412      58.824  53.262   1.413  1.00 44.71           N
ATOM   4518  NH2 ARG A 412      58.225  51.089   0.964  1.00 47.58           N1+
ATOM   4519  H   ARG A 412      53.272  56.405   5.595  1.00 58.08           H
ATOM   4520  HA  ARG A 412      52.541  54.374   4.222  1.00 60.64           H
ATOM   4521  HB2 ARG A 412      54.532  55.401   3.692  1.00 56.74           H
ATOM   4522  HB3 ARG A 412      55.161  54.984   5.089  1.00 56.74           H
ATOM   4523  HG2 ARG A 412      55.303  52.789   4.441  1.00 59.15           H
ATOM   4524  HG3 ARG A 412      54.475  53.079   3.119  1.00 59.15           H
ATOM   4525  HD2 ARG A 412      56.317  54.345   2.303  1.00 58.17           H
ATOM   4526  HD3 ARG A 412      57.147  53.890   3.584  1.00 58.17           H
ATOM   4527  HE  ARG A 412      56.324  51.735   2.315  1.00 54.40           H
ATOM   4528 HH11 ARG A 412      58.663  54.019   1.789  1.00 53.66           H
ATOM   4529 HH12 ARG A 412      59.541  53.155   0.951  1.00 53.66           H
ATOM   4530 HH21 ARG A 412      57.672  50.435   1.047  1.00 57.10           H
ATOM   4531 HH22 ARG A 412      58.943  50.988   0.502  1.00 57.10           H
ATOM   4532  N   ALA A 413      53.443  53.482   7.153  1.00 51.53           N
ATOM   4533  CA  ALA A 413      53.530  52.359   8.086  1.00 51.81           C
ATOM   4534  C   ALA A 413      52.170  51.983   8.650  1.00 49.63           C
ATOM   4535  O   ALA A 413      51.724  50.842   8.522  1.00 52.18           O
ATOM   4536  CB  ALA A 413      54.471  52.695   9.254  1.00 47.42           C
ATOM   4537  H   ALA A 413      53.609  54.245   7.512  1.00 61.83           H
ATOM   4538  HA  ALA A 413      53.889  51.586   7.622  1.00 62.17           H
ATOM   4539  HB1 ALA A 413      54.510  51.935   9.855  1.00 56.91           H
ATOM   4540  HB2 ALA A 413      55.354  52.885   8.902  1.00 56.91           H
ATOM   4541  HB3 ALA A 413      54.126  53.471   9.723  1.00 56.91           H
ATOM   4542  N   ARG A 414      51.537  52.906   9.355  1.00 58.53           N
ATOM   4543  CA  ARG A 414      50.251  52.621   9.962  1.00 66.98           C
ATOM   4544  C   ARG A 414      49.171  52.920   8.928  1.00 68.30           C
ATOM   4545  O   ARG A 414      49.038  54.058   8.459  1.00 72.97           O
ATOM   4546  CB  ARG A 414      50.063  53.402  11.261  1.00 66.03           C
ATOM   4547  CG  ARG A 414      50.179  54.908  11.165  1.00 65.40           C
ATOM   4548  CD  ARG A 414      49.998  55.521  12.556  1.00 65.83           C
ATOM   4549  NE  ARG A 414      49.428  56.865  12.488  1.00 77.67           N
ATOM   4550  CZ  ARG A 414      49.089  57.606  13.543  1.00 74.04           C
ATOM   4551  NH1 ARG A 414      49.260  57.151  14.778  1.00 69.20           N
ATOM   4552  NH2 ARG A 414      48.568  58.816  13.355  1.00 74.75           N1+
ATOM   4553  H   ARG A 414      51.829  53.702   9.496  1.00 70.24           H
ATOM   4554  HA  ARG A 414      50.206  51.675  10.174  1.00 80.37           H
ATOM   4555  HB2 ARG A 414      49.181  53.203  11.610  1.00 79.24           H
ATOM   4556  HB3 ARG A 414      50.734  53.102  11.894  1.00 79.24           H
ATOM   4557  HG2 ARG A 414      51.057  55.148  10.832  1.00 78.48           H
ATOM   4558  HG3 ARG A 414      49.485  55.252  10.581  1.00 78.48           H
ATOM   4559  HD2 ARG A 414      49.397  54.963  13.075  1.00 78.99           H
ATOM   4560  HD3 ARG A 414      50.861  55.580  12.993  1.00 78.99           H
ATOM   4561  HE  ARG A 414      49.301  57.204  11.708  1.00 93.21           H
ATOM   4562 HH11 ARG A 414      49.594  56.369  14.906  1.00 83.04           H
ATOM   4563 HH12 ARG A 414      49.038  57.639  15.451  1.00 83.04           H
ATOM   4564 HH21 ARG A 414      48.456  59.117  12.557  1.00 89.70           H
ATOM   4565 HH22 ARG A 414      48.350  59.301  14.032  1.00 89.70           H
ATOM   4566  N   ASN A 415      48.466  51.864   8.524  1.00 74.76           N
ATOM   4567  CA  ASN A 415      47.404  51.892   7.518  1.00 78.30           C
ATOM   4568  C   ASN A 415      46.936  50.458   7.246  1.00 72.60           C
ATOM   4569  O   ASN A 415      46.201  50.207   6.285  1.00 77.79           O
ATOM   4570  CB  ASN A 415      47.870  52.575   6.216  1.00 71.82           C
ATOM   4571  CG  ASN A 415      46.734  53.307   5.488  1.00 78.37           C
ATOM   4572  OD1 ASN A 415      46.759  54.532   5.341  1.00 81.35           O
ATOM   4573  ND2 ASN A 415      45.747  52.554   5.021  1.00 81.52           N
ATOM   4574  H   ASN A 415      48.594  51.075   8.840  1.00 89.71           H
ATOM   4575  HA  ASN A 415      46.650  52.394   7.867  1.00 93.96           H
ATOM   4576  HB2 ASN A 415      48.558  53.225   6.428  1.00 86.18           H
ATOM   4577  HB3 ASN A 415      48.225  51.901   5.615  1.00 86.18           H
ATOM   4578 HD21 ASN A 415      45.088  52.918   4.606  1.00 97.82           H
ATOM   4579 HD22 ASN A 415      45.767  51.701   5.132  1.00 97.82           H
ATOM   4580  N   TRP A 416      47.350  49.513   8.093  1.00 72.76           N
ATOM   4581  CA  TRP A 416      46.971  48.105   7.981  1.00 68.60           C
ATOM   4582  C   TRP A 416      45.715  47.866   8.831  1.00 65.50           C
ATOM   4583  O   TRP A 416      44.663  47.435   8.339  1.00 73.29           O
ATOM   4584  CB  TRP A 416      48.145  47.207   8.443  1.00 69.99           C
ATOM   4585  CG  TRP A 416      48.420  47.395   9.904  1.00 60.52           C
ATOM   4586  CD1 TRP A 416      49.161  48.383  10.483  1.00 59.72           C
ATOM   4587  CD2 TRP A 416      47.890  46.607  10.978  1.00 60.73           C
ATOM   4588  NE1 TRP A 416      49.124  48.261  11.856  1.00 60.38           N
ATOM   4589  CE2 TRP A 416      48.354  47.175  12.183  1.00 59.47           C
ATOM   4590  CE3 TRP A 416      47.069  45.479  11.034  1.00 57.52           C
ATOM   4591  CZ2 TRP A 416      48.031  46.650  13.426  1.00 57.64           C
ATOM   4592  CZ3 TRP A 416      46.746  44.959  12.264  1.00 57.65           C
ATOM   4593  CH2 TRP A 416      47.227  45.544  13.448  1.00 58.05           C
ATOM   4594  H   TRP A 416      47.867  49.671   8.762  1.00 87.32           H
ATOM   4595  HA  TRP A 416      46.765  47.895   7.057  1.00 82.31           H
ATOM   4596  HB2 TRP A 416      48.945  47.443   7.948  1.00 83.99           H
ATOM   4597  HB3 TRP A 416      47.917  46.276   8.292  1.00 83.99           H
ATOM   4598  HD1 TRP A 416      49.608  49.055  10.020  1.00 71.66           H
ATOM   4599  HE1 TRP A 416      49.530  48.772  12.415  1.00 72.45           H
ATOM   4600  HE3 TRP A 416      46.738  45.094  10.255  1.00 69.03           H
ATOM   4601  HZ2 TRP A 416      48.356  47.029  14.211  1.00 69.17           H
ATOM   4602  HZ3 TRP A 416      46.200  44.207  12.314  1.00 69.18           H
ATOM   4603  HH2 TRP A 416      47.000  45.164  14.266  1.00 69.66           H
ATOM   4604  HC  TRP A 416      45.711  48.064   9.811  1.00 78.60           H
ATOM   4605  N   GLU A 430      49.123  63.343  11.565  1.00 79.17           N
ATOM   4606  CA  GLU A 430      50.063  62.318  12.007  1.00 75.28           C
ATOM   4607  C   GLU A 430      51.500  62.647  11.598  1.00 77.60           C
ATOM   4608  O   GLU A 430      51.755  63.662  10.942  1.00 76.44           O
ATOM   4609  CB  GLU A 430      49.657  60.958  11.440  1.00 77.81           C
ATOM   4610  CG  GLU A 430      49.714  60.838   9.925  1.00 72.37           C
ATOM   4611  CD  GLU A 430      49.209  59.486   9.455  1.00 73.81           C
ATOM   4612  OE1 GLU A 430      49.625  58.464  10.048  1.00 69.61           O
ATOM   4613  OE2 GLU A 430      48.379  59.448   8.516  1.00 77.33           O1-
ATOM   4614  H1  GLU A 430      48.241  63.124  11.874  1.00 95.01           H
ATOM   4615  H2  GLU A 430      49.125  63.386  10.605  1.00 95.01           H
ATOM   4616  HA  GLU A 430      50.034  62.260  12.975  1.00 90.33           H
ATOM   4617  HB2 GLU A 430      48.745  60.772  11.713  1.00 93.37           H
ATOM   4618  HB3 GLU A 430      50.249  60.283  11.808  1.00 93.37           H
ATOM   4619  HG2 GLU A 430      50.632  60.939   9.630  1.00 86.84           H
ATOM   4620  HG3 GLU A 430      49.156  61.526   9.529  1.00 86.84           H
ATOM   4621  N   GLU A 431      52.429  61.779  12.003  1.00 73.67           N
ATOM   4622  CA  GLU A 431      53.837  61.906  11.652  1.00 69.35           C
ATOM   4623  C   GLU A 431      54.084  61.316  10.259  1.00 73.54           C
ATOM   4624  O   GLU A 431      53.169  60.815   9.592  1.00 71.87           O
ATOM   4625  CB  GLU A 431      54.701  61.213  12.706  1.00 64.57           C
ATOM   4626  CG  GLU A 431      56.103  61.774  12.864  1.00 68.92           C
ATOM   4627  CD  GLU A 431      57.029  60.863  13.684  1.00 64.92           C
ATOM   4628  OE1 GLU A 431      56.607  60.313  14.737  1.00 61.96           O
ATOM   4629  OE2 GLU A 431      58.190  60.692  13.263  1.00 64.12           O1-
ATOM   4630  H   GLU A 431      52.260  61.093  12.494  1.00 88.40           H
ATOM   4631  HA  GLU A 431      54.078  62.845  11.631  1.00 83.22           H
ATOM   4632  HB2 GLU A 431      54.258  61.290  13.566  1.00 77.48           H
ATOM   4633  HB3 GLU A 431      54.787  60.277  12.467  1.00 77.48           H
ATOM   4634  HG2 GLU A 431      56.498  61.887  11.985  1.00 82.70           H
ATOM   4635  HG3 GLU A 431      56.050  62.631  13.316  1.00 82.70           H
ATOM   4636  N   GLY A 432      55.342  61.362   9.815  1.00 72.03           N
ATOM   4637  CA  GLY A 432      55.723  60.785   8.538  1.00 67.29           C
ATOM   4638  C   GLY A 432      57.194  60.938   8.200  1.00 68.55           C
ATOM   4639  O   GLY A 432      57.714  62.058   8.138  1.00 79.03           O
ATOM   4640  H   GLY A 432      55.993  61.726  10.243  1.00 86.44           H
ATOM   4641  HA2 GLY A 432      55.512  59.839   8.542  1.00 80.75           H
ATOM   4642  HA3 GLY A 432      55.207  61.207   7.833  1.00 80.75           H
ATOM   4643  N   VAL A 433      57.885  59.814   7.992  1.00 69.77           N
ATOM   4644  CA  VAL A 433      59.285  59.833   7.577  1.00 63.08           C
ATOM   4645  C   VAL A 433      59.647  58.599   6.755  1.00 58.10           C
ATOM   4646  O   VAL A 433      59.581  57.470   7.256  1.00 51.56           O
ATOM   4647  CB  VAL A 433      60.215  59.917   8.791  1.00 67.55           C
ATOM   4648  CG1 VAL A 433      61.608  60.233   8.302  1.00 66.29           C
ATOM   4649  CG2 VAL A 433      59.746  60.976   9.759  1.00 71.07           C
ATOM   4650  H   VAL A 433      57.561  59.023   8.086  1.00 83.72           H
ATOM   4651  HA  VAL A 433      59.440  60.616   7.026  1.00 75.69           H
ATOM   4652  HB  VAL A 433      60.233  59.062   9.249  1.00 81.06           H
ATOM   4653 HG11 VAL A 433      62.205  60.289   9.065  1.00 79.54           H
ATOM   4654 HG12 VAL A 433      61.900  59.528   7.703  1.00 79.54           H
ATOM   4655 HG13 VAL A 433      61.592  61.082   7.832  1.00 79.54           H
ATOM   4656 HG21 VAL A 433      60.353  61.004  10.515  1.00 85.28           H
ATOM   4657 HG22 VAL A 433      59.738  61.834   9.308  1.00 85.28           H
ATOM   4658 HG23 VAL A 433      58.851  60.752  10.062  1.00 85.28           H
ATOM   4659  N   ASP A 434      60.104  58.825   5.519  1.00 58.18           N
ATOM   4660  CA  ASP A 434      60.383  57.782   4.534  1.00 48.62           C
ATOM   4661  C   ASP A 434      61.670  58.176   3.829  1.00 56.75           C
ATOM   4662  O   ASP A 434      61.755  59.280   3.282  1.00 55.44           O
ATOM   4663  CB  ASP A 434      59.230  57.660   3.526  1.00 52.40           C
ATOM   4664  CG  ASP A 434      59.208  56.334   2.803  1.00 50.77           C
ATOM   4665  OD1 ASP A 434      60.205  55.596   2.880  1.00 56.57           O
ATOM   4666  OD2 ASP A 434      58.184  56.024   2.149  1.00 58.16           O1-
ATOM   4667  H   ASP A 434      60.265  59.615   5.219  1.00 69.82           H
ATOM   4668  HA  ASP A 434      60.511  56.928   4.977  1.00 58.35           H
ATOM   4669  HB2 ASP A 434      58.389  57.757   3.998  1.00 62.88           H
ATOM   4670  HB3 ASP A 434      59.319  58.361   2.861  1.00 62.88           H
ATOM   4671  N   SER A 435      62.671  57.302   3.845  1.00 53.14           N
ATOM   4672  CA  SER A 435      64.001  57.683   3.369  1.00 48.59           C
ATOM   4673  C   SER A 435      64.761  56.429   2.941  1.00 43.27           C
ATOM   4674  O   SER A 435      64.212  55.321   2.914  1.00 39.67           O
ATOM   4675  CB  SER A 435      64.760  58.464   4.446  1.00 53.82           C
ATOM   4676  OG  SER A 435      64.984  57.650   5.586  1.00 60.18           O
ATOM   4677  H   SER A 435      62.610  56.490   4.122  1.00 63.77           H
ATOM   4678  HA  SER A 435      63.907  58.256   2.592  1.00 58.30           H
ATOM   4679  HB2 SER A 435      65.614  58.750   4.087  1.00 64.58           H
ATOM   4680  HB3 SER A 435      64.233  59.236   4.707  1.00 64.58           H
ATOM   4681  HG  SER A 435      65.401  58.085   6.172  1.00 72.22           H
ATOM   4682  N   TYR A 436      66.034  56.624   2.600  1.00 40.16           N
ATOM   4683  CA  TYR A 436      66.929  55.581   2.130  1.00 40.44           C
ATOM   4684  C   TYR A 436      68.179  55.591   2.996  1.00 39.47           C
ATOM   4685  O   TYR A 436      68.612  56.638   3.485  1.00 41.34           O
ATOM   4686  CB  TYR A 436      67.341  55.774   0.671  1.00 45.51           C
ATOM   4687  CG  TYR A 436      66.199  55.670  -0.307  1.00 41.92           C
ATOM   4688  CD1 TYR A 436      65.647  54.437  -0.619  1.00 40.77           C
ATOM   4689  CD2 TYR A 436      65.667  56.801  -0.907  1.00 51.91           C
ATOM   4690  CE1 TYR A 436      64.598  54.328  -1.503  1.00 49.24           C
ATOM   4691  CE2 TYR A 436      64.608  56.709  -1.791  1.00 53.72           C
ATOM   4692  CZ  TYR A 436      64.080  55.471  -2.090  1.00 52.67           C
ATOM   4693  OH  TYR A 436      63.025  55.371  -2.972  1.00 58.05           O
ATOM   4694  H   TYR A 436      66.415  57.394   2.636  1.00 48.19           H
ATOM   4695  HA  TYR A 436      66.498  54.717   2.218  1.00 48.53           H
ATOM   4696  HB2 TYR A 436      67.736  56.654   0.572  1.00 54.62           H
ATOM   4697  HB3 TYR A 436      67.993  55.094   0.438  1.00 54.62           H
ATOM   4698  HD1 TYR A 436      65.993  53.669  -0.224  1.00 48.93           H
ATOM   4699  HD2 TYR A 436      66.022  57.636  -0.704  1.00 62.29           H
ATOM   4700  HE1 TYR A 436      64.238  53.494  -1.702  1.00 59.09           H
ATOM   4701  HE2 TYR A 436      64.261  57.475  -2.188  1.00 64.46           H
ATOM   4702  HH  TYR A 436      62.811  56.134  -3.252  1.00 69.66           H
ATOM   4703  N   VAL A 437      68.740  54.406   3.185  1.00 33.47           N
ATOM   4704  CA  VAL A 437      69.992  54.248   3.913  1.00 33.65           C
ATOM   4705  C   VAL A 437      70.985  53.544   2.998  1.00 31.39           C
ATOM   4706  O   VAL A 437      70.589  52.667   2.217  1.00 32.02           O
ATOM   4707  CB  VAL A 437      69.786  53.459   5.215  1.00 33.80           C
ATOM   4708  CG1 VAL A 437      68.841  54.209   6.122  1.00 39.60           C
ATOM   4709  CG2 VAL A 437      69.238  52.083   4.932  1.00 32.52           C
ATOM   4710  H   VAL A 437      68.411  53.666   2.897  1.00 40.16           H
ATOM   4711  HA  VAL A 437      70.347  55.122   4.138  1.00 40.37           H
ATOM   4712  HB  VAL A 437      70.636  53.362   5.672  1.00 40.56           H
ATOM   4713 HG11 VAL A 437      68.719  53.702   6.940  1.00 47.52           H
ATOM   4714 HG12 VAL A 437      69.222  55.078   6.325  1.00 47.52           H
ATOM   4715 HG13 VAL A 437      67.989  54.319   5.670  1.00 47.52           H
ATOM   4716 HG21 VAL A 437      69.120  51.612   5.772  1.00 39.03           H
ATOM   4717 HG22 VAL A 437      68.386  52.170   4.478  1.00 39.03           H
ATOM   4718 HG23 VAL A 437      69.866  51.603   4.369  1.00 39.03           H
ATOM   4719  N   PRO A 438      72.273  53.834   3.100  1.00 36.37           N
ATOM   4720  CA  PRO A 438      73.250  53.168   2.220  1.00 36.91           C
ATOM   4721  C   PRO A 438      73.374  51.693   2.548  1.00 34.43           C
ATOM   4722  O   PRO A 438      73.417  51.303   3.713  1.00 30.52           O
ATOM   4723  CB  PRO A 438      74.554  53.921   2.508  1.00 40.08           C
ATOM   4724  CG  PRO A 438      74.378  54.421   3.931  1.00 47.80           C
ATOM   4725  CD  PRO A 438      72.910  54.803   4.007  1.00 38.14           C
ATOM   4726  HA  PRO A 438      73.006  53.279   1.287  1.00 44.30           H
ATOM   4727  HB2 PRO A 438      75.308  53.313   2.444  1.00 48.09           H
ATOM   4728  HB3 PRO A 438      74.652  54.662   1.889  1.00 48.09           H
ATOM   4729  HG2 PRO A 438      74.584  53.711   4.559  1.00 57.36           H
ATOM   4730  HG3 PRO A 438      74.946  55.194   4.082  1.00 57.36           H
ATOM   4731  HD2 PRO A 438      72.577  54.693   4.911  1.00 45.77           H
ATOM   4732  HD3 PRO A 438      72.778  55.709   3.684  1.00 45.77           H
ATOM   4733  N   TYR A 439      73.414  50.879   1.502  1.00 31.08           N
ATOM   4734  CA  TYR A 439      73.547  49.439   1.649  1.00 29.47           C
ATOM   4735  C   TYR A 439      74.883  49.104   2.285  1.00 26.93           C
ATOM   4736  O   TYR A 439      75.899  49.706   1.957  1.00 27.94           O
ATOM   4737  CB  TYR A 439      73.443  48.761   0.283  1.00 29.63           C
ATOM   4738  CG  TYR A 439      73.577  47.265   0.272  1.00 28.56           C
ATOM   4739  CD1 TYR A 439      72.657  46.473   0.933  1.00 29.13           C
ATOM   4740  CD2 TYR A 439      74.584  46.635  -0.463  1.00 29.42           C
ATOM   4741  CE1 TYR A 439      72.751  45.098   0.904  1.00 31.08           C
ATOM   4742  CE2 TYR A 439      74.674  45.242  -0.494  1.00 33.64           C
ATOM   4743  CZ  TYR A 439      73.760  44.495   0.180  1.00 32.43           C
ATOM   4744  OH  TYR A 439      73.821  43.129   0.156  1.00 40.58           O
ATOM   4745  H   TYR A 439      73.365  51.142   0.684  1.00 37.29           H
ATOM   4746  HA  TYR A 439      72.838  49.102   2.219  1.00 35.36           H
ATOM   4747  HB2 TYR A 439      72.577  48.976  -0.098  1.00 35.56           H
ATOM   4748  HB3 TYR A 439      74.142  49.117  -0.287  1.00 35.56           H
ATOM   4749  HD1 TYR A 439      71.973  46.875   1.419  1.00 34.96           H
ATOM   4750  HD2 TYR A 439      75.206  47.148  -0.927  1.00 35.31           H
ATOM   4751  HE1 TYR A 439      72.129  44.578   1.359  1.00 37.30           H
ATOM   4752  HE2 TYR A 439      75.351  44.828  -0.979  1.00 40.36           H
ATOM   4753  HH  TYR A 439      73.196  42.806   0.615  1.00 48.70           H
ATOM   4754  N   ALA A 440      74.881  48.131   3.201  1.00 30.66           N
ATOM   4755  CA  ALA A 440      76.084  47.780   3.945  1.00 32.43           C
ATOM   4756  C   ALA A 440      76.438  46.329   3.759  1.00 28.82           C
ATOM   4757  O   ALA A 440      77.463  45.888   4.276  1.00 34.17           O
ATOM   4758  CB  ALA A 440      75.931  48.090   5.453  1.00 29.93           C
ATOM   4759  H   ALA A 440      74.191  47.660   3.407  1.00 36.79           H
ATOM   4760  HA  ALA A 440      76.824  48.310   3.608  1.00 38.92           H
ATOM   4761  HB1 ALA A 440      76.749  47.844   5.910  1.00 35.92           H
ATOM   4762  HB2 ALA A 440      75.762  49.039   5.564  1.00 35.92           H
ATOM   4763  HB3 ALA A 440      75.187  47.578   5.806  1.00 35.92           H
ATOM   4764  N   GLY A 441      75.620  45.567   3.043  1.00 30.58           N
ATOM   4765  CA  GLY A 441      75.896  44.157   2.914  1.00 32.33           C
ATOM   4766  C   GLY A 441      75.240  43.326   4.005  1.00 34.57           C
ATOM   4767  O   GLY A 441      74.222  43.728   4.590  1.00 27.95           O
ATOM   4768  H   GLY A 441      74.915  45.841   2.632  1.00 36.69           H
ATOM   4769  HA2 GLY A 441      75.573  43.843   2.055  1.00 38.80           H
ATOM   4770  HA3 GLY A 441      76.854  44.011   2.952  1.00 38.80           H
ATOM   4771  N   LYS A 442      75.865  42.185   4.299  1.00 29.48           N
ATOM   4772  CA  LYS A 442      75.355  41.196   5.236  1.00 31.26           C
ATOM   4773  C   LYS A 442      75.490  41.685   6.677  1.00 26.57           C
ATOM   4774  O   LYS A 442      76.483  42.319   7.034  1.00 31.78           O
ATOM   4775  CB  LYS A 442      76.142  39.893   5.105  1.00 35.75           C
ATOM   4776  CG  LYS A 442      76.040  39.164   3.785  1.00 57.36           C
ATOM   4777  CD  LYS A 442      74.732  38.404   3.676  1.00 48.07           C
ATOM   4778  CE  LYS A 442      74.798  37.380   2.523  1.00 61.26           C
ATOM   4779  NZ  LYS A 442      73.531  36.587   2.409  1.00 64.13           N1+
ATOM   4780  H   LYS A 442      76.617  41.958   3.949  1.00 35.38           H
ATOM   4781  HA  LYS A 442      74.420  41.017   5.051  1.00 37.51           H
ATOM   4782  HB2 LYS A 442      77.081  40.090   5.251  1.00 42.89           H
ATOM   4783  HB3 LYS A 442      75.833  39.283   5.793  1.00 42.89           H
ATOM   4784  HG2 LYS A 442      76.080  39.808   3.060  1.00 68.83           H
ATOM   4785  HG3 LYS A 442      76.769  38.529   3.711  1.00 68.83           H
ATOM   4786  HD2 LYS A 442      74.567  37.925   4.503  1.00 57.68           H
ATOM   4787  HD3 LYS A 442      74.010  39.026   3.494  1.00 57.68           H
ATOM   4788  HE2 LYS A 442      74.937  37.851   1.686  1.00 73.51           H
ATOM   4789  HE3 LYS A 442      75.528  36.763   2.686  1.00 73.51           H
ATOM   4790  HZ1 LYS A 442      73.596  36.006   1.738  1.00 76.95           H
ATOM   4791  HZ2 LYS A 442      73.382  36.141   3.165  1.00 76.95           H
ATOM   4792  HZ3 LYS A 442      72.844  37.132   2.255  1.00 76.95           H
ATOM   4793  N   LEU A 443      74.509  41.328   7.511  1.00 28.53           N
ATOM   4794  CA  LEU A 443      74.530  41.703   8.927  1.00 25.02           C
ATOM   4795  C   LEU A 443      75.826  41.256   9.607  1.00 26.12           C
ATOM   4796  O   LEU A 443      76.478  42.039  10.319  1.00 25.36           O
ATOM   4797  CB  LEU A 443      73.307  41.093   9.615  1.00 25.10           C
ATOM   4798  CG  LEU A 443      73.133  41.399  11.097  1.00 24.61           C
ATOM   4799  CD1 LEU A 443      71.635  41.347  11.467  1.00 28.00           C
ATOM   4800  CD2 LEU A 443      73.904  40.364  11.926  1.00 28.05           C
ATOM   4801  H   LEU A 443      73.820  40.867   7.280  1.00 34.24           H
ATOM   4802  HA  LEU A 443      74.468  42.668   9.001  1.00 30.02           H
ATOM   4803  HB2 LEU A 443      72.512  41.414   9.161  1.00 30.12           H
ATOM   4804  HB3 LEU A 443      73.359  40.129   9.526  1.00 30.12           H
ATOM   4805  HG  LEU A 443      73.478  42.284  11.296  1.00 29.54           H
ATOM   4806 HD11 LEU A 443      71.537  41.543  12.412  1.00 33.60           H
ATOM   4807 HD12 LEU A 443      71.157  42.006  10.941  1.00 33.60           H
ATOM   4808 HD13 LEU A 443      71.294  40.459  11.276  1.00 33.60           H
ATOM   4809 HD21 LEU A 443      73.789  40.565  12.868  1.00 33.66           H
ATOM   4810 HD22 LEU A 443      73.554  39.480  11.731  1.00 33.66           H
ATOM   4811 HD23 LEU A 443      74.844  40.408  11.690  1.00 33.66           H
ATOM   4812  N   LYS A 444      76.224  40.010   9.365  1.00 22.87           N
ATOM   4813  CA  LYS A 444      77.311  39.363  10.096  1.00 28.15           C
ATOM   4814  C   LYS A 444      78.598  40.183  10.087  1.00 32.46           C
ATOM   4815  O   LYS A 444      79.183  40.426  11.141  1.00 27.22           O
ATOM   4816  CB  LYS A 444      77.567  37.965   9.519  1.00 30.13           C
ATOM   4817  CG  LYS A 444      78.718  37.215  10.218  1.00 35.85           C
ATOM   4818  CD  LYS A 444      78.912  35.805   9.624  1.00 44.50           C
ATOM   4819  CE  LYS A 444      79.995  35.056  10.362  1.00 55.03           C
ATOM   4820  NZ  LYS A 444      81.312  35.729  10.165  1.00 53.27           N1+
ATOM   4821  H   LYS A 444      75.871  39.505   8.765  1.00 27.45           H
ATOM   4822  HA  LYS A 444      77.039  39.253  11.021  1.00 33.78           H
ATOM   4823  HB2 LYS A 444      76.762  37.433   9.616  1.00 36.16           H
ATOM   4824  HB3 LYS A 444      77.795  38.050   8.579  1.00 36.16           H
ATOM   4825  HG2 LYS A 444      79.543  37.712  10.099  1.00 43.02           H
ATOM   4826  HG3 LYS A 444      78.514  37.123  11.162  1.00 43.02           H
ATOM   4827  HD2 LYS A 444      78.085  35.306   9.704  1.00 53.40           H
ATOM   4828  HD3 LYS A 444      79.173  35.881   8.693  1.00 53.40           H
ATOM   4829  HE2 LYS A 444      79.793  35.045  11.311  1.00 66.03           H
ATOM   4830  HE3 LYS A 444      80.056  34.151  10.017  1.00 66.03           H
ATOM   4831  HZ1 LYS A 444      81.948  35.285  10.601  1.00 63.92           H
ATOM   4832  HZ2 LYS A 444      81.515  35.751   9.299  1.00 63.92           H
ATOM   4833  HZ3 LYS A 444      81.276  36.563  10.475  1.00 63.92           H
ATOM   4834  N   ASP A 445      79.067  40.613   8.910  1.00 30.31           N
ATOM   4835  CA  ASP A 445      80.352  41.309   8.855  1.00 31.32           C
ATOM   4836  C   ASP A 445      80.284  42.686   9.496  1.00 30.53           C
ATOM   4837  O   ASP A 445      81.269  43.148  10.071  1.00 29.71           O
ATOM   4838  CB  ASP A 445      80.803  41.436   7.407  1.00 38.53           C
ATOM   4839  CG  ASP A 445      80.796  40.099   6.720  1.00 45.69           C
ATOM   4840  OD1 ASP A 445      81.510  39.195   7.217  1.00 38.30           O
ATOM   4841  OD2 ASP A 445      79.984  39.930   5.797  1.00 47.64           O1-
ATOM   4842  H   ASP A 445      78.672  40.516   8.152  1.00 36.37           H
ATOM   4843  HA  ASP A 445      81.015  40.787   9.332  1.00 37.58           H
ATOM   4844  HB2 ASP A 445      80.198  42.026   6.932  1.00 46.24           H
ATOM   4845  HB3 ASP A 445      81.707  41.787   7.382  1.00 46.24           H
ATOM   4846  N   ASN A 446      79.147  43.348   9.391  1.00 25.78           N
ATOM   4847  CA  ASN A 446      79.007  44.687   9.936  1.00 24.39           C
ATOM   4848  C   ASN A 446      78.954  44.671  11.468  1.00 23.55           C
ATOM   4849  O   ASN A 446      79.569  45.516  12.125  1.00 25.96           O
ATOM   4850  CB  ASN A 446      77.765  45.323   9.363  1.00 28.79           C
ATOM   4851  CG  ASN A 446      77.972  45.767   7.928  1.00 32.12           C
ATOM   4852  OD1 ASN A 446      78.500  46.845   7.675  1.00 33.98           O
ATOM   4853  ND2 ASN A 446      77.572  44.936   6.998  1.00 27.79           N
ATOM   4854  H   ASN A 446      78.439  43.045   9.009  1.00 30.93           H
ATOM   4855  HA  ASN A 446      79.771  45.220   9.668  1.00 29.27           H
ATOM   4856  HB2 ASN A 446      77.040  44.679   9.379  1.00 34.54           H
ATOM   4857  HB3 ASN A 446      77.533  46.103   9.891  1.00 34.54           H
ATOM   4858 HD21 ASN A 446      77.667  45.141   6.168  1.00 33.35           H
ATOM   4859 HD22 ASN A 446      77.214  44.185   7.217  1.00 33.35           H
ATOM   4860  N   VAL A 447      78.217  43.724  12.034  1.00 22.89           N
ATOM   4861  CA  VAL A 447      78.121  43.575  13.487  1.00 25.86           C
ATOM   4862  C   VAL A 447      79.469  43.173  14.072  1.00 26.02           C
ATOM   4863  O   VAL A 447      79.920  43.728  15.079  1.00 27.97           O
ATOM   4864  CB  VAL A 447      77.018  42.554  13.799  1.00 24.03           C
ATOM   4865  CG1 VAL A 447      77.081  42.058  15.241  1.00 25.09           C
ATOM   4866  CG2 VAL A 447      75.690  43.197  13.525  1.00 23.07           C
ATOM   4867  H   VAL A 447      77.756  43.145  11.595  1.00 27.47           H
ATOM   4868  HA  VAL A 447      77.864  44.425  13.877  1.00 31.04           H
ATOM   4869  HB  VAL A 447      77.113  41.790  13.210  1.00 28.84           H
ATOM   4870 HG11 VAL A 447      76.367  41.418  15.386  1.00 30.11           H
ATOM   4871 HG12 VAL A 447      77.941  41.635  15.392  1.00 30.11           H
ATOM   4872 HG13 VAL A 447      76.975  42.814  15.840  1.00 30.11           H
ATOM   4873 HG21 VAL A 447      74.985  42.560  13.719  1.00 27.69           H
ATOM   4874 HG22 VAL A 447      75.596  43.979  14.091  1.00 27.69           H
ATOM   4875 HG23 VAL A 447      75.653  43.458  12.591  1.00 27.69           H
ATOM   4876  N   GLU A 448      80.167  42.251  13.414  1.00 26.15           N
ATOM   4877  CA  GLU A 448      81.502  41.875  13.882  1.00 29.99           C
ATOM   4878  C   GLU A 448      82.444  43.079  13.929  1.00 30.35           C
ATOM   4879  O   GLU A 448      83.163  43.273  14.925  1.00 27.01           O
ATOM   4880  CB  GLU A 448      82.044  40.761  12.992  1.00 33.54           C
ATOM   4881  CG  GLU A 448      83.458  40.310  13.313  1.00 42.18           C
ATOM   4882  CD  GLU A 448      83.884  39.155  12.391  1.00 50.07           C
ATOM   4883  OE1 GLU A 448      83.697  39.271  11.159  1.00 55.29           O
ATOM   4884  OE2 GLU A 448      84.363  38.124  12.904  1.00 61.88           O1-
ATOM   4885  H   GLU A 448      79.899  41.835  12.710  1.00 31.38           H
ATOM   4886  HA  GLU A 448      81.428  41.523  14.783  1.00 35.99           H
ATOM   4887  HB2 GLU A 448      81.465  39.988  13.078  1.00 40.24           H
ATOM   4888  HB3 GLU A 448      82.038  41.070  12.072  1.00 40.24           H
ATOM   4889  HG2 GLU A 448      84.071  41.050  13.180  1.00 50.62           H
ATOM   4890  HG3 GLU A 448      83.497  39.999  14.231  1.00 50.62           H
ATOM   4891  N   ALA A 449      82.430  43.930  12.892  1.00 24.84           N
ATOM   4892  CA  ALA A 449      83.293  45.110  12.887  1.00 28.60           C
ATOM   4893  C   ALA A 449      82.883  46.116  13.969  1.00 27.32           C
ATOM   4894  O   ALA A 449      83.732  46.644  14.710  1.00 26.10           O
ATOM   4895  CB  ALA A 449      83.271  45.766  11.503  1.00 31.84           C
ATOM   4896  H   ALA A 449      81.937  43.845  12.193  1.00 29.81           H
ATOM   4897  HA  ALA A 449      84.204  44.832  13.070  1.00 34.32           H
ATOM   4898  HB1 ALA A 449      83.847  46.546  11.514  1.00 38.21           H
ATOM   4899  HB2 ALA A 449      83.590  45.127  10.846  1.00 38.21           H
ATOM   4900  HB3 ALA A 449      82.361  46.029  11.293  1.00 38.21           H
ATOM   4901  N   SER A 450      81.587  46.382  14.092  1.00 23.76           N
[truncated: 92,856 more chars]
