# Supplementary material for: High-throughput quantum-mechanics/molecular-mechanics (ONIOM) macromolecular crystallographic refinement with PHENIX/DivCon: the impact of mixed Hamiltonian methods on ligand and protein structure
Source: Acta Crystallogr D Struct Biol. 2018 Oct 29;74(Pt 11):1063–77. doi: 10.1107/S2059798318012913 (PMC6213575; doi:10.1107/S2059798318012913)
Supplement: Supplementary file 4 [file d-74-01063-sup4.gz › results_PHENIX/1MMV-H_refine_001.pdb]

REMARK Date 2017-01-10 Time 17:52:35 EST -0500 (1484088755.78 s)
REMARK PHENIX refinement
REMARK 
REMARK ****************** INPUT FILES AND LABELS ******************************
REMARK Reflections:
REMARK   file name      : 1MMV.sf
REMARK   labels         : ['r1mmvsf,wavelength_id=1,_refln.F_meas_au,_refln.F_meas_sigma_au']
REMARK R-free flags:
REMARK   file name      : 1MMV.sf
REMARK   label          : r1mmvsf,wavelength_id=1,_refln.status
REMARK   test_flag_value: 0
REMARK Model file name(s): 
REMARK   /scratch/oleg/2711068.gondor.quantumbioinc.com/1MMV-H.pdb
REMARK 
REMARK ******************** REFINEMENT SUMMARY: QUICK FACTS *******************
REMARK Start: r_work = 0.2141 r_free = 0.2461 bonds = 0.013 angles = 1.589
REMARK Final: r_work = 0.1898 r_free = 0.2401 bonds = 0.014 angles = 1.337
REMARK ************************************************************************
REMARK 
REMARK ****************** REFINEMENT STATISTICS STEP BY STEP ******************
REMARK leading digit, like 1_, means number of macro-cycle                     
REMARK 0    : statistics at the very beginning when nothing is done yet        
REMARK 1_bss: bulk solvent correction and/or (anisotropic) scaling             
REMARK 1_xyz: refinement of coordinates                                        
REMARK 1_adp: refinement of ADPs (Atomic Displacement Parameters)              
REMARK 1_occ: refinement of occupancies                                        
REMARK ------------------------------------------------------------------------
REMARK  stage       r-work r-free bonds angles b_min b_max b_ave n_water shift
REMARK       0    : 0.3586 0.3819 0.013  1.59  14.7  93.9  38.8 1347      0.000
REMARK       1_bss: 0.2141 0.2461 0.013  1.59  14.7  93.9  38.8 1347      0.000
REMARK 1_settarget: 0.2141 0.2461 0.013  1.59  14.7  93.9  38.8 1347      0.000
REMARK       1_nqh: 0.2142 0.2460 0.013  1.59  14.7  93.9  38.8 1347      0.003
REMARK    1_weight: 0.2142 0.2460 0.013  1.59  14.7  93.9  38.8 1347      0.003
REMARK    1_checkH: 0.2145 0.2456 0.013  1.59  14.7  93.9  38.8 1347      0.420
REMARK    1_xyzrec: 0.2045 0.2469 0.014  1.28  14.7  93.9  38.8 1347      0.487
REMARK    1_checkH: 0.2046 0.2469 0.014  1.28  14.7  93.9  38.8 1347      0.487
REMARK   1_regHxyz: 0.2049 0.2468 0.014  1.28  14.7  93.9  38.8 1347      0.495
REMARK       1_adp: 0.1970 0.2468 0.014  1.28  16.8  92.8  38.9 1347      0.495
REMARK   1_regHadp: 0.1965 0.2465 0.014  1.28  16.8  92.8  38.9 1347      0.495
REMARK       2_bss: 0.1964 0.2469 0.014  1.28  16.3  92.2  38.4 1347      0.495
REMARK 2_settarget: 0.1964 0.2469 0.014  1.28  16.3  92.2  38.4 1347      0.495
REMARK 2_updatecdl: 0.1964 0.2469 0.014  1.29  16.3  92.2  38.4 1347      0.495
REMARK       2_nqh: 0.1964 0.2470 0.014  1.29  16.3  92.2  38.4 1347      0.495
REMARK    2_weight: 0.1964 0.2470 0.014  1.29  16.3  92.2  38.4 1347      0.495
REMARK    2_checkH: 0.1964 0.2469 0.014  1.29  16.3  92.2  38.4 1347      0.494
REMARK    2_xyzrec: 0.1943 0.2429 0.013  1.28  16.3  92.2  38.4 1347      0.509
REMARK    2_checkH: 0.1943 0.2430 0.013  1.28  16.3  92.2  38.4 1347      0.510
REMARK   2_regHxyz: 0.1946 0.2429 0.013  1.28  16.3  92.2  38.4 1347      0.511
REMARK       2_adp: 0.1934 0.2413 0.013  1.28  14.8  93.7  38.1 1347      0.511
REMARK   2_regHadp: 0.1937 0.2413 0.013  1.28  14.8  93.7  38.1 1347      0.511
REMARK       3_bss: 0.1933 0.2410 0.013  1.28  14.8  93.7  38.1 1347      0.511
REMARK 3_settarget: 0.1933 0.2410 0.013  1.28  14.8  93.7  38.1 1347      0.511
REMARK 3_updatecdl: 0.1933 0.2410 0.013  1.29  14.8  93.7  38.1 1347      0.511
REMARK       3_nqh: 0.1933 0.2411 0.013  1.29  14.8  93.7  38.1 1347      0.512
REMARK    3_weight: 0.1933 0.2411 0.013  1.29  14.8  93.7  38.1 1347      0.512
REMARK    3_checkH: 0.1933 0.2412 0.013  1.29  14.8  93.7  38.1 1347      0.512
REMARK    3_xyzrec: 0.1895 0.2404 0.014  1.34  14.8  93.7  38.1 1347      0.527
REMARK    3_checkH: 0.1895 0.2404 0.014  1.34  14.8  93.7  38.1 1347      0.527
REMARK   3_regHxyz: 0.1899 0.2403 0.014  1.34  14.8  93.7  38.1 1347      0.528
REMARK       3_adp: 0.1899 0.2403 0.014  1.34  14.8  93.7  38.1 1347      0.528
REMARK   3_regHadp: 0.1899 0.2403 0.014  1.34  14.8  93.7  38.1 1347      0.528
REMARK         end: 0.1898 0.2401 0.014  1.34  14.8  93.7  38.1 1347      0.528
REMARK ------------------------------------------------------------------------
REMARK MODEL CONTENT.
REMARK  ELEMENT        ATOM RECORD COUNT   OCCUPANCY SUM
REMARK        C                     4362         4362.00
REMARK        H                     7522         7522.00
REMARK        O                     1578         1578.00
REMARK        N                     1164         1164.00
REMARK        S                       42           42.00
REMARK       Fe                        2            2.00
REMARK     Zn2+                        1            1.00
REMARK      O1-                      106          106.00
REMARK    TOTAL                    14777        14777.00
REMARK -----------------------------------------------------------------------
REMARK r_free_flags.md5.hexdigest 761ca3a43fcde97d061e67de54f8984a
REMARK 
REMARK IF THIS FILE IS FOR PDB DEPOSITION: REMOVE ALL FROM THIS LINE UP.
REMARK   3
REMARK   3 REFINEMENT.
REMARK   3   PROGRAM     : PHENIX (1.11.1_2575: ???)
REMARK   3   AUTHORS     : Adams,Afonine,Bunkoczi,Burnley,Chen,Dar,Davis,
REMARK   3               : Draizen,Echols,Gildea,Gros,Grosse-Kunstleve,Headd,
REMARK   3               : Hintze,Hung,Ioerger,Liebschner,McCoy,McKee,Moriarty,
REMARK   3               : Oeffner,Poon,Read,Richardson,Richardson,Sacchettini,
REMARK   3               : Sauter,Sobolev,Storoni,Terwilliger,Williams,Zwart
REMARK   3
REMARK   3  REFINEMENT TARGET : ML
REMARK   3  
REMARK   3  DATA USED IN REFINEMENT.
REMARK   3   RESOLUTION RANGE HIGH (ANGSTROMS) : 2.000   
REMARK   3   RESOLUTION RANGE LOW  (ANGSTROMS) : 30.912  
REMARK   3   MIN(FOBS/SIGMA_FOBS)              : 1.34  
REMARK   3   COMPLETENESS FOR RANGE        (%) : 96.85 
REMARK   3   NUMBER OF REFLECTIONS             : 62481     
REMARK   3   NUMBER OF REFLECTIONS (NON-ANOMALOUS) : 62481     
REMARK   3  
REMARK   3  FIT TO DATA USED IN REFINEMENT.
REMARK   3   R VALUE     (WORKING + TEST SET) : 0.1924
REMARK   3   R VALUE            (WORKING SET) : 0.1898
REMARK   3   FREE R VALUE                     : 0.2401
REMARK   3   FREE R VALUE TEST SET SIZE   (%) : 5.00  
REMARK   3   FREE R VALUE TEST SET COUNT      : 3121      
REMARK   3  
REMARK   3  FIT TO DATA USED IN REFINEMENT (IN BINS).
REMARK   3   BIN  RESOLUTION RANGE  COMPL.    NWORK NFREE   RWORK  RFREE  CCWORK CCFREE
REMARK   3     1 30.9156 -  5.5941    0.94     2821   155  0.1816 0.2188   0.919  0.892
REMARK   3     2  5.5941 -  4.4444    0.98     2784   168  0.1432 0.1744   0.951  0.924
REMARK   3     3  4.4444 -  3.8838    0.98     2806   139  0.1496 0.1846   0.939  0.904
REMARK   3     4  3.8838 -  3.5293    0.98     2757   165  0.1601 0.2351   0.932  0.828
REMARK   3     5  3.5293 -  3.2766    0.99     2759   140  0.1801 0.1984   0.922  0.894
REMARK   3     6  3.2766 -  3.0836    0.99     2774   140  0.1934 0.2652   0.913  0.836
REMARK   3     7  3.0836 -  2.9293    0.99     2734   158  0.1988 0.2197   0.911  0.866
REMARK   3     8  2.9293 -  2.8019    0.98     2738   140  0.1987 0.2540   0.919  0.866
REMARK   3     9  2.8019 -  2.6941    0.98     2705   138  0.2040 0.2850   0.913  0.803
REMARK   3    10  2.6941 -  2.6012    0.98     2739   132  0.2055 0.2775   0.909  0.821
REMARK   3    11  2.6012 -  2.5199    0.98     2721   150  0.2054 0.2617   0.908  0.863
REMARK   3    12  2.5199 -  2.4479    0.97     2661   136  0.2086 0.2862   0.906  0.789
REMARK   3    13  2.4479 -  2.3835    0.97     2724   129  0.2169 0.3024   0.898  0.804
REMARK   3    14  2.3835 -  2.3253    0.97     2642   141  0.2070 0.2636   0.905  0.880
REMARK   3    15  2.3253 -  2.2725    0.96     2664   145  0.2197 0.2845   0.895  0.830
REMARK   3    16  2.2725 -  2.2241    0.96     2620   161  0.2270 0.2851   0.884  0.814
REMARK   3    17  2.2241 -  2.1797    0.96     2650   139  0.2345 0.3675   0.885  0.622
REMARK   3    18  2.1797 -  2.1385    0.95     2607   129  0.2484 0.3238   0.872  0.800
REMARK   3    19  2.1385 -  2.1004    0.95     2668   113  0.2472 0.3180   0.868  0.774
REMARK   3    20  2.1004 -  2.0648    0.96     2618   127  0.2618 0.3379   0.844  0.693
REMARK   3    21  2.0648 -  2.0315    0.94     2582   151  0.2716 0.3527   0.848  0.763
REMARK   3    22  2.0315 -  2.0002    0.94     2586   125  0.2759 0.3175   0.837  0.759
REMARK   3  
REMARK   3  BULK SOLVENT MODELLING.
REMARK   3   METHOD USED        : FLAT BULK SOLVENT MODEL
REMARK   3   SOLVENT RADIUS     : 1.11    
REMARK   3   SHRINKAGE RADIUS   : 0.90    
REMARK   3   GRID STEP FACTOR   : 4.00    
REMARK   3  
REMARK   3  ERROR ESTIMATES.
REMARK   3   COORDINATE ERROR (MAXIMUM-LIKELIHOOD BASED)     : 0.26    
REMARK   3   PHASE ERROR (DEGREES, MAXIMUM-LIKELIHOOD BASED) : 26.87   
REMARK   3  
REMARK   3  STRUCTURE FACTORS CALCULATION ALGORITHM : FFT
REMARK   3  
REMARK   3  RESTRAINTS LIBRARY
REMARK   3    GEOSTD + MON.LIB. + CDL v1.2
REMARK   3  
REMARK   3  DEVIATIONS FROM IDEAL VALUES.
REMARK   3                 RMSD     MAX  COUNT
REMARK   3   BOND      :  0.014   0.157   7003
REMARK   3   ANGLE     :  1.337  28.122   9523
REMARK   3   CHIRALITY :  0.117   2.297    990
REMARK   3   PLANARITY :  0.009   0.056   1208
REMARK   3   DIHEDRAL  : 13.678 179.864   4100
REMARK   3   MIN NONBONDED DISTANCE : 1.856 
REMARK   3  
REMARK   3  MOLPROBITY STATISTICS.
REMARK   3   ALL-ATOM CLASHSCORE : 4.86
REMARK   3   RAMACHANDRAN PLOT:
REMARK   3     OUTLIERS : 0.12  %
REMARK   3     ALLOWED  : 3.71  %
REMARK   3     FAVORED  : 96.16 %
REMARK   3   ROTAMER OUTLIERS : 1.92 %
REMARK   3   CBETA DEVIATIONS : 0
REMARK   3   PEPTIDE PLANE:
REMARK   3     CIS-PROLINE     : 2
REMARK   3     CIS-GENERAL     : 0
REMARK   3     TWISTED PROLINE : 0
REMARK   3     TWISTED GENERAL : 0
REMARK   3  
REMARK   3  ATOMIC DISPLACEMENT PARAMETERS.
REMARK   3   WILSON B : 28.52
REMARK   3   RMS(B_ISO_OR_EQUIVALENT_BONDED) : 4.36
REMARK   3   ATOMS          NUMBER OF ATOMS
REMARK   3                    ISO.  ANISO. 
REMARK   3    ALL         :  14777       0
REMARK   3    ALL (NO H)  :   7255       0
REMARK   3    SOLVENT     :    449       0
REMARK   3    NON-SOLVENT :   6806       0
REMARK   3    HYDROGENS   :   7522       0
REMARK   3
HELIX    1   1 LEU A  316  LYS A  319  5               Generated by MOE    4
HELIX    2   2 LYS A  351  SER A  368  1               Generated by MOE   18
HELIX    3   3 LYS A  375  THR A  391  1               Generated by MOE   17
HELIX    4   4 ASP A  398  ARG A  410  1               Generated by MOE   13
HELIX    5   5 ARG A  418  GLN A  420  5               Generated by MOE    3
HELIX    6   6 ALA A  435  THR A  450  1               Generated by MOE   16
HELIX    7   7 ASN A  451  GLY A  453  5               Generated by MOE    3
HELIX    8   8 PRO A  496  ASN A  498  5               Generated by MOE    3
HELIX    9   9 VAL A  499  ILE A  506  1               Generated by MOE    8
HELIX   10  10 PRO A  538  LEU A  540  5               Generated by MOE    3
HELIX   11  11 PHE A  554  LEU A  557  5               Generated by MOE    4
HELIX   12  12 GLY A  590  GLY A  594  1               Generated by MOE    5
HELIX   13  13 ARG A  596  CYS A  599  1               Generated by MOE    4
HELIX   14  14 LEU A  607  MET A  614  1               Generated by MOE    8
HELIX   15  15 THR A  621  SER A  623  5               Generated by MOE    3
HELIX   16  16 TRP A  625  SER A  643  1               Generated by MOE   19
HELIX   17  17 HIS A  651  ARG A  669  1               Generated by MOE   19
HELIX   18  18 TRP A  676  ILE A  679  1               Generated by MOE    4
HELIX   19  19 GLY A  685  ILE A  687  5               Generated by MOE    3
HELIX   20  20 PRO A  689  HIS A  692  5               Generated by MOE    4
HELIX   21  21 PRO A  710  ASN A  712  5               Generated by MOE    3
HELIX   22  22 LEU B  316  LYS B  319  5               Generated by MOE    4
HELIX   23  23 LYS B  351  SER B  368  1               Generated by MOE   18
HELIX   24  24 LYS B  375  THR B  391  1               Generated by MOE   17
HELIX   25  25 ASP B  398  ARG B  410  1               Generated by MOE   13
HELIX   26  26 ARG B  418  GLN B  420  5               Generated by MOE    3
HELIX   27  27 ALA B  435  THR B  450  1               Generated by MOE   16
HELIX   28  28 ASN B  451  GLY B  453  5               Generated by MOE    3
HELIX   29  29 PRO B  496  ASN B  498  5               Generated by MOE    3
HELIX   30  30 VAL B  499  GLN B  507  1               Generated by MOE    9
HELIX   31  31 PRO B  538  LEU B  540  5               Generated by MOE    3
HELIX   32  32 LYS B  555  LEU B  557  5               Generated by MOE    3
HELIX   33  33 GLY B  590  GLY B  594  1               Generated by MOE    5
HELIX   34  34 ARG B  596  CYS B  599  1               Generated by MOE    4
HELIX   35  35 LEU B  607  MET B  614  1               Generated by MOE    8
HELIX   36  36 THR B  621  SER B  623  5               Generated by MOE    3
HELIX   37  37 TRP B  625  SER B  643  1               Generated by MOE   19
HELIX   38  38 HIS B  651  ARG B  669  1               Generated by MOE   19
HELIX   39  39 TRP B  676  ILE B  679  1               Generated by MOE    4
HELIX   40  40 GLY B  685  ILE B  687  5               Generated by MOE    3
HELIX   41  41 PRO B  689  HIS B  692  5               Generated by MOE    4
HELIX   42  42 PRO B  710  ASN B  712  5               Generated by MOE    3
SHEET    1       LEU A 301  LYS A 304                  Generated by MOE
SHEET    2       VAL A 311  ASP A 314                  Generated by MOE
SHEET    3       GLN A 425  ASP A 428                  Generated by MOE
SHEET    4       ALA A 458  ILE A 461                  Generated by MOE
SHEET    5       ARG A 473  VAL A 474                  Generated by MOE
SHEET    6       GLY A 484  LYS A 486                  Generated by MOE
SHEET    7       THR A 492  GLY A 494                  Generated by MOE
SHEET    8       LEU A 522  GLN A 525                  Generated by MOE
SHEET    9       GLU A 532  PHE A 534                  Generated by MOE
SHEET   10       GLU A 543  PRO A 545                  Generated by MOE
SHEET   11       LYS A 560  TYR A 562                  Generated by MOE
SHEET   12       ALA A 566  VAL A 567                  Generated by MOE
SHEET   13       LEU A 571  ILE A 574                  Generated by MOE
SHEET   14       LEU A 577  PHE A 579                  Generated by MOE
SHEET   15       PHE A 584  SER A 585                  Generated by MOE
SHEET   16       SER A 703  GLU A 705                  Generated by MOE
SHEET   17       LEU B 301  LYS B 304                  Generated by MOE
SHEET   18       VAL B 311  ASP B 314                  Generated by MOE
SHEET   19       GLN B 425  ASP B 428                  Generated by MOE
SHEET   20       ALA B 458  ILE B 461                  Generated by MOE
SHEET   21       ARG B 473  VAL B 474                  Generated by MOE
SHEET   22       GLY B 484  LYS B 486                  Generated by MOE
SHEET   23       THR B 492  GLY B 494                  Generated by MOE
SHEET   24       LEU B 522  GLN B 525                  Generated by MOE
SHEET   25       GLU B 532  PHE B 534                  Generated by MOE
SHEET   26       GLU B 543  PRO B 545                  Generated by MOE
SHEET   27       LYS B 560  TYR B 562                  Generated by MOE
SHEET   28       ALA B 566  VAL B 567                  Generated by MOE
SHEET   29       LEU B 571  ILE B 574                  Generated by MOE
SHEET   30       LEU B 577  PHE B 579                  Generated by MOE
SHEET   31       PHE B 584  SER B 585                  Generated by MOE
SHEET   32       TYR B 588  MET B 589                  Generated by MOE
SHEET   33       ILE B 648  VAL B 649                  Generated by MOE
SHEET   34       SER B 703  GLU B 705                  Generated by MOE
CRYST1   51.590  110.360  164.860  90.00  90.00  90.00 P 21 21 21
SCALE1      0.019384  0.000000  0.000000        0.00000
SCALE2      0.000000  0.009061  0.000000        0.00000
SCALE3      0.000000  0.000000  0.006066        0.00000
ATOM      1  N   ARG A 299      20.314  28.472  39.922  1.00 78.11           N
ATOM      2  CA  ARG A 299      21.145  27.879  40.972  1.00 79.84           C
ATOM      3  C   ARG A 299      21.941  26.711  40.383  1.00 76.14           C
ATOM      4  O   ARG A 299      21.651  26.247  39.284  1.00 74.01           O
ATOM      5  CB  ARG A 299      20.290  27.432  42.179  1.00 76.81           C
ATOM      6  CG  ARG A 299      21.083  26.819  43.326  1.00 80.40           C
ATOM      7  CD  ARG A 299      20.480  27.146  44.704  1.00 84.19           C
ATOM      8  NE  ARG A 299      20.388  28.592  44.949  1.00 90.19           N
ATOM      9  CZ  ARG A 299      20.252  29.162  46.149  1.00 90.16           C
ATOM     10  NH1 ARG A 299      20.191  28.414  47.245  1.00 88.43           N
ATOM     11  NH2 ARG A 299      20.180  30.489  46.256  1.00 87.13           N1+
ATOM     12  H1  ARG A 299      19.907  29.276  40.252  1.00 93.73           H
ATOM     13  H2  ARG A 299      19.630  27.849  39.665  1.00 93.73           H
ATOM     14  HA  ARG A 299      21.778  28.544  41.285  1.00 95.81           H
ATOM     15  HB2 ARG A 299      19.650  26.769  41.876  1.00 92.17           H
ATOM     16  HB3 ARG A 299      19.819  28.205  42.527  1.00 92.17           H
ATOM     17  HG2 ARG A 299      21.989  27.164  43.306  1.00 96.48           H
ATOM     18  HG3 ARG A 299      21.092  25.854  43.224  1.00 96.48           H
ATOM     19  HD2 ARG A 299      21.040  26.759  45.395  1.00101.03           H
ATOM     20  HD3 ARG A 299      19.585  26.775  44.754  1.00101.03           H
ATOM     21  HE  ARG A 299      20.425  29.113  44.265  1.00108.23           H
ATOM     22 HH11 ARG A 299      20.104  28.786  48.015  1.00106.12           H
ATOM     23 HH12 ARG A 299      20.237  27.557  47.184  1.00106.12           H
ATOM     24 HH21 ARG A 299      20.219  30.980  45.550  1.00104.56           H
ATOM     25 HH22 ARG A 299      20.093  30.855  47.029  1.00104.56           H
ATOM     26  N   PHE A 300      22.977  26.276  41.095  1.00 77.93           N
ATOM     27  CA  PHE A 300      23.796  25.138  40.694  1.00 75.10           C
ATOM     28  C   PHE A 300      23.455  23.984  41.627  1.00 68.13           C
ATOM     29  O   PHE A 300      23.576  24.107  42.849  1.00 71.26           O
ATOM     30  CB  PHE A 300      25.285  25.484  40.733  1.00 74.47           C
ATOM     31  CG  PHE A 300      25.635  26.696  39.909  1.00 78.03           C
ATOM     32  CD1 PHE A 300      25.262  27.970  40.316  1.00 79.56           C
ATOM     33  CD2 PHE A 300      26.326  26.567  38.730  1.00 77.75           C
ATOM     34  CE1 PHE A 300      25.575  29.084  39.558  1.00 77.86           C
ATOM     35  CE2 PHE A 300      26.636  27.682  37.962  1.00 80.96           C
ATOM     36  CZ  PHE A 300      26.260  28.942  38.385  1.00 78.30           C
ATOM     37  H   PHE A 300      23.232  26.635  41.834  1.00 93.51           H
ATOM     38  HA  PHE A 300      23.566  24.878  39.789  1.00 90.12           H
ATOM     39  HB2 PHE A 300      25.543  25.663  41.651  1.00 89.36           H
ATOM     40  HB3 PHE A 300      25.792  24.732  40.389  1.00 89.36           H
ATOM     41  HD1 PHE A 300      24.793  28.077  41.112  1.00 95.47           H
ATOM     42  HD2 PHE A 300      26.581  25.722  38.437  1.00 93.30           H
ATOM     43  HE1 PHE A 300      25.318  29.930  39.846  1.00 93.43           H
ATOM     44  HE2 PHE A 300      27.107  27.581  37.166  1.00 97.16           H
ATOM     45  HZ  PHE A 300      26.473  29.690  37.875  1.00 93.96           H
ATOM     46  N   LEU A 301      22.964  22.901  41.052  1.00 64.00           N
ATOM     47  CA  LEU A 301      22.485  21.766  41.816  1.00 54.83           C
ATOM     48  C   LEU A 301      23.524  20.670  41.780  1.00 52.04           C
ATOM     49  O   LEU A 301      24.283  20.543  40.820  1.00 51.69           O
ATOM     50  CB  LEU A 301      21.170  21.266  41.246  1.00 47.79           C
ATOM     51  CG  LEU A 301      20.053  22.282  41.403  1.00 55.51           C
ATOM     52  CD1 LEU A 301      18.873  21.918  40.549  1.00 54.63           C
ATOM     53  CD2 LEU A 301      19.639  22.372  42.869  1.00 56.54           C
ATOM     54  H   LEU A 301      22.896  22.797  40.201  1.00 76.81           H
ATOM     55  HA  LEU A 301      22.344  22.029  42.738  1.00 65.80           H
ATOM     56  HB2 LEU A 301      21.282  21.085  40.300  1.00 57.34           H
ATOM     57  HB3 LEU A 301      20.909  20.456  41.712  1.00 57.34           H
ATOM     58  HG  LEU A 301      20.372  23.154  41.124  1.00 66.61           H
ATOM     59 HD11 LEU A 301      18.178  22.584  40.671  1.00 65.56           H
ATOM     60 HD12 LEU A 301      19.151  21.895  39.620  1.00 65.56           H
ATOM     61 HD13 LEU A 301      18.546  21.045  40.819  1.00 65.56           H
ATOM     62 HD21 LEU A 301      18.926  23.023  42.956  1.00 67.84           H
ATOM     63 HD22 LEU A 301      19.330  21.501  43.163  1.00 67.84           H
ATOM     64 HD23 LEU A 301      20.405  22.647  43.397  1.00 67.84           H
ATOM     65  N   LYS A 302      23.566  19.884  42.837  1.00 51.41           N
ATOM     66  CA  LYS A 302      24.508  18.782  42.904  1.00 53.76           C
ATOM     67  C   LYS A 302      23.776  17.445  42.970  1.00 46.71           C
ATOM     68  O   LYS A 302      22.649  17.344  43.469  1.00 41.50           O
ATOM     69  CB  LYS A 302      25.442  18.934  44.112  1.00 60.07           C
ATOM     70  CG  LYS A 302      26.350  20.152  44.025  1.00 56.19           C
ATOM     71  CD  LYS A 302      27.294  20.198  45.194  1.00 61.64           C
ATOM     72  CE  LYS A 302      28.185  21.430  45.152  1.00 61.26           C
ATOM     73  NZ  LYS A 302      29.020  21.439  43.918  1.00 65.35           N1+
ATOM     74  H   LYS A 302      23.063  19.966  43.530  1.00 61.69           H
ATOM     75  HA  LYS A 302      25.053  18.784  42.102  1.00 64.51           H
ATOM     76  HB2 LYS A 302      24.905  19.020  44.915  1.00 72.08           H
ATOM     77  HB3 LYS A 302      26.006  18.147  44.174  1.00 72.08           H
ATOM     78  HG2 LYS A 302      26.873  20.107  43.209  1.00 67.43           H
ATOM     79  HG3 LYS A 302      25.810  20.958  44.035  1.00 67.43           H
ATOM     80  HD2 LYS A 302      26.782  20.222  46.017  1.00 73.97           H
ATOM     81  HD3 LYS A 302      27.863  19.412  45.176  1.00 73.97           H
ATOM     82  HE2 LYS A 302      27.632  22.228  45.154  1.00 73.52           H
ATOM     83  HE3 LYS A 302      28.776  21.427  45.922  1.00 73.52           H
ATOM     84  HZ1 LYS A 302      29.536  22.164  43.905  1.00 78.42           H
ATOM     85  HZ2 LYS A 302      29.538  20.715  43.896  1.00 78.42           H
ATOM     86  HZ3 LYS A 302      28.498  21.443  43.198  1.00 78.42           H
ATOM     87  N   VAL A 303      24.450  16.418  42.482  1.00 39.43           N
ATOM     88  CA  VAL A 303      23.918  15.069  42.441  1.00 42.48           C
ATOM     89  C   VAL A 303      24.968  14.111  42.988  1.00 38.99           C
ATOM     90  O   VAL A 303      26.133  14.172  42.596  1.00 38.57           O
ATOM     91  CB  VAL A 303      23.515  14.712  40.992  1.00 45.42           C
ATOM     92  CG1 VAL A 303      23.550  13.279  40.759  1.00 51.09           C
ATOM     93  CG2 VAL A 303      22.118  15.206  40.713  1.00 40.45           C
ATOM     94  H   VAL A 303      25.245  16.481  42.158  1.00 47.32           H
ATOM     95  HA  VAL A 303      23.129  15.014  43.002  1.00 50.97           H
ATOM     96  HB  VAL A 303      24.124  15.141  40.370  1.00 54.51           H
ATOM     97 HG11 VAL A 303      23.291  13.103  39.841  1.00 61.30           H
ATOM     98 HG12 VAL A 303      24.450  12.956  40.918  1.00 61.30           H
ATOM     99 HG13 VAL A 303      22.930  12.846  41.367  1.00 61.30           H
ATOM    100 HG21 VAL A 303      21.878  14.976  39.802  1.00 48.54           H
ATOM    101 HG22 VAL A 303      21.504  14.783  41.334  1.00 48.54           H
ATOM    102 HG23 VAL A 303      22.095  16.169  40.829  1.00 48.54           H
ATOM    103  N   LYS A 304      24.557  13.215  43.881  1.00 41.22           N
ATOM    104  CA  LYS A 304      25.470  12.271  44.510  1.00 37.09           C
ATOM    105  C   LYS A 304      25.124  10.819  44.181  1.00 37.23           C
ATOM    106  O   LYS A 304      23.951  10.446  44.140  1.00 36.87           O
ATOM    107  CB  LYS A 304      25.438  12.473  46.022  1.00 39.52           C
ATOM    108  CG  LYS A 304      26.196  11.445  46.819  1.00 43.74           C
ATOM    109  CD  LYS A 304      26.129  11.830  48.300  1.00 46.96           C
ATOM    110  CE  LYS A 304      26.963  10.921  49.175  1.00 50.95           C
ATOM    111  NZ  LYS A 304      26.658  11.156  50.597  1.00 51.06           N1+
ATOM    112  H   LYS A 304      23.742  13.135  44.142  1.00 49.47           H
ATOM    113  HA  LYS A 304      26.373  12.445  44.199  1.00 44.51           H
ATOM    114  HB2 LYS A 304      25.821  13.341  46.225  1.00 47.42           H
ATOM    115  HB3 LYS A 304      24.514  12.448  46.317  1.00 47.42           H
ATOM    116  HG2 LYS A 304      25.788  10.573  46.703  1.00 52.49           H
ATOM    117  HG3 LYS A 304      27.125  11.432  46.540  1.00 52.49           H
ATOM    118  HD2 LYS A 304      26.460  12.736  48.406  1.00 56.35           H
ATOM    119  HD3 LYS A 304      25.208  11.775  48.600  1.00 56.35           H
ATOM    120  HE2 LYS A 304      26.761   9.995  48.966  1.00 61.14           H
ATOM    121  HE3 LYS A 304      27.904  11.104  49.028  1.00 61.14           H
ATOM    122  HZ1 LYS A 304      27.151  10.619  51.107  1.00 61.27           H
ATOM    123  HZ2 LYS A 304      26.836  12.002  50.810  1.00 61.27           H
ATOM    124  HZ3 LYS A 304      25.797  10.994  50.754  1.00 61.27           H
ATOM    125  N   ASN A 305      26.156   9.997  43.964  1.00 32.20           N
ATOM    126  CA  ASN A 305      26.011   8.552  43.906  1.00 35.71           C
ATOM    127  C   ASN A 305      26.329   8.001  45.298  1.00 42.96           C
ATOM    128  O   ASN A 305      27.468   8.100  45.768  1.00 43.41           O
ATOM    129  CB  ASN A 305      26.927   7.942  42.850  1.00 34.28           C
ATOM    130  CG  ASN A 305      26.716   6.458  42.712  1.00 39.00           C
ATOM    131  OD1 ASN A 305      26.858   5.702  43.691  1.00 34.77           O
ATOM    132  ND2 ASN A 305      26.288   6.022  41.515  1.00 38.09           N
ATOM    133  H   ASN A 305      26.964  10.265  43.846  1.00 38.64           H
ATOM    134  HA  ASN A 305      25.094   8.326  43.687  1.00 42.85           H
ATOM    135  HB2 ASN A 305      26.743   8.355  41.992  1.00 41.13           H
ATOM    136  HB3 ASN A 305      27.851   8.093  43.103  1.00 41.13           H
ATOM    137 HD21 ASN A 305      26.152   5.183  41.386  1.00 45.71           H
ATOM    138 HD22 ASN A 305      26.149   6.583  40.877  1.00 45.71           H
ATOM    139  N   TRP A 306      25.327   7.421  45.960  1.00 38.42           N
ATOM    140  CA  TRP A 306      25.475   7.029  47.367  1.00 42.86           C
ATOM    141  C   TRP A 306      26.265   5.739  47.553  1.00 48.22           C
ATOM    142  O   TRP A 306      26.462   5.303  48.693  1.00 49.40           O
ATOM    143  CB  TRP A 306      24.092   6.901  48.020  1.00 34.14           C
ATOM    144  CG  TRP A 306      23.475   8.230  48.220  1.00 41.08           C
ATOM    145  CD1 TRP A 306      22.755   8.946  47.310  1.00 38.99           C
ATOM    146  CD2 TRP A 306      23.556   9.037  49.397  1.00 42.00           C
ATOM    147  NE1 TRP A 306      22.356  10.142  47.857  1.00 35.33           N
ATOM    148  CE2 TRP A 306      22.853  10.232  49.133  1.00 44.88           C
ATOM    149  CE3 TRP A 306      24.146   8.861  50.654  1.00 42.63           C
ATOM    150  CZ2 TRP A 306      22.713  11.244  50.088  1.00 47.56           C
ATOM    151  CZ3 TRP A 306      24.008   9.865  51.602  1.00 42.90           C
ATOM    152  CH2 TRP A 306      23.301  11.042  51.313  1.00 48.62           C
ATOM    153  H   TRP A 306      24.557   7.242  45.622  1.00 46.11           H
ATOM    154  HA  TRP A 306      25.953   7.733  47.833  1.00 51.43           H
ATOM    155  HB2 TRP A 306      23.512   6.378  47.444  1.00 40.97           H
ATOM    156  HB3 TRP A 306      24.183   6.473  48.885  1.00 40.97           H
ATOM    157  HD1 TRP A 306      22.556   8.663  46.447  1.00 46.79           H
ATOM    158  HE1 TRP A 306      21.898  10.748  47.454  1.00 42.40           H
ATOM    159  HE3 TRP A 306      24.618   8.084  50.851  1.00 51.15           H
ATOM    160  HZ2 TRP A 306      22.237  12.021  49.902  1.00 57.08           H
ATOM    161  HZ3 TRP A 306      24.404   9.762  52.438  1.00 51.48           H
ATOM    162  HH2 TRP A 306      23.228  11.701  51.965  1.00 58.34           H
ATOM    163  N   GLU A 307      26.714   5.126  46.465  1.00 43.54           N
ATOM    164  CA  GLU A 307      27.543   3.935  46.461  1.00 44.83           C
ATOM    165  C   GLU A 307      29.022   4.271  46.279  1.00 49.96           C
ATOM    166  O   GLU A 307      29.881   3.664  46.928  1.00 49.17           O
ATOM    167  CB  GLU A 307      27.042   3.008  45.340  1.00 39.93           C
ATOM    168  CG  GLU A 307      27.650   1.634  45.272  1.00 48.05           C
ATOM    169  CD  GLU A 307      27.568   0.948  43.896  1.00 54.61           C
ATOM    170  OE1 GLU A 307      26.692   1.270  43.045  1.00 48.50           O
ATOM    171  OE2 GLU A 307      28.400   0.043  43.675  1.00 57.85           O1-
ATOM    172  H   GLU A 307      26.537   5.404  45.670  1.00 52.25           H
ATOM    173  HA  GLU A 307      27.440   3.472  47.307  1.00 53.80           H
ATOM    174  HB2 GLU A 307      26.085   2.893  45.448  1.00 47.91           H
ATOM    175  HB3 GLU A 307      27.217   3.441  44.489  1.00 47.91           H
ATOM    176  HG2 GLU A 307      28.588   1.700  45.510  1.00 57.66           H
ATOM    177  HG3 GLU A 307      27.193   1.064  45.910  1.00 57.66           H
ATOM    178  N   THR A 308      29.336   5.243  45.416  1.00 47.37           N
ATOM    179  CA  THR A 308      30.709   5.653  45.129  1.00 50.92           C
ATOM    180  C   THR A 308      31.074   7.000  45.729  1.00 46.78           C
ATOM    181  O   THR A 308      32.242   7.387  45.670  1.00 53.62           O
ATOM    182  CB  THR A 308      30.945   5.717  43.614  1.00 49.54           C
ATOM    183  OG1 THR A 308      29.985   6.595  43.008  1.00 48.03           O
ATOM    184  CG2 THR A 308      30.853   4.322  43.010  1.00 47.53           C
ATOM    185  H   THR A 308      28.751   5.691  44.973  1.00 56.84           H
ATOM    186  HA  THR A 308      31.315   4.990  45.496  1.00 61.10           H
ATOM    187  HB  THR A 308      31.837   6.059  43.447  1.00 59.45           H
ATOM    188  HG1 THR A 308      30.112   6.631  42.179  1.00 57.63           H
ATOM    189 HG21 THR A 308      31.002   4.365  42.052  1.00 57.04           H
ATOM    190 HG22 THR A 308      31.522   3.743  43.408  1.00 57.04           H
ATOM    191 HG23 THR A 308      29.974   3.946  43.175  1.00 57.04           H
ATOM    192  N   ASP A 309      30.106   7.713  46.297  1.00 45.31           N
ATOM    193  CA  ASP A 309      30.251   9.073  46.803  1.00 50.85           C
ATOM    194  C   ASP A 309      30.634  10.114  45.745  1.00 51.77           C
ATOM    195  O   ASP A 309      30.802  11.289  46.084  1.00 58.00           O
ATOM    196  CB  ASP A 309      31.255   9.097  47.954  1.00 59.20           C
ATOM    197  CG  ASP A 309      30.641   8.630  49.262  1.00 58.44           C
ATOM    198  OD1 ASP A 309      29.496   9.044  49.572  1.00 60.56           O
ATOM    199  OD2 ASP A 309      31.301   7.841  49.974  1.00 63.67           O1-
ATOM    200  H   ASP A 309      29.309   7.408  46.405  1.00 54.37           H
ATOM    201  HA  ASP A 309      29.395   9.347  47.169  1.00 61.02           H
ATOM    202  HB2 ASP A 309      31.996   8.508  47.741  1.00 71.04           H
ATOM    203  HB3 ASP A 309      31.575  10.005  48.077  1.00 71.04           H
ATOM    204  N   VAL A 310      30.705   9.736  44.464  1.00 51.09           N
ATOM    205  CA  VAL A 310      30.918  10.729  43.411  1.00 49.83           C
ATOM    206  C   VAL A 310      29.816  11.788  43.448  1.00 50.49           C
ATOM    207  O   VAL A 310      28.623  11.474  43.559  1.00 44.50           O
ATOM    208  CB  VAL A 310      30.989  10.035  42.047  1.00 50.07           C
ATOM    209  CG1 VAL A 310      31.173  11.070  40.941  1.00 54.17           C
ATOM    210  CG2 VAL A 310      32.112   9.044  42.044  1.00 54.25           C
ATOM    211  H   VAL A 310      30.635   8.925  44.185  1.00 61.31           H
ATOM    212  HA  VAL A 310      31.766  11.174  43.564  1.00 59.80           H
ATOM    213  HB  VAL A 310      30.160   9.558  41.885  1.00 60.09           H
ATOM    214 HG11 VAL A 310      31.215  10.613  40.087  1.00 65.00           H
ATOM    215 HG12 VAL A 310      30.420  11.681  40.953  1.00 65.00           H
ATOM    216 HG13 VAL A 310      31.997  11.556  41.099  1.00 65.00           H
ATOM    217 HG21 VAL A 310      32.148   8.611  41.177  1.00 65.10           H
ATOM    218 HG22 VAL A 310      32.945   9.511  42.215  1.00 65.10           H
ATOM    219 HG23 VAL A 310      31.953   8.385  42.737  1.00 65.10           H
ATOM    220  N   VAL A 311      30.215  13.058  43.359  1.00 54.73           N
ATOM    221  CA  VAL A 311      29.282  14.177  43.261  1.00 46.41           C
ATOM    222  C   VAL A 311      29.500  14.866  41.922  1.00 49.08           C
ATOM    223  O   VAL A 311      30.642  15.165  41.551  1.00 49.43           O
ATOM    224  CB  VAL A 311      29.454  15.180  44.413  1.00 48.24           C
ATOM    225  CG1 VAL A 311      28.454  16.295  44.275  1.00 49.67           C
ATOM    226  CG2 VAL A 311      29.292  14.476  45.767  1.00 45.21           C
ATOM    227  H   VAL A 311      31.040  13.299  43.353  1.00 65.67           H
ATOM    228  HA  VAL A 311      28.373  13.840  43.285  1.00 55.69           H
ATOM    229  HB  VAL A 311      30.345  15.563  44.374  1.00 57.89           H
ATOM    230 HG11 VAL A 311      28.574  16.918  45.008  1.00 59.60           H
ATOM    231 HG12 VAL A 311      28.599  16.746  43.429  1.00 59.60           H
ATOM    232 HG13 VAL A 311      27.559  15.920  44.302  1.00 59.60           H
ATOM    233 HG21 VAL A 311      29.405  15.128  46.477  1.00 54.25           H
ATOM    234 HG22 VAL A 311      28.406  14.084  45.815  1.00 54.25           H
ATOM    235 HG23 VAL A 311      29.966  13.782  45.845  1.00 54.25           H
ATOM    236  N   LEU A 312      28.407  15.119  41.204  1.00 45.15           N
ATOM    237  CA  LEU A 312      28.428  15.856  39.949  1.00 44.23           C
ATOM    238  C   LEU A 312      27.590  17.102  40.130  1.00 43.22           C
ATOM    239  O   LEU A 312      26.634  17.113  40.916  1.00 39.38           O
ATOM    240  CB  LEU A 312      27.881  15.034  38.792  1.00 41.58           C
ATOM    241  CG  LEU A 312      28.444  13.618  38.700  1.00 44.38           C
ATOM    242  CD1 LEU A 312      27.650  12.802  37.705  1.00 43.46           C
ATOM    243  CD2 LEU A 312      29.906  13.663  38.329  1.00 45.42           C
ATOM    244  H   LEU A 312      27.618  14.864  41.435  1.00 54.18           H
ATOM    245  HA  LEU A 312      29.337  16.121  39.740  1.00 53.07           H
ATOM    246  HB2 LEU A 312      26.919  14.963  38.890  1.00 49.90           H
ATOM    247  HB3 LEU A 312      28.092  15.489  37.962  1.00 49.90           H
ATOM    248  HG  LEU A 312      28.367  13.191  39.568  1.00 53.26           H
ATOM    249 HD11 LEU A 312      28.023  11.908  37.662  1.00 52.15           H
ATOM    250 HD12 LEU A 312      26.726  12.762  37.995  1.00 52.15           H
ATOM    251 HD13 LEU A 312      27.706  13.226  36.834  1.00 52.15           H
ATOM    252 HD21 LEU A 312      30.246  12.756  38.276  1.00 54.50           H
ATOM    253 HD22 LEU A 312      30.000  14.103  37.470  1.00 54.50           H
ATOM    254 HD23 LEU A 312      30.389  14.157  39.009  1.00 54.50           H
ATOM    255  N   THR A 313      27.982  18.168  39.442  1.00 41.72           N
ATOM    256  CA  THR A 313      27.277  19.437  39.533  1.00 43.03           C
ATOM    257  C   THR A 313      26.548  19.692  38.224  1.00 42.75           C
ATOM    258  O   THR A 313      27.102  19.487  37.148  1.00 34.65           O
ATOM    259  CB  THR A 313      28.235  20.606  39.828  1.00 53.80           C
ATOM    260  OG1 THR A 313      29.027  20.296  40.983  1.00 49.80           O
ATOM    261  CG2 THR A 313      27.436  21.930  40.065  1.00 47.13           C
ATOM    262  H   THR A 313      28.660  18.181  38.913  1.00 50.06           H
ATOM    263  HA  THR A 313      26.621  19.391  40.246  1.00 51.63           H
ATOM    264  HB  THR A 313      28.820  20.738  39.066  1.00 64.56           H
ATOM    265  HG1 THR A 313      29.552  20.930  41.149  1.00 59.76           H
ATOM    266 HG21 THR A 313      28.049  22.659  40.250  1.00 56.55           H
ATOM    267 HG22 THR A 313      26.915  22.149  39.276  1.00 56.55           H
ATOM    268 HG23 THR A 313      26.835  21.824  40.820  1.00 56.55           H
ATOM    269  N   ASP A 314      25.305  20.138  38.319  1.00 39.66           N
ATOM    270  CA  ASP A 314      24.447  20.248  37.156  1.00 44.76           C
ATOM    271  C   ASP A 314      24.183  21.721  36.887  1.00 46.86           C
ATOM    272  O   ASP A 314      23.521  22.403  37.683  1.00 46.52           O
ATOM    273  CB  ASP A 314      23.144  19.472  37.358  1.00 42.21           C
ATOM    274  CG  ASP A 314      22.303  19.406  36.103  1.00 43.29           C
ATOM    275  OD1 ASP A 314      21.796  20.476  35.700  1.00 45.17           O
ATOM    276  OD2 ASP A 314      22.152  18.291  35.522  1.00 34.25           O1-
ATOM    277  H   ASP A 314      24.933  20.386  39.054  1.00 47.59           H
ATOM    278  HA  ASP A 314      24.904  19.876  36.386  1.00 53.71           H
ATOM    279  HB2 ASP A 314      23.356  18.563  37.625  1.00 50.65           H
ATOM    280  HB3 ASP A 314      22.620  19.907  38.049  1.00 50.65           H
ATOM    281  N   THR A 315      24.706  22.204  35.763  1.00 43.69           N
ATOM    282  CA  THR A 315      24.358  23.522  35.267  1.00 44.56           C
ATOM    283  C   THR A 315      23.412  23.475  34.090  1.00 48.55           C
ATOM    284  O   THR A 315      22.673  24.444  33.872  1.00 40.45           O
ATOM    285  CB  THR A 315      25.628  24.285  34.880  1.00 48.79           C
ATOM    286  OG1 THR A 315      26.449  23.500  34.027  1.00 44.52           O
ATOM    287  CG2 THR A 315      26.428  24.591  36.151  1.00 52.05           C
ATOM    288  H   THR A 315      25.269  21.781  35.269  1.00 52.43           H
ATOM    289  HA  THR A 315      23.920  24.017  35.978  1.00 53.47           H
ATOM    290  HB  THR A 315      25.395  25.119  34.444  1.00 58.55           H
ATOM    291  HG1 THR A 315      27.142  23.928  33.821  1.00 53.43           H
ATOM    292 HG21 THR A 315      27.238  25.075  35.924  1.00 62.46           H
ATOM    293 HG22 THR A 315      25.896  25.133  36.755  1.00 62.46           H
ATOM    294 HG23 THR A 315      26.669  23.765  36.598  1.00 62.46           H
ATOM    295  N   LEU A 316      23.368  22.334  33.387  1.00 48.53           N
ATOM    296  CA  LEU A 316      22.589  22.203  32.159  1.00 41.87           C
ATOM    297  C   LEU A 316      21.117  22.491  32.404  1.00 42.25           C
ATOM    298  O   LEU A 316      20.422  22.980  31.502  1.00 37.70           O
ATOM    299  CB  LEU A 316      22.776  20.782  31.591  1.00 43.60           C
ATOM    300  CG  LEU A 316      22.713  20.475  30.093  1.00 44.17           C
ATOM    301  CD1 LEU A 316      22.581  18.994  29.861  1.00 33.32           C
ATOM    302  CD2 LEU A 316      21.587  21.181  29.475  1.00 46.68           C
ATOM    303  H   LEU A 316      23.788  21.617  33.609  1.00 58.24           H
ATOM    304  HA  LEU A 316      22.917  22.838  31.504  1.00 50.24           H
ATOM    305  HB2 LEU A 316      23.647  20.474  31.888  1.00 52.32           H
ATOM    306  HB3 LEU A 316      22.100  20.223  32.005  1.00 52.32           H
ATOM    307  HG  LEU A 316      23.531  20.777  29.669  1.00 53.01           H
ATOM    308 HD11 LEU A 316      22.543  18.827  28.906  1.00 39.98           H
ATOM    309 HD12 LEU A 316      23.350  18.545  30.246  1.00 39.98           H
ATOM    310 HD13 LEU A 316      21.767  18.680  30.285  1.00 39.98           H
ATOM    311 HD21 LEU A 316      21.565  20.973  28.528  1.00 56.02           H
ATOM    312 HD22 LEU A 316      20.763  20.891  29.897  1.00 56.02           H
ATOM    313 HD23 LEU A 316      21.706  22.135  29.602  1.00 56.02           H
ATOM    314  N   HIS A 317      20.631  22.227  33.623  1.00 43.51           N
ATOM    315  CA  HIS A 317      19.211  22.394  33.917  1.00 40.57           C
ATOM    316  C   HIS A 317      18.768  23.850  33.805  1.00 44.65           C
ATOM    317  O   HIS A 317      17.583  24.123  33.573  1.00 40.48           O
ATOM    318  CB  HIS A 317      18.910  21.864  35.318  1.00 43.07           C
ATOM    319  CG  HIS A 317      19.348  22.782  36.419  1.00 42.58           C
ATOM    320  ND1 HIS A 317      20.629  22.778  36.929  1.00 43.48           N1+
ATOM    321  CD2 HIS A 317      18.674  23.736  37.105  1.00 49.80           C
ATOM    322  CE1 HIS A 317      20.727  23.688  37.881  1.00 48.78           C
ATOM    323  NE2 HIS A 317      19.556  24.289  38.004  1.00 50.08           N
ATOM    324  H   HIS A 317      21.101  21.953  34.289  1.00 52.21           H
ATOM    325  HA  HIS A 317      18.694  21.874  33.282  1.00 48.68           H
ATOM    326  HB2 HIS A 317      19.369  21.018  35.437  1.00 51.68           H
ATOM    327  HB3 HIS A 317      17.953  21.734  35.404  1.00 51.68           H
ATOM    328  HD1 HIS A 317      21.266  22.262  36.668  1.00 52.18           H
ATOM    329  HD2 HIS A 317      17.784  23.978  36.985  1.00 59.76           H
ATOM    330  HE1 HIS A 317      21.491  23.877  38.376  1.00 58.54           H
ATOM    331  HE2 HIS A 317      19.372  24.916  38.563  1.00 60.10           H
ATOM    332  N   LEU A 318      19.702  24.790  33.971  1.00 47.93           N
ATOM    333  CA  LEU A 318      19.398  26.215  33.874  1.00 53.21           C
ATOM    334  C   LEU A 318      18.962  26.613  32.474  1.00 55.90           C
ATOM    335  O   LEU A 318      18.479  27.729  32.296  1.00 57.72           O
ATOM    336  CB  LEU A 318      20.617  27.047  34.301  1.00 53.12           C
ATOM    337  CG  LEU A 318      21.064  26.837  35.765  1.00 58.16           C
ATOM    338  CD1 LEU A 318      22.436  27.479  36.106  1.00 58.22           C
ATOM    339  CD2 LEU A 318      19.962  27.332  36.710  1.00 59.19           C
ATOM    340  H   LEU A 318      20.528  24.623  34.143  1.00 57.52           H
ATOM    341  HA  LEU A 318      18.670  26.421  34.481  1.00 63.85           H
ATOM    342  HB2 LEU A 318      21.366  26.814  33.730  1.00 63.74           H
ATOM    343  HB3 LEU A 318      20.404  27.987  34.192  1.00 63.74           H
ATOM    344  HG  LEU A 318      21.155  25.883  35.914  1.00 69.80           H
ATOM    345 HD11 LEU A 318      22.644  27.304  37.037  1.00 69.86           H
ATOM    346 HD12 LEU A 318      23.117  27.090  35.536  1.00 69.86           H
ATOM    347 HD13 LEU A 318      22.383  28.436  35.953  1.00 69.86           H
ATOM    348 HD21 LEU A 318      20.249  27.197  37.626  1.00 71.03           H
ATOM    349 HD22 LEU A 318      19.807  28.275  36.546  1.00 71.03           H
ATOM    350 HD23 LEU A 318      19.151  26.828  36.539  1.00 71.03           H
ATOM    351  N   LYS A 319      19.101  25.721  31.497  1.00 52.94           N
ATOM    352  CA  LYS A 319      18.679  25.961  30.126  1.00 59.63           C
ATOM    353  C   LYS A 319      17.344  25.292  29.828  1.00 57.68           C
ATOM    354  O   LYS A 319      16.860  25.354  28.699  1.00 64.67           O
ATOM    355  CB  LYS A 319      19.776  25.479  29.169  1.00 56.43           C
ATOM    356  CG  LYS A 319      21.152  26.039  29.559  1.00 58.09           C
ATOM    357  CD  LYS A 319      22.267  25.687  28.593  1.00 65.94           C
ATOM    358  CE  LYS A 319      23.559  26.511  28.896  1.00 70.66           C
ATOM    359  NZ  LYS A 319      24.657  26.364  27.861  1.00 66.26           N1+
ATOM    360  H   LYS A 319      19.449  24.943  31.612  1.00 63.53           H
ATOM    361  HA  LYS A 319      18.568  26.916  29.995  1.00 71.56           H
ATOM    362  HB2 LYS A 319      19.823  24.510  29.198  1.00 67.72           H
ATOM    363  HB3 LYS A 319      19.570  25.778  28.269  1.00 67.72           H
ATOM    364  HG2 LYS A 319      21.093  27.006  29.601  1.00 69.71           H
ATOM    365  HG3 LYS A 319      21.395  25.688  30.430  1.00 69.71           H
ATOM    366  HD2 LYS A 319      22.480  24.745  28.678  1.00 79.12           H
ATOM    367  HD3 LYS A 319      21.983  25.888  27.688  1.00 79.12           H
ATOM    368  HE2 LYS A 319      23.323  27.450  28.943  1.00 84.79           H
ATOM    369  HE3 LYS A 319      23.919  26.221  29.749  1.00 84.79           H
ATOM    370  HZ1 LYS A 319      25.361  26.857  28.093  1.00 79.51           H
ATOM    371  HZ2 LYS A 319      24.907  25.512  27.802  1.00 79.51           H
ATOM    372  HZ3 LYS A 319      24.364  26.635  27.066  1.00 79.51           H
ATOM    373  N   SER A 320      16.737  24.662  30.824  1.00 61.25           N
ATOM    374  CA  SER A 320      15.450  24.011  30.632  1.00 61.94           C
ATOM    375  C   SER A 320      14.409  25.029  30.192  1.00 59.78           C
ATOM    376  O   SER A 320      14.494  26.220  30.501  1.00 56.03           O
ATOM    377  CB  SER A 320      14.991  23.331  31.928  1.00 56.80           C
ATOM    378  OG  SER A 320      13.659  22.863  31.798  1.00 56.35           O
ATOM    379  H   SER A 320      17.049  24.597  31.622  1.00 73.50           H
ATOM    380  HA  SER A 320      15.530  23.334  29.941  1.00 74.33           H
ATOM    381  HB2 SER A 320      15.574  22.578  32.115  1.00 68.16           H
ATOM    382  HB3 SER A 320      15.032  23.972  32.655  1.00 68.16           H
ATOM    383  HG  SER A 320      13.610  22.308  31.170  1.00 67.62           H
ATOM    384  N   THR A 321      13.395  24.550  29.485  1.00 61.10           N
ATOM    385  CA  THR A 321      12.383  25.472  29.008  1.00 74.39           C
ATOM    386  C   THR A 321      10.998  24.987  29.427  1.00 74.39           C
ATOM    387  O   THR A 321      10.303  25.689  30.180  1.00 69.82           O
ATOM    388  CB  THR A 321      12.537  25.683  27.483  1.00 74.58           C
ATOM    389  OG1 THR A 321      11.716  26.788  27.078  1.00 72.41           O
ATOM    390  CG2 THR A 321      12.237  24.386  26.635  1.00 67.27           C
ATOM    391  H   THR A 321      13.273  23.724  29.275  1.00 73.31           H
ATOM    392  HA  THR A 321      12.528  26.331  29.434  1.00 89.26           H
ATOM    393  HB  THR A 321      13.461  25.922  27.309  1.00 89.50           H
ATOM    394  HG1 THR A 321      11.791  26.913  26.250  1.00 86.89           H
ATOM    395 HG21 THR A 321      12.348  24.575  25.690  1.00 80.72           H
ATOM    396 HG22 THR A 321      12.848  23.676  26.888  1.00 80.72           H
ATOM    397 HG23 THR A 321      11.327  24.090  26.792  1.00 80.72           H
ATOM    398  N   LEU A 322      10.622  23.776  29.010  1.00 71.50           N
ATOM    399  CA  LEU A 322       9.302  23.241  29.316  1.00 72.63           C
ATOM    400  C   LEU A 322       9.169  22.942  30.816  1.00 70.68           C
ATOM    401  O   LEU A 322      10.155  22.879  31.567  1.00 61.94           O
ATOM    402  CB  LEU A 322       9.035  21.973  28.499  1.00 74.63           C
ATOM    403  CG  LEU A 322       9.098  22.114  26.965  1.00 77.58           C
ATOM    404  CD1 LEU A 322       8.946  20.745  26.292  1.00 78.25           C
ATOM    405  CD2 LEU A 322       8.028  23.086  26.480  1.00 75.15           C
ATOM    406  H   LEU A 322      11.117  23.246  28.548  1.00 85.81           H
ATOM    407  HA  LEU A 322       8.630  23.900  29.079  1.00 87.15           H
ATOM    408  HB2 LEU A 322       9.691  21.306  28.753  1.00 89.56           H
ATOM    409  HB3 LEU A 322       8.147  21.651  28.721  1.00 89.56           H
ATOM    410  HG  LEU A 322       9.964  22.474  26.717  1.00 93.10           H
ATOM    411 HD11 LEU A 322       8.989  20.860  25.330  1.00 93.90           H
ATOM    412 HD12 LEU A 322       9.665  20.166  26.589  1.00 93.90           H
ATOM    413 HD13 LEU A 322       8.089  20.364  26.542  1.00 93.90           H
ATOM    414 HD21 LEU A 322       8.084  23.160  25.514  1.00 90.18           H
ATOM    415 HD22 LEU A 322       7.155  22.748  26.736  1.00 90.18           H
ATOM    416 HD23 LEU A 322       8.180  23.952  26.888  1.00 90.18           H
ATOM    417  N   GLU A 323       7.920  22.766  31.248  1.00 68.27           N
ATOM    418  CA  GLU A 323       7.615  22.481  32.640  1.00 69.22           C
ATOM    419  C   GLU A 323       7.662  20.979  32.894  1.00 62.39           C
ATOM    420  O   GLU A 323       7.607  20.169  31.967  1.00 56.95           O
ATOM    421  CB  GLU A 323       6.243  23.035  33.019  1.00 73.17           C
ATOM    422  CG  GLU A 323       6.122  24.545  32.895  1.00 75.13           C
ATOM    423  CD  GLU A 323       4.709  25.016  33.186  1.00 77.09           C
ATOM    424  OE1 GLU A 323       4.331  25.072  34.376  1.00 81.45           O
ATOM    425  OE2 GLU A 323       3.965  25.299  32.226  1.00 74.37           O1-
ATOM    426  H   GLU A 323       7.225  22.808  30.743  1.00 81.92           H
ATOM    427  HA  GLU A 323       8.279  22.904  33.206  1.00 83.07           H
ATOM    428  HB2 GLU A 323       5.576  22.637  32.437  1.00 87.81           H
ATOM    429  HB3 GLU A 323       6.056  22.799  33.941  1.00 87.81           H
ATOM    430  HG2 GLU A 323       6.720  24.967  33.531  1.00 90.15           H
ATOM    431  HG3 GLU A 323       6.351  24.812  31.991  1.00 90.15           H
ATOM    432  N   THR A 324       7.759  20.617  34.186  1.00 66.03           N
ATOM    433  CA  THR A 324       7.912  19.221  34.618  1.00 68.10           C
ATOM    434  C   THR A 324       6.634  18.574  35.149  1.00 56.22           C
ATOM    435  O   THR A 324       6.596  17.347  35.297  1.00 58.74           O
ATOM    436  CB  THR A 324       8.954  19.095  35.743  1.00 56.76           C
ATOM    437  OG1 THR A 324       8.458  19.777  36.897  1.00 52.54           O
ATOM    438  CG2 THR A 324      10.313  19.655  35.335  1.00 55.38           C
ATOM    439  H   THR A 324       7.738  21.176  34.840  1.00 79.24           H
ATOM    440  HA  THR A 324       8.222  18.693  33.865  1.00 81.72           H
ATOM    441  HB  THR A 324       9.072  18.157  35.959  1.00 68.11           H
ATOM    442  HG1 THR A 324       8.330  20.588  36.718  1.00 63.05           H
ATOM    443 HG21 THR A 324      10.944  19.560  36.067  1.00 66.45           H
ATOM    444 HG22 THR A 324      10.651  19.175  34.563  1.00 66.45           H
ATOM    445 HG23 THR A 324      10.230  20.595  35.111  1.00 66.45           H
ATOM    446  N   GLY A 325       5.603  19.342  35.470  1.00 55.70           N
ATOM    447  CA  GLY A 325       4.483  18.794  36.209  1.00 56.37           C
ATOM    448  C   GLY A 325       4.647  18.829  37.722  1.00 54.88           C
ATOM    449  O   GLY A 325       3.662  18.614  38.437  1.00 58.08           O
ATOM    450  H   GLY A 325       5.529  20.176  35.272  1.00 66.84           H
ATOM    451  HA2 GLY A 325       3.682  19.292  35.983  1.00 67.64           H
ATOM    452  HA3 GLY A 325       4.350  17.871  35.943  1.00 67.64           H
ATOM    453  N   CYS A 326       5.846  19.111  38.229  1.00 46.27           N
ATOM    454  CA  CYS A 326       6.076  19.243  39.661  1.00 47.66           C
ATOM    455  C   CYS A 326       5.922  20.699  40.097  1.00 54.23           C
ATOM    456  O   CYS A 326       5.959  21.626  39.288  1.00 50.63           O
ATOM    457  CB  CYS A 326       7.475  18.757  40.038  1.00 48.93           C
ATOM    458  SG  CYS A 326       7.738  16.974  39.889  1.00 38.55           S1-
ATOM    459  H   CYS A 326       6.553  19.232  37.753  1.00 55.53           H
ATOM    460  HA  CYS A 326       5.426  18.708  40.142  1.00 57.20           H
ATOM    461  HB2 CYS A 326       8.119  19.196  39.461  1.00 58.72           H
ATOM    462  HB3 CYS A 326       7.647  19.001  40.961  1.00 58.72           H
ATOM    463  N   THR A 327       5.784  20.896  41.406  1.00 44.99           N
ATOM    464  CA  THR A 327       5.816  22.226  42.002  1.00 54.01           C
ATOM    465  C   THR A 327       6.570  22.154  43.326  1.00 57.48           C
ATOM    466  O   THR A 327       7.075  21.099  43.733  1.00 49.06           O
ATOM    467  CB  THR A 327       4.401  22.803  42.217  1.00 57.34           C
ATOM    468  OG1 THR A 327       3.788  22.214  43.380  1.00 55.69           O
ATOM    469  CG2 THR A 327       3.514  22.575  40.992  1.00 49.91           C
ATOM    470  H   THR A 327       5.668  20.264  41.977  1.00 53.99           H
ATOM    471  HA  THR A 327       6.299  22.826  41.412  1.00 64.81           H
ATOM    472  HB  THR A 327       4.473  23.760  42.355  1.00 68.81           H
ATOM    473  HG1 THR A 327       3.018  22.531  43.491  1.00 66.83           H
ATOM    474 HG21 THR A 327       2.631  22.945  41.149  1.00 59.89           H
ATOM    475 HG22 THR A 327       3.903  23.008  40.216  1.00 59.89           H
ATOM    476 HG23 THR A 327       3.430  21.625  40.815  1.00 59.89           H
ATOM    477  N   GLU A 328       6.640  23.303  44.007  1.00 62.66           N
ATOM    478  CA  GLU A 328       7.250  23.370  45.335  1.00 62.65           C
ATOM    479  C   GLU A 328       6.435  22.608  46.376  1.00 55.34           C
ATOM    480  O   GLU A 328       6.982  22.209  47.407  1.00 61.62           O
ATOM    481  CB  GLU A 328       7.418  24.840  45.768  1.00 65.36           C
ATOM    482  CG  GLU A 328       8.303  25.705  44.833  1.00 65.63           C
ATOM    483  CD  GLU A 328       7.622  26.072  43.503  1.00 69.89           C
ATOM    484  OE1 GLU A 328       6.371  26.150  43.467  1.00 69.93           O
ATOM    485  OE2 GLU A 328       8.335  26.264  42.490  1.00 68.97           O1-
ATOM    486  H   GLU A 328       6.342  24.057  43.719  1.00 75.19           H
ATOM    487  HA  GLU A 328       8.132  22.969  45.296  1.00 75.19           H
ATOM    488  HB2 GLU A 328       6.541  25.253  45.804  1.00 78.43           H
ATOM    489  HB3 GLU A 328       7.821  24.857  46.650  1.00 78.43           H
ATOM    490  HG2 GLU A 328       8.527  26.531  45.290  1.00 78.75           H
ATOM    491  HG3 GLU A 328       9.114  25.214  44.626  1.00 78.75           H
ATOM    492  N   HIS A 329       5.150  22.393  46.124  1.00 48.09           N
ATOM    493  CA  HIS A 329       4.284  21.699  47.058  1.00 61.35           C
ATOM    494  C   HIS A 329       3.983  20.264  46.666  1.00 55.64           C
ATOM    495  O   HIS A 329       3.390  19.548  47.472  1.00 47.06           O
ATOM    496  CB  HIS A 329       2.957  22.445  47.189  1.00 62.45           C
ATOM    497  CG  HIS A 329       3.123  23.843  47.673  1.00 67.63           C
ATOM    498  ND1 HIS A 329       3.346  24.146  48.999  1.00 65.16           N
ATOM    499  CD2 HIS A 329       3.150  25.018  47.002  1.00 65.21           C
ATOM    500  CE1 HIS A 329       3.479  25.453  49.129  1.00 66.41           C
ATOM    501  NE2 HIS A 329       3.362  26.006  47.932  1.00 69.37           N
ATOM    502  H   HIS A 329       4.752  22.646  45.406  1.00 57.71           H
ATOM    503  HA  HIS A 329       4.708  21.687  47.930  1.00 73.62           H
ATOM    504  HB2 HIS A 329       2.392  21.975  47.822  1.00 74.95           H
ATOM    505  HB3 HIS A 329       2.527  22.478  46.321  1.00 74.95           H
ATOM    506  HD2 HIS A 329       3.032  25.136  46.087  1.00 78.26           H
ATOM    507  HE1 HIS A 329       3.628  25.908  49.926  1.00 79.70           H
ATOM    508  HE2 HIS A 329       3.413  26.847  47.764  1.00 83.25           H
ATOM    509  N   ILE A 330       4.322  19.831  45.451  1.00 52.55           N
ATOM    510  CA  ILE A 330       3.987  18.465  45.061  1.00 44.20           C
ATOM    511  C   ILE A 330       4.956  17.977  43.996  1.00 48.76           C
ATOM    512  O   ILE A 330       5.321  18.706  43.064  1.00 46.43           O
ATOM    513  CB  ILE A 330       2.518  18.356  44.602  1.00 42.85           C
ATOM    514  CG1 ILE A 330       2.110  16.908  44.546  1.00 44.59           C
ATOM    515  CG2 ILE A 330       2.299  18.985  43.241  1.00 54.04           C
ATOM    516  CD1 ILE A 330       0.622  16.748  44.532  1.00 47.80           C
ATOM    517  H   ILE A 330       4.733  20.292  44.853  1.00 63.06           H
ATOM    518  HA  ILE A 330       4.092  17.890  45.835  1.00 53.04           H
ATOM    519  HB  ILE A 330       1.957  18.812  45.248  1.00 51.41           H
ATOM    520 HG12 ILE A 330       2.465  16.507  43.736  1.00 53.51           H
ATOM    521 HG13 ILE A 330       2.457  16.448  45.326  1.00 53.51           H
ATOM    522 HG21 ILE A 330       1.365  18.891  42.997  1.00 64.85           H
ATOM    523 HG22 ILE A 330       2.538  19.924  43.285  1.00 64.85           H
ATOM    524 HG23 ILE A 330       2.858  18.531  42.590  1.00 64.85           H
ATOM    525 HD11 ILE A 330       0.406  15.803  44.495  1.00 57.36           H
ATOM    526 HD12 ILE A 330       0.255  17.141  45.339  1.00 57.36           H
ATOM    527 HD13 ILE A 330       0.263  17.200  43.752  1.00 57.36           H
ATOM    528  N   CYS A 331       5.385  16.732  44.166  1.00 42.79           N
ATOM    529  CA  CYS A 331       6.191  16.025  43.189  1.00 43.59           C
ATOM    530  C   CYS A 331       5.318  15.023  42.456  1.00 40.40           C
ATOM    531  O   CYS A 331       4.669  14.174  43.086  1.00 29.12           O
ATOM    532  CB  CYS A 331       7.363  15.303  43.857  1.00 39.92           C
ATOM    533  SG  CYS A 331       8.318  14.366  42.650  1.00 34.65           S1-
ATOM    534  H   CYS A 331       5.213  16.263  44.866  1.00 51.35           H
ATOM    535  HA  CYS A 331       6.546  16.655  42.543  1.00 52.31           H
ATOM    536  HB2 CYS A 331       7.949  15.956  44.270  1.00 47.91           H
ATOM    537  HB3 CYS A 331       7.023  14.685  44.523  1.00 47.91           H
ATOM    538  N   MET A 332       5.318  15.116  41.125  1.00 39.44           N
ATOM    539  CA  MET A 332       4.576  14.197  40.271  1.00 32.60           C
ATOM    540  C   MET A 332       5.505  13.250  39.517  1.00 41.96           C
ATOM    541  O   MET A 332       5.136  12.720  38.459  1.00 33.95           O
ATOM    542  CB  MET A 332       3.715  14.974  39.280  1.00 46.82           C
ATOM    543  CG  MET A 332       2.740  15.939  39.902  1.00 48.36           C
ATOM    544  SD  MET A 332       1.441  16.315  38.708  1.00 60.38           S
ATOM    545  CE  MET A 332       0.038  15.461  39.428  1.00 52.72           C
ATOM    546  H   MET A 332       5.749  15.718  40.687  1.00 47.32           H
ATOM    547  HA  MET A 332       3.982  13.669  40.827  1.00 39.12           H
ATOM    548  HB2 MET A 332       4.299  15.484  38.697  1.00 56.18           H
ATOM    549  HB3 MET A 332       3.203  14.341  38.753  1.00 56.18           H
ATOM    550  HG2 MET A 332       2.336  15.536  40.686  1.00 58.03           H
ATOM    551  HG3 MET A 332       3.197  16.762  40.135  1.00 58.03           H
ATOM    552  HE1 MET A 332      -0.738  15.594  38.860  1.00 63.27           H
ATOM    553  HE2 MET A 332       0.243  14.515  39.491  1.00 63.27           H
ATOM    554  HE3 MET A 332      -0.132  15.823  40.311  1.00 63.27           H
ATOM    555  N   GLY A 333       6.698  13.004  40.074  1.00 36.86           N
ATOM    556  CA  GLY A 333       7.726  12.246  39.364  1.00 44.05           C
ATOM    557  C   GLY A 333       7.296  10.866  38.906  1.00 37.41           C
ATOM    558  O   GLY A 333       7.920  10.288  38.020  1.00 33.46           O
ATOM    559  H   GLY A 333       6.931  13.265  40.860  1.00 44.23           H
ATOM    560  HA2 GLY A 333       8.003  12.748  38.582  1.00 52.86           H
ATOM    561  HA3 GLY A 333       8.497  12.142  39.943  1.00 52.86           H
ATOM    562  N   SER A 334       6.274  10.286  39.530  1.00 31.83           N
ATOM    563  CA  SER A 334       5.829   8.954  39.132  1.00 36.56           C
ATOM    564  C   SER A 334       4.564   8.973  38.268  1.00 37.22           C
ATOM    565  O   SER A 334       3.955   7.912  38.058  1.00 39.10           O
ATOM    566  CB  SER A 334       5.618   8.063  40.365  1.00 29.85           C
ATOM    567  OG  SER A 334       4.420   8.384  41.027  1.00 27.87           O
ATOM    568  H   SER A 334       5.828  10.636  40.176  1.00 38.19           H
ATOM    569  HA  SER A 334       6.532   8.548  38.601  1.00 43.87           H
ATOM    570  HB2 SER A 334       5.581   7.136  40.080  1.00 35.82           H
ATOM    571  HB3 SER A 334       6.360   8.191  40.976  1.00 35.82           H
ATOM    572  HG  SER A 334       4.438   9.185  41.281  1.00 33.45           H
ATOM    573  N   ILE A 335       4.157  10.138  37.760  1.00 36.53           N
ATOM    574  CA  ILE A 335       3.016  10.214  36.849  1.00 36.94           C
ATOM    575  C   ILE A 335       3.513   9.886  35.447  1.00 41.77           C
ATOM    576  O   ILE A 335       4.520  10.439  34.993  1.00 35.96           O
ATOM    577  CB  ILE A 335       2.359  11.609  36.884  1.00 43.51           C
ATOM    578  CG1 ILE A 335       1.922  12.007  38.302  1.00 40.23           C
ATOM    579  CG2 ILE A 335       1.159  11.656  35.974  1.00 44.26           C
ATOM    580  CD1 ILE A 335       1.034  10.993  38.961  1.00 40.45           C
ATOM    581  H   ILE A 335       4.525  10.897  37.927  1.00 43.83           H
ATOM    582  HA  ILE A 335       2.353   9.554  37.104  1.00 44.33           H
ATOM    583  HB  ILE A 335       3.006  12.259  36.570  1.00 52.22           H
ATOM    584 HG12 ILE A 335       2.712  12.115  38.855  1.00 48.28           H
ATOM    585 HG13 ILE A 335       1.435  12.845  38.257  1.00 48.28           H
ATOM    586 HG21 ILE A 335       0.767  12.542  36.015  1.00 53.11           H
ATOM    587 HG22 ILE A 335       1.444  11.462  35.067  1.00 53.11           H
ATOM    588 HG23 ILE A 335       0.514  10.994  36.267  1.00 53.11           H
ATOM    589 HD11 ILE A 335       0.798  11.308  39.847  1.00 48.54           H
ATOM    590 HD12 ILE A 335       0.233  10.880  38.425  1.00 48.54           H
ATOM    591 HD13 ILE A 335       1.510  10.150  39.024  1.00 48.54           H
ATOM    592  N   MET A 336       2.816   8.977  34.759  1.00 41.48           N
ATOM    593  CA  MET A 336       3.309   8.506  33.460  1.00 47.62           C
ATOM    594  C   MET A 336       3.311   9.628  32.416  1.00 47.84           C
ATOM    595  O   MET A 336       4.186   9.658  31.541  1.00 52.91           O
ATOM    596  CB  MET A 336       2.463   7.306  32.981  1.00 50.72           C
ATOM    597  CG  MET A 336       3.202   6.255  32.105  1.00 59.92           C
ATOM    598  SD  MET A 336       2.836   4.529  32.603  1.00 60.38           S
ATOM    599  CE  MET A 336       3.449   3.594  31.189  1.00 54.17           C
ATOM    600  H   MET A 336       2.073   8.626  35.013  1.00 49.78           H
ATOM    601  HA  MET A 336       4.220   8.192  33.574  1.00 57.15           H
ATOM    602  HB2 MET A 336       2.123   6.843  33.762  1.00 60.87           H
ATOM    603  HB3 MET A 336       1.720   7.647  32.459  1.00 60.87           H
ATOM    604  HG2 MET A 336       2.928   6.366  31.181  1.00 71.90           H
ATOM    605  HG3 MET A 336       4.159   6.394  32.186  1.00 71.90           H
ATOM    606  HE1 MET A 336       3.302   2.649  31.349  1.00 65.00           H
ATOM    607  HE2 MET A 336       2.969   3.874  30.394  1.00 65.00           H
ATOM    608  HE3 MET A 336       4.397   3.769  31.083  1.00 65.00           H
ATOM    609  N   LEU A 337       2.360  10.569  32.501  1.00 50.56           N
ATOM    610  CA  LEU A 337       2.308  11.721  31.599  1.00 49.99           C
ATOM    611  C   LEU A 337       1.650  12.893  32.336  1.00 54.54           C
ATOM    612  O   LEU A 337       0.418  12.952  32.455  1.00 56.85           O
ATOM    613  CB  LEU A 337       1.572  11.363  30.310  1.00 53.63           C
ATOM    614  CG  LEU A 337       0.543  10.222  30.409  1.00 59.05           C
ATOM    615  CD1 LEU A 337      -0.856  10.774  30.704  1.00 63.11           C
ATOM    616  CD2 LEU A 337       0.546   9.311  29.192  1.00 47.35           C
ATOM    617  H   LEU A 337       1.727  10.559  33.083  1.00 60.67           H
ATOM    618  HA  LEU A 337       3.213  11.982  31.365  1.00 59.99           H
ATOM    619  HB2 LEU A 337       1.099  12.151  30.001  1.00 64.36           H
ATOM    620  HB3 LEU A 337       2.229  11.102  29.646  1.00 64.36           H
ATOM    621  HG  LEU A 337       0.790   9.671  31.168  1.00 70.86           H
ATOM    622 HD11 LEU A 337      -1.481  10.035  30.761  1.00 75.73           H
ATOM    623 HD12 LEU A 337      -0.834  11.255  31.547  1.00 75.73           H
ATOM    624 HD13 LEU A 337      -1.116  11.373  29.987  1.00 75.73           H
ATOM    625 HD21 LEU A 337      -0.120   8.617  29.316  1.00 56.82           H
ATOM    626 HD22 LEU A 337       0.334   9.836  28.404  1.00 56.82           H
ATOM    627 HD23 LEU A 337       1.426   8.913  29.098  1.00 56.82           H
ATOM    628  N   PRO A 338       2.448  13.810  32.914  1.00 62.67           N
ATOM    629  CA  PRO A 338       1.832  14.964  33.611  1.00 63.75           C
ATOM    630  C   PRO A 338       1.082  15.948  32.688  1.00 62.51           C
ATOM    631  O   PRO A 338       1.259  15.959  31.464  1.00 65.68           O
ATOM    632  CB  PRO A 338       3.035  15.654  34.280  1.00 67.15           C
ATOM    633  CG  PRO A 338       4.032  14.541  34.523  1.00 62.02           C
ATOM    634  CD  PRO A 338       3.867  13.629  33.293  1.00 57.67           C
ATOM    635  HA  PRO A 338       1.224  14.650  34.299  1.00 76.50           H
ATOM    636  HB2 PRO A 338       2.758  16.056  35.118  1.00 80.58           H
ATOM    637  HB3 PRO A 338       3.405  16.322  33.682  1.00 80.58           H
ATOM    638  HG2 PRO A 338       3.806  14.067  35.339  1.00 74.43           H
ATOM    639  HG3 PRO A 338       4.930  14.905  34.568  1.00 74.43           H
ATOM    640  HD2 PRO A 338       4.449  13.923  32.574  1.00 69.20           H
ATOM    641  HD3 PRO A 338       4.038  12.705  33.533  1.00 69.20           H
ATOM    642  HC  PRO A 338       0.428  16.606  33.060  1.00 75.01           H
ATOM    643  N   THR A 350       2.146  29.427  16.081  1.00 68.89           N
ATOM    644  CA  THR A 350       2.114  30.847  15.718  1.00 75.83           C
ATOM    645  C   THR A 350       3.495  31.322  15.308  1.00 72.97           C
ATOM    646  O   THR A 350       4.490  30.870  15.873  1.00 74.82           O
ATOM    647  CB  THR A 350       1.617  31.736  16.891  1.00 77.07           C
ATOM    648  OG1 THR A 350       0.266  31.408  17.227  1.00 74.90           O
ATOM    649  CG2 THR A 350       1.684  33.204  16.548  1.00 79.82           C
ATOM    650  H1  THR A 350       1.635  29.290  16.883  1.00 82.67           H
ATOM    651  H2  THR A 350       3.054  29.155  16.230  1.00 82.67           H
ATOM    652  HA  THR A 350       1.514  30.971  14.967  1.00 91.00           H
ATOM    653  HB  THR A 350       2.181  31.582  17.665  1.00 92.48           H
ATOM    654  HG1 THR A 350       0.215  30.602  17.459  1.00 89.88           H
ATOM    655 HG21 THR A 350       2.599  33.456  16.348  1.00 95.79           H
ATOM    656 HG22 THR A 350       1.130  33.390  15.774  1.00 95.79           H
ATOM    657 HG23 THR A 350       1.368  33.734  17.297  1.00 95.79           H
ATOM    658  N   LYS A 351       3.541  32.255  14.346  1.00 71.40           N
ATOM    659  CA  LYS A 351       4.816  32.798  13.874  1.00 74.58           C
ATOM    660  C   LYS A 351       5.606  33.440  15.007  1.00 77.69           C
ATOM    661  O   LYS A 351       6.832  33.279  15.095  1.00 77.63           O
ATOM    662  CB  LYS A 351       4.581  33.838  12.774  1.00 72.41           C
ATOM    663  CG  LYS A 351       3.863  33.329  11.535  1.00 69.98           C
ATOM    664  CD  LYS A 351       3.678  34.459  10.501  1.00 69.51           C
ATOM    665  CE  LYS A 351       2.913  33.975   9.272  1.00 69.35           C
ATOM    666  NZ  LYS A 351       2.899  34.953   8.135  1.00 60.62           N1+
ATOM    667  H   LYS A 351       2.850  32.585  13.955  1.00 85.68           H
ATOM    668  HA  LYS A 351       5.351  32.079  13.502  1.00 89.50           H
ATOM    669  HB2 LYS A 351       4.049  34.559  13.143  1.00 86.90           H
ATOM    670  HB3 LYS A 351       5.442  34.183  12.490  1.00 86.90           H
ATOM    671  HG2 LYS A 351       4.388  32.624  11.125  1.00 83.98           H
ATOM    672  HG3 LYS A 351       2.987  32.996  11.784  1.00 83.98           H
ATOM    673  HD2 LYS A 351       3.175  35.184  10.906  1.00 83.42           H
ATOM    674  HD3 LYS A 351       4.548  34.775  10.213  1.00 83.42           H
ATOM    675  HE2 LYS A 351       3.323  33.156   8.952  1.00 83.22           H
ATOM    676  HE3 LYS A 351       1.992  33.803   9.525  1.00 83.22           H
ATOM    677  HZ1 LYS A 351       2.441  34.617   7.450  1.00 72.74           H
ATOM    678  HZ2 LYS A 351       2.517  35.714   8.394  1.00 72.74           H
ATOM    679  HZ3 LYS A 351       3.732  35.123   7.871  1.00 72.74           H
ATOM    680  N   ASP A 352       4.923  34.229  15.842  1.00 79.95           N
ATOM    681  CA  ASP A 352       5.544  34.799  17.034  1.00 81.53           C
ATOM    682  C   ASP A 352       6.099  33.713  17.948  1.00 75.35           C
ATOM    683  O   ASP A 352       7.150  33.897  18.574  1.00 71.99           O
ATOM    684  CB  ASP A 352       4.520  35.662  17.774  1.00 84.44           C
ATOM    685  CG  ASP A 352       3.966  36.770  16.904  1.00 83.06           C
ATOM    686  OD1 ASP A 352       4.771  37.572  16.392  1.00 77.65           O
ATOM    687  OD2 ASP A 352       2.734  36.828  16.709  1.00 87.95           O1-
ATOM    688  H   ASP A 352       4.098  34.447  15.738  1.00 95.94           H
ATOM    689  HA  ASP A 352       6.280  35.371  16.764  1.00 97.84           H
ATOM    690  HB2 ASP A 352       3.780  35.103  18.058  1.00101.32           H
ATOM    691  HB3 ASP A 352       4.946  36.068  18.545  1.00101.32           H
ATOM    692  N   GLN A 353       5.414  32.574  18.039  1.00 70.60           N
ATOM    693  CA  GLN A 353       5.919  31.483  18.861  1.00 68.40           C
ATOM    694  C   GLN A 353       7.074  30.746  18.194  1.00 63.20           C
ATOM    695  O   GLN A 353       7.962  30.233  18.889  1.00 58.92           O
ATOM    696  CB  GLN A 353       4.789  30.513  19.172  1.00 68.56           C
ATOM    697  CG  GLN A 353       3.578  31.194  19.763  1.00 69.90           C
ATOM    698  CD  GLN A 353       2.389  30.263  19.848  1.00 70.38           C
ATOM    699  OE1 GLN A 353       2.196  29.403  18.992  1.00 69.63           O
ATOM    700  NE2 GLN A 353       1.594  30.417  20.900  1.00 71.36           N
ATOM    701  H   GLN A 353       4.669  32.412  17.642  1.00 84.72           H
ATOM    702  HA  GLN A 353       6.241  31.845  19.701  1.00 82.08           H
ATOM    703  HB2 GLN A 353       4.515  30.074  18.351  1.00 82.28           H
ATOM    704  HB3 GLN A 353       5.104  29.854  19.810  1.00 82.28           H
ATOM    705  HG2 GLN A 353       3.789  31.496  20.660  1.00 83.88           H
ATOM    706  HG3 GLN A 353       3.333  31.948  19.205  1.00 83.88           H
ATOM    707 HE21 GLN A 353       1.770  31.020  21.486  1.00 85.64           H
ATOM    708 HE22 GLN A 353       0.904  29.912  20.994  1.00 85.64           H
ATOM    709  N   LEU A 354       7.109  30.719  16.859  1.00 61.12           N
ATOM    710  CA  LEU A 354       8.052  29.862  16.149  1.00 52.64           C
ATOM    711  C   LEU A 354       9.456  30.457  16.107  1.00 52.83           C
ATOM    712  O   LEU A 354      10.437  29.743  16.333  1.00 51.11           O
ATOM    713  CB  LEU A 354       7.539  29.577  14.737  1.00 57.62           C
ATOM    714  CG  LEU A 354       8.304  28.545  13.922  1.00 54.85           C
ATOM    715  CD1 LEU A 354       8.384  27.164  14.586  1.00 51.00           C
ATOM    716  CD2 LEU A 354       7.632  28.425  12.598  1.00 54.74           C
ATOM    717  H   LEU A 354       6.599  31.185  16.347  1.00 73.34           H
ATOM    718  HA  LEU A 354       8.109  29.014  16.616  1.00 63.16           H
ATOM    719  HB2 LEU A 354       6.623  29.265  14.806  1.00 69.15           H
ATOM    720  HB3 LEU A 354       7.557  30.408  14.237  1.00 69.15           H
ATOM    721  HG  LEU A 354       9.209  28.863  13.774  1.00 65.82           H
ATOM    722 HD11 LEU A 354       8.883  26.565  14.010  1.00 61.20           H
ATOM    723 HD12 LEU A 354       8.833  27.251  15.442  1.00 61.20           H
ATOM    724 HD13 LEU A 354       7.484  26.825  14.717  1.00 61.20           H
ATOM    725 HD21 LEU A 354       8.106  27.770  12.062  1.00 65.69           H
ATOM    726 HD22 LEU A 354       6.715  28.140  12.735  1.00 65.69           H
ATOM    727 HD23 LEU A 354       7.648  29.289  12.156  1.00 65.69           H
ATOM    728  N   PHE A 355       9.604  31.749  15.813  1.00 57.76           N
ATOM    729  CA  PHE A 355      10.962  32.251  15.651  1.00 52.55           C
ATOM    730  C   PHE A 355      11.773  32.244  16.945  1.00 48.86           C
ATOM    731  O   PHE A 355      12.999  32.044  16.865  1.00 44.12           O
ATOM    732  CB  PHE A 355      11.003  33.659  15.034  1.00 56.03           C
ATOM    733  CG  PHE A 355      12.417  34.074  14.692  1.00 60.81           C
ATOM    734  CD1 PHE A 355      13.081  33.501  13.604  1.00 62.30           C
ATOM    735  CD2 PHE A 355      13.129  34.940  15.517  1.00 65.36           C
ATOM    736  CE1 PHE A 355      14.412  33.829  13.310  1.00 63.13           C
ATOM    737  CE2 PHE A 355      14.466  35.272  15.237  1.00 63.49           C
ATOM    738  CZ  PHE A 355      15.104  34.714  14.129  1.00 65.71           C
ATOM    739  H   PHE A 355       8.973  32.324  15.708  1.00 69.31           H
ATOM    740  HA  PHE A 355      11.420  31.662  15.031  1.00 63.07           H
ATOM    741  HB2 PHE A 355      10.479  33.667  14.218  1.00 67.23           H
ATOM    742  HB3 PHE A 355      10.645  34.297  15.670  1.00 67.23           H
ATOM    743  HD1 PHE A 355      12.626  32.905  13.054  1.00 74.76           H
ATOM    744  HD2 PHE A 355      12.711  35.311  16.260  1.00 78.43           H
ATOM    745  HE1 PHE A 355      14.831  33.455  12.569  1.00 75.75           H
ATOM    746  HE2 PHE A 355      14.922  35.870  15.784  1.00 76.19           H
ATOM    747  HZ  PHE A 355      15.984  34.942  13.932  1.00 78.85           H
ATOM    748  N   PRO A 356      11.203  32.464  18.124  1.00 49.49           N
ATOM    749  CA  PRO A 356      11.989  32.218  19.346  1.00 48.23           C
ATOM    750  C   PRO A 356      12.499  30.786  19.415  1.00 38.73           C
ATOM    751  O   PRO A 356      13.683  30.546  19.676  1.00 33.66           O
ATOM    752  CB  PRO A 356      10.990  32.528  20.473  1.00 49.26           C
ATOM    753  CG  PRO A 356       9.898  33.313  19.829  1.00 50.60           C
ATOM    754  CD  PRO A 356       9.813  32.833  18.425  1.00 55.18           C
ATOM    755  HA  PRO A 356      12.738  32.832  19.399  1.00 57.88           H
ATOM    756  HB2 PRO A 356      10.645  31.699  20.841  1.00 59.12           H
ATOM    757  HB3 PRO A 356      11.428  33.052  21.162  1.00 59.12           H
ATOM    758  HG2 PRO A 356       9.064  33.148  20.295  1.00 60.72           H
ATOM    759  HG3 PRO A 356      10.121  34.256  19.853  1.00 60.72           H
ATOM    760  HD2 PRO A 356       9.235  32.057  18.365  1.00 66.22           H
ATOM    761  HD3 PRO A 356       9.517  33.547  17.839  1.00 66.22           H
ATOM    762  N   LEU A 357      11.626  29.822  19.162  1.00 40.02           N
ATOM    763  CA  LEU A 357      12.050  28.423  19.170  1.00 38.78           C
ATOM    764  C   LEU A 357      13.137  28.167  18.130  1.00 37.39           C
ATOM    765  O   LEU A 357      14.181  27.583  18.447  1.00 34.88           O
ATOM    766  CB  LEU A 357      10.836  27.530  18.956  1.00 42.64           C
ATOM    767  CG  LEU A 357       9.784  27.704  20.074  1.00 38.63           C
ATOM    768  CD1 LEU A 357       8.479  27.042  19.739  1.00 35.35           C
ATOM    769  CD2 LEU A 357      10.303  27.161  21.407  1.00 44.21           C
ATOM    770  H   LEU A 357      10.793  29.944  18.984  1.00 48.03           H
ATOM    771  HA  LEU A 357      12.420  28.214  20.042  1.00 46.54           H
ATOM    772  HB2 LEU A 357      10.419  27.757  18.110  1.00 51.17           H
ATOM    773  HB3 LEU A 357      11.120  26.602  18.950  1.00 51.17           H
ATOM    774  HG  LEU A 357       9.610  28.651  20.191  1.00 46.36           H
ATOM    775 HD11 LEU A 357       7.858  27.181  20.470  1.00 42.42           H
ATOM    776 HD12 LEU A 357       8.126  27.435  18.925  1.00 42.42           H
ATOM    777 HD13 LEU A 357       8.631  26.093  19.609  1.00 42.42           H
ATOM    778 HD21 LEU A 357       9.620  27.285  22.085  1.00 53.05           H
ATOM    779 HD22 LEU A 357      10.502  26.217  21.306  1.00 53.05           H
ATOM    780 HD23 LEU A 357      11.106  27.646  21.653  1.00 53.05           H
ATOM    781  N   ALA A 358      12.934  28.635  16.884  1.00 37.78           N
ATOM    782  CA  ALA A 358      13.953  28.431  15.856  1.00 34.34           C
ATOM    783  C   ALA A 358      15.284  29.044  16.283  1.00 34.07           C
ATOM    784  O   ALA A 358      16.347  28.413  16.162  1.00 36.57           O
ATOM    785  CB  ALA A 358      13.476  29.003  14.512  1.00 36.65           C
ATOM    786  H   ALA A 358      12.234  29.060  16.621  1.00 45.33           H
ATOM    787  HA  ALA A 358      14.091  27.478  15.739  1.00 41.21           H
ATOM    788  HB1 ALA A 358      14.165  28.858  13.845  1.00 43.98           H
ATOM    789  HB2 ALA A 358      12.660  28.550  14.249  1.00 43.98           H
ATOM    790  HB3 ALA A 358      13.309  29.953  14.615  1.00 43.98           H
ATOM    791  N   LYS A 359      15.239  30.252  16.839  1.00 41.93           N
ATOM    792  CA  LYS A 359      16.455  30.942  17.255  1.00 40.48           C
ATOM    793  C   LYS A 359      17.196  30.170  18.350  1.00 34.25           C
ATOM    794  O   LYS A 359      18.407  29.951  18.265  1.00 38.20           O
ATOM    795  CB  LYS A 359      16.091  32.351  17.733  1.00 43.62           C
ATOM    796  CG  LYS A 359      17.274  33.193  18.060  1.00 46.21           C
ATOM    797  CD  LYS A 359      16.860  34.587  18.533  1.00 47.93           C
ATOM    798  CE  LYS A 359      18.095  35.428  18.843  1.00 55.51           C
ATOM    799  NZ  LYS A 359      19.063  34.746  19.766  1.00 58.38           N1+
ATOM    800  H   LYS A 359      14.516  30.693  16.986  1.00 50.32           H
ATOM    801  HA  LYS A 359      17.049  31.027  16.493  1.00 48.57           H
ATOM    802  HB2 LYS A 359      15.591  32.799  17.034  1.00 52.35           H
ATOM    803  HB3 LYS A 359      15.547  32.280  18.533  1.00 52.35           H
ATOM    804  HG2 LYS A 359      17.782  32.770  18.769  1.00 55.45           H
ATOM    805  HG3 LYS A 359      17.825  33.293  17.267  1.00 55.45           H
ATOM    806  HD2 LYS A 359      16.354  35.029  17.834  1.00 57.52           H
ATOM    807  HD3 LYS A 359      16.329  34.510  19.341  1.00 57.52           H
ATOM    808  HE2 LYS A 359      18.559  35.622  18.014  1.00 66.61           H
ATOM    809  HE3 LYS A 359      17.813  36.255  19.265  1.00 66.61           H
ATOM    810  HZ1 LYS A 359      19.763  35.275  19.916  1.00 70.05           H
ATOM    811  HZ2 LYS A 359      18.667  34.564  20.541  1.00 70.05           H
ATOM    812  HZ3 LYS A 359      19.347  33.986  19.400  1.00 70.05           H
ATOM    813  N   GLU A 360      16.491  29.765  19.394  1.00 35.31           N
ATOM    814  CA  GLU A 360      17.113  28.925  20.416  1.00 40.92           C
ATOM    815  C   GLU A 360      17.801  27.724  19.760  1.00 35.61           C
ATOM    816  O   GLU A 360      18.991  27.439  19.991  1.00 29.08           O
ATOM    817  CB  GLU A 360      16.025  28.483  21.404  1.00 39.85           C
ATOM    818  CG  GLU A 360      16.404  27.364  22.408  1.00 46.10           C
ATOM    819  CD  GLU A 360      15.211  26.916  23.281  1.00 54.57           C
ATOM    820  OE1 GLU A 360      14.092  26.688  22.748  1.00 51.46           O
ATOM    821  OE2 GLU A 360      15.394  26.793  24.519  1.00 64.80           O1-
ATOM    822  H   GLU A 360      15.665  29.957  19.538  1.00 42.37           H
ATOM    823  HA  GLU A 360      17.780  29.438  20.898  1.00 49.11           H
ATOM    824  HB2 GLU A 360      15.758  29.256  21.925  1.00 47.82           H
ATOM    825  HB3 GLU A 360      15.265  28.163  20.893  1.00 47.82           H
ATOM    826  HG2 GLU A 360      16.722  26.591  21.915  1.00 55.32           H
ATOM    827  HG3 GLU A 360      17.101  27.691  22.998  1.00 55.32           H
ATOM    828  N   PHE A 361      17.071  27.035  18.894  1.00 34.05           N
ATOM    829  CA  PHE A 361      17.651  25.872  18.227  1.00 35.40           C
ATOM    830  C   PHE A 361      18.878  26.253  17.395  1.00 32.22           C
ATOM    831  O   PHE A 361      19.967  25.686  17.570  1.00 32.02           O
ATOM    832  CB  PHE A 361      16.616  25.160  17.360  1.00 36.28           C
ATOM    833  CG  PHE A 361      17.226  24.049  16.533  1.00 39.75           C
ATOM    834  CD1 PHE A 361      17.772  22.922  17.150  1.00 36.69           C
ATOM    835  CD2 PHE A 361      17.312  24.149  15.150  1.00 37.86           C
ATOM    836  CE1 PHE A 361      18.373  21.909  16.398  1.00 37.16           C
ATOM    837  CE2 PHE A 361      17.916  23.137  14.407  1.00 32.84           C
ATOM    838  CZ  PHE A 361      18.450  22.026  15.041  1.00 36.54           C
ATOM    839  H   PHE A 361      16.258  27.211  18.676  1.00 40.85           H
ATOM    840  HA  PHE A 361      17.944  25.243  18.906  1.00 42.48           H
ATOM    841  HB2 PHE A 361      15.935  24.772  17.932  1.00 43.54           H
ATOM    842  HB3 PHE A 361      16.214  25.802  16.753  1.00 43.54           H
ATOM    843  HD1 PHE A 361      17.734  22.843  18.076  1.00 44.02           H
ATOM    844  HD2 PHE A 361      16.968  24.897  14.718  1.00 45.43           H
ATOM    845  HE1 PHE A 361      18.726  21.161  16.822  1.00 44.59           H
ATOM    846  HE2 PHE A 361      17.963  23.208  13.481  1.00 39.40           H
ATOM    847  HZ  PHE A 361      18.837  21.346  14.538  1.00 43.84           H
ATOM    848  N   LEU A 362      18.736  27.221  16.476  1.00 34.98           N
ATOM    849  CA  LEU A 362      19.884  27.543  15.631  1.00 33.77           C
ATOM    850  C   LEU A 362      21.070  27.977  16.472  1.00 32.98           C
ATOM    851  O   LEU A 362      22.227  27.669  16.137  1.00 34.03           O
ATOM    852  CB  LEU A 362      19.499  28.604  14.599  1.00 36.57           C
ATOM    853  CG  LEU A 362      18.440  28.022  13.660  1.00 32.13           C
ATOM    854  CD1 LEU A 362      17.790  29.076  12.829  1.00 42.56           C
ATOM    855  CD2 LEU A 362      19.056  26.953  12.780  1.00 33.08           C
ATOM    856  H   LEU A 362      18.024  27.681  16.330  1.00 41.97           H
ATOM    857  HA  LEU A 362      20.146  26.744  15.146  1.00 40.53           H
ATOM    858  HB2 LEU A 362      19.126  29.379  15.048  1.00 43.88           H
ATOM    859  HB3 LEU A 362      20.278  28.852  14.076  1.00 43.88           H
ATOM    860  HG  LEU A 362      17.749  27.601  14.195  1.00 38.56           H
ATOM    861 HD11 LEU A 362      17.130  28.661  12.253  1.00 51.07           H
ATOM    862 HD12 LEU A 362      17.361  29.720  13.415  1.00 51.07           H
ATOM    863 HD13 LEU A 362      18.468  29.516  12.292  1.00 51.07           H
ATOM    864 HD21 LEU A 362      18.372  26.596  12.192  1.00 39.70           H
ATOM    865 HD22 LEU A 362      19.769  27.349  12.255  1.00 39.70           H
ATOM    866 HD23 LEU A 362      19.411  26.247  13.342  1.00 39.70           H
ATOM    867  N   ASP A 363      20.803  28.669  17.586  1.00 40.45           N
ATOM    868  CA  ASP A 363      21.895  29.099  18.453  1.00 42.05           C
ATOM    869  C   ASP A 363      22.671  27.911  18.977  1.00 37.74           C
ATOM    870  O   ASP A 363      23.909  27.911  18.949  1.00 33.77           O
ATOM    871  CB  ASP A 363      21.372  29.928  19.621  1.00 42.60           C
ATOM    872  CG  ASP A 363      20.995  31.363  19.208  1.00 46.97           C
ATOM    873  OD1 ASP A 363      21.333  31.787  18.077  1.00 50.39           O
ATOM    874  OD2 ASP A 363      20.340  32.056  20.009  1.00 44.28           O1-
ATOM    875  H   ASP A 363      20.018  28.896  17.853  1.00 48.54           H
ATOM    876  HA  ASP A 363      22.504  29.654  17.942  1.00 50.46           H
ATOM    877  HB2 ASP A 363      20.578  29.501  19.981  1.00 51.13           H
ATOM    878  HB3 ASP A 363      22.059  29.982  20.303  1.00 51.13           H
ATOM    879  N   GLN A 364      21.963  26.881  19.473  1.00 35.60           N
ATOM    880  CA  GLN A 364      22.695  25.730  19.984  1.00 38.27           C
ATOM    881  C   GLN A 364      23.382  24.988  18.847  1.00 33.39           C
ATOM    882  O   GLN A 364      24.520  24.536  18.996  1.00 31.24           O
ATOM    883  CB  GLN A 364      21.773  24.813  20.808  1.00 39.16           C
ATOM    884  CG  GLN A 364      20.729  24.049  20.047  1.00 44.83           C
ATOM    885  CD  GLN A 364      19.955  23.096  20.937  1.00 50.86           C
ATOM    886  OE1 GLN A 364      20.282  21.898  21.007  1.00 42.65           O
ATOM    887  NE2 GLN A 364      18.924  23.618  21.625  1.00 47.24           N
ATOM    888  H   GLN A 364      21.105  26.831  19.521  1.00 42.72           H
ATOM    889  HA  GLN A 364      23.390  26.051  20.580  1.00 45.92           H
ATOM    890  HB2 GLN A 364      22.326  24.162  21.268  1.00 47.00           H
ATOM    891  HB3 GLN A 364      21.310  25.359  21.462  1.00 47.00           H
ATOM    892  HG2 GLN A 364      20.100  24.675  19.655  1.00 53.80           H
ATOM    893  HG3 GLN A 364      21.160  23.529  19.351  1.00 53.80           H
ATOM    894 HE21 GLN A 364      18.733  24.453  21.548  1.00 56.69           H
ATOM    895 HE22 GLN A 364      18.455  23.116  22.143  1.00 56.69           H
ATOM    896  N   TYR A 365      22.736  24.899  17.684  1.00 40.86           N
ATOM    897  CA  TYR A 365      23.384  24.265  16.533  1.00 36.91           C
ATOM    898  C   TYR A 365      24.704  24.947  16.201  1.00 34.76           C
ATOM    899  O   TYR A 365      25.763  24.311  16.164  1.00 36.39           O
ATOM    900  CB  TYR A 365      22.471  24.297  15.314  1.00 37.02           C
ATOM    901  CG  TYR A 365      23.154  23.725  14.077  1.00 36.47           C
ATOM    902  CD1 TYR A 365      23.375  22.362  13.941  1.00 35.40           C
ATOM    903  CD2 TYR A 365      23.584  24.556  13.041  1.00 37.23           C
ATOM    904  CE1 TYR A 365      24.021  21.852  12.812  1.00 35.17           C
ATOM    905  CE2 TYR A 365      24.211  24.045  11.939  1.00 33.65           C
ATOM    906  CZ  TYR A 365      24.422  22.713  11.827  1.00 36.92           C
ATOM    907  OH  TYR A 365      25.064  22.266  10.708  1.00 44.49           O
ATOM    908  H   TYR A 365      21.940  25.190  17.535  1.00 49.03           H
ATOM    909  HA  TYR A 365      23.570  23.337  16.746  1.00 44.30           H
ATOM    910  HB2 TYR A 365      21.679  23.767  15.495  1.00 44.42           H
ATOM    911  HB3 TYR A 365      22.223  25.215  15.125  1.00 44.42           H
ATOM    912  HD1 TYR A 365      23.105  21.783  14.617  1.00 42.49           H
ATOM    913  HD2 TYR A 365      23.451  25.474  13.106  1.00 44.68           H
ATOM    914  HE1 TYR A 365      24.170  20.938  12.728  1.00 42.21           H
ATOM    915  HE2 TYR A 365      24.495  24.616  11.262  1.00 40.37           H
ATOM    916  HH  TYR A 365      25.243  22.911  10.202  1.00 53.38           H
ATOM    917  N   TYR A 366      24.668  26.258  15.989  1.00 38.81           N
ATOM    918  CA  TYR A 366      25.900  26.939  15.621  1.00 38.87           C
ATOM    919  C   TYR A 366      26.914  26.920  16.749  1.00 38.65           C
ATOM    920  O   TYR A 366      28.120  26.830  16.497  1.00 39.06           O
ATOM    921  CB  TYR A 366      25.597  28.357  15.166  1.00 39.71           C
ATOM    922  CG  TYR A 366      25.206  28.317  13.712  1.00 40.47           C
ATOM    923  CD1 TYR A 366      23.884  28.222  13.351  1.00 35.81           C
ATOM    924  CD2 TYR A 366      26.169  28.292  12.712  1.00 39.07           C
ATOM    925  CE1 TYR A 366      23.505  28.154  12.040  1.00 40.71           C
ATOM    926  CE2 TYR A 366      25.803  28.222  11.382  1.00 41.89           C
ATOM    927  CZ  TYR A 366      24.462  28.148  11.051  1.00 43.77           C
ATOM    928  OH  TYR A 366      24.039  28.067   9.731  1.00 39.65           O
ATOM    929  H   TYR A 366      23.972  26.759  16.049  1.00 46.58           H
ATOM    930  HA  TYR A 366      26.295  26.471  14.868  1.00 46.64           H
ATOM    931  HB2 TYR A 366      24.858  28.717  15.680  1.00 47.65           H
ATOM    932  HB3 TYR A 366      26.388  28.910  15.264  1.00 47.65           H
ATOM    933  HD1 TYR A 366      23.230  28.225  14.013  1.00 42.97           H
ATOM    934  HD2 TYR A 366      27.070  28.341  12.939  1.00 46.88           H
ATOM    935  HE1 TYR A 366      22.604  28.102  11.818  1.00 48.85           H
ATOM    936  HE2 TYR A 366      26.452  28.217  10.716  1.00 50.26           H
ATOM    937  HH  TYR A 366      24.702  28.071   9.216  1.00 47.58           H
ATOM    938  N   SER A 367      26.458  26.926  17.998  1.00 32.14           N
ATOM    939  CA  SER A 367      27.419  26.765  19.068  1.00 39.89           C
ATOM    940  C   SER A 367      28.111  25.411  18.980  1.00 41.45           C
ATOM    941  O   SER A 367      29.320  25.304  19.217  1.00 38.47           O
ATOM    942  CB  SER A 367      26.732  26.944  20.400  1.00 41.04           C
ATOM    943  OG  SER A 367      27.715  26.739  21.377  1.00 52.07           O
ATOM    944  H   SER A 367      25.638  27.016  18.239  1.00 38.56           H
ATOM    945  HA  SER A 367      28.098  27.453  18.987  1.00 47.87           H
ATOM    946  HB2 SER A 367      26.379  27.844  20.472  1.00 49.25           H
ATOM    947  HB3 SER A 367      26.027  26.286  20.499  1.00 49.25           H
ATOM    948  HG  SER A 367      27.382  26.828  22.143  1.00 62.48           H
ATOM    949  N   SER A 368      27.367  24.366  18.603  1.00 39.33           N
ATOM    950  CA  SER A 368      27.937  23.021  18.600  1.00 40.51           C
ATOM    951  C   SER A 368      28.985  22.847  17.513  1.00 44.25           C
ATOM    952  O   SER A 368      29.930  22.072  17.693  1.00 42.54           O
ATOM    953  CB  SER A 368      26.837  21.963  18.423  1.00 45.01           C
ATOM    954  OG  SER A 368      26.348  21.908  17.088  1.00 36.60           O
ATOM    955  H   SER A 368      26.546  24.410  18.351  1.00 47.19           H
ATOM    956  HA  SER A 368      28.367  22.862  19.455  1.00 48.61           H
ATOM    957  HB2 SER A 368      27.200  21.095  18.656  1.00 54.01           H
ATOM    958  HB3 SER A 368      26.100  22.179  19.015  1.00 54.01           H
ATOM    959  HG  SER A 368      26.025  22.652  16.869  1.00 43.91           H
ATOM    960  N   ILE A 369      28.823  23.522  16.372  1.00 41.32           N
ATOM    961  CA  ILE A 369      29.821  23.467  15.303  1.00 50.59           C
ATOM    962  C   ILE A 369      30.903  24.537  15.460  1.00 51.24           C
ATOM    963  O   ILE A 369      31.729  24.712  14.558  1.00 51.11           O
ATOM    964  CB  ILE A 369      29.155  23.597  13.922  1.00 47.65           C
ATOM    965  CG1 ILE A 369      28.478  24.959  13.776  1.00 42.75           C
ATOM    966  CG2 ILE A 369      28.135  22.472  13.746  1.00 46.97           C
ATOM    967  CD1 ILE A 369      27.803  25.155  12.423  1.00 46.20           C
ATOM    968  H   ILE A 369      28.144  24.018  16.193  1.00 49.58           H
ATOM    969  HA  ILE A 369      30.259  22.602  15.336  1.00 60.71           H
ATOM    970  HB  ILE A 369      29.836  23.511  13.237  1.00 57.18           H
ATOM    971 HG12 ILE A 369      27.799  25.048  14.463  1.00 51.30           H
ATOM    972 HG13 ILE A 369      29.146  25.655  13.880  1.00 51.30           H
ATOM    973 HG21 ILE A 369      27.718  22.558  12.875  1.00 56.36           H
ATOM    974 HG22 ILE A 369      28.592  21.619  13.812  1.00 56.36           H
ATOM    975 HG23 ILE A 369      27.464  22.544  14.443  1.00 56.36           H
ATOM    976 HD11 ILE A 369      27.396  26.035  12.399  1.00 55.45           H
ATOM    977 HD12 ILE A 369      28.471  25.079  11.724  1.00 55.45           H
ATOM    978 HD13 ILE A 369      27.124  24.473  12.308  1.00 55.45           H
ATOM    979  N   LYS A 370      30.912  25.259  16.595  1.00 50.21           N
ATOM    980  CA  LYS A 370      31.968  26.237  16.908  1.00 48.76           C
ATOM    981  C   LYS A 370      31.922  27.436  15.954  1.00 51.04           C
ATOM    982  O   LYS A 370      32.959  27.967  15.562  1.00 51.37           O
ATOM    983  CB  LYS A 370      33.366  25.601  16.883  1.00 49.64           C
ATOM    984  CG  LYS A 370      33.700  24.676  18.066  1.00 59.21           C
ATOM    985  CD  LYS A 370      34.915  23.739  17.726  1.00 70.90           C
ATOM    986  CE  LYS A 370      36.245  24.486  17.473  1.00 71.74           C
ATOM    987  NZ  LYS A 370      37.381  23.577  17.058  1.00 59.48           N1+
ATOM    988  H   LYS A 370      30.310  25.198  17.205  1.00 60.25           H
ATOM    989  HA  LYS A 370      31.818  26.573  17.806  1.00 58.51           H
ATOM    990  HB2 LYS A 370      33.448  25.075  16.072  1.00 59.57           H
ATOM    991  HB3 LYS A 370      34.025  26.312  16.876  1.00 59.57           H
ATOM    992  HG2 LYS A 370      33.936  25.214  18.838  1.00 71.05           H
ATOM    993  HG3 LYS A 370      32.931  24.119  18.266  1.00 71.05           H
ATOM    994  HD2 LYS A 370      35.055  23.131  18.468  1.00 85.08           H
ATOM    995  HD3 LYS A 370      34.703  23.234  16.925  1.00 85.08           H
ATOM    996  HE2 LYS A 370      36.110  25.135  16.764  1.00 86.09           H
ATOM    997  HE3 LYS A 370      36.509  24.939  18.288  1.00 86.09           H
ATOM    998  HZ1 LYS A 370      38.120  24.056  16.926  1.00 71.38           H
ATOM    999  HZ2 LYS A 370      37.536  22.975  17.695  1.00 71.38           H
ATOM   1000  HZ3 LYS A 370      37.171  23.154  16.304  1.00 71.38           H
ATOM   1001  N   ARG A 371      30.712  27.846  15.563  1.00 49.18           N
ATOM   1002  CA  ARG A 371      30.475  29.006  14.709  1.00 49.17           C
ATOM   1003  C   ARG A 371      29.444  29.925  15.337  1.00 46.04           C
ATOM   1004  O   ARG A 371      28.674  30.580  14.625  1.00 44.30           O
ATOM   1005  CB  ARG A 371      30.001  28.586  13.317  1.00 49.38           C
ATOM   1006  CG  ARG A 371      31.056  27.911  12.479  1.00 59.60           C
ATOM   1007  CD  ARG A 371      32.144  28.876  12.072  1.00 66.12           C
ATOM   1008  NE  ARG A 371      33.081  28.282  11.118  1.00 75.18           N
ATOM   1009  CZ  ARG A 371      32.803  28.019   9.842  1.00 79.84           C
ATOM   1010  NH1 ARG A 371      31.595  28.279   9.346  1.00 76.22           N
ATOM   1011  NH2 ARG A 371      33.739  27.486   9.057  1.00 78.44           N1+
ATOM   1012  H   ARG A 371      29.985  27.448  15.792  1.00 59.01           H
ATOM   1013  HA  ARG A 371      31.303  29.502  14.610  1.00 59.00           H
ATOM   1014  HB2 ARG A 371      29.261  27.966  13.414  1.00 59.25           H
ATOM   1015  HB3 ARG A 371      29.705  29.376  12.838  1.00 59.25           H
ATOM   1016  HG2 ARG A 371      31.462  27.194  12.992  1.00 71.53           H
ATOM   1017  HG3 ARG A 371      30.647  27.557  11.674  1.00 71.53           H
ATOM   1018  HD2 ARG A 371      31.741  29.653  11.655  1.00 79.35           H
ATOM   1019  HD3 ARG A 371      32.644  29.142  12.860  1.00 79.35           H
ATOM   1020  HE  ARG A 371      33.870  28.087  11.402  1.00 90.22           H
ATOM   1021 HH11 ARG A 371      30.989  28.626   9.849  1.00 91.46           H
ATOM   1022 HH12 ARG A 371      31.421  28.104   8.522  1.00 91.46           H
ATOM   1023 HH21 ARG A 371      34.519  27.313   9.375  1.00 94.13           H
ATOM   1024 HH22 ARG A 371      33.561  27.309   8.235  1.00 94.13           H
ATOM   1025  N   PHE A 372      29.382  29.948  16.669  1.00 48.14           N
ATOM   1026  CA  PHE A 372      28.443  30.819  17.351  1.00 46.80           C
ATOM   1027  C   PHE A 372      28.742  32.277  17.025  1.00 42.88           C
ATOM   1028  O   PHE A 372      29.883  32.726  17.108  1.00 42.14           O
ATOM   1029  CB  PHE A 372      28.501  30.603  18.874  1.00 45.35           C
ATOM   1030  CG  PHE A 372      27.395  31.303  19.585  1.00 42.62           C
ATOM   1031  CD1 PHE A 372      26.138  30.729  19.644  1.00 42.33           C
ATOM   1032  CD2 PHE A 372      27.574  32.574  20.109  1.00 43.36           C
ATOM   1033  CE1 PHE A 372      25.091  31.377  20.230  1.00 40.17           C
ATOM   1034  CE2 PHE A 372      26.525  33.236  20.710  1.00 42.72           C
ATOM   1035  CZ  PHE A 372      25.280  32.639  20.774  1.00 43.71           C
ATOM   1036  H   PHE A 372      29.871  29.471  17.191  1.00 57.77           H
ATOM   1037  HA  PHE A 372      27.543  30.618  17.049  1.00 56.16           H
ATOM   1038  HB2 PHE A 372      28.429  29.655  19.064  1.00 54.41           H
ATOM   1039  HB3 PHE A 372      29.343  30.948  19.212  1.00 54.41           H
ATOM   1040  HD1 PHE A 372      26.003  29.886  19.274  1.00 50.79           H
ATOM   1041  HD2 PHE A 372      28.409  32.980  20.061  1.00 52.03           H
ATOM   1042  HE1 PHE A 372      24.257  30.968  20.277  1.00 48.20           H
ATOM   1043  HE2 PHE A 372      26.656  34.081  21.076  1.00 51.27           H
ATOM   1044  HZ  PHE A 372      24.573  33.078  21.189  1.00 52.45           H
ATOM   1045  N   GLY A 373      27.708  33.031  16.702  1.00 40.32           N
ATOM   1046  CA  GLY A 373      27.900  34.424  16.354  1.00 48.97           C
ATOM   1047  C   GLY A 373      28.692  34.688  15.081  1.00 52.52           C
ATOM   1048  O   GLY A 373      29.149  35.821  14.884  1.00 46.73           O
ATOM   1049  H   GLY A 373      26.891  32.764  16.677  1.00 48.39           H
ATOM   1050  HA2 GLY A 373      27.030  34.842  16.252  1.00 58.76           H
ATOM   1051  HA3 GLY A 373      28.359  34.867  17.085  1.00 58.76           H
ATOM   1052  N   SER A 374      28.890  33.690  14.216  1.00 48.20           N
ATOM   1053  CA  SER A 374      29.545  33.926  12.939  1.00 40.66           C
ATOM   1054  C   SER A 374      28.557  34.549  11.962  1.00 44.45           C
ATOM   1055  O   SER A 374      27.370  34.726  12.252  1.00 41.01           O
ATOM   1056  CB  SER A 374      30.102  32.628  12.358  1.00 45.32           C
ATOM   1057  OG  SER A 374      29.045  31.783  11.953  1.00 41.81           O
ATOM   1058  H   SER A 374      28.654  32.874  14.349  1.00 57.84           H
ATOM   1059  HA  SER A 374      30.281  34.544  13.065  1.00 48.79           H
ATOM   1060  HB2 SER A 374      30.656  32.836  11.589  1.00 54.39           H
ATOM   1061  HB3 SER A 374      30.629  32.176  13.036  1.00 54.39           H
ATOM   1062  HG  SER A 374      28.557  31.598  12.611  1.00 50.17           H
ATOM   1063  N   LYS A 375      29.069  34.884  10.774  1.00 51.05           N
ATOM   1064  CA  LYS A 375      28.204  35.355   9.697  1.00 51.24           C
ATOM   1065  C   LYS A 375      27.282  34.245   9.205  1.00 43.50           C
ATOM   1066  O   LYS A 375      26.080  34.469   8.999  1.00 44.88           O
ATOM   1067  CB  LYS A 375      29.047  35.899   8.531  1.00 53.91           C
ATOM   1068  CG  LYS A 375      28.223  36.656   7.470  1.00 53.57           C
ATOM   1069  CD  LYS A 375      29.076  37.126   6.281  1.00 58.27           C
ATOM   1070  CE  LYS A 375      28.268  38.034   5.369  1.00 54.29           C
ATOM   1071  NZ  LYS A 375      27.048  37.368   4.875  1.00 57.50           N1+
ATOM   1072  H   LYS A 375      29.904  34.848  10.572  1.00 61.26           H
ATOM   1073  HA  LYS A 375      27.651  36.079  10.030  1.00 61.49           H
ATOM   1074  HB2 LYS A 375      29.710  36.513   8.885  1.00 64.70           H
ATOM   1075  HB3 LYS A 375      29.488  35.156   8.091  1.00 64.70           H
ATOM   1076  HG2 LYS A 375      27.531  36.068   7.129  1.00 64.28           H
ATOM   1077  HG3 LYS A 375      27.823  37.439   7.879  1.00 64.28           H
ATOM   1078  HD2 LYS A 375      29.842  37.622   6.609  1.00 69.92           H
ATOM   1079  HD3 LYS A 375      29.366  36.355   5.768  1.00 69.92           H
ATOM   1080  HE2 LYS A 375      28.003  38.827   5.861  1.00 65.15           H
ATOM   1081  HE3 LYS A 375      28.810  38.281   4.603  1.00 65.15           H
ATOM   1082  HZ1 LYS A 375      26.594  37.920   4.344  1.00 69.00           H
ATOM   1083  HZ2 LYS A 375      27.265  36.638   4.415  1.00 69.00           H
ATOM   1084  HZ3 LYS A 375      26.530  37.135   5.560  1.00 69.00           H
ATOM   1085  N   ALA A 376      27.827  33.044   8.982  1.00 46.18           N
ATOM   1086  CA  ALA A 376      26.981  31.899   8.638  1.00 42.28           C
ATOM   1087  C   ALA A 376      25.841  31.725   9.647  1.00 47.91           C
ATOM   1088  O   ALA A 376      24.664  31.602   9.269  1.00 44.31           O
ATOM   1089  CB  ALA A 376      27.832  30.642   8.571  1.00 47.47           C
ATOM   1090  H   ALA A 376      28.668  32.869   9.023  1.00 55.41           H
ATOM   1091  HA  ALA A 376      26.589  32.045   7.763  1.00 50.73           H
ATOM   1092  HB1 ALA A 376      27.264  29.889   8.343  1.00 56.97           H
ATOM   1093  HB2 ALA A 376      28.515  30.760   7.892  1.00 56.97           H
ATOM   1094  HB3 ALA A 376      28.246  30.495   9.436  1.00 56.97           H
ATOM   1095  N   HIS A 377      26.172  31.731  10.947  1.00 45.54           N
ATOM   1096  CA  HIS A 377      25.138  31.729  11.989  1.00 44.90           C
ATOM   1097  C   HIS A 377      24.120  32.849  11.768  1.00 44.46           C
ATOM   1098  O   HIS A 377      22.914  32.601  11.641  1.00 41.23           O
ATOM   1099  CB  HIS A 377      25.808  31.839  13.367  1.00 41.11           C
ATOM   1100  CG  HIS A 377      24.850  31.868  14.519  1.00 50.59           C
ATOM   1101  ND1 HIS A 377      25.275  32.019  15.822  1.00 41.02           N
ATOM   1102  CD2 HIS A 377      23.497  31.785  14.569  1.00 41.57           C
ATOM   1103  CE1 HIS A 377      24.226  32.048  16.622  1.00 42.62           C
ATOM   1104  NE2 HIS A 377      23.135  31.905  15.887  1.00 42.56           N
ATOM   1105  H   HIS A 377      26.978  31.736  11.246  1.00 54.64           H
ATOM   1106  HA  HIS A 377      24.662  30.885  11.957  1.00 53.88           H
ATOM   1107  HB2 HIS A 377      26.328  32.658  13.395  1.00 49.33           H
ATOM   1108  HB3 HIS A 377      26.394  31.076  13.489  1.00 49.33           H
ATOM   1109  HD2 HIS A 377      22.922  31.685  13.845  1.00 49.88           H
ATOM   1110  HE1 HIS A 377      24.250  32.133  17.548  1.00 51.14           H
ATOM   1111  HE2 HIS A 377      22.330  31.876  16.188  1.00 51.07           H
ATOM   1112  N   MET A 378      24.594  34.091  11.644  1.00 50.04           N
ATOM   1113  CA  MET A 378      23.664  35.219  11.568  1.00 51.17           C
ATOM   1114  C   MET A 378      22.838  35.215  10.284  1.00 45.38           C
ATOM   1115  O   MET A 378      21.640  35.540  10.311  1.00 40.51           O
ATOM   1116  CB  MET A 378      24.444  36.520  11.704  1.00 54.12           C
ATOM   1117  CG  MET A 378      25.177  36.652  13.021  1.00 50.69           C
ATOM   1118  SD  MET A 378      24.064  37.236  14.293  1.00 58.67           S
ATOM   1119  CE  MET A 378      23.115  35.813  14.806  1.00 57.88           C
ATOM   1120  H   MET A 378      25.426  34.304  11.603  1.00 60.05           H
ATOM   1121  HA  MET A 378      23.056  35.165  12.322  1.00 61.41           H
ATOM   1122  HB2 MET A 378      25.101  36.567  10.992  1.00 64.95           H
ATOM   1123  HB3 MET A 378      23.827  37.265  11.632  1.00 64.95           H
ATOM   1124  HG2 MET A 378      25.523  35.785  13.287  1.00 60.83           H
ATOM   1125  HG3 MET A 378      25.900  37.292  12.927  1.00 60.83           H
ATOM   1126  HE1 MET A 378      22.493  36.083  15.500  1.00 69.46           H
ATOM   1127  HE2 MET A 378      22.629  35.466  14.042  1.00 69.46           H
ATOM   1128  HE3 MET A 378      23.721  35.137  15.149  1.00 69.46           H
ATOM   1129  N   ASP A 379      23.471  34.900   9.153  1.00 44.74           N
ATOM   1130  CA  ASP A 379      22.742  34.745   7.898  1.00 48.89           C
ATOM   1131  C   ASP A 379      21.604  33.739   8.040  1.00 50.01           C
ATOM   1132  O   ASP A 379      20.449  34.025   7.687  1.00 45.49           O
ATOM   1133  CB  ASP A 379      23.700  34.281   6.796  1.00 51.72           C
ATOM   1134  CG  ASP A 379      24.777  35.318   6.433  1.00 56.13           C
ATOM   1135  OD1 ASP A 379      24.704  36.489   6.884  1.00 53.70           O
ATOM   1136  OD2 ASP A 379      25.714  34.923   5.684  1.00 55.17           O1-
ATOM   1137  H   ASP A 379      24.319  34.771   9.088  1.00 53.69           H
ATOM   1138  HA  ASP A 379      22.365  35.599   7.637  1.00 58.67           H
ATOM   1139  HB2 ASP A 379      24.152  33.476   7.093  1.00 62.06           H
ATOM   1140  HB3 ASP A 379      23.187  34.094   5.994  1.00 62.06           H
ATOM   1141  N   ARG A 380      21.924  32.536   8.539  1.00 45.80           N
ATOM   1142  CA  ARG A 380      20.909  31.497   8.711  1.00 45.75           C
ATOM   1143  C   ARG A 380      19.763  32.003   9.575  1.00 45.46           C
ATOM   1144  O   ARG A 380      18.579  31.839   9.241  1.00 35.42           O
ATOM   1145  CB  ARG A 380      21.554  30.235   9.321  1.00 50.61           C
ATOM   1146  CG  ARG A 380      20.604  29.035   9.512  1.00 40.76           C
ATOM   1147  CD  ARG A 380      19.900  28.625   8.202  1.00 42.58           C
ATOM   1148  NE  ARG A 380      19.049  27.444   8.386  1.00 46.63           N
ATOM   1149  CZ  ARG A 380      17.927  27.204   7.709  1.00 43.87           C
ATOM   1150  NH1 ARG A 380      17.494  28.043   6.772  1.00 46.17           N
ATOM   1151  NH2 ARG A 380      17.219  26.113   7.962  1.00 36.33           N1+
ATOM   1152  H   ARG A 380      22.715  32.302   8.782  1.00 54.96           H
ATOM   1153  HA  ARG A 380      20.549  31.260   7.842  1.00 54.90           H
ATOM   1154  HB2 ARG A 380      22.274  29.947   8.739  1.00 60.73           H
ATOM   1155  HB3 ARG A 380      21.913  30.465  10.192  1.00 60.73           H
ATOM   1156  HG2 ARG A 380      21.116  28.274   9.830  1.00 48.91           H
ATOM   1157  HG3 ARG A 380      19.922  29.271  10.160  1.00 48.91           H
ATOM   1158  HD2 ARG A 380      19.340  29.357   7.898  1.00 51.10           H
ATOM   1159  HD3 ARG A 380      20.569  28.415   7.532  1.00 51.10           H
ATOM   1160  HE  ARG A 380      19.293  26.864   8.973  1.00 55.96           H
ATOM   1161 HH11 ARG A 380      17.938  28.758   6.598  1.00 55.41           H
ATOM   1162 HH12 ARG A 380      16.769  27.871   6.343  1.00 55.41           H
ATOM   1163 HH21 ARG A 380      17.486  25.557   8.561  1.00 43.60           H
ATOM   1164 HH22 ARG A 380      16.499  25.955   7.519  1.00 43.60           H
ATOM   1165  N   LEU A 381      20.098  32.668  10.683  1.00 47.32           N
ATOM   1166  CA  LEU A 381      19.046  33.203  11.522  1.00 44.84           C
ATOM   1167  C   LEU A 381      18.176  34.163  10.729  1.00 47.04           C
ATOM   1168  O   LEU A 381      16.937  34.092  10.783  1.00 44.72           O
ATOM   1169  CB  LEU A 381      19.678  33.868  12.743  1.00 51.51           C
ATOM   1170  CG  LEU A 381      18.833  34.080  13.987  1.00 52.38           C
ATOM   1171  CD1 LEU A 381      18.034  32.848  14.360  1.00 53.49           C
ATOM   1172  CD2 LEU A 381      19.781  34.477  15.151  1.00 52.24           C
ATOM   1173  H   LEU A 381      20.899  32.815  10.957  1.00 56.78           H
ATOM   1174  HA  LEU A 381      18.485  32.475  11.832  1.00 53.80           H
ATOM   1175  HB2 LEU A 381      20.438  33.329  13.011  1.00 61.81           H
ATOM   1176  HB3 LEU A 381      19.995  34.743  12.470  1.00 61.81           H
ATOM   1177  HG  LEU A 381      18.214  34.811  13.834  1.00 62.85           H
ATOM   1178 HD11 LEU A 381      17.515  33.038  15.157  1.00 64.19           H
ATOM   1179 HD12 LEU A 381      17.442  32.622  13.626  1.00 64.19           H
ATOM   1180 HD13 LEU A 381      18.646  32.115  14.530  1.00 64.19           H
ATOM   1181 HD21 LEU A 381      19.255  34.615  15.953  1.00 62.69           H
ATOM   1182 HD22 LEU A 381      20.421  33.762  15.294  1.00 62.69           H
ATOM   1183 HD23 LEU A 381      20.246  35.295  14.914  1.00 62.69           H
ATOM   1184  N   GLU A 382      18.806  35.056   9.966  1.00 46.72           N
ATOM   1185  CA  GLU A 382      18.019  35.961   9.135  1.00 55.60           C
ATOM   1186  C   GLU A 382      17.202  35.201   8.083  1.00 48.84           C
ATOM   1187  O   GLU A 382      16.010  35.484   7.892  1.00 41.50           O
ATOM   1188  CB  GLU A 382      18.928  36.998   8.469  1.00 56.76           C
ATOM   1189  CG  GLU A 382      18.124  38.083   7.707  1.00 62.57           C
ATOM   1190  CD  GLU A 382      17.029  38.721   8.584  1.00 69.93           C
ATOM   1191  OE1 GLU A 382      17.332  39.133   9.736  1.00 72.30           O
ATOM   1192  OE2 GLU A 382      15.855  38.780   8.140  1.00 70.35           O1-
ATOM   1193  H   GLU A 382      19.659  35.156   9.912  1.00 56.06           H
ATOM   1194  HA  GLU A 382      17.394  36.439   9.703  1.00 66.73           H
ATOM   1195  HB2 GLU A 382      19.458  37.440   9.151  1.00 68.11           H
ATOM   1196  HB3 GLU A 382      19.508  36.551   7.834  1.00 68.11           H
ATOM   1197  HG2 GLU A 382      18.730  38.786   7.422  1.00 75.09           H
ATOM   1198  HG3 GLU A 382      17.697  37.679   6.936  1.00 75.09           H
ATOM   1199  N   GLU A 383      17.815  34.225   7.405  1.00 45.91           N
ATOM   1200  CA  GLU A 383      17.090  33.461   6.385  1.00 48.03           C
ATOM   1201  C   GLU A 383      15.846  32.802   6.962  1.00 50.42           C
ATOM   1202  O   GLU A 383      14.753  32.878   6.380  1.00 42.42           O
ATOM   1203  CB  GLU A 383      18.018  32.406   5.766  1.00 50.28           C
ATOM   1204  CG  GLU A 383      17.311  31.401   4.842  1.00 44.06           C
ATOM   1205  CD  GLU A 383      18.245  30.343   4.291  1.00 51.63           C
ATOM   1206  OE1 GLU A 383      19.165  29.901   5.023  1.00 48.23           O
ATOM   1207  OE2 GLU A 383      18.050  29.945   3.120  1.00 59.99           O1-
ATOM   1208  H   GLU A 383      18.635  33.989   7.514  1.00 55.09           H
ATOM   1209  HA  GLU A 383      16.810  34.065   5.679  1.00 57.63           H
ATOM   1210  HB2 GLU A 383      18.698  32.859   5.243  1.00 60.33           H
ATOM   1211  HB3 GLU A 383      18.437  31.903   6.482  1.00 60.33           H
ATOM   1212  HG2 GLU A 383      16.612  30.951   5.341  1.00 52.87           H
ATOM   1213  HG3 GLU A 383      16.926  31.880   4.091  1.00 52.87           H
ATOM   1214  N   VAL A 384      16.005  32.108   8.098  1.00 51.61           N
ATOM   1215  CA  VAL A 384      14.876  31.423   8.717  1.00 41.84           C
ATOM   1216  C   VAL A 384      13.831  32.428   9.131  1.00 41.54           C
ATOM   1217  O   VAL A 384      12.625  32.209   8.952  1.00 41.25           O
ATOM   1218  CB  VAL A 384      15.354  30.599   9.924  1.00 48.36           C
ATOM   1219  CG1 VAL A 384      14.148  30.036  10.674  1.00 47.79           C
ATOM   1220  CG2 VAL A 384      16.304  29.516   9.468  1.00 42.00           C
ATOM   1221  H   VAL A 384      16.749  32.022   8.521  1.00 61.93           H
ATOM   1222  HA  VAL A 384      14.477  30.817   8.073  1.00 50.20           H
ATOM   1223  HB  VAL A 384      15.836  31.182  10.530  1.00 58.03           H
ATOM   1224 HG11 VAL A 384      14.462  29.519  11.432  1.00 57.35           H
ATOM   1225 HG12 VAL A 384      13.596  30.772  10.982  1.00 57.35           H
ATOM   1226 HG13 VAL A 384      13.639  29.469  10.074  1.00 57.35           H
ATOM   1227 HG21 VAL A 384      16.595  29.006  10.240  1.00 50.40           H
ATOM   1228 HG22 VAL A 384      15.843  28.935   8.842  1.00 50.40           H
ATOM   1229 HG23 VAL A 384      17.068  29.928   9.036  1.00 50.40           H
ATOM   1230  N   ASN A 385      14.284  33.533   9.722  1.00 48.48           N
ATOM   1231  CA  ASN A 385      13.381  34.609  10.110  1.00 57.58           C
ATOM   1232  C   ASN A 385      12.544  35.075   8.928  1.00 57.45           C
ATOM   1233  O   ASN A 385      11.313  35.167   9.017  1.00 51.57           O
ATOM   1234  CB  ASN A 385      14.194  35.762  10.688  1.00 59.33           C
ATOM   1235  CG  ASN A 385      13.397  36.596  11.681  1.00 69.81           C
ATOM   1236  OD1 ASN A 385      12.247  36.265  12.012  1.00 71.91           O
ATOM   1237  ND2 ASN A 385      14.013  37.674  12.186  1.00 70.85           N
ATOM   1238  H   ASN A 385      15.110  33.682   9.909  1.00 58.17           H
ATOM   1239  HA  ASN A 385      12.779  34.287  10.799  1.00 69.09           H
ATOM   1240  HB2 ASN A 385      14.969  35.404  11.149  1.00 71.20           H
ATOM   1241  HB3 ASN A 385      14.476  36.344   9.965  1.00 71.20           H
ATOM   1242 HD21 ASN A 385      13.605  38.177  12.751  1.00 85.02           H
ATOM   1243 HD22 ASN A 385      14.817  37.862  11.945  1.00 85.02           H
ATOM   1244  N   LYS A 386      13.194  35.350   7.792  1.00 52.70           N
ATOM   1245  CA  LYS A 386      12.413  35.792   6.647  1.00 57.63           C
ATOM   1246  C   LYS A 386      11.480  34.699   6.172  1.00 58.60           C
ATOM   1247  O   LYS A 386      10.336  34.981   5.796  1.00 56.70           O
ATOM   1248  CB  LYS A 386      13.336  36.272   5.527  1.00 56.28           C
ATOM   1249  CG  LYS A 386      13.810  37.729   5.715  1.00 62.76           C
ATOM   1250  CD  LYS A 386      12.628  38.740   5.786  1.00 65.55           C
ATOM   1251  CE  LYS A 386      13.048  40.145   6.209  1.00 66.56           C
ATOM   1252  NZ  LYS A 386      11.832  41.005   6.409  1.00 68.40           N1+
ATOM   1253  H   LYS A 386      14.042  35.290   7.666  1.00 63.24           H
ATOM   1254  HA  LYS A 386      11.867  36.546   6.919  1.00 69.16           H
ATOM   1255  HB2 LYS A 386      14.122  35.703   5.502  1.00 67.54           H
ATOM   1256  HB3 LYS A 386      12.862  36.219   4.683  1.00 67.54           H
ATOM   1257  HG2 LYS A 386      14.311  37.795   6.543  1.00 75.31           H
ATOM   1258  HG3 LYS A 386      14.373  37.978   4.965  1.00 75.31           H
ATOM   1259  HD2 LYS A 386      12.217  38.804   4.910  1.00 78.66           H
ATOM   1260  HD3 LYS A 386      11.979  38.418   6.431  1.00 78.66           H
ATOM   1261  HE2 LYS A 386      13.535  40.100   7.046  1.00 79.87           H
ATOM   1262  HE3 LYS A 386      13.597  40.543   5.515  1.00 79.87           H
ATOM   1263  HZ1 LYS A 386      12.076  41.825   6.655  1.00 82.08           H
ATOM   1264  HZ2 LYS A 386      11.368  41.057   5.650  1.00 82.08           H
ATOM   1265  HZ3 LYS A 386      11.313  40.656   7.041  1.00 82.08           H
ATOM   1266  N   GLU A 387      11.923  33.446   6.256  1.00 60.34           N
ATOM   1267  CA  GLU A 387      11.110  32.348   5.763  1.00 52.59           C
ATOM   1268  C   GLU A 387       9.862  32.155   6.621  1.00 57.13           C
ATOM   1269  O   GLU A 387       8.775  31.906   6.084  1.00 54.14           O
ATOM   1270  CB  GLU A 387      11.967  31.087   5.701  1.00 52.93           C
ATOM   1271  CG  GLU A 387      11.345  29.942   4.971  1.00 52.14           C
ATOM   1272  CD  GLU A 387      12.229  28.728   4.931  1.00 50.46           C
ATOM   1273  OE1 GLU A 387      13.468  28.886   4.920  1.00 51.71           O
ATOM   1274  OE2 GLU A 387      11.678  27.615   4.901  1.00 48.93           O1-
ATOM   1275  H   GLU A 387      12.680  33.211   6.591  1.00 72.41           H
ATOM   1276  HA  GLU A 387      10.820  32.554   4.860  1.00 63.11           H
ATOM   1277  HB2 GLU A 387      12.801  31.301   5.254  1.00 63.51           H
ATOM   1278  HB3 GLU A 387      12.150  30.792   6.607  1.00 63.51           H
ATOM   1279  HG2 GLU A 387      10.518  29.696   5.415  1.00 62.57           H
ATOM   1280  HG3 GLU A 387      11.163  30.211   4.057  1.00 62.57           H
ATOM   1281  N   ILE A 388       9.987  32.273   7.954  1.00 55.28           N
ATOM   1282  CA  ILE A 388       8.813  32.163   8.827  1.00 56.96           C
ATOM   1283  C   ILE A 388       7.828  33.277   8.513  1.00 62.59           C
ATOM   1284  O   ILE A 388       6.629  33.036   8.305  1.00 59.35           O
ATOM   1285  CB  ILE A 388       9.222  32.200  10.314  1.00 58.29           C
ATOM   1286  CG1 ILE A 388      10.166  31.040  10.652  1.00 59.44           C
ATOM   1287  CG2 ILE A 388       7.976  32.156  11.221  1.00 56.19           C
ATOM   1288  CD1 ILE A 388      10.807  31.145  12.036  1.00 55.33           C
ATOM   1289  H   ILE A 388      10.728  32.415   8.367  1.00 66.34           H
ATOM   1290  HA  ILE A 388       8.372  31.316   8.658  1.00 68.35           H
ATOM   1291  HB  ILE A 388       9.691  33.033  10.481  1.00 69.95           H
ATOM   1292 HG12 ILE A 388       9.664  30.211  10.620  1.00 71.33           H
ATOM   1293 HG13 ILE A 388      10.880  31.018   9.996  1.00 71.33           H
ATOM   1294 HG21 ILE A 388       8.259  32.180  12.148  1.00 67.43           H
ATOM   1295 HG22 ILE A 388       7.416  32.924  11.025  1.00 67.43           H
ATOM   1296 HG23 ILE A 388       7.486  31.337  11.045  1.00 67.43           H
ATOM   1297 HD11 ILE A 388      11.386  30.380  12.174  1.00 66.40           H
ATOM   1298 HD12 ILE A 388      11.324  31.965  12.083  1.00 66.40           H
ATOM   1299 HD13 ILE A 388      10.107  31.157  12.708  1.00 66.40           H
ATOM   1300  N   GLU A 389       8.327  34.521   8.490  1.00 61.59           N
ATOM   1301  CA  GLU A 389       7.466  35.674   8.257  1.00 66.91           C
ATOM   1302  C   GLU A 389       6.668  35.510   6.977  1.00 64.08           C
ATOM   1303  O   GLU A 389       5.496  35.901   6.915  1.00 61.75           O
ATOM   1304  CB  GLU A 389       8.310  36.951   8.206  1.00 66.41           C
ATOM   1305  CG  GLU A 389       7.489  38.218   8.043  1.00 73.49           C
ATOM   1306  CD  GLU A 389       6.365  38.316   9.082  1.00 78.69           C
ATOM   1307  OE1 GLU A 389       5.274  37.736   8.847  1.00 75.81           O
ATOM   1308  OE2 GLU A 389       6.587  38.949  10.143  1.00 79.02           O1-
ATOM   1309  H   GLU A 389       9.157  34.716   8.608  1.00 73.90           H
ATOM   1310  HA  GLU A 389       6.841  35.756   8.994  1.00 80.29           H
ATOM   1311  HB2 GLU A 389       8.814  37.027   9.032  1.00 79.69           H
ATOM   1312  HB3 GLU A 389       8.920  36.894   7.453  1.00 79.69           H
ATOM   1313  HG2 GLU A 389       8.068  38.988   8.152  1.00 88.19           H
ATOM   1314  HG3 GLU A 389       7.086  38.225   7.161  1.00 88.19           H
ATOM   1315  N   SER A 390       7.271  34.879   5.978  1.00 62.55           N
ATOM   1316  CA  SER A 390       6.701  34.726   4.650  1.00 65.30           C
ATOM   1317  C   SER A 390       5.821  33.485   4.516  1.00 63.70           C
ATOM   1318  O   SER A 390       4.683  33.578   4.042  1.00 57.44           O
ATOM   1319  CB  SER A 390       7.835  34.668   3.634  1.00 62.93           C
ATOM   1320  OG  SER A 390       7.344  34.184   2.410  1.00 73.86           O
ATOM   1321  H   SER A 390       8.048  34.517   6.052  1.00 75.06           H
ATOM   1322  HA  SER A 390       6.156  35.502   4.448  1.00 78.36           H
ATOM   1323  HB2 SER A 390       8.195  35.559   3.504  1.00 75.51           H
ATOM   1324  HB3 SER A 390       8.527  34.071   3.960  1.00 75.51           H
ATOM   1325  HG  SER A 390       7.965  34.149   1.845  1.00 88.64           H
ATOM   1326  N   THR A 391       6.336  32.326   4.935  1.00 64.49           N
ATOM   1327  CA  THR A 391       5.661  31.044   4.779  1.00 59.25           C
ATOM   1328  C   THR A 391       4.977  30.562   6.045  1.00 62.35           C
ATOM   1329  O   THR A 391       4.290  29.530   6.001  1.00 56.75           O
ATOM   1330  CB  THR A 391       6.655  29.963   4.334  1.00 61.51           C
ATOM   1331  OG1 THR A 391       7.597  29.726   5.376  1.00 54.82           O
ATOM   1332  CG2 THR A 391       7.407  30.372   3.060  1.00 60.85           C
ATOM   1333  H   THR A 391       7.099  32.260   5.325  1.00 77.39           H
ATOM   1334  HA  THR A 391       4.984  31.129   4.089  1.00 71.10           H
ATOM   1335  HB  THR A 391       6.172  29.143   4.150  1.00 73.81           H
ATOM   1336  HG1 THR A 391       8.017  30.433   5.550  1.00 65.79           H
ATOM   1337 HG21 THR A 391       8.027  29.672   2.802  1.00 73.02           H
ATOM   1338 HG22 THR A 391       6.777  30.517   2.337  1.00 73.02           H
ATOM   1339 HG23 THR A 391       7.903  31.190   3.216  1.00 73.02           H
ATOM   1340  N   SER A 392       5.155  31.262   7.170  1.00 60.47           N
ATOM   1341  CA  SER A 392       4.605  30.867   8.463  1.00 61.12           C
ATOM   1342  C   SER A 392       5.261  29.604   9.028  1.00 61.05           C
ATOM   1343  O   SER A 392       4.774  29.047  10.028  1.00 51.27           O
ATOM   1344  CB  SER A 392       3.090  30.650   8.372  1.00 60.60           C
ATOM   1345  OG  SER A 392       2.804  29.534   7.538  1.00 63.44           O
ATOM   1346  H   SER A 392       5.606  31.994   7.205  1.00 72.57           H
ATOM   1347  HA  SER A 392       4.760  31.586   9.096  1.00 73.35           H
ATOM   1348  HB2 SER A 392       2.740  30.481   9.261  1.00 72.72           H
ATOM   1349  HB3 SER A 392       2.677  31.443   7.996  1.00 72.72           H
ATOM   1350  HG  SER A 392       3.159  28.841   7.853  1.00 76.13           H
ATOM   1351  N   THR A 393       6.341  29.126   8.419  1.00 58.37           N
ATOM   1352  CA  THR A 393       7.069  27.958   8.916  1.00 53.74           C
ATOM   1353  C   THR A 393       8.465  28.028   8.315  1.00 47.85           C
ATOM   1354  O   THR A 393       8.846  29.045   7.732  1.00 51.76           O
ATOM   1355  CB  THR A 393       6.336  26.655   8.583  1.00 51.71           C
ATOM   1356  OG1 THR A 393       7.025  25.555   9.170  1.00 48.37           O
ATOM   1357  CG2 THR A 393       6.264  26.439   7.101  1.00 50.30           C
ATOM   1358  H   THR A 393       6.678  29.465   7.704  1.00 70.04           H
ATOM   1359  HA  THR A 393       7.152  28.020   9.881  1.00 64.49           H
ATOM   1360  HB  THR A 393       5.432  26.693   8.932  1.00 62.05           H
ATOM   1361  HG1 THR A 393       6.628  24.837   8.990  1.00 58.04           H
ATOM   1362 HG21 THR A 393       5.798  25.611   6.909  1.00 60.37           H
ATOM   1363 HG22 THR A 393       5.789  27.174   6.682  1.00 60.37           H
ATOM   1364 HG23 THR A 393       7.159  26.391   6.730  1.00 60.37           H
ATOM   1365  N   TYR A 394       9.248  26.972   8.472  1.00 43.73           N
ATOM   1366  CA  TYR A 394      10.522  26.922   7.773  1.00 39.87           C
ATOM   1367  C   TYR A 394      10.954  25.473   7.639  1.00 38.93           C
ATOM   1368  O   TYR A 394      10.337  24.551   8.182  1.00 39.67           O
ATOM   1369  CB  TYR A 394      11.591  27.767   8.484  1.00 39.62           C
ATOM   1370  CG  TYR A 394      12.080  27.229   9.827  1.00 38.77           C
ATOM   1371  CD1 TYR A 394      13.329  26.631   9.933  1.00 43.05           C
ATOM   1372  CD2 TYR A 394      11.298  27.325  10.978  1.00 40.91           C
ATOM   1373  CE1 TYR A 394      13.802  26.138  11.149  1.00 39.56           C
ATOM   1374  CE2 TYR A 394      11.765  26.822  12.216  1.00 41.20           C
ATOM   1375  CZ  TYR A 394      13.018  26.241  12.286  1.00 35.13           C
ATOM   1376  OH  TYR A 394      13.515  25.739  13.476  1.00 40.29           O
ATOM   1377  H   TYR A 394       9.073  26.289   8.964  1.00 52.47           H
ATOM   1378  HA  TYR A 394      10.404  27.282   6.880  1.00 47.84           H
ATOM   1379  HB2 TYR A 394      12.363  27.836   7.901  1.00 47.54           H
ATOM   1380  HB3 TYR A 394      11.225  28.652   8.642  1.00 47.54           H
ATOM   1381  HD1 TYR A 394      13.865  26.563   9.176  1.00 51.67           H
ATOM   1382  HD2 TYR A 394      10.458  27.720  10.930  1.00 49.09           H
ATOM   1383  HE1 TYR A 394      14.643  25.743  11.197  1.00 47.47           H
ATOM   1384  HE2 TYR A 394      11.238  26.893  12.978  1.00 49.44           H
ATOM   1385  HH  TYR A 394      12.956  25.857  14.092  1.00 48.35           H
ATOM   1386  N   GLN A 395      12.022  25.282   6.888  1.00 37.31           N
ATOM   1387  CA  GLN A 395      12.537  23.949   6.634  1.00 40.22           C
ATOM   1388  C   GLN A 395      13.958  23.876   7.166  1.00 42.55           C
ATOM   1389  O   GLN A 395      14.743  24.824   7.021  1.00 30.60           O
ATOM   1390  CB  GLN A 395      12.498  23.579   5.127  1.00 45.08           C
ATOM   1391  CG  GLN A 395      11.110  23.613   4.455  1.00 39.50           C
ATOM   1392  CD  GLN A 395      10.140  22.504   4.904  1.00 38.05           C
ATOM   1393  OE1 GLN A 395      10.539  21.375   5.117  1.00 37.49           O
ATOM   1394  NE2 GLN A 395       8.868  22.844   5.046  1.00 40.52           N
ATOM   1395  H   GLN A 395      12.472  25.911   6.511  1.00 44.77           H
ATOM   1396  HA  GLN A 395      11.999  23.303   7.118  1.00 48.27           H
ATOM   1397  HB2 GLN A 395      13.066  24.201   4.646  1.00 54.10           H
ATOM   1398  HB3 GLN A 395      12.847  22.680   5.025  1.00 54.10           H
ATOM   1399  HG2 GLN A 395      10.691  24.465   4.655  1.00 47.40           H
ATOM   1400  HG3 GLN A 395      11.229  23.526   3.497  1.00 47.40           H
ATOM   1401 HE21 GLN A 395       8.619  23.652   4.889  1.00 48.62           H
ATOM   1402 HE22 GLN A 395       8.292  22.257   5.295  1.00 48.62           H
ATOM   1403  N   LEU A 396      14.274  22.745   7.791  1.00 36.91           N
ATOM   1404  CA  LEU A 396      15.608  22.505   8.315  1.00 35.53           C
ATOM   1405  C   LEU A 396      16.567  22.072   7.219  1.00 34.21           C
ATOM   1406  O   LEU A 396      16.217  21.294   6.331  1.00 31.77           O
ATOM   1407  CB  LEU A 396      15.554  21.418   9.390  1.00 35.86           C
ATOM   1408  CG  LEU A 396      14.793  21.830  10.665  1.00 31.43           C
ATOM   1409  CD1 LEU A 396      14.598  20.587  11.563  1.00 33.36           C
ATOM   1410  CD2 LEU A 396      15.519  22.948  11.400  1.00 31.38           C
ATOM   1411  H   LEU A 396      13.725  22.096   7.923  1.00 44.29           H
ATOM   1412  HA  LEU A 396      15.948  23.319   8.718  1.00 42.64           H
ATOM   1413  HB2 LEU A 396      15.112  20.637   9.021  1.00 43.03           H
ATOM   1414  HB3 LEU A 396      16.461  21.189   9.648  1.00 43.03           H
ATOM   1415  HG  LEU A 396      13.915  22.158  10.415  1.00 37.72           H
ATOM   1416 HD11 LEU A 396      14.119  20.849  12.364  1.00 40.03           H
ATOM   1417 HD12 LEU A 396      14.088  19.922  11.074  1.00 40.03           H
ATOM   1418 HD13 LEU A 396      15.468  20.229  11.799  1.00 40.03           H
ATOM   1419 HD21 LEU A 396      15.014  23.182  12.195  1.00 37.65           H
ATOM   1420 HD22 LEU A 396      16.404  22.640  11.649  1.00 37.65           H
ATOM   1421 HD23 LEU A 396      15.589  23.718  10.814  1.00 37.65           H
ATOM   1422  N   LYS A 397      17.795  22.563   7.310  1.00 34.04           N
ATOM   1423  CA  LYS A 397      18.876  21.960   6.559  1.00 36.99           C
ATOM   1424  C   LYS A 397      19.090  20.537   7.046  1.00 40.93           C
ATOM   1425  O   LYS A 397      18.859  20.206   8.221  1.00 26.56           O
ATOM   1426  CB  LYS A 397      20.174  22.753   6.728  1.00 37.47           C
ATOM   1427  CG  LYS A 397      20.088  24.232   6.349  1.00 43.08           C
ATOM   1428  CD  LYS A 397      19.780  24.404   4.853  1.00 49.22           C
ATOM   1429  CE  LYS A 397      19.496  25.844   4.420  1.00 50.56           C
ATOM   1430  NZ  LYS A 397      18.947  25.828   3.025  1.00 50.15           N1+
ATOM   1431  H   LYS A 397      18.024  23.236   7.794  1.00 40.85           H
ATOM   1432  HA  LYS A 397      18.646  21.936   5.617  1.00 44.39           H
ATOM   1433  HB2 LYS A 397      20.445  22.705   7.658  1.00 44.96           H
ATOM   1434  HB3 LYS A 397      20.856  22.348   6.170  1.00 44.96           H
ATOM   1435  HG2 LYS A 397      19.377  24.653   6.857  1.00 51.69           H
ATOM   1436  HG3 LYS A 397      20.937  24.662   6.537  1.00 51.69           H
ATOM   1437  HD2 LYS A 397      20.542  24.088   4.342  1.00 59.07           H
ATOM   1438  HD3 LYS A 397      18.999  23.872   4.635  1.00 59.07           H
ATOM   1439  HE2 LYS A 397      18.838  26.242   5.011  1.00 60.67           H
ATOM   1440  HE3 LYS A 397      20.319  26.358   4.426  1.00 60.67           H
ATOM   1441  HZ1 LYS A 397      18.775  26.659   2.756  1.00 60.18           H
ATOM   1442  HZ2 LYS A 397      19.537  25.460   2.470  1.00 60.18           H
ATOM   1443  HZ3 LYS A 397      18.193  25.355   3.001  1.00 60.18           H
ATOM   1444  N   ASP A 398      19.586  19.711   6.132  1.00 36.72           N
ATOM   1445  CA  ASP A 398      19.856  18.323   6.450  1.00 35.28           C
ATOM   1446  C   ASP A 398      20.697  18.212   7.702  1.00 34.72           C
ATOM   1447  O   ASP A 398      20.481  17.318   8.530  1.00 31.31           O
ATOM   1448  CB  ASP A 398      20.576  17.647   5.278  1.00 31.48           C
ATOM   1449  CG  ASP A 398      19.679  17.498   4.050  1.00 36.66           C
ATOM   1450  OD1 ASP A 398      18.494  17.918   4.088  1.00 34.84           O
ATOM   1451  OD2 ASP A 398      20.172  16.946   3.047  1.00 46.92           O1-
ATOM   1452  H   ASP A 398      19.773  19.932   5.323  1.00 44.07           H
ATOM   1453  HA  ASP A 398      19.018  17.859   6.602  1.00 42.34           H
ATOM   1454  HB2 ASP A 398      21.344  18.183   5.027  1.00 37.77           H
ATOM   1455  HB3 ASP A 398      20.864  16.762   5.551  1.00 37.77           H
ATOM   1456  N   THR A 399      21.698  19.085   7.820  1.00 27.42           N
ATOM   1457  CA  THR A 399      22.614  19.060   8.956  1.00 33.69           C
ATOM   1458  C   THR A 399      21.887  19.357  10.266  1.00 35.46           C
ATOM   1459  O   THR A 399      22.203  18.772  11.317  1.00 33.40           O
ATOM   1460  CB  THR A 399      23.720  20.093   8.731  1.00 39.21           C
ATOM   1461  OG1 THR A 399      23.120  21.338   8.338  1.00 32.75           O
ATOM   1462  CG2 THR A 399      24.683  19.618   7.665  1.00 35.74           C
ATOM   1463  H   THR A 399      21.866  19.707   7.250  1.00 32.91           H
ATOM   1464  HA  THR A 399      23.022  18.183   9.023  1.00 40.43           H
ATOM   1465  HB  THR A 399      24.215  20.220   9.556  1.00 47.05           H
ATOM   1466  HG1 THR A 399      23.716  21.916   8.211  1.00 39.29           H
ATOM   1467 HG21 THR A 399      25.380  20.279   7.530  1.00 42.89           H
ATOM   1468 HG22 THR A 399      25.091  18.781   7.937  1.00 42.89           H
ATOM   1469 HG23 THR A 399      24.211  19.482   6.829  1.00 42.89           H
ATOM   1470  N   GLU A 400      20.916  20.275  10.215  1.00 31.08           N
ATOM   1471  CA  GLU A 400      20.173  20.660  11.413  1.00 35.60           C
ATOM   1472  C   GLU A 400      19.176  19.578  11.792  1.00 36.24           C
ATOM   1473  O   GLU A 400      18.904  19.360  12.977  1.00 27.56           O
ATOM   1474  CB  GLU A 400      19.440  21.993  11.178  1.00 32.69           C
ATOM   1475  CG  GLU A 400      20.339  23.137  10.733  1.00 40.21           C
ATOM   1476  CD  GLU A 400      19.586  24.293  10.054  1.00 35.85           C
ATOM   1477  OE1 GLU A 400      18.390  24.156   9.720  1.00 32.84           O
ATOM   1478  OE2 GLU A 400      20.218  25.344   9.864  1.00 34.32           O1-
ATOM   1479  H   GLU A 400      20.671  20.686   9.501  1.00 37.30           H
ATOM   1480  HA  GLU A 400      20.792  20.778  12.151  1.00 42.72           H
ATOM   1481  HB2 GLU A 400      18.770  21.861  10.489  1.00 39.23           H
ATOM   1482  HB3 GLU A 400      19.011  22.261  12.005  1.00 39.23           H
ATOM   1483  HG2 GLU A 400      20.795  23.496  11.510  1.00 48.25           H
ATOM   1484  HG3 GLU A 400      20.990  22.795  10.099  1.00 48.25           H
ATOM   1485  N   LEU A 401      18.626  18.901  10.786  1.00 31.38           N
ATOM   1486  CA  LEU A 401      17.738  17.779  11.032  1.00 30.48           C
ATOM   1487  C   LEU A 401      18.461  16.675  11.790  1.00 26.49           C
ATOM   1488  O   LEU A 401      17.956  16.156  12.781  1.00 27.20           O
ATOM   1489  CB  LEU A 401      17.218  17.247   9.701  1.00 32.18           C
ATOM   1490  CG  LEU A 401      16.163  16.187   9.822  1.00 25.93           C
ATOM   1491  CD1 LEU A 401      14.898  16.907  10.326  1.00 32.72           C
ATOM   1492  CD2 LEU A 401      15.965  15.475   8.470  1.00 31.35           C
ATOM   1493  H   LEU A 401      18.753  19.074   9.953  1.00 37.66           H
ATOM   1494  HA  LEU A 401      16.982  18.074  11.564  1.00 36.58           H
ATOM   1495  HB2 LEU A 401      16.838  17.985   9.199  1.00 38.61           H
ATOM   1496  HB3 LEU A 401      17.962  16.866   9.208  1.00 38.61           H
ATOM   1497  HG  LEU A 401      16.432  15.530  10.483  1.00 31.11           H
ATOM   1498 HD11 LEU A 401      14.183  16.258  10.420  1.00 39.27           H
ATOM   1499 HD12 LEU A 401      15.089  17.317  11.184  1.00 39.27           H
ATOM   1500 HD13 LEU A 401      14.645  17.587   9.682  1.00 39.27           H
ATOM   1501 HD21 LEU A 401      15.280  14.795   8.569  1.00 37.62           H
ATOM   1502 HD22 LEU A 401      15.690  16.128   7.807  1.00 37.62           H
ATOM   1503 HD23 LEU A 401      16.803  15.066   8.203  1.00 37.62           H
ATOM   1504  N   ILE A 402      19.634  16.289  11.303  1.00 27.31           N
ATOM   1505  CA  ILE A 402      20.426  15.250  11.943  1.00 29.49           C
ATOM   1506  C   ILE A 402      20.812  15.670  13.356  1.00 30.08           C
ATOM   1507  O   ILE A 402      20.591  14.928  14.310  1.00 27.79           O
ATOM   1508  CB  ILE A 402      21.672  14.937  11.094  1.00 26.68           C
ATOM   1509  CG1 ILE A 402      21.270  14.390   9.714  1.00 28.35           C
ATOM   1510  CG2 ILE A 402      22.609  13.988  11.846  1.00 30.31           C
ATOM   1511  CD1 ILE A 402      22.480  14.438   8.669  1.00 29.40           C
ATOM   1512  H   ILE A 402      19.996  16.618  10.596  1.00 32.77           H
ATOM   1513  HA  ILE A 402      19.894  14.441  12.005  1.00 35.39           H
ATOM   1514  HB  ILE A 402      22.149  15.769  10.952  1.00 32.02           H
ATOM   1515 HG12 ILE A 402      20.989  13.466   9.808  1.00 34.02           H
ATOM   1516 HG13 ILE A 402      20.544  14.926   9.360  1.00 34.02           H
ATOM   1517 HG21 ILE A 402      23.385  13.806  11.292  1.00 36.37           H
ATOM   1518 HG22 ILE A 402      22.885  14.409  12.675  1.00 36.37           H
ATOM   1519 HG23 ILE A 402      22.136  13.162  12.035  1.00 36.37           H
ATOM   1520 HD11 ILE A 402      22.176  14.083   7.818  1.00 35.28           H
ATOM   1521 HD12 ILE A 402      22.767  15.358   8.560  1.00 35.28           H
ATOM   1522 HD13 ILE A 402      23.212  13.900   9.009  1.00 35.28           H
ATOM   1523  N   TYR A 403      21.406  16.860  13.505  1.00 30.02           N
ATOM   1524  CA  TYR A 403      21.768  17.349  14.832  1.00 22.77           C
ATOM   1525  C   TYR A 403      20.559  17.336  15.751  1.00 29.14           C
ATOM   1526  O   TYR A 403      20.669  17.036  16.953  1.00 27.76           O
ATOM   1527  CB  TYR A 403      22.351  18.765  14.744  1.00 32.31           C
ATOM   1528  CG  TYR A 403      22.488  19.473  16.082  1.00 28.98           C
ATOM   1529  CD1 TYR A 403      23.677  19.408  16.784  1.00 34.56           C
ATOM   1530  CD2 TYR A 403      21.437  20.205  16.632  1.00 32.50           C
ATOM   1531  CE1 TYR A 403      23.842  20.057  18.011  1.00 29.21           C
ATOM   1532  CE2 TYR A 403      21.577  20.850  17.865  1.00 30.18           C
ATOM   1533  CZ  TYR A 403      22.784  20.751  18.560  1.00 35.83           C
ATOM   1534  OH  TYR A 403      22.968  21.383  19.787  1.00 35.30           O
ATOM   1535  H   TYR A 403      21.607  17.393  12.861  1.00 36.02           H
ATOM   1536  HA  TYR A 403      22.444  16.767  15.213  1.00 27.33           H
ATOM   1537  HB2 TYR A 403      23.235  18.712  14.347  1.00 38.77           H
ATOM   1538  HB3 TYR A 403      21.773  19.304  14.183  1.00 38.77           H
ATOM   1539  HD1 TYR A 403      24.389  18.928  16.426  1.00 41.48           H
ATOM   1540  HD2 TYR A 403      20.627  20.258  16.177  1.00 39.00           H
ATOM   1541  HE1 TYR A 403      24.647  19.989  18.472  1.00 35.05           H
ATOM   1542  HE2 TYR A 403      20.866  21.327  18.227  1.00 36.22           H
ATOM   1543  HH  TYR A 403      22.260  21.771  20.019  1.00 42.36           H
ATOM   1544  N   GLY A 404      19.390  17.658  15.203  1.00 28.14           N
ATOM   1545  CA  GLY A 404      18.201  17.764  16.034  1.00 28.31           C
ATOM   1546  C   GLY A 404      17.675  16.413  16.495  1.00 28.00           C
ATOM   1547  O   GLY A 404      17.326  16.243  17.662  1.00 28.34           O
ATOM   1548  H   GLY A 404      19.263  17.817  14.368  1.00 33.77           H
ATOM   1549  HA2 GLY A 404      18.404  18.297  16.819  1.00 33.97           H
ATOM   1550  HA3 GLY A 404      17.499  18.210  15.535  1.00 33.97           H
ATOM   1551  N   ALA A 405      17.600  15.433  15.584  1.00 23.98           N
ATOM   1552  CA  ALA A 405      17.187  14.088  15.988  1.00 24.15           C
ATOM   1553  C   ALA A 405      18.147  13.513  17.020  1.00 20.41           C
ATOM   1554  O   ALA A 405      17.735  12.887  18.014  1.00 22.88           O
ATOM   1555  CB  ALA A 405      17.121  13.177  14.762  1.00 22.92           C
ATOM   1556  H   ALA A 405      17.779  15.520  14.747  1.00 28.77           H
ATOM   1557  HA  ALA A 405      16.303  14.130  16.385  1.00 28.98           H
ATOM   1558  HB1 ALA A 405      16.846  12.290  15.042  1.00 27.50           H
ATOM   1559  HB2 ALA A 405      16.477  13.540  14.134  1.00 27.50           H
ATOM   1560  HB3 ALA A 405      17.998  13.137  14.350  1.00 27.50           H
ATOM   1561  N   LYS A 406      19.438  13.642  16.765  1.00 22.10           N
ATOM   1562  CA  LYS A 406      20.395  13.075  17.697  1.00 20.87           C
ATOM   1563  C   LYS A 406      20.245  13.710  19.062  1.00 22.44           C
ATOM   1564  O   LYS A 406      20.440  13.041  20.085  1.00 24.61           O
ATOM   1565  CB  LYS A 406      21.816  13.264  17.192  1.00 23.39           C
ATOM   1566  CG  LYS A 406      22.181  12.366  16.036  1.00 26.76           C
ATOM   1567  CD  LYS A 406      23.633  12.634  15.562  1.00 27.83           C
ATOM   1568  CE  LYS A 406      24.083  11.689  14.421  1.00 27.26           C
ATOM   1569  NZ  LYS A 406      25.459  11.974  14.026  1.00 33.69           N1+
ATOM   1570  H   LYS A 406      19.779  14.039  16.083  1.00 26.52           H
ATOM   1571  HA  LYS A 406      20.228  12.124  17.785  1.00 25.04           H
ATOM   1572  HB2 LYS A 406      21.923  14.183  16.899  1.00 28.07           H
ATOM   1573  HB3 LYS A 406      22.432  13.078  17.918  1.00 28.07           H
ATOM   1574  HG2 LYS A 406      22.117  11.439  16.315  1.00 32.12           H
ATOM   1575  HG3 LYS A 406      21.581  12.537  15.293  1.00 32.12           H
ATOM   1576  HD2 LYS A 406      23.696  13.546  15.237  1.00 33.39           H
ATOM   1577  HD3 LYS A 406      24.237  12.507  16.310  1.00 33.39           H
ATOM   1578  HE2 LYS A 406      24.035  10.770  14.725  1.00 32.72           H
ATOM   1579  HE3 LYS A 406      23.510  11.820  13.649  1.00 32.72           H
ATOM   1580  HZ1 LYS A 406      25.707  11.426  13.370  1.00 40.43           H
ATOM   1581  HZ2 LYS A 406      25.526  12.815  13.742  1.00 40.43           H
ATOM   1582  HZ3 LYS A 406      26.004  11.859  14.721  1.00 40.43           H
ATOM   1583  N   HIS A 407      19.948  15.011  19.103  1.00 25.01           N
ATOM   1584  CA  HIS A 407      19.841  15.689  20.389  1.00 26.52           C
ATOM   1585  C   HIS A 407      18.500  15.437  21.075  1.00 24.25           C
ATOM   1586  O   HIS A 407      18.437  15.480  22.300  1.00 24.00           O
ATOM   1587  CB  HIS A 407      20.112  17.171  20.207  1.00 28.81           C
ATOM   1588  CG  HIS A 407      21.566  17.490  20.290  1.00 31.36           C
ATOM   1589  ND1 HIS A 407      22.450  17.158  19.280  1.00 29.76           N
ATOM   1590  CD2 HIS A 407      22.313  18.004  21.295  1.00 25.56           C
ATOM   1591  CE1 HIS A 407      23.670  17.503  19.642  1.00 31.82           C
ATOM   1592  NE2 HIS A 407      23.619  18.000  20.869  1.00 32.94           N
ATOM   1593  H   HIS A 407      19.807  15.510  18.417  1.00 30.01           H
ATOM   1594  HA  HIS A 407      20.532  15.340  20.974  1.00 31.82           H
ATOM   1595  HB2 HIS A 407      19.654  17.667  20.904  1.00 34.57           H
ATOM   1596  HB3 HIS A 407      19.791  17.448  19.335  1.00 34.57           H
ATOM   1597  HD1 HIS A 407      22.236  16.804  18.526  1.00 35.71           H
ATOM   1598  HD2 HIS A 407      22.001  18.305  22.118  1.00 30.67           H
ATOM   1599  HE1 HIS A 407      24.439  17.399  19.129  1.00 38.18           H
ATOM   1600  N   ALA A 408      17.427  15.175  20.325  1.00 23.50           N
ATOM   1601  CA  ALA A 408      16.189  14.713  20.940  1.00 26.33           C
ATOM   1602  C   ALA A 408      16.409  13.391  21.708  1.00 22.96           C
ATOM   1603  O   ALA A 408      15.941  13.228  22.844  1.00 25.29           O
ATOM   1604  CB  ALA A 408      15.125  14.564  19.853  1.00 26.02           C
ATOM   1605  H   ALA A 408      17.393  15.255  19.469  1.00 28.21           H
ATOM   1606  HA  ALA A 408      15.881  15.381  21.573  1.00 31.59           H
ATOM   1607  HB1 ALA A 408      14.300  14.257  20.260  1.00 31.22           H
ATOM   1608  HB2 ALA A 408      14.985  15.424  19.428  1.00 31.22           H
ATOM   1609  HB3 ALA A 408      15.432  13.917  19.198  1.00 31.22           H
ATOM   1610  N   TRP A 409      17.213  12.489  21.140  1.00 23.21           N
ATOM   1611  CA  TRP A 409      17.594  11.273  21.834  1.00 23.93           C
ATOM   1612  C   TRP A 409      18.453  11.618  23.040  1.00 27.59           C
ATOM   1613  O   TRP A 409      18.149  11.207  24.163  1.00 27.51           O
ATOM   1614  CB  TRP A 409      18.314  10.344  20.863  1.00 22.50           C
ATOM   1615  CG  TRP A 409      18.653   9.018  21.409  1.00 17.48           C
ATOM   1616  CD1 TRP A 409      18.266   8.518  22.640  1.00 20.49           C
ATOM   1617  CD2 TRP A 409      19.479   8.028  20.815  1.00 19.63           C
ATOM   1618  NE1 TRP A 409      18.784   7.257  22.817  1.00 22.71           N
ATOM   1619  CE2 TRP A 409      19.533   6.931  21.711  1.00 20.29           C
ATOM   1620  CE3 TRP A 409      20.162   7.932  19.586  1.00 21.38           C
ATOM   1621  CZ2 TRP A 409      20.248   5.780  21.428  1.00 23.97           C
ATOM   1622  CZ3 TRP A 409      20.864   6.763  19.304  1.00 22.51           C
ATOM   1623  CH2 TRP A 409      20.905   5.711  20.219  1.00 26.82           C
ATOM   1624  H   TRP A 409      17.548  12.565  20.352  1.00 27.85           H
ATOM   1625  HA  TRP A 409      16.795  10.822  22.149  1.00 28.72           H
ATOM   1626  HB2 TRP A 409      17.745  10.204  20.089  1.00 27.00           H
ATOM   1627  HB3 TRP A 409      19.142  10.767  20.586  1.00 27.00           H
ATOM   1628  HD1 TRP A 409      17.730   8.967  23.253  1.00 24.59           H
ATOM   1629  HE1 TRP A 409      18.670   6.760  23.510  1.00 27.25           H
ATOM   1630  HE3 TRP A 409      20.135   8.629  18.972  1.00 25.66           H
ATOM   1631  HZ2 TRP A 409      20.272   5.070  22.028  1.00 28.76           H
ATOM   1632  HZ3 TRP A 409      21.328   6.691  18.501  1.00 27.02           H
ATOM   1633  HH2 TRP A 409      21.390   4.946  20.009  1.00 32.18           H
ATOM   1634  N   ARG A 410      19.516  12.406  22.828  1.00 23.46           N
ATOM   1635  CA  ARG A 410      20.397  12.837  23.922  1.00 27.92           C
ATOM   1636  C   ARG A 410      19.612  13.380  25.109  1.00 26.20           C
ATOM   1637  O   ARG A 410      19.978  13.156  26.273  1.00 26.15           O
ATOM   1638  CB  ARG A 410      21.360  13.922  23.425  1.00 25.46           C
ATOM   1639  CG  ARG A 410      22.558  14.155  24.319  1.00 29.91           C
ATOM   1640  CD  ARG A 410      23.444  15.236  23.751  1.00 31.78           C
ATOM   1641  NE  ARG A 410      24.694  15.339  24.501  1.00 36.10           N
ATOM   1642  CZ  ARG A 410      25.712  16.138  24.188  1.00 36.71           C
ATOM   1643  NH1 ARG A 410      25.658  16.958  23.133  1.00 34.89           N
ATOM   1644  NH2 ARG A 410      26.790  16.107  24.953  1.00 40.21           N1+
ATOM   1645  H   ARG A 410      19.748  12.706  22.056  1.00 28.15           H
ATOM   1646  HA  ARG A 410      20.922  12.080  24.226  1.00 33.51           H
ATOM   1647  HB2 ARG A 410      21.691  13.665  22.550  1.00 30.55           H
ATOM   1648  HB3 ARG A 410      20.875  14.759  23.357  1.00 30.55           H
ATOM   1649  HG2 ARG A 410      22.256  14.436  25.197  1.00 35.89           H
ATOM   1650  HG3 ARG A 410      23.076  13.338  24.385  1.00 35.89           H
ATOM   1651  HD2 ARG A 410      23.657  15.025  22.829  1.00 38.14           H
ATOM   1652  HD3 ARG A 410      22.984  16.089  23.805  1.00 38.14           H
ATOM   1653  HE  ARG A 410      24.779  14.845  25.199  1.00 43.32           H
ATOM   1654 HH11 ARG A 410      24.957  16.973  22.635  1.00 41.87           H
ATOM   1655 HH12 ARG A 410      26.326  17.469  22.951  1.00 41.87           H
ATOM   1656 HH21 ARG A 410      26.819  15.582  25.633  1.00 48.25           H
ATOM   1657 HH22 ARG A 410      27.457  16.620  24.777  1.00 48.25           H
ATOM   1658  N   ASN A 411      18.540  14.100  24.826  1.00 25.48           N
ATOM   1659  CA  ASN A 411      17.724  14.775  25.817  1.00 24.03           C
ATOM   1660  C   ASN A 411      16.620  13.908  26.426  1.00 28.26           C
ATOM   1661  O   ASN A 411      15.880  14.379  27.304  1.00 26.92           O
ATOM   1662  CB  ASN A 411      17.126  16.019  25.169  1.00 26.43           C
ATOM   1663  CG  ASN A 411      18.187  17.035  24.821  1.00 24.97           C
ATOM   1664  OD1 ASN A 411      19.273  17.012  25.369  1.00 27.47           O
ATOM   1665  ND2 ASN A 411      17.880  17.927  23.908  1.00 32.67           N
ATOM   1666  H   ASN A 411      18.251  14.216  24.025  1.00 30.58           H
ATOM   1667  HA  ASN A 411      18.298  15.069  26.542  1.00 28.84           H
ATOM   1668  HB2 ASN A 411      16.670  15.764  24.352  1.00 31.72           H
ATOM   1669  HB3 ASN A 411      16.502  16.431  25.787  1.00 31.72           H
ATOM   1670 HD21 ASN A 411      18.456  18.524  23.679  1.00 39.20           H
ATOM   1671 HD22 ASN A 411      17.104  17.915  23.538  1.00 39.20           H
ATOM   1672  N   ALA A 412      16.473  12.668  25.993  1.00 25.53           N
ATOM   1673  CA  ALA A 412      15.330  11.873  26.411  1.00 22.98           C
ATOM   1674  C   ALA A 412      15.601  11.332  27.824  1.00 25.01           C
ATOM   1675  O   ALA A 412      16.235  10.294  28.002  1.00 21.73           O
ATOM   1676  CB  ALA A 412      15.089  10.760  25.405  1.00 22.07           C
ATOM   1677  H   ALA A 412      17.016  12.264  25.462  1.00 30.64           H
ATOM   1678  HA  ALA A 412      14.540  12.435  26.444  1.00 27.57           H
ATOM   1679  HB1 ALA A 412      14.325  10.236  25.692  1.00 26.48           H
ATOM   1680  HB2 ALA A 412      14.913  11.154  24.536  1.00 26.48           H
ATOM   1681  HB3 ALA A 412      15.879  10.199  25.361  1.00 26.48           H
ATOM   1682  N   SER A 413      15.069  12.030  28.838  1.00 23.97           N
ATOM   1683  CA  SER A 413      15.474  11.747  30.208  1.00 23.34           C
ATOM   1684  C   SER A 413      15.071  10.344  30.680  1.00 24.82           C
ATOM   1685  O   SER A 413      15.598   9.861  31.693  1.00 23.72           O
ATOM   1686  CB  SER A 413      14.885  12.810  31.146  1.00 24.33           C
ATOM   1687  OG  SER A 413      13.494  12.607  31.293  1.00 30.59           O
ATOM   1688  H   SER A 413      14.486  12.657  28.756  1.00 28.76           H
ATOM   1689  HA  SER A 413      16.441  11.809  30.264  1.00 28.01           H
ATOM   1690  HB2 SER A 413      15.311  12.739  32.015  1.00 29.20           H
ATOM   1691  HB3 SER A 413      15.041  13.690  30.769  1.00 29.20           H
ATOM   1692  HG  SER A 413      13.172  13.189  31.807  1.00 36.70           H
ATOM   1693  N   ARG A 414      14.149   9.683  30.000  1.00 22.83           N
ATOM   1694  CA  ARG A 414      13.745   8.340  30.393  1.00 24.64           C
ATOM   1695  C   ARG A 414      14.534   7.230  29.717  1.00 28.02           C
ATOM   1696  O   ARG A 414      14.209   6.071  29.934  1.00 24.15           O
ATOM   1697  CB  ARG A 414      12.258   8.133  30.099  1.00 24.69           C
ATOM   1698  CG  ARG A 414      11.334   8.935  31.013  1.00 26.58           C
ATOM   1699  CD  ARG A 414       9.885   8.707  30.706  1.00 28.41           C
ATOM   1700  NE  ARG A 414       9.062   9.238  31.778  1.00 28.09           N
ATOM   1701  CZ  ARG A 414       7.745   9.402  31.708  1.00 31.54           C
ATOM   1702  NH1 ARG A 414       7.100   9.077  30.609  1.00 38.67           N
ATOM   1703  NH2 ARG A 414       7.057   9.868  32.749  1.00 38.55           N1+
ATOM   1704  H   ARG A 414      13.742   9.988  29.306  1.00 27.39           H
ATOM   1705  HA  ARG A 414      13.871   8.247  31.350  1.00 29.57           H
ATOM   1706  HB2 ARG A 414      12.080   8.402  29.185  1.00 29.63           H
ATOM   1707  HB3 ARG A 414      12.045   7.193  30.213  1.00 29.63           H
ATOM   1708  HG2 ARG A 414      11.491   8.672  31.933  1.00 31.89           H
ATOM   1709  HG3 ARG A 414      11.520   9.881  30.901  1.00 31.89           H
ATOM   1710  HD2 ARG A 414       9.652   9.164  29.882  1.00 34.09           H
ATOM   1711  HD3 ARG A 414       9.715   7.756  30.628  1.00 34.09           H
ATOM   1712  HE  ARG A 414       9.455   9.462  32.510  1.00 33.71           H
ATOM   1713 HH11 ARG A 414       7.531   8.766  29.933  1.00 46.40           H
ATOM   1714 HH12 ARG A 414       6.248   9.183  30.564  1.00 46.40           H
ATOM   1715 HH21 ARG A 414       7.467  10.086  33.473  1.00 46.26           H
ATOM   1716 HH22 ARG A 414       6.206   9.976  32.688  1.00 46.26           H
ATOM   1717  N   CYS A 415      15.530   7.530  28.887  1.00 21.83           N
ATOM   1718  CA  CYS A 415      16.191   6.508  28.061  1.00 21.85           C
ATOM   1719  C   CYS A 415      17.497   6.117  28.708  1.00 24.25           C
ATOM   1720  O   CYS A 415      18.381   6.956  28.849  1.00 24.66           O
ATOM   1721  CB  CYS A 415      16.503   7.014  26.643  1.00 21.02           C
ATOM   1722  SG  CYS A 415      17.486   5.813  25.605  1.00 24.05           S
ATOM   1723  H   CYS A 415      15.847   8.322  28.780  1.00 26.19           H
ATOM   1724  HA  CYS A 415      15.627   5.722  27.996  1.00 26.22           H
ATOM   1725  HB2 CYS A 415      15.667   7.187  26.183  1.00 25.22           H
ATOM   1726  HB3 CYS A 415      17.016   7.835  26.711  1.00 25.22           H
ATOM   1727  N   VAL A 416      17.642   4.845  29.067  1.00 25.54           N
ATOM   1728  CA  VAL A 416      18.903   4.412  29.665  1.00 18.61           C
ATOM   1729  C   VAL A 416      20.007   4.169  28.642  1.00 23.44           C
ATOM   1730  O   VAL A 416      21.174   3.994  29.026  1.00 22.48           O
ATOM   1731  CB  VAL A 416      18.716   3.120  30.487  1.00 20.66           C
ATOM   1732  CG1 VAL A 416      18.456   1.867  29.549  1.00 23.55           C
ATOM   1733  CG2 VAL A 416      19.886   2.893  31.393  1.00 24.15           C
ATOM   1734  H   VAL A 416      17.048   4.230  28.979  1.00 30.65           H
ATOM   1735  HA  VAL A 416      19.210   5.104  30.270  1.00 22.34           H
ATOM   1736  HB  VAL A 416      17.933   3.227  31.049  1.00 24.80           H
ATOM   1737 HG11 VAL A 416      18.345   1.078  30.101  1.00 28.26           H
ATOM   1738 HG12 VAL A 416      17.653   2.024  29.028  1.00 28.26           H
ATOM   1739 HG13 VAL A 416      19.217   1.753  28.957  1.00 28.26           H
ATOM   1740 HG21 VAL A 416      19.742   2.077  31.896  1.00 28.98           H
ATOM   1741 HG22 VAL A 416      20.690   2.814  30.856  1.00 28.98           H
ATOM   1742 HG23 VAL A 416      19.966   3.646  31.999  1.00 28.98           H
ATOM   1743  N   GLY A 417      19.693   4.159  27.357  1.00 20.88           N
ATOM   1744  CA  GLY A 417      20.688   3.792  26.374  1.00 25.70           C
ATOM   1745  C   GLY A 417      21.361   4.941  25.667  1.00 28.54           C
ATOM   1746  O   GLY A 417      21.947   4.744  24.605  1.00 26.04           O
ATOM   1747  H   GLY A 417      18.922   4.358  27.034  1.00 25.05           H
ATOM   1748  HA2 GLY A 417      21.378   3.267  26.809  1.00 30.84           H
ATOM   1749  HA3 GLY A 417      20.270   3.234  25.700  1.00 30.84           H
ATOM   1750  N   ARG A 418      21.335   6.135  26.260  1.00 24.17           N
ATOM   1751  CA  ARG A 418      21.816   7.309  25.552  1.00 25.07           C
ATOM   1752  C   ARG A 418      23.333   7.361  25.394  1.00 29.80           C
ATOM   1753  O   ARG A 418      23.824   8.247  24.694  1.00 31.51           O
ATOM   1754  CB  ARG A 418      21.289   8.560  26.254  1.00 27.08           C
ATOM   1755  CG  ARG A 418      19.820   8.806  25.968  1.00 22.22           C
ATOM   1756  CD  ARG A 418      19.309  10.028  26.747  1.00 22.90           C
ATOM   1757  NE  ARG A 418      19.018   9.684  28.137  1.00 21.11           N
ATOM   1758  CZ  ARG A 418      18.953  10.555  29.142  1.00 28.76           C
ATOM   1759  NH1 ARG A 418      19.185  11.841  28.929  1.00 21.40           N
ATOM   1760  NH2 ARG A 418      18.675  10.122  30.379  1.00 26.59           N1+
ATOM   1761  H   ARG A 418      21.048   6.286  27.057  1.00 29.00           H
ATOM   1762  HA  ARG A 418      21.437   7.300  24.659  1.00 30.08           H
ATOM   1763  HB2 ARG A 418      21.396   8.455  27.212  1.00 32.49           H
ATOM   1764  HB3 ARG A 418      21.789   9.332  25.945  1.00 32.49           H
ATOM   1765  HG2 ARG A 418      19.699   8.974  25.020  1.00 26.66           H
ATOM   1766  HG3 ARG A 418      19.304   8.031  26.242  1.00 26.66           H
ATOM   1767  HD2 ARG A 418      19.989  10.720  26.740  1.00 27.48           H
ATOM   1768  HD3 ARG A 418      18.493  10.354  26.336  1.00 27.48           H
ATOM   1769  HE  ARG A 418      18.878   8.855  28.319  1.00 25.33           H
ATOM   1770 HH11 ARG A 418      19.365  12.119  28.135  1.00 25.68           H
ATOM   1771 HH12 ARG A 418      19.146  12.399  29.582  1.00 25.68           H
ATOM   1772 HH21 ARG A 418      18.529   9.287  30.520  1.00 31.91           H
ATOM   1773 HH22 ARG A 418      18.639  10.681  31.032  1.00 31.91           H
ATOM   1774  N   ILE A 419      24.108   6.433  25.948  1.00 29.24           N
ATOM   1775  CA  ILE A 419      25.526   6.450  25.620  1.00 28.21           C
ATOM   1776  C   ILE A 419      25.727   6.349  24.113  1.00 33.71           C
ATOM   1777  O   ILE A 419      26.738   6.817  23.580  1.00 28.86           O
ATOM   1778  CB  ILE A 419      26.286   5.323  26.364  1.00 31.51           C
ATOM   1779  CG1 ILE A 419      27.779   5.619  26.295  1.00 33.98           C
ATOM   1780  CG2 ILE A 419      25.883   3.903  25.848  1.00 25.42           C
ATOM   1781  CD1 ILE A 419      28.651   4.710  27.077  1.00 36.79           C
ATOM   1782  H   ILE A 419      23.854   5.814  26.487  1.00 35.09           H
ATOM   1783  HA  ILE A 419      25.900   7.297  25.910  1.00 33.85           H
ATOM   1784  HB  ILE A 419      26.028   5.371  27.298  1.00 37.81           H
ATOM   1785 HG12 ILE A 419      28.059   5.564  25.368  1.00 40.77           H
ATOM   1786 HG13 ILE A 419      27.928   6.519  26.625  1.00 40.77           H
ATOM   1787 HG21 ILE A 419      26.383   3.235  26.342  1.00 30.51           H
ATOM   1788 HG22 ILE A 419      24.931   3.776  25.988  1.00 30.51           H
ATOM   1789 HG23 ILE A 419      26.090   3.841  24.903  1.00 30.51           H
ATOM   1790 HD11 ILE A 419      29.574   4.984  26.965  1.00 44.15           H
ATOM   1791 HD12 ILE A 419      28.401   4.761  28.013  1.00 44.15           H
ATOM   1792 HD13 ILE A 419      28.533   3.803  26.753  1.00 44.15           H
ATOM   1793  N   GLN A 420      24.745   5.816  23.411  1.00 29.35           N
ATOM   1794  CA  GLN A 420      24.767   5.590  21.980  1.00 31.75           C
ATOM   1795  C   GLN A 420      24.306   6.803  21.175  1.00 31.26           C
ATOM   1796  O   GLN A 420      24.273   6.737  19.939  1.00 26.65           O
ATOM   1797  CB  GLN A 420      23.874   4.386  21.685  1.00 28.87           C
ATOM   1798  CG  GLN A 420      24.488   3.099  22.144  1.00 36.77           C
ATOM   1799  CD  GLN A 420      25.624   2.655  21.217  1.00 38.24           C
ATOM   1800  OE1 GLN A 420      25.492   2.675  19.995  1.00 33.60           O
ATOM   1801  NE2 GLN A 420      26.755   2.303  21.803  1.00 41.73           N
ATOM   1802  H   GLN A 420      24.006   5.561  23.769  1.00 35.22           H
ATOM   1803  HA  GLN A 420      25.671   5.370  21.706  1.00 38.10           H
ATOM   1804  HB2 GLN A 420      23.027   4.498  22.145  1.00 34.64           H
ATOM   1805  HB3 GLN A 420      23.727   4.326  20.728  1.00 34.64           H
ATOM   1806  HG2 GLN A 420      24.852   3.219  23.035  1.00 44.13           H
ATOM   1807  HG3 GLN A 420      23.811   2.405  22.148  1.00 44.13           H
ATOM   1808 HE21 GLN A 420      26.822   2.330  22.660  1.00 50.08           H
ATOM   1809 HE22 GLN A 420      27.424   2.045  21.328  1.00 50.08           H
ATOM   1810  N   TRP A 421      23.943   7.894  21.841  1.00 27.66           N
ATOM   1811  CA  TRP A 421      23.106   8.895  21.191  1.00 28.99           C
ATOM   1812  C   TRP A 421      23.699   9.408  19.900  1.00 28.27           C
ATOM   1813  O   TRP A 421      22.956   9.748  18.974  1.00 31.20           O
ATOM   1814  CB  TRP A 421      22.860  10.063  22.128  1.00 25.00           C
ATOM   1815  CG  TRP A 421      24.031  10.941  22.339  1.00 25.71           C
ATOM   1816  CD1 TRP A 421      25.023  10.779  23.245  1.00 26.32           C
ATOM   1817  CD2 TRP A 421      24.332  12.138  21.626  1.00 32.55           C
ATOM   1818  NE1 TRP A 421      25.927  11.783  23.151  1.00 33.18           N
ATOM   1819  CE2 TRP A 421      25.535  12.639  22.158  1.00 34.04           C
ATOM   1820  CE3 TRP A 421      23.715  12.818  20.570  1.00 30.97           C
ATOM   1821  CZ2 TRP A 421      26.122  13.807  21.705  1.00 34.71           C
ATOM   1822  CZ3 TRP A 421      24.295  13.968  20.106  1.00 31.51           C
ATOM   1823  CH2 TRP A 421      25.499  14.455  20.668  1.00 34.33           C
ATOM   1824  H   TRP A 421      24.162   8.076  22.653  1.00 33.19           H
ATOM   1825  HA  TRP A 421      22.247   8.496  20.983  1.00 34.79           H
ATOM   1826  HB2 TRP A 421      22.146  10.608  21.763  1.00 30.00           H
ATOM   1827  HB3 TRP A 421      22.595   9.715  22.994  1.00 30.00           H
ATOM   1828  HD1 TRP A 421      25.073  10.079  23.855  1.00 31.59           H
ATOM   1829  HE1 TRP A 421      26.628  11.873  23.641  1.00 39.82           H
ATOM   1830  HE3 TRP A 421      22.921  12.503  20.201  1.00 37.17           H
ATOM   1831  HZ2 TRP A 421      26.920  14.121  22.064  1.00 41.65           H
ATOM   1832  HZ3 TRP A 421      23.891  14.437  19.412  1.00 37.81           H
ATOM   1833  HH2 TRP A 421      25.871  15.239  20.334  1.00 41.20           H
ATOM   1834  N   SER A 422      25.020   9.480  19.802  1.00 33.88           N
ATOM   1835  CA  SER A 422      25.620  10.123  18.640  1.00 32.55           C
ATOM   1836  C   SER A 422      25.701   9.217  17.416  1.00 34.49           C
ATOM   1837  O   SER A 422      26.038   9.704  16.342  1.00 31.82           O
ATOM   1838  CB  SER A 422      27.010  10.645  19.005  1.00 32.44           C
ATOM   1839  OG  SER A 422      27.945   9.580  19.092  1.00 40.86           O
ATOM   1840  H   SER A 422      25.579   9.173  20.378  1.00 40.66           H
ATOM   1841  HA  SER A 422      25.076  10.888  18.398  1.00 39.06           H
ATOM   1842  HB2 SER A 422      27.303  11.267  18.321  1.00 38.92           H
ATOM   1843  HB3 SER A 422      26.963  11.094  19.864  1.00 38.92           H
ATOM   1844  HG  SER A 422      28.704   9.880  19.293  1.00 49.04           H
ATOM   1845  N   LYS A 423      25.412   7.928  17.559  1.00 35.16           N
ATOM   1846  CA  LYS A 423      25.477   6.917  16.500  1.00 36.07           C
ATOM   1847  C   LYS A 423      24.017   6.600  16.190  1.00 40.39           C
ATOM   1848  O   LYS A 423      23.407   5.662  16.746  1.00 37.71           O
ATOM   1849  CB  LYS A 423      26.269   5.645  16.935  1.00 34.82           C
ATOM   1850  CG  LYS A 423      27.637   5.947  17.544  1.00 41.29           C
ATOM   1851  CD  LYS A 423      28.002   4.973  18.662  1.00 54.08           C
ATOM   1852  CE  LYS A 423      29.150   5.512  19.540  1.00 53.21           C
ATOM   1853  NZ  LYS A 423      29.302   4.735  20.801  1.00 54.65           N1+
ATOM   1854  H   LYS A 423      25.159   7.593  18.310  1.00 42.20           H
ATOM   1855  HA  LYS A 423      25.893   7.293  15.708  1.00 43.29           H
ATOM   1856  HB2 LYS A 423      25.749   5.164  17.598  1.00 41.79           H
ATOM   1857  HB3 LYS A 423      26.409   5.083  16.156  1.00 41.79           H
ATOM   1858  HG2 LYS A 423      28.314   5.880  16.852  1.00 49.55           H
ATOM   1859  HG3 LYS A 423      27.628   6.843  17.915  1.00 49.55           H
ATOM   1860  HD2 LYS A 423      27.227   4.833  19.229  1.00 64.90           H
ATOM   1861  HD3 LYS A 423      28.287   4.132  18.272  1.00 64.90           H
ATOM   1862  HE2 LYS A 423      29.983   5.452  19.047  1.00 63.85           H
ATOM   1863  HE3 LYS A 423      28.965   6.435  19.775  1.00 63.85           H
ATOM   1864  HZ1 LYS A 423      29.970   5.069  21.284  1.00 65.57           H
ATOM   1865  HZ2 LYS A 423      28.551   4.778  21.276  1.00 65.57           H
ATOM   1866  HZ3 LYS A 423      29.478   3.883  20.613  1.00 65.57           H
ATOM   1867  N   LEU A 424      23.427   7.471  15.387  1.00 26.89           N
ATOM   1868  CA  LEU A 424      22.032   7.374  14.967  1.00 26.33           C
ATOM   1869  C   LEU A 424      22.013   7.663  13.487  1.00 27.64           C
ATOM   1870  O   LEU A 424      22.486   8.718  13.065  1.00 24.39           O
ATOM   1871  CB  LEU A 424      21.130   8.356  15.701  1.00 20.80           C
ATOM   1872  CG  LEU A 424      19.654   8.355  15.323  1.00 18.76           C
ATOM   1873  CD1 LEU A 424      18.962   7.043  15.781  1.00 23.50           C
ATOM   1874  CD2 LEU A 424      18.946   9.586  15.911  1.00 21.72           C
ATOM   1875  H   LEU A 424      23.829   8.156  15.058  1.00 32.27           H
ATOM   1876  HA  LEU A 424      21.704   6.473  15.116  1.00 31.60           H
ATOM   1877  HB2 LEU A 424      21.182   8.162  16.650  1.00 24.96           H
ATOM   1878  HB3 LEU A 424      21.465   9.252  15.539  1.00 24.96           H
ATOM   1879  HG  LEU A 424      19.580   8.406  14.357  1.00 22.51           H
ATOM   1880 HD11 LEU A 424      18.027   7.075  15.526  1.00 28.20           H
ATOM   1881 HD12 LEU A 424      19.398   6.291  15.351  1.00 28.20           H
ATOM   1882 HD13 LEU A 424      19.041   6.965  16.745  1.00 28.20           H
ATOM   1883 HD21 LEU A 424      18.010   9.562  15.657  1.00 26.06           H
ATOM   1884 HD22 LEU A 424      19.027   9.565  16.877  1.00 26.06           H
ATOM   1885 HD23 LEU A 424      19.364  10.387  15.560  1.00 26.06           H
ATOM   1886  N   GLN A 425      21.488   6.718  12.722  1.00 25.69           N
ATOM   1887  CA  GLN A 425      21.307   6.852  11.298  1.00 27.57           C
ATOM   1888  C   GLN A 425      19.983   7.545  11.081  1.00 24.42           C
ATOM   1889  O   GLN A 425      18.939   7.070  11.549  1.00 27.69           O
ATOM   1890  CB  GLN A 425      21.328   5.478  10.646  1.00 28.97           C
ATOM   1891  CG  GLN A 425      21.110   5.515   9.169  1.00 32.35           C
ATOM   1892  CD  GLN A 425      22.137   6.351   8.476  1.00 37.34           C
ATOM   1893  OE1 GLN A 425      23.340   6.281   8.783  1.00 35.13           O
ATOM   1894  NE2 GLN A 425      21.675   7.176   7.553  1.00 39.37           N
ATOM   1895  H   GLN A 425      21.219   5.959  13.025  1.00 30.82           H
ATOM   1896  HA  GLN A 425      22.017   7.395  10.920  1.00 33.08           H
ATOM   1897  HB2 GLN A 425      22.191   5.067  10.809  1.00 34.77           H
ATOM   1898  HB3 GLN A 425      20.625   4.935  11.037  1.00 34.77           H
ATOM   1899  HG2 GLN A 425      21.164   4.613   8.816  1.00 38.82           H
ATOM   1900  HG3 GLN A 425      20.236   5.895   8.986  1.00 38.82           H
ATOM   1901 HE21 GLN A 425      20.831   7.205   7.386  1.00 47.24           H
ATOM   1902 HE22 GLN A 425      22.217   7.683   7.119  1.00 47.24           H
ATOM   1903  N   VAL A 426      20.029   8.689  10.425  1.00 25.30           N
ATOM   1904  CA  VAL A 426      18.855   9.513  10.213  1.00 21.80           C
ATOM   1905  C   VAL A 426      18.436   9.330   8.766  1.00 29.80           C
ATOM   1906  O   VAL A 426      19.240   9.543   7.855  1.00 28.46           O
ATOM   1907  CB  VAL A 426      19.148  10.979  10.536  1.00 20.93           C
ATOM   1908  CG1 VAL A 426      17.866  11.816  10.311  1.00 29.86           C
ATOM   1909  CG2 VAL A 426      19.668  11.112  12.006  1.00 24.16           C
ATOM   1910  H   VAL A 426      20.747   9.018  10.084  1.00 30.36           H
ATOM   1911  HA  VAL A 426      18.135   9.207  10.786  1.00 26.17           H
ATOM   1912  HB  VAL A 426      19.836  11.308   9.938  1.00 25.12           H
ATOM   1913 HG11 VAL A 426      18.055  12.745  10.517  1.00 35.83           H
ATOM   1914 HG12 VAL A 426      17.593  11.731   9.384  1.00 35.83           H
ATOM   1915 HG13 VAL A 426      17.166  11.484  10.894  1.00 35.83           H
ATOM   1916 HG21 VAL A 426      19.848  12.047  12.193  1.00 28.99           H
ATOM   1917 HG22 VAL A 426      18.989  10.778  12.612  1.00 28.99           H
ATOM   1918 HG23 VAL A 426      20.482  10.593  12.101  1.00 28.99           H
ATOM   1919  N   PHE A 427      17.197   8.901   8.549  1.00 26.61           N
ATOM   1920  CA  PHE A 427      16.657   8.755   7.200  1.00 30.06           C
ATOM   1921  C   PHE A 427      15.689   9.894   6.969  1.00 27.26           C
ATOM   1922  O   PHE A 427      14.636   9.970   7.610  1.00 25.95           O
ATOM   1923  CB  PHE A 427      15.976   7.412   6.997  1.00 26.24           C
ATOM   1924  CG  PHE A 427      16.934   6.251   7.025  1.00 26.97           C
ATOM   1925  CD1 PHE A 427      17.951   6.154   6.079  1.00 31.23           C
ATOM   1926  CD2 PHE A 427      16.822   5.281   7.972  1.00 23.70           C
ATOM   1927  CE1 PHE A 427      18.824   5.117   6.120  1.00 30.98           C
ATOM   1928  CE2 PHE A 427      17.673   4.239   8.003  1.00 28.37           C
ATOM   1929  CZ  PHE A 427      18.682   4.139   7.091  1.00 32.56           C
ATOM   1930  H   PHE A 427      16.643   8.687   9.171  1.00 31.94           H
ATOM   1931  HA  PHE A 427      17.378   8.831   6.555  1.00 36.08           H
ATOM   1932  HB2 PHE A 427      15.326   7.279   7.704  1.00 31.49           H
ATOM   1933  HB3 PHE A 427      15.532   7.411   6.135  1.00 31.49           H
ATOM   1934  HD1 PHE A 427      18.046   6.815   5.432  1.00 37.48           H
ATOM   1935  HD2 PHE A 427      16.142   5.335   8.604  1.00 28.44           H
ATOM   1936  HE1 PHE A 427      19.503   5.052   5.487  1.00 37.17           H
ATOM   1937  HE2 PHE A 427      17.581   3.588   8.661  1.00 34.04           H
ATOM   1938  HZ  PHE A 427      19.270   3.419   7.120  1.00 39.07           H
ATOM   1939  N   ASP A 428      16.039  10.767   6.044  1.00 21.89           N
ATOM   1940  CA  ASP A 428      15.240  11.960   5.775  1.00 29.03           C
ATOM   1941  C   ASP A 428      14.103  11.597   4.827  1.00 29.65           C
ATOM   1942  O   ASP A 428      14.329  11.412   3.629  1.00 25.51           O
ATOM   1943  CB  ASP A 428      16.120  13.045   5.166  1.00 29.48           C
ATOM   1944  CG  ASP A 428      15.376  14.323   4.904  1.00 30.98           C
ATOM   1945  OD1 ASP A 428      14.147  14.393   5.120  1.00 24.87           O
ATOM   1946  OD2 ASP A 428      16.063  15.273   4.507  1.00 32.04           O1-
ATOM   1947  H   ASP A 428      16.740  10.696   5.550  1.00 26.26           H
ATOM   1948  HA  ASP A 428      14.862  12.294   6.604  1.00 34.84           H
ATOM   1949  HB2 ASP A 428      16.848  13.241   5.777  1.00 35.38           H
ATOM   1950  HB3 ASP A 428      16.475  12.726   4.321  1.00 35.38           H
ATOM   1951  N   ALA A 429      12.871  11.510   5.340  1.00 30.56           N
ATOM   1952  CA  ALA A 429      11.719  11.169   4.509  1.00 23.27           C
ATOM   1953  C   ALA A 429      10.799  12.365   4.300  1.00 22.40           C
ATOM   1954  O   ALA A 429       9.587  12.213   4.175  1.00 26.10           O
ATOM   1955  CB  ALA A 429      10.937  10.007   5.109  1.00 27.03           C
ATOM   1956  H   ALA A 429      12.679  11.645   6.167  1.00 36.67           H
ATOM   1957  HA  ALA A 429      12.038  10.889   3.637  1.00 27.92           H
ATOM   1958  HB1 ALA A 429      10.181   9.806   4.536  1.00 32.44           H
ATOM   1959  HB2 ALA A 429      11.520   9.234   5.172  1.00 32.44           H
ATOM   1960  HB3 ALA A 429      10.626  10.260   5.992  1.00 32.44           H
ATOM   1961  N   ARG A 430      11.340  13.561   4.289  1.00 27.82           N
ATOM   1962  CA  ARG A 430      10.456  14.702   4.166  1.00 28.35           C
ATOM   1963  C   ARG A 430       9.929  14.890   2.737  1.00 30.61           C
ATOM   1964  O   ARG A 430       9.019  15.694   2.522  1.00 29.57           O
ATOM   1965  CB  ARG A 430      11.182  15.951   4.673  1.00 32.14           C
ATOM   1966  CG  ARG A 430      11.434  15.978   6.206  1.00 26.87           C
ATOM   1967  CD  ARG A 430      12.211  17.240   6.599  1.00 28.59           C
ATOM   1968  NE  ARG A 430      13.552  17.154   6.046  1.00 26.11           N
ATOM   1969  CZ  ARG A 430      14.432  18.148   5.996  1.00 28.64           C
ATOM   1970  NH1 ARG A 430      14.151  19.362   6.456  1.00 35.49           N
ATOM   1971  NH2 ARG A 430      15.622  17.908   5.482  1.00 22.66           N1+
ATOM   1972  H   ARG A 430      12.179  13.741   4.348  1.00 33.38           H
ATOM   1973  HA  ARG A 430       9.689  14.559   4.742  1.00 34.02           H
ATOM   1974  HB2 ARG A 430      12.044  16.009   4.232  1.00 38.57           H
ATOM   1975  HB3 ARG A 430      10.649  16.731   4.449  1.00 38.57           H
ATOM   1976  HG2 ARG A 430      10.584  15.981   6.673  1.00 32.25           H
ATOM   1977  HG3 ARG A 430      11.958  15.202   6.461  1.00 32.25           H
ATOM   1978  HD2 ARG A 430      11.771  18.024   6.234  1.00 34.31           H
ATOM   1979  HD3 ARG A 430      12.274  17.299   7.565  1.00 34.31           H
ATOM   1980  HE  ARG A 430      13.797  16.395   5.723  1.00 31.34           H
ATOM   1981 HH11 ARG A 430      13.379  19.524   6.798  1.00 42.58           H
ATOM   1982 HH12 ARG A 430      14.741  19.986   6.409  1.00 42.58           H
ATOM   1983 HH21 ARG A 430      15.810  17.126   5.180  1.00 27.19           H
ATOM   1984 HH22 ARG A 430      16.204  18.539   5.433  1.00 27.19           H
ATOM   1985  N   ASP A 431      10.423  14.129   1.777  1.00 27.32           N
ATOM   1986  CA  ASP A 431       9.878  14.130   0.426  1.00 34.39           C
ATOM   1987  C   ASP A 431       8.727  13.150   0.239  1.00 27.29           C
ATOM   1988  O   ASP A 431       8.177  13.041  -0.852  1.00 30.17           O
ATOM   1989  CB  ASP A 431      11.015  13.844  -0.548  1.00 28.09           C
ATOM   1990  CG  ASP A 431      11.471  12.398  -0.538  1.00 32.09           C
ATOM   1991  OD1 ASP A 431      10.926  11.575   0.212  1.00 31.30           O
ATOM   1992  OD2 ASP A 431      12.426  12.081  -1.290  1.00 35.14           O1-
ATOM   1993  H   ASP A 431      11.087  13.592   1.882  1.00 32.78           H
ATOM   1994  HA  ASP A 431       9.540  15.017   0.230  1.00 41.27           H
ATOM   1995  HB2 ASP A 431      10.718  14.056  -1.447  1.00 33.71           H
ATOM   1996  HB3 ASP A 431      11.776  14.398  -0.313  1.00 33.71           H
ATOM   1997  N   CYS A 432       8.343  12.436   1.287  1.00 28.70           N
ATOM   1998  CA  CYS A 432       7.277  11.459   1.202  1.00 26.53           C
ATOM   1999  C   CYS A 432       5.934  12.160   1.064  1.00 34.60           C
ATOM   2000  O   CYS A 432       5.721  13.226   1.654  1.00 36.90           O
ATOM   2001  CB  CYS A 432       7.295  10.580   2.478  1.00 31.12           C
ATOM   2002  SG  CYS A 432       6.209   9.155   2.427  1.00 28.78           S
ATOM   2003  H   CYS A 432       8.692  12.503   2.070  1.00 34.44           H
ATOM   2004  HA  CYS A 432       7.414  10.890   0.429  1.00 31.83           H
ATOM   2005  HB2 CYS A 432       8.199  10.254   2.616  1.00 37.34           H
ATOM   2006  HB3 CYS A 432       7.027  11.126   3.233  1.00 37.34           H
ATOM   2007  HG  CYS A 432       6.306   8.553   3.460  1.00 34.53           H
ATOM   2008  N   THR A 433       5.004  11.537   0.304  1.00 35.86           N
ATOM   2009  CA  THR A 433       3.671  12.127   0.060  1.00 40.52           C
ATOM   2010  C   THR A 433       2.495  11.179   0.269  1.00 29.59           C
ATOM   2011  O   THR A 433       1.367  11.656   0.390  1.00 43.00           O
ATOM   2012  CB  THR A 433       3.540  12.672  -1.379  1.00 32.99           C
ATOM   2013  OG1 THR A 433       3.473  11.563  -2.284  1.00 32.05           O
ATOM   2014  CG2 THR A 433       4.671  13.578  -1.739  1.00 36.46           C
ATOM   2015  H   THR A 433       5.123  10.775  -0.078  1.00 43.04           H
ATOM   2016  HA  THR A 433       3.553  12.875   0.667  1.00 48.62           H
ATOM   2017  HB  THR A 433       2.718  13.181  -1.447  1.00 39.58           H
ATOM   2018  HG1 THR A 433       3.402  11.840  -3.074  1.00 38.46           H
ATOM   2019 HG21 THR A 433       4.560  13.903  -2.646  1.00 43.75           H
ATOM   2020 HG22 THR A 433       4.693  14.336  -1.134  1.00 43.75           H
ATOM   2021 HG23 THR A 433       5.512  13.100  -1.676  1.00 43.75           H
ATOM   2022  N   THR A 434       2.707   9.877   0.316  1.00 34.72           N
ATOM   2023  CA  THR A 434       1.612   8.928   0.401  1.00 31.03           C
ATOM   2024  C   THR A 434       1.964   7.814   1.367  1.00 33.82           C
ATOM   2025  O   THR A 434       3.130   7.605   1.725  1.00 35.39           O
ATOM   2026  CB  THR A 434       1.298   8.272  -0.944  1.00 37.29           C
ATOM   2027  OG1 THR A 434       2.347   7.351  -1.246  1.00 33.93           O
ATOM   2028  CG2 THR A 434       1.182   9.298  -2.054  1.00 36.25           C
ATOM   2029  H   THR A 434       3.486   9.512   0.300  1.00 41.67           H
ATOM   2030  HA  THR A 434       0.814   9.378   0.722  1.00 37.24           H
ATOM   2031  HB  THR A 434       0.457   7.793  -0.881  1.00 44.75           H
ATOM   2032  HG1 THR A 434       2.198   6.977  -1.983  1.00 40.72           H
ATOM   2033 HG21 THR A 434       0.983   8.856  -2.894  1.00 43.50           H
ATOM   2034 HG22 THR A 434       0.471   9.926  -1.852  1.00 43.50           H
ATOM   2035 HG23 THR A 434       2.017   9.784  -2.144  1.00 43.50           H
ATOM   2036  N   ALA A 435       0.935   7.028   1.696  1.00 37.91           N
ATOM   2037  CA  ALA A 435       1.086   5.925   2.619  1.00 33.56           C
ATOM   2038  C   ALA A 435       1.949   4.817   2.047  1.00 40.25           C
ATOM   2039  O   ALA A 435       2.657   4.131   2.794  1.00 32.26           O
ATOM   2040  CB  ALA A 435      -0.289   5.377   2.995  1.00 42.58           C
ATOM   2041  H   ALA A 435       0.137   7.122   1.390  1.00 45.49           H
ATOM   2042  HA  ALA A 435       1.511   6.248   3.429  1.00 40.28           H
ATOM   2043  HB1 ALA A 435      -0.175   4.639   3.614  1.00 51.10           H
ATOM   2044  HB2 ALA A 435      -0.806   6.083   3.414  1.00 51.10           H
ATOM   2045  HB3 ALA A 435      -0.737   5.070   2.192  1.00 51.10           H
ATOM   2046  N   HIS A 436       1.872   4.579   0.733  1.00 40.95           N
ATOM   2047  CA  HIS A 436       2.735   3.565   0.146  1.00 40.27           C
ATOM   2048  C   HIS A 436       4.199   3.983   0.234  1.00 22.99           C
ATOM   2049  O   HIS A 436       5.075   3.143   0.482  1.00 33.64           O
ATOM   2050  CB  HIS A 436       2.315   3.301  -1.307  1.00 39.91           C
ATOM   2051  CG  HIS A 436       1.115   2.406  -1.435  1.00 35.67           C
ATOM   2052  ND1 HIS A 436       1.213   1.048  -1.666  1.00 41.10           N
ATOM   2053  CD2 HIS A 436      -0.208   2.680  -1.367  1.00 33.13           C
ATOM   2054  CE1 HIS A 436       0.002   0.523  -1.726  1.00 41.47           C
ATOM   2055  NE2 HIS A 436      -0.877   1.492  -1.527  1.00 48.03           N
ATOM   2056  H   HIS A 436       1.345   4.978   0.182  1.00 49.13           H
ATOM   2057  HA  HIS A 436       2.631   2.738   0.642  1.00 48.32           H
ATOM   2058  HB2 HIS A 436       3.052   2.878  -1.774  1.00 47.89           H
ATOM   2059  HB3 HIS A 436       2.100   4.147  -1.729  1.00 47.89           H
ATOM   2060  HD2 HIS A 436      -0.592   3.512  -1.209  1.00 39.76           H
ATOM   2061  HE1 HIS A 436      -0.198  -0.375  -1.869  1.00 49.76           H
ATOM   2062  HE2 HIS A 436      -1.732   1.398  -1.534  1.00 57.63           H
ATOM   2063  N   GLY A 437       4.473   5.258  -0.007  1.00 25.91           N
ATOM   2064  CA  GLY A 437       5.804   5.793   0.239  1.00 36.80           C
ATOM   2065  C   GLY A 437       6.242   5.609   1.681  1.00 29.60           C
ATOM   2066  O   GLY A 437       7.386   5.229   1.948  1.00 32.05           O
ATOM   2067  H   GLY A 437       3.909   5.831  -0.311  1.00 31.09           H
ATOM   2068  HA2 GLY A 437       6.443   5.346  -0.337  1.00 44.17           H
ATOM   2069  HA3 GLY A 437       5.814   6.741   0.033  1.00 44.17           H
ATOM   2070  N   MET A 438       5.335   5.863   2.630  1.00 32.23           N
ATOM   2071  CA  MET A 438       5.634   5.618   4.046  1.00 29.76           C
ATOM   2072  C   MET A 438       5.956   4.150   4.285  1.00 31.60           C
ATOM   2073  O   MET A 438       6.920   3.815   5.001  1.00 26.59           O
ATOM   2074  CB  MET A 438       4.452   6.056   4.932  1.00 27.48           C
ATOM   2075  CG  MET A 438       4.146   7.525   4.926  1.00 24.57           C
ATOM   2076  SD  MET A 438       2.783   7.981   6.032  1.00 33.05           S
ATOM   2077  CE  MET A 438       3.497   7.622   7.661  1.00 34.45           C
ATOM   2078  H   MET A 438       4.548   6.175   2.483  1.00 38.67           H
ATOM   2079  HA  MET A 438       6.405   6.151   4.298  1.00 35.72           H
ATOM   2080  HB2 MET A 438       3.655   5.592   4.631  1.00 32.97           H
ATOM   2081  HB3 MET A 438       4.645   5.803   5.849  1.00 32.97           H
ATOM   2082  HG2 MET A 438       4.936   8.011   5.210  1.00 29.49           H
ATOM   2083  HG3 MET A 438       3.901   7.790   4.026  1.00 29.49           H
ATOM   2084  HE1 MET A 438       2.843   7.833   8.345  1.00 41.34           H
ATOM   2085  HE2 MET A 438       3.729   6.681   7.703  1.00 41.34           H
ATOM   2086  HE3 MET A 438       4.292   8.165   7.784  1.00 41.34           H
ATOM   2087  N   PHE A 439       5.177   3.248   3.676  1.00 31.42           N
ATOM   2088  CA  PHE A 439       5.475   1.833   3.802  1.00 20.22           C
ATOM   2089  C   PHE A 439       6.890   1.558   3.319  1.00 24.42           C
ATOM   2090  O   PHE A 439       7.673   0.871   3.991  1.00 24.34           O
ATOM   2091  CB  PHE A 439       4.428   1.004   3.036  1.00 28.58           C
ATOM   2092  CG  PHE A 439       4.755  -0.463   2.974  1.00 33.43           C
ATOM   2093  CD1 PHE A 439       4.979  -1.097   1.761  1.00 36.35           C
ATOM   2094  CD2 PHE A 439       4.860  -1.205   4.130  1.00 30.72           C
ATOM   2095  CE1 PHE A 439       5.316  -2.445   1.736  1.00 36.92           C
ATOM   2096  CE2 PHE A 439       5.179  -2.513   4.113  1.00 32.39           C
ATOM   2097  CZ  PHE A 439       5.403  -3.156   2.912  1.00 38.98           C
ATOM   2098  H   PHE A 439       4.487   3.432   3.196  1.00 37.70           H
ATOM   2099  HA  PHE A 439       5.426   1.583   4.738  1.00 24.26           H
ATOM   2100  HB2 PHE A 439       3.569   1.099   3.477  1.00 34.29           H
ATOM   2101  HB3 PHE A 439       4.370   1.335   2.126  1.00 34.29           H
ATOM   2102  HD1 PHE A 439       4.924  -0.615   0.967  1.00 43.62           H
ATOM   2103  HD2 PHE A 439       4.716  -0.787   4.949  1.00 36.87           H
ATOM   2104  HE1 PHE A 439       5.460  -2.872   0.923  1.00 44.30           H
ATOM   2105  HE2 PHE A 439       5.238  -2.987   4.911  1.00 38.87           H
ATOM   2106  HZ  PHE A 439       5.617  -4.061   2.898  1.00 46.78           H
ATOM   2107  N   ASN A 440       7.258   2.133   2.163  1.00 30.46           N
ATOM   2108  CA  ASN A 440       8.560   1.827   1.570  1.00 26.05           C
ATOM   2109  C   ASN A 440       9.711   2.318   2.464  1.00 26.33           C
ATOM   2110  O   ASN A 440      10.696   1.614   2.683  1.00 23.37           O
ATOM   2111  CB  ASN A 440       8.615   2.459   0.198  1.00 24.23           C
ATOM   2112  CG  ASN A 440       9.875   2.116  -0.569  1.00 32.03           C
ATOM   2113  OD1 ASN A 440      10.364   0.983  -0.543  1.00 28.87           O
ATOM   2114  ND2 ASN A 440      10.386   3.099  -1.293  1.00 26.45           N
ATOM   2115  H   ASN A 440       6.780   2.691   1.715  1.00 36.55           H
ATOM   2116  HA  ASN A 440       8.645   0.867   1.465  1.00 31.26           H
ATOM   2117  HB2 ASN A 440       7.856   2.149  -0.321  1.00 29.07           H
ATOM   2118  HB3 ASN A 440       8.577   3.423   0.295  1.00 29.07           H
ATOM   2119 HD21 ASN A 440      11.101   2.968  -1.752  1.00 31.74           H
ATOM   2120 HD22 ASN A 440      10.002   3.869  -1.305  1.00 31.74           H
ATOM   2121  N   TYR A 441       9.613   3.552   2.933  1.00 24.44           N
ATOM   2122  CA  TYR A 441      10.599   4.115   3.855  1.00 26.75           C
ATOM   2123  C   TYR A 441      10.738   3.255   5.118  1.00 23.27           C
ATOM   2124  O   TYR A 441      11.856   2.966   5.575  1.00 25.38           O
ATOM   2125  CB  TYR A 441      10.179   5.551   4.195  1.00 24.64           C
ATOM   2126  CG  TYR A 441      10.739   6.625   3.282  1.00 25.88           C
ATOM   2127  CD1 TYR A 441       9.920   7.443   2.466  1.00 24.20           C
ATOM   2128  CD2 TYR A 441      12.095   6.868   3.288  1.00 27.79           C
ATOM   2129  CE1 TYR A 441      10.491   8.448   1.656  1.00 24.99           C
ATOM   2130  CE2 TYR A 441      12.659   7.852   2.523  1.00 28.62           C
ATOM   2131  CZ  TYR A 441      11.866   8.631   1.692  1.00 28.30           C
ATOM   2132  OH  TYR A 441      12.496   9.585   0.955  1.00 29.10           O
ATOM   2133  H   TYR A 441       8.977   4.095   2.732  1.00 29.33           H
ATOM   2134  HA  TYR A 441      11.464   4.149   3.415  1.00 32.10           H
ATOM   2135  HB2 TYR A 441       9.211   5.606   4.151  1.00 29.56           H
ATOM   2136  HB3 TYR A 441      10.474   5.752   5.097  1.00 29.56           H
ATOM   2137  HD1 TYR A 441       9.001   7.302   2.447  1.00 29.04           H
ATOM   2138  HD2 TYR A 441      12.643   6.352   3.834  1.00 33.34           H
ATOM   2139  HE1 TYR A 441       9.956   8.977   1.110  1.00 29.99           H
ATOM   2140  HE2 TYR A 441      13.580   7.979   2.537  1.00 34.35           H
ATOM   2141  HH  TYR A 441      11.935  10.017   0.503  1.00 34.92           H
ATOM   2142  N   ILE A 442       9.618   2.766   5.636  1.00 23.53           N
ATOM   2143  CA  ILE A 442       9.625   1.976   6.866  1.00 28.63           C
ATOM   2144  C   ILE A 442      10.234   0.614   6.629  1.00 28.19           C
ATOM   2145  O   ILE A 442      11.037   0.136   7.445  1.00 24.00           O
ATOM   2146  CB  ILE A 442       8.202   1.878   7.449  1.00 23.72           C
ATOM   2147  CG1 ILE A 442       7.784   3.238   8.004  1.00 30.08           C
ATOM   2148  CG2 ILE A 442       8.149   0.812   8.544  1.00 27.25           C
ATOM   2149  CD1 ILE A 442       6.463   3.232   8.670  1.00 31.89           C
ATOM   2150  H   ILE A 442       8.836   2.877   5.295  1.00 28.23           H
ATOM   2151  HA  ILE A 442      10.177   2.431   7.521  1.00 34.36           H
ATOM   2152  HB  ILE A 442       7.589   1.628   6.739  1.00 28.46           H
ATOM   2153 HG12 ILE A 442       8.443   3.525   8.655  1.00 36.10           H
ATOM   2154 HG13 ILE A 442       7.745   3.875   7.273  1.00 36.10           H
ATOM   2155 HG21 ILE A 442       7.247   0.766   8.897  1.00 32.70           H
ATOM   2156 HG22 ILE A 442       8.399  -0.044   8.163  1.00 32.70           H
ATOM   2157 HG23 ILE A 442       8.769   1.054   9.250  1.00 32.70           H
ATOM   2158 HD11 ILE A 442       6.269   4.125   8.994  1.00 38.26           H
ATOM   2159 HD12 ILE A 442       5.788   2.958   8.030  1.00 38.26           H
ATOM   2160 HD13 ILE A 442       6.487   2.608   9.413  1.00 38.26           H
ATOM   2161  N   CYS A 443       9.918  -0.028   5.497  1.00 24.45           N
ATOM   2162  CA  CYS A 443      10.586  -1.300   5.223  1.00 20.34           C
ATOM   2163  C   CYS A 443      12.088  -1.112   5.161  1.00 22.03           C
ATOM   2164  O   CYS A 443      12.845  -1.887   5.745  1.00 27.17           O
ATOM   2165  CB  CYS A 443      10.099  -1.938   3.919  1.00 26.42           C
ATOM   2166  SG  CYS A 443       8.453  -2.520   4.037  1.00 29.89           S
ATOM   2167  H   CYS A 443       9.353   0.235   4.905  1.00 29.34           H
ATOM   2168  HA  CYS A 443      10.393  -1.917   5.946  1.00 24.41           H
ATOM   2169  HB2 CYS A 443      10.135  -1.278   3.209  1.00 31.70           H
ATOM   2170  HB3 CYS A 443      10.670  -2.692   3.701  1.00 31.70           H
ATOM   2171  HG  CYS A 443       8.134  -3.006   2.987  1.00 35.87           H
ATOM   2172  N   ASN A 444      12.541  -0.080   4.454  1.00 21.29           N
ATOM   2173  CA  ASN A 444      13.964   0.177   4.356  1.00 17.28           C
ATOM   2174  C   ASN A 444      14.562   0.431   5.723  1.00 18.99           C
ATOM   2175  O   ASN A 444      15.632  -0.097   6.038  1.00 22.47           O
ATOM   2176  CB  ASN A 444      14.172   1.367   3.438  1.00 23.71           C
ATOM   2177  CG  ASN A 444      13.839   1.009   1.979  1.00 24.31           C
ATOM   2178  OD1 ASN A 444      13.599  -0.153   1.666  1.00 23.14           O
ATOM   2179  ND2 ASN A 444      13.841   1.989   1.113  1.00 20.74           N
ATOM   2180  H   ASN A 444      12.046   0.480   4.028  1.00 25.55           H
ATOM   2181  HA  ASN A 444      14.406  -0.593   3.966  1.00 20.73           H
ATOM   2182  HB2 ASN A 444      13.589   2.091   3.714  1.00 28.45           H
ATOM   2183  HB3 ASN A 444      15.100   1.646   3.479  1.00 28.45           H
ATOM   2184 HD21 ASN A 444      13.661   1.833   0.287  1.00 24.88           H
ATOM   2185 HD22 ASN A 444      14.022   2.789   1.370  1.00 24.88           H
ATOM   2186  N   HIS A 445      13.877   1.232   6.546  1.00 20.14           N
ATOM   2187  CA  HIS A 445      14.305   1.437   7.938  1.00 21.46           C
ATOM   2188  C   HIS A 445      14.483   0.115   8.658  1.00 23.37           C
ATOM   2189  O   HIS A 445      15.568  -0.189   9.168  1.00 24.68           O
ATOM   2190  CB  HIS A 445      13.278   2.304   8.665  1.00 19.70           C
ATOM   2191  CG  HIS A 445      13.635   2.625  10.083  1.00 19.82           C
ATOM   2192  ND1 HIS A 445      13.478   3.887  10.628  1.00 22.64           N
ATOM   2193  CD2 HIS A 445      14.067   1.828  11.092  1.00 21.84           C
ATOM   2194  CE1 HIS A 445      13.855   3.865  11.891  1.00 25.51           C
ATOM   2195  NE2 HIS A 445      14.239   2.634  12.189  1.00 18.92           N
ATOM   2196  H   HIS A 445      13.167   1.665   6.328  1.00 24.17           H
ATOM   2197  HA  HIS A 445      15.156   1.903   7.946  1.00 25.76           H
ATOM   2198  HB2 HIS A 445      12.428   1.837   8.674  1.00 23.64           H
ATOM   2199  HB3 HIS A 445      13.185   3.143   8.187  1.00 23.64           H
ATOM   2200  HD2 HIS A 445      14.274   0.923  11.032  1.00 26.20           H
ATOM   2201  HE1 HIS A 445      13.859   4.592  12.471  1.00 30.61           H
ATOM   2202  HE2 HIS A 445      14.506   2.370  12.963  1.00 22.70           H
ATOM   2203  N   VAL A 446      13.397  -0.655   8.749  1.00 24.74           N
ATOM   2204  CA  VAL A 446      13.438  -1.971   9.390  1.00 28.44           C
ATOM   2205  C   VAL A 446      14.632  -2.794   8.917  1.00 29.45           C
ATOM   2206  O   VAL A 446      15.340  -3.417   9.720  1.00 27.69           O
ATOM   2207  CB  VAL A 446      12.131  -2.727   9.133  1.00 24.70           C
ATOM   2208  CG1 VAL A 446      12.269  -4.131   9.691  1.00 27.33           C
ATOM   2209  CG2 VAL A 446      10.924  -2.025   9.813  1.00 25.31           C
ATOM   2210  H   VAL A 446      12.622  -0.438   8.446  1.00 29.69           H
ATOM   2211  HA  VAL A 446      13.525  -1.847  10.348  1.00 34.13           H
ATOM   2212  HB  VAL A 446      11.964  -2.784   8.180  1.00 29.64           H
ATOM   2213 HG11 VAL A 446      11.444  -4.616   9.531  1.00 32.79           H
ATOM   2214 HG12 VAL A 446      13.006  -4.577   9.244  1.00 32.79           H
ATOM   2215 HG13 VAL A 446      12.443  -4.077  10.643  1.00 32.79           H
ATOM   2216 HG21 VAL A 446      10.119  -2.532   9.628  1.00 30.37           H
ATOM   2217 HG22 VAL A 446      11.080  -1.987  10.770  1.00 30.37           H
ATOM   2218 HG23 VAL A 446      10.840  -1.127   9.456  1.00 30.37           H
ATOM   2219  N   LYS A 447      14.831  -2.876   7.597  1.00 27.95           N
ATOM   2220  CA  LYS A 447      15.888  -3.744   7.070  1.00 22.37           C
ATOM   2221  C   LYS A 447      17.259  -3.228   7.458  1.00 21.56           C
ATOM   2222  O   LYS A 447      18.140  -4.009   7.852  1.00 26.81           O
ATOM   2223  CB  LYS A 447      15.772  -3.844   5.546  1.00 28.07           C
ATOM   2224  CG  LYS A 447      16.792  -4.790   4.883  1.00 29.01           C
ATOM   2225  CD  LYS A 447      16.385  -5.055   3.408  1.00 26.34           C
ATOM   2226  CE  LYS A 447      17.164  -6.152   2.799  1.00 38.57           C
ATOM   2227  NZ  LYS A 447      16.633  -6.462   1.419  1.00 42.36           N1+
ATOM   2228  H   LYS A 447      14.381  -2.450   7.001  1.00 33.54           H
ATOM   2229  HA  LYS A 447      15.784  -4.634   7.440  1.00 26.84           H
ATOM   2230  HB2 LYS A 447      14.885  -4.166   5.324  1.00 33.68           H
ATOM   2231  HB3 LYS A 447      15.903  -2.961   5.167  1.00 33.68           H
ATOM   2232  HG2 LYS A 447      17.671  -4.380   4.893  1.00 34.81           H
ATOM   2233  HG3 LYS A 447      16.806  -5.637   5.357  1.00 34.81           H
ATOM   2234  HD2 LYS A 447      15.447  -5.298   3.376  1.00 31.61           H
ATOM   2235  HD3 LYS A 447      16.540  -4.251   2.887  1.00 31.61           H
ATOM   2236  HE2 LYS A 447      18.093  -5.885   2.719  1.00 46.28           H
ATOM   2237  HE3 LYS A 447      17.084  -6.949   3.346  1.00 46.28           H
ATOM   2238  HZ1 LYS A 447      17.103  -7.124   1.054  1.00 50.83           H
ATOM   2239  HZ2 LYS A 447      15.779  -6.708   1.470  1.00 50.83           H
ATOM   2240  HZ3 LYS A 447      16.695  -5.742   0.900  1.00 50.83           H
ATOM   2241  N   TYR A 448      17.443  -1.906   7.369  1.00 24.10           N
ATOM   2242  CA  TYR A 448      18.697  -1.281   7.768  1.00 26.98           C
ATOM   2243  C   TYR A 448      19.005  -1.493   9.242  1.00 23.01           C
ATOM   2244  O   TYR A 448      20.156  -1.768   9.611  1.00 26.04           O
ATOM   2245  CB  TYR A 448      18.652   0.215   7.476  1.00 27.54           C
ATOM   2246  CG  TYR A 448      19.899   0.867   8.004  1.00 26.42           C
ATOM   2247  CD1 TYR A 448      21.031   0.923   7.211  1.00 31.83           C
ATOM   2248  CD2 TYR A 448      19.966   1.384   9.287  1.00 30.74           C
ATOM   2249  CE1 TYR A 448      22.175   1.487   7.652  1.00 32.63           C
ATOM   2250  CE2 TYR A 448      21.122   1.941   9.760  1.00 29.56           C
ATOM   2251  CZ  TYR A 448      22.227   1.988   8.923  1.00 32.34           C
ATOM   2252  OH  TYR A 448      23.405   2.538   9.336  1.00 35.35           O
ATOM   2253  H   TYR A 448      16.852  -1.353   7.079  1.00 28.92           H
ATOM   2254  HA  TYR A 448      19.422  -1.667   7.251  1.00 32.37           H
ATOM   2255  HB2 TYR A 448      18.608   0.360   6.518  1.00 33.04           H
ATOM   2256  HB3 TYR A 448      17.885   0.611   7.918  1.00 33.04           H
ATOM   2257  HD1 TYR A 448      20.998   0.578   6.348  1.00 38.20           H
ATOM   2258  HD2 TYR A 448      19.219   1.341   9.839  1.00 36.89           H
ATOM   2259  HE1 TYR A 448      22.925   1.517   7.104  1.00 39.16           H
ATOM   2260  HE2 TYR A 448      21.163   2.293  10.619  1.00 35.47           H
ATOM   2261  HH  TYR A 448      23.332   2.815  10.126  1.00 42.42           H
ATOM   2262  N   ALA A 449      18.015  -1.242  10.106  1.00 28.83           N
ATOM   2263  CA  ALA A 449      18.233  -1.320  11.557  1.00 27.82           C
ATOM   2264  C   ALA A 449      18.444  -2.761  12.016  1.00 25.02           C
ATOM   2265  O   ALA A 449      19.203  -3.019  12.961  1.00 25.58           O
ATOM   2266  CB  ALA A 449      17.033  -0.715  12.282  1.00 27.35           C
ATOM   2267  H   ALA A 449      17.214  -1.025   9.880  1.00 34.59           H
ATOM   2268  HA  ALA A 449      19.022  -0.806  11.791  1.00 33.38           H
ATOM   2269  HB1 ALA A 449      17.182  -0.769  13.239  1.00 32.82           H
ATOM   2270  HB2 ALA A 449      16.936   0.212  12.013  1.00 32.82           H
ATOM   2271  HB3 ALA A 449      16.236  -1.214  12.042  1.00 32.82           H
ATOM   2272  N   THR A 450      17.762  -3.709  11.365  1.00 27.87           N
ATOM   2273  CA  THR A 450      17.837  -5.114  11.759  1.00 26.61           C
ATOM   2274  C   THR A 450      19.215  -5.699  11.452  1.00 28.09           C
ATOM   2275  O   THR A 450      19.798  -6.401  12.291  1.00 31.83           O
ATOM   2276  CB  THR A 450      16.717  -5.905  11.072  1.00 30.43           C
ATOM   2277  OG1 THR A 450      15.417  -5.423  11.486  1.00 26.59           O
ATOM   2278  CG2 THR A 450      16.786  -7.398  11.441  1.00 25.05           C
ATOM   2279  H   THR A 450      17.248  -3.561  10.691  1.00 33.45           H
ATOM   2280  HA  THR A 450      17.697  -5.176  12.717  1.00 31.93           H
ATOM   2281  HB  THR A 450      16.803  -5.821  10.109  1.00 36.51           H
ATOM   2282  HG1 THR A 450      15.334  -4.612  11.284  1.00 31.91           H
ATOM   2283 HG21 THR A 450      16.072  -7.882  10.998  1.00 30.06           H
ATOM   2284 HG22 THR A 450      17.638  -7.769  11.163  1.00 30.06           H
ATOM   2285 HG23 THR A 450      16.693  -7.507  12.401  1.00 30.06           H
ATOM   2286  N   ASN A 451      19.743  -5.433  10.254  1.00 33.41           N
ATOM   2287  CA  ASN A 451      21.140  -5.727   9.882  1.00 26.90           C
ATOM   2288  C   ASN A 451      21.514  -7.165  10.235  1.00 26.34           C
ATOM   2289  O   ASN A 451      22.581  -7.447  10.811  1.00 28.78           O
ATOM   2290  CB  ASN A 451      22.107  -4.726  10.514  1.00 29.61           C
ATOM   2291  CG  ASN A 451      23.473  -4.797   9.910  1.00 35.03           C
ATOM   2292  OD1 ASN A 451      23.634  -5.253   8.771  1.00 33.20           O
ATOM   2293  ND2 ASN A 451      24.471  -4.387  10.661  1.00 35.38           N
ATOM   2294  H   ASN A 451      19.297  -5.069   9.615  1.00 40.10           H
ATOM   2295  HA  ASN A 451      21.222  -5.637   8.920  1.00 32.28           H
ATOM   2296  HB2 ASN A 451      21.765  -3.828  10.382  1.00 35.54           H
ATOM   2297  HB3 ASN A 451      22.186  -4.917  11.462  1.00 35.54           H
ATOM   2298 HD21 ASN A 451      25.276  -4.409  10.358  1.00 42.45           H
ATOM   2299 HD22 ASN A 451      24.320  -4.098  11.457  1.00 42.45           H
ATOM   2300  N   LYS A 452      20.588  -8.060   9.889  1.00 22.41           N
ATOM   2301  CA  LYS A 452      20.660  -9.497  10.100  1.00 33.92           C
ATOM   2302  C   LYS A 452      20.923  -9.881  11.558  1.00 38.62           C
ATOM   2303  O   LYS A 452      21.482 -10.950  11.839  1.00 32.04           O
ATOM   2304  CB  LYS A 452      21.709 -10.117   9.184  1.00 35.32           C
ATOM   2305  CG  LYS A 452      21.459  -9.899   7.716  1.00 43.52           C
ATOM   2306  CD  LYS A 452      22.599 -10.555   6.923  1.00 44.30           C
ATOM   2307  CE  LYS A 452      22.351 -10.558   5.417  1.00 55.63           C
ATOM   2308  NZ  LYS A 452      21.028 -11.158   5.066  1.00 53.79           N1+
ATOM   2309  H   LYS A 452      19.855  -7.832   9.501  1.00 26.89           H
ATOM   2310  HA  LYS A 452      19.803  -9.880   9.855  1.00 40.70           H
ATOM   2311  HB2 LYS A 452      22.573  -9.732   9.397  1.00 42.39           H
ATOM   2312  HB3 LYS A 452      21.730 -11.075   9.341  1.00 42.39           H
ATOM   2313  HG2 LYS A 452      20.621 -10.314   7.460  1.00 52.23           H
ATOM   2314  HG3 LYS A 452      21.449  -8.949   7.522  1.00 52.23           H
ATOM   2315  HD2 LYS A 452      23.420 -10.067   7.090  1.00 53.16           H
ATOM   2316  HD3 LYS A 452      22.696 -11.475   7.212  1.00 53.16           H
ATOM   2317  HE2 LYS A 452      22.365  -9.645   5.090  1.00 66.76           H
ATOM   2318  HE3 LYS A 452      23.044 -11.079   4.982  1.00 66.76           H
ATOM   2319  HZ1 LYS A 452      20.913 -11.146   4.183  1.00 64.55           H
ATOM   2320  HZ2 LYS A 452      20.991 -12.001   5.351  1.00 64.55           H
ATOM   2321  HZ3 LYS A 452      20.372 -10.695   5.449  1.00 64.55           H
ATOM   2322  N   GLY A 453      20.505  -9.039  12.505  1.00 39.24           N
ATOM   2323  CA  GLY A 453      20.644  -9.317  13.929  1.00 34.23           C
ATOM   2324  C   GLY A 453      21.642  -8.407  14.618  1.00 38.58           C
ATOM   2325  O   GLY A 453      21.653  -8.328  15.860  1.00 31.95           O
ATOM   2326  H   GLY A 453      20.129  -8.283  12.340  1.00 47.09           H
ATOM   2327  HA2 GLY A 453      19.783  -9.210  14.362  1.00 41.07           H
ATOM   2328  HA3 GLY A 453      20.934 -10.235  14.049  1.00 41.07           H
ATOM   2329  N   ASN A 454      22.473  -7.719  13.833  1.00 29.68           N
ATOM   2330  CA  ASN A 454      23.445  -6.764  14.338  1.00 33.65           C
ATOM   2331  C   ASN A 454      22.791  -5.391  14.271  1.00 37.39           C
ATOM   2332  O   ASN A 454      23.066  -4.552  13.415  1.00 30.34           O
ATOM   2333  CB  ASN A 454      24.732  -6.851  13.536  1.00 39.28           C
ATOM   2334  CG  ASN A 454      25.832  -5.991  14.085  1.00 41.27           C
ATOM   2335  OD1 ASN A 454      25.746  -5.472  15.204  1.00 39.74           O
ATOM   2336  ND2 ASN A 454      26.892  -5.827  13.290  1.00 46.74           N
ATOM   2337  H   ASN A 454      22.488  -7.795  12.977  1.00 35.61           H
ATOM   2338  HA  ASN A 454      23.647  -6.965  15.265  1.00 40.38           H
ATOM   2339  HB2 ASN A 454      25.042  -7.770  13.538  1.00 47.13           H
ATOM   2340  HB3 ASN A 454      24.555  -6.565  12.626  1.00 47.13           H
ATOM   2341 HD21 ASN A 454      27.554  -5.344  13.551  1.00 56.09           H
ATOM   2342 HD22 ASN A 454      26.912  -6.203  12.517  1.00 56.09           H
ATOM   2343  N   LEU A 455      21.915  -5.158  15.229  1.00 31.10           N
ATOM   2344  CA  LEU A 455      21.018  -4.029  15.150  1.00 26.67           C
ATOM   2345  C   LEU A 455      21.764  -2.697  15.149  1.00 28.57           C
ATOM   2346  O   LEU A 455      22.789  -2.521  15.801  1.00 27.40           O
ATOM   2347  CB  LEU A 455      20.059  -4.072  16.311  1.00 27.49           C
ATOM   2348  CG  LEU A 455      19.179  -5.305  16.532  1.00 32.78           C
ATOM   2349  CD1 LEU A 455      18.021  -4.914  17.432  1.00 33.08           C
ATOM   2350  CD2 LEU A 455      18.620  -5.828  15.323  1.00 30.11           C
ATOM   2351  H   LEU A 455      21.821  -5.640  15.935  1.00 37.32           H
ATOM   2352  HA  LEU A 455      20.504  -4.088  14.330  1.00 32.00           H
ATOM   2353  HB2 LEU A 455      20.578  -3.957  17.122  1.00 32.99           H
ATOM   2354  HB3 LEU A 455      19.456  -3.318  16.218  1.00 32.99           H
ATOM   2355  HG  LEU A 455      19.693  -6.003  16.968  1.00 39.34           H
ATOM   2356 HD11 LEU A 455      17.458  -5.690  17.577  1.00 39.69           H
ATOM   2357 HD12 LEU A 455      18.373  -4.597  18.279  1.00 39.69           H
ATOM   2358 HD13 LEU A 455      17.510  -4.210  17.002  1.00 39.69           H
ATOM   2359 HD21 LEU A 455      18.078  -6.603  15.536  1.00 36.14           H
ATOM   2360 HD22 LEU A 455      18.072  -5.144  14.907  1.00 36.14           H
ATOM   2361 HD23 LEU A 455      19.342  -6.082  14.726  1.00 36.14           H
ATOM   2362  N   ARG A 456      21.201  -1.740  14.418  1.00 25.03           N
ATOM   2363  CA  ARG A 456      21.740  -0.395  14.314  1.00 25.69           C
ATOM   2364  C   ARG A 456      20.615   0.592  14.547  1.00 25.00           C
ATOM   2365  O   ARG A 456      19.530   0.453  13.971  1.00 28.12           O
ATOM   2366  CB  ARG A 456      22.323  -0.115  12.934  1.00 32.94           C
ATOM   2367  CG  ARG A 456      23.482  -0.984  12.552  1.00 38.93           C
ATOM   2368  CD  ARG A 456      23.968  -0.698  11.110  1.00 33.45           C
ATOM   2369  NE  ARG A 456      23.054  -1.214  10.085  1.00 30.91           N
ATOM   2370  CZ  ARG A 456      23.428  -1.472   8.833  1.00 37.98           C
ATOM   2371  NH1 ARG A 456      24.690  -1.245   8.465  1.00 30.95           N
ATOM   2372  NH2 ARG A 456      22.548  -1.947   7.953  1.00 33.64           N1+
ATOM   2373  H   ARG A 456      20.483  -1.854  13.959  1.00 30.04           H
ATOM   2374  HA  ARG A 456      22.427  -0.257  14.984  1.00 30.82           H
ATOM   2375  HB2 ARG A 456      21.627  -0.247  12.272  1.00 39.53           H
ATOM   2376  HB3 ARG A 456      22.626   0.806  12.908  1.00 39.53           H
ATOM   2377  HG2 ARG A 456      24.220  -0.816  13.159  1.00 46.71           H
ATOM   2378  HG3 ARG A 456      23.213  -1.914  12.602  1.00 46.71           H
ATOM   2379  HD2 ARG A 456      24.045   0.261  10.987  1.00 40.15           H
ATOM   2380  HD3 ARG A 456      24.832  -1.119  10.979  1.00 40.15           H
ATOM   2381  HE  ARG A 456      22.279  -1.490  10.338  1.00 37.09           H
ATOM   2382 HH11 ARG A 456      25.256  -0.940   9.036  1.00 37.14           H
ATOM   2383 HH12 ARG A 456      24.938  -1.408   7.658  1.00 37.14           H
ATOM   2384 HH21 ARG A 456      21.734  -2.089   8.193  1.00 40.36           H
ATOM   2385 HH22 ARG A 456      22.792  -2.108   7.144  1.00 40.36           H
ATOM   2386  N   SER A 457      20.902   1.622  15.320  1.00 22.71           N
ATOM   2387  CA  SER A 457      19.898   2.624  15.660  1.00 26.07           C
ATOM   2388  C   SER A 457      19.569   3.501  14.466  1.00 26.89           C
ATOM   2389  O   SER A 457      20.457   3.893  13.696  1.00 24.22           O
ATOM   2390  CB  SER A 457      20.403   3.511  16.806  1.00 26.31           C
ATOM   2391  OG  SER A 457      20.650   2.694  17.957  1.00 33.66           O
ATOM   2392  H   SER A 457      21.676   1.769  15.665  1.00 27.25           H
ATOM   2393  HA  SER A 457      19.085   2.182  15.949  1.00 31.28           H
ATOM   2394  HB2 SER A 457      21.227   3.945  16.538  1.00 31.57           H
ATOM   2395  HB3 SER A 457      19.727   4.173  17.022  1.00 31.57           H
ATOM   2396  HG  SER A 457      20.927   3.169  18.592  1.00 40.40           H
ATOM   2397  N   ALA A 458      18.292   3.832  14.330  1.00 24.98           N
ATOM   2398  CA  ALA A 458      17.900   4.705  13.242  1.00 21.79           C
ATOM   2399  C   ALA A 458      16.587   5.414  13.534  1.00 17.96           C
ATOM   2400  O   ALA A 458      15.800   4.998  14.382  1.00 20.80           O
ATOM   2401  CB  ALA A 458      17.779   3.926  11.932  1.00 28.30           C
ATOM   2402  H   ALA A 458      17.651   3.571  14.840  1.00 29.98           H
ATOM   2403  HA  ALA A 458      18.583   5.383  13.123  1.00 26.15           H
ATOM   2404  HB1 ALA A 458      17.516   4.536  11.225  1.00 33.97           H
ATOM   2405  HB2 ALA A 458      18.637   3.526  11.722  1.00 33.97           H
ATOM   2406  HB3 ALA A 458      17.108   3.233  12.038  1.00 33.97           H
ATOM   2407  N   ILE A 459      16.357   6.486  12.774  1.00 22.04           N
ATOM   2408  CA  ILE A 459      15.099   7.207  12.776  1.00 26.18           C
ATOM   2409  C   ILE A 459      14.747   7.586  11.336  1.00 25.53           C
ATOM   2410  O   ILE A 459      15.617   7.906  10.518  1.00 23.10           O
ATOM   2411  CB  ILE A 459      15.174   8.454  13.679  1.00 18.68           C
ATOM   2412  CG1 ILE A 459      13.812   9.103  13.767  1.00 15.78           C
ATOM   2413  CG2 ILE A 459      16.164   9.449  13.171  1.00 24.59           C
ATOM   2414  CD1 ILE A 459      13.702  10.109  14.870  1.00 18.85           C
ATOM   2415  H   ILE A 459      16.938   6.819  12.235  1.00 26.45           H
ATOM   2416  HA  ILE A 459      14.400   6.628  13.117  1.00 31.41           H
ATOM   2417  HB  ILE A 459      15.443   8.176  14.568  1.00 22.41           H
ATOM   2418 HG12 ILE A 459      13.626   9.558  12.930  1.00 18.93           H
ATOM   2419 HG13 ILE A 459      13.146   8.416  13.923  1.00 18.93           H
ATOM   2420 HG21 ILE A 459      16.177  10.213  13.768  1.00 29.51           H
ATOM   2421 HG22 ILE A 459      17.041   9.035  13.143  1.00 29.51           H
ATOM   2422 HG23 ILE A 459      15.901   9.728  12.280  1.00 29.51           H
ATOM   2423 HD11 ILE A 459      12.807  10.483  14.868  1.00 22.62           H
ATOM   2424 HD12 ILE A 459      13.874   9.668  15.717  1.00 22.62           H
ATOM   2425 HD13 ILE A 459      14.355  10.811  14.723  1.00 22.62           H
ATOM   2426  N   THR A 460      13.459   7.555  11.030  1.00 19.92           N
ATOM   2427  CA  THR A 460      12.967   7.956   9.719  1.00 21.62           C
ATOM   2428  C   THR A 460      12.046   9.132  10.001  1.00 22.28           C
ATOM   2429  O   THR A 460      11.130   8.992  10.805  1.00 24.44           O
ATOM   2430  CB  THR A 460      12.225   6.822   9.003  1.00 23.50           C
ATOM   2431  OG1 THR A 460      13.138   5.753   8.684  1.00 22.17           O
ATOM   2432  CG2 THR A 460      11.565   7.350   7.675  1.00 25.45           C
ATOM   2433  H   THR A 460      12.841   7.303  11.571  1.00 23.90           H
ATOM   2434  HA  THR A 460      13.703   8.256   9.163  1.00 25.94           H
ATOM   2435  HB  THR A 460      11.523   6.484   9.579  1.00 28.19           H
ATOM   2436  HG1 THR A 460      13.483   5.449   9.388  1.00 26.61           H
ATOM   2437 HG21 THR A 460      11.098   6.627   7.228  1.00 30.54           H
ATOM   2438 HG22 THR A 460      10.932   8.056   7.878  1.00 30.54           H
ATOM   2439 HG23 THR A 460      12.248   7.699   7.082  1.00 30.54           H
ATOM   2440  N   ILE A 461      12.297  10.291   9.378  1.00 21.34           N
ATOM   2441  CA  ILE A 461      11.553  11.513   9.675  1.00 22.16           C
ATOM   2442  C   ILE A 461      10.694  11.889   8.457  1.00 24.36           C
ATOM   2443  O   ILE A 461      11.211  12.276   7.401  1.00 23.31           O
ATOM   2444  CB  ILE A 461      12.488  12.661  10.080  1.00 21.29           C
ATOM   2445  CG1 ILE A 461      13.330  12.258  11.290  1.00 21.48           C
ATOM   2446  CG2 ILE A 461      11.678  13.919  10.355  1.00 27.64           C
ATOM   2447  CD1 ILE A 461      14.475  13.230  11.647  1.00 23.50           C
ATOM   2448  H   ILE A 461      12.899  10.391   8.772  1.00 25.60           H
ATOM   2449  HA  ILE A 461      10.954  11.342  10.419  1.00 26.59           H
ATOM   2450  HB  ILE A 461      13.087  12.841   9.339  1.00 25.55           H
ATOM   2451 HG12 ILE A 461      12.748  12.196  12.064  1.00 25.78           H
ATOM   2452 HG13 ILE A 461      13.728  11.391  11.113  1.00 25.78           H
ATOM   2453 HG21 ILE A 461      12.282  14.633  10.610  1.00 33.17           H
ATOM   2454 HG22 ILE A 461      11.194  14.164   9.551  1.00 33.17           H
ATOM   2455 HG23 ILE A 461      11.054  13.740  11.076  1.00 33.17           H
ATOM   2456 HD11 ILE A 461      14.947  12.889  12.422  1.00 28.21           H
ATOM   2457 HD12 ILE A 461      15.080  13.294  10.892  1.00 28.21           H
ATOM   2458 HD13 ILE A 461      14.098  14.101  11.844  1.00 28.21           H
ATOM   2459  N   PHE A 462       9.379  11.808   8.631  1.00 26.95           N
ATOM   2460  CA  PHE A 462       8.393  12.187   7.630  1.00 23.73           C
ATOM   2461  C   PHE A 462       8.081  13.674   7.713  1.00 29.34           C
ATOM   2462  O   PHE A 462       8.612  14.380   8.581  1.00 30.93           O
ATOM   2463  CB  PHE A 462       7.150  11.315   7.817  1.00 20.39           C
ATOM   2464  CG  PHE A 462       7.418   9.885   7.503  1.00 31.85           C
ATOM   2465  CD1 PHE A 462       7.557   9.479   6.177  1.00 30.51           C
ATOM   2466  CD2 PHE A 462       7.614   8.949   8.518  1.00 29.76           C
ATOM   2467  CE1 PHE A 462       7.829   8.188   5.859  1.00 27.36           C
ATOM   2468  CE2 PHE A 462       7.900   7.640   8.211  1.00 29.44           C
ATOM   2469  CZ  PHE A 462       8.016   7.247   6.871  1.00 27.58           C
ATOM   2470  H   PHE A 462       9.020  11.522   9.359  1.00 32.35           H
ATOM   2471  HA  PHE A 462       8.754  12.006   6.748  1.00 28.48           H
ATOM   2472  HB2 PHE A 462       6.857  11.371   8.740  1.00 24.47           H
ATOM   2473  HB3 PHE A 462       6.449  11.628   7.225  1.00 24.47           H
ATOM   2474  HD1 PHE A 462       7.437  10.101   5.496  1.00 36.61           H
ATOM   2475  HD2 PHE A 462       7.541   9.210   9.408  1.00 35.71           H
ATOM   2476  HE1 PHE A 462       7.905   7.934   4.968  1.00 32.84           H
ATOM   2477  HE2 PHE A 462       8.016   7.016   8.891  1.00 35.33           H
ATOM   2478  HZ  PHE A 462       8.200   6.360   6.657  1.00 33.09           H
ATOM   2479  N   PRO A 463       7.303  14.219   6.757  1.00 29.49           N
ATOM   2480  CA  PRO A 463       7.134  15.674   6.708  1.00 35.32           C
ATOM   2481  C   PRO A 463       6.546  16.235   8.001  1.00 25.34           C
ATOM   2482  O   PRO A 463       5.660  15.636   8.617  1.00 30.15           O
ATOM   2483  CB  PRO A 463       6.195  15.878   5.515  1.00 31.08           C
ATOM   2484  CG  PRO A 463       6.559  14.742   4.573  1.00 35.07           C
ATOM   2485  CD  PRO A 463       6.803  13.572   5.524  1.00 29.96           C
ATOM   2486  HA  PRO A 463       7.983  16.106   6.526  1.00 42.38           H
ATOM   2487  HB2 PRO A 463       5.272  15.807   5.805  1.00 37.30           H
ATOM   2488  HB3 PRO A 463       6.365  16.739   5.103  1.00 37.30           H
ATOM   2489  HG2 PRO A 463       5.819  14.556   3.974  1.00 42.08           H
ATOM   2490  HG3 PRO A 463       7.363  14.964   4.079  1.00 42.08           H
ATOM   2491  HD2 PRO A 463       5.973  13.102   5.702  1.00 35.95           H
ATOM   2492  HD3 PRO A 463       7.477  12.976   5.160  1.00 35.95           H
ATOM   2493  N   GLN A 464       7.025  17.425   8.369  1.00 30.58           N
ATOM   2494  CA  GLN A 464       6.584  18.110   9.589  1.00 28.67           C
ATOM   2495  C   GLN A 464       5.150  18.611   9.458  1.00 39.59           C
ATOM   2496  O   GLN A 464       4.645  18.872   8.365  1.00 38.21           O
ATOM   2497  CB  GLN A 464       7.481  19.314   9.901  1.00 36.95           C
ATOM   2498  CG  GLN A 464       7.249  20.493   8.950  1.00 32.56           C
ATOM   2499  CD  GLN A 464       8.499  21.291   8.660  1.00 34.70           C
ATOM   2500  OE1 GLN A 464       9.590  20.738   8.575  1.00 35.96           O
ATOM   2501  NE2 GLN A 464       8.346  22.603   8.481  1.00 37.43           N
ATOM   2502  H   GLN A 464       7.616  17.863   7.923  1.00 36.70           H
ATOM   2503  HA  GLN A 464       6.626  17.494  10.338  1.00 34.41           H
ATOM   2504  HB2 GLN A 464       7.299  19.618  10.804  1.00 44.34           H
ATOM   2505  HB3 GLN A 464       8.410  19.044   9.822  1.00 44.34           H
ATOM   2506  HG2 GLN A 464       6.911  20.153   8.107  1.00 39.07           H
ATOM   2507  HG3 GLN A 464       6.599  21.093   9.348  1.00 39.07           H
ATOM   2508 HE21 GLN A 464       7.564  22.956   8.533  1.00 44.92           H
ATOM   2509 HE22 GLN A 464       9.030  23.096   8.314  1.00 44.92           H
ATOM   2510  N   ARG A 465       4.506  18.770  10.609  1.00 39.67           N
ATOM   2511  CA  ARG A 465       3.152  19.306  10.681  1.00 41.26           C
ATOM   2512  C   ARG A 465       3.077  20.704  10.079  1.00 37.82           C
ATOM   2513  O   ARG A 465       4.016  21.502  10.155  1.00 34.59           O
ATOM   2514  CB  ARG A 465       2.676  19.325  12.144  1.00 45.96           C
ATOM   2515  CG  ARG A 465       1.318  19.997  12.355  1.00 49.62           C
ATOM   2516  CD  ARG A 465       0.857  19.911  13.809  1.00 49.98           C
ATOM   2517  NE  ARG A 465       0.649  18.531  14.182  1.00 44.91           N
ATOM   2518  CZ  ARG A 465       0.837  18.055  15.399  1.00 48.47           C
ATOM   2519  NH1 ARG A 465       1.246  18.867  16.383  1.00 54.08           N
ATOM   2520  NH2 ARG A 465       0.617  16.760  15.621  1.00 43.79           N1+
ATOM   2521  H   ARG A 465       4.839  18.570  11.376  1.00 47.61           H
ATOM   2522  HA  ARG A 465       2.556  18.729  10.178  1.00 49.51           H
ATOM   2523  HB2 ARG A 465       2.605  18.410  12.459  1.00 55.15           H
ATOM   2524  HB3 ARG A 465       3.329  19.805  12.677  1.00 55.15           H
ATOM   2525  HG2 ARG A 465       1.385  20.934  12.114  1.00 59.55           H
ATOM   2526  HG3 ARG A 465       0.655  19.556  11.801  1.00 59.55           H
ATOM   2527  HD2 ARG A 465       1.538  20.288  14.388  1.00 59.98           H
ATOM   2528  HD3 ARG A 465       0.020  20.389  13.913  1.00 59.98           H
ATOM   2529  HE  ARG A 465       0.385  17.985  13.572  1.00 53.89           H
ATOM   2530 HH11 ARG A 465       1.386  19.700  16.222  1.00 64.89           H
ATOM   2531 HH12 ARG A 465       1.368  18.556  17.175  1.00 64.89           H
ATOM   2532 HH21 ARG A 465       0.354  16.252  14.979  1.00 52.55           H
ATOM   2533 HH22 ARG A 465       0.733  16.433  16.408  1.00 52.55           H
ATOM   2534  N   THR A 466       1.932  21.002   9.473  1.00 41.99           N
ATOM   2535  CA  THR A 466       1.728  22.286   8.790  1.00 51.39           C
ATOM   2536  C   THR A 466       0.570  23.042   9.436  1.00 52.37           C
ATOM   2537  O   THR A 466       0.767  23.901  10.304  1.00 48.97           O
ATOM   2538  CB  THR A 466       1.443  22.072   7.290  1.00 42.90           C
ATOM   2539  OG1 THR A 466       0.446  21.043   7.128  1.00 41.33           O
ATOM   2540  CG2 THR A 466       2.703  21.683   6.555  1.00 41.23           C
ATOM   2541  H   THR A 466       1.252  20.478   9.440  1.00 50.38           H
ATOM   2542  HA  THR A 466       2.530  22.825   8.875  1.00 61.66           H
ATOM   2543  HB  THR A 466       1.112  22.899   6.907  1.00 51.48           H
ATOM   2544  HG1 THR A 466       0.287  20.923   6.312  1.00 49.59           H
ATOM   2545 HG21 THR A 466       2.510  21.552   5.614  1.00 49.48           H
ATOM   2546 HG22 THR A 466       3.368  22.383   6.646  1.00 49.48           H
ATOM   2547 HG23 THR A 466       3.059  20.859   6.922  1.00 49.48           H
ATOM   2548  N   ASP A 467      -0.643  22.696   9.017  1.00 53.05           N
ATOM   2549  CA  ASP A 467      -1.874  23.261   9.528  1.00 55.88           C
ATOM   2550  C   ASP A 467      -2.574  22.299  10.463  1.00 51.80           C
ATOM   2551  O   ASP A 467      -3.739  22.508  10.800  1.00 58.21           O
ATOM   2552  CB  ASP A 467      -2.807  23.610   8.364  1.00 56.10           C
ATOM   2553  CG  ASP A 467      -3.503  22.381   7.795  1.00 61.36           C
ATOM   2554  OD1 ASP A 467      -2.846  21.326   7.655  1.00 61.51           O
ATOM   2555  OD2 ASP A 467      -4.720  22.451   7.518  1.00 66.45           O1-
ATOM   2556  H   ASP A 467      -0.777  22.106   8.406  1.00 63.66           H
ATOM   2557  HA  ASP A 467      -1.677  24.075  10.018  1.00 67.06           H
ATOM   2558  HB2 ASP A 467      -3.489  24.225   8.677  1.00 67.32           H
ATOM   2559  HB3 ASP A 467      -2.289  24.020   7.654  1.00 67.32           H
ATOM   2560  N   GLY A 468      -1.909  21.223  10.853  1.00 51.38           N
ATOM   2561  CA  GLY A 468      -2.511  20.241  11.725  1.00 52.90           C
ATOM   2562  C   GLY A 468      -3.571  19.378  11.093  1.00 55.65           C
ATOM   2563  O   GLY A 468      -4.057  18.447  11.749  1.00 53.81           O
ATOM   2564  H   GLY A 468      -1.101  21.041  10.622  1.00 61.65           H
ATOM   2565  HA2 GLY A 468      -1.815  19.657  12.064  1.00 63.48           H
ATOM   2566  HA3 GLY A 468      -2.912  20.699  12.481  1.00 63.48           H
ATOM   2567  N   LYS A 469      -3.960  19.651   9.853  1.00 58.17           N
ATOM   2568  CA  LYS A 469      -4.929  18.820   9.157  1.00 64.21           C
ATOM   2569  C   LYS A 469      -4.293  17.921   8.105  1.00 63.03           C
ATOM   2570  O   LYS A 469      -4.997  17.101   7.497  1.00 60.03           O
ATOM   2571  CB  LYS A 469      -6.005  19.704   8.533  1.00 63.15           C
ATOM   2572  CG  LYS A 469      -6.870  20.355   9.598  1.00 65.34           C
ATOM   2573  CD  LYS A 469      -8.076  21.019   9.003  1.00 71.53           C
ATOM   2574  CE  LYS A 469      -9.038  21.496  10.093  1.00 72.96           C
ATOM   2575  NZ  LYS A 469     -10.294  22.006   9.479  1.00 71.45           N1+
ATOM   2576  H   LYS A 469      -3.675  20.318   9.390  1.00 69.80           H
ATOM   2577  HA  LYS A 469      -5.364  18.246   9.807  1.00 77.05           H
ATOM   2578  HB2 LYS A 469      -5.583  20.406   8.013  1.00 75.78           H
ATOM   2579  HB3 LYS A 469      -6.576  19.162   7.966  1.00 75.78           H
ATOM   2580  HG2 LYS A 469      -7.174  19.676  10.221  1.00 78.41           H
ATOM   2581  HG3 LYS A 469      -6.351  21.029  10.063  1.00 78.41           H
ATOM   2582  HD2 LYS A 469      -7.796  21.790   8.485  1.00 85.84           H
ATOM   2583  HD3 LYS A 469      -8.546  20.386   8.438  1.00 85.84           H
ATOM   2584  HE2 LYS A 469      -9.259  20.755  10.678  1.00 87.55           H
ATOM   2585  HE3 LYS A 469      -8.626  22.216  10.597  1.00 87.55           H
ATOM   2586  HZ1 LYS A 469     -10.852  22.284  10.115  1.00 85.73           H
ATOM   2587  HZ2 LYS A 469     -10.112  22.688   8.936  1.00 85.73           H
ATOM   2588  HZ3 LYS A 469     -10.688  21.360   9.010  1.00 85.73           H
ATOM   2589  N   HIS A 470      -2.980  18.021   7.910  1.00 58.79           N
ATOM   2590  CA  HIS A 470      -2.256  17.205   6.949  1.00 57.43           C
ATOM   2591  C   HIS A 470      -1.131  16.451   7.641  1.00 47.69           C
ATOM   2592  O   HIS A 470      -0.025  16.338   7.112  1.00 41.79           O
ATOM   2593  CB  HIS A 470      -1.718  18.069   5.807  1.00 62.13           C
ATOM   2594  CG  HIS A 470      -2.788  18.823   5.077  1.00 64.65           C
ATOM   2595  ND1 HIS A 470      -2.901  20.197   5.130  1.00 63.55           N
ATOM   2596  CD2 HIS A 470      -3.810  18.391   4.302  1.00 59.78           C
ATOM   2597  CE1 HIS A 470      -3.936  20.579   4.408  1.00 65.58           C
ATOM   2598  NE2 HIS A 470      -4.507  19.502   3.897  1.00 64.75           N
ATOM   2599  H   HIS A 470      -2.477  18.573   8.336  1.00 70.54           H
ATOM   2600  HA  HIS A 470      -2.864  16.551   6.569  1.00 68.92           H
ATOM   2601  HB2 HIS A 470      -1.267  17.497   5.166  1.00 74.56           H
ATOM   2602  HB3 HIS A 470      -1.093  18.716   6.170  1.00 74.56           H
ATOM   2603  HD1 HIS A 470      -2.374  20.723   5.561  1.00 76.25           H
ATOM   2604  HD2 HIS A 470      -4.002  17.508   4.082  1.00 71.74           H
ATOM   2605  HE1 HIS A 470      -4.218  21.456   4.282  1.00 78.69           H
ATOM   2606  N   ASP A 471      -1.393  15.935   8.841  1.00 51.33           N
ATOM   2607  CA  ASP A 471      -0.345  15.298   9.629  1.00 46.70           C
ATOM   2608  C   ASP A 471      -0.027  13.918   9.090  1.00 44.98           C
ATOM   2609  O   ASP A 471      -0.929  13.139   8.749  1.00 42.42           O
ATOM   2610  CB  ASP A 471      -0.751  15.132  11.088  1.00 45.71           C
ATOM   2611  CG  ASP A 471      -0.752  16.413  11.867  1.00 44.47           C
ATOM   2612  OD1 ASP A 471      -0.409  17.482  11.334  1.00 51.62           O
ATOM   2613  OD2 ASP A 471      -1.108  16.322  13.053  1.00 52.42           O1-
ATOM   2614  H   ASP A 471      -2.166  15.942   9.218  1.00 61.59           H
ATOM   2615  HA  ASP A 471       0.461  15.837   9.592  1.00 56.04           H
ATOM   2616  HB2 ASP A 471      -1.647  14.763  11.123  1.00 54.86           H
ATOM   2617  HB3 ASP A 471      -0.128  14.524  11.518  1.00 54.86           H
ATOM   2618  N   PHE A 472       1.262  13.596   9.063  1.00 32.02           N
ATOM   2619  CA  PHE A 472       1.665  12.212   8.876  1.00 35.19           C
ATOM   2620  C   PHE A 472       1.665  11.521  10.226  1.00 34.62           C
ATOM   2621  O   PHE A 472       2.069  12.108  11.226  1.00 31.54           O
ATOM   2622  CB  PHE A 472       3.044  12.125   8.224  1.00 33.85           C
ATOM   2623  CG  PHE A 472       3.053  12.549   6.779  1.00 31.05           C
ATOM   2624  CD1 PHE A 472       2.971  13.889   6.425  1.00 35.88           C
ATOM   2625  CD2 PHE A 472       3.174  11.620   5.794  1.00 35.76           C
ATOM   2626  CE1 PHE A 472       2.987  14.288   5.103  1.00 37.63           C
ATOM   2627  CE2 PHE A 472       3.198  12.014   4.471  1.00 32.64           C
ATOM   2628  CZ  PHE A 472       3.101  13.368   4.139  1.00 32.56           C
ATOM   2629  H   PHE A 472       1.912  14.152   9.150  1.00 38.42           H
ATOM   2630  HA  PHE A 472       1.024  11.764   8.301  1.00 42.22           H
ATOM   2631  HB2 PHE A 472       3.656  12.702   8.707  1.00 40.62           H
ATOM   2632  HB3 PHE A 472       3.354  11.207   8.266  1.00 40.62           H
ATOM   2633  HD1 PHE A 472       2.890  14.531   7.093  1.00 43.06           H
ATOM   2634  HD2 PHE A 472       3.238  10.718   6.011  1.00 42.91           H
ATOM   2635  HE1 PHE A 472       2.925  15.190   4.885  1.00 45.16           H
ATOM   2636  HE2 PHE A 472       3.274  11.376   3.799  1.00 39.17           H
ATOM   2637  HZ  PHE A 472       3.114  13.629   3.246  1.00 39.07           H
ATOM   2638  N   ARG A 473       1.218  10.276  10.245  1.00 31.93           N
ATOM   2639  CA  ARG A 473       1.194   9.509  11.477  1.00 37.07           C
ATOM   2640  C   ARG A 473       1.347   8.035  11.164  1.00 39.88           C
ATOM   2641  O   ARG A 473       0.707   7.520  10.243  1.00 38.43           O
ATOM   2642  CB  ARG A 473      -0.123   9.696  12.235  1.00 38.99           C
ATOM   2643  CG  ARG A 473      -0.414  11.096  12.769  1.00 43.23           C
ATOM   2644  CD  ARG A 473       0.493  11.454  13.904  1.00 42.91           C
ATOM   2645  NE  ARG A 473       0.433  10.488  14.988  1.00 37.55           N
ATOM   2646  CZ  ARG A 473      -0.311  10.619  16.084  1.00 45.75           C
ATOM   2647  NH1 ARG A 473      -1.096  11.669  16.254  1.00 38.93           N
ATOM   2648  NH2 ARG A 473      -0.275   9.677  17.004  1.00 48.62           N1+
ATOM   2649  H   ARG A 473       0.922   9.852   9.558  1.00 38.31           H
ATOM   2650  HA  ARG A 473       1.927   9.784  12.050  1.00 44.49           H
ATOM   2651  HB2 ARG A 473      -0.851   9.459  11.640  1.00 46.79           H
ATOM   2652  HB3 ARG A 473      -0.122   9.094  12.996  1.00 46.79           H
ATOM   2653  HG2 ARG A 473      -0.280  11.743  12.058  1.00 51.88           H
ATOM   2654  HG3 ARG A 473      -1.329  11.133  13.088  1.00 51.88           H
ATOM   2655  HD2 ARG A 473       1.407  11.488  13.581  1.00 51.50           H
ATOM   2656  HD3 ARG A 473       0.233  12.319  14.257  1.00 51.50           H
ATOM   2657  HE  ARG A 473       0.914   9.778  14.915  1.00 45.06           H
ATOM   2658 HH11 ARG A 473      -1.123  12.288  15.657  1.00 46.72           H
ATOM   2659 HH12 ARG A 473      -1.574  11.738  16.966  1.00 46.72           H
ATOM   2660 HH21 ARG A 473       0.230   8.989  16.896  1.00 58.35           H
ATOM   2661 HH22 ARG A 473      -0.758   9.748  17.712  1.00 58.35           H
ATOM   2662  N   VAL A 474       2.174   7.361  11.951  1.00 32.61           N
ATOM   2663  CA  VAL A 474       2.119   5.918  12.075  1.00 25.53           C
ATOM   2664  C   VAL A 474       1.157   5.619  13.218  1.00 40.30           C
ATOM   2665  O   VAL A 474       1.350   6.079  14.357  1.00 36.06           O
ATOM   2666  CB  VAL A 474       3.510   5.324  12.331  1.00 36.24           C
ATOM   2667  CG1 VAL A 474       3.464   3.809  12.358  1.00 33.58           C
ATOM   2668  CG2 VAL A 474       4.511   5.803  11.266  1.00 37.91           C
ATOM   2669  H   VAL A 474       2.786   7.726  12.431  1.00 39.14           H
ATOM   2670  HA  VAL A 474       1.762   5.532  11.260  1.00 30.64           H
ATOM   2671  HB  VAL A 474       3.827   5.628  13.196  1.00 43.49           H
ATOM   2672 HG11 VAL A 474       4.358   3.469  12.522  1.00 40.29           H
ATOM   2673 HG12 VAL A 474       2.867   3.524  13.068  1.00 40.29           H
ATOM   2674 HG13 VAL A 474       3.139   3.488  11.503  1.00 40.29           H
ATOM   2675 HG21 VAL A 474       5.380   5.414  11.451  1.00 45.49           H
ATOM   2676 HG22 VAL A 474       4.201   5.520  10.392  1.00 45.49           H
ATOM   2677 HG23 VAL A 474       4.568   6.771  11.299  1.00 45.49           H
ATOM   2678  N   TRP A 475       0.105   4.863  12.921  1.00 40.26           N
ATOM   2679  CA  TRP A 475      -0.902   4.585  13.945  1.00 39.78           C
ATOM   2680  C   TRP A 475      -0.452   3.510  14.928  1.00 37.59           C
ATOM   2681  O   TRP A 475      -0.947   3.450  16.057  1.00 35.70           O
ATOM   2682  CB  TRP A 475      -2.219   4.171  13.282  1.00 36.59           C
ATOM   2683  CG  TRP A 475      -3.015   5.359  12.779  1.00 38.65           C
ATOM   2684  CD1 TRP A 475      -2.529   6.477  12.191  1.00 44.00           C
ATOM   2685  CD2 TRP A 475      -4.433   5.528  12.837  1.00 43.26           C
ATOM   2686  NE1 TRP A 475      -3.550   7.344  11.879  1.00 46.11           N
ATOM   2687  CE2 TRP A 475      -4.732   6.775  12.268  1.00 47.07           C
ATOM   2688  CE3 TRP A 475      -5.478   4.747  13.327  1.00 45.86           C
ATOM   2689  CZ2 TRP A 475      -6.032   7.261  12.183  1.00 50.60           C
ATOM   2690  CZ3 TRP A 475      -6.762   5.229  13.236  1.00 46.31           C
ATOM   2691  CH2 TRP A 475      -7.027   6.471  12.674  1.00 46.22           C
ATOM   2692  H   TRP A 475      -0.050   4.506  12.154  1.00 48.32           H
ATOM   2693  HA  TRP A 475      -1.067   5.397  14.450  1.00 47.73           H
ATOM   2694  HB2 TRP A 475      -2.025   3.597  12.524  1.00 43.91           H
ATOM   2695  HB3 TRP A 475      -2.764   3.696  13.929  1.00 43.91           H
ATOM   2696  HD1 TRP A 475      -1.629   6.636  12.020  1.00 52.79           H
ATOM   2697  HE1 TRP A 475      -3.461   8.111  11.499  1.00 55.34           H
ATOM   2698  HE3 TRP A 475      -5.309   3.920  13.717  1.00 55.03           H
ATOM   2699  HZ2 TRP A 475      -6.215   8.088  11.799  1.00 60.71           H
ATOM   2700  HZ3 TRP A 475      -7.466   4.715  13.558  1.00 55.57           H
ATOM   2701  HH2 TRP A 475      -7.908   6.763  12.616  1.00 55.46           H
ATOM   2702  N   ASN A 476       0.440   2.641  14.514  1.00 33.94           N
ATOM   2703  CA  ASN A 476       1.031   1.712  15.427  1.00 28.24           C
ATOM   2704  C   ASN A 476       1.773   2.473  16.536  1.00 27.45           C
ATOM   2705  O   ASN A 476       2.216   3.615  16.375  1.00 28.67           O
ATOM   2706  CB  ASN A 476       1.984   0.775  14.677  1.00 28.50           C
ATOM   2707  CG  ASN A 476       1.384   0.236  13.353  1.00 35.10           C
ATOM   2708  OD1 ASN A 476       0.979   0.990  12.483  1.00 31.04           O
ATOM   2709  ND2 ASN A 476       1.351  -1.080  13.220  1.00 34.73           N
ATOM   2710  H   ASN A 476       0.719   2.571  13.703  1.00 40.72           H
ATOM   2711  HA  ASN A 476       0.334   1.175  15.837  1.00 33.88           H
ATOM   2712  HB2 ASN A 476       2.797   1.259  14.461  1.00 34.20           H
ATOM   2713  HB3 ASN A 476       2.191   0.015  15.243  1.00 34.20           H
ATOM   2714 HD21 ASN A 476       1.028  -1.432  12.505  1.00 41.68           H
ATOM   2715 HD22 ASN A 476       1.653  -1.583  13.848  1.00 41.68           H
ATOM   2716  N   SER A 477       1.921   1.809  17.658  1.00 31.02           N
ATOM   2717  CA  SER A 477       2.731   2.336  18.744  1.00 26.30           C
ATOM   2718  C   SER A 477       4.191   1.910  18.599  1.00 29.64           C
ATOM   2719  O   SER A 477       5.091   2.667  18.957  1.00 27.39           O
ATOM   2720  CB  SER A 477       2.154   1.848  20.076  1.00 31.99           C
ATOM   2721  OG  SER A 477       2.186   0.462  20.055  1.00 36.93           O
ATOM   2722  H   SER A 477       1.563   1.045  17.823  1.00 37.22           H
ATOM   2723  HA  SER A 477       2.694   3.305  18.732  1.00 31.56           H
ATOM   2724  HB2 SER A 477       2.698   2.177  20.808  1.00 38.39           H
ATOM   2725  HB3 SER A 477       1.237   2.152  20.166  1.00 38.39           H
ATOM   2726  HG  SER A 477       1.726   0.173  19.414  1.00 44.31           H
ATOM   2727  N   GLN A 478       4.439   0.701  18.097  1.00 30.62           N
ATOM   2728  CA  GLN A 478       5.743   0.279  17.607  1.00 28.56           C
ATOM   2729  C   GLN A 478       5.580  -0.276  16.193  1.00 29.23           C
ATOM   2730  O   GLN A 478       4.497  -0.732  15.816  1.00 25.06           O
ATOM   2731  CB  GLN A 478       6.376  -0.795  18.484  1.00 26.97           C
ATOM   2732  CG  GLN A 478       6.836  -0.337  19.859  1.00 28.92           C
ATOM   2733  CD  GLN A 478       7.368  -1.485  20.631  1.00 29.30           C
ATOM   2734  OE1 GLN A 478       8.101  -2.333  20.090  1.00 29.94           O
ATOM   2735  NE2 GLN A 478       6.956  -1.588  21.884  1.00 30.18           N
ATOM   2736  H   GLN A 478       3.841   0.087  18.029  1.00 36.74           H
ATOM   2737  HA  GLN A 478       6.341   1.042  17.572  1.00 34.27           H
ATOM   2738  HB2 GLN A 478       5.727  -1.504  18.616  1.00 32.36           H
ATOM   2739  HB3 GLN A 478       7.152  -1.149  18.022  1.00 32.36           H
ATOM   2740  HG2 GLN A 478       7.540   0.322  19.763  1.00 34.70           H
ATOM   2741  HG3 GLN A 478       6.084   0.037  20.344  1.00 34.70           H
ATOM   2742 HE21 GLN A 478       6.410  -1.007  22.206  1.00 36.22           H
ATOM   2743 HE22 GLN A 478       7.235  -2.235  22.376  1.00 36.22           H
ATOM   2744  N   LEU A 479       6.677  -0.255  15.419  1.00 27.32           N
ATOM   2745  CA  LEU A 479       6.623  -0.766  14.041  1.00 24.53           C
ATOM   2746  C   LEU A 479       6.265  -2.232  14.035  1.00 22.83           C
ATOM   2747  O   LEU A 479       5.399  -2.663  13.263  1.00 27.51           O
ATOM   2748  CB  LEU A 479       7.949  -0.538  13.294  1.00 21.96           C
ATOM   2749  CG  LEU A 479       8.328   0.920  13.008  1.00 24.49           C
ATOM   2750  CD1 LEU A 479       9.654   1.028  12.218  1.00 24.27           C
ATOM   2751  CD2 LEU A 479       7.190   1.660  12.281  1.00 25.49           C
ATOM   2752  H   LEU A 479       7.447   0.043  15.662  1.00 32.78           H
ATOM   2753  HA  LEU A 479       5.927  -0.290  13.560  1.00 29.44           H
ATOM   2754  HB2 LEU A 479       8.666  -0.923  13.823  1.00 26.36           H
ATOM   2755  HB3 LEU A 479       7.900  -0.995  12.440  1.00 26.36           H
ATOM   2756  HG  LEU A 479       8.465   1.369  13.857  1.00 29.39           H
ATOM   2757 HD11 LEU A 479       9.852   1.964  12.061  1.00 29.13           H
ATOM   2758 HD12 LEU A 479      10.364   0.621  12.739  1.00 29.13           H
ATOM   2759 HD13 LEU A 479       9.555   0.563  11.372  1.00 29.13           H
ATOM   2760 HD21 LEU A 479       7.464   2.576  12.117  1.00 30.58           H
ATOM   2761 HD22 LEU A 479       7.010   1.213  11.440  1.00 30.58           H
ATOM   2762 HD23 LEU A 479       6.398   1.647  12.840  1.00 30.58           H
ATOM   2763  N   ILE A 480       6.913  -3.005  14.897  1.00 28.54           N
ATOM   2764  CA  ILE A 480       6.636  -4.410  15.110  1.00 23.17           C
ATOM   2765  C   ILE A 480       6.034  -4.572  16.499  1.00 33.20           C
ATOM   2766  O   ILE A 480       6.663  -4.215  17.509  1.00 29.03           O
ATOM   2767  CB  ILE A 480       7.913  -5.252  14.965  1.00 22.76           C
ATOM   2768  CG1 ILE A 480       8.493  -5.039  13.550  1.00 29.22           C
ATOM   2769  CG2 ILE A 480       7.625  -6.696  15.195  1.00 29.76           C
ATOM   2770  CD1 ILE A 480       9.798  -5.640  13.346  1.00 30.16           C
ATOM   2771  H   ILE A 480       7.552  -2.715  15.395  1.00 34.25           H
ATOM   2772  HA  ILE A 480       5.989  -4.716  14.455  1.00 27.81           H
ATOM   2773  HB  ILE A 480       8.562  -4.952  15.620  1.00 27.31           H
ATOM   2774 HG12 ILE A 480       7.885  -5.428  12.903  1.00 35.07           H
ATOM   2775 HG13 ILE A 480       8.578  -4.087  13.388  1.00 35.07           H
ATOM   2776 HG21 ILE A 480       8.448  -7.201  15.097  1.00 35.71           H
ATOM   2777 HG22 ILE A 480       7.272  -6.809  16.092  1.00 35.71           H
ATOM   2778 HG23 ILE A 480       6.973  -6.996  14.543  1.00 35.71           H
ATOM   2779 HD11 ILE A 480      10.089  -5.461  12.438  1.00 36.20           H
ATOM   2780 HD12 ILE A 480      10.425  -5.253  13.977  1.00 36.20           H
ATOM   2781 HD13 ILE A 480       9.731  -6.596  13.490  1.00 36.20           H
ATOM   2782  N   ARG A 481       4.806  -5.091  16.532  1.00 32.95           N
ATOM   2783  CA  ARG A 481       4.134  -5.544  17.742  1.00 35.90           C
ATOM   2784  C   ARG A 481       3.138  -6.657  17.414  1.00 38.05           C
ATOM   2785  O   ARG A 481       2.678  -6.808  16.281  1.00 38.43           O
ATOM   2786  CB  ARG A 481       3.401  -4.391  18.417  1.00 32.09           C
ATOM   2787  CG  ARG A 481       4.188  -3.731  19.543  1.00 42.45           C
ATOM   2788  CD  ARG A 481       3.342  -2.706  20.336  1.00 32.58           C
ATOM   2789  NE  ARG A 481       3.718  -2.778  21.743  1.00 36.11           N
ATOM   2790  CZ  ARG A 481       3.114  -2.109  22.716  1.00 39.35           C
ATOM   2791  NH1 ARG A 481       2.090  -1.309  22.447  1.00 34.29           N
ATOM   2792  NH2 ARG A 481       3.557  -2.234  23.961  1.00 41.88           N1+
ATOM   2793  H   ARG A 481       4.323  -5.194  15.828  1.00 39.54           H
ATOM   2794  HA  ARG A 481       4.792  -5.894  18.363  1.00 43.08           H
ATOM   2795  HB2 ARG A 481       3.209  -3.712  17.753  1.00 38.51           H
ATOM   2796  HB3 ARG A 481       2.572  -4.727  18.793  1.00 38.51           H
ATOM   2797  HG2 ARG A 481       4.489  -4.415  20.162  1.00 50.93           H
ATOM   2798  HG3 ARG A 481       4.950  -3.265  19.165  1.00 50.93           H
ATOM   2799  HD2 ARG A 481       3.521  -1.810  20.010  1.00 39.09           H
ATOM   2800  HD3 ARG A 481       2.400  -2.921  20.252  1.00 39.09           H
ATOM   2801  HE  ARG A 481       4.376  -3.289  21.956  1.00 43.34           H
ATOM   2802 HH11 ARG A 481       1.811  -1.225  21.637  1.00 41.14           H
ATOM   2803 HH12 ARG A 481       1.703  -0.878  23.082  1.00 41.14           H
ATOM   2804 HH21 ARG A 481       4.220  -2.755  24.132  1.00 50.25           H
ATOM   2805 HH22 ARG A 481       3.169  -1.809  24.600  1.00 50.25           H
ATOM   2806  N   TYR A 482       2.783  -7.407  18.444  1.00 38.74           N
ATOM   2807  CA  TYR A 482       1.809  -8.492  18.373  1.00 33.05           C
ATOM   2808  C   TYR A 482       0.367  -8.059  18.675  1.00 43.52           C
ATOM   2809  O   TYR A 482       0.101  -7.219  19.543  1.00 35.09           O
ATOM   2810  CB  TYR A 482       2.250  -9.542  19.340  1.00 29.54           C
ATOM   2811  CG  TYR A 482       3.564 -10.165  18.971  1.00 33.11           C
ATOM   2812  CD1 TYR A 482       4.546 -10.330  19.912  1.00 30.74           C
ATOM   2813  CD2 TYR A 482       3.822 -10.620  17.665  1.00 34.31           C
ATOM   2814  CE1 TYR A 482       5.762 -10.904  19.613  1.00 32.12           C
ATOM   2815  CE2 TYR A 482       5.039 -11.218  17.359  1.00 29.50           C
ATOM   2816  CZ  TYR A 482       5.992 -11.366  18.324  1.00 35.74           C
ATOM   2817  OH  TYR A 482       7.179 -11.953  18.010  1.00 34.06           O
ATOM   2818  H   TYR A 482       3.107  -7.303  19.234  1.00 46.49           H
ATOM   2819  HA  TYR A 482       1.827  -8.876  17.482  1.00 39.66           H
ATOM   2820  HB2 TYR A 482       2.345  -9.141  20.219  1.00 35.45           H
ATOM   2821  HB3 TYR A 482       1.582 -10.245  19.368  1.00 35.45           H
ATOM   2822  HD1 TYR A 482       4.391 -10.033  20.780  1.00 36.89           H
ATOM   2823  HD2 TYR A 482       3.170 -10.533  17.008  1.00 41.17           H
ATOM   2824  HE1 TYR A 482       6.408 -11.010  20.274  1.00 38.55           H
ATOM   2825  HE2 TYR A 482       5.203 -11.520  16.495  1.00 35.40           H
ATOM   2826  HH  TYR A 482       7.181 -12.183  17.202  1.00 40.87           H
ATOM   2827  N   ALA A 483      -0.575  -8.661  17.953  1.00 31.47           N
ATOM   2828  CA  ALA A 483      -1.971  -8.306  18.112  1.00 43.30           C
ATOM   2829  C   ALA A 483      -2.527  -8.886  19.416  1.00 39.01           C
ATOM   2830  O   ALA A 483      -1.973  -9.813  20.010  1.00 39.18           O
ATOM   2831  CB  ALA A 483      -2.805  -8.808  16.930  1.00 43.08           C
ATOM   2832  H   ALA A 483      -0.428  -9.275  17.368  1.00 37.77           H
ATOM   2833  HA  ALA A 483      -2.051  -7.340  18.152  1.00 51.95           H
ATOM   2834  HB1 ALA A 483      -3.731  -8.554  17.067  1.00 51.69           H
ATOM   2835  HB2 ALA A 483      -2.469  -8.405  16.113  1.00 51.69           H
ATOM   2836  HB3 ALA A 483      -2.730  -9.773  16.878  1.00 51.69           H
ATOM   2837  N   GLY A 484      -3.625  -8.299  19.864  1.00 39.83           N
ATOM   2838  CA  GLY A 484      -4.372  -8.831  20.990  1.00 47.07           C
ATOM   2839  C   GLY A 484      -5.858  -8.843  20.692  1.00 50.61           C
ATOM   2840  O   GLY A 484      -6.372  -7.873  20.122  1.00 45.11           O
ATOM   2841  H   GLY A 484      -3.962  -7.583  19.528  1.00 47.79           H
ATOM   2842  HA2 GLY A 484      -4.084  -9.738  21.177  1.00 56.48           H
ATOM   2843  HA3 GLY A 484      -4.215  -8.285  21.776  1.00 56.48           H
ATOM   2844  N   TYR A 485      -6.555  -9.930  21.050  1.00 54.89           N
ATOM   2845  CA  TYR A 485      -7.990 -10.041  20.819  1.00 58.85           C
ATOM   2846  C   TYR A 485      -8.719 -10.459  22.084  1.00 57.84           C
ATOM   2847  O   TYR A 485      -8.253 -11.336  22.813  1.00 52.36           O
ATOM   2848  CB  TYR A 485      -8.297 -11.068  19.753  1.00 55.72           C
ATOM   2849  CG  TYR A 485      -7.296 -11.138  18.636  1.00 58.22           C
ATOM   2850  CD1 TYR A 485      -6.128 -11.890  18.772  1.00 53.97           C
ATOM   2851  CD2 TYR A 485      -7.535 -10.481  17.422  1.00 61.48           C
ATOM   2852  CE1 TYR A 485      -5.218 -11.973  17.738  1.00 51.66           C
ATOM   2853  CE2 TYR A 485      -6.628 -10.554  16.378  1.00 54.45           C
ATOM   2854  CZ  TYR A 485      -5.471 -11.306  16.537  1.00 53.18           C
ATOM   2855  OH  TYR A 485      -4.565 -11.383  15.493  1.00 55.52           O
ATOM   2856  H   TYR A 485      -6.211 -10.620  21.432  1.00 65.86           H
ATOM   2857  HA  TYR A 485      -8.339  -9.183  20.531  1.00 70.62           H
ATOM   2858  HB2 TYR A 485      -8.333 -11.944  20.169  1.00 66.86           H
ATOM   2859  HB3 TYR A 485      -9.159 -10.858  19.361  1.00 66.86           H
ATOM   2860  HD1 TYR A 485      -5.960 -12.338  19.569  1.00 64.76           H
ATOM   2861  HD2 TYR A 485      -8.313  -9.982  17.317  1.00 73.78           H
ATOM   2862  HE1 TYR A 485      -4.440 -12.473  17.839  1.00 61.99           H
ATOM   2863  HE2 TYR A 485      -6.795 -10.111  15.577  1.00 65.35           H
ATOM   2864  HH  TYR A 485      -3.911 -11.860  15.714  1.00 66.63           H
ATOM   2865  N   LYS A 486      -9.891  -9.870  22.306  1.00 67.29           N
ATOM   2866  CA  LYS A 486     -10.787 -10.323  23.370  1.00 73.65           C
ATOM   2867  C   LYS A 486     -11.489 -11.611  22.942  1.00 71.95           C
ATOM   2868  O   LYS A 486     -12.103 -11.662  21.874  1.00 73.37           O
ATOM   2869  CB  LYS A 486     -11.835  -9.259  23.689  1.00 70.64           C
ATOM   2870  CG  LYS A 486     -11.301  -7.870  23.835  1.00 74.20           C
ATOM   2871  CD  LYS A 486     -12.434  -6.842  23.761  1.00 83.39           C
ATOM   2872  CE  LYS A 486     -11.904  -5.400  23.825  1.00 85.56           C
ATOM   2873  NZ  LYS A 486     -11.090  -5.166  25.076  1.00 85.81           N1+
ATOM   2874  H   LYS A 486     -10.193  -9.203  21.854  1.00 80.75           H
ATOM   2875  HA  LYS A 486     -10.273 -10.502  24.174  1.00 88.38           H
ATOM   2876  HB2 LYS A 486     -12.490  -9.247  22.974  1.00 84.77           H
ATOM   2877  HB3 LYS A 486     -12.269  -9.494  24.524  1.00 84.77           H
ATOM   2878  HG2 LYS A 486     -10.863  -7.782  24.696  1.00 89.04           H
ATOM   2879  HG3 LYS A 486     -10.675  -7.688  23.117  1.00 89.04           H
ATOM   2880  HD2 LYS A 486     -12.911  -6.952  22.924  1.00100.07           H
ATOM   2881  HD3 LYS A 486     -13.037  -6.976  24.510  1.00100.07           H
ATOM   2882  HE2 LYS A 486     -11.335  -5.233  23.057  1.00102.67           H
ATOM   2883  HE3 LYS A 486     -12.652  -4.783  23.829  1.00102.67           H
ATOM   2884  HZ1 LYS A 486     -10.794  -4.327  25.093  1.00102.98           H
ATOM   2885  HZ2 LYS A 486     -11.593  -5.309  25.796  1.00102.98           H
ATOM   2886  HZ3 LYS A 486     -10.394  -5.719  25.093  1.00102.98           H
ATOM   2887  N   GLN A 487     -11.427 -12.634  23.778  1.00 76.67           N
ATOM   2888  CA  GLN A 487     -12.008 -13.936  23.486  1.00 80.81           C
ATOM   2889  C   GLN A 487     -13.369 -14.103  24.167  1.00 85.32           C
ATOM   2890  O   GLN A 487     -13.789 -13.271  24.980  1.00 83.65           O
ATOM   2891  CB  GLN A 487     -11.046 -15.040  23.927  1.00 82.10           C
ATOM   2892  CG  GLN A 487      -9.857 -15.207  22.997  1.00 78.30           C
ATOM   2893  CD  GLN A 487      -9.141 -16.536  23.194  1.00 80.06           C
ATOM   2894  OE1 GLN A 487      -8.944 -17.292  22.240  1.00 75.80           O
ATOM   2895  NE2 GLN A 487      -8.749 -16.829  24.438  1.00 79.39           N
ATOM   2896  H   GLN A 487     -11.040 -12.598  24.545  1.00 92.00           H
ATOM   2897  HA  GLN A 487     -12.140 -14.016  22.528  1.00 96.98           H
ATOM   2898  HB2 GLN A 487     -10.706 -14.826  24.810  1.00 98.52           H
ATOM   2899  HB3 GLN A 487     -11.525 -15.883  23.953  1.00 98.52           H
ATOM   2900  HG2 GLN A 487     -10.165 -15.165  22.078  1.00 93.96           H
ATOM   2901  HG3 GLN A 487      -9.220 -14.495  23.167  1.00 93.96           H
ATOM   2902 HE21 GLN A 487      -8.904 -16.277  25.078  1.00 95.27           H
ATOM   2903 HE22 GLN A 487      -8.341 -17.569  24.597  1.00 95.27           H
ATOM   2904  N   PRO A 488     -14.106 -15.176  23.829  1.00 87.78           N
ATOM   2905  CA  PRO A 488     -15.389 -15.430  24.520  1.00 87.02           C
ATOM   2906  C   PRO A 488     -15.222 -15.658  26.006  1.00 84.30           C
ATOM   2907  O   PRO A 488     -15.961 -15.080  26.813  1.00 82.75           O
ATOM   2908  CB  PRO A 488     -15.918 -16.688  23.814  1.00 86.65           C
ATOM   2909  CG  PRO A 488     -15.248 -16.689  22.496  1.00 85.77           C
ATOM   2910  CD  PRO A 488     -13.874 -16.155  22.754  1.00 85.33           C
ATOM   2911  HA  PRO A 488     -16.005 -14.695  24.372  1.00104.43           H
ATOM   2912  HB2 PRO A 488     -15.675 -17.477  24.324  1.00103.97           H
ATOM   2913  HB3 PRO A 488     -16.880 -16.627  23.710  1.00103.97           H
ATOM   2914  HG2 PRO A 488     -15.205 -17.595  22.152  1.00102.93           H
ATOM   2915  HG3 PRO A 488     -15.730 -16.112  21.884  1.00102.93           H
ATOM   2916  HD2 PRO A 488     -13.286 -16.863  23.060  1.00102.39           H
ATOM   2917  HD3 PRO A 488     -13.525 -15.716  21.963  1.00102.39           H
ATOM   2918  N   ASP A 489     -14.249 -16.485  26.387  1.00 82.20           N
ATOM   2919  CA  ASP A 489     -13.900 -16.701  27.779  1.00 82.33           C
ATOM   2920  C   ASP A 489     -13.937 -15.388  28.559  1.00 85.38           C
ATOM   2921  O   ASP A 489     -14.177 -15.390  29.772  1.00 86.92           O
ATOM   2922  CB  ASP A 489     -12.522 -17.368  27.846  1.00 84.32           C
ATOM   2923  CG  ASP A 489     -12.040 -17.614  29.282  1.00 91.36           C
ATOM   2924  OD1 ASP A 489     -12.011 -16.666  30.105  1.00 89.48           O
ATOM   2925  OD2 ASP A 489     -11.675 -18.778  29.581  1.00 93.69           O1-
ATOM   2926  H   ASP A 489     -13.767 -16.940  25.839  1.00 98.63           H
ATOM   2927  HA  ASP A 489     -14.546 -17.305  28.177  1.00 98.79           H
ATOM   2928  HB2 ASP A 489     -12.565 -18.225  27.394  1.00101.18           H
ATOM   2929  HB3 ASP A 489     -11.873 -16.795  27.407  1.00101.18           H
ATOM   2930  N   GLY A 490     -13.743 -14.258  27.870  1.00 82.05           N
ATOM   2931  CA  GLY A 490     -13.504 -12.992  28.518  1.00 77.52           C
ATOM   2932  C   GLY A 490     -12.035 -12.724  28.734  1.00 74.83           C
ATOM   2933  O   GLY A 490     -11.664 -11.591  29.068  1.00 68.06           O
ATOM   2934  H   GLY A 490     -13.748 -14.211  27.012  1.00 98.46           H
ATOM   2935  HA2 GLY A 490     -13.871 -12.277  27.975  1.00 93.02           H
ATOM   2936  HA3 GLY A 490     -13.948 -12.982  29.381  1.00 93.02           H
ATOM   2937  N   SER A 491     -11.200 -13.747  28.560  1.00 77.52           N
ATOM   2938  CA  SER A 491      -9.756 -13.628  28.588  1.00 71.11           C
ATOM   2939  C   SER A 491      -9.281 -12.872  27.348  1.00 69.87           C
ATOM   2940  O   SER A 491     -10.075 -12.385  26.532  1.00 66.88           O
ATOM   2941  CB  SER A 491      -9.122 -15.016  28.657  1.00 69.89           C
ATOM   2942  OG  SER A 491      -9.598 -15.837  27.598  1.00 69.28           O
ATOM   2943  H   SER A 491     -11.466 -14.553  28.418  1.00 93.02           H
ATOM   2944  HA  SER A 491      -9.488 -13.128  29.375  1.00 85.33           H
ATOM   2945  HB2 SER A 491      -8.159 -14.928  28.582  1.00 83.86           H
ATOM   2946  HB3 SER A 491      -9.353 -15.427  29.505  1.00 83.86           H
ATOM   2947  HG  SER A 491      -9.245 -16.598  27.643  1.00 83.13           H
ATOM   2948  N   THR A 492      -7.963 -12.768  27.209  1.00 65.80           N
ATOM   2949  CA  THR A 492      -7.363 -12.069  26.084  1.00 62.89           C
ATOM   2950  C   THR A 492      -6.333 -12.965  25.414  1.00 60.72           C
ATOM   2951  O   THR A 492      -5.556 -13.661  26.087  1.00 60.17           O
ATOM   2952  CB  THR A 492      -6.733 -10.744  26.520  1.00 57.86           C
ATOM   2953  OG1 THR A 492      -7.774  -9.869  26.966  1.00 56.20           O
ATOM   2954  CG2 THR A 492      -5.993 -10.060  25.347  1.00 59.02           C
ATOM   2955  H   THR A 492      -7.391 -13.097  27.760  1.00 78.97           H
ATOM   2956  HA  THR A 492      -8.054 -11.871  25.433  1.00 75.47           H
ATOM   2957  HB  THR A 492      -6.102 -10.900  27.241  1.00 69.43           H
ATOM   2958  HG1 THR A 492      -7.447  -9.135  27.210  1.00 67.43           H
ATOM   2959 HG21 THR A 492      -5.601  -9.224  25.645  1.00 70.82           H
ATOM   2960 HG22 THR A 492      -5.287 -10.639  25.018  1.00 70.82           H
ATOM   2961 HG23 THR A 492      -6.614  -9.878  24.625  1.00 70.82           H
ATOM   2962  N   LEU A 493      -6.358 -12.950  24.081  1.00 53.24           N
ATOM   2963  CA  LEU A 493      -5.452 -13.741  23.267  1.00 56.70           C
ATOM   2964  C   LEU A 493      -4.378 -12.829  22.701  1.00 51.52           C
ATOM   2965  O   LEU A 493      -4.693 -11.819  22.062  1.00 48.77           O
ATOM   2966  CB  LEU A 493      -6.202 -14.417  22.120  1.00 57.62           C
ATOM   2967  CG  LEU A 493      -5.602 -15.688  21.506  1.00 59.52           C
ATOM   2968  CD1 LEU A 493      -6.075 -15.799  20.049  1.00 65.79           C
ATOM   2969  CD2 LEU A 493      -4.098 -15.743  21.585  1.00 60.37           C
ATOM   2970  H   LEU A 493      -6.908 -12.477  23.619  1.00 63.88           H
ATOM   2971  HA  LEU A 493      -5.030 -14.424  23.811  1.00 68.04           H
ATOM   2972  HB2 LEU A 493      -7.087 -14.652  22.441  1.00 69.15           H
ATOM   2973  HB3 LEU A 493      -6.289 -13.772  21.401  1.00 69.15           H
ATOM   2974  HG  LEU A 493      -5.949 -16.457  21.986  1.00 71.43           H
ATOM   2975 HD11 LEU A 493      -5.698 -16.601  19.656  1.00 78.95           H
ATOM   2976 HD12 LEU A 493      -7.043 -15.846  20.035  1.00 78.95           H
ATOM   2977 HD13 LEU A 493      -5.774 -15.017  19.560  1.00 78.95           H
ATOM   2978 HD21 LEU A 493      -3.790 -16.569  21.180  1.00 72.44           H
ATOM   2979 HD22 LEU A 493      -3.729 -14.983  21.109  1.00 72.44           H
ATOM   2980 HD23 LEU A 493      -3.830 -15.711  22.517  1.00 72.44           H
ATOM   2981  N   GLY A 494      -3.123 -13.214  22.907  1.00 47.66           N
ATOM   2982  CA  GLY A 494      -2.004 -12.422  22.454  1.00 52.37           C
ATOM   2983  C   GLY A 494      -1.706 -11.305  23.427  1.00 48.90           C
ATOM   2984  O   GLY A 494      -1.861 -11.473  24.644  1.00 44.35           O
ATOM   2985  H   GLY A 494      -2.898 -13.939  23.312  1.00 57.19           H
ATOM   2986  HA2 GLY A 494      -1.217 -12.982  22.372  1.00 62.84           H
ATOM   2987  HA3 GLY A 494      -2.205 -12.036  21.587  1.00 62.84           H
ATOM   2988  N   ASP A 495      -1.330 -10.144  22.901  1.00 45.07           N
ATOM   2989  CA  ASP A 495      -0.861  -9.048  23.740  1.00 42.65           C
ATOM   2990  C   ASP A 495      -2.027  -8.148  24.128  1.00 38.45           C
ATOM   2991  O   ASP A 495      -2.521  -7.387  23.275  1.00 37.81           O
ATOM   2992  CB  ASP A 495       0.212  -8.220  23.036  1.00 47.84           C
ATOM   2993  CG  ASP A 495       0.932  -7.283  24.027  1.00 44.88           C
ATOM   2994  OD1 ASP A 495       0.342  -7.038  25.122  1.00 33.66           O
ATOM   2995  OD2 ASP A 495       2.064  -6.824  23.728  1.00 37.09           O1-
ATOM   2996  H   ASP A 495      -1.337  -9.966  22.060  1.00 54.08           H
ATOM   2997  HA  ASP A 495      -0.477  -9.412  24.552  1.00 51.18           H
ATOM   2998  HB2 ASP A 495       0.871  -8.814  22.645  1.00 57.41           H
ATOM   2999  HB3 ASP A 495      -0.202  -7.676  22.348  1.00 57.41           H
ATOM   3000  N   PRO A 496      -2.443  -8.133  25.400  1.00 34.44           N
ATOM   3001  CA  PRO A 496      -3.548  -7.256  25.794  1.00 32.38           C
ATOM   3002  C   PRO A 496      -3.260  -5.784  25.579  1.00 33.57           C
ATOM   3003  O   PRO A 496      -4.209  -5.000  25.465  1.00 37.11           O
ATOM   3004  CB  PRO A 496      -3.741  -7.581  27.291  1.00 42.54           C
ATOM   3005  CG  PRO A 496      -3.088  -8.948  27.495  1.00 46.93           C
ATOM   3006  CD  PRO A 496      -1.928  -8.928  26.529  1.00 39.25           C
ATOM   3007  HA  PRO A 496      -4.354  -7.496  25.311  1.00 38.85           H
ATOM   3008  HB2 PRO A 496      -3.299  -6.906  27.830  1.00 51.05           H
ATOM   3009  HB3 PRO A 496      -4.688  -7.619  27.498  1.00 51.05           H
ATOM   3010  HG2 PRO A 496      -2.778  -9.034  28.410  1.00 56.32           H
ATOM   3011  HG3 PRO A 496      -3.716  -9.652  27.271  1.00 56.32           H
ATOM   3012  HD2 PRO A 496      -1.161  -8.491  26.930  1.00 47.10           H
ATOM   3013  HD3 PRO A 496      -1.714  -9.829  26.239  1.00 47.10           H
ATOM   3014  N   ALA A 497      -1.988  -5.378  25.479  1.00 37.06           N
ATOM   3015  CA  ALA A 497      -1.684  -3.958  25.286  1.00 40.45           C
ATOM   3016  C   ALA A 497      -2.144  -3.442  23.935  1.00 31.66           C
ATOM   3017  O   ALA A 497      -2.299  -2.231  23.771  1.00 35.05           O
ATOM   3018  CB  ALA A 497      -0.185  -3.699  25.420  1.00 38.95           C
ATOM   3019  H   ALA A 497      -1.300  -5.892  25.519  1.00 44.48           H
ATOM   3020  HA  ALA A 497      -2.138  -3.444  25.972  1.00 48.55           H
ATOM   3021  HB1 ALA A 497      -0.015  -2.754  25.288  1.00 46.74           H
ATOM   3022  HB2 ALA A 497       0.103  -3.966  26.307  1.00 46.74           H
ATOM   3023  HB3 ALA A 497       0.286  -4.218  24.749  1.00 46.74           H
ATOM   3024  N   ASN A 498      -2.405  -4.322  22.980  1.00 35.51           N
ATOM   3025  CA  ASN A 498      -2.709  -3.873  21.631  1.00 42.14           C
ATOM   3026  C   ASN A 498      -4.133  -4.207  21.214  1.00 53.48           C
ATOM   3027  O   ASN A 498      -4.438  -4.241  20.004  1.00 44.21           O
ATOM   3028  CB  ASN A 498      -1.689  -4.489  20.684  1.00 41.21           C
ATOM   3029  CG  ASN A 498      -0.272  -4.117  21.074  1.00 34.42           C
ATOM   3030  OD1 ASN A 498      -0.007  -2.957  21.340  1.00 35.97           O
ATOM   3031  ND2 ASN A 498       0.622  -5.097  21.171  1.00 34.27           N
ATOM   3032  H   ASN A 498      -2.412  -5.175  23.084  1.00 42.62           H
ATOM   3033  HA  ASN A 498      -2.607  -2.909  21.592  1.00 50.56           H
ATOM   3034  HB2 ASN A 498      -1.768  -5.456  20.712  1.00 49.45           H
ATOM   3035  HB3 ASN A 498      -1.851  -4.166  19.784  1.00 49.45           H
ATOM   3036 HD21 ASN A 498       1.434  -4.919  21.390  1.00 41.12           H
ATOM   3037 HD22 ASN A 498       0.387  -5.910  21.014  1.00 41.12           H
ATOM   3038  N   VAL A 499      -5.014  -4.455  22.188  1.00 45.37           N
ATOM   3039  CA  VAL A 499      -6.356  -4.901  21.850  1.00 44.96           C
ATOM   3040  C   VAL A 499      -7.052  -3.841  21.031  1.00 48.85           C
ATOM   3041  O   VAL A 499      -7.639  -4.119  19.983  1.00 54.04           O
ATOM   3042  CB  VAL A 499      -7.156  -5.235  23.119  1.00 49.62           C
ATOM   3043  CG1 VAL A 499      -8.612  -5.453  22.791  1.00 53.56           C
ATOM   3044  CG2 VAL A 499      -6.624  -6.472  23.736  1.00 46.89           C
ATOM   3045  H   VAL A 499      -4.859  -4.373  23.030  1.00 54.45           H
ATOM   3046  HA  VAL A 499      -6.296  -5.706  21.311  1.00 53.95           H
ATOM   3047  HB  VAL A 499      -7.082  -4.509  23.757  1.00 59.54           H
ATOM   3048 HG11 VAL A 499      -9.091  -5.662  23.608  1.00 64.27           H
ATOM   3049 HG12 VAL A 499      -8.971  -4.644  22.394  1.00 64.27           H
ATOM   3050 HG13 VAL A 499      -8.688  -6.190  22.165  1.00 64.27           H
ATOM   3051 HG21 VAL A 499      -7.137  -6.671  24.535  1.00 56.27           H
ATOM   3052 HG22 VAL A 499      -6.704  -7.201  23.101  1.00 56.27           H
ATOM   3053 HG23 VAL A 499      -5.692  -6.334  23.967  1.00 56.27           H
ATOM   3054  N   GLN A 500      -6.992  -2.603  21.492  1.00 45.39           N
ATOM   3055  CA  GLN A 500      -7.706  -1.545  20.800  1.00 44.93           C
ATOM   3056  C   GLN A 500      -7.165  -1.345  19.385  1.00 57.86           C
ATOM   3057  O   GLN A 500      -7.938  -1.193  18.430  1.00 57.77           O
ATOM   3058  CB  GLN A 500      -7.612  -0.279  21.626  1.00 50.75           C
ATOM   3059  CG  GLN A 500      -8.384   0.866  21.091  1.00 46.68           C
ATOM   3060  CD  GLN A 500      -8.256   2.064  21.985  1.00 54.41           C
ATOM   3061  OE1 GLN A 500      -7.692   1.970  23.083  1.00 60.61           O
ATOM   3062  NE2 GLN A 500      -8.772   3.206  21.536  1.00 56.84           N
ATOM   3063  H   GLN A 500      -6.554  -2.351  22.188  1.00 54.46           H
ATOM   3064  HA  GLN A 500      -8.643  -1.789  20.731  1.00 53.92           H
ATOM   3065  HB2 GLN A 500      -7.944  -0.466  22.518  1.00 60.90           H
ATOM   3066  HB3 GLN A 500      -6.682  -0.009  21.674  1.00 60.90           H
ATOM   3067  HG2 GLN A 500      -8.044   1.101  20.214  1.00 56.02           H
ATOM   3068  HG3 GLN A 500      -9.322   0.624  21.037  1.00 56.02           H
ATOM   3069 HE21 GLN A 500      -9.155   3.231  20.766  1.00 68.20           H
ATOM   3070 HE22 GLN A 500      -8.721   3.918  22.014  1.00 68.20           H
ATOM   3071  N   PHE A 501      -5.838  -1.367  19.218  1.00 60.54           N
ATOM   3072  CA  PHE A 501      -5.275  -1.174  17.883  1.00 55.42           C
ATOM   3073  C   PHE A 501      -5.598  -2.369  17.001  1.00 54.39           C
ATOM   3074  O   PHE A 501      -5.935  -2.201  15.823  1.00 55.91           O
ATOM   3075  CB  PHE A 501      -3.756  -0.944  17.957  1.00 52.37           C
ATOM   3076  CG  PHE A 501      -3.098  -0.663  16.614  1.00 36.80           C
ATOM   3077  CD1 PHE A 501      -3.263   0.559  15.989  1.00 48.83           C
ATOM   3078  CD2 PHE A 501      -2.308  -1.623  16.004  1.00 48.12           C
ATOM   3079  CE1 PHE A 501      -2.659   0.822  14.748  1.00 43.39           C
ATOM   3080  CE2 PHE A 501      -1.703  -1.383  14.756  1.00 35.71           C
ATOM   3081  CZ  PHE A 501      -1.878  -0.151  14.142  1.00 38.48           C
ATOM   3082  H   PHE A 501      -5.260  -1.487  19.844  1.00 72.64           H
ATOM   3083  HA  PHE A 501      -5.677  -0.388  17.482  1.00 66.51           H
ATOM   3084  HB2 PHE A 501      -3.585  -0.183  18.534  1.00 62.84           H
ATOM   3085  HB3 PHE A 501      -3.339  -1.736  18.330  1.00 62.84           H
ATOM   3086  HD1 PHE A 501      -3.788   1.213  16.391  1.00 58.60           H
ATOM   3087  HD2 PHE A 501      -2.194  -2.449  16.415  1.00 57.74           H
ATOM   3088  HE1 PHE A 501      -2.780   1.647  14.336  1.00 52.06           H
ATOM   3089  HE2 PHE A 501      -1.176  -2.036  14.356  1.00 42.86           H
ATOM   3090  HZ  PHE A 501      -1.476   0.020  13.321  1.00 46.18           H
ATOM   3091  N   THR A 502      -5.514  -3.580  17.561  1.00 55.93           N
ATOM   3092  CA  THR A 502      -5.832  -4.784  16.806  1.00 55.36           C
ATOM   3093  C   THR A 502      -7.265  -4.769  16.297  1.00 64.41           C
ATOM   3094  O   THR A 502      -7.578  -5.441  15.307  1.00 62.56           O
ATOM   3095  CB  THR A 502      -5.614  -6.006  17.671  1.00 52.99           C
ATOM   3096  OG1 THR A 502      -4.243  -6.061  18.068  1.00 49.22           O
ATOM   3097  CG2 THR A 502      -5.990  -7.288  16.905  1.00 57.42           C
ATOM   3098  H   THR A 502      -5.275  -3.725  18.374  1.00 67.11           H
ATOM   3099  HA  THR A 502      -5.240  -4.845  16.040  1.00 66.44           H
ATOM   3100  HB  THR A 502      -6.175  -5.946  18.460  1.00 63.59           H
ATOM   3101  HG1 THR A 502      -4.043  -5.372  18.504  1.00 59.07           H
ATOM   3102 HG21 THR A 502      -5.847  -8.065  17.468  1.00 68.90           H
ATOM   3103 HG22 THR A 502      -6.924  -7.257  16.643  1.00 68.90           H
ATOM   3104 HG23 THR A 502      -5.443  -7.371  16.108  1.00 68.90           H
ATOM   3105  N   GLU A 503      -8.150  -4.032  16.970  1.00 59.59           N
ATOM   3106  CA  GLU A 503      -9.530  -3.949  16.521  1.00 62.84           C
ATOM   3107  C   GLU A 503      -9.682  -2.931  15.410  1.00 62.67           C
ATOM   3108  O   GLU A 503     -10.468  -3.142  14.480  1.00 66.30           O
ATOM   3109  CB  GLU A 503     -10.461  -3.588  17.686  1.00 67.26           C
ATOM   3110  CG  GLU A 503     -10.668  -4.746  18.683  1.00 73.92           C
ATOM   3111  CD  GLU A 503     -11.592  -4.406  19.870  1.00 76.19           C
ATOM   3112  OE1 GLU A 503     -11.914  -5.339  20.643  1.00 77.05           O
ATOM   3113  OE2 GLU A 503     -11.986  -3.226  20.031  1.00 75.65           O1-
ATOM   3114  H   GLU A 503      -7.976  -3.579  17.679  1.00 71.50           H
ATOM   3115  HA  GLU A 503      -9.803  -4.813  16.175  1.00 75.41           H
ATOM   3116  HB2 GLU A 503     -10.081  -2.840  18.172  1.00 80.71           H
ATOM   3117  HB3 GLU A 503     -11.330  -3.343  17.330  1.00 80.71           H
ATOM   3118  HG2 GLU A 503     -11.060  -5.497  18.211  1.00 88.71           H
ATOM   3119  HG3 GLU A 503      -9.805  -5.002  19.045  1.00 88.71           H
ATOM   3120  N   ILE A 504      -8.968  -1.807  15.507  1.00 64.53           N
ATOM   3121  CA  ILE A 504      -9.031  -0.798  14.458  1.00 63.60           C
ATOM   3122  C   ILE A 504      -8.446  -1.340  13.165  1.00 61.83           C
ATOM   3123  O   ILE A 504      -8.824  -0.907  12.071  1.00 62.40           O
ATOM   3124  CB  ILE A 504      -8.314   0.482  14.909  1.00 61.15           C
ATOM   3125  CG1 ILE A 504      -8.928   0.970  16.219  1.00 57.67           C
ATOM   3126  CG2 ILE A 504      -8.385   1.546  13.800  1.00 61.16           C
ATOM   3127  CD1 ILE A 504      -8.410   2.300  16.698  1.00 60.00           C
ATOM   3128  H   ILE A 504      -8.447  -1.610  16.162  1.00 77.43           H
ATOM   3129  HA  ILE A 504      -9.961  -0.575  14.293  1.00 76.32           H
ATOM   3130  HB  ILE A 504      -7.381   0.269  15.069  1.00 73.38           H
ATOM   3131 HG12 ILE A 504      -9.887   1.055  16.099  1.00 69.20           H
ATOM   3132 HG13 ILE A 504      -8.743   0.316  16.911  1.00 69.20           H
ATOM   3133 HG21 ILE A 504      -7.927   2.347  14.101  1.00 73.39           H
ATOM   3134 HG22 ILE A 504      -7.956   1.199  13.002  1.00 73.39           H
ATOM   3135 HG23 ILE A 504      -9.316   1.746  13.615  1.00 73.39           H
ATOM   3136 HD11 ILE A 504      -8.852   2.530  17.530  1.00 72.00           H
ATOM   3137 HD12 ILE A 504      -7.453   2.233  16.839  1.00 72.00           H
ATOM   3138 HD13 ILE A 504      -8.599   2.973  16.025  1.00 72.00           H
ATOM   3139  N   CYS A 505      -7.524  -2.296  13.258  1.00 58.48           N
ATOM   3140  CA  CYS A 505      -7.023  -2.929  12.044  1.00 66.84           C
ATOM   3141  C   CYS A 505      -8.117  -3.772  11.407  1.00 64.03           C
ATOM   3142  O   CYS A 505      -8.373  -3.674  10.203  1.00 62.63           O
ATOM   3143  CB  CYS A 505      -5.770  -3.773  12.350  1.00 63.92           C
ATOM   3144  SG  CYS A 505      -4.283  -2.790  12.870  1.00 50.49           S
ATOM   3145  H   CYS A 505      -7.181  -2.588  13.991  1.00 70.18           H
ATOM   3146  HA  CYS A 505      -6.771  -2.239  11.411  1.00 80.21           H
ATOM   3147  HB2 CYS A 505      -5.980  -4.390  13.068  1.00 76.71           H
ATOM   3148  HB3 CYS A 505      -5.530  -4.270  11.552  1.00 76.71           H
ATOM   3149  HG  CYS A 505      -4.548  -2.178  13.867  1.00 60.58           H
ATOM   3150  N   ILE A 506      -8.785  -4.596  12.212  1.00 66.49           N
ATOM   3151  CA  ILE A 506      -9.946  -5.341  11.734  1.00 67.68           C
ATOM   3152  C   ILE A 506     -11.011  -4.377  11.229  1.00 61.83           C
ATOM   3153  O   ILE A 506     -11.462  -4.458  10.085  1.00 63.34           O
ATOM   3154  CB  ILE A 506     -10.492  -6.237  12.858  1.00 65.68           C
ATOM   3155  CG1 ILE A 506      -9.392  -7.158  13.385  1.00 64.38           C
ATOM   3156  CG2 ILE A 506     -11.628  -7.058  12.355  1.00 63.21           C
ATOM   3157  CD1 ILE A 506      -9.747  -7.808  14.700  1.00 64.61           C
ATOM   3158  H   ILE A 506      -8.587  -4.741  13.036  1.00 79.79           H
ATOM   3159  HA  ILE A 506      -9.679  -5.910  10.996  1.00 81.22           H
ATOM   3160  HB  ILE A 506     -10.807  -5.675  13.584  1.00 78.81           H
ATOM   3161 HG12 ILE A 506      -9.232  -7.862  12.737  1.00 77.26           H
ATOM   3162 HG13 ILE A 506      -8.583  -6.639  13.516  1.00 77.26           H
ATOM   3163 HG21 ILE A 506     -11.958  -7.616  13.077  1.00 75.85           H
ATOM   3164 HG22 ILE A 506     -12.332  -6.467  12.045  1.00 75.85           H
ATOM   3165 HG23 ILE A 506     -11.316  -7.614  11.623  1.00 75.85           H
ATOM   3166 HD11 ILE A 506      -9.012  -8.377  14.979  1.00 77.54           H
ATOM   3167 HD12 ILE A 506      -9.900  -7.117  15.363  1.00 77.54           H
ATOM   3168 HD13 ILE A 506     -10.550  -8.339  14.583  1.00 77.54           H
ATOM   3169  N   GLN A 507     -11.403  -3.428  12.067  1.00 62.59           N
ATOM   3170  CA  GLN A 507     -12.382  -2.416  11.701  1.00 66.60           C
ATOM   3171  C   GLN A 507     -11.988  -1.691  10.420  1.00 71.49           C
ATOM   3172  O   GLN A 507     -12.792  -0.943   9.856  1.00 72.93           O
ATOM   3173  CB  GLN A 507     -12.529  -1.419  12.847  1.00 73.41           C
ATOM   3174  CG  GLN A 507     -13.359  -0.180  12.569  1.00 75.35           C
ATOM   3175  CD  GLN A 507     -13.145   0.869  13.650  1.00 81.33           C
ATOM   3176  OE1 GLN A 507     -12.545   1.927  13.408  1.00 80.15           O
ATOM   3177  NE2 GLN A 507     -13.613   0.567  14.860  1.00 79.29           N
ATOM   3178  H   GLN A 507     -11.111  -3.349  12.872  1.00 75.11           H
ATOM   3179  HA  GLN A 507     -13.242  -2.840  11.556  1.00 79.92           H
ATOM   3180  HB2 GLN A 507     -12.941  -1.877  13.596  1.00 88.09           H
ATOM   3181  HB3 GLN A 507     -11.643  -1.119  13.103  1.00 88.09           H
ATOM   3182  HG2 GLN A 507     -13.094   0.201  11.717  1.00 90.42           H
ATOM   3183  HG3 GLN A 507     -14.299  -0.418  12.555  1.00 90.42           H
ATOM   3184 HE21 GLN A 507     -14.008  -0.185  14.993  1.00 95.15           H
ATOM   3185 HE22 GLN A 507     -13.519   1.124  15.508  1.00 95.15           H
ATOM   3186  N   GLN A 508     -10.749  -1.886   9.964  1.00 70.75           N
ATOM   3187  CA  GLN A 508     -10.257  -1.250   8.755  1.00 71.28           C
ATOM   3188  C   GLN A 508      -9.978  -2.228   7.625  1.00 64.01           C
ATOM   3189  O   GLN A 508      -9.679  -1.785   6.518  1.00 67.54           O
ATOM   3190  CB  GLN A 508      -8.976  -0.469   9.060  1.00 66.49           C
ATOM   3191  CG  GLN A 508      -8.808   0.742   8.233  1.00 70.84           C
ATOM   3192  CD  GLN A 508      -9.791   1.806   8.603  1.00 72.76           C
ATOM   3193  OE1 GLN A 508     -10.275   1.842   9.730  1.00 70.80           O
ATOM   3194  NE2 GLN A 508     -10.097   2.683   7.664  1.00 71.24           N
ATOM   3195  H   GLN A 508     -10.169  -2.393  10.347  1.00 84.90           H
ATOM   3196  HA  GLN A 508     -10.923  -0.618   8.442  1.00 85.54           H
ATOM   3197  HB2 GLN A 508      -8.992  -0.193   9.990  1.00 79.79           H
ATOM   3198  HB3 GLN A 508      -8.212  -1.045   8.901  1.00 79.79           H
ATOM   3199  HG2 GLN A 508      -7.914   1.096   8.364  1.00 85.00           H
ATOM   3200  HG3 GLN A 508      -8.945   0.513   7.301  1.00 85.00           H
ATOM   3201 HE21 GLN A 508      -9.736   2.624   6.886  1.00 85.48           H
ATOM   3202 HE22 GLN A 508     -10.658   3.314   7.830  1.00 85.48           H
ATOM   3203  N   GLY A 509     -10.041  -3.532   7.874  1.00 64.19           N
ATOM   3204  CA  GLY A 509      -9.849  -4.509   6.822  1.00 56.47           C
ATOM   3205  C   GLY A 509      -9.029  -5.724   7.201  1.00 57.77           C
ATOM   3206  O   GLY A 509      -9.319  -6.834   6.750  1.00 56.86           O
ATOM   3207  H   GLY A 509     -10.195  -3.873   8.648  1.00 77.02           H
ATOM   3208  HA2 GLY A 509     -10.717  -4.819   6.522  1.00 67.76           H
ATOM   3209  HA3 GLY A 509      -9.411  -4.077   6.072  1.00 67.76           H
ATOM   3210  N   TRP A 510      -7.993  -5.532   8.010  1.00 58.09           N
ATOM   3211  CA  TRP A 510      -7.027  -6.591   8.283  1.00 53.69           C
ATOM   3212  C   TRP A 510      -7.712  -7.922   8.518  1.00 60.12           C
ATOM   3213  O   TRP A 510      -8.833  -7.965   9.031  1.00 62.94           O
ATOM   3214  CB  TRP A 510      -6.166  -6.224   9.499  1.00 49.71           C
ATOM   3215  CG  TRP A 510      -5.011  -7.149   9.723  1.00 42.30           C
ATOM   3216  CD1 TRP A 510      -4.105  -7.549   8.791  1.00 44.52           C
ATOM   3217  CD2 TRP A 510      -4.608  -7.759  10.954  1.00 45.07           C
ATOM   3218  NE1 TRP A 510      -3.184  -8.387   9.348  1.00 45.43           N
ATOM   3219  CE2 TRP A 510      -3.465  -8.536  10.675  1.00 42.89           C
ATOM   3220  CE3 TRP A 510      -5.106  -7.737  12.256  1.00 44.60           C
ATOM   3221  CZ2 TRP A 510      -2.802  -9.261  11.639  1.00 42.69           C
ATOM   3222  CZ3 TRP A 510      -4.451  -8.482  13.226  1.00 47.47           C
ATOM   3223  CH2 TRP A 510      -3.312  -9.239  12.912  1.00 47.65           C
ATOM   3224  H   TRP A 510      -7.825  -4.793   8.416  1.00 69.71           H
ATOM   3225  HA  TRP A 510      -6.439  -6.687   7.518  1.00 64.42           H
ATOM   3226  HB2 TRP A 510      -5.811  -5.331   9.373  1.00 59.65           H
ATOM   3227  HB3 TRP A 510      -6.722  -6.247  10.294  1.00 59.65           H
ATOM   3228  HD1 TRP A 510      -4.123  -7.301   7.895  1.00 53.43           H
ATOM   3229  HE1 TRP A 510      -2.527  -8.754   8.932  1.00 54.51           H
ATOM   3230  HE3 TRP A 510      -5.864  -7.241  12.468  1.00 53.53           H
ATOM   3231  HZ2 TRP A 510      -2.051  -9.768  11.429  1.00 51.23           H
ATOM   3232  HZ3 TRP A 510      -4.771  -8.478  14.099  1.00 56.97           H
ATOM   3233  HH2 TRP A 510      -2.889  -9.726  13.582  1.00 57.18           H
ATOM   3234  N   LYS A 511      -7.036  -9.010   8.167  1.00 60.22           N
ATOM   3235  CA  LYS A 511      -7.542 -10.362   8.372  1.00 61.49           C
ATOM   3236  C   LYS A 511      -6.690 -11.013   9.443  1.00 62.66           C
ATOM   3237  O   LYS A 511      -5.726 -11.730   9.160  1.00 60.31           O
ATOM   3238  CB  LYS A 511      -7.524 -11.180   7.094  1.00 66.21           C
ATOM   3239  CG  LYS A 511      -8.436 -10.631   5.994  1.00 74.27           C
ATOM   3240  CD  LYS A 511      -8.337 -11.455   4.684  1.00 77.63           C
ATOM   3241  CE  LYS A 511      -8.770 -12.917   4.905  1.00 78.07           C
ATOM   3242  NZ  LYS A 511      -8.768 -13.757   3.669  1.00 76.14           N1+
ATOM   3243  H   LYS A 511      -6.260  -8.989   7.799  1.00 72.27           H
ATOM   3244  HA  LYS A 511      -8.457 -10.318   8.693  1.00 73.79           H
ATOM   3245  HB2 LYS A 511      -6.619 -11.197   6.747  1.00 79.45           H
ATOM   3246  HB3 LYS A 511      -7.815 -12.083   7.296  1.00 79.45           H
ATOM   3247  HG2 LYS A 511      -9.356 -10.660   6.301  1.00 89.12           H
ATOM   3248  HG3 LYS A 511      -8.179  -9.716   5.796  1.00 89.12           H
ATOM   3249  HD2 LYS A 511      -8.919 -11.063   4.014  1.00 93.16           H
ATOM   3250  HD3 LYS A 511      -7.418 -11.453   4.373  1.00 93.16           H
ATOM   3251  HE2 LYS A 511      -8.163 -13.327   5.541  1.00 93.68           H
ATOM   3252  HE3 LYS A 511      -9.672 -12.923   5.263  1.00 93.68           H
ATOM   3253  HZ1 LYS A 511      -9.026 -14.586   3.864  1.00 91.36           H
ATOM   3254  HZ2 LYS A 511      -9.327 -13.414   3.067  1.00 91.36           H
ATOM   3255  HZ3 LYS A 511      -7.949 -13.783   3.321  1.00 91.36           H
ATOM   3256  N   ALA A 512      -7.070 -10.771  10.677  1.00 65.92           N
ATOM   3257  CA  ALA A 512      -6.330 -11.300  11.804  1.00 62.44           C
ATOM   3258  C   ALA A 512      -6.278 -12.824  11.749  1.00 58.54           C
ATOM   3259  O   ALA A 512      -7.307 -13.459  11.505  1.00 65.97           O
ATOM   3260  CB  ALA A 512      -6.994 -10.849  13.099  1.00 65.45           C
ATOM   3261  H   ALA A 512      -7.757 -10.300  10.893  1.00 79.10           H
ATOM   3262  HA  ALA A 512      -5.422 -10.959  11.786  1.00 74.92           H
ATOM   3263  HB1 ALA A 512      -6.495 -11.206  13.850  1.00 78.55           H
ATOM   3264  HB2 ALA A 512      -6.994  -9.879  13.132  1.00 78.55           H
ATOM   3265  HB3 ALA A 512      -7.905 -11.181  13.118  1.00 78.55           H
ATOM   3266  N   PRO A 513      -5.119 -13.444  11.983  1.00 56.81           N
ATOM   3267  CA  PRO A 513      -5.056 -14.906  12.143  1.00 57.15           C
ATOM   3268  C   PRO A 513      -5.446 -15.440  13.519  1.00 62.03           C
ATOM   3269  O   PRO A 513      -5.350 -16.658  13.734  1.00 60.54           O
ATOM   3270  CB  PRO A 513      -3.571 -15.217  11.876  1.00 60.72           C
ATOM   3271  CG  PRO A 513      -3.033 -14.031  11.191  1.00 61.77           C
ATOM   3272  CD  PRO A 513      -3.797 -12.872  11.722  1.00 56.55           C
ATOM   3273  HA  PRO A 513      -5.599 -15.340  11.467  1.00 68.59           H
ATOM   3274  HB2 PRO A 513      -3.113 -15.362  12.718  1.00 72.86           H
ATOM   3275  HB3 PRO A 513      -3.500 -16.001  11.309  1.00 72.86           H
ATOM   3276  HG2 PRO A 513      -2.089 -13.939  11.394  1.00 74.12           H
ATOM   3277  HG3 PRO A 513      -3.169 -14.119  10.234  1.00 74.12           H
ATOM   3278  HD2 PRO A 513      -3.397 -12.551  12.546  1.00 67.86           H
ATOM   3279  HD3 PRO A 513      -3.856 -12.170  11.056  1.00 67.86           H
ATOM   3280  N   ARG A 514      -5.824 -14.588  14.476  1.00 61.91           N
ATOM   3281  CA  ARG A 514      -6.186 -15.035  15.832  1.00 60.39           C
ATOM   3282  C   ARG A 514      -5.134 -15.978  16.420  1.00 61.89           C
ATOM   3283  O   ARG A 514      -5.426 -17.119  16.793  1.00 63.93           O
ATOM   3284  CB  ARG A 514      -7.554 -15.706  15.827  1.00 63.00           C
ATOM   3285  CG  ARG A 514      -8.665 -14.819  15.332  1.00 63.91           C
ATOM   3286  CD  ARG A 514      -9.353 -14.077  16.460  1.00 60.33           C
ATOM   3287  NE  ARG A 514     -10.202 -13.000  15.940  1.00 62.16           N
ATOM   3288  CZ  ARG A 514     -10.949 -12.183  16.686  1.00 65.69           C
ATOM   3289  NH1 ARG A 514     -10.996 -12.317  18.014  1.00 62.22           N
ATOM   3290  NH2 ARG A 514     -11.661 -11.224  16.094  1.00 64.67           N1+
ATOM   3291  H   ARG A 514      -5.881 -13.737  14.367  1.00 74.29           H
ATOM   3292  HA  ARG A 514      -6.241 -14.258  16.411  1.00 72.47           H
ATOM   3293  HB2 ARG A 514      -7.518 -16.485  15.250  1.00 75.60           H
ATOM   3294  HB3 ARG A 514      -7.773 -15.978  16.732  1.00 75.60           H
ATOM   3295  HG2 ARG A 514      -8.299 -14.163  14.719  1.00 76.69           H
ATOM   3296  HG3 ARG A 514      -9.329 -15.364  14.880  1.00 76.69           H
ATOM   3297  HD2 ARG A 514      -9.912 -14.695  16.957  1.00 72.39           H
ATOM   3298  HD3 ARG A 514      -8.683 -13.685  17.042  1.00 72.39           H
ATOM   3299  HE  ARG A 514     -10.221 -12.887  15.087  1.00 74.59           H
ATOM   3300 HH11 ARG A 514     -10.534 -12.930  18.400  1.00 74.67           H
ATOM   3301 HH12 ARG A 514     -11.484 -11.787  18.483  1.00 74.67           H
ATOM   3302 HH21 ARG A 514     -11.639 -11.138  15.239  1.00 77.60           H
ATOM   3303 HH22 ARG A 514     -12.154 -10.701  16.567  1.00 77.60           H
ATOM   3304  N   GLY A 515      -3.894 -15.486  16.505  1.00 57.65           N
ATOM   3305  CA  GLY A 515      -2.791 -16.212  17.098  1.00 56.86           C
ATOM   3306  C   GLY A 515      -2.283 -15.499  18.347  1.00 53.67           C
ATOM   3307  O   GLY A 515      -2.722 -14.409  18.695  1.00 52.42           O
ATOM   3308  H   GLY A 515      -3.671 -14.708  16.215  1.00 69.17           H
ATOM   3309  HA2 GLY A 515      -3.079 -17.105  17.344  1.00 68.23           H
ATOM   3310  HA3 GLY A 515      -2.063 -16.282  16.461  1.00 68.23           H
ATOM   3311  N   ARG A 516      -1.358 -16.159  19.040  1.00 55.72           N
ATOM   3312  CA  ARG A 516      -0.792 -15.587  20.256  1.00 57.44           C
ATOM   3313  C   ARG A 516       0.257 -14.525  19.949  1.00 57.72           C
ATOM   3314  O   ARG A 516       0.545 -13.680  20.806  1.00 50.05           O
ATOM   3315  CB  ARG A 516      -0.173 -16.692  21.125  1.00 54.29           C
ATOM   3316  CG  ARG A 516       0.250 -16.245  22.513  1.00 59.67           C
ATOM   3317  CD  ARG A 516       0.575 -17.451  23.431  1.00 62.37           C
ATOM   3318  NE  ARG A 516       0.953 -17.092  24.802  1.00 57.11           N
ATOM   3319  CZ  ARG A 516       0.177 -16.429  25.668  1.00 64.71           C
ATOM   3320  NH1 ARG A 516      -1.041 -16.009  25.312  1.00 63.52           N
ATOM   3321  NH2 ARG A 516       0.623 -16.167  26.907  1.00 59.33           N1+
ATOM   3322  H   ARG A 516      -1.045 -16.932  18.830  1.00 66.87           H
ATOM   3323  HA  ARG A 516      -1.502 -15.167  20.766  1.00 68.93           H
ATOM   3324  HB2 ARG A 516      -0.824 -17.403  21.231  1.00 65.15           H
ATOM   3325  HB3 ARG A 516       0.615 -17.035  20.675  1.00 65.15           H
ATOM   3326  HG2 ARG A 516       1.045 -15.694  22.443  1.00 71.60           H
ATOM   3327  HG3 ARG A 516      -0.473 -15.741  22.920  1.00 71.60           H
ATOM   3328  HD2 ARG A 516      -0.208 -18.022  23.482  1.00 74.85           H
ATOM   3329  HD3 ARG A 516       1.314 -17.946  23.043  1.00 74.85           H
ATOM   3330  HE  ARG A 516       1.736 -17.326  25.071  1.00 68.53           H
ATOM   3331 HH11 ARG A 516      -1.339 -16.174  24.522  1.00 76.23           H
ATOM   3332 HH12 ARG A 516      -1.530 -15.580  25.875  1.00 76.23           H
ATOM   3333 HH21 ARG A 516       1.407 -16.427  27.145  1.00 71.20           H
ATOM   3334 HH22 ARG A 516       0.127 -15.733  27.459  1.00 71.20           H
ATOM   3335  N   PHE A 517       0.814 -14.536  18.740  1.00 57.94           N
ATOM   3336  CA  PHE A 517       1.933 -13.688  18.388  1.00 50.17           C
ATOM   3337  C   PHE A 517       1.831 -13.288  16.924  1.00 37.80           C
ATOM   3338  O   PHE A 517       2.679 -13.618  16.118  1.00 40.68           O
ATOM   3339  CB  PHE A 517       3.260 -14.399  18.634  1.00 48.44           C
ATOM   3340  CG  PHE A 517       3.565 -14.674  20.093  1.00 52.27           C
ATOM   3341  CD1 PHE A 517       3.314 -15.911  20.642  1.00 52.66           C
ATOM   3342  CD2 PHE A 517       4.144 -13.703  20.903  1.00 47.52           C
ATOM   3343  CE1 PHE A 517       3.620 -16.174  21.967  1.00 54.00           C
ATOM   3344  CE2 PHE A 517       4.451 -13.962  22.224  1.00 44.85           C
ATOM   3345  CZ  PHE A 517       4.189 -15.195  22.756  1.00 47.16           C
ATOM   3346  H   PHE A 517       0.550 -15.041  18.095  1.00 69.53           H
ATOM   3347  HA  PHE A 517       1.911 -12.883  18.929  1.00 60.20           H
ATOM   3348  HB2 PHE A 517       3.245 -15.251  18.171  1.00 58.13           H
ATOM   3349  HB3 PHE A 517       3.977 -13.848  18.283  1.00 58.13           H
ATOM   3350  HD1 PHE A 517       2.936 -16.578  20.117  1.00 63.20           H
ATOM   3351  HD2 PHE A 517       4.330 -12.864  20.548  1.00 57.02           H
ATOM   3352  HE1 PHE A 517       3.439 -17.012  22.327  1.00 64.80           H
ATOM   3353  HE2 PHE A 517       4.831 -13.298  22.752  1.00 53.82           H
ATOM   3354  HZ  PHE A 517       4.387 -15.370  23.648  1.00 56.60           H
ATOM   3355  N   ASP A 518       0.792 -12.548  16.580  1.00 39.14           N
ATOM   3356  CA  ASP A 518       0.555 -12.148  15.199  1.00 43.23           C
ATOM   3357  C   ASP A 518       1.088 -10.739  14.975  1.00 43.18           C
ATOM   3358  O   ASP A 518       0.487  -9.767  15.459  1.00 38.48           O
ATOM   3359  CB  ASP A 518      -0.929 -12.167  14.854  1.00 44.86           C
ATOM   3360  CG  ASP A 518      -1.593 -13.510  15.104  1.00 49.48           C
ATOM   3361  OD1 ASP A 518      -0.896 -14.561  15.169  1.00 39.41           O
ATOM   3362  OD2 ASP A 518      -2.834 -13.467  15.230  1.00 47.74           O1-
ATOM   3363  H   ASP A 518       0.199 -12.260  17.133  1.00 46.97           H
ATOM   3364  HA  ASP A 518       1.019 -12.753  14.601  1.00 51.87           H
ATOM   3365  HB2 ASP A 518      -1.386 -11.504  15.395  1.00 53.84           H
ATOM   3366  HB3 ASP A 518      -1.035 -11.954  13.913  1.00 53.84           H
ATOM   3367  N   VAL A 519       2.150 -10.620  14.166  1.00 38.74           N
ATOM   3368  CA  VAL A 519       2.692  -9.297  13.847  1.00 39.19           C
ATOM   3369  C   VAL A 519       1.603  -8.436  13.244  1.00 39.30           C
ATOM   3370  O   VAL A 519       1.028  -8.755  12.198  1.00 44.43           O
ATOM   3371  CB  VAL A 519       3.895  -9.403  12.924  1.00 34.74           C
ATOM   3372  CG1 VAL A 519       4.440  -8.019  12.567  1.00 38.88           C
ATOM   3373  CG2 VAL A 519       4.944 -10.227  13.576  1.00 35.62           C
ATOM   3374  H   VAL A 519       2.566 -11.277  13.797  1.00 46.48           H
ATOM   3375  HA  VAL A 519       2.985  -8.873  14.669  1.00 47.02           H
ATOM   3376  HB  VAL A 519       3.629  -9.845  12.103  1.00 41.69           H
ATOM   3377 HG11 VAL A 519       5.204  -8.124  11.979  1.00 46.66           H
ATOM   3378 HG12 VAL A 519       3.744  -7.512  12.120  1.00 46.66           H
ATOM   3379 HG13 VAL A 519       4.708  -7.566  13.382  1.00 46.66           H
ATOM   3380 HG21 VAL A 519       5.708 -10.291  12.983  1.00 42.74           H
ATOM   3381 HG22 VAL A 519       5.205  -9.803  14.409  1.00 42.74           H
ATOM   3382 HG23 VAL A 519       4.586 -11.111  13.752  1.00 42.74           H
ATOM   3383  N   LEU A 520       1.332  -7.321  13.894  1.00 32.56           N
ATOM   3384  CA  LEU A 520       0.329  -6.417  13.402  1.00 36.77           C
ATOM   3385  C   LEU A 520       0.741  -5.860  12.055  1.00 41.79           C
ATOM   3386  O   LEU A 520       1.921  -5.895  11.693  1.00 37.69           O
ATOM   3387  CB  LEU A 520       0.110  -5.286  14.403  1.00 42.43           C
ATOM   3388  CG  LEU A 520      -0.672  -5.775  15.636  1.00 41.08           C
ATOM   3389  CD1 LEU A 520      -0.523  -4.815  16.809  1.00 33.46           C
ATOM   3390  CD2 LEU A 520      -2.132  -5.892  15.271  1.00 38.04           C
ATOM   3391  H   LEU A 520       1.716  -7.069  14.621  1.00 39.08           H
ATOM   3392  HA  LEU A 520      -0.508  -6.895  13.292  1.00 44.12           H
ATOM   3393  HB2 LEU A 520       0.970  -4.949  14.700  1.00 50.92           H
ATOM   3394  HB3 LEU A 520      -0.400  -4.577  13.980  1.00 50.92           H
ATOM   3395  HG  LEU A 520      -0.347  -6.648  15.905  1.00 49.30           H
ATOM   3396 HD11 LEU A 520      -1.028  -5.157  17.563  1.00 40.16           H
ATOM   3397 HD12 LEU A 520       0.416  -4.746  17.043  1.00 40.16           H
ATOM   3398 HD13 LEU A 520      -0.864  -3.945  16.549  1.00 40.16           H
ATOM   3399 HD21 LEU A 520      -2.627  -6.200  16.047  1.00 45.65           H
ATOM   3400 HD22 LEU A 520      -2.459  -5.022  14.994  1.00 45.65           H
ATOM   3401 HD23 LEU A 520      -2.225  -6.528  14.545  1.00 45.65           H
ATOM   3402  N   PRO A 521      -0.235  -5.394  11.284  1.00 38.11           N
ATOM   3403  CA  PRO A 521       0.044  -4.622  10.083  1.00 38.14           C
ATOM   3404  C   PRO A 521       0.270  -3.155  10.412  1.00 40.39           C
ATOM   3405  O   PRO A 521      -0.245  -2.625  11.397  1.00 39.25           O
ATOM   3406  CB  PRO A 521      -1.242  -4.791   9.276  1.00 43.85           C
ATOM   3407  CG  PRO A 521      -2.292  -4.789  10.406  1.00 40.33           C
ATOM   3408  CD  PRO A 521      -1.677  -5.620  11.459  1.00 43.49           C
ATOM   3409  HA  PRO A 521       0.801  -4.983   9.596  1.00 45.77           H
ATOM   3410  HB2 PRO A 521      -1.366  -4.041   8.674  1.00 52.62           H
ATOM   3411  HB3 PRO A 521      -1.235  -5.636   8.800  1.00 52.62           H
ATOM   3412  HG2 PRO A 521      -2.438  -3.883  10.720  1.00 48.40           H
ATOM   3413  HG3 PRO A 521      -3.119  -5.185  10.090  1.00 48.40           H
ATOM   3414  HD2 PRO A 521      -1.961  -5.320  12.336  1.00 52.19           H
ATOM   3415  HD3 PRO A 521      -1.890  -6.556  11.317  1.00 52.19           H
ATOM   3416  N   LEU A 522       1.029  -2.491   9.547  1.00 33.37           N
ATOM   3417  CA  LEU A 522       1.192  -1.056   9.653  1.00 28.92           C
ATOM   3418  C   LEU A 522      -0.077  -0.355   9.214  1.00 38.04           C
ATOM   3419  O   LEU A 522      -0.752  -0.775   8.273  1.00 38.96           O
ATOM   3420  CB  LEU A 522       2.379  -0.601   8.819  1.00 35.46           C
ATOM   3421  CG  LEU A 522       3.762  -1.129   9.217  1.00 38.79           C
ATOM   3422  CD1 LEU A 522       4.731  -0.812   8.115  1.00 39.09           C
ATOM   3423  CD2 LEU A 522       4.250  -0.481  10.486  1.00 30.64           C
ATOM   3424  H   LEU A 522       1.457  -2.851   8.894  1.00 40.04           H
ATOM   3425  HA  LEU A 522       1.364  -0.821  10.579  1.00 34.70           H
ATOM   3426  HB2 LEU A 522       2.223  -0.873   7.902  1.00 42.55           H
ATOM   3427  HB3 LEU A 522       2.422   0.368   8.861  1.00 42.55           H
ATOM   3428  HG  LEU A 522       3.728  -2.090   9.343  1.00 46.54           H
ATOM   3429 HD11 LEU A 522       5.608  -1.144   8.362  1.00 46.91           H
ATOM   3430 HD12 LEU A 522       4.431  -1.241   7.298  1.00 46.91           H
ATOM   3431 HD13 LEU A 522       4.764   0.150   7.992  1.00 46.91           H
ATOM   3432 HD21 LEU A 522       5.124  -0.838  10.707  1.00 36.77           H
ATOM   3433 HD22 LEU A 522       4.308   0.478  10.348  1.00 36.77           H
ATOM   3434 HD23 LEU A 522       3.623  -0.674  11.201  1.00 36.77           H
ATOM   3435  N   LEU A 523      -0.394   0.722   9.903  1.00 38.67           N
ATOM   3436  CA  LEU A 523      -1.541   1.562   9.588  1.00 39.04           C
ATOM   3437  C   LEU A 523      -0.986   2.964   9.464  1.00 34.45           C
ATOM   3438  O   LEU A 523      -0.716   3.615  10.479  1.00 42.26           O
ATOM   3439  CB  LEU A 523      -2.603   1.511  10.679  1.00 37.09           C
ATOM   3440  CG  LEU A 523      -4.061   1.125  10.475  1.00 48.14           C
ATOM   3441  CD1 LEU A 523      -4.916   1.742  11.594  1.00 40.19           C
ATOM   3442  CD2 LEU A 523      -4.597   1.551   9.114  1.00 48.79           C
ATOM   3443  H   LEU A 523       0.054   1.000  10.582  1.00 46.41           H
ATOM   3444  HA  LEU A 523      -1.934   1.294   8.743  1.00 46.85           H
ATOM   3445  HB2 LEU A 523      -2.270   0.898  11.352  1.00 44.50           H
ATOM   3446  HB3 LEU A 523      -2.628   2.398  11.072  1.00 44.50           H
ATOM   3447  HG  LEU A 523      -4.141   0.160  10.537  1.00 57.77           H
ATOM   3448 HD11 LEU A 523      -5.843   1.491  11.458  1.00 48.23           H
ATOM   3449 HD12 LEU A 523      -4.605   1.407  12.450  1.00 48.23           H
ATOM   3450 HD13 LEU A 523      -4.826   2.707  11.564  1.00 48.23           H
ATOM   3451 HD21 LEU A 523      -5.525   1.279   9.041  1.00 58.55           H
ATOM   3452 HD22 LEU A 523      -4.527   2.515   9.035  1.00 58.55           H
ATOM   3453 HD23 LEU A 523      -4.071   1.123   8.420  1.00 58.55           H
ATOM   3454  N   LEU A 524      -0.870   3.437   8.244  1.00 35.08           N
ATOM   3455  CA  LEU A 524      -0.061   4.590   7.922  1.00 36.65           C
ATOM   3456  C   LEU A 524      -0.951   5.701   7.402  1.00 38.76           C
ATOM   3457  O   LEU A 524      -1.882   5.446   6.641  1.00 46.15           O
ATOM   3458  CB  LEU A 524       1.016   4.191   6.892  1.00 33.95           C
ATOM   3459  CG  LEU A 524       1.896   3.016   7.337  1.00 37.77           C
ATOM   3460  CD1 LEU A 524       3.006   2.767   6.349  1.00 34.35           C
ATOM   3461  CD2 LEU A 524       2.496   3.250   8.735  1.00 34.43           C
ATOM   3462  H   LEU A 524      -1.265   3.096   7.560  1.00 42.09           H
ATOM   3463  HA  LEU A 524       0.385   4.905   8.724  1.00 43.98           H
ATOM   3464  HB2 LEU A 524       0.578   3.936   6.065  1.00 40.74           H
ATOM   3465  HB3 LEU A 524       1.596   4.953   6.735  1.00 40.74           H
ATOM   3466  HG  LEU A 524       1.351   2.215   7.379  1.00 45.33           H
ATOM   3467 HD11 LEU A 524       3.542   2.020   6.659  1.00 41.22           H
ATOM   3468 HD12 LEU A 524       2.618   2.560   5.485  1.00 41.22           H
ATOM   3469 HD13 LEU A 524       3.555   3.564   6.284  1.00 41.22           H
ATOM   3470 HD21 LEU A 524       3.043   2.485   8.975  1.00 41.32           H
ATOM   3471 HD22 LEU A 524       3.040   4.052   8.714  1.00 41.32           H
ATOM   3472 HD23 LEU A 524       1.775   3.355   9.374  1.00 41.32           H
ATOM   3473  N   GLN A 525      -0.662   6.936   7.808  1.00 30.03           N
ATOM   3474  CA  GLN A 525      -1.489   8.078   7.480  1.00 39.19           C
ATOM   3475  C   GLN A 525      -0.589   9.153   6.902  1.00 41.15           C
ATOM   3476  O   GLN A 525       0.332   9.617   7.580  1.00 36.91           O
ATOM   3477  CB  GLN A 525      -2.224   8.576   8.722  1.00 38.01           C
ATOM   3478  CG  GLN A 525      -2.829   9.957   8.601  1.00 46.75           C
ATOM   3479  CD  GLN A 525      -3.311  10.484   9.962  1.00 44.58           C
ATOM   3480  OE1 GLN A 525      -3.839   9.734  10.786  1.00 52.59           O
ATOM   3481  NE2 GLN A 525      -3.094  11.763  10.200  1.00 46.51           N
ATOM   3482  H   GLN A 525       0.026   7.135   8.285  1.00 36.04           H
ATOM   3483  HA  GLN A 525      -2.144   7.827   6.810  1.00 47.03           H
ATOM   3484  HB2 GLN A 525      -2.944   7.959   8.922  1.00 45.61           H
ATOM   3485  HB3 GLN A 525      -1.598   8.596   9.463  1.00 45.61           H
ATOM   3486  HG2 GLN A 525      -2.160  10.570   8.257  1.00 56.10           H
ATOM   3487  HG3 GLN A 525      -3.591   9.921   8.002  1.00 56.10           H
ATOM   3488 HE21 GLN A 525      -2.702  12.250   9.609  1.00 55.81           H
ATOM   3489 HE22 GLN A 525      -3.343  12.110  10.947  1.00 55.81           H
ATOM   3490  N   ALA A 526      -0.862   9.562   5.662  1.00 41.31           N
ATOM   3491  CA  ALA A 526      -0.074  10.570   4.971  1.00 39.33           C
ATOM   3492  C   ALA A 526      -0.937  11.784   4.668  1.00 45.30           C
ATOM   3493  O   ALA A 526      -2.073  11.649   4.209  1.00 45.36           O
ATOM   3494  CB  ALA A 526       0.511  10.016   3.655  1.00 43.19           C
ATOM   3495  H   ALA A 526      -1.516   9.259   5.193  1.00 49.57           H
ATOM   3496  HA  ALA A 526       0.661  10.851   5.539  1.00 47.19           H
ATOM   3497  HB1 ALA A 526       1.029  10.713   3.221  1.00 51.83           H
ATOM   3498  HB2 ALA A 526       1.081   9.258   3.857  1.00 51.83           H
ATOM   3499  HB3 ALA A 526      -0.218   9.738   3.078  1.00 51.83           H
ATOM   3500  N   ASN A 527      -0.380  12.965   4.913  1.00 41.07           N
ATOM   3501  CA  ASN A 527      -0.985  14.239   4.511  1.00 51.81           C
ATOM   3502  C   ASN A 527      -2.401  14.429   5.040  1.00 55.91           C
ATOM   3503  O   ASN A 527      -3.187  15.182   4.446  1.00 55.57           O
ATOM   3504  CB  ASN A 527      -1.004  14.392   2.993  1.00 52.44           C
ATOM   3505  CG  ASN A 527      -0.158  15.518   2.541  1.00 57.99           C
ATOM   3506  OD1 ASN A 527      -0.151  16.596   3.153  1.00 56.87           O
ATOM   3507  ND2 ASN A 527       0.599  15.283   1.471  1.00 64.33           N
ATOM   3508  H   ASN A 527       0.371  13.061   5.322  1.00 49.29           H
ATOM   3509  HA  ASN A 527      -0.443  14.960   4.868  1.00 62.17           H
ATOM   3510  HB2 ASN A 527      -0.668  13.579   2.586  1.00 62.92           H
ATOM   3511  HB3 ASN A 527      -1.914  14.561   2.701  1.00 62.92           H
ATOM   3512 HD21 ASN A 527       1.112  15.901   1.163  1.00 77.19           H
ATOM   3513 HD22 ASN A 527       0.575  14.514   1.088  1.00 77.19           H
ATOM   3514  N   GLY A 528      -2.719  13.784   6.166  1.00 52.23           N
ATOM   3515  CA  GLY A 528      -4.023  13.880   6.780  1.00 55.79           C
ATOM   3516  C   GLY A 528      -5.029  12.879   6.278  1.00 55.30           C
ATOM   3517  O   GLY A 528      -6.118  12.764   6.856  1.00 57.60           O
ATOM   3518  H   GLY A 528      -2.175  13.274   6.595  1.00 62.67           H
ATOM   3519  HA2 GLY A 528      -3.930  13.757   7.737  1.00 66.95           H
ATOM   3520  HA3 GLY A 528      -4.381  14.768   6.623  1.00 66.95           H
ATOM   3521  N   ASN A 529      -4.703  12.124   5.249  1.00 48.82           N
ATOM   3522  CA  ASN A 529      -5.698  11.230   4.686  1.00 56.31           C
ATOM   3523  C   ASN A 529      -6.012  10.111   5.676  1.00 54.80           C
ATOM   3524  O   ASN A 529      -5.446  10.035   6.769  1.00 55.56           O
ATOM   3525  CB  ASN A 529      -5.202  10.696   3.343  1.00 50.70           C
ATOM   3526  CG  ASN A 529      -4.830  11.814   2.381  1.00 51.52           C
ATOM   3527  OD1 ASN A 529      -5.606  12.748   2.175  1.00 51.21           O
ATOM   3528  ND2 ASN A 529      -3.620  11.755   1.827  1.00 49.69           N
ATOM   3529  H   ASN A 529      -3.934  12.108   4.864  1.00 58.58           H
ATOM   3530  HA  ASN A 529      -6.516  11.727   4.527  1.00 67.57           H
ATOM   3531  HB2 ASN A 529      -4.414  10.150   3.490  1.00 60.84           H
ATOM   3532  HB3 ASN A 529      -5.904  10.166   2.934  1.00 60.84           H
ATOM   3533 HD21 ASN A 529      -3.369  12.367   1.277  1.00 59.62           H
ATOM   3534 HD22 ASN A 529      -3.090  11.106   2.019  1.00 59.62           H
ATOM   3535  N   ASP A 530      -6.937   9.238   5.292  1.00 55.37           N
ATOM   3536  CA  ASP A 530      -7.266   8.120   6.145  1.00 51.96           C
ATOM   3537  C   ASP A 530      -6.169   7.073   6.039  1.00 55.94           C
ATOM   3538  O   ASP A 530      -5.505   6.967   5.004  1.00 48.80           O
ATOM   3539  CB  ASP A 530      -8.602   7.500   5.752  1.00 57.95           C
ATOM   3540  CG  ASP A 530      -9.802   8.420   6.015  1.00 63.45           C
ATOM   3541  OD1 ASP A 530     -10.940   7.911   5.972  1.00 69.38           O
ATOM   3542  OD2 ASP A 530      -9.633   9.645   6.227  1.00 57.28           O1-
ATOM   3543  H   ASP A 530      -7.378   9.275   4.555  1.00 66.45           H
ATOM   3544  HA  ASP A 530      -7.322   8.418   7.066  1.00 62.35           H
ATOM   3545  HB2 ASP A 530      -8.586   7.295   4.804  1.00 69.53           H
ATOM   3546  HB3 ASP A 530      -8.733   6.686   6.263  1.00 69.53           H
ATOM   3547  N   PRO A 531      -5.937   6.307   7.098  1.00 55.59           N
ATOM   3548  CA  PRO A 531      -4.781   5.418   7.108  1.00 49.67           C
ATOM   3549  C   PRO A 531      -5.029   4.136   6.339  1.00 57.45           C
ATOM   3550  O   PRO A 531      -6.151   3.631   6.264  1.00 60.24           O
ATOM   3551  CB  PRO A 531      -4.596   5.130   8.598  1.00 53.59           C
ATOM   3552  CG  PRO A 531      -5.996   5.110   9.095  1.00 52.13           C
ATOM   3553  CD  PRO A 531      -6.594   6.317   8.417  1.00 57.47           C
ATOM   3554  HA  PRO A 531      -3.996   5.868   6.759  1.00 59.60           H
ATOM   3555  HB2 PRO A 531      -4.168   4.268   8.721  1.00 64.31           H
ATOM   3556  HB3 PRO A 531      -4.085   5.841   9.016  1.00 64.31           H
ATOM   3557  HG2 PRO A 531      -6.439   4.294   8.815  1.00 62.56           H
ATOM   3558  HG3 PRO A 531      -6.010   5.207  10.060  1.00 62.56           H
ATOM   3559  HD2 PRO A 531      -7.554   6.212   8.320  1.00 68.97           H
ATOM   3560  HD3 PRO A 531      -6.370   7.126   8.903  1.00 68.97           H
ATOM   3561  N   GLU A 532      -3.940   3.590   5.807  1.00 47.42           N
ATOM   3562  CA  GLU A 532      -3.975   2.407   4.977  1.00 46.31           C
ATOM   3563  C   GLU A 532      -3.184   1.309   5.643  1.00 43.77           C
ATOM   3564  O   GLU A 532      -2.204   1.575   6.344  1.00 44.01           O
ATOM   3565  CB  GLU A 532      -3.386   2.695   3.593  1.00 47.66           C
ATOM   3566  CG  GLU A 532      -4.161   3.728   2.855  1.00 45.70           C
ATOM   3567  CD  GLU A 532      -3.607   3.989   1.468  1.00 52.07           C
ATOM   3568  OE1 GLU A 532      -3.089   3.024   0.839  1.00 47.79           O
ATOM   3569  OE2 GLU A 532      -3.674   5.161   1.029  1.00 48.50           O1-
ATOM   3570  H   GLU A 532      -3.147   3.902   5.921  1.00 56.91           H
ATOM   3571  HA  GLU A 532      -4.891   2.109   4.869  1.00 55.58           H
ATOM   3572  HB2 GLU A 532      -2.476   3.016   3.695  1.00 57.19           H
ATOM   3573  HB3 GLU A 532      -3.394   1.879   3.068  1.00 57.19           H
ATOM   3574  HG2 GLU A 532      -5.079   3.428   2.760  1.00 54.84           H
ATOM   3575  HG3 GLU A 532      -4.133   4.560   3.352  1.00 54.84           H
ATOM   3576  N   LEU A 533      -3.609   0.077   5.414  1.00 38.41           N
ATOM   3577  CA  LEU A 533      -2.916  -1.063   5.963  1.00 40.31           C
ATOM   3578  C   LEU A 533      -1.819  -1.525   5.010  1.00 41.89           C
ATOM   3579  O   LEU A 533      -1.896  -1.312   3.804  1.00 43.71           O
ATOM   3580  CB  LEU A 533      -3.893  -2.198   6.225  1.00 44.74           C
ATOM   3581  CG  LEU A 533      -4.837  -2.153   7.441  1.00 50.36           C
ATOM   3582  CD1 LEU A 533      -5.697  -3.400   7.512  1.00 53.69           C
ATOM   3583  CD2 LEU A 533      -4.091  -2.033   8.755  1.00 47.75           C
ATOM   3584  H   LEU A 533      -4.300  -0.122   4.941  1.00 46.09           H
ATOM   3585  HA  LEU A 533      -2.504  -0.814   6.805  1.00 48.38           H
ATOM   3586  HB2 LEU A 533      -4.460  -2.278   5.442  1.00 53.69           H
ATOM   3587  HB3 LEU A 533      -3.372  -3.012   6.314  1.00 53.69           H
ATOM   3588  HG  LEU A 533      -5.426  -1.386   7.357  1.00 60.43           H
ATOM   3589 HD11 LEU A 533      -6.278  -3.339   8.286  1.00 64.42           H
ATOM   3590 HD12 LEU A 533      -6.229  -3.463   6.703  1.00 64.42           H
ATOM   3591 HD13 LEU A 533      -5.121  -4.177   7.591  1.00 64.42           H
ATOM   3592 HD21 LEU A 533      -4.734  -2.010   9.481  1.00 57.30           H
ATOM   3593 HD22 LEU A 533      -3.505  -2.800   8.856  1.00 57.30           H
ATOM   3594 HD23 LEU A 533      -3.569  -1.216   8.748  1.00 57.30           H
ATOM   3595  N   PHE A 534      -0.824  -2.216   5.575  1.00 41.84           N
ATOM   3596  CA  PHE A 534       0.270  -2.859   4.859  1.00 33.95           C
ATOM   3597  C   PHE A 534       0.841  -3.942   5.753  1.00 41.51           C
ATOM   3598  O   PHE A 534       0.945  -3.740   6.963  1.00 41.99           O
ATOM   3599  CB  PHE A 534       1.408  -1.896   4.529  1.00 39.38           C
ATOM   3600  CG  PHE A 534       1.011  -0.738   3.750  1.00 33.69           C
ATOM   3601  CD1 PHE A 534       0.590   0.392   4.352  1.00 36.25           C
ATOM   3602  CD2 PHE A 534       1.074  -0.778   2.372  1.00 40.42           C
ATOM   3603  CE1 PHE A 534       0.234   1.492   3.590  1.00 34.63           C
ATOM   3604  CE2 PHE A 534       0.727   0.306   1.619  1.00 34.04           C
ATOM   3605  CZ  PHE A 534       0.301   1.425   2.211  1.00 40.80           C
ATOM   3606  H   PHE A 534      -0.765  -2.328   6.425  1.00 50.20           H
ATOM   3607  HA  PHE A 534      -0.056  -3.261   4.039  1.00 40.74           H
ATOM   3608  HB2 PHE A 534       1.793  -1.574   5.359  1.00 47.25           H
ATOM   3609  HB3 PHE A 534       2.082  -2.374   4.021  1.00 47.25           H
ATOM   3610  HD1 PHE A 534       0.545   0.436   5.280  1.00 43.50           H
ATOM   3611  HD2 PHE A 534       1.369  -1.553   1.951  1.00 48.51           H
ATOM   3612  HE1 PHE A 534      -0.061   2.271   4.004  1.00 41.56           H
ATOM   3613  HE2 PHE A 534       0.771   0.259   0.692  1.00 40.85           H
ATOM   3614  HZ  PHE A 534       0.059   2.161   1.696  1.00 48.96           H
ATOM   3615  N   GLN A 535       1.289  -5.039   5.155  1.00 34.46           N
ATOM   3616  CA  GLN A 535       1.934  -6.121   5.887  1.00 45.20           C
ATOM   3617  C   GLN A 535       3.445  -6.002   5.723  1.00 51.15           C
ATOM   3618  O   GLN A 535       3.961  -6.043   4.595  1.00 40.46           O
ATOM   3619  CB  GLN A 535       1.451  -7.486   5.396  1.00 43.71           C
ATOM   3620  CG  GLN A 535       1.975  -8.709   6.187  1.00 52.71           C
ATOM   3621  CD  GLN A 535       1.412  -8.790   7.643  1.00 68.69           C
ATOM   3622  OE1 GLN A 535       0.337  -8.231   7.948  1.00 63.85           O
ATOM   3623  NE2 GLN A 535       2.143  -9.482   8.538  1.00 64.24           N
ATOM   3624  H   GLN A 535       1.230  -5.182   4.309  1.00 41.36           H
ATOM   3625  HA  GLN A 535       1.722  -6.043   6.830  1.00 54.24           H
ATOM   3626  HB2 GLN A 535       0.482  -7.504   5.445  1.00 52.45           H
ATOM   3627  HB3 GLN A 535       1.730  -7.596   4.474  1.00 52.45           H
ATOM   3628  HG2 GLN A 535       1.716  -9.519   5.721  1.00 63.25           H
ATOM   3629  HG3 GLN A 535       2.942  -8.655   6.244  1.00 63.25           H
ATOM   3630 HE21 GLN A 535       2.881  -9.852   8.296  1.00 77.08           H
ATOM   3631 HE22 GLN A 535       1.873  -9.553   9.351  1.00 77.08           H
ATOM   3632  N   ILE A 536       4.154  -5.861   6.839  1.00 44.09           N
ATOM   3633  CA  ILE A 536       5.610  -5.838   6.730  1.00 39.62           C
ATOM   3634  C   ILE A 536       6.071  -7.154   6.131  1.00 41.00           C
ATOM   3635  O   ILE A 536       5.680  -8.233   6.618  1.00 37.48           O
ATOM   3636  CB  ILE A 536       6.281  -5.621   8.096  1.00 32.87           C
ATOM   3637  CG1 ILE A 536       5.871  -4.280   8.707  1.00 38.03           C
ATOM   3638  CG2 ILE A 536       7.779  -5.663   7.927  1.00 30.89           C
ATOM   3639  CD1 ILE A 536       6.244  -4.122  10.217  1.00 33.29           C
ATOM   3640  H   ILE A 536       3.836  -5.780   7.634  1.00 52.91           H
ATOM   3641  HA  ILE A 536       5.879  -5.119   6.137  1.00 47.55           H
ATOM   3642  HB  ILE A 536       6.012  -6.335   8.695  1.00 39.44           H
ATOM   3643 HG12 ILE A 536       6.311  -3.567   8.218  1.00 45.64           H
ATOM   3644 HG13 ILE A 536       4.909  -4.184   8.629  1.00 45.64           H
ATOM   3645 HG21 ILE A 536       8.198  -5.526   8.791  1.00 37.07           H
ATOM   3646 HG22 ILE A 536       8.032  -6.529   7.570  1.00 37.07           H
ATOM   3647 HG23 ILE A 536       8.047  -4.961   7.314  1.00 37.07           H
ATOM   3648 HD11 ILE A 536       5.951  -3.249  10.525  1.00 39.94           H
ATOM   3649 HD12 ILE A 536       5.801  -4.818  10.726  1.00 39.94           H
ATOM   3650 HD13 ILE A 536       7.206  -4.201  10.314  1.00 39.94           H
ATOM   3651  N   PRO A 537       6.926  -7.145   5.124  1.00 41.99           N
ATOM   3652  CA  PRO A 537       7.427  -8.393   4.605  1.00 39.33           C
ATOM   3653  C   PRO A 537       7.936  -9.258   5.739  1.00 38.88           C
ATOM   3654  O   PRO A 537       8.898  -8.903   6.443  1.00 35.94           O
ATOM   3655  CB  PRO A 537       8.546  -7.964   3.648  1.00 38.36           C
ATOM   3656  CG  PRO A 537       8.086  -6.640   3.162  1.00 34.85           C
ATOM   3657  CD  PRO A 537       7.393  -5.991   4.348  1.00 39.14           C
ATOM   3658  HA  PRO A 537       6.736  -8.864   4.115  1.00 47.19           H
ATOM   3659  HB2 PRO A 537       9.384  -7.887   4.129  1.00 46.03           H
ATOM   3660  HB3 PRO A 537       8.618  -8.598   2.917  1.00 46.03           H
ATOM   3661  HG2 PRO A 537       8.850  -6.113   2.882  1.00 41.83           H
ATOM   3662  HG3 PRO A 537       7.464  -6.761   2.427  1.00 41.83           H
ATOM   3663  HD2 PRO A 537       8.024  -5.467   4.865  1.00 46.97           H
ATOM   3664  HD3 PRO A 537       6.641  -5.455   4.051  1.00 46.97           H
ATOM   3665  N   PRO A 538       7.288 -10.403   5.957  1.00 43.29           N
ATOM   3666  CA  PRO A 538       7.710 -11.313   7.028  1.00 40.68           C
ATOM   3667  C   PRO A 538       9.199 -11.535   7.082  1.00 40.14           C
ATOM   3668  O   PRO A 538       9.793 -11.642   8.165  1.00 29.87           O
ATOM   3669  CB  PRO A 538       6.960 -12.592   6.657  1.00 40.29           C
ATOM   3670  CG  PRO A 538       5.698 -12.092   6.066  1.00 43.94           C
ATOM   3671  CD  PRO A 538       6.077 -10.895   5.270  1.00 49.74           C
ATOM   3672  HA  PRO A 538       7.398 -10.993   7.888  1.00 48.81           H
ATOM   3673  HB2 PRO A 538       7.471 -13.100   6.007  1.00 48.35           H
ATOM   3674  HB3 PRO A 538       6.787 -13.118   7.453  1.00 48.35           H
ATOM   3675  HG2 PRO A 538       5.313 -12.774   5.495  1.00 52.73           H
ATOM   3676  HG3 PRO A 538       5.081 -11.849   6.774  1.00 52.73           H
ATOM   3677  HD2 PRO A 538       6.284 -11.148   4.356  1.00 59.68           H
ATOM   3678  HD3 PRO A 538       5.373 -10.228   5.304  1.00 59.68           H
ATOM   3679  N   GLU A 539       9.831 -11.582   5.919  1.00 31.46           N
ATOM   3680  CA  GLU A 539      11.269 -11.806   5.861  1.00 33.87           C
ATOM   3681  C   GLU A 539      12.035 -10.625   6.433  1.00 31.80           C
ATOM   3682  O   GLU A 539      13.238 -10.744   6.688  1.00 34.30           O
ATOM   3683  CB  GLU A 539      11.688 -12.144   4.370  1.00 38.37           C
ATOM   3684  CG  GLU A 539      11.485 -11.067   3.267  1.00 30.32           C
ATOM   3685  CD  GLU A 539      10.126 -11.100   2.593  1.00 39.76           C
ATOM   3686  OE1 GLU A 539       9.982 -10.670   1.401  1.00 33.58           O
ATOM   3687  OE2 GLU A 539       9.179 -11.567   3.245  1.00 36.54           O1-
ATOM   3688  H   GLU A 539       9.454 -11.489   5.152  1.00 37.75           H
ATOM   3689  HA  GLU A 539      11.481 -12.580   6.405  1.00 40.65           H
ATOM   3690  HB2 GLU A 539      12.633 -12.365   4.373  1.00 46.05           H
ATOM   3691  HB3 GLU A 539      11.185 -12.925   4.093  1.00 46.05           H
ATOM   3692  HG2 GLU A 539      11.594 -10.190   3.667  1.00 36.38           H
ATOM   3693  HG3 GLU A 539      12.157 -11.198   2.580  1.00 36.38           H
ATOM   3694  N   LEU A 540      11.370  -9.492   6.674  1.00 30.89           N
ATOM   3695  CA  LEU A 540      12.035  -8.371   7.336  1.00 33.77           C
ATOM   3696  C   LEU A 540      11.841  -8.345   8.855  1.00 32.61           C
ATOM   3697  O   LEU A 540      12.602  -7.647   9.535  1.00 28.54           O
ATOM   3698  CB  LEU A 540      11.540  -7.051   6.741  1.00 33.01           C
ATOM   3699  CG  LEU A 540      11.955  -6.789   5.275  1.00 34.40           C
ATOM   3700  CD1 LEU A 540      11.540  -5.415   4.851  1.00 27.63           C
ATOM   3701  CD2 LEU A 540      13.481  -6.960   5.094  1.00 35.07           C
ATOM   3702  H   LEU A 540      10.547  -9.350   6.468  1.00 37.07           H
ATOM   3703  HA  LEU A 540      12.988  -8.432   7.164  1.00 40.52           H
ATOM   3704  HB2 LEU A 540      10.570  -7.043   6.775  1.00 39.61           H
ATOM   3705  HB3 LEU A 540      11.889  -6.322   7.277  1.00 39.61           H
ATOM   3706  HG  LEU A 540      11.509  -7.430   4.699  1.00 41.27           H
ATOM   3707 HD11 LEU A 540      11.811  -5.274   3.930  1.00 33.16           H
ATOM   3708 HD12 LEU A 540      10.576  -5.339   4.928  1.00 33.16           H
ATOM   3709 HD13 LEU A 540      11.971  -4.764   5.426  1.00 33.16           H
ATOM   3710 HD21 LEU A 540      13.709  -6.789   4.166  1.00 42.09           H
ATOM   3711 HD22 LEU A 540      13.939  -6.328   5.669  1.00 42.09           H
ATOM   3712 HD23 LEU A 540      13.727  -7.866   5.334  1.00 42.09           H
ATOM   3713  N   VAL A 541      10.886  -9.116   9.386  1.00 38.81           N
ATOM   3714  CA  VAL A 541      10.568  -9.161  10.822  1.00 29.79           C
ATOM   3715  C   VAL A 541      11.365 -10.294  11.436  1.00 27.71           C
ATOM   3716  O   VAL A 541      10.958 -11.446  11.372  1.00 31.22           O
ATOM   3717  CB  VAL A 541       9.079  -9.362  11.071  1.00 34.91           C
ATOM   3718  CG1 VAL A 541       8.794  -9.400  12.620  1.00 41.67           C
ATOM   3719  CG2 VAL A 541       8.300  -8.269  10.424  1.00 29.90           C
ATOM   3720  H   VAL A 541      10.391  -9.640   8.918  1.00 46.57           H
ATOM   3721  HA  VAL A 541      10.841  -8.330  11.241  1.00 35.75           H
ATOM   3722  HB  VAL A 541       8.798 -10.208  10.688  1.00 41.89           H
ATOM   3723 HG11 VAL A 541       7.843  -9.528  12.762  1.00 50.00           H
ATOM   3724 HG12 VAL A 541       9.290 -10.134  13.014  1.00 50.00           H
ATOM   3725 HG13 VAL A 541       9.078  -8.559  13.013  1.00 50.00           H
ATOM   3726 HG21 VAL A 541       7.355  -8.413  10.592  1.00 35.89           H
ATOM   3727 HG22 VAL A 541       8.578  -7.419  10.798  1.00 35.89           H
ATOM   3728 HG23 VAL A 541       8.472  -8.283   9.469  1.00 35.89           H
ATOM   3729  N   LEU A 542      12.459  -9.949  12.095  1.00 30.44           N
ATOM   3730  CA  LEU A 542      13.297 -10.903  12.788  1.00 31.48           C
ATOM   3731  C   LEU A 542      12.724 -11.200  14.175  1.00 39.93           C
ATOM   3732  O   LEU A 542      12.622 -10.298  15.017  1.00 31.13           O
ATOM   3733  CB  LEU A 542      14.704 -10.331  12.901  1.00 28.35           C
ATOM   3734  CG  LEU A 542      15.672 -10.998  13.852  1.00 34.34           C
ATOM   3735  CD1 LEU A 542      15.790 -12.452  13.536  1.00 44.03           C
ATOM   3736  CD2 LEU A 542      16.989 -10.358  13.744  1.00 39.15           C
ATOM   3737  H   LEU A 542      12.743  -9.139  12.155  1.00 36.52           H
ATOM   3738  HA  LEU A 542      13.337 -11.731  12.283  1.00 37.78           H
ATOM   3739  HB2 LEU A 542      15.109 -10.361  12.020  1.00 34.01           H
ATOM   3740  HB3 LEU A 542      14.627  -9.406  13.182  1.00 34.01           H
ATOM   3741  HG  LEU A 542      15.353 -10.903  14.763  1.00 41.20           H
ATOM   3742 HD11 LEU A 542      16.415 -12.859  14.157  1.00 52.84           H
ATOM   3743 HD12 LEU A 542      14.918 -12.866  13.625  1.00 52.84           H
ATOM   3744 HD13 LEU A 542      16.114 -12.552  12.628  1.00 52.84           H
ATOM   3745 HD21 LEU A 542      17.602 -10.793  14.357  1.00 46.97           H
ATOM   3746 HD22 LEU A 542      17.311 -10.450  12.833  1.00 46.97           H
ATOM   3747 HD23 LEU A 542      16.903  -9.419  13.971  1.00 46.97           H
ATOM   3748  N   GLU A 543      12.359 -12.458  14.413  1.00 34.45           N
ATOM   3749  CA  GLU A 543      11.798 -12.909  15.683  1.00 33.87           C
ATOM   3750  C   GLU A 543      12.737 -13.915  16.311  1.00 35.90           C
ATOM   3751  O   GLU A 543      13.541 -14.531  15.612  1.00 37.78           O
ATOM   3752  CB  GLU A 543      10.430 -13.545  15.489  1.00 27.02           C
ATOM   3753  CG  GLU A 543       9.444 -12.592  14.962  1.00 36.30           C
ATOM   3754  CD  GLU A 543       8.112 -13.211  14.795  1.00 45.39           C
ATOM   3755  OE1 GLU A 543       7.977 -14.066  13.872  1.00 38.58           O
ATOM   3756  OE2 GLU A 543       7.208 -12.854  15.601  1.00 35.97           O1-
ATOM   3757  H   GLU A 543      12.430 -13.089  13.832  1.00 41.34           H
ATOM   3758  HA  GLU A 543      11.706 -12.154  16.284  1.00 40.64           H
ATOM   3759  HB2 GLU A 543      10.507 -14.278  14.858  1.00 32.43           H
ATOM   3760  HB3 GLU A 543      10.107 -13.872  16.343  1.00 32.43           H
ATOM   3761  HG2 GLU A 543       9.357 -11.850  15.581  1.00 43.56           H
ATOM   3762  HG3 GLU A 543       9.740 -12.273  14.096  1.00 43.56           H
ATOM   3763  N   VAL A 544      12.618 -14.107  17.647  1.00 39.47           N
ATOM   3764  CA  VAL A 544      13.491 -14.954  18.403  1.00 36.46           C
ATOM   3765  C   VAL A 544      12.660 -15.945  19.227  1.00 41.29           C
ATOM   3766  O   VAL A 544      11.910 -15.529  20.116  1.00 37.02           O
ATOM   3767  CB  VAL A 544      14.414 -14.170  19.388  1.00 37.64           C
ATOM   3768  CG1 VAL A 544      15.157 -15.163  20.288  1.00 36.85           C
ATOM   3769  CG2 VAL A 544      15.386 -13.317  18.654  1.00 33.99           C
ATOM   3770  H   VAL A 544      12.010 -13.733  18.127  1.00 47.36           H
ATOM   3771  HA  VAL A 544      14.054 -15.458  17.795  1.00 43.75           H
ATOM   3772  HB  VAL A 544      13.870 -13.597  19.950  1.00 45.17           H
ATOM   3773 HG11 VAL A 544      15.729 -14.670  20.897  1.00 44.22           H
ATOM   3774 HG12 VAL A 544      14.508 -15.681  20.789  1.00 44.22           H
ATOM   3775 HG13 VAL A 544      15.694 -15.751  19.734  1.00 44.22           H
ATOM   3776 HG21 VAL A 544      15.940 -12.847  19.296  1.00 40.78           H
ATOM   3777 HG22 VAL A 544      15.938 -13.881  18.090  1.00 40.78           H
ATOM   3778 HG23 VAL A 544      14.898 -12.680  18.109  1.00 40.78           H
ATOM   3779  N   PRO A 545      12.778 -17.255  18.985  1.00 44.72           N
ATOM   3780  CA  PRO A 545      12.082 -18.217  19.855  1.00 43.98           C
ATOM   3781  C   PRO A 545      12.805 -18.314  21.179  1.00 35.20           C
ATOM   3782  O   PRO A 545      14.041 -18.319  21.227  1.00 34.32           O
ATOM   3783  CB  PRO A 545      12.158 -19.530  19.064  1.00 47.16           C
ATOM   3784  CG  PRO A 545      13.443 -19.394  18.285  1.00 43.78           C
ATOM   3785  CD  PRO A 545      13.563 -17.941  17.931  1.00 42.07           C
ATOM   3786  HA  PRO A 545      11.156 -17.961  19.993  1.00 52.78           H
ATOM   3787  HB2 PRO A 545      12.199 -20.283  19.674  1.00 56.59           H
ATOM   3788  HB3 PRO A 545      11.396 -19.604  18.468  1.00 56.59           H
ATOM   3789  HG2 PRO A 545      14.189 -19.671  18.840  1.00 52.54           H
ATOM   3790  HG3 PRO A 545      13.395 -19.937  17.483  1.00 52.54           H
ATOM   3791  HD2 PRO A 545      14.491 -17.661  17.965  1.00 50.49           H
ATOM   3792  HD3 PRO A 545      13.174 -17.773  17.058  1.00 50.49           H
ATOM   3793  N   ILE A 546      12.025 -18.363  22.270  1.00 36.35           N
ATOM   3794  CA  ILE A 546      12.582 -18.256  23.621  1.00 38.59           C
ATOM   3795  C   ILE A 546      12.749 -19.638  24.244  1.00 39.50           C
ATOM   3796  O   ILE A 546      11.779 -20.377  24.457  1.00 36.54           O
ATOM   3797  CB  ILE A 546      11.730 -17.337  24.519  1.00 37.71           C
ATOM   3798  CG1 ILE A 546      11.565 -15.955  23.858  1.00 37.13           C
ATOM   3799  CG2 ILE A 546      12.413 -17.171  25.852  1.00 42.53           C
ATOM   3800  CD1 ILE A 546      12.866 -15.273  23.495  1.00 30.06           C
ATOM   3801  H   ILE A 546      11.170 -18.457  22.250  1.00 43.63           H
ATOM   3802  HA  ILE A 546      13.464 -17.859  23.557  1.00 46.30           H
ATOM   3803  HB  ILE A 546      10.856 -17.736  24.652  1.00 45.26           H
ATOM   3804 HG12 ILE A 546      11.051 -16.061  23.042  1.00 44.56           H
ATOM   3805 HG13 ILE A 546      11.089 -15.373  24.471  1.00 44.56           H
ATOM   3806 HG21 ILE A 546      11.874 -16.592  26.413  1.00 51.04           H
ATOM   3807 HG22 ILE A 546      12.507 -18.042  26.268  1.00 51.04           H
ATOM   3808 HG23 ILE A 546      13.288 -16.775  25.711  1.00 51.04           H
ATOM   3809 HD11 ILE A 546      12.669 -14.416  23.087  1.00 36.07           H
ATOM   3810 HD12 ILE A 546      13.390 -15.144  24.300  1.00 36.07           H
ATOM   3811 HD13 ILE A 546      13.352 -15.834  22.869  1.00 36.07           H
ATOM   3812  N   ARG A 547      13.991 -19.954  24.572  1.00 33.26           N
ATOM   3813  CA  ARG A 547      14.345 -21.191  25.218  1.00 47.51           C
ATOM   3814  C   ARG A 547      15.301 -20.881  26.362  1.00 48.45           C
ATOM   3815  O   ARG A 547      15.988 -19.847  26.390  1.00 46.81           O
ATOM   3816  CB  ARG A 547      14.968 -22.206  24.221  1.00 46.63           C
ATOM   3817  CG  ARG A 547      16.314 -21.796  23.589  1.00 39.33           C
ATOM   3818  CD  ARG A 547      16.084 -20.926  22.361  1.00 41.78           C
ATOM   3819  NE  ARG A 547      17.294 -20.764  21.571  1.00 48.54           N
ATOM   3820  CZ  ARG A 547      17.395 -19.972  20.503  1.00 49.29           C
ATOM   3821  NH1 ARG A 547      16.356 -19.247  20.088  1.00 37.20           N
ATOM   3822  NH2 ARG A 547      18.554 -19.889  19.870  1.00 42.78           N1+
ATOM   3823  H   ARG A 547      14.666 -19.443  24.421  1.00 39.91           H
ATOM   3824  HA  ARG A 547      13.546 -21.592  25.594  1.00 57.02           H
ATOM   3825  HB2 ARG A 547      15.112 -23.044  24.688  1.00 55.96           H
ATOM   3826  HB3 ARG A 547      14.339 -22.346  23.496  1.00 55.96           H
ATOM   3827  HG2 ARG A 547      16.832 -21.288  24.233  1.00 47.20           H
ATOM   3828  HG3 ARG A 547      16.799 -22.591  23.316  1.00 47.20           H
ATOM   3829  HD2 ARG A 547      15.410 -21.340  21.800  1.00 50.14           H
ATOM   3830  HD3 ARG A 547      15.789 -20.047  22.645  1.00 50.14           H
ATOM   3831  HE  ARG A 547      17.991 -21.208  21.808  1.00 58.25           H
ATOM   3832 HH11 ARG A 547      15.604 -19.295  20.504  1.00 44.64           H
ATOM   3833 HH12 ARG A 547      16.434 -18.738  19.399  1.00 44.64           H
ATOM   3834 HH21 ARG A 547      19.225 -20.356  20.138  1.00 51.33           H
ATOM   3835 HH22 ARG A 547      18.632 -19.383  19.179  1.00 51.33           H
ATOM   3836  N   HIS A 548      15.298 -21.781  27.323  1.00 38.78           N
ATOM   3837  CA  HIS A 548      16.113 -21.667  28.500  1.00 42.43           C
ATOM   3838  C   HIS A 548      17.351 -22.531  28.343  1.00 42.80           C
ATOM   3839  O   HIS A 548      17.250 -23.644  27.823  1.00 49.33           O
ATOM   3840  CB  HIS A 548      15.290 -22.110  29.713  1.00 50.34           C
ATOM   3841  CG  HIS A 548      15.847 -21.655  31.015  1.00 48.03           C
ATOM   3842  ND1 HIS A 548      17.002 -22.179  31.547  1.00 50.55           N
ATOM   3843  CD2 HIS A 548      15.423 -20.711  31.887  1.00 43.20           C
ATOM   3844  CE1 HIS A 548      17.272 -21.577  32.690  1.00 45.82           C
ATOM   3845  NE2 HIS A 548      16.332 -20.677  32.913  1.00 45.94           N
ATOM   3846  H   HIS A 548      14.812 -22.490  27.311  1.00 46.53           H
ATOM   3847  HA  HIS A 548      16.386 -20.745  28.625  1.00 50.91           H
ATOM   3848  HB2 HIS A 548      15.253 -23.080  29.729  1.00 60.41           H
ATOM   3849  HB3 HIS A 548      14.393 -21.749  29.632  1.00 60.41           H
ATOM   3850  HD2 HIS A 548      14.668 -20.175  31.798  1.00 51.84           H
ATOM   3851  HE1 HIS A 548      17.998 -21.757  33.242  1.00 54.98           H
ATOM   3852  HE2 HIS A 548      16.286 -20.166  33.603  1.00 55.12           H
ATOM   3853  N   PRO A 549      18.548 -22.065  28.775  1.00 46.37           N
ATOM   3854  CA  PRO A 549      19.760 -22.893  28.654  1.00 44.67           C
ATOM   3855  C   PRO A 549      19.833 -24.077  29.617  1.00 59.56           C
ATOM   3856  O   PRO A 549      20.906 -24.679  29.750  1.00 67.39           O
ATOM   3857  CB  PRO A 549      20.881 -21.891  28.970  1.00 45.60           C
ATOM   3858  CG  PRO A 549      20.287 -20.978  29.911  1.00 41.39           C
ATOM   3859  CD  PRO A 549      18.863 -20.790  29.453  1.00 46.52           C
ATOM   3860  HA  PRO A 549      19.861 -23.212  27.744  1.00 53.61           H
ATOM   3861  HB2 PRO A 549      21.635 -22.355  29.368  1.00 54.72           H
ATOM   3862  HB3 PRO A 549      21.147 -21.429  28.161  1.00 54.72           H
ATOM   3863  HG2 PRO A 549      20.311 -21.365  30.800  1.00 49.67           H
ATOM   3864  HG3 PRO A 549      20.766 -20.135  29.893  1.00 49.67           H
ATOM   3865  HD2 PRO A 549      18.277 -20.659  30.215  1.00 55.82           H
ATOM   3866  HD3 PRO A 549      18.804 -20.051  28.828  1.00 55.82           H
ATOM   3867  N   LYS A 550      18.747 -24.400  30.323  1.00 57.97           N
ATOM   3868  CA  LYS A 550      18.771 -25.496  31.291  1.00 55.11           C
ATOM   3869  C   LYS A 550      17.425 -26.202  31.364  1.00 53.47           C
ATOM   3870  O   LYS A 550      17.373 -27.430  31.376  1.00 67.70           O
ATOM   3871  CB  LYS A 550      19.170 -25.003  32.672  1.00 55.80           C
ATOM   3872  CG  LYS A 550      20.659 -24.829  32.822  1.00 61.95           C
ATOM   3873  CD  LYS A 550      20.987 -24.472  34.256  1.00 66.78           C
ATOM   3874  CE  LYS A 550      22.485 -24.435  34.515  1.00 70.92           C
ATOM   3875  NZ  LYS A 550      23.153 -23.394  33.706  1.00 74.01           N1+
ATOM   3876  H   LYS A 550      17.988 -24.001  30.260  1.00 69.57           H
ATOM   3877  HA  LYS A 550      19.431 -26.147  31.008  1.00 66.13           H
ATOM   3878  HB2 LYS A 550      18.750 -24.144  32.835  1.00 66.96           H
ATOM   3879  HB3 LYS A 550      18.876 -25.647  33.335  1.00 66.96           H
ATOM   3880  HG2 LYS A 550      21.108 -25.659  32.598  1.00 74.34           H
ATOM   3881  HG3 LYS A 550      20.962 -24.110  32.246  1.00 74.34           H
ATOM   3882  HD2 LYS A 550      20.626 -23.594  34.455  1.00 80.14           H
ATOM   3883  HD3 LYS A 550      20.596 -25.135  34.846  1.00 80.14           H
ATOM   3884  HE2 LYS A 550      22.642 -24.239  35.452  1.00 85.11           H
ATOM   3885  HE3 LYS A 550      22.870 -25.294  34.283  1.00 85.11           H
ATOM   3886  HZ1 LYS A 550      24.027 -23.392  33.875  1.00 88.82           H
ATOM   3887  HZ2 LYS A 550      23.027 -23.555  32.840  1.00 88.82           H
ATOM   3888  HZ3 LYS A 550      22.819 -22.594  33.904  1.00 88.82           H
ATOM   3889  N   PHE A 551      16.330 -25.459  31.373  1.00 53.77           N
ATOM   3890  CA  PHE A 551      14.993 -26.052  31.396  1.00 55.62           C
ATOM   3891  C   PHE A 551      14.541 -26.298  29.959  1.00 63.33           C
ATOM   3892  O   PHE A 551      13.946 -25.432  29.292  1.00 51.59           O
ATOM   3893  CB  PHE A 551      14.011 -25.158  32.135  1.00 57.17           C
ATOM   3894  CG  PHE A 551      14.470 -24.740  33.507  1.00 57.66           C
ATOM   3895  CD1 PHE A 551      13.785 -23.759  34.194  1.00 58.58           C
ATOM   3896  CD2 PHE A 551      15.600 -25.300  34.097  1.00 59.59           C
ATOM   3897  CE1 PHE A 551      14.212 -23.353  35.449  1.00 60.52           C
ATOM   3898  CE2 PHE A 551      16.029 -24.899  35.336  1.00 63.97           C
ATOM   3899  CZ  PHE A 551      15.337 -23.929  36.017  1.00 61.05           C
ATOM   3900  H   PHE A 551      16.330 -24.599  31.366  1.00 64.52           H
ATOM   3901  HA  PHE A 551      15.029 -26.906  31.854  1.00 66.74           H
ATOM   3902  HB2 PHE A 551      13.871 -24.352  31.613  1.00 68.60           H
ATOM   3903  HB3 PHE A 551      13.172 -25.633  32.236  1.00 68.60           H
ATOM   3904  HD1 PHE A 551      13.031 -23.370  33.814  1.00 70.30           H
ATOM   3905  HD2 PHE A 551      16.076 -25.956  33.640  1.00 71.51           H
ATOM   3906  HE1 PHE A 551      13.742 -22.696  35.910  1.00 72.62           H
ATOM   3907  HE2 PHE A 551      16.782 -25.288  35.717  1.00 76.77           H
ATOM   3908  HZ  PHE A 551      15.621 -23.660  36.861  1.00 73.26           H
ATOM   3909  N   ASP A 552      14.802 -27.513  29.476  1.00 60.59           N
ATOM   3910  CA  ASP A 552      14.359 -27.871  28.138  1.00 61.19           C
ATOM   3911  C   ASP A 552      12.849 -27.880  28.005  1.00 54.67           C
ATOM   3912  O   ASP A 552      12.353 -27.962  26.883  1.00 62.94           O
ATOM   3913  CB  ASP A 552      14.940 -29.224  27.735  1.00 68.70           C
ATOM   3914  CG  ASP A 552      16.369 -29.096  27.244  1.00 75.30           C
ATOM   3915  OD1 ASP A 552      17.213 -28.604  28.031  1.00 71.30           O
ATOM   3916  OD2 ASP A 552      16.635 -29.444  26.060  1.00 77.79           O1-
ATOM   3917  H   ASP A 552      15.224 -28.134  29.896  1.00 72.70           H
ATOM   3918  HA  ASP A 552      14.701 -27.211  27.515  1.00 73.43           H
ATOM   3919  HB2 ASP A 552      14.934 -29.815  28.504  1.00 82.43           H
ATOM   3920  HB3 ASP A 552      14.405 -29.601  27.019  1.00 82.43           H
ATOM   3921  N   TRP A 553      12.103 -27.760  29.095  1.00 55.30           N
ATOM   3922  CA  TRP A 553      10.664 -27.585  28.951  1.00 56.21           C
ATOM   3923  C   TRP A 553      10.286 -26.162  28.530  1.00 57.97           C
ATOM   3924  O   TRP A 553       9.137 -25.928  28.122  1.00 53.34           O
ATOM   3925  CB  TRP A 553       9.964 -27.972  30.264  1.00 58.93           C
ATOM   3926  CG  TRP A 553      10.436 -27.219  31.492  1.00 61.15           C
ATOM   3927  CD1 TRP A 553      11.318 -27.658  32.447  1.00 58.79           C
ATOM   3928  CD2 TRP A 553      10.045 -25.899  31.888  1.00 58.43           C
ATOM   3929  NE1 TRP A 553      11.490 -26.692  33.408  1.00 58.64           N
ATOM   3930  CE2 TRP A 553      10.722 -25.603  33.089  1.00 58.00           C
ATOM   3931  CE3 TRP A 553       9.186 -24.943  31.345  1.00 53.74           C
ATOM   3932  CZ2 TRP A 553      10.573 -24.385  33.744  1.00 54.35           C
ATOM   3933  CZ3 TRP A 553       9.032 -23.741  31.994  1.00 56.01           C
ATOM   3934  CH2 TRP A 553       9.721 -23.470  33.185  1.00 58.09           C
ATOM   3935  H   TRP A 553      12.392 -27.775  29.904  1.00 66.36           H
ATOM   3936  HA  TRP A 553      10.347 -28.188  28.261  1.00 67.45           H
ATOM   3937  HB2 TRP A 553       9.014 -27.806  30.167  1.00 70.72           H
ATOM   3938  HB3 TRP A 553      10.114 -28.917  30.426  1.00 70.72           H
ATOM   3939  HD1 TRP A 553      11.734 -28.490  32.446  1.00 70.55           H
ATOM   3940  HE1 TRP A 553      12.003 -26.757  34.096  1.00 70.37           H
ATOM   3941  HE3 TRP A 553       8.727 -25.115  30.554  1.00 64.49           H
ATOM   3942  HZ2 TRP A 553      11.025 -24.205  34.537  1.00 65.22           H
ATOM   3943  HZ3 TRP A 553       8.462 -23.097  31.638  1.00 67.21           H
ATOM   3944  HH2 TRP A 553       9.598 -22.649  33.605  1.00 69.70           H
ATOM   3945  N   PHE A 554      11.223 -25.211  28.593  1.00 55.00           N
ATOM   3946  CA  PHE A 554      10.850 -23.813  28.368  1.00 59.22           C
ATOM   3947  C   PHE A 554      10.303 -23.602  26.956  1.00 53.21           C
ATOM   3948  O   PHE A 554       9.282 -22.921  26.770  1.00 46.50           O
ATOM   3949  CB  PHE A 554      12.045 -22.895  28.640  1.00 58.28           C
ATOM   3950  CG  PHE A 554      11.642 -21.514  29.061  1.00 55.37           C
ATOM   3951  CD1 PHE A 554      11.419 -21.215  30.396  1.00 56.26           C
ATOM   3952  CD2 PHE A 554      11.455 -20.526  28.120  1.00 52.90           C
ATOM   3953  CE1 PHE A 554      11.036 -19.953  30.785  1.00 53.20           C
ATOM   3954  CE2 PHE A 554      11.065 -19.263  28.500  1.00 58.85           C
ATOM   3955  CZ  PHE A 554      10.860 -18.978  29.859  1.00 54.74           C
ATOM   3956  H   PHE A 554      12.056 -25.344  28.758  1.00 66.00           H
ATOM   3957  HA  PHE A 554      10.148 -23.576  28.994  1.00 71.06           H
ATOM   3958  HB2 PHE A 554      12.582 -23.279  29.351  1.00 69.94           H
ATOM   3959  HB3 PHE A 554      12.574 -22.818  27.831  1.00 69.94           H
ATOM   3960  HD1 PHE A 554      11.539 -21.875  31.039  1.00 67.51           H
ATOM   3961  HD2 PHE A 554      11.592 -20.714  27.220  1.00 63.47           H
ATOM   3962  HE1 PHE A 554      10.897 -19.768  31.686  1.00 63.84           H
ATOM   3963  HE2 PHE A 554      10.948 -18.598  27.861  1.00 70.62           H
ATOM   3964  HZ  PHE A 554      10.600 -18.125  30.124  1.00 65.69           H
ATOM   3965  N   LYS A 555      10.942 -24.216  25.952  1.00 55.78           N
ATOM   3966  CA  LYS A 555      10.449 -24.127  24.579  1.00 54.08           C
ATOM   3967  C   LYS A 555       8.964 -24.441  24.481  1.00 51.99           C
ATOM   3968  O   LYS A 555       8.277 -23.900  23.614  1.00 50.35           O
ATOM   3969  CB  LYS A 555      11.230 -25.076  23.681  1.00 59.38           C
ATOM   3970  CG  LYS A 555      11.109 -26.562  24.086  1.00 62.91           C
ATOM   3971  CD  LYS A 555      11.738 -27.548  23.083  1.00 59.72           C
ATOM   3972  CE  LYS A 555      13.132 -27.106  22.696  1.00 68.95           C
ATOM   3973  NZ  LYS A 555      13.974 -26.630  23.856  1.00 69.37           N1+
ATOM   3974  H   LYS A 555      11.656 -24.686  26.042  1.00 66.93           H
ATOM   3975  HA  LYS A 555      10.586 -23.223  24.253  1.00 64.90           H
ATOM   3976  HB2 LYS A 555      10.901 -24.989  22.772  1.00 71.25           H
ATOM   3977  HB3 LYS A 555      12.169 -24.836  23.714  1.00 71.25           H
ATOM   3978  HG2 LYS A 555      11.552 -26.688  24.940  1.00 75.50           H
ATOM   3979  HG3 LYS A 555      10.169 -26.785  24.169  1.00 75.50           H
ATOM   3980  HD2 LYS A 555      11.797 -28.427  23.489  1.00 71.66           H
ATOM   3981  HD3 LYS A 555      11.194 -27.582  22.281  1.00 71.66           H
ATOM   3982  HE2 LYS A 555      13.592 -27.854  22.283  1.00 82.74           H
ATOM   3983  HE3 LYS A 555      13.062 -26.374  22.062  1.00 82.74           H
ATOM   3984  HZ1 LYS A 555      14.779 -26.385  23.567  1.00 83.24           H
ATOM   3985  HZ2 LYS A 555      13.583 -25.934  24.250  1.00 83.24           H
ATOM   3986  HZ3 LYS A 555      14.067 -27.285  24.452  1.00 83.24           H
ATOM   3987  N   ASP A 556       8.449 -25.313  25.354  1.00 55.18           N
ATOM   3988  CA  ASP A 556       7.056 -25.762  25.263  1.00 56.11           C
ATOM   3989  C   ASP A 556       6.069 -24.669  25.642  1.00 59.66           C
ATOM   3990  O   ASP A 556       4.875 -24.773  25.302  1.00 55.49           O
ATOM   3991  CB  ASP A 556       6.835 -26.985  26.161  1.00 61.70           C
ATOM   3992  CG  ASP A 556       7.778 -28.142  25.828  1.00 63.01           C
ATOM   3993  OD1 ASP A 556       8.003 -28.419  24.630  1.00 59.17           O
ATOM   3994  OD2 ASP A 556       8.307 -28.769  26.775  1.00 67.33           O1-
ATOM   3995  H   ASP A 556       8.887 -25.660  26.008  1.00 66.22           H
ATOM   3996  HA  ASP A 556       6.871 -26.026  24.348  1.00 67.33           H
ATOM   3997  HB2 ASP A 556       6.987 -26.731  27.085  1.00 74.04           H
ATOM   3998  HB3 ASP A 556       5.924 -27.299  26.048  1.00 74.04           H
ATOM   3999  N   LEU A 557       6.538 -23.630  26.343  1.00 54.78           N
ATOM   4000  CA  LEU A 557       5.722 -22.435  26.532  1.00 53.26           C
ATOM   4001  C   LEU A 557       5.355 -21.816  25.197  1.00 50.61           C
ATOM   4002  O   LEU A 557       4.322 -21.143  25.080  1.00 53.95           O
ATOM   4003  CB  LEU A 557       6.472 -21.434  27.405  1.00 55.46           C
ATOM   4004  CG  LEU A 557       6.745 -21.928  28.828  1.00 54.78           C
ATOM   4005  CD1 LEU A 557       8.123 -21.488  29.320  1.00 50.67           C
ATOM   4006  CD2 LEU A 557       5.645 -21.421  29.749  1.00 55.79           C
ATOM   4007  H   LEU A 557       7.314 -23.595  26.712  1.00 65.74           H
ATOM   4008  HA  LEU A 557       4.902 -22.679  26.988  1.00 63.91           H
ATOM   4009  HB2 LEU A 557       7.328 -21.239  26.991  1.00 66.55           H
ATOM   4010  HB3 LEU A 557       5.946 -20.622  27.469  1.00 66.55           H
ATOM   4011  HG  LEU A 557       6.719 -22.897  28.837  1.00 65.74           H
ATOM   4012 HD11 LEU A 557       8.256 -21.819  30.222  1.00 60.81           H
ATOM   4013 HD12 LEU A 557       8.800 -21.853  28.730  1.00 60.81           H
ATOM   4014 HD13 LEU A 557       8.165 -20.519  29.314  1.00 60.81           H
ATOM   4015 HD21 LEU A 557       5.819 -21.734  30.650  1.00 66.95           H
ATOM   4016 HD22 LEU A 557       5.641 -20.451  29.730  1.00 66.95           H
ATOM   4017 HD23 LEU A 557       4.792 -21.762  29.438  1.00 66.95           H
ATOM   4018  N   GLY A 558       6.169 -22.048  24.174  1.00 47.03           N
ATOM   4019  CA  GLY A 558       5.815 -21.561  22.859  1.00 50.37           C
ATOM   4020  C   GLY A 558       5.946 -20.059  22.757  1.00 42.36           C
ATOM   4021  O   GLY A 558       5.117 -19.413  22.106  1.00 46.05           O
ATOM   4022  H   GLY A 558       6.914 -22.476  24.216  1.00 56.44           H
ATOM   4023  HA2 GLY A 558       6.394 -21.968  22.195  1.00 60.44           H
ATOM   4024  HA3 GLY A 558       4.898 -21.805  22.658  1.00 60.44           H
ATOM   4025  N   LEU A 559       6.974 -19.489  23.386  1.00 45.37           N
ATOM   4026  CA  LEU A 559       7.146 -18.043  23.458  1.00 48.22           C
ATOM   4027  C   LEU A 559       8.189 -17.585  22.440  1.00 40.58           C
ATOM   4028  O   LEU A 559       9.199 -18.254  22.193  1.00 34.13           O
ATOM   4029  CB  LEU A 559       7.557 -17.583  24.878  1.00 39.42           C
ATOM   4030  CG  LEU A 559       6.625 -17.936  26.068  1.00 40.78           C
ATOM   4031  CD1 LEU A 559       7.241 -17.567  27.368  1.00 42.90           C
ATOM   4032  CD2 LEU A 559       5.282 -17.284  25.973  1.00 42.24           C
ATOM   4033  H   LEU A 559       7.595 -19.929  23.786  1.00 54.45           H
ATOM   4034  HA  LEU A 559       6.304 -17.615  23.238  1.00 57.87           H
ATOM   4035  HB2 LEU A 559       8.424 -17.971  25.076  1.00 47.30           H
ATOM   4036  HB3 LEU A 559       7.640 -16.617  24.864  1.00 47.30           H
ATOM   4037  HG  LEU A 559       6.483 -18.896  26.073  1.00 48.93           H
ATOM   4038 HD11 LEU A 559       6.630 -17.803  28.084  1.00 51.48           H
ATOM   4039 HD12 LEU A 559       8.074 -18.052  27.471  1.00 51.48           H
ATOM   4040 HD13 LEU A 559       7.410 -16.612  27.378  1.00 51.48           H
ATOM   4041 HD21 LEU A 559       4.751 -17.543  26.742  1.00 50.68           H
ATOM   4042 HD22 LEU A 559       5.399 -16.321  25.961  1.00 50.68           H
ATOM   4043 HD23 LEU A 559       4.847 -17.575  25.156  1.00 50.68           H
ATOM   4044  N   LYS A 560       7.934 -16.417  21.875  1.00 33.62           N
ATOM   4045  CA  LYS A 560       8.904 -15.728  21.042  1.00 40.20           C
ATOM   4046  C   LYS A 560       8.754 -14.224  21.228  1.00 36.13           C
ATOM   4047  O   LYS A 560       7.707 -13.753  21.680  1.00 39.52           O
ATOM   4048  CB  LYS A 560       8.694 -16.103  19.581  1.00 35.33           C
ATOM   4049  CG  LYS A 560       7.332 -15.706  19.019  1.00 45.05           C
ATOM   4050  CD  LYS A 560       7.123 -16.332  17.589  1.00 44.68           C
ATOM   4051  CE  LYS A 560       5.743 -16.078  17.040  1.00 50.56           C
ATOM   4052  NZ  LYS A 560       5.477 -16.777  15.700  1.00 48.96           N1+
ATOM   4053  H   LYS A 560       7.190 -15.994  21.960  1.00 40.34           H
ATOM   4054  HA  LYS A 560       9.802 -15.986  21.304  1.00 48.24           H
ATOM   4055  HB2 LYS A 560       9.373 -15.663  19.046  1.00 42.40           H
ATOM   4056  HB3 LYS A 560       8.780 -17.065  19.491  1.00 42.40           H
ATOM   4057  HG2 LYS A 560       6.632 -16.035  19.605  1.00 54.06           H
ATOM   4058  HG3 LYS A 560       7.283 -14.740  18.943  1.00 54.06           H
ATOM   4059  HD2 LYS A 560       7.766 -15.942  16.976  1.00 53.61           H
ATOM   4060  HD3 LYS A 560       7.253 -17.291  17.641  1.00 53.61           H
ATOM   4061  HE2 LYS A 560       5.088 -16.401  17.679  1.00 60.67           H
ATOM   4062  HE3 LYS A 560       5.630 -15.124  16.906  1.00 60.67           H
ATOM   4063  HZ1 LYS A 560       4.651 -16.595  15.422  1.00 58.75           H
ATOM   4064  HZ2 LYS A 560       6.058 -16.493  15.089  1.00 58.75           H
ATOM   4065  HZ3 LYS A 560       5.563 -17.658  15.794  1.00 58.75           H
ATOM   4066  N   TRP A 561       9.794 -13.472  20.839  1.00 32.91           N
ATOM   4067  CA  TRP A 561       9.684 -12.025  20.736  1.00 32.67           C
ATOM   4068  C   TRP A 561      10.438 -11.518  19.494  1.00 32.95           C
ATOM   4069  O   TRP A 561      11.248 -12.221  18.888  1.00 34.58           O
ATOM   4070  CB  TRP A 561      10.198 -11.345  22.030  1.00 26.43           C
ATOM   4071  CG  TRP A 561       9.548 -10.022  22.260  1.00 33.01           C
ATOM   4072  CD1 TRP A 561      10.112  -8.786  22.094  1.00 30.34           C
ATOM   4073  CD2 TRP A 561       8.201  -9.793  22.678  1.00 30.13           C
ATOM   4074  NE1 TRP A 561       9.202  -7.810  22.386  1.00 27.78           N
ATOM   4075  CE2 TRP A 561       8.022  -8.395  22.764  1.00 27.39           C
ATOM   4076  CE3 TRP A 561       7.133 -10.633  23.013  1.00 28.30           C
ATOM   4077  CZ2 TRP A 561       6.811  -7.813  23.147  1.00 32.41           C
ATOM   4078  CZ3 TRP A 561       5.911 -10.045  23.382  1.00 25.06           C
ATOM   4079  CH2 TRP A 561       5.770  -8.653  23.462  1.00 29.44           C
ATOM   4080  H   TRP A 561      10.568 -13.783  20.631  1.00 39.49           H
ATOM   4081  HA  TRP A 561       8.749 -11.790  20.630  1.00 39.20           H
ATOM   4082  HB2 TRP A 561      10.001 -11.915  22.789  1.00 31.71           H
ATOM   4083  HB3 TRP A 561      11.155 -11.203  21.957  1.00 31.71           H
ATOM   4084  HD1 TRP A 561      10.987  -8.632  21.821  1.00 36.41           H
ATOM   4085  HE1 TRP A 561       9.352  -6.963  22.357  1.00 33.34           H
ATOM   4086  HE3 TRP A 561       7.222 -11.557  22.966  1.00 33.95           H
ATOM   4087  HZ2 TRP A 561       6.713  -6.889  23.188  1.00 38.89           H
ATOM   4088  HZ3 TRP A 561       5.194 -10.591  23.613  1.00 30.07           H
ATOM   4089  HH2 TRP A 561       4.953  -8.291  23.719  1.00 35.33           H
ATOM   4090  N   TYR A 562      10.148 -10.282  19.113  1.00 37.37           N
ATOM   4091  CA  TYR A 562      10.799  -9.662  17.958  1.00 30.08           C
ATOM   4092  C   TYR A 562      12.091  -8.977  18.371  1.00 31.30           C
ATOM   4093  O   TYR A 562      12.236  -8.497  19.503  1.00 26.71           O
ATOM   4094  CB  TYR A 562       9.859  -8.669  17.285  1.00 34.06           C
ATOM   4095  CG  TYR A 562       9.177  -7.637  18.208  1.00 40.25           C
ATOM   4096  CD1 TYR A 562       9.739  -6.365  18.404  1.00 33.71           C
ATOM   4097  CD2 TYR A 562       7.952  -7.919  18.849  1.00 38.13           C
ATOM   4098  CE1 TYR A 562       9.132  -5.440  19.222  1.00 29.82           C
ATOM   4099  CE2 TYR A 562       7.334  -6.978  19.668  1.00 28.27           C
ATOM   4100  CZ  TYR A 562       7.919  -5.741  19.847  1.00 30.96           C
ATOM   4101  OH  TYR A 562       7.288  -4.784  20.639  1.00 28.24           O
ATOM   4102  H   TYR A 562       9.575  -9.776  19.506  1.00 44.84           H
ATOM   4103  HA  TYR A 562      11.019 -10.351  17.312  1.00 36.09           H
ATOM   4104  HB2 TYR A 562      10.364  -8.172  16.622  1.00 40.87           H
ATOM   4105  HB3 TYR A 562       9.155  -9.169  16.843  1.00 40.87           H
ATOM   4106  HD1 TYR A 562      10.546  -6.152  17.992  1.00 40.46           H
ATOM   4107  HD2 TYR A 562       7.555  -8.751  18.728  1.00 45.76           H
ATOM   4108  HE1 TYR A 562       9.516  -4.601  19.337  1.00 35.78           H
ATOM   4109  HE2 TYR A 562       6.525  -7.177  20.082  1.00 33.92           H
ATOM   4110  HH  TYR A 562       7.743  -4.078  20.653  1.00 33.89           H
ATOM   4111  N   GLY A 563      13.046  -8.934  17.445  1.00 25.42           N
ATOM   4112  CA  GLY A 563      14.344  -8.383  17.779  1.00 29.78           C
ATOM   4113  C   GLY A 563      14.392  -6.860  17.790  1.00 22.84           C
ATOM   4114  O   GLY A 563      15.249  -6.291  18.474  1.00 30.19           O
ATOM   4115  H   GLY A 563      12.967  -9.213  16.636  1.00 30.50           H
ATOM   4116  HA2 GLY A 563      14.605  -8.699  18.658  1.00 35.73           H
ATOM   4117  HA3 GLY A 563      14.998  -8.701  17.137  1.00 35.73           H
ATOM   4118  N   LEU A 564      13.501  -6.196  17.050  1.00 23.45           N
ATOM   4119  CA  LEU A 564      13.664  -4.775  16.719  1.00 24.09           C
ATOM   4120  C   LEU A 564      12.627  -3.940  17.465  1.00 25.73           C
ATOM   4121  O   LEU A 564      11.460  -3.872  17.042  1.00 25.14           O
ATOM   4122  CB  LEU A 564      13.547  -4.504  15.210  1.00 24.01           C
ATOM   4123  CG  LEU A 564      13.927  -3.051  14.845  1.00 24.04           C
ATOM   4124  CD1 LEU A 564      15.370  -2.868  14.953  1.00 24.63           C
ATOM   4125  CD2 LEU A 564      13.507  -2.612  13.479  1.00 27.13           C
ATOM   4126  H   LEU A 564      12.787  -6.548  16.725  1.00 28.14           H
ATOM   4127  HA  LEU A 564      14.543  -4.484  17.007  1.00 28.91           H
ATOM   4128  HB2 LEU A 564      14.144  -5.101  14.733  1.00 28.81           H
ATOM   4129  HB3 LEU A 564      12.631  -4.655  14.930  1.00 28.81           H
ATOM   4130  HG  LEU A 564      13.509  -2.454  15.484  1.00 28.85           H
ATOM   4131 HD11 LEU A 564      15.590  -1.952  14.721  1.00 29.56           H
ATOM   4132 HD12 LEU A 564      15.644  -3.053  15.865  1.00 29.56           H
ATOM   4133 HD13 LEU A 564      15.812  -3.480  14.344  1.00 29.56           H
ATOM   4134 HD21 LEU A 564      13.788  -1.694  13.342  1.00 32.56           H
ATOM   4135 HD22 LEU A 564      13.926  -3.188  12.820  1.00 32.56           H
ATOM   4136 HD23 LEU A 564      12.542  -2.677  13.410  1.00 32.56           H
ATOM   4137  N   PRO A 565      13.002  -3.262  18.548  1.00 22.88           N
ATOM   4138  CA  PRO A 565      12.076  -2.320  19.173  1.00 23.26           C
ATOM   4139  C   PRO A 565      12.127  -1.030  18.386  1.00 24.30           C
ATOM   4140  O   PRO A 565      13.208  -0.514  18.083  1.00 20.17           O
ATOM   4141  CB  PRO A 565      12.629  -2.163  20.605  1.00 20.31           C
ATOM   4142  CG  PRO A 565      14.088  -2.336  20.450  1.00 23.98           C
ATOM   4143  CD  PRO A 565      14.297  -3.303  19.249  1.00 21.36           C
ATOM   4144  HA  PRO A 565      11.172  -2.672  19.193  1.00 27.92           H
ATOM   4145  HB2 PRO A 565      12.420  -1.279  20.945  1.00 24.37           H
ATOM   4146  HB3 PRO A 565      12.258  -2.852  21.179  1.00 24.37           H
ATOM   4147  HG2 PRO A 565      14.497  -1.476  20.266  1.00 28.78           H
ATOM   4148  HG3 PRO A 565      14.456  -2.720  21.261  1.00 28.78           H
ATOM   4149  HD2 PRO A 565      15.004  -2.977  18.671  1.00 25.63           H
ATOM   4150  HD3 PRO A 565      14.481  -4.201  19.566  1.00 25.63           H
ATOM   4151  N   ALA A 566      10.959  -0.536  18.005  1.00 20.70           N
ATOM   4152  CA  ALA A 566      10.922   0.588  17.068  1.00 20.61           C
ATOM   4153  C   ALA A 566       9.683   1.441  17.377  1.00 27.26           C
ATOM   4154  O   ALA A 566       8.585   1.166  16.884  1.00 27.67           O
ATOM   4155  CB  ALA A 566      10.949   0.058  15.627  1.00 24.33           C
ATOM   4156  H   ALA A 566      10.190  -0.822  18.263  1.00 24.83           H
ATOM   4157  HA  ALA A 566      11.709   1.140  17.201  1.00 24.74           H
ATOM   4158  HB1 ALA A 566      10.924   0.809  15.014  1.00 29.20           H
ATOM   4159  HB2 ALA A 566      11.764  -0.451  15.494  1.00 29.20           H
ATOM   4160  HB3 ALA A 566      10.176  -0.511  15.485  1.00 29.20           H
ATOM   4161  N   VAL A 567       9.874   2.468  18.223  1.00 24.75           N
ATOM   4162  CA  VAL A 567       8.776   3.278  18.733  1.00 19.24           C
ATOM   4163  C   VAL A 567       8.286   4.230  17.658  1.00 22.56           C
ATOM   4164  O   VAL A 567       9.062   5.015  17.110  1.00 22.70           O
ATOM   4165  CB  VAL A 567       9.227   4.063  19.971  1.00 23.75           C
ATOM   4166  CG1 VAL A 567       8.225   5.194  20.289  1.00 29.37           C
ATOM   4167  CG2 VAL A 567       9.376   3.115  21.165  1.00 23.45           C
ATOM   4168  H   VAL A 567      10.645   2.712  18.514  1.00 29.69           H
ATOM   4169  HA  VAL A 567       8.041   2.700  18.989  1.00 23.09           H
ATOM   4170  HB  VAL A 567      10.092   4.466  19.795  1.00 28.50           H
ATOM   4171 HG11 VAL A 567       8.531   5.675  21.074  1.00 35.24           H
ATOM   4172 HG12 VAL A 567       8.178   5.796  19.529  1.00 35.24           H
ATOM   4173 HG13 VAL A 567       7.353   4.805  20.458  1.00 35.24           H
ATOM   4174 HG21 VAL A 567       9.661   3.625  21.939  1.00 28.14           H
ATOM   4175 HG22 VAL A 567       8.520   2.694  21.342  1.00 28.14           H
ATOM   4176 HG23 VAL A 567      10.039   2.439  20.950  1.00 28.14           H
ATOM   4177  N   SER A 568       6.985   4.205  17.375  1.00 28.03           N
ATOM   4178  CA  SER A 568       6.478   4.943  16.219  1.00 25.68           C
ATOM   4179  C   SER A 568       5.403   5.983  16.502  1.00 25.05           C
ATOM   4180  O   SER A 568       4.998   6.688  15.571  1.00 27.90           O
ATOM   4181  CB  SER A 568       5.956   3.950  15.162  1.00 24.48           C
ATOM   4182  OG  SER A 568       5.145   2.924  15.725  1.00 28.59           O
ATOM   4183  H   SER A 568       6.387   3.781  17.825  1.00 33.63           H
ATOM   4184  HA  SER A 568       7.225   5.415  15.819  1.00 30.81           H
ATOM   4185  HB2 SER A 568       5.428   4.439  14.511  1.00 29.37           H
ATOM   4186  HB3 SER A 568       6.716   3.538  14.722  1.00 29.37           H
ATOM   4187  HG  SER A 568       4.477   3.262  16.107  1.00 34.31           H
ATOM   4188  N   ASN A 569       4.946   6.131  17.744  1.00 25.40           N
ATOM   4189  CA  ASN A 569       3.847   7.034  18.054  1.00 26.41           C
ATOM   4190  C   ASN A 569       4.311   8.356  18.667  1.00 33.96           C
ATOM   4191  O   ASN A 569       3.475   9.180  19.033  1.00 30.76           O
ATOM   4192  CB  ASN A 569       2.840   6.359  18.990  1.00 30.24           C
ATOM   4193  CG  ASN A 569       3.479   5.834  20.261  1.00 34.74           C
ATOM   4194  OD1 ASN A 569       4.691   5.980  20.472  1.00 33.41           O
ATOM   4195  ND2 ASN A 569       2.677   5.194  21.112  1.00 32.58           N
ATOM   4196  H   ASN A 569       5.261   5.716  18.428  1.00 30.48           H
ATOM   4197  HA  ASN A 569       3.382   7.245  17.229  1.00 31.69           H
ATOM   4198  HB2 ASN A 569       2.161   7.004  19.240  1.00 36.29           H
ATOM   4199  HB3 ASN A 569       2.432   5.610  18.528  1.00 36.29           H
ATOM   4200 HD21 ASN A 569       2.994   4.878  21.847  1.00 39.10           H
ATOM   4201 HD22 ASN A 569       1.843   5.097  20.927  1.00 39.10           H
ATOM   4202  N   MET A 570       5.603   8.624  18.719  1.00 31.38           N
ATOM   4203  CA  MET A 570       6.021   9.845  19.385  1.00 30.87           C
ATOM   4204  C   MET A 570       6.139  10.996  18.398  1.00 27.48           C
ATOM   4205  O   MET A 570       6.111  10.805  17.183  1.00 29.74           O
ATOM   4206  CB  MET A 570       7.323   9.606  20.131  1.00 28.07           C
ATOM   4207  CG  MET A 570       7.096   8.627  21.280  1.00 25.48           C
ATOM   4208  SD  MET A 570       8.448   8.626  22.430  1.00 30.16           S
ATOM   4209  CE  MET A 570       7.985  10.011  23.481  1.00 29.53           C
ATOM   4210  H   MET A 570       6.235   8.140  18.393  1.00 37.65           H
ATOM   4211  HA  MET A 570       5.349  10.078  20.045  1.00 37.04           H
ATOM   4212  HB2 MET A 570       7.978   9.225  19.526  1.00 33.68           H
ATOM   4213  HB3 MET A 570       7.646  10.443  20.499  1.00 33.68           H
ATOM   4214  HG2 MET A 570       6.291   8.879  21.759  1.00 30.58           H
ATOM   4215  HG3 MET A 570       7.004   7.730  20.921  1.00 30.58           H
ATOM   4216  HE1 MET A 570       8.659  10.123  24.171  1.00 35.44           H
ATOM   4217  HE2 MET A 570       7.930  10.814  22.939  1.00 35.44           H
ATOM   4218  HE3 MET A 570       7.124   9.825  23.887  1.00 35.44           H
ATOM   4219  N   LEU A 571       6.214  12.207  18.951  1.00 23.42           N
ATOM   4220  CA  LEU A 571       6.399  13.464  18.210  1.00 27.42           C
ATOM   4221  C   LEU A 571       7.789  14.036  18.456  1.00 29.85           C
ATOM   4222  O   LEU A 571       8.193  14.236  19.616  1.00 29.97           O
ATOM   4223  CB  LEU A 571       5.352  14.500  18.619  1.00 29.26           C
ATOM   4224  CG  LEU A 571       5.247  15.788  17.774  1.00 35.25           C
ATOM   4225  CD1 LEU A 571       3.829  16.254  17.689  1.00 37.01           C
ATOM   4226  CD2 LEU A 571       6.102  16.912  18.314  1.00 35.79           C
ATOM   4227  H   LEU A 571       6.157  12.334  19.799  1.00 28.11           H
ATOM   4228  HA  LEU A 571       6.303  13.292  17.260  1.00 32.90           H
ATOM   4229  HB2 LEU A 571       4.482  14.072  18.592  1.00 35.11           H
ATOM   4230  HB3 LEU A 571       5.542  14.774  19.530  1.00 35.11           H
ATOM   4231  HG  LEU A 571       5.549  15.594  16.873  1.00 42.30           H
ATOM   4232 HD11 LEU A 571       3.795  17.062  17.154  1.00 44.41           H
ATOM   4233 HD12 LEU A 571       3.293  15.560  17.275  1.00 44.41           H
ATOM   4234 HD13 LEU A 571       3.502  16.435  18.584  1.00 44.41           H
ATOM   4235 HD21 LEU A 571       5.995  17.691  17.745  1.00 42.94           H
ATOM   4236 HD22 LEU A 571       5.816  17.121  19.217  1.00 42.94           H
ATOM   4237 HD23 LEU A 571       7.030  16.629  18.318  1.00 42.94           H
ATOM   4238  N   LEU A 572       8.513  14.302  17.363  1.00 25.55           N
ATOM   4239  CA  LEU A 572       9.839  14.919  17.410  1.00 21.06           C
ATOM   4240  C   LEU A 572       9.708  16.412  17.173  1.00 26.44           C
ATOM   4241  O   LEU A 572       9.247  16.837  16.105  1.00 25.53           O
ATOM   4242  CB  LEU A 572      10.769  14.301  16.363  1.00 26.51           C
ATOM   4243  CG  LEU A 572      12.144  14.933  16.050  1.00 27.36           C
ATOM   4244  CD1 LEU A 572      13.058  14.881  17.258  1.00 32.04           C
ATOM   4245  CD2 LEU A 572      12.857  14.224  14.886  1.00 22.12           C
ATOM   4246  H   LEU A 572       8.248  14.128  16.564  1.00 30.66           H
ATOM   4247  HA  LEU A 572      10.229  14.780  18.287  1.00 25.28           H
ATOM   4248  HB2 LEU A 572      10.947  13.388  16.641  1.00 31.81           H
ATOM   4249  HB3 LEU A 572      10.283  14.278  15.524  1.00 31.81           H
ATOM   4250  HG  LEU A 572      12.018  15.864  15.806  1.00 32.83           H
ATOM   4251 HD11 LEU A 572      13.909  15.285  17.027  1.00 38.45           H
ATOM   4252 HD12 LEU A 572      12.646  15.371  17.987  1.00 38.45           H
ATOM   4253 HD13 LEU A 572      13.190  13.955  17.514  1.00 38.45           H
ATOM   4254 HD21 LEU A 572      13.711  14.656  14.729  1.00 26.55           H
ATOM   4255 HD22 LEU A 572      12.996  13.293  15.121  1.00 26.55           H
ATOM   4256 HD23 LEU A 572      12.304  14.286  14.092  1.00 26.55           H
ATOM   4257  N   GLU A 573      10.138  17.205  18.150  1.00 27.07           N
ATOM   4258  CA  GLU A 573      10.157  18.662  18.059  1.00 25.85           C
ATOM   4259  C   GLU A 573      11.592  19.150  17.882  1.00 36.54           C
ATOM   4260  O   GLU A 573      12.475  18.790  18.668  1.00 31.49           O
ATOM   4261  CB  GLU A 573       9.571  19.264  19.320  1.00 35.89           C
ATOM   4262  CG  GLU A 573       9.181  20.690  19.235  1.00 41.50           C
ATOM   4263  CD  GLU A 573       8.371  21.031  20.456  1.00 46.17           C
ATOM   4264  OE1 GLU A 573       8.954  21.024  21.553  1.00 50.40           O
ATOM   4265  OE2 GLU A 573       7.134  21.172  20.319  1.00 53.96           O1-
ATOM   4266  H   GLU A 573      10.435  16.911  18.902  1.00 32.48           H
ATOM   4267  HA  GLU A 573       9.630  18.952  17.298  1.00 31.02           H
ATOM   4268  HB2 GLU A 573       8.777  18.761  19.559  1.00 43.07           H
ATOM   4269  HB3 GLU A 573      10.228  19.186  20.030  1.00 43.07           H
ATOM   4270  HG2 GLU A 573       9.973  21.249  19.218  1.00 49.80           H
ATOM   4271  HG3 GLU A 573       8.636  20.837  18.446  1.00 49.80           H
ATOM   4272  N   ILE A 574      11.824  19.962  16.854  1.00 25.57           N
ATOM   4273  CA  ILE A 574      13.129  20.543  16.569  1.00 27.82           C
ATOM   4274  C   ILE A 574      12.883  21.984  16.135  1.00 35.65           C
ATOM   4275  O   ILE A 574      12.123  22.227  15.186  1.00 34.83           O
ATOM   4276  CB  ILE A 574      13.901  19.816  15.457  1.00 31.62           C
ATOM   4277  CG1 ILE A 574      14.124  18.335  15.780  1.00 28.67           C
ATOM   4278  CG2 ILE A 574      15.252  20.524  15.185  1.00 32.37           C
ATOM   4279  CD1 ILE A 574      14.525  17.492  14.557  1.00 23.73           C
ATOM   4280  H   ILE A 574      11.219  20.196  16.290  1.00 30.69           H
ATOM   4281  HA  ILE A 574      13.670  20.547  17.374  1.00 33.38           H
ATOM   4282  HB  ILE A 574      13.371  19.866  14.646  1.00 37.94           H
ATOM   4283 HG12 ILE A 574      14.833  18.261  16.438  1.00 34.41           H
ATOM   4284 HG13 ILE A 574      13.302  17.966  16.139  1.00 34.41           H
ATOM   4285 HG21 ILE A 574      15.721  20.049  14.481  1.00 38.84           H
ATOM   4286 HG22 ILE A 574      15.080  21.438  14.909  1.00 38.84           H
ATOM   4287 HG23 ILE A 574      15.781  20.517  15.998  1.00 38.84           H
ATOM   4288 HD11 ILE A 574      14.649  16.571  14.835  1.00 28.47           H
ATOM   4289 HD12 ILE A 574      13.820  17.546  13.892  1.00 28.47           H
ATOM   4290 HD13 ILE A 574      15.353  17.842  14.191  1.00 28.47           H
ATOM   4291  N   GLY A 575      13.553  22.930  16.798  1.00 38.90           N
ATOM   4292  CA  GLY A 575      13.404  24.353  16.510  1.00 39.28           C
ATOM   4293  C   GLY A 575      11.980  24.807  16.276  1.00 36.26           C
ATOM   4294  O   GLY A 575      11.715  25.565  15.331  1.00 36.77           O
ATOM   4295  H   GLY A 575      14.111  22.765  17.431  1.00 46.67           H
ATOM   4296  HA2 GLY A 575      13.763  24.863  17.253  1.00 47.13           H
ATOM   4297  HA3 GLY A 575      13.921  24.570  15.719  1.00 47.13           H
ATOM   4298  N   GLY A 576      11.056  24.348  17.117  1.00 31.74           N
ATOM   4299  CA  GLY A 576       9.649  24.666  16.986  1.00 36.63           C
ATOM   4300  C   GLY A 576       8.877  23.811  16.001  1.00 40.22           C
ATOM   4301  O   GLY A 576       7.637  23.735  16.095  1.00 36.85           O
ATOM   4302  H   GLY A 576      11.230  23.838  17.787  1.00 38.08           H
ATOM   4303  HA2 GLY A 576       9.225  24.575  17.853  1.00 43.96           H
ATOM   4304  HA3 GLY A 576       9.562  25.591  16.707  1.00 43.96           H
ATOM   4305  N   LEU A 577       9.554  23.154  15.073  1.00 30.62           N
ATOM   4306  CA  LEU A 577       8.866  22.316  14.096  1.00 30.40           C
ATOM   4307  C   LEU A 577       8.522  20.969  14.715  1.00 35.66           C
ATOM   4308  O   LEU A 577       9.245  20.460  15.574  1.00 33.14           O
ATOM   4309  CB  LEU A 577       9.740  22.138  12.859  1.00 34.82           C
ATOM   4310  CG  LEU A 577      10.234  23.412  12.203  1.00 33.29           C
ATOM   4311  CD1 LEU A 577      11.169  23.100  11.005  1.00 41.70           C
ATOM   4312  CD2 LEU A 577       9.034  24.234  11.789  1.00 35.33           C
ATOM   4313  H   LEU A 577      10.409  23.175  14.984  1.00 36.75           H
ATOM   4314  HA  LEU A 577       8.040  22.748  13.827  1.00 36.48           H
ATOM   4315  HB2 LEU A 577      10.521  21.621  13.109  1.00 41.79           H
ATOM   4316  HB3 LEU A 577       9.230  21.650  12.193  1.00 41.79           H
ATOM   4317  HG  LEU A 577      10.740  23.926  12.852  1.00 39.95           H
ATOM   4318 HD11 LEU A 577      11.466  23.935  10.611  1.00 50.04           H
ATOM   4319 HD12 LEU A 577      11.933  22.595  11.325  1.00 50.04           H
ATOM   4320 HD13 LEU A 577      10.679  22.580  10.350  1.00 50.04           H
ATOM   4321 HD21 LEU A 577       9.342  25.052  11.368  1.00 42.40           H
ATOM   4322 HD22 LEU A 577       8.501  23.720  11.162  1.00 42.40           H
ATOM   4323 HD23 LEU A 577       8.508  24.445  12.576  1.00 42.40           H
ATOM   4324  N   GLU A 578       7.404  20.395  14.270  1.00 32.62           N
ATOM   4325  CA  GLU A 578       6.832  19.189  14.853  1.00 29.18           C
ATOM   4326  C   GLU A 578       6.744  18.082  13.808  1.00 33.41           C
ATOM   4327  O   GLU A 578       6.058  18.215  12.791  1.00 28.33           O
ATOM   4328  CB  GLU A 578       5.435  19.469  15.418  1.00 34.28           C
ATOM   4329  CG  GLU A 578       5.410  20.580  16.464  1.00 44.90           C
ATOM   4330  CD  GLU A 578       4.068  20.756  17.126  1.00 41.41           C
ATOM   4331  OE1 GLU A 578       3.083  20.988  16.405  1.00 46.90           O
ATOM   4332  OE2 GLU A 578       3.999  20.676  18.374  1.00 53.53           O1-
ATOM   4333  H   GLU A 578       6.947  20.699  13.608  1.00 39.14           H
ATOM   4334  HA  GLU A 578       7.399  18.881  15.577  1.00 35.01           H
ATOM   4335  HB2 GLU A 578       4.850  19.732  14.690  1.00 41.14           H
ATOM   4336  HB3 GLU A 578       5.098  18.660  15.835  1.00 41.14           H
ATOM   4337  HG2 GLU A 578       6.058  20.374  17.156  1.00 53.88           H
ATOM   4338  HG3 GLU A 578       5.642  21.419  16.035  1.00 53.88           H
ATOM   4339  N   PHE A 579       7.390  16.991  14.074  1.00 31.78           N
ATOM   4340  CA  PHE A 579       7.360  15.837  13.199  1.00 25.95           C
ATOM   4341  C   PHE A 579       6.492  14.801  13.878  1.00 24.85           C
ATOM   4342  O   PHE A 579       6.917  14.133  14.826  1.00 31.24           O
ATOM   4343  CB  PHE A 579       8.757  15.362  12.934  1.00 21.67           C
ATOM   4344  CG  PHE A 579       9.622  16.407  12.297  1.00 27.06           C
ATOM   4345  CD1 PHE A 579      10.356  17.303  13.074  1.00 24.01           C
ATOM   4346  CD2 PHE A 579       9.669  16.532  10.916  1.00 29.89           C
ATOM   4347  CE1 PHE A 579      11.164  18.250  12.504  1.00 27.91           C
ATOM   4348  CE2 PHE A 579      10.456  17.489  10.315  1.00 26.23           C
ATOM   4349  CZ  PHE A 579      11.205  18.362  11.079  1.00 30.82           C
ATOM   4350  H   PHE A 579       7.873  16.878  14.777  1.00 38.14           H
ATOM   4351  HA  PHE A 579       6.950  16.079  12.354  1.00 31.14           H
ATOM   4352  HB2 PHE A 579       9.167  15.106  13.775  1.00 26.00           H
ATOM   4353  HB3 PHE A 579       8.722  14.599  12.337  1.00 26.00           H
ATOM   4354  HD1 PHE A 579      10.334  17.224  14.001  1.00 28.82           H
ATOM   4355  HD2 PHE A 579       9.176  15.948  10.387  1.00 35.87           H
ATOM   4356  HE1 PHE A 579      11.652  18.836  13.037  1.00 33.50           H
ATOM   4357  HE2 PHE A 579      10.482  17.548   9.387  1.00 31.47           H
ATOM   4358  HZ  PHE A 579      11.736  19.008  10.672  1.00 36.98           H
ATOM   4359  N   SER A 580       5.258  14.703  13.402  1.00 28.68           N
ATOM   4360  CA  SER A 580       4.266  13.823  13.986  1.00 22.39           C
ATOM   4361  C   SER A 580       4.517  12.355  13.667  1.00 28.71           C
ATOM   4362  O   SER A 580       3.944  11.482  14.329  1.00 28.97           O
ATOM   4363  CB  SER A 580       2.896  14.254  13.489  1.00 36.16           C
ATOM   4364  OG  SER A 580       3.014  14.833  12.195  1.00 35.30           O
ATOM   4365  H   SER A 580       4.968  15.148  12.725  1.00 34.41           H
ATOM   4366  HA  SER A 580       4.281  13.927  14.950  1.00 26.87           H
ATOM   4367  HB2 SER A 580       2.316  13.478  13.440  1.00 43.39           H
ATOM   4368  HB3 SER A 580       2.527  14.911  14.100  1.00 43.39           H
ATOM   4369  HG  SER A 580       3.337  14.274  11.658  1.00 42.36           H
ATOM   4370  N   ALA A 581       5.367  12.052  12.679  1.00 28.48           N
ATOM   4371  CA  ALA A 581       5.647  10.677  12.293  1.00 25.47           C
ATOM   4372  C   ALA A 581       7.155  10.580  12.179  1.00 24.23           C
ATOM   4373  O   ALA A 581       7.755  11.108  11.221  1.00 24.32           O
ATOM   4374  CB  ALA A 581       4.960  10.277  10.977  1.00 30.10           C
ATOM   4375  H   ALA A 581       5.795  12.636  12.216  1.00 34.18           H
ATOM   4376  HA  ALA A 581       5.350  10.075  12.993  1.00 30.56           H
ATOM   4377  HB1 ALA A 581       5.183   9.355  10.773  1.00 36.12           H
ATOM   4378  HB2 ALA A 581       4.000  10.370  11.081  1.00 36.12           H
ATOM   4379  HB3 ALA A 581       5.274  10.859  10.267  1.00 36.12           H
ATOM   4380  N   CYS A 582       7.747   9.843  13.112  1.00 24.59           N
ATOM   4381  CA  CYS A 582       9.180   9.859  13.260  1.00 23.51           C
ATOM   4382  C   CYS A 582       9.634   8.572  13.914  1.00 23.53           C
ATOM   4383  O   CYS A 582      10.411   8.618  14.873  1.00 26.99           O
ATOM   4384  CB  CYS A 582       9.637  11.054  14.086  1.00 22.98           C
ATOM   4385  SG  CYS A 582       9.062  11.027  15.839  1.00 24.91           S
ATOM   4386  H   CYS A 582       7.336   9.330  13.667  1.00 29.51           H
ATOM   4387  HA  CYS A 582       9.593   9.918  12.385  1.00 28.22           H
ATOM   4388  HB2 CYS A 582      10.607  11.074  14.094  1.00 27.58           H
ATOM   4389  HB3 CYS A 582       9.296  11.864  13.675  1.00 27.58           H
ATOM   4390  HG  CYS A 582       9.486  10.041  16.375  1.00 29.90           H
ATOM   4391  N   PRO A 583       9.238   7.423  13.372  1.00 23.35           N
ATOM   4392  CA  PRO A 583       9.636   6.142  13.953  1.00 22.00           C
ATOM   4393  C   PRO A 583      11.149   6.029  14.118  1.00 23.77           C
ATOM   4394  O   PRO A 583      11.924   6.367  13.215  1.00 22.33           O
ATOM   4395  CB  PRO A 583       9.095   5.114  12.933  1.00 26.76           C
ATOM   4396  CG  PRO A 583       9.093   5.840  11.651  1.00 21.85           C
ATOM   4397  CD  PRO A 583       8.671   7.250  12.014  1.00 28.98           C
ATOM   4398  HA  PRO A 583       9.204   6.007  14.811  1.00 26.40           H
ATOM   4399  HB2 PRO A 583       9.686   4.346  12.895  1.00 32.11           H
ATOM   4400  HB3 PRO A 583       8.196   4.847  13.181  1.00 32.11           H
ATOM   4401  HG2 PRO A 583       9.984   5.834  11.269  1.00 26.22           H
ATOM   4402  HG3 PRO A 583       8.454   5.433  11.045  1.00 26.22           H
ATOM   4403  HD2 PRO A 583       9.061   7.891  11.399  1.00 34.77           H
ATOM   4404  HD3 PRO A 583       7.704   7.320  12.038  1.00 34.77           H
ATOM   4405  N   PHE A 584      11.555   5.524  15.286  1.00 19.62           N
ATOM   4406  CA  PHE A 584      12.952   5.262  15.608  1.00 17.56           C
ATOM   4407  C   PHE A 584      13.100   3.899  16.268  1.00 23.15           C
ATOM   4408  O   PHE A 584      12.149   3.353  16.832  1.00 24.04           O
ATOM   4409  CB  PHE A 584      13.508   6.400  16.492  1.00 20.91           C
ATOM   4410  CG  PHE A 584      12.779   6.589  17.810  1.00 20.84           C
ATOM   4411  CD1 PHE A 584      13.139   5.878  18.934  1.00 23.55           C
ATOM   4412  CD2 PHE A 584      11.755   7.514  17.922  1.00 23.12           C
ATOM   4413  CE1 PHE A 584      12.485   6.116  20.182  1.00 24.38           C
ATOM   4414  CE2 PHE A 584      11.086   7.708  19.126  1.00 23.77           C
ATOM   4415  CZ  PHE A 584      11.475   7.017  20.267  1.00 20.60           C
ATOM   4416  H   PHE A 584      11.018   5.320  15.926  1.00 23.54           H
ATOM   4417  HA  PHE A 584      13.465   5.250  14.785  1.00 21.07           H
ATOM   4418  HB2 PHE A 584      14.437   6.209  16.695  1.00 25.10           H
ATOM   4419  HB3 PHE A 584      13.446   7.234  16.000  1.00 25.10           H
ATOM   4420  HD1 PHE A 584      13.844   5.273  18.891  1.00 28.26           H
ATOM   4421  HD2 PHE A 584      11.494   7.998  17.172  1.00 27.75           H
ATOM   4422  HE1 PHE A 584      12.732   5.626  20.933  1.00 29.25           H
ATOM   4423  HE2 PHE A 584      10.403   8.338  19.177  1.00 28.53           H
ATOM   4424  HZ  PHE A 584      11.027   7.147  21.072  1.00 24.71           H
ATOM   4425  N   SER A 585      14.324   3.347  16.188  1.00 20.11           N
ATOM   4426  CA  SER A 585      14.616   2.000  16.643  1.00 18.37           C
ATOM   4427  C   SER A 585      16.017   1.959  17.223  1.00 25.42           C
ATOM   4428  O   SER A 585      16.873   2.771  16.882  1.00 18.14           O
ATOM   4429  CB  SER A 585      14.485   0.923  15.511  1.00 21.16           C
ATOM   4430  OG  SER A 585      15.384   1.141  14.400  1.00 20.62           O
ATOM   4431  H   SER A 585      15.009   3.752  15.863  1.00 24.13           H
ATOM   4432  HA  SER A 585      13.993   1.766  17.350  1.00 22.05           H
ATOM   4433  HB2 SER A 585      14.675   0.052  15.893  1.00 25.39           H
ATOM   4434  HB3 SER A 585      13.575   0.938  15.176  1.00 25.39           H
ATOM   4435  HG  SER A 585      15.230   1.888  14.048  1.00 24.74           H
ATOM   4436  N   GLY A 586      16.216   1.013  18.152  1.00 25.47           N
ATOM   4437  CA  GLY A 586      17.513   0.711  18.719  1.00 26.33           C
ATOM   4438  C   GLY A 586      17.614  -0.788  18.875  1.00 24.60           C
ATOM   4439  O   GLY A 586      17.511  -1.560  17.921  1.00 23.73           O
ATOM   4440  H   GLY A 586      15.585   0.524  18.472  1.00 30.57           H
ATOM   4441  HA2 GLY A 586      18.219   1.021  18.131  1.00 31.60           H
ATOM   4442  HA3 GLY A 586      17.609   1.132  19.587  1.00 31.60           H
ATOM   4443  N   TRP A 587      17.785  -1.201  20.115  1.00 24.43           N
ATOM   4444  CA  TRP A 587      17.752  -2.600  20.481  1.00 26.61           C
ATOM   4445  C   TRP A 587      17.239  -2.683  21.910  1.00 27.35           C
ATOM   4446  O   TRP A 587      17.149  -1.676  22.619  1.00 22.38           O
ATOM   4447  CB  TRP A 587      19.113  -3.263  20.377  1.00 21.31           C
ATOM   4448  CG  TRP A 587      20.241  -2.579  21.079  1.00 28.56           C
ATOM   4449  CD1 TRP A 587      20.601  -2.683  22.410  1.00 25.61           C
ATOM   4450  CD2 TRP A 587      21.198  -1.721  20.473  1.00 26.41           C
ATOM   4451  NE1 TRP A 587      21.714  -1.941  22.637  1.00 30.70           N
ATOM   4452  CE2 TRP A 587      22.102  -1.330  21.473  1.00 30.87           C
ATOM   4453  CE3 TRP A 587      21.380  -1.251  19.175  1.00 26.13           C
ATOM   4454  CZ2 TRP A 587      23.173  -0.463  21.216  1.00 36.53           C
ATOM   4455  CZ3 TRP A 587      22.447  -0.400  18.908  1.00 31.67           C
ATOM   4456  CH2 TRP A 587      23.341  -0.028  19.912  1.00 32.97           C
ATOM   4457  H   TRP A 587      17.926  -0.675  20.781  1.00 29.31           H
ATOM   4458  HA  TRP A 587      17.133  -3.073  19.903  1.00 31.93           H
ATOM   4459  HB2 TRP A 587      19.044  -4.157  20.747  1.00 25.57           H
ATOM   4460  HB3 TRP A 587      19.351  -3.321  19.439  1.00 25.57           H
ATOM   4461  HD1 TRP A 587      20.154  -3.188  23.050  1.00 30.74           H
ATOM   4462  HE1 TRP A 587      22.101  -1.848  23.400  1.00 36.84           H
ATOM   4463  HE3 TRP A 587      20.797  -1.504  18.496  1.00 31.36           H
ATOM   4464  HZ2 TRP A 587      23.767  -0.218  21.888  1.00 43.84           H
ATOM   4465  HZ3 TRP A 587      22.571  -0.080  18.043  1.00 38.01           H
ATOM   4466  HH2 TRP A 587      24.037   0.556  19.712  1.00 39.57           H
ATOM   4467  N   TYR A 588      16.914  -3.900  22.297  1.00 24.64           N
ATOM   4468  CA  TYR A 588      16.216  -4.181  23.552  1.00 26.37           C
ATOM   4469  C   TYR A 588      17.175  -4.273  24.707  1.00 23.24           C
ATOM   4470  O   TYR A 588      18.298  -4.762  24.573  1.00 27.50           O
ATOM   4471  CB  TYR A 588      15.468  -5.501  23.456  1.00 21.85           C
ATOM   4472  CG  TYR A 588      14.036  -5.370  23.075  1.00 22.38           C
ATOM   4473  CD1 TYR A 588      13.559  -5.920  21.887  1.00 26.12           C
ATOM   4474  CD2 TYR A 588      13.142  -4.720  23.900  1.00 23.28           C
ATOM   4475  CE1 TYR A 588      12.228  -5.807  21.540  1.00 23.02           C
ATOM   4476  CE2 TYR A 588      11.807  -4.605  23.562  1.00 27.26           C
ATOM   4477  CZ  TYR A 588      11.361  -5.160  22.389  1.00 26.22           C
ATOM   4478  OH  TYR A 588      10.049  -5.027  22.057  1.00 29.03           O
ATOM   4479  H   TYR A 588      17.089  -4.607  21.840  1.00 29.56           H
ATOM   4480  HA  TYR A 588      15.576  -3.475  23.735  1.00 31.65           H
ATOM   4481  HB2 TYR A 588      15.901  -6.055  22.788  1.00 26.22           H
ATOM   4482  HB3 TYR A 588      15.504  -5.941  24.320  1.00 26.22           H
ATOM   4483  HD1 TYR A 588      14.146  -6.366  21.319  1.00 31.35           H
ATOM   4484  HD2 TYR A 588      13.444  -4.352  24.699  1.00 27.93           H
ATOM   4485  HE1 TYR A 588      11.918  -6.176  20.744  1.00 27.62           H
ATOM   4486  HE2 TYR A 588      11.216  -4.161  24.127  1.00 32.72           H
ATOM   4487  HH  TYR A 588       9.903  -5.383  21.311  1.00 34.84           H
ATOM   4488  N   MET A 589      16.689  -3.861  25.891  1.00 29.39           N
ATOM   4489  CA  MET A 589      17.266  -4.287  27.151  1.00 20.60           C
ATOM   4490  C   MET A 589      16.433  -5.481  27.587  1.00 21.51           C
ATOM   4491  O   MET A 589      15.211  -5.472  27.449  1.00 21.30           O
ATOM   4492  CB  MET A 589      17.261  -3.167  28.212  1.00 22.05           C
ATOM   4493  CG  MET A 589      17.972  -3.535  29.516  1.00 24.65           C
ATOM   4494  SD  MET A 589      18.206  -2.151  30.679  1.00 23.28           S
ATOM   4495  CE  MET A 589      16.502  -1.691  31.043  1.00 26.30           C
ATOM   4496  H   MET A 589      16.019  -3.329  25.978  1.00 35.27           H
ATOM   4497  HA  MET A 589      18.183  -4.569  27.007  1.00 24.72           H
ATOM   4498  HB2 MET A 589      17.706  -2.388  27.843  1.00 26.46           H
ATOM   4499  HB3 MET A 589      16.342  -2.948  28.429  1.00 26.46           H
ATOM   4500  HG2 MET A 589      17.451  -4.215  29.971  1.00 29.58           H
ATOM   4501  HG3 MET A 589      18.850  -3.889  29.301  1.00 29.58           H
ATOM   4502  HE1 MET A 589      16.503  -0.948  31.666  1.00 31.56           H
ATOM   4503  HE2 MET A 589      16.062  -1.432  30.219  1.00 31.56           H
ATOM   4504  HE3 MET A 589      16.048  -2.452  31.437  1.00 31.56           H
ATOM   4505  N   GLY A 590      17.108  -6.521  28.086  1.00 26.98           N
ATOM   4506  CA  GLY A 590      16.446  -7.813  28.297  1.00 25.97           C
ATOM   4507  C   GLY A 590      15.225  -7.730  29.181  1.00 27.48           C
ATOM   4508  O   GLY A 590      14.207  -8.369  28.905  1.00 27.60           O
ATOM   4509  H   GLY A 590      17.938  -6.505  28.309  1.00 32.38           H
ATOM   4510  HA2 GLY A 590      16.176  -8.177  27.440  1.00 31.16           H
ATOM   4511  HA3 GLY A 590      17.074  -8.430  28.705  1.00 31.16           H
ATOM   4512  N   THR A 591      15.298  -6.931  30.246  1.00 25.57           N
ATOM   4513  CA  THR A 591      14.176  -6.858  31.174  1.00 24.13           C
ATOM   4514  C   THR A 591      12.918  -6.349  30.518  1.00 20.79           C
ATOM   4515  O   THR A 591      11.818  -6.658  30.988  1.00 27.75           O
ATOM   4516  CB  THR A 591      14.490  -5.948  32.384  1.00 25.50           C
ATOM   4517  OG1 THR A 591      14.947  -4.680  31.906  1.00 26.63           O
ATOM   4518  CG2 THR A 591      15.530  -6.547  33.289  1.00 25.82           C
ATOM   4519  H   THR A 591      15.970  -6.434  30.448  1.00 30.69           H
ATOM   4520  HA  THR A 591      13.993  -7.748  31.513  1.00 28.96           H
ATOM   4521  HB  THR A 591      13.680  -5.818  32.902  1.00 30.60           H
ATOM   4522  HG1 THR A 591      14.354  -4.321  31.432  1.00 31.96           H
ATOM   4523 HG21 THR A 591      15.703  -5.952  34.035  1.00 30.98           H
ATOM   4524 HG22 THR A 591      15.219  -7.400  33.631  1.00 30.98           H
ATOM   4525 HG23 THR A 591      16.355  -6.686  32.799  1.00 30.98           H
ATOM   4526  N   GLU A 592      13.030  -5.520  29.480  1.00 21.75           N
ATOM   4527  CA  GLU A 592      11.832  -5.008  28.836  1.00 20.74           C
ATOM   4528  C   GLU A 592      10.896  -6.123  28.402  1.00 24.44           C
ATOM   4529  O   GLU A 592       9.664  -5.982  28.441  1.00 24.76           O
ATOM   4530  CB  GLU A 592      12.198  -4.191  27.602  1.00 27.36           C
ATOM   4531  CG  GLU A 592      12.903  -2.869  27.886  1.00 27.87           C
ATOM   4532  CD  GLU A 592      13.236  -2.104  26.584  1.00 23.52           C
ATOM   4533  OE1 GLU A 592      12.348  -1.386  26.086  1.00 24.70           O
ATOM   4534  OE2 GLU A 592      14.391  -2.216  26.092  1.00 21.53           O1-
ATOM   4535  H   GLU A 592      13.771  -5.248  29.139  1.00 26.09           H
ATOM   4536  HA  GLU A 592      11.356  -4.431  29.455  1.00 24.89           H
ATOM   4537  HB2 GLU A 592      12.788  -4.723  27.044  1.00 32.83           H
ATOM   4538  HB3 GLU A 592      11.384  -3.990  27.113  1.00 32.83           H
ATOM   4539  HG2 GLU A 592      12.324  -2.309  28.427  1.00 33.44           H
ATOM   4540  HG3 GLU A 592      13.733  -3.044  28.356  1.00 33.44           H
ATOM   4541  N   ILE A 593      11.458  -7.202  27.884  1.00 24.33           N
ATOM   4542  CA  ILE A 593      10.640  -8.293  27.383  1.00 26.47           C
ATOM   4543  C   ILE A 593      10.325  -9.264  28.504  1.00 22.93           C
ATOM   4544  O   ILE A 593       9.173  -9.646  28.706  1.00 28.93           O
ATOM   4545  CB  ILE A 593      11.370  -9.021  26.235  1.00 25.04           C
ATOM   4546  CG1 ILE A 593      11.797  -8.072  25.106  1.00 23.96           C
ATOM   4547  CG2 ILE A 593      10.477 -10.148  25.712  1.00 31.26           C
ATOM   4548  CD1 ILE A 593      12.800  -8.731  24.171  1.00 30.65           C
ATOM   4549  H   ILE A 593      12.306  -7.327  27.810  1.00 29.19           H
ATOM   4550  HA  ILE A 593       9.805  -7.940  27.039  1.00 31.77           H
ATOM   4551  HB  ILE A 593      12.172  -9.424  26.603  1.00 30.04           H
ATOM   4552 HG12 ILE A 593      11.017  -7.822  24.586  1.00 28.75           H
ATOM   4553 HG13 ILE A 593      12.212  -7.284  25.489  1.00 28.75           H
ATOM   4554 HG21 ILE A 593      10.937 -10.605  24.990  1.00 37.52           H
ATOM   4555 HG22 ILE A 593      10.296 -10.768  26.435  1.00 37.52           H
ATOM   4556 HG23 ILE A 593       9.647  -9.767  25.386  1.00 37.52           H
ATOM   4557 HD11 ILE A 593      13.043  -8.101  23.475  1.00 36.78           H
ATOM   4558 HD12 ILE A 593      13.587  -8.983  24.680  1.00 36.78           H
ATOM   4559 HD13 ILE A 593      12.394  -9.519  23.778  1.00 36.78           H
ATOM   4560  N   GLY A 594      11.373  -9.667  29.221  1.00 22.85           N
ATOM   4561  CA  GLY A 594      11.244 -10.743  30.186  1.00 30.59           C
ATOM   4562  C   GLY A 594      10.522 -10.339  31.458  1.00 31.59           C
ATOM   4563  O   GLY A 594       9.824 -11.163  32.063  1.00 30.33           O
ATOM   4564  H   GLY A 594      12.164  -9.333  29.163  1.00 27.42           H
ATOM   4565  HA2 GLY A 594      10.755 -11.477  29.781  1.00 36.71           H
ATOM   4566  HA3 GLY A 594      12.127 -11.063  30.427  1.00 36.71           H
ATOM   4567  N   VAL A 595      10.693  -9.088  31.900  1.00 28.05           N
ATOM   4568  CA  VAL A 595      10.035  -8.611  33.125  1.00 26.91           C
ATOM   4569  C   VAL A 595       8.700  -7.976  32.764  1.00 24.76           C
ATOM   4570  O   VAL A 595       7.650  -8.402  33.237  1.00 31.57           O
ATOM   4571  CB  VAL A 595      10.909  -7.594  33.900  1.00 27.96           C
ATOM   4572  CG1 VAL A 595      10.209  -7.168  35.149  1.00 26.65           C
ATOM   4573  CG2 VAL A 595      12.289  -8.145  34.235  1.00 22.70           C
ATOM   4574  H   VAL A 595      11.183  -8.498  31.511  1.00 33.67           H
ATOM   4575  HA  VAL A 595       9.862  -9.367  33.708  1.00 32.29           H
ATOM   4576  HB  VAL A 595      11.032  -6.807  33.347  1.00 33.55           H
ATOM   4577 HG11 VAL A 595      10.769  -6.532  35.622  1.00 31.98           H
ATOM   4578 HG12 VAL A 595       9.365  -6.754  34.911  1.00 31.98           H
ATOM   4579 HG13 VAL A 595      10.051  -7.948  35.704  1.00 31.98           H
ATOM   4580 HG21 VAL A 595      12.789  -7.468  34.718  1.00 27.24           H
ATOM   4581 HG22 VAL A 595      12.187  -8.937  34.786  1.00 27.24           H
ATOM   4582 HG23 VAL A 595      12.747  -8.371  33.411  1.00 27.24           H
ATOM   4583  N   ARG A 596       8.727  -6.952  31.916  1.00 23.16           N
ATOM   4584  CA  ARG A 596       7.511  -6.207  31.611  1.00 28.26           C
ATOM   4585  C   ARG A 596       6.593  -6.927  30.617  1.00 34.64           C
ATOM   4586  O   ARG A 596       5.411  -7.138  30.907  1.00 28.93           O
ATOM   4587  CB  ARG A 596       7.890  -4.813  31.092  1.00 28.54           C
ATOM   4588  CG  ARG A 596       8.741  -3.949  32.102  1.00 26.68           C
ATOM   4589  CD  ARG A 596       8.096  -3.800  33.508  1.00 30.16           C
ATOM   4590  NE  ARG A 596       6.732  -3.355  33.346  1.00 21.92           N
ATOM   4591  CZ  ARG A 596       6.379  -2.107  33.058  1.00 28.59           C
ATOM   4592  NH1 ARG A 596       7.292  -1.148  32.956  1.00 26.64           N
ATOM   4593  NH2 ARG A 596       5.104  -1.811  32.866  1.00 23.27           N1+
ATOM   4594  H   ARG A 596       9.429  -6.671  31.507  1.00 27.80           H
ATOM   4595  HA  ARG A 596       7.011  -6.086  32.433  1.00 33.91           H
ATOM   4596  HB2 ARG A 596       8.411  -4.915  30.280  1.00 34.25           H
ATOM   4597  HB3 ARG A 596       7.076  -4.322  30.898  1.00 34.25           H
ATOM   4598  HG2 ARG A 596       9.608  -4.368  32.218  1.00 32.01           H
ATOM   4599  HG3 ARG A 596       8.854  -3.059  31.733  1.00 32.01           H
ATOM   4600  HD2 ARG A 596       8.092  -4.658  33.961  1.00 36.19           H
ATOM   4601  HD3 ARG A 596       8.582  -3.139  34.025  1.00 36.19           H
ATOM   4602  HE  ARG A 596       6.106  -3.936  33.442  1.00 26.30           H
ATOM   4603 HH11 ARG A 596       8.125  -1.334  33.061  1.00 31.97           H
ATOM   4604 HH12 ARG A 596       7.051  -0.342  32.777  1.00 31.97           H
ATOM   4605 HH21 ARG A 596       4.504  -2.423  32.944  1.00 27.93           H
ATOM   4606 HH22 ARG A 596       4.870  -0.999  32.706  1.00 27.93           H
ATOM   4607  N   ASP A 597       7.094  -7.291  29.427  1.00 29.94           N
ATOM   4608  CA  ASP A 597       6.161  -7.709  28.365  1.00 28.51           C
ATOM   4609  C   ASP A 597       5.567  -9.072  28.691  1.00 28.61           C
ATOM   4610  O   ASP A 597       4.380  -9.313  28.458  1.00 32.85           O
ATOM   4611  CB  ASP A 597       6.876  -7.731  27.000  1.00 29.54           C
ATOM   4612  CG  ASP A 597       7.366  -6.344  26.579  1.00 31.66           C
ATOM   4613  OD1 ASP A 597       6.857  -5.350  27.179  1.00 27.52           O
ATOM   4614  OD2 ASP A 597       8.245  -6.251  25.664  1.00 28.20           O1-
ATOM   4615  H   ASP A 597       7.927  -7.306  29.215  1.00 35.93           H
ATOM   4616  HA  ASP A 597       5.434  -7.069  28.312  1.00 34.22           H
ATOM   4617  HB2 ASP A 597       7.646  -8.319  27.054  1.00 35.44           H
ATOM   4618  HB3 ASP A 597       6.259  -8.051  26.323  1.00 35.44           H
ATOM   4619  N   TYR A 598       6.380  -9.933  29.306  1.00 26.98           N
ATOM   4620  CA  TYR A 598       6.061 -11.301  29.672  1.00 31.99           C
ATOM   4621  C   TYR A 598       5.399 -11.427  31.044  1.00 41.95           C
ATOM   4622  O   TYR A 598       4.461 -12.214  31.185  1.00 40.63           O
ATOM   4623  CB  TYR A 598       7.346 -12.131  29.625  1.00 33.38           C
ATOM   4624  CG  TYR A 598       7.743 -12.606  28.208  1.00 30.94           C
ATOM   4625  CD1 TYR A 598       8.944 -13.226  28.010  1.00 32.03           C
ATOM   4626  CD2 TYR A 598       6.890 -12.462  27.115  1.00 32.50           C
ATOM   4627  CE1 TYR A 598       9.325 -13.698  26.752  1.00 35.13           C
ATOM   4628  CE2 TYR A 598       7.260 -12.949  25.837  1.00 35.24           C
ATOM   4629  CZ  TYR A 598       8.501 -13.546  25.685  1.00 34.64           C
ATOM   4630  OH  TYR A 598       8.961 -14.042  24.474  1.00 45.55           O
ATOM   4631  H   TYR A 598       7.181  -9.720  29.535  1.00 32.38           H
ATOM   4632  HA  TYR A 598       5.448 -11.665  29.015  1.00 38.39           H
ATOM   4633  HB2 TYR A 598       8.076 -11.595  29.972  1.00 40.06           H
ATOM   4634  HB3 TYR A 598       7.227 -12.920  30.177  1.00 40.06           H
ATOM   4635  HD1 TYR A 598       9.523 -13.336  28.730  1.00 38.43           H
ATOM   4636  HD2 TYR A 598       6.061 -12.057  27.230  1.00 39.00           H
ATOM   4637  HE1 TYR A 598      10.153 -14.107  26.643  1.00 42.15           H
ATOM   4638  HE2 TYR A 598       6.695 -12.839  25.106  1.00 42.28           H
ATOM   4639  HH  TYR A 598       8.390 -13.906  23.873  1.00 54.66           H
ATOM   4640  N   CYS A 599       5.818 -10.644  32.052  1.00 41.41           N
ATOM   4641  CA  CYS A 599       5.378 -10.917  33.424  1.00 36.95           C
ATOM   4642  C   CYS A 599       4.453  -9.872  34.022  1.00 37.63           C
ATOM   4643  O   CYS A 599       3.849 -10.152  35.067  1.00 38.80           O
ATOM   4644  CB  CYS A 599       6.578 -11.094  34.349  1.00 32.35           C
ATOM   4645  SG  CYS A 599       7.523 -12.552  33.957  1.00 33.82           S
ATOM   4646  H   CYS A 599       6.343  -9.968  31.969  1.00 49.69           H
ATOM   4647  HA  CYS A 599       4.893 -11.757  33.421  1.00 44.34           H
ATOM   4648  HB2 CYS A 599       7.161 -10.324  34.263  1.00 38.82           H
ATOM   4649  HB3 CYS A 599       6.264 -11.174  35.264  1.00 38.82           H
ATOM   4650  HG  CYS A 599       7.926 -12.465  32.830  1.00 40.59           H
ATOM   4651  N   ASP A 600       4.348  -8.681  33.421  1.00 38.37           N
ATOM   4652  CA  ASP A 600       3.275  -7.763  33.764  1.00 37.88           C
ATOM   4653  C   ASP A 600       1.942  -8.495  33.796  1.00 46.86           C
ATOM   4654  O   ASP A 600       1.613  -9.274  32.892  1.00 41.84           O
ATOM   4655  CB  ASP A 600       3.178  -6.623  32.757  1.00 38.94           C
ATOM   4656  CG  ASP A 600       4.002  -5.435  33.138  1.00 31.18           C
ATOM   4657  OD1 ASP A 600       4.835  -5.566  34.062  1.00 31.17           O
ATOM   4658  OD2 ASP A 600       3.768  -4.367  32.544  1.00 26.80           O1-
ATOM   4659  H   ASP A 600       4.885  -8.390  32.816  1.00 46.04           H
ATOM   4660  HA  ASP A 600       3.440  -7.385  34.642  1.00 45.46           H
ATOM   4661  HB2 ASP A 600       3.488  -6.938  31.894  1.00 46.73           H
ATOM   4662  HB3 ASP A 600       2.254  -6.337  32.693  1.00 46.73           H
ATOM   4663  N   ASN A 601       1.162  -8.214  34.835  1.00 45.26           N
ATOM   4664  CA  ASN A 601      -0.164  -8.803  34.932  1.00 43.99           C
ATOM   4665  C   ASN A 601      -1.020  -8.429  33.731  1.00 43.78           C
ATOM   4666  O   ASN A 601      -1.821  -9.240  33.259  1.00 43.43           O
ATOM   4667  CB  ASN A 601      -0.825  -8.360  36.234  1.00 46.08           C
ATOM   4668  CG  ASN A 601      -2.041  -9.162  36.551  1.00 54.40           C
ATOM   4669  OD1 ASN A 601      -1.962 -10.374  36.805  1.00 56.55           O
ATOM   4670  ND2 ASN A 601      -3.197  -8.505  36.517  1.00 60.10           N
ATOM   4671  H   ASN A 601       1.374  -7.694  35.486  1.00 54.31           H
ATOM   4672  HA  ASN A 601      -0.081  -9.769  34.952  1.00 52.79           H
ATOM   4673  HB2 ASN A 601      -0.194  -8.468  36.963  1.00 55.30           H
ATOM   4674  HB3 ASN A 601      -1.089  -7.430  36.156  1.00 55.30           H
ATOM   4675 HD21 ASN A 601      -3.931  -8.917  36.692  1.00 72.12           H
ATOM   4676 HD22 ASN A 601      -3.210  -7.668  36.321  1.00 72.12           H
ATOM   4677  N   SER A 602      -0.852  -7.217  33.211  1.00 41.44           N
ATOM   4678  CA  SER A 602      -1.629  -6.713  32.090  1.00 40.03           C
ATOM   4679  C   SER A 602      -1.036  -7.069  30.739  1.00 38.56           C
ATOM   4680  O   SER A 602      -1.508  -6.551  29.730  1.00 45.55           O
ATOM   4681  CB  SER A 602      -1.747  -5.196  32.155  1.00 36.94           C
ATOM   4682  OG  SER A 602      -2.522  -4.794  33.262  1.00 56.68           O
ATOM   4683  H   SER A 602      -0.274  -6.652  33.502  1.00 49.73           H
ATOM   4684  HA  SER A 602      -2.524  -7.086  32.133  1.00 48.03           H
ATOM   4685  HB2 SER A 602      -0.859  -4.815  32.237  1.00 44.33           H
ATOM   4686  HB3 SER A 602      -2.170  -4.878  31.342  1.00 44.33           H
ATOM   4687  HG  SER A 602      -2.578  -3.956  33.285  1.00 68.02           H
ATOM   4688  N   ARG A 603       0.021  -7.869  30.698  1.00 39.69           N
ATOM   4689  CA  ARG A 603       0.595  -8.275  29.421  1.00 42.46           C
ATOM   4690  C   ARG A 603       0.439  -9.786  29.283  1.00 38.97           C
ATOM   4691  O   ARG A 603      -0.640 -10.301  29.578  1.00 43.12           O
ATOM   4692  CB  ARG A 603       2.057  -7.815  29.307  1.00 35.20           C
ATOM   4693  CG  ARG A 603       2.239  -6.300  29.436  1.00 34.61           C
ATOM   4694  CD  ARG A 603       1.585  -5.513  28.332  1.00 39.93           C
ATOM   4695  NE  ARG A 603       2.192  -5.735  27.006  1.00 41.28           N
ATOM   4696  CZ  ARG A 603       3.391  -5.296  26.607  1.00 39.10           C
ATOM   4697  NH1 ARG A 603       4.184  -4.616  27.423  1.00 28.52           N
ATOM   4698  NH2 ARG A 603       3.831  -5.556  25.366  1.00 30.62           N1+
ATOM   4699  H   ARG A 603       0.423  -8.188  31.388  1.00 47.63           H
ATOM   4700  HA  ARG A 603       0.094  -7.857  28.703  1.00 50.96           H
ATOM   4701  HB2 ARG A 603       2.573  -8.237  30.011  1.00 42.24           H
ATOM   4702  HB3 ARG A 603       2.402  -8.082  28.441  1.00 42.24           H
ATOM   4703  HG2 ARG A 603       1.853  -6.009  30.276  1.00 41.53           H
ATOM   4704  HG3 ARG A 603       3.188  -6.097  29.422  1.00 41.53           H
ATOM   4705  HD2 ARG A 603       0.651  -5.769  28.277  1.00 47.92           H
ATOM   4706  HD3 ARG A 603       1.656  -4.568  28.536  1.00 47.92           H
ATOM   4707  HE  ARG A 603       1.733  -6.188  26.437  1.00 49.54           H
ATOM   4708 HH11 ARG A 603       3.925  -4.436  28.223  1.00 34.22           H
ATOM   4709 HH12 ARG A 603       4.954  -4.347  27.149  1.00 34.22           H
ATOM   4710 HH21 ARG A 603       3.337  -6.001  24.820  1.00 36.74           H
ATOM   4711 HH22 ARG A 603       4.606  -5.279  25.117  1.00 36.74           H
ATOM   4712  N   TYR A 604       1.475 -10.502  28.830  1.00 36.13           N
ATOM   4713  CA  TYR A 604       1.361 -11.941  28.601  1.00 40.13           C
ATOM   4714  C   TYR A 604       1.271 -12.707  29.911  1.00 47.04           C
ATOM   4715  O   TYR A 604       0.927 -13.909  29.916  1.00 35.40           O
ATOM   4716  CB  TYR A 604       2.554 -12.435  27.768  1.00 46.12           C
ATOM   4717  CG  TYR A 604       2.345 -12.171  26.285  1.00 41.43           C
ATOM   4718  CD1 TYR A 604       2.505 -10.895  25.758  1.00 44.02           C
ATOM   4719  CD2 TYR A 604       1.940 -13.188  25.423  1.00 46.37           C
ATOM   4720  CE1 TYR A 604       2.283 -10.630  24.405  1.00 40.18           C
ATOM   4721  CE2 TYR A 604       1.718 -12.939  24.072  1.00 48.38           C
ATOM   4722  CZ  TYR A 604       1.893 -11.652  23.570  1.00 46.18           C
ATOM   4723  OH  TYR A 604       1.676 -11.355  22.237  1.00 41.64           O
ATOM   4724  H   TYR A 604       2.251 -10.177  28.649  1.00 43.36           H
ATOM   4725  HA  TYR A 604       0.552 -12.116  28.096  1.00 48.15           H
ATOM   4726  HB2 TYR A 604       3.357 -11.969  28.050  1.00 55.35           H
ATOM   4727  HB3 TYR A 604       2.659 -13.391  27.895  1.00 55.35           H
ATOM   4728  HD1 TYR A 604       2.764 -10.201  26.320  1.00 52.82           H
ATOM   4729  HD2 TYR A 604       1.818 -14.048  25.756  1.00 55.65           H
ATOM   4730  HE1 TYR A 604       2.400  -9.770  24.071  1.00 48.21           H
ATOM   4731  HE2 TYR A 604       1.452 -13.628  23.507  1.00 58.06           H
ATOM   4732  HH  TYR A 604       1.443 -12.047  21.823  1.00 49.96           H
ATOM   4733  N   ASN A 605       1.611 -12.035  31.006  1.00 44.97           N
ATOM   4734  CA  ASN A 605       1.282 -12.473  32.357  1.00 39.32           C
ATOM   4735  C   ASN A 605       1.532 -13.954  32.528  1.00 38.73           C
ATOM   4736  O   ASN A 605       0.628 -14.720  32.860  1.00 44.45           O
ATOM   4737  CB  ASN A 605      -0.166 -12.142  32.702  1.00 41.42           C
ATOM   4738  CG  ASN A 605      -0.536 -12.598  34.130  1.00 48.48           C
ATOM   4739  OD1 ASN A 605       0.302 -12.577  35.042  1.00 44.08           O
ATOM   4740  ND2 ASN A 605      -1.760 -13.044  34.304  1.00 42.56           N
ATOM   4741  H   ASN A 605       2.048 -11.295  30.990  1.00 53.96           H
ATOM   4742  HA  ASN A 605       1.852 -12.002  32.985  1.00 47.18           H
ATOM   4743  HB2 ASN A 605      -0.295 -11.182  32.648  1.00 49.70           H
ATOM   4744  HB3 ASN A 605      -0.754 -12.594  32.078  1.00 49.70           H
ATOM   4745 HD21 ASN A 605      -2.014 -13.310  35.082  1.00 51.08           H
ATOM   4746 HD22 ASN A 605      -2.307 -13.070  33.641  1.00 51.08           H
ATOM   4747  N   ILE A 606       2.797 -14.348  32.348  1.00 37.44           N
ATOM   4748  CA  ILE A 606       3.136 -15.764  32.275  1.00 37.67           C
ATOM   4749  C   ILE A 606       3.710 -16.328  33.554  1.00 40.32           C
ATOM   4750  O   ILE A 606       4.073 -17.510  33.564  1.00 35.66           O
ATOM   4751  CB  ILE A 606       4.132 -16.039  31.139  1.00 43.09           C
ATOM   4752  CG1 ILE A 606       5.513 -15.460  31.478  1.00 40.46           C
ATOM   4753  CG2 ILE A 606       3.588 -15.490  29.859  1.00 36.14           C
ATOM   4754  CD1 ILE A 606       6.622 -15.857  30.506  1.00 37.34           C
ATOM   4755  H   ILE A 606       3.469 -13.817  32.268  1.00 44.93           H
ATOM   4756  HA  ILE A 606       2.326 -16.261  32.078  1.00 45.21           H
ATOM   4757  HB  ILE A 606       4.222 -17.000  31.042  1.00 51.71           H
ATOM   4758 HG12 ILE A 606       5.452 -14.492  31.475  1.00 48.55           H
ATOM   4759 HG13 ILE A 606       5.771 -15.768  32.361  1.00 48.55           H
ATOM   4760 HG21 ILE A 606       4.222 -15.666  29.146  1.00 43.37           H
ATOM   4761 HG22 ILE A 606       2.742 -15.921  29.665  1.00 43.37           H
ATOM   4762 HG23 ILE A 606       3.458 -14.533  29.957  1.00 43.37           H
ATOM   4763 HD11 ILE A 606       7.454 -15.450  30.794  1.00 44.81           H
ATOM   4764 HD12 ILE A 606       6.710 -16.823  30.505  1.00 44.81           H
ATOM   4765 HD13 ILE A 606       6.390 -15.545  29.618  1.00 44.81           H
ATOM   4766  N   LEU A 607       3.854 -15.530  34.624  1.00 35.44           N
ATOM   4767  CA  LEU A 607       4.593 -16.001  35.799  1.00 39.59           C
ATOM   4768  C   LEU A 607       4.038 -17.319  36.329  1.00 37.52           C
ATOM   4769  O   LEU A 607       4.801 -18.250  36.610  1.00 32.92           O
ATOM   4770  CB  LEU A 607       4.573 -14.950  36.922  1.00 36.14           C
ATOM   4771  CG  LEU A 607       5.689 -13.929  37.020  1.00 39.64           C
ATOM   4772  CD1 LEU A 607       5.432 -12.970  38.198  1.00 41.68           C
ATOM   4773  CD2 LEU A 607       7.030 -14.612  37.137  1.00 30.49           C
ATOM   4774  H   LEU A 607       3.541 -14.731  34.691  1.00 42.53           H
ATOM   4775  HA  LEU A 607       5.519 -16.149  35.547  1.00 47.51           H
ATOM   4776  HB2 LEU A 607       3.748 -14.448  36.836  1.00 43.37           H
ATOM   4777  HB3 LEU A 607       4.561 -15.427  37.766  1.00 43.37           H
ATOM   4778  HG  LEU A 607       5.698 -13.400  36.207  1.00 47.56           H
ATOM   4779 HD11 LEU A 607       6.156 -12.326  38.243  1.00 50.02           H
ATOM   4780 HD12 LEU A 607       4.590 -12.512  38.053  1.00 50.02           H
ATOM   4781 HD13 LEU A 607       5.393 -13.484  39.020  1.00 50.02           H
ATOM   4782 HD21 LEU A 607       7.724 -13.937  37.198  1.00 36.59           H
ATOM   4783 HD22 LEU A 607       7.035 -15.165  37.934  1.00 36.59           H
ATOM   4784 HD23 LEU A 607       7.173 -15.163  36.351  1.00 36.59           H
ATOM   4785  N   GLU A 608       2.715 -17.413  36.499  1.00 39.34           N
ATOM   4786  CA  GLU A 608       2.148 -18.623  37.110  1.00 46.10           C
ATOM   4787  C   GLU A 608       2.501 -19.875  36.300  1.00 48.78           C
ATOM   4788  O   GLU A 608       2.989 -20.871  36.853  1.00 47.67           O
ATOM   4789  CB  GLU A 608       0.629 -18.495  37.262  1.00 53.46           C
ATOM   4790  CG  GLU A 608       0.136 -17.850  38.568  1.00 66.13           C
ATOM   4791  CD  GLU A 608      -1.404 -17.876  38.682  1.00 67.73           C
ATOM   4792  OE1 GLU A 608      -2.049 -16.881  38.266  1.00 70.59           O
ATOM   4793  OE2 GLU A 608      -1.963 -18.901  39.158  1.00 68.55           O1-
ATOM   4794  H   GLU A 608       2.141 -16.812  36.278  1.00 47.20           H
ATOM   4795  HA  GLU A 608       2.526 -18.729  37.997  1.00 55.33           H
ATOM   4796  HB2 GLU A 608       0.293 -17.957  36.528  1.00 64.15           H
ATOM   4797  HB3 GLU A 608       0.241 -19.383  37.214  1.00 64.15           H
ATOM   4798  HG2 GLU A 608       0.504 -18.336  39.322  1.00 79.35           H
ATOM   4799  HG3 GLU A 608       0.425 -16.924  38.594  1.00 79.35           H
ATOM   4800  N   GLU A 609       2.286 -19.836  34.978  1.00 53.60           N
ATOM   4801  CA  GLU A 609       2.664 -20.972  34.130  1.00 52.54           C
ATOM   4802  C   GLU A 609       4.119 -21.376  34.353  1.00 53.14           C
ATOM   4803  O   GLU A 609       4.424 -22.548  34.619  1.00 50.86           O
ATOM   4804  CB  GLU A 609       2.433 -20.631  32.664  1.00 49.95           C
ATOM   4805  CG  GLU A 609       1.025 -20.142  32.340  1.00 58.99           C
ATOM   4806  CD  GLU A 609       0.943 -19.469  30.953  1.00 68.21           C
ATOM   4807  OE1 GLU A 609       1.075 -18.214  30.842  1.00 56.08           O
ATOM   4808  OE2 GLU A 609       0.766 -20.227  29.962  1.00 67.73           O1-
ATOM   4809  H   GLU A 609       1.931 -19.177  34.555  1.00 64.32           H
ATOM   4810  HA  GLU A 609       2.104 -21.732  34.353  1.00 63.05           H
ATOM   4811  HB2 GLU A 609       3.054 -19.930  32.408  1.00 59.94           H
ATOM   4812  HB3 GLU A 609       2.599 -21.424  32.132  1.00 59.94           H
ATOM   4813  HG2 GLU A 609       0.418 -20.899  32.344  1.00 70.79           H
ATOM   4814  HG3 GLU A 609       0.753 -19.493  33.007  1.00 70.79           H
ATOM   4815  N   VAL A 610       5.040 -20.415  34.260  1.00 47.02           N
ATOM   4816  CA  VAL A 610       6.451 -20.744  34.446  1.00 46.65           C
ATOM   4817  C   VAL A 610       6.675 -21.313  35.833  1.00 52.26           C
ATOM   4818  O   VAL A 610       7.447 -22.268  36.013  1.00 47.13           O
ATOM   4819  CB  VAL A 610       7.344 -19.515  34.211  1.00 44.54           C
ATOM   4820  CG1 VAL A 610       8.818 -19.903  34.373  1.00 35.52           C
ATOM   4821  CG2 VAL A 610       7.067 -18.908  32.838  1.00 46.80           C
ATOM   4822  H   VAL A 610       4.879 -19.586  34.094  1.00 56.42           H
ATOM   4823  HA  VAL A 610       6.703 -21.423  33.800  1.00 55.98           H
ATOM   4824  HB  VAL A 610       7.137 -18.844  34.881  1.00 53.44           H
ATOM   4825 HG11 VAL A 610       9.369 -19.119  34.222  1.00 42.63           H
ATOM   4826 HG12 VAL A 610       8.959 -20.239  35.272  1.00 42.63           H
ATOM   4827 HG13 VAL A 610       9.036 -20.591  33.724  1.00 42.63           H
ATOM   4828 HG21 VAL A 610       7.640 -18.136  32.713  1.00 56.16           H
ATOM   4829 HG22 VAL A 610       7.252 -19.572  32.156  1.00 56.16           H
ATOM   4830 HG23 VAL A 610       6.136 -18.639  32.793  1.00 56.16           H
ATOM   4831  N   ALA A 611       6.049 -20.703  36.845  1.00 48.82           N
ATOM   4832  CA  ALA A 611       6.275 -21.158  38.212  1.00 56.97           C
ATOM   4833  C   ALA A 611       5.880 -22.621  38.348  1.00 49.27           C
ATOM   4834  O   ALA A 611       6.656 -23.429  38.861  1.00 47.92           O
ATOM   4835  CB  ALA A 611       5.507 -20.286  39.207  1.00 48.76           C
ATOM   4836  H   ALA A 611       5.504 -20.042  36.767  1.00 58.58           H
ATOM   4837  HA  ALA A 611       7.220 -21.083  38.417  1.00 68.37           H
ATOM   4838  HB1 ALA A 611       5.675 -20.611  40.105  1.00 58.52           H
ATOM   4839  HB2 ALA A 611       5.812 -19.369  39.123  1.00 58.52           H
ATOM   4840  HB3 ALA A 611       4.560 -20.340  39.007  1.00 58.52           H
ATOM   4841  N   LYS A 612       4.693 -22.980  37.840  1.00 52.30           N
ATOM   4842  CA  LYS A 612       4.241 -24.372  37.846  1.00 52.45           C
ATOM   4843  C   LYS A 612       5.315 -25.299  37.287  1.00 57.12           C
ATOM   4844  O   LYS A 612       5.819 -26.181  37.997  1.00 57.68           O
ATOM   4845  CB  LYS A 612       2.940 -24.519  37.053  1.00 54.91           C
ATOM   4846  CG  LYS A 612       1.692 -23.894  37.735  1.00 56.89           C
ATOM   4847  CD  LYS A 612       0.452 -24.034  36.826  1.00 63.45           C
ATOM   4848  CE  LYS A 612      -0.851 -23.461  37.414  1.00 62.42           C
ATOM   4849  NZ  LYS A 612      -1.947 -23.581  36.374  1.00 64.23           N1+
ATOM   4850  H   LYS A 612       4.132 -22.432  37.485  1.00 62.76           H
ATOM   4851  HA  LYS A 612       4.064 -24.640  38.761  1.00 62.95           H
ATOM   4852  HB2 LYS A 612       3.052 -24.086  36.192  1.00 65.89           H
ATOM   4853  HB3 LYS A 612       2.762 -25.463  36.923  1.00 65.89           H
ATOM   4854  HG2 LYS A 612       1.514 -24.356  38.569  1.00 68.27           H
[truncated: 784,222 more chars]
