# Supplementary material for: High-throughput quantum-mechanics/molecular-mechanics (ONIOM) macromolecular crystallographic refinement with PHENIX/DivCon: the impact of mixed Hamiltonian methods on ligand and protein structure
Source: Acta Crystallogr D Struct Biol. 2018 Oct 29;74(Pt 11):1063–77. doi: 10.1107/S2059798318012913 (PMC6213575; doi:10.1107/S2059798318012913)
Supplement: Supplementary file 4 [file d-74-01063-sup4.gz › results_PHENIX/1MZC-H_refine_001.pdb]

REMARK Date 2017-01-10 Time 17:53:20 EST -0500 (1484088800.49 s)
REMARK PHENIX refinement
REMARK 
REMARK ****************** INPUT FILES AND LABELS ******************************
REMARK Reflections:
REMARK   file name      : 1MZC.sf
REMARK   labels         : ['r1mzcsf,wavelength_id=1,_refln.F_meas_au,_refln.F_meas_sigma_au']
REMARK R-free flags:
REMARK   file name      : 1MZC.sf
REMARK   label          : r1mzcsf,wavelength_id=1,_refln.status
REMARK   test_flag_value: 0
REMARK Model file name(s): 
REMARK   /scratch/oleg/2711069.gondor.quantumbioinc.com/1MZC-H.pdb
REMARK 
REMARK ******************** REFINEMENT SUMMARY: QUICK FACTS *******************
REMARK Start: r_work = 0.1688 r_free = 0.1929 bonds = 0.011 angles = 1.352
REMARK Final: r_work = 0.1417 r_free = 0.1775 bonds = 0.012 angles = 1.097
REMARK ************************************************************************
REMARK 
REMARK ****************** REFINEMENT STATISTICS STEP BY STEP ******************
REMARK leading digit, like 1_, means number of macro-cycle                     
REMARK 0    : statistics at the very beginning when nothing is done yet        
REMARK 1_bss: bulk solvent correction and/or (anisotropic) scaling             
REMARK 1_xyz: refinement of coordinates                                        
REMARK 1_adp: refinement of ADPs (Atomic Displacement Parameters)              
REMARK 1_occ: refinement of occupancies                                        
REMARK ------------------------------------------------------------------------
REMARK  stage       r-work r-free bonds angles b_min b_max b_ave n_water shift
REMARK       0    : 0.2388 0.2550 0.011  1.35   4.8  59.5  21.9 2109      0.000
REMARK       1_bss: 0.1688 0.1929 0.011  1.35   4.8  59.5  21.9 2109      0.000
REMARK 1_settarget: 0.1688 0.1929 0.011  1.35   4.8  59.5  21.9 2109      0.000
REMARK       1_nqh: 0.1689 0.1930 0.011  1.35   4.8  59.5  21.9 2109      0.002
REMARK    1_weight: 0.1689 0.1930 0.011  1.35   4.8  59.5  21.9 2109      0.002
REMARK    1_checkH: 0.1692 0.1933 0.011  1.35   4.8  59.5  21.9 2109      0.399
REMARK    1_xyzrec: 0.1589 0.1921 0.013  1.05   4.8  59.5  21.9 2109      0.475
REMARK    1_checkH: 0.1590 0.1919 0.013  1.05   4.8  59.5  21.9 2109      0.475
REMARK   1_regHxyz: 0.1594 0.1919 0.013  1.05   4.8  59.5  21.9 2109      0.483
REMARK       1_adp: 0.1504 0.1875 0.013  1.05   5.4  63.9  22.1 2109      0.483
REMARK   1_regHadp: 0.1499 0.1876 0.013  1.05   5.4  63.9  22.1 2109      0.483
REMARK       2_bss: 0.1499 0.1877 0.013  1.05   5.6  64.0  22.2 2109      0.483
REMARK 2_settarget: 0.1499 0.1877 0.013  1.05   5.6  64.0  22.2 2109      0.483
REMARK 2_updatecdl: 0.1499 0.1877 0.013  1.06   5.6  64.0  22.2 2109      0.483
REMARK       2_nqh: 0.1499 0.1877 0.013  1.06   5.6  64.0  22.2 2109      0.483
REMARK    2_weight: 0.1499 0.1877 0.013  1.06   5.6  64.0  22.2 2109      0.483
REMARK    2_checkH: 0.1499 0.1878 0.013  1.06   5.6  64.0  22.2 2109      0.483
REMARK    2_xyzrec: 0.1473 0.1828 0.012  1.05   5.6  64.0  22.2 2109      0.488
REMARK    2_checkH: 0.1474 0.1828 0.012  1.05   5.6  64.0  22.2 2109      0.489
REMARK   2_regHxyz: 0.1476 0.1827 0.012  1.05   5.6  64.0  22.2 2109      0.491
REMARK       2_adp: 0.1437 0.1783 0.012  1.05   6.2  76.9  22.9 2109      0.491
REMARK   2_regHadp: 0.1439 0.1783 0.012  1.05   6.2  76.9  22.9 2109      0.491
REMARK       3_bss: 0.1437 0.1783 0.012  1.05   6.2  77.0  23.0 2109      0.491
REMARK 3_settarget: 0.1437 0.1783 0.012  1.05   6.2  77.0  23.0 2109      0.491
REMARK 3_updatecdl: 0.1437 0.1783 0.012  1.06   6.2  77.0  23.0 2109      0.491
REMARK       3_nqh: 0.1439 0.1783 0.012  1.06   6.2  77.0  23.0 2109      0.493
REMARK    3_weight: 0.1439 0.1783 0.012  1.06   6.2  77.0  23.0 2109      0.493
REMARK    3_checkH: 0.1439 0.1783 0.012  1.06   6.2  77.0  23.0 2109      0.493
REMARK    3_xyzrec: 0.1415 0.1778 0.012  1.10   6.2  77.0  23.0 2109      0.503
REMARK    3_checkH: 0.1416 0.1778 0.012  1.10   6.2  77.0  23.0 2109      0.504
REMARK   3_regHxyz: 0.1419 0.1777 0.012  1.10   6.2  77.0  23.0 2109      0.505
REMARK       3_adp: 0.1417 0.1776 0.012  1.10   6.1  77.6  23.0 2109      0.505
REMARK   3_regHadp: 0.1417 0.1776 0.012  1.10   6.1  77.6  23.0 2109      0.505
REMARK         end: 0.1417 0.1775 0.012  1.10   6.2  77.6  23.0 2109      0.505
REMARK ------------------------------------------------------------------------
REMARK MODEL CONTENT.
REMARK  ELEMENT        ATOM RECORD COUNT   OCCUPANCY SUM
REMARK        C                     3813         3813.00
REMARK        H                     7220         7220.00
REMARK        O                     1708         1708.00
REMARK        N                     1019         1019.00
REMARK        P                        2            2.00
REMARK        S                       27           27.00
REMARK     Zn2+                        1            1.00
REMARK      O1-                       93           93.00
REMARK    TOTAL                    13883        13883.00
REMARK -----------------------------------------------------------------------
REMARK r_free_flags.md5.hexdigest db8927e5190d5e1575778f9dcdf79b8c
REMARK 
REMARK IF THIS FILE IS FOR PDB DEPOSITION: REMOVE ALL FROM THIS LINE UP.
REMARK   3
REMARK   3 REFINEMENT.
REMARK   3   PROGRAM     : PHENIX (1.11.1_2575: ???)
REMARK   3   AUTHORS     : Adams,Afonine,Bunkoczi,Burnley,Chen,Dar,Davis,
REMARK   3               : Draizen,Echols,Gildea,Gros,Grosse-Kunstleve,Headd,
REMARK   3               : Hintze,Hung,Ioerger,Liebschner,McCoy,McKee,Moriarty,
REMARK   3               : Oeffner,Poon,Read,Richardson,Richardson,Sacchettini,
REMARK   3               : Sauter,Sobolev,Storoni,Terwilliger,Williams,Zwart
REMARK   3
REMARK   3  REFINEMENT TARGET : ML
REMARK   3  
REMARK   3  DATA USED IN REFINEMENT.
REMARK   3   RESOLUTION RANGE HIGH (ANGSTROMS) : 2.002   
REMARK   3   RESOLUTION RANGE LOW  (ANGSTROMS) : 36.697  
REMARK   3   MIN(FOBS/SIGMA_FOBS)              : 1.36  
REMARK   3   COMPLETENESS FOR RANGE        (%) : 94.87 
REMARK   3   NUMBER OF REFLECTIONS             : 75198     
REMARK   3   NUMBER OF REFLECTIONS (NON-ANOMALOUS) : 75198     
REMARK   3  
REMARK   3  FIT TO DATA USED IN REFINEMENT.
REMARK   3   R VALUE     (WORKING + TEST SET) : 0.1435
REMARK   3   R VALUE            (WORKING SET) : 0.1417
REMARK   3   FREE R VALUE                     : 0.1775
REMARK   3   FREE R VALUE TEST SET SIZE   (%) : 5.03  
REMARK   3   FREE R VALUE TEST SET COUNT      : 3785      
REMARK   3  
REMARK   3  FIT TO DATA USED IN REFINEMENT (IN BINS).
REMARK   3   BIN  RESOLUTION RANGE  COMPL.    NWORK NFREE   RWORK  RFREE  CCWORK CCFREE
REMARK   3     1 36.7027 -  5.9964    0.92     2662   161  0.1581 0.1623   0.947  0.954
REMARK   3     2  5.9964 -  4.7628    0.97     2725   156  0.1314 0.1612   0.956  0.927
REMARK   3     3  4.7628 -  4.1617    0.98     2776   148  0.1120 0.1256   0.967  0.949
REMARK   3     4  4.1617 -  3.7816    0.99     2773   141  0.1210 0.1592   0.957  0.922
REMARK   3     5  3.7816 -  3.5108    0.99     2795   132  0.1297 0.1644   0.951  0.942
REMARK   3     6  3.5108 -  3.3039    0.99     2768   155  0.1418 0.1813   0.947  0.927
REMARK   3     7  3.3039 -  3.1386    0.99     2812   113  0.1452 0.1715   0.942  0.901
REMARK   3     8  3.1386 -  3.0020    0.99     2731   166  0.1476 0.1747   0.939  0.905
REMARK   3     9  3.0020 -  2.8865    0.99     2754   143  0.1481 0.1902   0.942  0.915
REMARK   3    10  2.8865 -  2.7869    0.98     2711   124  0.1513 0.2151   0.938  0.883
REMARK   3    11  2.7869 -  2.6998    0.98     2734   144  0.1431 0.1982   0.944  0.893
REMARK   3    12  2.6998 -  2.6227    0.98     2731   147  0.1425 0.1703   0.944  0.914
REMARK   3    13  2.6227 -  2.5536    0.97     2686   138  0.1371 0.1879   0.947  0.902
REMARK   3    14  2.5536 -  2.4913    0.96     2693   145  0.1306 0.1874   0.952  0.908
REMARK   3    15  2.4913 -  2.4347    0.96     2694   137  0.1322 0.1764   0.950  0.894
REMARK   3    16  2.4347 -  2.3829    0.96     2655   144  0.1334 0.1710   0.949  0.916
REMARK   3    17  2.3829 -  2.3353    0.95     2631   159  0.1395 0.1719   0.943  0.899
REMARK   3    18  2.3353 -  2.2912    0.95     2624   134  0.1351 0.1876   0.945  0.882
REMARK   3    19  2.2912 -  2.2503    0.95     2628   141  0.1355 0.1795   0.948  0.890
REMARK   3    20  2.2503 -  2.2121    0.94     2616   141  0.1407 0.1927   0.944  0.912
REMARK   3    21  2.2121 -  2.1765    0.94     2567   146  0.1446 0.1765   0.938  0.892
REMARK   3    22  2.1765 -  2.1430    0.93     2597   125  0.1458 0.1817   0.933  0.892
REMARK   3    23  2.1430 -  2.1115    0.92     2557   127  0.1594 0.1957   0.921  0.896
REMARK   3    24  2.1115 -  2.0817    0.90     2471   121  0.1808 0.2232   0.894  0.875
REMARK   3    25  2.0817 -  2.0536    0.88     2444   139  0.1984 0.2774   0.880  0.790
REMARK   3    26  2.0536 -  2.0269    0.85     2345   129  0.2130 0.2640   0.860  0.806
REMARK   3    27  2.0269 -  2.0016    0.81     2233   129  0.2282 0.2620   0.841  0.715
REMARK   3  
REMARK   3  BULK SOLVENT MODELLING.
REMARK   3   METHOD USED        : FLAT BULK SOLVENT MODEL
REMARK   3   SOLVENT RADIUS     : 1.11    
REMARK   3   SHRINKAGE RADIUS   : 0.90    
REMARK   3   GRID STEP FACTOR   : 4.00    
REMARK   3  
REMARK   3  ERROR ESTIMATES.
REMARK   3   COORDINATE ERROR (MAXIMUM-LIKELIHOOD BASED)     : 0.17    
REMARK   3   PHASE ERROR (DEGREES, MAXIMUM-LIKELIHOOD BASED) : 16.41   
REMARK   3  
REMARK   3  STRUCTURE FACTORS CALCULATION ALGORITHM : FFT
REMARK   3  
REMARK   3  RESTRAINTS LIBRARY
REMARK   3    GEOSTD + MON.LIB. + CDL v1.2
REMARK   3  
REMARK   3  DEVIATIONS FROM IDEAL VALUES.
REMARK   3                 RMSD     MAX  COUNT
REMARK   3   BOND      :  0.012   0.117   6118
REMARK   3   ANGLE     :  1.097  20.761   8319
REMARK   3   CHIRALITY :  0.058   0.546    880
REMARK   3   PLANARITY :  0.007   0.053   1071
REMARK   3   DIHEDRAL  : 14.827 179.861   3600
REMARK   3   MIN NONBONDED DISTANCE : 1.937 
REMARK   3  
REMARK   3  MOLPROBITY STATISTICS.
REMARK   3   ALL-ATOM CLASHSCORE : 2.89
REMARK   3   RAMACHANDRAN PLOT:
REMARK   3     OUTLIERS : 0.14  %
REMARK   3     ALLOWED  : 2.79  %
REMARK   3     FAVORED  : 97.07 %
REMARK   3   ROTAMER OUTLIERS : 1.89 %
REMARK   3   CBETA DEVIATIONS : 0
REMARK   3   PEPTIDE PLANE:
REMARK   3     CIS-PROLINE     : 0
REMARK   3     CIS-GENERAL     : 0
REMARK   3     TWISTED PROLINE : 0
REMARK   3     TWISTED GENERAL : 0
REMARK   3  
REMARK   3  ATOMIC DISPLACEMENT PARAMETERS.
REMARK   3   WILSON B : 19.42
REMARK   3   RMS(B_ISO_OR_EQUIVALENT_BONDED) : 4.46
REMARK   3   ATOMS          NUMBER OF ATOMS
REMARK   3                    ISO.  ANISO. 
REMARK   3    ALL         :  13883       0
REMARK   3    ALL (NO H)  :   6663       0
REMARK   3    SOLVENT     :    703       0
REMARK   3    NON-SOLVENT :   5960       0
REMARK   3    HYDROGENS   :   7220       0
REMARK   3
HELIX    1   1 TYR A   66  ASP A   68  5               Generated by MOE    3
HELIX    2   2 ALA A   70  TRP A   72  5               Generated by MOE    3
HELIX    3   3 ASP A   94  ARG A  109  1               Generated by MOE   16
HELIX    4   4 GLU A  114  LEU A  126  1               Generated by MOE   13
HELIX    5   5 TYR A  131  SER A  143  1               Generated by MOE   13
HELIX    6   6 LEU A  148  GLU A  161  1               Generated by MOE   14
HELIX    7   7 TYR A  166  LEU A  179  1               Generated by MOE   14
HELIX    8   8 GLU A  185  GLN A  195  1               Generated by MOE   11
HELIX    9   9 TYR A  200  PHE A  213  1               Generated by MOE   14
HELIX   10  10 GLU A  219  GLU A  229  1               Generated by MOE   11
HELIX   11  11 ASN A  234  ASN A  246  1               Generated by MOE   13
HELIX   12  12 ARG A  253  LEU A  269  1               Generated by MOE   17
HELIX   13  13 GLU A  274  LEU A  284  1               Generated by MOE   11
HELIX   14  14 LEU A  289  LYS A  291  5               Generated by MOE    3
HELIX   15  15 PRO A  293  LEU A  302  1               Generated by MOE   10
HELIX   16  16 PRO A  309  GLU A  324  1               Generated by MOE   16
HELIX   17  17 LYS A  330  LYS A  346  1               Generated by MOE   17
HELIX   18  18 THR A  350  ARG A  352  5               Generated by MOE    3
HELIX   19  19 LYS A  353  LYS A  366  1               Generated by MOE   14
HELIX   20  20 TYR B  524  LEU B  526  5               Generated by MOE    3
HELIX   21  21 PRO B  528  GLU B  533  5               Generated by MOE    6
HELIX   22  22 VAL B  543  SER B  560  1               Generated by MOE   18
HELIX   23  23 ARG B  575  GLY B  585  1               Generated by MOE   11
HELIX   24  24 ASP B  591  LEU B  596  5               Generated by MOE    6
HELIX   25  25 ARG B  600  LEU B  613  1               Generated by MOE   14
HELIX   26  26 GLN B  620  CYS B  633  1               Generated by MOE   14
HELIX   27  27 LEU B  650  ILE B  663  1               Generated by MOE   14
HELIX   28  28 GLU B  666  ILE B  671  1               Generated by MOE    6
HELIX   29  29 ARG B  674  TYR B  682  1               Generated by MOE    9
HELIX   30  30 VAL B  701  LEU B  713  1               Generated by MOE   13
HELIX   31  31 THR B  725  ARG B  731  1               Generated by MOE    7
HELIX   32  32 GLY B  749  LEU B  762  1               Generated by MOE   14
HELIX   33  33 GLU B  765  SER B  767  5               Generated by MOE    3
HELIX   34  34 LEU B  770  SER B  779  1               Generated by MOE   10
HELIX   35  35 TYR B  800  TRP B  803  1               Generated by MOE    4
HELIX   36  36 LEU B  807  ALA B  817  1               Generated by MOE   11
HELIX   37  37 GLN B  832  CYS B  842  1               Generated by MOE   11
HELIX   38  38 PHE B  860  GLN B  874  1               Generated by MOE   15
HELIX   39  39 PRO B  890  ASN B  892  5               Generated by MOE    3
HELIX   40  40 PRO B  905  LEU B  916  1               Generated by MOE   12
SHEET    1       GLN A  89  ILE A  90                  Generated by MOE
SHEET    2       GLN B 588  LEU B 589                  Generated by MOE
SHEET    3       HIS B 875  SER B 878                  Generated by MOE
SHEET    4       MET B 881  ASP B 884                  Generated by MOE
CRYST1  178.385  178.385   64.579  90.00  90.00 120.00 P 61
SCALE1      0.005606  0.003237  0.000000        0.00000
SCALE2      0.000000  0.006473  0.000000        0.00000
SCALE3      0.000000  0.000000  0.015485        0.00000
ATOM      1  N   PHE A  55      27.568 159.081 -17.121  1.00 51.41           N
ATOM      2  CA  PHE A  55      27.488 160.540 -17.169  1.00 58.80           C
ATOM      3  C   PHE A  55      27.243 161.098 -15.768  1.00 52.32           C
ATOM      4  O   PHE A  55      28.110 161.765 -15.194  1.00 57.02           O
ATOM      5  CB  PHE A  55      26.370 161.004 -18.134  1.00 47.48           C
ATOM      6  CG  PHE A  55      26.862 161.456 -19.496  1.00 48.41           C
ATOM      7  CD1 PHE A  55      25.978 162.054 -20.395  1.00 54.49           C
ATOM      8  CD2 PHE A  55      28.195 161.285 -19.889  1.00 61.49           C
ATOM      9  CE1 PHE A  55      26.420 162.486 -21.669  1.00 63.01           C
ATOM     10  CE2 PHE A  55      28.640 161.712 -21.148  1.00 62.47           C
ATOM     11  CZ  PHE A  55      27.748 162.312 -22.041  1.00 59.77           C
ATOM     12  H1  PHE A  55      28.278 158.819 -16.531  1.00 61.68           H
ATOM     13  H2  PHE A  55      27.741 158.741 -18.002  1.00 61.68           H
ATOM     14  HA  PHE A  55      28.331 160.894 -17.492  1.00 70.55           H
ATOM     15  HB2 PHE A  55      25.900 161.749 -17.729  1.00 56.97           H
ATOM     16  HB3 PHE A  55      25.756 160.266 -18.273  1.00 56.97           H
ATOM     17  HD1 PHE A  55      25.089 162.176 -20.152  1.00 65.37           H
ATOM     18  HD2 PHE A  55      28.798 160.889 -19.301  1.00 73.78           H
ATOM     19  HE1 PHE A  55      25.820 162.885 -22.259  1.00 75.60           H
ATOM     20  HE2 PHE A  55      29.530 161.591 -21.392  1.00 74.96           H
ATOM     21  HZ  PHE A  55      28.041 162.592 -22.878  1.00 71.71           H
ATOM     22  N   VAL A  56      26.063 160.811 -15.218  1.00 50.72           N
ATOM     23  CA  VAL A  56      25.698 161.233 -13.871  1.00 37.83           C
ATOM     24  C   VAL A  56      24.978 160.077 -13.192  1.00 31.50           C
ATOM     25  O   VAL A  56      24.040 159.505 -13.758  1.00 32.18           O
ATOM     26  CB  VAL A  56      24.813 162.495 -13.886  1.00 39.33           C
ATOM     27  CG1 VAL A  56      24.636 163.063 -12.470  1.00 31.24           C
ATOM     28  CG2 VAL A  56      25.418 163.524 -14.748  1.00 48.87           C
ATOM     29  H   VAL A  56      25.446 160.363 -15.616  1.00 60.85           H
ATOM     30  HA  VAL A  56      26.502 161.431 -13.366  1.00 45.39           H
ATOM     31  HB  VAL A  56      23.937 162.272 -14.240  1.00 47.18           H
ATOM     32 HG11 VAL A  56      24.076 163.854 -12.515  1.00 37.47           H
ATOM     33 HG12 VAL A  56      24.216 162.391 -11.911  1.00 37.47           H
ATOM     34 HG13 VAL A  56      25.507 163.295 -12.112  1.00 37.47           H
ATOM     35 HG21 VAL A  56      24.850 164.311 -14.747  1.00 58.63           H
ATOM     36 HG22 VAL A  56      26.296 163.750 -14.402  1.00 58.63           H
ATOM     37 HG23 VAL A  56      25.497 163.174 -15.649  1.00 58.63           H
ATOM     38  N   SER A  57      25.415 159.750 -11.981  1.00 29.98           N
ATOM     39  CA  SER A  57      24.881 158.674 -11.154  1.00 30.56           C
ATOM     40  C   SER A  57      23.668 159.121 -10.337  1.00 32.50           C
ATOM     41  O   SER A  57      23.427 160.315 -10.121  1.00 29.32           O
ATOM     42  CB  SER A  57      25.967 158.188 -10.197  1.00 33.74           C
ATOM     43  OG  SER A  57      25.417 157.735  -8.960  1.00 53.34           O
ATOM     44  H   SER A  57      26.062 160.166 -11.595  1.00 35.97           H
ATOM     45  HA  SER A  57      24.615 157.932 -11.720  1.00 36.67           H
ATOM     46  HB2 SER A  57      26.446 157.455 -10.613  1.00 40.48           H
ATOM     47  HB3 SER A  57      26.577 158.921 -10.018  1.00 40.48           H
ATOM     48  HG  SER A  57      26.032 157.474  -8.450  1.00 64.00           H
ATOM     49  N   LEU A  58      22.939 158.125  -9.818  1.00 28.26           N
ATOM     50  CA  LEU A  58      21.684 158.366  -9.115  1.00 28.19           C
ATOM     51  C   LEU A  58      21.877 159.196  -7.861  1.00 25.22           C
ATOM     52  O   LEU A  58      20.937 159.853  -7.419  1.00 27.27           O
ATOM     53  CB  LEU A  58      21.019 157.037  -8.732  1.00 28.82           C
ATOM     54  CG  LEU A  58      20.101 156.542  -9.844  1.00 30.17           C
ATOM     55  CD1 LEU A  58      20.078 155.061  -9.861  1.00 42.73           C
ATOM     56  CD2 LEU A  58      18.702 157.115  -9.660  1.00 30.15           C
ATOM     57  H   LEU A  58      23.157 157.295  -9.863  1.00 33.90           H
ATOM     58  HA  LEU A  58      21.080 158.847  -9.702  1.00 33.82           H
ATOM     59  HB2 LEU A  58      21.704 156.367  -8.581  1.00 34.57           H
ATOM     60  HB3 LEU A  58      20.488 157.163  -7.930  1.00 34.57           H
ATOM     61  HG  LEU A  58      20.442 156.849 -10.698  1.00 36.20           H
ATOM     62 HD11 LEU A  58      19.490 154.763 -10.573  1.00 51.26           H
ATOM     63 HD12 LEU A  58      20.978 154.734 -10.016  1.00 51.26           H
ATOM     64 HD13 LEU A  58      19.752 154.740  -9.006  1.00 51.26           H
ATOM     65 HD21 LEU A  58      18.132 156.791 -10.375  1.00 36.17           H
ATOM     66 HD22 LEU A  58      18.353 156.828  -8.802  1.00 36.17           H
ATOM     67 HD23 LEU A  58      18.751 158.084  -9.690  1.00 36.17           H
ATOM     68  N   ASP A  59      23.052 159.121  -7.244  1.00 29.10           N
ATOM     69  CA  ASP A  59      23.341 159.842  -6.022  1.00 27.13           C
ATOM     70  C   ASP A  59      24.119 161.126  -6.254  1.00 25.02           C
ATOM     71  O   ASP A  59      24.432 161.807  -5.285  1.00 28.35           O
ATOM     72  CB  ASP A  59      24.158 158.979  -5.066  1.00 29.99           C
ATOM     73  CG  ASP A  59      23.612 157.596  -4.938  1.00 54.45           C
ATOM     74  OD1 ASP A  59      24.018 156.755  -5.779  1.00 59.92           O
ATOM     75  OD2 ASP A  59      22.775 157.364  -4.029  1.00 37.17           O1-
ATOM     76  H   ASP A  59      23.711 158.645  -7.525  1.00 34.91           H
ATOM     77  HA  ASP A  59      22.507 160.070  -5.584  1.00 32.54           H
ATOM     78  HB2 ASP A  59      25.068 158.914  -5.396  1.00 35.98           H
ATOM     79  HB3 ASP A  59      24.151 159.388  -4.186  1.00 35.98           H
ATOM     80  N   SER A  60      24.471 161.441  -7.494  1.00 23.54           N
ATOM     81  CA  SER A  60      25.259 162.629  -7.771  1.00 27.26           C
ATOM     82  C   SER A  60      24.465 163.907  -7.484  1.00 20.55           C
ATOM     83  O   SER A  60      23.250 163.955  -7.710  1.00 21.04           O
ATOM     84  CB  SER A  60      25.701 162.615  -9.223  1.00 28.67           C
ATOM     85  OG  SER A  60      26.505 161.473  -9.470  1.00 38.75           O
ATOM     86  H   SER A  60      24.265 160.982  -8.191  1.00 28.23           H
ATOM     87  HA  SER A  60      26.050 162.628  -7.211  1.00 32.70           H
ATOM     88  HB2 SER A  60      24.918 162.584  -9.795  1.00 34.40           H
ATOM     89  HB3 SER A  60      26.218 163.415  -9.407  1.00 34.40           H
ATOM     90  HG  SER A  60      26.751 161.463 -10.273  1.00 46.49           H
ATOM     91  N   PRO A  61      25.135 164.973  -7.009  1.00 22.17           N
ATOM     92  CA  PRO A  61      24.396 166.211  -6.681  1.00 23.41           C
ATOM     93  C   PRO A  61      23.716 166.829  -7.879  1.00 16.50           C
ATOM     94  O   PRO A  61      22.649 167.430  -7.729  1.00 18.97           O
ATOM     95  CB  PRO A  61      25.489 167.126  -6.091  1.00 27.07           C
ATOM     96  CG  PRO A  61      26.742 166.614  -6.614  1.00 23.72           C
ATOM     97  CD  PRO A  61      26.558 165.105  -6.671  1.00 24.00           C
ATOM     98  HA  PRO A  61      23.731 166.031  -5.998  1.00 28.09           H
ATOM     99  HB2 PRO A  61      25.343 168.039  -6.384  1.00 32.47           H
ATOM    100  HB3 PRO A  61      25.474 167.071  -5.123  1.00 32.47           H
ATOM    101  HG2 PRO A  61      26.898 166.974  -7.501  1.00 28.45           H
ATOM    102  HG3 PRO A  61      27.468 166.849  -6.015  1.00 28.45           H
ATOM    103  HD2 PRO A  61      27.112 164.720  -7.368  1.00 28.79           H
ATOM    104  HD3 PRO A  61      26.742 164.707  -5.806  1.00 28.79           H
ATOM    105  N   SER A  62      24.245 166.636  -9.079  1.00 16.86           N
ATOM    106  CA  SER A  62      23.648 167.208 -10.275  1.00 16.32           C
ATOM    107  C   SER A  62      22.710 166.261 -11.025  1.00 17.63           C
ATOM    108  O   SER A  62      22.271 166.607 -12.131  1.00 17.03           O
ATOM    109  CB  SER A  62      24.748 167.697 -11.220  1.00 19.02           C
ATOM    110  OG  SER A  62      25.371 166.628 -11.903  1.00 25.09           O
ATOM    111  H   SER A  62      24.955 166.174  -9.228  1.00 20.23           H
ATOM    112  HA  SER A  62      23.126 167.982 -10.013  1.00 19.57           H
ATOM    113  HB2 SER A  62      24.356 168.298 -11.871  1.00 22.82           H
ATOM    114  HB3 SER A  62      25.419 168.168 -10.700  1.00 22.82           H
ATOM    115  HG  SER A  62      25.969 166.923 -12.414  1.00 30.10           H
ATOM    116  N   TYR A  63      22.339 165.114 -10.437  1.00 21.18           N
ATOM    117  CA  TYR A  63      21.395 164.207 -11.082  1.00 21.97           C
ATOM    118  C   TYR A  63      20.046 164.882 -11.296  1.00 18.65           C
ATOM    119  O   TYR A  63      19.533 165.576 -10.420  1.00 24.12           O
ATOM    120  CB  TYR A  63      21.207 162.925 -10.250  1.00 19.00           C
ATOM    121  CG  TYR A  63      20.252 161.872 -10.847  1.00 20.27           C
ATOM    122  CD1 TYR A  63      20.697 160.913 -11.758  1.00 21.98           C
ATOM    123  CD2 TYR A  63      18.919 161.809 -10.457  1.00 18.32           C
ATOM    124  CE1 TYR A  63      19.822 159.954 -12.284  1.00 16.87           C
ATOM    125  CE2 TYR A  63      18.050 160.846 -10.977  1.00 22.02           C
ATOM    126  CZ  TYR A  63      18.513 159.917 -11.875  1.00 23.03           C
ATOM    127  OH  TYR A  63      17.641 158.978 -12.389  1.00 18.77           O
ATOM    128  H   TYR A  63      22.621 164.845  -9.670  1.00 25.41           H
ATOM    129  HA  TYR A  63      21.744 163.952 -11.950  1.00 26.36           H
ATOM    130  HB2 TYR A  63      22.073 162.502 -10.140  1.00 22.79           H
ATOM    131  HB3 TYR A  63      20.857 163.173  -9.380  1.00 22.79           H
ATOM    132  HD1 TYR A  63      21.584 160.924 -12.036  1.00 26.36           H
ATOM    133  HD2 TYR A  63      18.596 162.428  -9.843  1.00 21.97           H
ATOM    134  HE1 TYR A  63      20.135 159.326 -12.894  1.00 20.24           H
ATOM    135  HE2 TYR A  63      17.160 160.828 -10.706  1.00 26.42           H
ATOM    136  HH  TYR A  63      16.879 159.076 -12.048  1.00 22.51           H
ATOM    137  N   VAL A  64      19.475 164.637 -12.471  1.00 16.81           N
ATOM    138  CA  VAL A  64      18.190 165.163 -12.904  1.00 16.77           C
ATOM    139  C   VAL A  64      17.293 163.974 -13.241  1.00 22.12           C
ATOM    140  O   VAL A  64      17.716 163.073 -13.969  1.00 18.28           O
ATOM    141  CB  VAL A  64      18.370 166.087 -14.124  1.00 17.88           C
ATOM    142  CG1 VAL A  64      17.023 166.543 -14.711  1.00 21.90           C
ATOM    143  CG2 VAL A  64      19.210 167.337 -13.732  1.00 24.66           C
ATOM    144  H   VAL A  64      19.840 164.137 -13.068  1.00 20.16           H
ATOM    145  HA  VAL A  64      17.781 165.670 -12.185  1.00 20.11           H
ATOM    146  HB  VAL A  64      18.851 165.607 -14.816  1.00 21.44           H
ATOM    147 HG11 VAL A  64      17.191 167.120 -15.473  1.00 26.27           H
ATOM    148 HG12 VAL A  64      16.520 165.763 -14.991  1.00 26.27           H
ATOM    149 HG13 VAL A  64      16.531 167.029 -14.031  1.00 26.27           H
ATOM    150 HG21 VAL A  64      19.313 167.905 -14.511  1.00 29.58           H
ATOM    151 HG22 VAL A  64      18.748 167.819 -13.029  1.00 29.58           H
ATOM    152 HG23 VAL A  64      20.080 167.046 -13.417  1.00 29.58           H
ATOM    153  N   LEU A  65      16.062 163.980 -12.722  1.00 20.59           N
ATOM    154  CA  LEU A  65      15.059 162.980 -13.108  1.00 23.53           C
ATOM    155  C   LEU A  65      14.823 162.993 -14.611  1.00 23.38           C
ATOM    156  O   LEU A  65      14.833 164.041 -15.262  1.00 21.35           O
ATOM    157  CB  LEU A  65      13.714 163.241 -12.420  1.00 20.97           C
ATOM    158  CG  LEU A  65      13.669 163.411 -10.920  1.00 31.22           C
ATOM    159  CD1 LEU A  65      12.259 163.844 -10.496  1.00 41.70           C
ATOM    160  CD2 LEU A  65      14.052 162.129 -10.264  1.00 31.96           C
ATOM    161  H   LEU A  65      15.781 164.552 -12.145  1.00 24.70           H
ATOM    162  HA  LEU A  65      15.369 162.097 -12.853  1.00 28.23           H
ATOM    163  HB2 LEU A  65      13.342 164.051 -12.801  1.00 25.15           H
ATOM    164  HB3 LEU A  65      13.128 162.498 -12.632  1.00 25.15           H
ATOM    165  HG  LEU A  65      14.299 164.098 -10.650  1.00 37.46           H
ATOM    166 HD11 LEU A  65      12.238 163.951  -9.532  1.00 50.03           H
ATOM    167 HD12 LEU A  65      12.045 164.686 -10.927  1.00 50.03           H
ATOM    168 HD13 LEU A  65      11.625 163.162 -10.767  1.00 50.03           H
ATOM    169 HD21 LEU A  65      14.021 162.246  -9.301  1.00 38.34           H
ATOM    170 HD22 LEU A  65      13.428 161.438 -10.534  1.00 38.34           H
ATOM    171 HD23 LEU A  65      14.951 161.890 -10.540  1.00 38.34           H
ATOM    172  N   TYR A  66      14.537 161.809 -15.153  1.00 19.98           N
ATOM    173  CA  TYR A  66      14.355 161.683 -16.590  1.00 20.68           C
ATOM    174  C   TYR A  66      13.171 162.519 -17.088  1.00 19.50           C
ATOM    175  O   TYR A  66      13.194 163.010 -18.219  1.00 20.66           O
ATOM    176  CB  TYR A  66      14.200 160.197 -16.950  1.00 17.99           C
ATOM    177  CG  TYR A  66      15.551 159.497 -16.985  1.00 19.37           C
ATOM    178  CD1 TYR A  66      16.163 159.068 -15.821  1.00 16.33           C
ATOM    179  CD2 TYR A  66      16.235 159.328 -18.178  1.00 23.94           C
ATOM    180  CE1 TYR A  66      17.425 158.452 -15.846  1.00 14.89           C
ATOM    181  CE2 TYR A  66      17.503 158.715 -18.213  1.00 22.89           C
ATOM    182  CZ  TYR A  66      18.087 158.281 -17.045  1.00 19.85           C
ATOM    183  OH  TYR A  66      19.345 157.677 -17.070  1.00 18.37           O
ATOM    184  H   TYR A  66      14.445 161.075 -14.714  1.00 23.97           H
ATOM    185  HA  TYR A  66      15.153 162.011 -17.034  1.00 24.81           H
ATOM    186  HB2 TYR A  66      13.647 159.760 -16.283  1.00 21.58           H
ATOM    187  HB3 TYR A  66      13.794 160.119 -17.828  1.00 21.58           H
ATOM    188  HD1 TYR A  66      15.727 159.181 -15.008  1.00 19.58           H
ATOM    189  HD2 TYR A  66      15.848 159.621 -18.971  1.00 28.72           H
ATOM    190  HE1 TYR A  66      17.817 158.164 -15.053  1.00 17.85           H
ATOM    191  HE2 TYR A  66      17.944 158.602 -19.024  1.00 27.45           H
ATOM    192  HH  TYR A  66      19.578 157.468 -16.290  1.00 22.03           H
ATOM    193  N   ARG A  67      12.128 162.672 -16.276  1.00 16.39           N
ATOM    194  CA  ARG A  67      10.976 163.472 -16.683  1.00 26.38           C
ATOM    195  C   ARG A  67      11.332 164.949 -16.846  1.00 26.02           C
ATOM    196  O   ARG A  67      10.541 165.697 -17.429  1.00 25.27           O
ATOM    197  CB  ARG A  67       9.839 163.319 -15.675  1.00 19.83           C
ATOM    198  CG  ARG A  67      10.069 163.960 -14.304  1.00 23.79           C
ATOM    199  CD  ARG A  67       8.755 164.119 -13.504  1.00 26.00           C
ATOM    200  NE  ARG A  67       8.957 164.543 -12.105  1.00 24.07           N
ATOM    201  CZ  ARG A  67       9.029 163.726 -11.062  1.00 27.65           C
ATOM    202  NH1 ARG A  67       8.940 162.412 -11.232  1.00 33.65           N
ATOM    203  NH2 ARG A  67       9.226 164.224  -9.845  1.00 29.73           N1+
ATOM    204  H   ARG A  67      12.063 162.326 -15.491  1.00 19.65           H
ATOM    205  HA  ARG A  67      10.658 163.148 -17.540  1.00 31.65           H
ATOM    206  HB2 ARG A  67       9.041 163.721 -16.052  1.00 23.78           H
ATOM    207  HB3 ARG A  67       9.686 162.372 -15.529  1.00 23.78           H
ATOM    208  HG2 ARG A  67      10.670 163.400 -13.789  1.00 28.54           H
ATOM    209  HG3 ARG A  67      10.456 164.841 -14.427  1.00 28.54           H
ATOM    210  HD2 ARG A  67       8.202 164.787 -13.939  1.00 31.19           H
ATOM    211  HD3 ARG A  67       8.291 163.267 -13.491  1.00 31.19           H
ATOM    212  HE  ARG A  67       9.035 165.386 -11.954  1.00 28.88           H
ATOM    213 HH11 ARG A  67       8.818 162.088 -12.019  1.00 40.37           H
ATOM    214 HH12 ARG A  67       8.991 161.887 -10.553  1.00 40.37           H
ATOM    215 HH21 ARG A  67       9.288 165.074  -9.733  1.00 35.67           H
ATOM    216 HH22 ARG A  67       9.276 163.696  -9.168  1.00 35.67           H
ATOM    217  N   ASP A  68      12.511 165.354 -16.370  1.00 26.22           N
ATOM    218  CA  ASP A  68      13.010 166.722 -16.449  1.00 31.59           C
ATOM    219  C   ASP A  68      14.113 166.914 -17.474  1.00 24.39           C
ATOM    220  O   ASP A  68      14.647 168.014 -17.573  1.00 28.84           O
ATOM    221  CB  ASP A  68      13.545 167.156 -15.081  1.00 20.59           C
ATOM    222  CG  ASP A  68      12.429 167.377 -14.057  1.00 23.39           C
ATOM    223  OD1 ASP A  68      11.323 167.741 -14.502  1.00 25.99           O
ATOM    224  OD2 ASP A  68      12.638 167.174 -12.833  1.00 25.74           O1-
ATOM    225  H   ASP A  68      13.064 164.823 -15.979  1.00 31.45           H
ATOM    226  HA  ASP A  68      12.277 167.311 -16.685  1.00 37.90           H
ATOM    227  HB2 ASP A  68      14.136 166.467 -14.739  1.00 24.70           H
ATOM    228  HB3 ASP A  68      14.030 167.991 -15.181  1.00 24.70           H
ATOM    229  N   ARG A  69      14.483 165.887 -18.223  1.00 24.56           N
ATOM    230  CA  ARG A  69      15.631 165.941 -19.118  1.00 24.79           C
ATOM    231  C   ARG A  69      15.151 166.270 -20.525  1.00 27.78           C
ATOM    232  O   ARG A  69      14.339 165.535 -21.105  1.00 22.88           O
ATOM    233  CB  ARG A  69      16.397 164.617 -19.120  1.00 27.38           C
ATOM    234  CG  ARG A  69      16.983 164.236 -17.768  1.00 23.54           C
ATOM    235  CD  ARG A  69      17.843 162.994 -17.871  1.00 26.24           C
ATOM    236  NE  ARG A  69      18.333 162.588 -16.560  1.00 22.37           N
ATOM    237  CZ  ARG A  69      19.342 161.749 -16.354  1.00 21.34           C
ATOM    238  NH1 ARG A  69      19.993 161.210 -17.372  1.00 23.50           N
ATOM    239  NH2 ARG A  69      19.704 161.453 -15.122  1.00 24.87           N1+
ATOM    240  H   ARG A  69      14.076 165.129 -18.231  1.00 29.46           H
ATOM    241  HA  ARG A  69      16.234 166.643 -18.827  1.00 29.73           H
ATOM    242  HB2 ARG A  69      15.792 163.908 -19.390  1.00 32.84           H
ATOM    243  HB3 ARG A  69      17.129 164.682 -19.753  1.00 32.84           H
ATOM    244  HG2 ARG A  69      17.536 164.963 -17.443  1.00 28.24           H
ATOM    245  HG3 ARG A  69      16.262 164.057 -17.145  1.00 28.24           H
ATOM    246  HD2 ARG A  69      17.316 162.268 -18.239  1.00 31.48           H
ATOM    247  HD3 ARG A  69      18.607 163.178 -18.440  1.00 31.48           H
ATOM    248  HE  ARG A  69      17.940 162.916 -15.869  1.00 26.83           H
ATOM    249 HH11 ARG A  69      19.763 161.399 -18.178  1.00 28.19           H
ATOM    250 HH12 ARG A  69      20.645 160.668 -17.226  1.00 28.19           H
ATOM    251 HH21 ARG A  69      19.286 161.800 -14.456  1.00 29.83           H
ATOM    252 HH22 ARG A  69      20.357 160.910 -14.985  1.00 29.83           H
ATOM    253  N   ALA A  70      15.674 167.353 -21.085  1.00 28.55           N
ATOM    254  CA  ALA A  70      15.209 167.773 -22.402  1.00 22.35           C
ATOM    255  C   ALA A  70      15.491 166.724 -23.454  1.00 24.06           C
ATOM    256  O   ALA A  70      14.730 166.594 -24.418  1.00 25.50           O
ATOM    257  CB  ALA A  70      15.869 169.092 -22.796  1.00 27.08           C
ATOM    258  H   ALA A  70      16.281 167.851 -20.736  1.00 34.25           H
ATOM    259  HA  ALA A  70      14.250 167.914 -22.369  1.00 26.81           H
ATOM    260  HB1 ALA A  70      15.549 169.355 -23.673  1.00 32.49           H
ATOM    261  HB2 ALA A  70      15.636 169.769 -22.142  1.00 32.49           H
ATOM    262  HB3 ALA A  70      16.831 168.970 -22.818  1.00 32.49           H
ATOM    263  N   GLU A  71      16.574 165.964 -23.303  1.00 29.71           N
ATOM    264  CA  GLU A  71      16.890 164.942 -24.307  1.00 24.67           C
ATOM    265  C   GLU A  71      15.976 163.720 -24.207  1.00 26.73           C
ATOM    266  O   GLU A  71      16.093 162.810 -25.033  1.00 22.84           O
ATOM    267  CB  GLU A  71      18.366 164.507 -24.200  1.00 30.13           C
ATOM    268  CG  GLU A  71      18.736 163.788 -22.896  1.00 29.21           C
ATOM    269  CD  GLU A  71      19.179 164.697 -21.776  1.00 32.71           C
ATOM    270  OE1 GLU A  71      18.773 165.878 -21.756  1.00 30.68           O
ATOM    271  OE2 GLU A  71      19.919 164.218 -20.887  1.00 29.64           O1-
ATOM    272  H   GLU A  71      17.129 166.014 -22.648  1.00 35.64           H
ATOM    273  HA  GLU A  71      16.764 165.329 -25.188  1.00 29.59           H
ATOM    274  HB2 GLU A  71      18.564 163.904 -24.933  1.00 36.14           H
ATOM    275  HB3 GLU A  71      18.926 165.296 -24.268  1.00 36.14           H
ATOM    276  HG2 GLU A  71      17.961 163.295 -22.585  1.00 35.04           H
ATOM    277  HG3 GLU A  71      19.463 163.172 -23.078  1.00 35.04           H
ATOM    278  N   TRP A  72      15.046 163.706 -23.249  1.00 21.87           N
ATOM    279  CA  TRP A  72      14.039 162.662 -23.123  1.00 24.10           C
ATOM    280  C   TRP A  72      12.627 163.181 -23.341  1.00 29.87           C
ATOM    281  O   TRP A  72      11.673 162.424 -23.167  1.00 25.58           O
ATOM    282  CB  TRP A  72      14.134 162.013 -21.734  1.00 22.50           C
ATOM    283  CG  TRP A  72      15.284 161.053 -21.628  1.00 25.38           C
ATOM    284  CD1 TRP A  72      16.563 161.326 -21.218  1.00 22.11           C
ATOM    285  CD2 TRP A  72      15.260 159.666 -21.972  1.00 21.57           C
ATOM    286  NE1 TRP A  72      17.331 160.190 -21.286  1.00 23.37           N
ATOM    287  CE2 TRP A  72      16.552 159.157 -21.739  1.00 21.02           C
ATOM    288  CE3 TRP A  72      14.264 158.800 -22.443  1.00 23.78           C
ATOM    289  CZ2 TRP A  72      16.869 157.815 -21.946  1.00 25.86           C
ATOM    290  CZ3 TRP A  72      14.587 157.478 -22.666  1.00 23.84           C
ATOM    291  CH2 TRP A  72      15.872 156.999 -22.419  1.00 24.79           C
ATOM    292  H   TRP A  72      14.981 164.312 -22.642  1.00 26.23           H
ATOM    293  HA  TRP A  72      14.211 161.976 -23.787  1.00 28.91           H
ATOM    294  HB2 TRP A  72      14.258 162.707 -21.068  1.00 26.99           H
ATOM    295  HB3 TRP A  72      13.315 161.523 -21.556  1.00 26.99           H
ATOM    296  HD1 TRP A  72      16.869 162.161 -20.946  1.00 26.52           H
ATOM    297  HE1 TRP A  72      18.160 160.133 -21.064  1.00 28.03           H
ATOM    298  HE3 TRP A  72      13.403 159.112 -22.605  1.00 28.52           H
ATOM    299  HZ2 TRP A  72      17.729 157.492 -21.795  1.00 31.03           H
ATOM    300  HZ3 TRP A  72      13.933 156.894 -22.977  1.00 28.60           H
ATOM    301  HH2 TRP A  72      16.059 156.102 -22.578  1.00 29.73           H
ATOM    302  N   ALA A  73      12.469 164.451 -23.724  1.00 28.65           N
ATOM    303  CA  ALA A  73      11.138 165.056 -23.777  1.00 24.43           C
ATOM    304  C   ALA A  73      10.265 164.462 -24.867  1.00 23.83           C
ATOM    305  O   ALA A  73       9.038 164.505 -24.750  1.00 29.35           O
ATOM    306  CB  ALA A  73      11.256 166.573 -23.976  1.00 29.18           C
ATOM    307  H   ALA A  73      13.108 164.978 -23.955  1.00 34.37           H
ATOM    308  HA  ALA A  73      10.694 164.903 -22.928  1.00 29.30           H
ATOM    309  HB1 ALA A  73      10.366 166.957 -24.009  1.00 35.01           H
ATOM    310  HB2 ALA A  73      11.753 166.951 -23.234  1.00 35.01           H
ATOM    311  HB3 ALA A  73      11.723 166.746 -24.809  1.00 35.01           H
ATOM    312  N   ASP A  74      10.854 163.907 -25.913  1.00 23.66           N
ATOM    313  CA  ASP A  74      10.088 163.374 -27.032  1.00 24.24           C
ATOM    314  C   ASP A  74       9.458 162.010 -26.779  1.00 34.66           C
ATOM    315  O   ASP A  74       8.770 161.502 -27.668  1.00 32.80           O
ATOM    316  CB  ASP A  74      10.997 163.212 -28.238  1.00 29.29           C
ATOM    317  CG  ASP A  74      12.123 162.223 -27.954  1.00 30.52           C
ATOM    318  OD1 ASP A  74      12.218 161.158 -28.611  1.00 38.52           O
ATOM    319  OD2 ASP A  74      12.863 162.494 -26.995  1.00 28.83           O1-
ATOM    320  H   ASP A  74      11.706 163.825 -26.003  1.00 28.38           H
ATOM    321  HA  ASP A  74       9.382 163.998 -27.263  1.00 29.08           H
ATOM    322  HB2 ASP A  74      10.480 162.878 -28.987  1.00 35.13           H
ATOM    323  HB3 ASP A  74      11.393 164.070 -28.458  1.00 35.13           H
ATOM    324  N   ILE A  75       9.712 161.366 -25.648  1.00 29.03           N
ATOM    325  CA  ILE A  75       9.154 160.044 -25.381  1.00 28.53           C
ATOM    326  C   ILE A  75       8.361 160.118 -24.085  1.00 26.36           C
ATOM    327  O   ILE A  75       8.820 160.711 -23.098  1.00 25.60           O
ATOM    328  CB  ILE A  75      10.254 158.960 -25.344  1.00 35.52           C
ATOM    329  CG1 ILE A  75       9.626 157.572 -25.258  1.00 49.26           C
ATOM    330  CG2 ILE A  75      11.174 159.174 -24.197  1.00 29.77           C
ATOM    331  CD1 ILE A  75      10.634 156.413 -25.370  1.00 45.17           C
ATOM    332  H   ILE A  75      10.207 161.672 -25.015  1.00 34.83           H
ATOM    333  HA  ILE A  75       8.537 159.815 -26.094  1.00 34.23           H
ATOM    334  HB  ILE A  75      10.767 159.016 -26.165  1.00 42.61           H
ATOM    335 HG12 ILE A  75       9.174 157.488 -24.405  1.00 59.11           H
ATOM    336 HG13 ILE A  75       8.985 157.476 -25.980  1.00 59.11           H
ATOM    337 HG21 ILE A  75      11.851 158.480 -24.202  1.00 35.71           H
ATOM    338 HG22 ILE A  75      11.592 160.045 -24.287  1.00 35.71           H
ATOM    339 HG23 ILE A  75      10.665 159.135 -23.373  1.00 35.71           H
ATOM    340 HD11 ILE A  75      10.155 155.572 -25.307  1.00 54.19           H
ATOM    341 HD12 ILE A  75      11.089 156.471 -26.225  1.00 54.19           H
ATOM    342 HD13 ILE A  75      11.277 156.483 -24.648  1.00 54.19           H
ATOM    343  N   ASP A  76       7.112 159.572 -24.119  1.00 24.67           N
ATOM    344  CA  ASP A  76       6.248 159.567 -22.952  1.00 24.76           C
ATOM    345  C   ASP A  76       6.589 158.393 -22.030  1.00 30.38           C
ATOM    346  O   ASP A  76       6.742 157.258 -22.491  1.00 26.01           O
ATOM    347  CB  ASP A  76       4.785 159.455 -23.357  1.00 28.78           C
ATOM    348  CG  ASP A  76       4.326 160.615 -24.221  1.00 39.62           C
ATOM    349  OD1 ASP A  76       4.704 161.760 -23.935  1.00 34.92           O
ATOM    350  OD2 ASP A  76       3.605 160.372 -25.206  1.00 44.32           O1-
ATOM    351  H   ASP A  76       6.764 159.204 -24.814  1.00 29.60           H
ATOM    352  HA  ASP A  76       6.368 160.392 -22.457  1.00 29.70           H
ATOM    353  HB2 ASP A  76       4.659 158.636 -23.862  1.00 34.53           H
ATOM    354  HB3 ASP A  76       4.237 159.440 -22.557  1.00 34.53           H
ATOM    355  N   PRO A  77       6.653 158.618 -20.728  1.00 27.76           N
ATOM    356  CA  PRO A  77       6.909 157.505 -19.811  1.00 26.87           C
ATOM    357  C   PRO A  77       5.737 156.534 -19.791  1.00 28.14           C
ATOM    358  O   PRO A  77       4.595 156.898 -20.072  1.00 28.16           O
ATOM    359  CB  PRO A  77       7.086 158.198 -18.462  1.00 28.54           C
ATOM    360  CG  PRO A  77       6.270 159.500 -18.593  1.00 26.60           C
ATOM    361  CD  PRO A  77       6.465 159.903 -20.025  1.00 26.06           C
ATOM    362  HA  PRO A  77       7.725 157.038 -20.052  1.00 32.23           H
ATOM    363  HB2 PRO A  77       6.730 157.637 -17.755  1.00 34.24           H
ATOM    364  HB3 PRO A  77       8.024 158.392 -18.312  1.00 34.24           H
ATOM    365  HG2 PRO A  77       5.334 159.324 -18.406  1.00 31.91           H
ATOM    366  HG3 PRO A  77       6.624 160.173 -17.991  1.00 31.91           H
ATOM    367  HD2 PRO A  77       5.675 160.357 -20.358  1.00 31.26           H
ATOM    368  HD3 PRO A  77       7.256 160.456 -20.115  1.00 31.26           H
ATOM    369  N   VAL A  78       6.028 155.283 -19.444  1.00 25.44           N
ATOM    370  CA  VAL A  78       4.984 154.263 -19.338  1.00 20.40           C
ATOM    371  C   VAL A  78       4.866 153.856 -17.872  1.00 26.02           C
ATOM    372  O   VAL A  78       5.736 153.135 -17.345  1.00 20.71           O
ATOM    373  CB  VAL A  78       5.276 153.058 -20.236  1.00 25.29           C
ATOM    374  CG1 VAL A  78       4.284 151.941 -19.943  1.00 28.86           C
ATOM    375  CG2 VAL A  78       5.193 153.485 -21.693  1.00 27.21           C
ATOM    376  H   VAL A  78       6.819 154.998 -19.264  1.00 30.52           H
ATOM    377  HA  VAL A  78       4.137 154.646 -19.614  1.00 24.47           H
ATOM    378  HB  VAL A  78       6.172 152.731 -20.060  1.00 30.33           H
ATOM    379 HG11 VAL A  78       4.481 151.185 -20.519  1.00 34.62           H
ATOM    380 HG12 VAL A  78       4.369 151.679 -19.013  1.00 34.62           H
ATOM    381 HG13 VAL A  78       3.386 152.263 -20.116  1.00 34.62           H
ATOM    382 HG21 VAL A  78       5.378 152.718 -22.257  1.00 32.64           H
ATOM    383 HG22 VAL A  78       4.300 153.820 -21.872  1.00 32.64           H
ATOM    384 HG23 VAL A  78       5.847 154.182 -21.855  1.00 32.64           H
ATOM    385  N   PRO A  79       3.803 154.248 -17.185  1.00 20.80           N
ATOM    386  CA  PRO A  79       3.663 153.844 -15.791  1.00 27.28           C
ATOM    387  C   PRO A  79       3.387 152.354 -15.675  1.00 25.60           C
ATOM    388  O   PRO A  79       2.868 151.709 -16.590  1.00 23.68           O
ATOM    389  CB  PRO A  79       2.482 154.682 -15.286  1.00 31.79           C
ATOM    390  CG  PRO A  79       1.736 155.048 -16.481  1.00 33.94           C
ATOM    391  CD  PRO A  79       2.710 155.140 -17.609  1.00 28.12           C
ATOM    392  HA  PRO A  79       4.461 154.068 -15.288  1.00 32.73           H
ATOM    393  HB2 PRO A  79       1.934 154.148 -14.690  1.00 38.14           H
ATOM    394  HB3 PRO A  79       2.813 155.473 -14.832  1.00 38.14           H
ATOM    395  HG2 PRO A  79       1.073 154.364 -16.665  1.00 40.71           H
ATOM    396  HG3 PRO A  79       1.305 155.905 -16.338  1.00 40.71           H
ATOM    397  HD2 PRO A  79       2.309 154.817 -18.431  1.00 33.73           H
ATOM    398  HD3 PRO A  79       3.033 156.050 -17.704  1.00 33.73           H
ATOM    399  N   GLN A  80       3.750 151.806 -14.528  1.00 19.66           N
ATOM    400  CA  GLN A  80       3.429 150.415 -14.261  1.00 26.03           C
ATOM    401  C   GLN A  80       1.930 150.299 -13.960  1.00 23.84           C
ATOM    402  O   GLN A  80       1.402 151.047 -13.145  1.00 27.56           O
ATOM    403  CB  GLN A  80       4.285 149.930 -13.091  1.00 26.16           C
ATOM    404  CG  GLN A  80       4.043 148.525 -12.597  1.00 26.92           C
ATOM    405  CD  GLN A  80       5.094 148.158 -11.588  1.00 19.37           C
ATOM    406  OE1 GLN A  80       6.151 147.601 -11.921  1.00 24.56           O
ATOM    407  NE2 GLN A  80       4.831 148.499 -10.333  1.00 20.06           N
ATOM    408  H   GLN A  80       4.175 152.207 -13.898  1.00 23.58           H
ATOM    409  HA  GLN A  80       3.632 149.875 -15.041  1.00 31.23           H
ATOM    410  HB2 GLN A  80       5.216 149.982 -13.358  1.00 31.38           H
ATOM    411  HB3 GLN A  80       4.134 150.526 -12.341  1.00 31.38           H
ATOM    412  HG2 GLN A  80       3.173 148.474 -12.171  1.00 32.29           H
ATOM    413  HG3 GLN A  80       4.097 147.904 -13.340  1.00 32.29           H
ATOM    414 HE21 GLN A  80       4.096 148.904 -10.142  1.00 24.06           H
ATOM    415 HE22 GLN A  80       5.395 148.316  -9.710  1.00 24.06           H
ATOM    416  N   ASN A  81       1.242 149.377 -14.604  1.00 29.68           N
ATOM    417  CA  ASN A  81      -0.144 149.115 -14.243  1.00 29.28           C
ATOM    418  C   ASN A  81      -0.194 147.933 -13.277  1.00 26.51           C
ATOM    419  O   ASN A  81       0.008 146.781 -13.676  1.00 24.26           O
ATOM    420  CB  ASN A  81      -1.018 148.846 -15.459  1.00 38.78           C
ATOM    421  CG  ASN A  81      -2.443 148.539 -15.066  1.00 38.91           C
ATOM    422  OD1 ASN A  81      -2.980 149.104 -14.089  1.00 34.02           O
ATOM    423  ND2 ASN A  81      -3.050 147.608 -15.786  1.00 40.71           N
ATOM    424  H   ASN A  81       1.546 148.892 -15.246  1.00 35.61           H
ATOM    425  HA  ASN A  81      -0.502 149.891 -13.784  1.00 35.13           H
ATOM    426  HB2 ASN A  81      -1.023 149.631 -16.028  1.00 46.52           H
ATOM    427  HB3 ASN A  81      -0.666 148.083 -15.943  1.00 46.52           H
ATOM    428 HD21 ASN A  81      -3.863 147.390 -15.609  1.00 48.84           H
ATOM    429 HD22 ASN A  81      -2.632 147.221 -16.430  1.00 48.84           H
ATOM    430  N   ASP A  82      -0.476 148.241 -12.015  1.00 25.13           N
ATOM    431  CA  ASP A  82      -0.672 147.282 -10.953  1.00 29.27           C
ATOM    432  C   ASP A  82      -2.132 146.904 -10.780  1.00 31.36           C
ATOM    433  O   ASP A  82      -2.444 146.078  -9.917  1.00 27.64           O
ATOM    434  CB  ASP A  82      -0.138 147.847  -9.640  1.00 27.16           C
ATOM    435  CG  ASP A  82       1.355 147.577  -9.448  1.00 25.41           C
ATOM    436  OD1 ASP A  82       1.873 146.663 -10.117  1.00 21.70           O
ATOM    437  OD2 ASP A  82       1.997 148.240  -8.596  1.00 34.46           O1-
ATOM    438  H   ASP A  82      -0.562 149.053 -11.743  1.00 30.14           H
ATOM    439  HA  ASP A  82      -0.174 146.475 -11.159  1.00 35.11           H
ATOM    440  HB2 ASP A  82      -0.274 148.807  -9.630  1.00 32.58           H
ATOM    441  HB3 ASP A  82      -0.615 147.436  -8.902  1.00 32.58           H
ATOM    442  N   GLY A  83      -3.027 147.510 -11.548  1.00 29.95           N
ATOM    443  CA  GLY A  83      -4.426 147.164 -11.483  1.00 29.95           C
ATOM    444  C   GLY A  83      -5.131 148.043 -10.482  1.00 26.40           C
ATOM    445  O   GLY A  83      -4.493 148.773  -9.717  1.00 27.30           O
ATOM    446  H   GLY A  83      -2.842 148.128 -12.116  1.00 35.93           H
ATOM    447  HA2 GLY A  83      -4.837 147.286 -12.353  1.00 35.92           H
ATOM    448  HA3 GLY A  83      -4.526 146.237 -11.214  1.00 35.92           H
ATOM    449  N   PRO A  84      -6.473 147.983 -10.479  1.00 31.34           N
ATOM    450  CA  PRO A  84      -7.258 148.876  -9.617  1.00 30.79           C
ATOM    451  C   PRO A  84      -7.123 148.604  -8.134  1.00 33.96           C
ATOM    452  O   PRO A  84      -7.247 149.548  -7.348  1.00 33.71           O
ATOM    453  CB  PRO A  84      -8.697 148.625 -10.088  1.00 32.72           C
ATOM    454  CG  PRO A  84      -8.678 147.235 -10.605  1.00 36.42           C
ATOM    455  CD  PRO A  84      -7.345 147.122 -11.299  1.00 36.49           C
ATOM    456  HA  PRO A  84      -7.023 149.801  -9.793  1.00 36.93           H
ATOM    457  HB2 PRO A  84      -9.307 148.706  -9.338  1.00 39.26           H
ATOM    458  HB3 PRO A  84      -8.927 149.252 -10.791  1.00 39.26           H
ATOM    459  HG2 PRO A  84      -8.739 146.608  -9.868  1.00 43.70           H
ATOM    460  HG3 PRO A  84      -9.407 147.107 -11.232  1.00 43.70           H
ATOM    461  HD2 PRO A  84      -7.030 146.205 -11.282  1.00 43.78           H
ATOM    462  HD3 PRO A  84      -7.404 147.463 -12.205  1.00 43.78           H
ATOM    463  N   ASN A  85      -6.891 147.356  -7.710  1.00 32.53           N
ATOM    464  CA  ASN A  85      -6.792 147.008  -6.291  1.00 29.64           C
ATOM    465  C   ASN A  85      -5.471 146.302  -6.018  1.00 31.52           C
ATOM    466  O   ASN A  85      -5.440 145.073  -5.870  1.00 28.03           O
ATOM    467  CB  ASN A  85      -7.957 146.117  -5.873  1.00 34.14           C
ATOM    468  CG  ASN A  85      -9.284 146.675  -6.322  1.00 38.09           C
ATOM    469  OD1 ASN A  85      -9.630 147.782  -5.956  1.00 36.33           O
ATOM    470  ND2 ASN A  85      -9.997 145.938  -7.170  1.00 37.24           N
ATOM    471  H   ASN A  85      -6.786 146.684  -8.236  1.00 39.03           H
ATOM    472  HA  ASN A  85      -6.821 147.818  -5.759  1.00 35.55           H
ATOM    473  HB2 ASN A  85      -7.847 145.240  -6.273  1.00 40.96           H
ATOM    474  HB3 ASN A  85      -7.971 146.044  -4.906  1.00 40.96           H
ATOM    475 HD21 ASN A  85     -10.759 146.222  -7.449  1.00 44.68           H
ATOM    476 HD22 ASN A  85      -9.696 145.179  -7.438  1.00 44.68           H
ATOM    477  N   PRO A  86      -4.382 147.048  -5.884  1.00 30.15           N
ATOM    478  CA  PRO A  86      -3.056 146.426  -5.886  1.00 34.32           C
ATOM    479  C   PRO A  86      -2.778 145.547  -4.674  1.00 29.56           C
ATOM    480  O   PRO A  86      -3.351 145.700  -3.588  1.00 25.93           O
ATOM    481  CB  PRO A  86      -2.102 147.633  -5.914  1.00 39.41           C
ATOM    482  CG  PRO A  86      -2.884 148.690  -6.617  1.00 34.08           C
ATOM    483  CD  PRO A  86      -4.297 148.502  -6.107  1.00 38.76           C
ATOM    484  HA  PRO A  86      -2.932 145.903  -6.694  1.00 41.17           H
ATOM    485  HB2 PRO A  86      -1.887 147.906  -5.008  1.00 47.29           H
ATOM    486  HB3 PRO A  86      -1.299 147.409  -6.410  1.00 47.29           H
ATOM    487  HG2 PRO A  86      -2.544 149.567  -6.377  1.00 40.88           H
ATOM    488  HG3 PRO A  86      -2.841 148.551  -7.575  1.00 40.88           H
ATOM    489  HD2 PRO A  86      -4.423 148.980  -5.273  1.00 46.50           H
ATOM    490  HD3 PRO A  86      -4.940 148.780  -6.779  1.00 46.50           H
ATOM    491  N   VAL A  87      -1.844 144.614  -4.896  1.00 25.15           N
ATOM    492  CA  VAL A  87      -1.295 143.736  -3.870  1.00 19.98           C
ATOM    493  C   VAL A  87       0.221 143.820  -3.981  1.00 17.74           C
ATOM    494  O   VAL A  87       0.774 144.198  -5.019  1.00 16.76           O
ATOM    495  CB  VAL A  87      -1.780 142.278  -3.992  1.00 24.47           C
ATOM    496  CG1 VAL A  87      -3.286 142.223  -3.771  1.00 25.07           C
ATOM    497  CG2 VAL A  87      -1.435 141.688  -5.349  1.00 23.21           C
ATOM    498  H   VAL A  87      -1.502 144.470  -5.671  1.00 30.17           H
ATOM    499  HA  VAL A  87      -1.554 144.068  -2.996  1.00 23.97           H
ATOM    500  HB  VAL A  87      -1.352 141.740  -3.308  1.00 29.36           H
ATOM    501 HG11 VAL A  87      -3.583 141.303  -3.849  1.00 30.07           H
ATOM    502 HG12 VAL A  87      -3.487 142.561  -2.884  1.00 30.07           H
ATOM    503 HG13 VAL A  87      -3.724 142.771  -4.441  1.00 30.07           H
ATOM    504 HG21 VAL A  87      -1.756 140.774  -5.385  1.00 27.84           H
ATOM    505 HG22 VAL A  87      -1.863 142.217  -6.040  1.00 27.84           H
ATOM    506 HG23 VAL A  87      -0.472 141.707  -5.465  1.00 27.84           H
ATOM    507  N   VAL A  88       0.876 143.492  -2.871  1.00 16.62           N
ATOM    508  CA  VAL A  88       2.315 143.584  -2.676  1.00 17.09           C
ATOM    509  C   VAL A  88       2.826 144.827  -3.400  1.00 18.11           C
ATOM    510  O   VAL A  88       3.805 144.783  -4.153  1.00 16.88           O
ATOM    511  CB  VAL A  88       3.015 142.282  -3.121  1.00 15.95           C
ATOM    512  CG1 VAL A  88       2.615 141.197  -2.182  1.00 16.37           C
ATOM    513  CG2 VAL A  88       2.663 141.879  -4.526  1.00 14.08           C
ATOM    514  H   VAL A  88       0.474 143.193  -2.171  1.00 19.93           H
ATOM    515  HA  VAL A  88       2.493 143.703  -1.730  1.00 20.50           H
ATOM    516  HB  VAL A  88       3.976 142.397  -3.066  1.00 19.13           H
ATOM    517 HG11 VAL A  88       3.048 140.372  -2.451  1.00 19.64           H
ATOM    518 HG12 VAL A  88       2.891 141.439  -1.285  1.00 19.64           H
ATOM    519 HG13 VAL A  88       1.651 141.091  -2.215  1.00 19.64           H
ATOM    520 HG21 VAL A  88       3.131 141.058  -4.746  1.00 16.88           H
ATOM    521 HG22 VAL A  88       1.704 141.739  -4.583  1.00 16.88           H
ATOM    522 HG23 VAL A  88       2.931 142.586  -5.134  1.00 16.88           H
ATOM    523  N   GLN A  89       2.169 145.951  -3.147  1.00 19.69           N
ATOM    524  CA  GLN A  89       2.446 147.191  -3.844  1.00 23.66           C
ATOM    525  C   GLN A  89       3.588 147.912  -3.156  1.00 23.38           C
ATOM    526  O   GLN A  89       3.484 148.273  -1.973  1.00 23.21           O
ATOM    527  CB  GLN A  89       1.206 148.070  -3.865  1.00 30.26           C
ATOM    528  CG  GLN A  89       1.440 149.414  -4.539  1.00 35.01           C
ATOM    529  CD  GLN A  89       0.178 150.266  -4.600  1.00 42.43           C
ATOM    530  OE1 GLN A  89      -0.554 150.387  -3.618  1.00 34.93           O
ATOM    531  NE2 GLN A  89      -0.095 150.826  -5.767  1.00 42.14           N
ATOM    532  H   GLN A  89       1.544 146.018  -2.561  1.00 23.62           H
ATOM    533  HA  GLN A  89       2.706 147.000  -4.759  1.00 28.38           H
ATOM    534  HB2 GLN A  89       0.502 147.611  -4.350  1.00 36.31           H
ATOM    535  HB3 GLN A  89       0.923 148.237  -2.952  1.00 36.31           H
ATOM    536  HG2 GLN A  89       2.110 149.906  -4.039  1.00 42.00           H
ATOM    537  HG3 GLN A  89       1.746 149.264  -5.447  1.00 42.00           H
ATOM    538 HE21 GLN A  89       0.428 150.700  -6.438  1.00 50.56           H
ATOM    539 HE22 GLN A  89      -0.796 151.317  -5.855  1.00 50.56           H
ATOM    540  N   ILE A  90       4.670 148.129  -3.897  1.00 23.70           N
ATOM    541  CA  ILE A  90       5.877 148.741  -3.353  1.00 21.50           C
ATOM    542  C   ILE A  90       5.726 150.250  -3.499  1.00 22.14           C
ATOM    543  O   ILE A  90       5.441 150.756  -4.591  1.00 21.04           O
ATOM    544  CB  ILE A  90       7.141 148.227  -4.067  1.00 25.88           C
ATOM    545  CG1 ILE A  90       7.227 146.691  -3.983  1.00 19.60           C
ATOM    546  CG2 ILE A  90       8.406 148.852  -3.455  1.00 29.24           C
ATOM    547  CD1 ILE A  90       8.328 146.124  -4.812  1.00 17.92           C
ATOM    548  H   ILE A  90       4.731 147.927  -4.730  1.00 28.43           H
ATOM    549  HA  ILE A  90       5.950 148.530  -2.409  1.00 25.79           H
ATOM    550  HB  ILE A  90       7.093 148.483  -5.002  1.00 31.05           H
ATOM    551 HG12 ILE A  90       7.385 146.434  -3.061  1.00 23.50           H
ATOM    552 HG13 ILE A  90       6.391 146.310  -4.295  1.00 23.50           H
ATOM    553 HG21 ILE A  90       9.184 148.511  -3.923  1.00 35.07           H
ATOM    554 HG22 ILE A  90       8.358 149.816  -3.549  1.00 35.07           H
ATOM    555 HG23 ILE A  90       8.453 148.612  -2.516  1.00 35.07           H
ATOM    556 HD11 ILE A  90       8.330 145.158  -4.717  1.00 21.49           H
ATOM    557 HD12 ILE A  90       8.180 146.365  -5.740  1.00 21.49           H
ATOM    558 HD13 ILE A  90       9.174 146.488  -4.506  1.00 21.49           H
ATOM    559  N   ILE A  91       5.927 150.972  -2.406  1.00 27.51           N
ATOM    560  CA  ILE A  91       5.807 152.421  -2.474  1.00 36.73           C
ATOM    561  C   ILE A  91       7.139 152.983  -2.947  1.00 26.24           C
ATOM    562  O   ILE A  91       7.990 153.362  -2.140  1.00 26.37           O
ATOM    563  CB  ILE A  91       5.385 153.023  -1.125  1.00 37.89           C
ATOM    564  CG1 ILE A  91       4.131 152.319  -0.591  1.00 41.43           C
ATOM    565  CG2 ILE A  91       5.111 154.498  -1.316  1.00 39.10           C
ATOM    566  CD1 ILE A  91       2.920 152.417  -1.495  1.00 36.90           C
ATOM    567  H   ILE A  91       6.129 150.658  -1.631  1.00 33.00           H
ATOM    568  HA  ILE A  91       5.132 152.653  -3.131  1.00 44.07           H
ATOM    569  HB  ILE A  91       6.108 152.914  -0.488  1.00 45.45           H
ATOM    570 HG12 ILE A  91       4.332 151.377  -0.471  1.00 49.70           H
ATOM    571 HG13 ILE A  91       3.894 152.713   0.263  1.00 49.70           H
ATOM    572 HG21 ILE A  91       4.844 154.882  -0.466  1.00 46.91           H
ATOM    573 HG22 ILE A  91       5.918 154.930  -1.636  1.00 46.91           H
ATOM    574 HG23 ILE A  91       4.399 154.605  -1.966  1.00 46.91           H
ATOM    575 HD11 ILE A  91       2.179 151.947  -1.081  1.00 44.27           H
ATOM    576 HD12 ILE A  91       2.693 153.352  -1.616  1.00 44.27           H
ATOM    577 HD13 ILE A  91       3.132 152.014  -2.351  1.00 44.27           H
ATOM    578  N   TYR A  92       7.320 153.025  -4.263  1.00 27.01           N
ATOM    579  CA  TYR A  92       8.601 153.405  -4.842  1.00 30.15           C
ATOM    580  C   TYR A  92       8.971 154.835  -4.482  1.00 28.01           C
ATOM    581  O   TYR A  92       8.122 155.723  -4.469  1.00 23.67           O
ATOM    582  CB  TYR A  92       8.551 153.302  -6.366  1.00 26.32           C
ATOM    583  CG  TYR A  92       8.121 151.954  -6.874  1.00 22.79           C
ATOM    584  CD1 TYR A  92       6.886 151.797  -7.489  1.00 28.09           C
ATOM    585  CD2 TYR A  92       8.951 150.838  -6.745  1.00 21.84           C
ATOM    586  CE1 TYR A  92       6.468 150.558  -7.962  1.00 23.82           C
ATOM    587  CE2 TYR A  92       8.546 149.585  -7.227  1.00 21.33           C
ATOM    588  CZ  TYR A  92       7.287 149.459  -7.826  1.00 18.10           C
ATOM    589  OH  TYR A  92       6.831 148.252  -8.339  1.00 20.63           O
ATOM    590  H   TYR A  92       6.713 152.838  -4.843  1.00 32.41           H
ATOM    591  HA  TYR A  92       9.296 152.813  -4.513  1.00 36.17           H
ATOM    592  HB2 TYR A  92       7.922 153.959  -6.702  1.00 31.57           H
ATOM    593  HB3 TYR A  92       9.435 153.483  -6.720  1.00 31.57           H
ATOM    594  HD1 TYR A  92       6.324 152.533  -7.577  1.00 33.69           H
ATOM    595  HD2 TYR A  92       9.782 150.928  -6.339  1.00 26.19           H
ATOM    596  HE1 TYR A  92       5.637 150.473  -8.372  1.00 28.57           H
ATOM    597  HE2 TYR A  92       9.101 148.844  -7.137  1.00 25.58           H
ATOM    598  HH  TYR A  92       7.400 147.649  -8.206  1.00 24.74           H
ATOM    599  N   SER A  93      10.256 155.056  -4.255  1.00 24.02           N
ATOM    600  CA  SER A  93      10.784 156.410  -4.294  1.00 23.99           C
ATOM    601  C   SER A  93      10.524 157.052  -5.658  1.00 28.18           C
ATOM    602  O   SER A  93      10.338 156.378  -6.682  1.00 22.19           O
ATOM    603  CB  SER A  93      12.280 156.402  -4.000  1.00 23.51           C
ATOM    604  OG  SER A  93      13.004 156.053  -5.164  1.00 25.59           O
ATOM    605  H   SER A  93      10.838 154.448  -4.079  1.00 28.81           H
ATOM    606  HA  SER A  93      10.343 156.945  -3.617  1.00 28.78           H
ATOM    607  HB2 SER A  93      12.551 157.287  -3.710  1.00 28.20           H
ATOM    608  HB3 SER A  93      12.463 155.751  -3.304  1.00 28.20           H
ATOM    609  HG  SER A  93      13.828 156.049  -4.999  1.00 30.70           H
ATOM    610  N   ASP A  94      10.514 158.391  -5.658  1.00 24.98           N
ATOM    611  CA  ASP A  94      10.285 159.149  -6.884  1.00 23.48           C
ATOM    612  C   ASP A  94      11.374 158.844  -7.919  1.00 20.10           C
ATOM    613  O   ASP A  94      11.079 158.645  -9.102  1.00 21.48           O
ATOM    614  CB  ASP A  94      10.244 160.652  -6.545  1.00 28.35           C
ATOM    615  CG  ASP A  94       9.807 161.533  -7.720  1.00 37.31           C
ATOM    616  OD1 ASP A  94       9.037 161.073  -8.585  1.00 32.83           O
ATOM    617  OD2 ASP A  94      10.235 162.713  -7.783  1.00 41.51           O1-
ATOM    618  H   ASP A  94      10.638 158.878  -4.960  1.00 29.96           H
ATOM    619  HA  ASP A  94       9.428 158.898  -7.261  1.00 28.16           H
ATOM    620  HB2 ASP A  94       9.617 160.793  -5.818  1.00 34.01           H
ATOM    621  HB3 ASP A  94      11.131 160.937  -6.274  1.00 34.01           H
ATOM    622  N   LYS A  95      12.637 158.760  -7.475  1.00 16.43           N
ATOM    623  CA  LYS A  95      13.734 158.491  -8.391  1.00 22.99           C
ATOM    624  C   LYS A  95      13.610 157.089  -9.001  1.00 20.41           C
ATOM    625  O   LYS A  95      13.881 156.897 -10.187  1.00 19.58           O
ATOM    626  CB  LYS A  95      15.075 158.616  -7.663  1.00 19.81           C
ATOM    627  CG  LYS A  95      15.452 160.011  -7.191  1.00 43.19           C
ATOM    628  CD  LYS A  95      16.886 160.375  -7.500  1.00 38.16           C
ATOM    629  CE  LYS A  95      17.927 159.549  -6.756  1.00 38.17           C
ATOM    630  NZ  LYS A  95      18.136 160.050  -5.425  1.00 31.76           N1+
ATOM    631  H   LYS A  95      12.874 158.856  -6.654  1.00 19.71           H
ATOM    632  HA  LYS A  95      13.716 159.140  -9.112  1.00 27.58           H
ATOM    633  HB2 LYS A  95      15.052 158.043  -6.881  1.00 23.76           H
ATOM    634  HB3 LYS A  95      15.776 158.315  -8.262  1.00 23.76           H
ATOM    635  HG2 LYS A  95      14.878 160.658  -7.630  1.00 51.81           H
ATOM    636  HG3 LYS A  95      15.332 160.061  -6.229  1.00 51.81           H
ATOM    637  HD2 LYS A  95      17.038 160.252  -8.450  1.00 45.78           H
ATOM    638  HD3 LYS A  95      17.027 161.306  -7.265  1.00 45.78           H
ATOM    639  HE2 LYS A  95      17.621 158.630  -6.690  1.00 45.80           H
ATOM    640  HE3 LYS A  95      18.771 159.589  -7.233  1.00 45.80           H
ATOM    641  HZ1 LYS A  95      18.746 159.556  -5.006  1.00 38.10           H
ATOM    642  HZ2 LYS A  95      18.421 160.893  -5.459  1.00 38.10           H
ATOM    643  HZ3 LYS A  95      17.375 160.020  -4.966  1.00 38.10           H
ATOM    644  N   PHE A  96      13.229 156.100  -8.186  1.00 21.85           N
ATOM    645  CA  PHE A  96      13.051 154.727  -8.673  1.00 17.95           C
ATOM    646  C   PHE A  96      11.960 154.656  -9.727  1.00 17.26           C
ATOM    647  O   PHE A  96      12.167 154.132 -10.827  1.00 20.08           O
ATOM    648  CB  PHE A  96      12.732 153.810  -7.495  1.00 20.57           C
ATOM    649  CG  PHE A  96      12.710 152.327  -7.847  1.00 20.31           C
ATOM    650  CD1 PHE A  96      13.737 151.498  -7.442  1.00 20.02           C
ATOM    651  CD2 PHE A  96      11.666 151.785  -8.575  1.00 20.89           C
ATOM    652  CE1 PHE A  96      13.724 150.168  -7.737  1.00 17.88           C
ATOM    653  CE2 PHE A  96      11.655 150.421  -8.875  1.00 21.53           C
ATOM    654  CZ  PHE A  96      12.704 149.630  -8.444  1.00 16.72           C
ATOM    655  H   PHE A  96      13.067 156.198  -7.347  1.00 26.21           H
ATOM    656  HA  PHE A  96      13.880 154.423  -9.076  1.00 21.53           H
ATOM    657  HB2 PHE A  96      13.404 153.941  -6.807  1.00 24.67           H
ATOM    658  HB3 PHE A  96      11.857 154.044  -7.146  1.00 24.67           H
ATOM    659  HD1 PHE A  96      14.443 151.852  -6.950  1.00 24.01           H
ATOM    660  HD2 PHE A  96      10.964 152.327  -8.853  1.00 25.06           H
ATOM    661  HE1 PHE A  96      14.426 149.626  -7.455  1.00 21.44           H
ATOM    662  HE2 PHE A  96      10.956 150.051  -9.363  1.00 25.83           H
ATOM    663  HZ  PHE A  96      12.710 148.722  -8.645  1.00 20.05           H
ATOM    664  N   ARG A  97      10.784 155.197  -9.416  1.00 22.52           N
ATOM    665  CA  ARG A  97       9.681 155.141 -10.358  1.00 20.23           C
ATOM    666  C   ARG A  97       9.978 155.931 -11.631  1.00 20.96           C
ATOM    667  O   ARG A  97       9.585 155.525 -12.731  1.00 18.11           O
ATOM    668  CB  ARG A  97       8.417 155.679  -9.681  1.00 21.50           C
ATOM    669  CG  ARG A  97       7.226 155.641 -10.573  1.00 21.47           C
ATOM    670  CD  ARG A  97       5.984 156.332  -9.971  1.00 32.84           C
ATOM    671  NE  ARG A  97       5.678 155.756  -8.667  1.00 35.32           N
ATOM    672  CZ  ARG A  97       5.907 156.340  -7.488  1.00 51.70           C
ATOM    673  NH1 ARG A  97       6.422 157.571  -7.424  1.00 50.78           N
ATOM    674  NH2 ARG A  97       5.588 155.684  -6.360  1.00 43.84           N1+
ATOM    675  H   ARG A  97      10.605 155.596  -8.676  1.00 27.02           H
ATOM    676  HA  ARG A  97       9.522 154.218 -10.606  1.00 24.26           H
ATOM    677  HB2 ARG A  97       8.223 155.138  -8.899  1.00 25.79           H
ATOM    678  HB3 ARG A  97       8.566 156.601  -9.419  1.00 25.79           H
ATOM    679  HG2 ARG A  97       7.442 156.090 -11.404  1.00 25.75           H
ATOM    680  HG3 ARG A  97       6.995 154.715 -10.748  1.00 25.75           H
ATOM    681  HD2 ARG A  97       6.162 157.278  -9.856  1.00 39.40           H
ATOM    682  HD3 ARG A  97       5.222 156.196 -10.555  1.00 39.40           H
ATOM    683  HE  ARG A  97       5.320 154.974  -8.657  1.00 42.37           H
ATOM    684 HH11 ARG A  97       6.628 157.989  -8.146  1.00 60.93           H
ATOM    685 HH12 ARG A  97       6.560 157.940  -6.659  1.00 60.93           H
ATOM    686 HH21 ARG A  97       5.248 154.895  -6.403  1.00 52.59           H
ATOM    687 HH22 ARG A  97       5.719 156.055  -5.595  1.00 52.59           H
ATOM    688  N   ASP A  98      10.639 157.079 -11.498  1.00 18.11           N
ATOM    689  CA  ASP A  98      10.976 157.881 -12.670  1.00 17.38           C
ATOM    690  C   ASP A  98      11.814 157.073 -13.661  1.00 18.66           C
ATOM    691  O   ASP A  98      11.492 156.996 -14.853  1.00 19.14           O
ATOM    692  CB  ASP A  98      11.711 159.149 -12.217  1.00 22.51           C
ATOM    693  CG  ASP A  98      12.335 159.910 -13.364  1.00 18.66           C
ATOM    694  OD1 ASP A  98      11.611 160.557 -14.135  1.00 19.56           O
ATOM    695  OD2 ASP A  98      13.564 159.837 -13.499  1.00 21.97           O1-
ATOM    696  H   ASP A  98      10.901 157.411 -10.749  1.00 21.72           H
ATOM    697  HA  ASP A  98      10.158 158.150 -13.116  1.00 20.85           H
ATOM    698  HB2 ASP A  98      11.080 159.738 -11.775  1.00 27.00           H
ATOM    699  HB3 ASP A  98      12.419 158.900 -11.602  1.00 27.00           H
ATOM    700  N   VAL A  99      12.860 156.412 -13.175  1.00 14.78           N
ATOM    701  CA  VAL A  99      13.701 155.616 -14.072  1.00 20.13           C
ATOM    702  C   VAL A  99      12.898 154.499 -14.722  1.00 17.66           C
ATOM    703  O   VAL A  99      13.023 154.246 -15.927  1.00 15.64           O
ATOM    704  CB  VAL A  99      14.915 155.054 -13.313  1.00 19.83           C
ATOM    705  CG1 VAL A  99      15.546 153.870 -14.061  1.00 17.12           C
ATOM    706  CG2 VAL A  99      15.967 156.185 -13.131  1.00 21.18           C
ATOM    707  H   VAL A  99      13.103 156.405 -12.350  1.00 17.72           H
ATOM    708  HA  VAL A  99      14.034 156.191 -14.779  1.00 24.14           H
ATOM    709  HB  VAL A  99      14.636 154.750 -12.435  1.00 23.79           H
ATOM    710 HG11 VAL A  99      16.305 153.544 -13.553  1.00 20.53           H
ATOM    711 HG12 VAL A  99      14.883 153.167 -14.154  1.00 20.53           H
ATOM    712 HG13 VAL A  99      15.836 154.169 -14.937  1.00 20.53           H
ATOM    713 HG21 VAL A  99      16.733 155.830 -12.653  1.00 25.41           H
ATOM    714 HG22 VAL A  99      16.242 156.504 -14.005  1.00 25.41           H
ATOM    715 HG23 VAL A  99      15.567 156.910 -12.625  1.00 25.41           H
ATOM    716  N   TYR A 100      12.108 153.772 -13.926  1.00 16.42           N
ATOM    717  CA  TYR A 100      11.431 152.585 -14.449  1.00 21.32           C
ATOM    718  C   TYR A 100      10.248 152.947 -15.347  1.00 22.33           C
ATOM    719  O   TYR A 100       9.925 152.171 -16.261  1.00 15.75           O
ATOM    720  CB  TYR A 100      11.038 151.650 -13.282  1.00 17.32           C
ATOM    721  CG  TYR A 100      12.205 150.727 -12.980  1.00 18.93           C
ATOM    722  CD1 TYR A 100      13.156 151.030 -11.987  1.00 14.64           C
ATOM    723  CD2 TYR A 100      12.420 149.610 -13.760  1.00 16.41           C
ATOM    724  CE1 TYR A 100      14.256 150.217 -11.788  1.00 18.28           C
ATOM    725  CE2 TYR A 100      13.523 148.784 -13.555  1.00 17.68           C
ATOM    726  CZ  TYR A 100      14.426 149.086 -12.582  1.00 13.17           C
ATOM    727  OH  TYR A 100      15.499 148.243 -12.404  1.00 18.64           O
ATOM    728  H   TYR A 100      11.951 153.941 -13.098  1.00 19.69           H
ATOM    729  HA  TYR A 100      12.064 152.098 -14.999  1.00 25.57           H
ATOM    730  HB2 TYR A 100      10.842 152.176 -12.491  1.00 20.77           H
ATOM    731  HB3 TYR A 100      10.272 151.112 -13.536  1.00 20.77           H
ATOM    732  HD1 TYR A 100      13.048 151.793 -11.466  1.00 17.55           H
ATOM    733  HD2 TYR A 100      11.815 149.403 -14.435  1.00 19.68           H
ATOM    734  HE1 TYR A 100      14.869 150.416 -11.119  1.00 21.92           H
ATOM    735  HE2 TYR A 100      13.642 148.027 -14.083  1.00 21.21           H
ATOM    736  HH  TYR A 100      15.984 148.524 -11.779  1.00 22.36           H
ATOM    737  N   ASP A 101       9.647 154.137 -15.163  1.00 21.67           N
ATOM    738  CA  ASP A 101       8.674 154.623 -16.138  1.00 22.23           C
ATOM    739  C   ASP A 101       9.330 154.864 -17.499  1.00 17.22           C
ATOM    740  O   ASP A 101       8.728 154.589 -18.547  1.00 17.49           O
ATOM    741  CB  ASP A 101       8.014 155.922 -15.645  1.00 23.99           C
ATOM    742  CG  ASP A 101       6.930 155.701 -14.578  1.00 28.02           C
ATOM    743  OD1 ASP A 101       6.447 156.711 -14.005  1.00 21.07           O
ATOM    744  OD2 ASP A 101       6.580 154.541 -14.282  1.00 21.28           O1-
ATOM    745  H   ASP A 101       9.785 154.663 -14.497  1.00 26.00           H
ATOM    746  HA  ASP A 101       7.979 153.956 -16.253  1.00 26.66           H
ATOM    747  HB2 ASP A 101       8.697 156.493 -15.259  1.00 28.78           H
ATOM    748  HB3 ASP A 101       7.599 156.369 -16.400  1.00 28.78           H
ATOM    749  N   TYR A 102      10.555 155.411 -17.512  1.00 20.74           N
ATOM    750  CA  TYR A 102      11.235 155.614 -18.789  1.00 18.13           C
ATOM    751  C   TYR A 102      11.827 154.313 -19.315  1.00 23.06           C
ATOM    752  O   TYR A 102      11.853 154.093 -20.534  1.00 21.57           O
ATOM    753  CB  TYR A 102      12.281 156.725 -18.655  1.00 18.04           C
ATOM    754  CG  TYR A 102      11.585 158.073 -18.759  1.00 22.99           C
ATOM    755  CD1 TYR A 102      11.052 158.695 -17.632  1.00 23.03           C
ATOM    756  CD2 TYR A 102      11.377 158.676 -19.995  1.00 24.37           C
ATOM    757  CE1 TYR A 102      10.367 159.909 -17.722  1.00 22.75           C
ATOM    758  CE2 TYR A 102      10.709 159.899 -20.093  1.00 24.06           C
ATOM    759  CZ  TYR A 102      10.220 160.507 -18.946  1.00 21.20           C
ATOM    760  OH  TYR A 102       9.529 161.693 -19.010  1.00 22.17           O
ATOM    761  H   TYR A 102      10.996 155.663 -16.819  1.00 24.87           H
ATOM    762  HA  TYR A 102      10.580 155.914 -19.438  1.00 21.75           H
ATOM    763  HB2 TYR A 102      12.716 156.665 -17.789  1.00 21.63           H
ATOM    764  HB3 TYR A 102      12.931 156.653 -19.371  1.00 21.63           H
ATOM    765  HD1 TYR A 102      11.162 158.297 -16.798  1.00 27.63           H
ATOM    766  HD2 TYR A 102      11.716 158.276 -20.763  1.00 29.23           H
ATOM    767  HE1 TYR A 102      10.036 160.319 -16.956  1.00 27.29           H
ATOM    768  HE2 TYR A 102      10.590 160.302 -20.923  1.00 28.86           H
ATOM    769  HH  TYR A 102       9.501 161.967 -19.803  1.00 26.59           H
ATOM    770  N   PHE A 103      12.237 153.409 -18.427  1.00 21.22           N
ATOM    771  CA  PHE A 103      12.674 152.105 -18.904  1.00 20.53           C
ATOM    772  C   PHE A 103      11.518 151.374 -19.581  1.00 18.02           C
ATOM    773  O   PHE A 103      11.665 150.841 -20.688  1.00 18.17           O
ATOM    774  CB  PHE A 103      13.263 151.276 -17.770  1.00 22.03           C
ATOM    775  CG  PHE A 103      13.607 149.874 -18.204  1.00 18.81           C
ATOM    776  CD1 PHE A 103      14.707 149.645 -19.006  1.00 21.59           C
ATOM    777  CD2 PHE A 103      12.768 148.800 -17.887  1.00 18.11           C
ATOM    778  CE1 PHE A 103      15.009 148.353 -19.462  1.00 26.23           C
ATOM    779  CE2 PHE A 103      13.083 147.491 -18.320  1.00 19.46           C
ATOM    780  CZ  PHE A 103      14.171 147.275 -19.117  1.00 19.67           C
ATOM    781  H   PHE A 103      12.272 153.521 -17.575  1.00 25.45           H
ATOM    782  HA  PHE A 103      13.370 152.233 -19.567  1.00 24.63           H
ATOM    783  HB2 PHE A 103      14.076 151.702 -17.455  1.00 26.43           H
ATOM    784  HB3 PHE A 103      12.617 151.219 -17.049  1.00 26.43           H
ATOM    785  HD1 PHE A 103      15.257 150.356 -19.245  1.00 25.89           H
ATOM    786  HD2 PHE A 103      12.020 148.942 -17.352  1.00 21.72           H
ATOM    787  HE1 PHE A 103      15.762 148.209 -19.989  1.00 31.47           H
ATOM    788  HE2 PHE A 103      12.525 146.782 -18.096  1.00 23.34           H
ATOM    789  HZ  PHE A 103      14.377 146.414 -19.402  1.00 23.59           H
ATOM    790  N   ARG A 104      10.341 151.393 -18.965  1.00 15.75           N
ATOM    791  CA  ARG A 104       9.196 150.760 -19.598  1.00 16.10           C
ATOM    792  C   ARG A 104       8.922 151.362 -20.967  1.00 23.24           C
ATOM    793  O   ARG A 104       8.531 150.649 -21.891  1.00 17.94           O
ATOM    794  CB  ARG A 104       7.953 150.865 -18.706  1.00 23.77           C
ATOM    795  CG  ARG A 104       7.980 149.909 -17.499  1.00 21.57           C
ATOM    796  CD  ARG A 104       6.738 149.998 -16.580  1.00 20.76           C
ATOM    797  NE  ARG A 104       6.862 151.048 -15.568  1.00 22.21           N
ATOM    798  CZ  ARG A 104       7.485 150.913 -14.396  1.00 25.62           C
ATOM    799  NH1 ARG A 104       8.075 149.753 -14.069  1.00 22.66           N
ATOM    800  NH2 ARG A 104       7.527 151.953 -13.543  1.00 20.78           N1+
ATOM    801  H   ARG A 104      10.182 151.755 -18.201  1.00 18.89           H
ATOM    802  HA  ARG A 104       9.391 149.818 -19.724  1.00 19.30           H
ATOM    803  HB2 ARG A 104       7.887 151.771 -18.367  1.00 28.51           H
ATOM    804  HB3 ARG A 104       7.169 150.653 -19.236  1.00 28.51           H
ATOM    805  HG2 ARG A 104       8.039 148.998 -17.826  1.00 25.87           H
ATOM    806  HG3 ARG A 104       8.760 150.113 -16.959  1.00 25.87           H
ATOM    807  HD2 ARG A 104       5.957 150.192 -17.121  1.00 24.91           H
ATOM    808  HD3 ARG A 104       6.623 149.151 -16.121  1.00 24.91           H
ATOM    809  HE  ARG A 104       6.506 151.811 -15.742  1.00 26.64           H
ATOM    810 HH11 ARG A 104       8.047 149.088 -14.614  1.00 27.18           H
ATOM    811 HH12 ARG A 104       8.477 149.673 -13.313  1.00 27.18           H
ATOM    812 HH21 ARG A 104       7.151 152.698 -13.754  1.00 24.92           H
ATOM    813 HH22 ARG A 104       7.931 151.874 -12.788  1.00 24.92           H
ATOM    814  N   ALA A 105       9.147 152.666 -21.137  1.00 18.50           N
ATOM    815  CA  ALA A 105       8.847 153.264 -22.436  1.00 19.66           C
ATOM    816  C   ALA A 105       9.826 152.786 -23.493  1.00 19.30           C
ATOM    817  O   ALA A 105       9.427 152.447 -24.610  1.00 21.09           O
ATOM    818  CB  ALA A 105       8.853 154.794 -22.337  1.00 24.11           C
ATOM    819  H   ALA A 105       9.460 153.204 -20.544  1.00 22.19           H
ATOM    820  HA  ALA A 105       7.958 152.989 -22.709  1.00 23.58           H
ATOM    821  HB1 ALA A 105       8.652 155.168 -23.209  1.00 28.92           H
ATOM    822  HB2 ALA A 105       8.181 155.071 -21.694  1.00 28.92           H
ATOM    823  HB3 ALA A 105       9.731 155.088 -22.045  1.00 28.92           H
ATOM    824  N   VAL A 106      11.108 152.708 -23.149  1.00 18.08           N
ATOM    825  CA  VAL A 106      12.107 152.333 -24.142  1.00 20.27           C
ATOM    826  C   VAL A 106      11.986 150.853 -24.491  1.00 26.63           C
ATOM    827  O   VAL A 106      12.170 150.448 -25.649  1.00 23.49           O
ATOM    828  CB  VAL A 106      13.507 152.719 -23.629  1.00 26.79           C
ATOM    829  CG1 VAL A 106      13.941 151.919 -22.433  1.00 33.86           C
ATOM    830  CG2 VAL A 106      14.472 152.523 -24.646  1.00 47.84           C
ATOM    831  H   VAL A 106      11.420 152.864 -22.363  1.00 21.68           H
ATOM    832  HA  VAL A 106      11.942 152.839 -24.953  1.00 24.32           H
ATOM    833  HB  VAL A 106      13.510 153.658 -23.384  1.00 32.14           H
ATOM    834 HG11 VAL A 106      14.826 152.210 -22.163  1.00 40.62           H
ATOM    835 HG12 VAL A 106      13.310 152.063 -21.711  1.00 40.62           H
ATOM    836 HG13 VAL A 106      13.962 150.979 -22.673  1.00 40.62           H
ATOM    837 HG21 VAL A 106      15.345 152.772 -24.304  1.00 57.39           H
ATOM    838 HG22 VAL A 106      14.471 151.588 -24.905  1.00 57.39           H
ATOM    839 HG23 VAL A 106      14.244 153.078 -25.408  1.00 57.39           H
ATOM    840  N   LEU A 107      11.614 150.038 -23.510  1.00 23.12           N
ATOM    841  CA  LEU A 107      11.387 148.622 -23.750  1.00 30.24           C
ATOM    842  C   LEU A 107      10.183 148.417 -24.653  1.00 26.21           C
ATOM    843  O   LEU A 107      10.238 147.662 -25.626  1.00 31.01           O
ATOM    844  CB  LEU A 107      11.196 147.900 -22.407  1.00 26.96           C
ATOM    845  CG  LEU A 107      11.175 146.373 -22.452  1.00 27.88           C
ATOM    846  CD1 LEU A 107      12.553 145.862 -22.832  1.00 29.82           C
ATOM    847  CD2 LEU A 107      10.692 145.796 -21.089  1.00 22.74           C
ATOM    848  H   LEU A 107      11.486 150.283 -22.696  1.00 27.73           H
ATOM    849  HA  LEU A 107      12.165 148.244 -24.190  1.00 36.27           H
ATOM    850  HB2 LEU A 107      11.920 148.161 -21.817  1.00 32.34           H
ATOM    851  HB3 LEU A 107      10.352 148.188 -22.026  1.00 32.34           H
ATOM    852  HG  LEU A 107      10.551 146.086 -23.136  1.00 33.44           H
ATOM    853 HD11 LEU A 107      12.533 144.893 -22.859  1.00 35.77           H
ATOM    854 HD12 LEU A 107      12.789 146.213 -23.705  1.00 35.77           H
ATOM    855 HD13 LEU A 107      13.194 146.162 -22.170  1.00 35.77           H
ATOM    856 HD21 LEU A 107      10.687 144.827 -21.141  1.00 27.28           H
ATOM    857 HD22 LEU A 107      11.299 146.087 -20.390  1.00 27.28           H
ATOM    858 HD23 LEU A 107       9.797 146.122 -20.908  1.00 27.28           H
ATOM    859  N   GLN A 108       9.087 149.092 -24.349  1.00 27.42           N
ATOM    860  CA  GLN A 108       7.877 148.899 -25.123  1.00 29.97           C
ATOM    861  C   GLN A 108       8.070 149.371 -26.556  1.00 30.95           C
ATOM    862  O   GLN A 108       7.490 148.798 -27.482  1.00 31.81           O
ATOM    863  CB  GLN A 108       6.748 149.631 -24.410  1.00 33.59           C
ATOM    864  CG  GLN A 108       5.434 149.685 -25.113  1.00 43.70           C
ATOM    865  CD  GLN A 108       4.361 150.351 -24.233  1.00 43.92           C
ATOM    866  OE1 GLN A 108       3.879 149.761 -23.255  1.00 46.31           O
ATOM    867  NE2 GLN A 108       4.011 151.589 -24.566  1.00 47.82           N
ATOM    868  H   GLN A 108       9.018 149.660 -23.707  1.00 32.89           H
ATOM    869  HA  GLN A 108       7.659 147.954 -25.144  1.00 35.95           H
ATOM    870  HB2 GLN A 108       6.598 149.197 -23.556  1.00 40.30           H
ATOM    871  HB3 GLN A 108       7.029 150.547 -24.259  1.00 40.30           H
ATOM    872  HG2 GLN A 108       5.526 150.204 -25.928  1.00 52.43           H
ATOM    873  HG3 GLN A 108       5.143 148.783 -25.320  1.00 52.43           H
ATOM    874 HE21 GLN A 108       4.380 151.974 -25.241  1.00 57.37           H
ATOM    875 HE22 GLN A 108       3.416 152.006 -24.106  1.00 57.37           H
ATOM    876  N   ARG A 109       8.900 150.392 -26.749  1.00 28.06           N
ATOM    877  CA  ARG A 109       9.254 150.930 -28.052  1.00 35.60           C
ATOM    878  C   ARG A 109      10.332 150.108 -28.742  1.00 36.32           C
ATOM    879  O   ARG A 109      10.524 150.254 -29.950  1.00 34.70           O
ATOM    880  CB  ARG A 109       9.729 152.374 -27.843  1.00 34.12           C
ATOM    881  CG  ARG A 109       9.510 153.285 -28.965  1.00 52.37           C
ATOM    882  CD  ARG A 109       9.615 154.740 -28.499  1.00 56.11           C
ATOM    883  NE  ARG A 109       9.501 155.636 -29.650  1.00 69.30           N
ATOM    884  CZ  ARG A 109       9.751 156.942 -29.634  1.00 63.65           C
ATOM    885  NH1 ARG A 109      10.126 157.535 -28.507  1.00 64.17           N
ATOM    886  NH2 ARG A 109       9.632 157.659 -30.754  1.00 64.66           N1+
ATOM    887  H   ARG A 109       9.287 150.808 -26.104  1.00 33.66           H
ATOM    888  HA  ARG A 109       8.468 150.944 -28.620  1.00 42.71           H
ATOM    889  HB2 ARG A 109       9.263 152.741 -27.076  1.00 40.94           H
ATOM    890  HB3 ARG A 109      10.683 152.359 -27.665  1.00 40.94           H
ATOM    891  HG2 ARG A 109      10.184 153.130 -29.645  1.00 62.83           H
ATOM    892  HG3 ARG A 109       8.622 153.142 -29.329  1.00 62.83           H
ATOM    893  HD2 ARG A 109       8.894 154.937 -27.880  1.00 67.32           H
ATOM    894  HD3 ARG A 109      10.476 154.886 -28.077  1.00 67.32           H
ATOM    895  HE  ARG A 109       9.252 155.290 -30.397  1.00 83.15           H
ATOM    896 HH11 ARG A 109      10.209 157.075 -27.785  1.00 77.00           H
ATOM    897 HH12 ARG A 109      10.285 158.380 -28.498  1.00 77.00           H
ATOM    898 HH21 ARG A 109       9.386 157.277 -31.485  1.00 77.58           H
ATOM    899 HH22 ARG A 109       9.787 158.505 -30.742  1.00 77.58           H
ATOM    900  N   ASP A 110      11.014 149.237 -28.001  1.00 29.08           N
ATOM    901  CA  ASP A 110      12.220 148.557 -28.462  1.00 26.27           C
ATOM    902  C   ASP A 110      13.216 149.557 -29.052  1.00 31.69           C
ATOM    903  O   ASP A 110      13.817 149.335 -30.108  1.00 26.65           O
ATOM    904  CB  ASP A 110      11.873 147.449 -29.466  1.00 27.95           C
ATOM    905  CG  ASP A 110      13.005 146.460 -29.653  1.00 29.52           C
ATOM    906  OD1 ASP A 110      13.883 146.396 -28.774  1.00 30.77           O
ATOM    907  OD2 ASP A 110      13.037 145.768 -30.679  1.00 36.89           O1-
ATOM    908  H   ASP A 110      10.789 149.018 -27.200  1.00 34.88           H
ATOM    909  HA  ASP A 110      12.646 148.135 -27.700  1.00 31.51           H
ATOM    910  HB2 ASP A 110      11.098 146.962 -29.146  1.00 33.53           H
ATOM    911  HB3 ASP A 110      11.680 147.851 -30.328  1.00 33.53           H
ATOM    912  N   GLU A 111      13.445 150.652 -28.317  1.00 29.66           N
ATOM    913  CA  GLU A 111      14.374 151.681 -28.768  1.00 26.64           C
ATOM    914  C   GLU A 111      15.806 151.267 -28.458  1.00 27.92           C
ATOM    915  O   GLU A 111      16.215 151.228 -27.295  1.00 27.41           O
ATOM    916  CB  GLU A 111      14.052 153.026 -28.123  1.00 27.76           C
ATOM    917  CG  GLU A 111      14.968 154.140 -28.582  1.00 27.94           C
ATOM    918  CD  GLU A 111      14.759 155.435 -27.823  1.00 23.30           C
ATOM    919  OE1 GLU A 111      15.695 155.874 -27.128  1.00 26.72           O
ATOM    920  OE2 GLU A 111      13.663 156.021 -27.942  1.00 26.43           O1-
ATOM    921  H   GLU A 111      13.075 150.817 -27.559  1.00 35.58           H
ATOM    922  HA  GLU A 111      14.292 151.782 -29.730  1.00 31.95           H
ATOM    923  HB2 GLU A 111      13.142 153.274 -28.349  1.00 33.30           H
ATOM    924  HB3 GLU A 111      14.142 152.942 -27.160  1.00 33.30           H
ATOM    925  HG2 GLU A 111      15.889 153.864 -28.454  1.00 33.51           H
ATOM    926  HG3 GLU A 111      14.803 154.316 -29.522  1.00 33.51           H
ATOM    927  N   ARG A 112      16.580 150.989 -29.506  1.00 25.01           N
ATOM    928  CA  ARG A 112      17.977 150.568 -29.378  1.00 29.72           C
ATOM    929  C   ARG A 112      18.854 151.800 -29.543  1.00 30.44           C
ATOM    930  O   ARG A 112      19.401 152.070 -30.608  1.00 35.88           O
ATOM    931  CB  ARG A 112      18.345 149.520 -30.427  1.00 29.14           C
ATOM    932  CG  ARG A 112      17.308 148.505 -30.794  1.00 41.71           C
ATOM    933  CD  ARG A 112      17.294 147.425 -29.806  1.00 37.90           C
ATOM    934  NE  ARG A 112      16.362 146.352 -30.152  1.00 37.08           N
ATOM    935  CZ  ARG A 112      16.681 145.223 -30.779  1.00 36.58           C
ATOM    936  NH1 ARG A 112      17.919 144.970 -31.165  1.00 40.56           N
ATOM    937  NH2 ARG A 112      15.735 144.327 -31.001  1.00 37.81           N1+
ATOM    938  H   ARG A 112      16.313 151.039 -30.322  1.00 30.00           H
ATOM    939  HA  ARG A 112      18.128 150.194 -28.496  1.00 35.66           H
ATOM    940  HB2 ARG A 112      18.586 149.986 -31.243  1.00 34.96           H
ATOM    941  HB3 ARG A 112      19.117 149.030 -30.102  1.00 34.96           H
ATOM    942  HG2 ARG A 112      16.433 148.924 -30.806  1.00 50.04           H
ATOM    943  HG3 ARG A 112      17.517 148.126 -31.662  1.00 50.04           H
ATOM    944  HD2 ARG A 112      18.183 147.041 -29.744  1.00 45.47           H
ATOM    945  HD3 ARG A 112      17.029 147.787 -28.946  1.00 45.47           H
ATOM    946  HE  ARG A 112      15.538 146.461 -29.931  1.00 44.48           H
ATOM    947 HH11 ARG A 112      18.541 145.544 -31.016  1.00 48.67           H
ATOM    948 HH12 ARG A 112      18.101 144.233 -31.570  1.00 48.67           H
ATOM    949 HH21 ARG A 112      14.926 144.486 -30.755  1.00 45.37           H
ATOM    950 HH22 ARG A 112      15.924 143.596 -31.413  1.00 45.37           H
ATOM    951  N   SER A 113      19.001 152.550 -28.466  1.00 29.86           N
ATOM    952  CA  SER A 113      19.654 153.843 -28.529  1.00 27.93           C
ATOM    953  C   SER A 113      20.688 153.974 -27.434  1.00 26.55           C
ATOM    954  O   SER A 113      20.656 153.273 -26.418  1.00 23.24           O
ATOM    955  CB  SER A 113      18.633 154.972 -28.365  1.00 31.69           C
ATOM    956  OG  SER A 113      18.059 154.900 -27.065  1.00 26.77           O
ATOM    957  H   SER A 113      18.729 152.331 -27.680  1.00 35.82           H
ATOM    958  HA  SER A 113      20.094 153.944 -29.387  1.00 33.50           H
ATOM    959  HB2 SER A 113      19.079 155.826 -28.471  1.00 38.02           H
ATOM    960  HB3 SER A 113      17.934 154.871 -29.030  1.00 38.02           H
ATOM    961  HG  SER A 113      17.496 155.516 -26.965  1.00 32.11           H
ATOM    962  N   GLU A 114      21.572 154.947 -27.629  1.00 19.94           N
ATOM    963  CA  GLU A 114      22.557 155.247 -26.610  1.00 24.80           C
ATOM    964  C   GLU A 114      21.896 155.759 -25.337  1.00 22.68           C
ATOM    965  O   GLU A 114      22.360 155.466 -24.229  1.00 21.14           O
ATOM    966  CB  GLU A 114      23.551 156.264 -27.156  1.00 28.46           C
ATOM    967  CG  GLU A 114      24.572 156.702 -26.148  1.00 33.17           C
ATOM    968  CD  GLU A 114      25.524 155.586 -25.703  1.00 36.37           C
ATOM    969  OE1 GLU A 114      25.783 154.624 -26.488  1.00 29.41           O
ATOM    970  OE2 GLU A 114      26.018 155.696 -24.558  1.00 34.83           O1-
ATOM    971  H   GLU A 114      21.620 155.438 -28.333  1.00 23.91           H
ATOM    972  HA  GLU A 114      23.044 154.438 -26.392  1.00 29.75           H
ATOM    973  HB2 GLU A 114      24.023 155.870 -27.906  1.00 34.14           H
ATOM    974  HB3 GLU A 114      23.065 157.051 -27.449  1.00 34.14           H
ATOM    975  HG2 GLU A 114      25.109 157.412 -26.536  1.00 39.79           H
ATOM    976  HG3 GLU A 114      24.113 157.031 -25.360  1.00 39.79           H
ATOM    977  N   ARG A 115      20.820 156.544 -25.462  1.00 22.11           N
ATOM    978  CA  ARG A 115      20.185 157.050 -24.247  1.00 23.29           C
ATOM    979  C   ARG A 115      19.538 155.909 -23.467  1.00 17.41           C
ATOM    980  O   ARG A 115      19.591 155.882 -22.236  1.00 19.29           O
ATOM    981  CB  ARG A 115      19.166 158.151 -24.582  1.00 19.28           C
ATOM    982  CG  ARG A 115      17.950 157.738 -25.367  1.00 25.95           C
ATOM    983  CD  ARG A 115      16.914 158.847 -25.426  1.00 24.38           C
ATOM    984  NE  ARG A 115      15.721 158.455 -26.173  1.00 24.63           N
ATOM    985  CZ  ARG A 115      14.738 159.294 -26.499  1.00 30.54           C
ATOM    986  NH1 ARG A 115      14.803 160.578 -26.163  1.00 31.56           N
ATOM    987  NH2 ARG A 115      13.704 158.864 -27.185  1.00 26.51           N1+
ATOM    988  H   ARG A 115      20.456 156.786 -26.202  1.00 26.52           H
ATOM    989  HA  ARG A 115      20.867 157.444 -23.681  1.00 27.94           H
ATOM    990  HB2 ARG A 115      18.851 158.534 -23.748  1.00 23.13           H
ATOM    991  HB3 ARG A 115      19.620 158.836 -25.097  1.00 23.13           H
ATOM    992  HG2 ARG A 115      18.215 157.523 -26.275  1.00 31.12           H
ATOM    993  HG3 ARG A 115      17.544 156.966 -24.944  1.00 31.12           H
ATOM    994  HD2 ARG A 115      16.642 159.075 -24.523  1.00 29.24           H
ATOM    995  HD3 ARG A 115      17.301 159.621 -25.862  1.00 29.24           H
ATOM    996  HE  ARG A 115      15.685 157.653 -26.482  1.00 29.55           H
ATOM    997 HH11 ARG A 115      15.478 160.872 -25.719  1.00 37.86           H
ATOM    998 HH12 ARG A 115      14.165 161.112 -26.381  1.00 37.86           H
ATOM    999 HH21 ARG A 115      13.651 158.036 -27.410  1.00 31.80           H
ATOM   1000 HH22 ARG A 115      13.072 159.408 -27.395  1.00 31.80           H
ATOM   1001  N   ALA A 116      18.926 154.962 -24.175  1.00 19.47           N
ATOM   1002  CA  ALA A 116      18.401 153.759 -23.529  1.00 24.55           C
ATOM   1003  C   ALA A 116      19.505 152.975 -22.824  1.00 21.54           C
ATOM   1004  O   ALA A 116      19.324 152.495 -21.696  1.00 21.58           O
ATOM   1005  CB  ALA A 116      17.712 152.889 -24.575  1.00 20.34           C
ATOM   1006  H   ALA A 116      18.802 154.991 -25.026  1.00 23.35           H
ATOM   1007  HA  ALA A 116      17.741 154.015 -22.866  1.00 29.45           H
ATOM   1008  HB1 ALA A 116      17.366 152.092 -24.143  1.00 24.39           H
ATOM   1009  HB2 ALA A 116      16.986 153.392 -24.975  1.00 24.39           H
ATOM   1010  HB3 ALA A 116      18.359 152.642 -25.255  1.00 24.39           H
ATOM   1011  N   PHE A 117      20.669 152.872 -23.460  1.00 22.55           N
ATOM   1012  CA  PHE A 117      21.795 152.166 -22.865  1.00 25.91           C
ATOM   1013  C   PHE A 117      22.219 152.809 -21.553  1.00 24.47           C
ATOM   1014  O   PHE A 117      22.382 152.121 -20.538  1.00 21.52           O
ATOM   1015  CB  PHE A 117      22.958 152.120 -23.862  1.00 18.30           C
ATOM   1016  CG  PHE A 117      24.182 151.392 -23.340  1.00 17.15           C
ATOM   1017  CD1 PHE A 117      24.166 150.018 -23.156  1.00 26.89           C
ATOM   1018  CD2 PHE A 117      25.330 152.080 -23.026  1.00 23.17           C
ATOM   1019  CE1 PHE A 117      25.284 149.356 -22.684  1.00 19.67           C
ATOM   1020  CE2 PHE A 117      26.458 151.405 -22.559  1.00 22.20           C
ATOM   1021  CZ  PHE A 117      26.416 150.051 -22.380  1.00 25.84           C
ATOM   1022  H   PHE A 117      20.831 153.204 -24.237  1.00 27.04           H
ATOM   1023  HA  PHE A 117      21.529 151.253 -22.676  1.00 31.09           H
ATOM   1024  HB2 PHE A 117      22.662 151.665 -24.666  1.00 21.94           H
ATOM   1025  HB3 PHE A 117      23.222 153.029 -24.076  1.00 21.94           H
ATOM   1026  HD1 PHE A 117      23.398 149.536 -23.360  1.00 32.25           H
ATOM   1027  HD2 PHE A 117      25.362 153.002 -23.146  1.00 27.79           H
ATOM   1028  HE1 PHE A 117      25.261 148.433 -22.566  1.00 23.59           H
ATOM   1029  HE2 PHE A 117      27.230 151.878 -22.348  1.00 26.62           H
ATOM   1030  HZ  PHE A 117      27.166 149.602 -22.064  1.00 30.99           H
ATOM   1031  N   LYS A 118      22.379 154.140 -21.536  1.00 20.19           N
ATOM   1032  CA  LYS A 118      22.760 154.787 -20.281  1.00 23.93           C
ATOM   1033  C   LYS A 118      21.664 154.639 -19.246  1.00 16.49           C
ATOM   1034  O   LYS A 118      21.948 154.571 -18.042  1.00 20.38           O
ATOM   1035  CB  LYS A 118      23.056 156.277 -20.493  1.00 21.07           C
ATOM   1036  CG  LYS A 118      24.242 156.581 -21.400  1.00 33.31           C
ATOM   1037  CD  LYS A 118      24.334 158.119 -21.621  1.00 44.13           C
ATOM   1038  CE  LYS A 118      25.346 158.514 -22.674  1.00 48.42           C
ATOM   1039  NZ  LYS A 118      26.710 158.147 -22.231  1.00 54.41           N1+
ATOM   1040  H   LYS A 118      22.277 154.667 -22.208  1.00 24.22           H
ATOM   1041  HA  LYS A 118      23.562 154.364 -19.936  1.00 28.71           H
ATOM   1042  HB2 LYS A 118      22.274 156.693 -20.886  1.00 25.27           H
ATOM   1043  HB3 LYS A 118      23.238 156.680 -19.629  1.00 25.27           H
ATOM   1044  HG2 LYS A 118      25.062 156.277 -20.980  1.00 39.96           H
ATOM   1045  HG3 LYS A 118      24.116 156.149 -22.260  1.00 39.96           H
ATOM   1046  HD2 LYS A 118      23.466 158.448 -21.903  1.00 52.94           H
ATOM   1047  HD3 LYS A 118      24.591 158.542 -20.786  1.00 52.94           H
ATOM   1048  HE2 LYS A 118      25.154 158.045 -23.501  1.00 58.10           H
ATOM   1049  HE3 LYS A 118      25.314 159.474 -22.811  1.00 58.10           H
ATOM   1050  HZ1 LYS A 118      27.304 158.380 -22.851  1.00 65.28           H
ATOM   1051  HZ2 LYS A 118      26.906 158.567 -21.471  1.00 65.28           H
ATOM   1052  HZ3 LYS A 118      26.761 157.269 -22.098  1.00 65.28           H
ATOM   1053  N   LEU A 119      20.405 154.639 -19.690  1.00 17.20           N
ATOM   1054  CA  LEU A 119      19.298 154.477 -18.751  1.00 21.70           C
ATOM   1055  C   LEU A 119      19.361 153.128 -18.040  1.00 21.00           C
ATOM   1056  O   LEU A 119      19.104 153.057 -16.832  1.00 17.81           O
ATOM   1057  CB  LEU A 119      17.965 154.647 -19.474  1.00 15.96           C
ATOM   1058  CG  LEU A 119      16.683 154.345 -18.665  1.00 20.10           C
ATOM   1059  CD1 LEU A 119      16.556 155.294 -17.536  1.00 26.54           C
ATOM   1060  CD2 LEU A 119      15.468 154.458 -19.562  1.00 33.54           C
ATOM   1061  H   LEU A 119      20.170 154.728 -20.512  1.00 20.63           H
ATOM   1062  HA  LEU A 119      19.358 155.170 -18.075  1.00 26.03           H
ATOM   1063  HB2 LEU A 119      17.902 155.566 -19.776  1.00 19.14           H
ATOM   1064  HB3 LEU A 119      17.963 154.057 -20.244  1.00 19.14           H
ATOM   1065  HG  LEU A 119      16.725 153.443 -18.311  1.00 24.10           H
ATOM   1066 HD11 LEU A 119      15.748 155.090 -17.041  1.00 31.83           H
ATOM   1067 HD12 LEU A 119      17.330 155.202 -16.958  1.00 31.83           H
ATOM   1068 HD13 LEU A 119      16.511 156.198 -17.887  1.00 31.83           H
ATOM   1069 HD21 LEU A 119      14.672 154.266 -19.041  1.00 40.24           H
ATOM   1070 HD22 LEU A 119      15.421 155.359 -19.918  1.00 40.24           H
ATOM   1071 HD23 LEU A 119      15.550 153.820 -20.288  1.00 40.24           H
ATOM   1072  N   THR A 120      19.708 152.042 -18.765  1.00 20.17           N
ATOM   1073  CA  THR A 120      19.808 150.734 -18.108  1.00 20.60           C
ATOM   1074  C   THR A 120      20.795 150.769 -16.959  1.00 19.41           C
ATOM   1075  O   THR A 120      20.605 150.076 -15.943  1.00 17.30           O
ATOM   1076  CB  THR A 120      20.193 149.607 -19.091  1.00 18.35           C
ATOM   1077  OG1 THR A 120      21.522 149.768 -19.614  1.00 17.05           O
ATOM   1078  CG2 THR A 120      19.182 149.487 -20.204  1.00 17.03           C
ATOM   1079  H   THR A 120      19.884 152.041 -19.607  1.00 24.19           H
ATOM   1080  HA  THR A 120      18.939 150.512 -17.737  1.00 24.70           H
ATOM   1081  HB  THR A 120      20.169 148.769 -18.603  1.00 22.01           H
ATOM   1082  HG1 THR A 120      21.583 150.498 -20.025  1.00 20.45           H
ATOM   1083 HG21 THR A 120      19.440 148.776 -20.811  1.00 20.42           H
ATOM   1084 HG22 THR A 120      18.307 149.287 -19.837  1.00 20.42           H
ATOM   1085 HG23 THR A 120      19.132 150.321 -20.698  1.00 20.42           H
ATOM   1086  N   ARG A 121      21.845 151.587 -17.071  1.00 18.95           N
ATOM   1087  CA  ARG A 121      22.807 151.670 -15.977  1.00 19.79           C
ATOM   1088  C   ARG A 121      22.150 152.176 -14.699  1.00 18.63           C
ATOM   1089  O   ARG A 121      22.457 151.693 -13.603  1.00 16.95           O
ATOM   1090  CB  ARG A 121      23.972 152.583 -16.360  1.00 28.37           C
ATOM   1091  CG  ARG A 121      24.930 152.821 -15.200  1.00 35.36           C
ATOM   1092  CD  ARG A 121      25.876 153.966 -15.472  1.00 39.61           C
ATOM   1093  NE  ARG A 121      27.056 153.512 -16.179  1.00 48.67           N
ATOM   1094  CZ  ARG A 121      28.244 153.273 -15.620  1.00 48.35           C
ATOM   1095  NH1 ARG A 121      28.439 153.445 -14.318  1.00 44.88           N
ATOM   1096  NH2 ARG A 121      29.251 152.854 -16.388  1.00 39.75           N1+
ATOM   1097  H   ARG A 121      22.017 152.088 -17.749  1.00 22.72           H
ATOM   1098  HA  ARG A 121      23.164 150.786 -15.802  1.00 23.74           H
ATOM   1099  HB2 ARG A 121      24.472 152.173 -17.083  1.00 34.03           H
ATOM   1100  HB3 ARG A 121      23.622 153.442 -16.643  1.00 34.03           H
ATOM   1101  HG2 ARG A 121      24.419 153.035 -14.404  1.00 42.43           H
ATOM   1102  HG3 ARG A 121      25.458 152.021 -15.054  1.00 42.43           H
ATOM   1103  HD2 ARG A 121      25.428 154.629 -16.020  1.00 47.52           H
ATOM   1104  HD3 ARG A 121      26.156 154.357 -14.630  1.00 47.52           H
ATOM   1105  HE  ARG A 121      26.985 153.387 -17.027  1.00 58.40           H
ATOM   1106 HH11 ARG A 121      27.793 153.714 -13.818  1.00 53.84           H
ATOM   1107 HH12 ARG A 121      29.211 153.287 -13.974  1.00 53.84           H
ATOM   1108 HH21 ARG A 121      29.131 152.742 -17.232  1.00 47.69           H
ATOM   1109 HH22 ARG A 121      30.022 152.698 -16.040  1.00 47.69           H
ATOM   1110  N   ASP A 122      21.266 153.162 -14.817  1.00 19.28           N
ATOM   1111  CA  ASP A 122      20.569 153.679 -13.641  1.00 23.63           C
ATOM   1112  C   ASP A 122      19.531 152.683 -13.135  1.00 16.34           C
ATOM   1113  O   ASP A 122      19.303 152.582 -11.924  1.00 20.11           O
ATOM   1114  CB  ASP A 122      19.879 155.024 -13.976  1.00 25.12           C
ATOM   1115  CG  ASP A 122      20.866 156.184 -14.183  1.00 23.16           C
ATOM   1116  OD1 ASP A 122      21.977 156.143 -13.631  1.00 25.42           O
ATOM   1117  OD2 ASP A 122      20.504 157.138 -14.907  1.00 20.95           O1-
ATOM   1118  H   ASP A 122      21.053 153.546 -15.556  1.00 23.13           H
ATOM   1119  HA  ASP A 122      21.212 153.835 -12.932  1.00 28.35           H
ATOM   1120  HB2 ASP A 122      19.367 154.920 -14.793  1.00 30.13           H
ATOM   1121  HB3 ASP A 122      19.288 155.263 -13.245  1.00 30.13           H
ATOM   1122  N   ALA A 123      18.823 152.000 -14.046  1.00 17.67           N
ATOM   1123  CA  ALA A 123      17.840 151.014 -13.610  1.00 17.69           C
ATOM   1124  C   ALA A 123      18.529 149.900 -12.830  1.00 18.09           C
ATOM   1125  O   ALA A 123      18.015 149.441 -11.800  1.00 17.30           O
ATOM   1126  CB  ALA A 123      17.051 150.463 -14.805  1.00 16.54           C
ATOM   1127  H   ALA A 123      18.893 152.090 -14.899  1.00 21.19           H
ATOM   1128  HA  ALA A 123      17.209 151.445 -13.013  1.00 21.22           H
ATOM   1129  HB1 ALA A 123      16.407 149.812 -14.485  1.00 19.83           H
ATOM   1130  HB2 ALA A 123      16.590 151.196 -15.244  1.00 19.83           H
ATOM   1131  HB3 ALA A 123      17.668 150.043 -15.424  1.00 19.83           H
ATOM   1132  N   ILE A 124      19.723 149.502 -13.272  1.00 17.26           N
ATOM   1133  CA  ILE A 124      20.493 148.481 -12.560  1.00 17.06           C
ATOM   1134  C   ILE A 124      20.885 148.970 -11.174  1.00 18.92           C
ATOM   1135  O   ILE A 124      20.774 148.240 -10.186  1.00 17.80           O
ATOM   1136  CB  ILE A 124      21.722 148.076 -13.398  1.00 17.41           C
ATOM   1137  CG1 ILE A 124      21.232 147.228 -14.565  1.00 15.78           C
ATOM   1138  CG2 ILE A 124      22.781 147.338 -12.563  1.00 20.99           C
ATOM   1139  CD1 ILE A 124      22.243 147.057 -15.669  1.00 17.10           C
ATOM   1140  H   ILE A 124      20.107 149.807 -13.978  1.00 20.70           H
ATOM   1141  HA  ILE A 124      19.938 147.693 -12.449  1.00 20.46           H
ATOM   1142  HB  ILE A 124      22.125 148.882 -13.756  1.00 20.88           H
ATOM   1143 HG12 ILE A 124      21.004 146.345 -14.234  1.00 18.92           H
ATOM   1144 HG13 ILE A 124      20.446 147.648 -14.946  1.00 18.92           H
ATOM   1145 HG21 ILE A 124      23.529 147.107 -13.136  1.00 25.18           H
ATOM   1146 HG22 ILE A 124      23.080 147.921 -11.847  1.00 25.18           H
ATOM   1147 HG23 ILE A 124      22.387 146.533 -12.192  1.00 25.18           H
ATOM   1148 HD11 ILE A 124      21.855 146.508 -16.369  1.00 20.51           H
ATOM   1149 HD12 ILE A 124      22.474 147.930 -16.023  1.00 20.51           H
ATOM   1150 HD13 ILE A 124      23.033 146.625 -15.310  1.00 20.51           H
ATOM   1151  N   GLU A 125      21.370 150.207 -11.072  1.00 20.65           N
ATOM   1152  CA  GLU A 125      21.777 150.696  -9.763  1.00 18.93           C
ATOM   1153  C   GLU A 125      20.614 150.650  -8.794  1.00 17.21           C
ATOM   1154  O   GLU A 125      20.788 150.303  -7.622  1.00 17.04           O
ATOM   1155  CB  GLU A 125      22.339 152.124  -9.877  1.00 23.23           C
ATOM   1156  CG  GLU A 125      22.822 152.703  -8.556  1.00 31.52           C
ATOM   1157  CD  GLU A 125      23.507 154.102  -8.687  1.00 39.06           C
ATOM   1158  OE1 GLU A 125      23.423 154.770  -9.744  1.00 51.89           O
ATOM   1159  OE2 GLU A 125      24.143 154.540  -7.718  1.00 41.99           O1-
ATOM   1160  H   GLU A 125      21.470 150.762 -11.721  1.00 24.77           H
ATOM   1161  HA  GLU A 125      22.479 150.124  -9.417  1.00 22.71           H
ATOM   1162  HB2 GLU A 125      23.092 152.115 -10.489  1.00 27.87           H
ATOM   1163  HB3 GLU A 125      21.644 152.707 -10.220  1.00 27.87           H
ATOM   1164  HG2 GLU A 125      22.061 152.801  -7.962  1.00 37.81           H
ATOM   1165  HG3 GLU A 125      23.467 152.093  -8.166  1.00 37.81           H
ATOM   1166  N   LEU A 126      19.417 150.996  -9.279  1.00 17.46           N
ATOM   1167  CA  LEU A 126      18.204 150.984  -8.472  1.00 18.33           C
ATOM   1168  C   LEU A 126      17.763 149.574  -8.113  1.00 25.07           C
ATOM   1169  O   LEU A 126      17.265 149.350  -7.007  1.00 17.00           O
ATOM   1170  CB  LEU A 126      17.082 151.682  -9.223  1.00 18.02           C
ATOM   1171  CG  LEU A 126      17.250 153.201  -9.270  1.00 14.70           C
ATOM   1172  CD1 LEU A 126      16.332 153.758 -10.334  1.00 17.85           C
ATOM   1173  CD2 LEU A 126      16.946 153.848  -7.895  1.00 21.02           C
ATOM   1174  H   LEU A 126      19.285 151.246 -10.092  1.00 20.94           H
ATOM   1175  HA  LEU A 126      18.365 151.469  -7.648  1.00 21.99           H
ATOM   1176  HB2 LEU A 126      17.062 151.355 -10.135  1.00 21.61           H
ATOM   1177  HB3 LEU A 126      16.239 151.488  -8.782  1.00 21.61           H
ATOM   1178  HG  LEU A 126      18.164 153.416  -9.513  1.00 17.63           H
ATOM   1179 HD11 LEU A 126      16.436 154.722 -10.367  1.00 21.41           H
ATOM   1180 HD12 LEU A 126      16.570 153.370 -11.190  1.00 21.41           H
ATOM   1181 HD13 LEU A 126      15.416 153.531 -10.110  1.00 21.41           H
ATOM   1182 HD21 LEU A 126      17.063 154.808  -7.965  1.00 25.21           H
ATOM   1183 HD22 LEU A 126      16.031 153.643  -7.646  1.00 25.21           H
ATOM   1184 HD23 LEU A 126      17.558 153.487  -7.235  1.00 25.21           H
ATOM   1185  N   ASN A 127      17.888 148.612  -9.037  1.00 16.28           N
ATOM   1186  CA  ASN A 127      17.543 147.223  -8.696  1.00 15.86           C
ATOM   1187  C   ASN A 127      18.374 146.299  -9.587  1.00 13.52           C
ATOM   1188  O   ASN A 127      17.960 145.952 -10.696  1.00 17.30           O
ATOM   1189  CB  ASN A 127      16.067 146.921  -8.853  1.00 14.55           C
ATOM   1190  CG  ASN A 127      15.773 145.474  -8.593  1.00 16.62           C
ATOM   1191  OD1 ASN A 127      16.598 144.767  -8.019  1.00 16.28           O
ATOM   1192  ND2 ASN A 127      14.635 145.012  -9.029  1.00 16.49           N
ATOM   1193  H   ASN A 127      18.162 148.731  -9.844  1.00 19.53           H
ATOM   1194  HA  ASN A 127      17.789 147.053  -7.773  1.00 19.02           H
ATOM   1195  HB2 ASN A 127      15.562 147.453  -8.218  1.00 17.45           H
ATOM   1196  HB3 ASN A 127      15.792 147.129  -9.760  1.00 17.45           H
ATOM   1197 HD21 ASN A 127      14.428 144.188  -8.901  1.00 19.77           H
ATOM   1198 HD22 ASN A 127      14.092 145.533  -9.446  1.00 19.77           H
ATOM   1199  N   ALA A 128      19.524 145.888  -9.071  1.00 14.55           N
ATOM   1200  CA  ALA A 128      20.457 145.088  -9.854  1.00 17.63           C
ATOM   1201  C   ALA A 128      19.977 143.652 -10.042  1.00 20.67           C
ATOM   1202  O   ALA A 128      20.576 142.917 -10.836  1.00 16.48           O
ATOM   1203  CB  ALA A 128      21.828 145.110  -9.187  1.00 21.07           C
ATOM   1204  H   ALA A 128      19.789 146.058  -8.270  1.00 17.44           H
ATOM   1205  HA  ALA A 128      20.549 145.487 -10.733  1.00 21.14           H
ATOM   1206  HB1 ALA A 128      22.443 144.576  -9.713  1.00 25.27           H
ATOM   1207  HB2 ALA A 128      22.141 146.027  -9.140  1.00 25.27           H
ATOM   1208  HB3 ALA A 128      21.749 144.741  -8.293  1.00 25.27           H
ATOM   1209  N   ALA A 129      18.907 143.244  -9.352  1.00 14.73           N
ATOM   1210  CA  ALA A 129      18.285 141.940  -9.598  1.00 19.53           C
ATOM   1211  C   ALA A 129      17.227 141.974 -10.702  1.00 18.23           C
ATOM   1212  O   ALA A 129      16.590 140.951 -10.949  1.00 16.05           O
ATOM   1213  CB  ALA A 129      17.640 141.400  -8.310  1.00 16.36           C
ATOM   1214  H   ALA A 129      18.523 143.705  -8.736  1.00 17.67           H
ATOM   1215  HA  ALA A 129      18.974 141.313  -9.868  1.00 23.43           H
ATOM   1216  HB1 ALA A 129      17.236 140.539  -8.497  1.00 19.62           H
ATOM   1217  HB2 ALA A 129      18.325 141.304  -7.631  1.00 19.62           H
ATOM   1218  HB3 ALA A 129      16.962 142.026  -8.011  1.00 19.62           H
ATOM   1219  N   ASN A 130      16.994 143.117 -11.354  1.00 16.34           N
ATOM   1220  CA  ASN A 130      15.989 143.191 -12.418  1.00 15.56           C
ATOM   1221  C   ASN A 130      16.585 142.582 -13.680  1.00 19.79           C
ATOM   1222  O   ASN A 130      17.335 143.238 -14.412  1.00 15.98           O
ATOM   1223  CB  ASN A 130      15.522 144.621 -12.672  1.00 14.58           C
ATOM   1224  CG  ASN A 130      14.359 144.652 -13.579  1.00 13.61           C
ATOM   1225  OD1 ASN A 130      14.356 143.957 -14.597  1.00 15.75           O
ATOM   1226  ND2 ASN A 130      13.295 145.336 -13.170  1.00 15.79           N
ATOM   1227  H   ASN A 130      17.402 143.859 -11.201  1.00 19.60           H
ATOM   1228  HA  ASN A 130      15.217 142.662 -12.163  1.00 18.66           H
ATOM   1229  HB2 ASN A 130      15.263 145.028 -11.831  1.00 17.48           H
ATOM   1230  HB3 ASN A 130      16.241 145.126 -13.083  1.00 17.48           H
ATOM   1231 HD21 ASN A 130      12.595 145.381 -13.667  1.00 18.93           H
ATOM   1232 HD22 ASN A 130      13.307 145.735 -12.408  1.00 18.93           H
ATOM   1233  N   TYR A 131      16.221 141.316 -13.930  1.00 16.56           N
ATOM   1234  CA  TYR A 131      16.800 140.533 -15.018  1.00 13.49           C
ATOM   1235  C   TYR A 131      16.323 141.031 -16.377  1.00 12.61           C
ATOM   1236  O   TYR A 131      17.031 140.873 -17.382  1.00 15.66           O
ATOM   1237  CB  TYR A 131      16.448 139.045 -14.817  1.00 11.84           C
ATOM   1238  CG  TYR A 131      14.949 138.816 -14.721  1.00 12.24           C
ATOM   1239  CD1 TYR A 131      14.200 138.632 -15.849  1.00 11.35           C
ATOM   1240  CD2 TYR A 131      14.293 138.813 -13.485  1.00 12.74           C
ATOM   1241  CE1 TYR A 131      12.863 138.463 -15.775  1.00 12.89           C
ATOM   1242  CE2 TYR A 131      12.941 138.667 -13.399  1.00 11.37           C
ATOM   1243  CZ  TYR A 131      12.220 138.483 -14.541  1.00 11.63           C
ATOM   1244  OH  TYR A 131      10.853 138.323 -14.460  1.00 14.56           O
ATOM   1245  H   TYR A 131      15.632 140.887 -13.474  1.00 19.86           H
ATOM   1246  HA  TYR A 131      17.766 140.619 -14.990  1.00 16.18           H
ATOM   1247  HB2 TYR A 131      16.784 138.535 -15.570  1.00 14.19           H
ATOM   1248  HB3 TYR A 131      16.854 138.732 -13.993  1.00 14.19           H
ATOM   1249  HD1 TYR A 131      14.616 138.633 -16.680  1.00 13.61           H
ATOM   1250  HD2 TYR A 131      14.786 138.957 -12.709  1.00 15.27           H
ATOM   1251  HE1 TYR A 131      12.367 138.345 -16.554  1.00 15.45           H
ATOM   1252  HE2 TYR A 131      12.519 138.670 -12.571  1.00 13.63           H
ATOM   1253  HH  TYR A 131      10.529 138.222 -15.229  1.00 17.46           H
ATOM   1254  N   THR A 132      15.126 141.627 -16.433  1.00 14.01           N
ATOM   1255  CA  THR A 132      14.636 142.216 -17.674  1.00 12.74           C
ATOM   1256  C   THR A 132      15.540 143.371 -18.134  1.00 15.20           C
ATOM   1257  O   THR A 132      15.866 143.479 -19.321  1.00 15.51           O
ATOM   1258  CB  THR A 132      13.193 142.668 -17.477  1.00 12.90           C
ATOM   1259  OG1 THR A 132      12.373 141.517 -17.203  1.00 15.95           O
ATOM   1260  CG2 THR A 132      12.669 143.341 -18.725  1.00 15.39           C
ATOM   1261  H   THR A 132      14.585 141.701 -15.768  1.00 16.80           H
ATOM   1262  HA  THR A 132      14.644 141.538 -18.368  1.00 15.28           H
ATOM   1263  HB  THR A 132      13.141 143.293 -16.737  1.00 15.47           H
ATOM   1264  HG1 THR A 132      12.643 141.132 -16.507  1.00 19.13           H
ATOM   1265 HG21 THR A 132      11.751 143.624 -18.589  1.00 18.45           H
ATOM   1266 HG22 THR A 132      13.210 144.118 -18.935  1.00 18.45           H
ATOM   1267 HG23 THR A 132      12.700 142.724 -19.473  1.00 18.45           H
ATOM   1268  N   VAL A 133      15.982 144.225 -17.201  1.00 15.71           N
ATOM   1269  CA  VAL A 133      16.891 145.316 -17.557  1.00 15.20           C
ATOM   1270  C   VAL A 133      18.212 144.779 -18.105  1.00 16.45           C
ATOM   1271  O   VAL A 133      18.713 145.247 -19.138  1.00 16.44           O
ATOM   1272  CB  VAL A 133      17.134 146.234 -16.349  1.00 15.46           C
ATOM   1273  CG1 VAL A 133      18.168 147.317 -16.733  1.00 16.24           C
ATOM   1274  CG2 VAL A 133      15.804 146.894 -15.888  1.00 14.05           C
ATOM   1275  H   VAL A 133      15.773 144.192 -16.368  1.00 18.84           H
ATOM   1276  HA  VAL A 133      16.478 145.850 -18.254  1.00 18.23           H
ATOM   1277  HB  VAL A 133      17.492 145.713 -15.613  1.00 18.54           H
ATOM   1278 HG11 VAL A 133      18.319 147.894 -15.968  1.00 19.47           H
ATOM   1279 HG12 VAL A 133      18.997 146.884 -16.990  1.00 19.47           H
ATOM   1280 HG13 VAL A 133      17.821 147.835 -17.475  1.00 19.47           H
ATOM   1281 HG21 VAL A 133      15.984 147.467 -15.126  1.00 16.85           H
ATOM   1282 HG22 VAL A 133      15.442 147.419 -16.619  1.00 16.85           H
ATOM   1283 HG23 VAL A 133      15.176 146.198 -15.638  1.00 16.85           H
ATOM   1284  N   TRP A 134      18.847 143.856 -17.372  1.00 16.89           N
ATOM   1285  CA  TRP A 134      20.090 143.253 -17.836  1.00 16.19           C
ATOM   1286  C   TRP A 134      19.954 142.638 -19.226  1.00 16.16           C
ATOM   1287  O   TRP A 134      20.874 142.746 -20.056  1.00 17.22           O
ATOM   1288  CB  TRP A 134      20.553 142.177 -16.853  1.00 16.44           C
ATOM   1289  CG  TRP A 134      21.147 142.699 -15.627  1.00 13.71           C
ATOM   1290  CD1 TRP A 134      20.562 142.757 -14.377  1.00 17.77           C
ATOM   1291  CD2 TRP A 134      22.438 143.267 -15.491  1.00 20.81           C
ATOM   1292  NE1 TRP A 134      21.425 143.304 -13.483  1.00 15.96           N
ATOM   1293  CE2 TRP A 134      22.592 143.623 -14.135  1.00 19.46           C
ATOM   1294  CE3 TRP A 134      23.502 143.491 -16.383  1.00 15.31           C
ATOM   1295  CZ2 TRP A 134      23.760 144.204 -13.651  1.00 17.98           C
ATOM   1296  CZ3 TRP A 134      24.643 144.041 -15.902  1.00 15.68           C
ATOM   1297  CH2 TRP A 134      24.770 144.417 -14.552  1.00 18.88           C
ATOM   1298  H   TRP A 134      18.575 143.567 -16.609  1.00 20.25           H
ATOM   1299  HA  TRP A 134      20.777 143.938 -17.876  1.00 19.42           H
ATOM   1300  HB2 TRP A 134      19.789 141.635 -16.603  1.00 19.72           H
ATOM   1301  HB3 TRP A 134      21.218 141.622 -17.290  1.00 19.72           H
ATOM   1302  HD1 TRP A 134      19.706 142.454 -14.175  1.00 21.32           H
ATOM   1303  HE1 TRP A 134      21.267 143.432 -12.648  1.00 19.14           H
ATOM   1304  HE3 TRP A 134      23.432 143.248 -17.278  1.00 18.37           H
ATOM   1305  HZ2 TRP A 134      23.847 144.446 -12.757  1.00 21.56           H
ATOM   1306  HZ3 TRP A 134      25.349 144.202 -16.485  1.00 18.80           H
ATOM   1307  HH2 TRP A 134      25.566 144.798 -14.259  1.00 22.65           H
ATOM   1308  N   HIS A 135      18.860 141.919 -19.473  1.00 16.92           N
ATOM   1309  CA  HIS A 135      18.639 141.365 -20.804  1.00 23.27           C
ATOM   1310  C   HIS A 135      18.626 142.463 -21.862  1.00 22.55           C
ATOM   1311  O   HIS A 135      19.248 142.349 -22.922  1.00 17.50           O
ATOM   1312  CB  HIS A 135      17.323 140.604 -20.852  1.00 20.63           C
ATOM   1313  CG  HIS A 135      17.040 140.047 -22.211  1.00 29.87           C
ATOM   1314  ND1 HIS A 135      17.626 138.885 -22.653  1.00 36.17           N
ATOM   1315  CD2 HIS A 135      16.333 140.531 -23.260  1.00 36.13           C
ATOM   1316  CE1 HIS A 135      17.267 138.656 -23.903  1.00 33.11           C
ATOM   1317  NE2 HIS A 135      16.465 139.632 -24.287  1.00 37.49           N
ATOM   1318  H   HIS A 135      18.243 141.742 -18.900  1.00 20.29           H
ATOM   1319  HA  HIS A 135      19.356 140.747 -21.016  1.00 27.91           H
ATOM   1320  HB2 HIS A 135      16.600 141.206 -20.616  1.00 24.74           H
ATOM   1321  HB3 HIS A 135      17.360 139.865 -20.225  1.00 24.74           H
ATOM   1322  HD2 HIS A 135      15.825 141.310 -23.270  1.00 43.34           H
ATOM   1323  HE1 HIS A 135      17.512 137.918 -24.414  1.00 39.72           H
ATOM   1324  HE2 HIS A 135      16.098 139.701 -25.062  1.00 44.97           H
ATOM   1325  N   PHE A 136      17.905 143.530 -21.595  1.00 16.87           N
ATOM   1326  CA  PHE A 136      17.819 144.601 -22.575  1.00 18.62           C
ATOM   1327  C   PHE A 136      19.172 145.275 -22.746  1.00 18.55           C
ATOM   1328  O   PHE A 136      19.558 145.626 -23.871  1.00 18.18           O
ATOM   1329  CB  PHE A 136      16.727 145.600 -22.162  1.00 20.46           C
ATOM   1330  CG  PHE A 136      16.360 146.577 -23.250  1.00 22.80           C
ATOM   1331  CD1 PHE A 136      15.802 146.136 -24.428  1.00 27.99           C
ATOM   1332  CD2 PHE A 136      16.591 147.928 -23.093  1.00 25.42           C
ATOM   1333  CE1 PHE A 136      15.473 147.022 -25.440  1.00 32.02           C
ATOM   1334  CE2 PHE A 136      16.254 148.824 -24.093  1.00 27.10           C
ATOM   1335  CZ  PHE A 136      15.707 148.367 -25.272  1.00 24.97           C
ATOM   1336  H   PHE A 136      17.462 143.663 -20.870  1.00 20.23           H
ATOM   1337  HA  PHE A 136      17.566 144.222 -23.431  1.00 22.33           H
ATOM   1338  HB2 PHE A 136      15.926 145.107 -21.923  1.00 24.54           H
ATOM   1339  HB3 PHE A 136      17.041 146.109 -21.399  1.00 24.54           H
ATOM   1340  HD1 PHE A 136      15.649 145.226 -24.549  1.00 33.58           H
ATOM   1341  HD2 PHE A 136      16.966 148.241 -22.302  1.00 30.49           H
ATOM   1342  HE1 PHE A 136      15.096 146.709 -26.230  1.00 38.41           H
ATOM   1343  HE2 PHE A 136      16.416 149.732 -23.976  1.00 32.51           H
ATOM   1344  HZ  PHE A 136      15.480 148.967 -25.944  1.00 29.95           H
ATOM   1345  N   ARG A 137      19.933 145.422 -21.653  1.00 17.80           N
ATOM   1346  CA  ARG A 137      21.270 145.990 -21.772  1.00 21.20           C
ATOM   1347  C   ARG A 137      22.142 145.163 -22.719  1.00 23.49           C
ATOM   1348  O   ARG A 137      22.881 145.725 -23.536  1.00 21.25           O
ATOM   1349  CB  ARG A 137      21.918 146.124 -20.393  1.00 18.59           C
ATOM   1350  CG  ARG A 137      23.255 146.889 -20.405  1.00 18.97           C
ATOM   1351  CD  ARG A 137      23.874 147.029 -19.038  1.00 20.05           C
ATOM   1352  NE  ARG A 137      25.184 147.699 -19.051  1.00 18.75           N
ATOM   1353  CZ  ARG A 137      25.340 149.023 -19.057  1.00 23.11           C
ATOM   1354  NH1 ARG A 137      24.270 149.826 -19.052  1.00 23.23           N
ATOM   1355  NH2 ARG A 137      26.559 149.549 -19.073  1.00 20.45           N1+
ATOM   1356  H   ARG A 137      19.701 145.205 -20.854  1.00 21.34           H
ATOM   1357  HA  ARG A 137      21.195 146.881 -22.147  1.00 25.43           H
ATOM   1358  HB2 ARG A 137      21.309 146.601 -19.808  1.00 22.29           H
ATOM   1359  HB3 ARG A 137      22.087 145.237 -20.040  1.00 22.29           H
ATOM   1360  HG2 ARG A 137      23.884 146.413 -20.970  1.00 22.76           H
ATOM   1361  HG3 ARG A 137      23.104 147.780 -20.757  1.00 22.76           H
ATOM   1362  HD2 ARG A 137      23.279 147.551 -18.476  1.00 24.05           H
ATOM   1363  HD3 ARG A 137      23.996 146.146 -18.657  1.00 24.05           H
ATOM   1364  HE  ARG A 137      25.886 147.212 -18.957  1.00 22.49           H
ATOM   1365 HH11 ARG A 137      23.479 149.489 -19.043  1.00 27.86           H
ATOM   1366 HH12 ARG A 137      24.374 150.680 -19.056  1.00 27.86           H
ATOM   1367 HH21 ARG A 137      27.249 149.035 -19.076  1.00 24.53           H
ATOM   1368 HH22 ARG A 137      26.659 150.403 -19.076  1.00 24.53           H
ATOM   1369  N   ARG A 138      22.042 143.835 -22.658  1.00 19.54           N
ATOM   1370  CA  ARG A 138      22.836 142.988 -23.555  1.00 19.55           C
ATOM   1371  C   ARG A 138      22.375 143.109 -25.010  1.00 23.47           C
ATOM   1372  O   ARG A 138      23.207 143.080 -25.925  1.00 23.94           O
ATOM   1373  CB  ARG A 138      22.785 141.522 -23.099  1.00 20.71           C
ATOM   1374  CG  ARG A 138      23.623 141.283 -21.886  1.00 17.80           C
ATOM   1375  CD  ARG A 138      23.710 139.769 -21.517  1.00 15.46           C
ATOM   1376  NE  ARG A 138      22.490 139.221 -20.952  1.00 20.79           N
ATOM   1377  CZ  ARG A 138      22.161 139.271 -19.666  1.00 14.45           C
ATOM   1378  NH1 ARG A 138      22.927 139.907 -18.799  1.00 16.25           N
ATOM   1379  NH2 ARG A 138      21.037 138.712 -19.272  1.00 16.58           N1+
ATOM   1380  H   ARG A 138      21.531 143.403 -22.117  1.00 23.44           H
ATOM   1381  HA  ARG A 138      23.761 143.276 -23.515  1.00 23.45           H
ATOM   1382  HB2 ARG A 138      21.868 141.287 -22.884  1.00 24.84           H
ATOM   1383  HB3 ARG A 138      23.117 140.954 -23.812  1.00 24.84           H
ATOM   1384  HG2 ARG A 138      24.522 141.605 -22.053  1.00 21.34           H
ATOM   1385  HG3 ARG A 138      23.234 141.754 -21.133  1.00 21.34           H
ATOM   1386  HD2 ARG A 138      23.916 139.265 -22.320  1.00 18.54           H
ATOM   1387  HD3 ARG A 138      24.418 139.648 -20.865  1.00 18.54           H
ATOM   1388  HE  ARG A 138      21.939 138.836 -21.489  1.00 24.94           H
ATOM   1389 HH11 ARG A 138      23.663 140.268 -19.058  1.00 19.49           H
ATOM   1390 HH12 ARG A 138      22.700 139.942 -17.970  1.00 19.49           H
ATOM   1391 HH21 ARG A 138      20.533 138.310 -19.843  1.00 19.89           H
ATOM   1392 HH22 ARG A 138      20.801 138.755 -18.446  1.00 19.89           H
ATOM   1393  N   VAL A 139      21.062 143.229 -25.246  1.00 16.82           N
ATOM   1394  CA  VAL A 139      20.553 143.537 -26.587  1.00 19.50           C
ATOM   1395  C   VAL A 139      21.148 144.844 -27.105  1.00 21.92           C
ATOM   1396  O   VAL A 139      21.464 144.972 -28.291  1.00 22.88           O
ATOM   1397  CB  VAL A 139      19.015 143.613 -26.578  1.00 21.56           C
ATOM   1398  CG1 VAL A 139      18.468 144.154 -27.917  1.00 25.61           C
ATOM   1399  CG2 VAL A 139      18.397 142.253 -26.289  1.00 22.25           C
ATOM   1400  H   VAL A 139      20.449 143.137 -24.649  1.00 20.17           H
ATOM   1401  HA  VAL A 139      20.815 142.827 -27.195  1.00 23.39           H
ATOM   1402  HB  VAL A 139      18.735 144.221 -25.876  1.00 25.86           H
ATOM   1403 HG11 VAL A 139      17.499 144.186 -27.872  1.00 30.72           H
ATOM   1404 HG12 VAL A 139      18.822 145.044 -28.066  1.00 30.72           H
ATOM   1405 HG13 VAL A 139      18.746 143.562 -28.634  1.00 30.72           H
ATOM   1406 HG21 VAL A 139      17.431 142.338 -26.291  1.00 26.69           H
ATOM   1407 HG22 VAL A 139      18.676 141.627 -26.976  1.00 26.69           H
ATOM   1408 HG23 VAL A 139      18.700 141.947 -25.420  1.00 26.69           H
ATOM   1409  N   LEU A 140      21.288 145.836 -26.231  1.00 18.41           N
ATOM   1410  CA  LEU A 140      21.835 147.128 -26.627  1.00 20.35           C
ATOM   1411  C   LEU A 140      23.337 147.051 -26.864  1.00 24.35           C
ATOM   1412  O   LEU A 140      23.846 147.675 -27.803  1.00 19.93           O
ATOM   1413  CB  LEU A 140      21.519 148.178 -25.560  1.00 15.62           C
ATOM   1414  CG  LEU A 140      20.043 148.589 -25.407  1.00 26.03           C
ATOM   1415  CD1 LEU A 140      19.798 149.476 -24.163  1.00 29.56           C
ATOM   1416  CD2 LEU A 140      19.554 149.300 -26.619  1.00 24.89           C
ATOM   1417  H   LEU A 140      21.073 145.786 -25.400  1.00 22.08           H
ATOM   1418  HA  LEU A 140      21.415 147.407 -27.456  1.00 24.41           H
ATOM   1419  HB2 LEU A 140      21.811 147.833 -24.701  1.00 18.73           H
ATOM   1420  HB3 LEU A 140      22.020 148.982 -25.769  1.00 18.73           H
ATOM   1421  HG  LEU A 140      19.508 147.786 -25.303  1.00 31.23           H
ATOM   1422 HD11 LEU A 140      18.856 149.703 -24.118  1.00 35.46           H
ATOM   1423 HD12 LEU A 140      20.059 148.984 -23.369  1.00 35.46           H
ATOM   1424 HD13 LEU A 140      20.330 150.284 -24.242  1.00 35.46           H
ATOM   1425 HD21 LEU A 140      18.624 149.544 -26.489  1.00 29.86           H
ATOM   1426 HD22 LEU A 140      20.090 150.098 -26.754  1.00 29.86           H
ATOM   1427 HD23 LEU A 140      19.638 148.711 -27.385  1.00 29.86           H
ATOM   1428  N   LEU A 141      24.068 146.296 -26.031  1.00 20.36           N
ATOM   1429  CA  LEU A 141      25.505 146.140 -26.252  1.00 23.88           C
ATOM   1430  C   LEU A 141      25.778 145.635 -27.662  1.00 23.20           C
ATOM   1431  O   LEU A 141      26.718 146.085 -28.326  1.00 24.41           O
ATOM   1432  CB  LEU A 141      26.112 145.171 -25.232  1.00 22.23           C
ATOM   1433  CG  LEU A 141      26.316 145.642 -23.787  1.00 30.41           C
ATOM   1434  CD1 LEU A 141      26.608 144.413 -22.900  1.00 22.85           C
ATOM   1435  CD2 LEU A 141      27.450 146.697 -23.659  1.00 19.35           C
ATOM   1436  H   LEU A 141      23.760 145.874 -25.347  1.00 24.42           H
ATOM   1437  HA  LEU A 141      25.939 147.001 -26.149  1.00 28.64           H
ATOM   1438  HB2 LEU A 141      25.539 144.389 -25.191  1.00 26.66           H
ATOM   1439  HB3 LEU A 141      26.984 144.904 -25.563  1.00 26.66           H
ATOM   1440  HG  LEU A 141      25.494 146.048 -23.470  1.00 36.48           H
ATOM   1441 HD11 LEU A 141      26.737 144.708 -21.985  1.00 27.40           H
ATOM   1442 HD12 LEU A 141      25.855 143.804 -22.948  1.00 27.40           H
ATOM   1443 HD13 LEU A 141      27.410 143.974 -23.223  1.00 27.40           H
ATOM   1444 HD21 LEU A 141      27.534 146.958 -22.728  1.00 23.21           H
ATOM   1445 HD22 LEU A 141      28.281 146.306 -23.970  1.00 23.21           H
ATOM   1446 HD23 LEU A 141      27.224 147.470 -24.200  1.00 23.21           H
ATOM   1447  N   LYS A 142      24.966 144.691 -28.122  1.00 25.38           N
ATOM   1448  CA  LYS A 142      25.126 144.130 -29.452  1.00 28.97           C
ATOM   1449  C   LYS A 142      24.646 145.114 -30.520  1.00 28.81           C
ATOM   1450  O   LYS A 142      25.390 145.445 -31.446  1.00 25.84           O
ATOM   1451  CB  LYS A 142      24.370 142.801 -29.525  1.00 22.97           C
ATOM   1452  CG  LYS A 142      24.615 141.984 -30.779  1.00 44.30           C
ATOM   1453  CD  LYS A 142      23.808 140.674 -30.792  1.00 47.24           C
ATOM   1454  CE  LYS A 142      24.244 139.756 -31.962  1.00 49.37           C
ATOM   1455  NZ  LYS A 142      24.142 140.443 -33.295  1.00 58.10           N1+
ATOM   1456  H   LYS A 142      24.310 144.356 -27.678  1.00 30.45           H
ATOM   1457  HA  LYS A 142      26.066 143.951 -29.609  1.00 34.75           H
ATOM   1458  HB2 LYS A 142      24.632 142.257 -28.766  1.00 27.56           H
ATOM   1459  HB3 LYS A 142      23.419 142.986 -29.478  1.00 27.56           H
ATOM   1460  HG2 LYS A 142      24.354 142.506 -31.553  1.00 53.14           H
ATOM   1461  HG3 LYS A 142      25.557 141.758 -30.831  1.00 53.14           H
ATOM   1462  HD2 LYS A 142      23.956 140.198 -29.960  1.00 56.68           H
ATOM   1463  HD3 LYS A 142      22.866 140.879 -30.901  1.00 56.68           H
ATOM   1464  HE2 LYS A 142      25.167 139.490 -31.829  1.00 59.23           H
ATOM   1465  HE3 LYS A 142      23.671 138.973 -31.981  1.00 59.23           H
ATOM   1466  HZ1 LYS A 142      24.399 139.890 -33.943  1.00 69.71           H
ATOM   1467  HZ2 LYS A 142      23.301 140.693 -33.445  1.00 69.71           H
ATOM   1468  HZ3 LYS A 142      24.664 141.164 -33.307  1.00 69.71           H
ATOM   1469  N   SER A 143      23.403 145.596 -30.407  1.00 24.68           N
ATOM   1470  CA  SER A 143      22.856 146.532 -31.397  1.00 31.89           C
ATOM   1471  C   SER A 143      23.767 147.737 -31.612  1.00 29.28           C
ATOM   1472  O   SER A 143      24.013 148.151 -32.747  1.00 32.12           O
ATOM   1473  CB  SER A 143      21.474 147.025 -30.964  1.00 30.23           C
ATOM   1474  OG  SER A 143      20.525 145.995 -31.083  1.00 41.22           O
ATOM   1475  H   SER A 143      22.860 145.399 -29.770  1.00 29.60           H
ATOM   1476  HA  SER A 143      22.760 146.073 -32.247  1.00 38.26           H
ATOM   1477  HB2 SER A 143      21.516 147.312 -30.038  1.00 36.27           H
ATOM   1478  HB3 SER A 143      21.210 147.767 -31.531  1.00 36.27           H
ATOM   1479  HG  SER A 143      20.744 145.346 -30.597  1.00 49.45           H
ATOM   1480  N   LEU A 144      24.230 148.348 -30.529  1.00 22.29           N
ATOM   1481  CA  LEU A 144      25.050 149.545 -30.598  1.00 27.36           C
ATOM   1482  C   LEU A 144      26.515 149.232 -30.811  1.00 24.73           C
ATOM   1483  O   LEU A 144      27.319 150.164 -30.874  1.00 27.17           O
ATOM   1484  CB  LEU A 144      24.902 150.368 -29.318  1.00 23.93           C
ATOM   1485  CG  LEU A 144      23.455 150.786 -29.005  1.00 27.07           C
ATOM   1486  CD1 LEU A 144      23.419 151.378 -27.638  1.00 21.34           C
ATOM   1487  CD2 LEU A 144      22.906 151.777 -30.023  1.00 30.50           C
ATOM   1488  H   LEU A 144      24.078 148.081 -29.725  1.00 26.74           H
ATOM   1489  HA  LEU A 144      24.749 150.090 -31.342  1.00 32.82           H
ATOM   1490  HB2 LEU A 144      25.227 149.843 -28.570  1.00 28.70           H
ATOM   1491  HB3 LEU A 144      25.431 151.177 -29.405  1.00 28.70           H
ATOM   1492  HG  LEU A 144      22.887 150.000 -29.011  1.00 32.47           H
ATOM   1493 HD11 LEU A 144      22.509 151.644 -27.433  1.00 25.60           H
ATOM   1494 HD12 LEU A 144      23.721 150.714 -26.999  1.00 25.60           H
ATOM   1495 HD13 LEU A 144      24.003 152.152 -27.614  1.00 25.60           H
ATOM   1496 HD21 LEU A 144      21.995 152.007 -29.781  1.00 36.59           H
ATOM   1497 HD22 LEU A 144      23.461 152.573 -30.019  1.00 36.59           H
ATOM   1498 HD23 LEU A 144      22.922 151.367 -30.902  1.00 36.59           H
ATOM   1499  N   GLN A 145      26.887 147.957 -30.890  1.00 25.53           N
ATOM   1500  CA  GLN A 145      28.286 147.554 -31.038  1.00 28.67           C
ATOM   1501  C   GLN A 145      29.170 148.235 -29.993  1.00 32.32           C
ATOM   1502  O   GLN A 145      30.251 148.759 -30.289  1.00 25.23           O
ATOM   1503  CB  GLN A 145      28.774 147.839 -32.463  1.00 30.18           C
ATOM   1504  CG  GLN A 145      27.981 147.081 -33.538  1.00 34.67           C
ATOM   1505  CD  GLN A 145      28.573 147.247 -34.932  1.00 58.84           C
ATOM   1506  OE1 GLN A 145      29.788 147.139 -35.120  1.00 61.99           O
ATOM   1507  NE2 GLN A 145      27.717 147.516 -35.914  1.00 57.15           N
ATOM   1508  H   GLN A 145      26.339 147.294 -30.860  1.00 30.63           H
ATOM   1509  HA  GLN A 145      28.348 146.597 -30.894  1.00 34.40           H
ATOM   1510  HB2 GLN A 145      28.686 148.788 -32.641  1.00 36.20           H
ATOM   1511  HB3 GLN A 145      29.704 147.574 -32.535  1.00 36.20           H
ATOM   1512  HG2 GLN A 145      27.981 146.135 -33.323  1.00 41.59           H
ATOM   1513  HG3 GLN A 145      27.071 147.417 -33.556  1.00 41.59           H
ATOM   1514 HE21 GLN A 145      26.877 147.588 -35.745  1.00 68.56           H
ATOM   1515 HE22 GLN A 145      28.004 147.618 -36.719  1.00 68.56           H
ATOM   1516  N   LYS A 146      28.713 148.195 -28.741  1.00 26.31           N
ATOM   1517  CA  LYS A 146      29.459 148.808 -27.648  1.00 22.45           C
ATOM   1518  C   LYS A 146      30.781 148.096 -27.402  1.00 24.29           C
ATOM   1519  O   LYS A 146      30.933 146.900 -27.652  1.00 29.94           O
ATOM   1520  CB  LYS A 146      28.642 148.798 -26.345  1.00 24.68           C
ATOM   1521  CG  LYS A 146      27.305 149.492 -26.405  1.00 24.09           C
ATOM   1522  CD  LYS A 146      27.386 150.962 -26.781  1.00 32.16           C
ATOM   1523  CE  LYS A 146      28.245 151.729 -25.836  1.00 31.86           C
ATOM   1524  NZ  LYS A 146      28.260 153.167 -26.166  1.00 33.67           N1+
ATOM   1525  H   LYS A 146      27.976 147.822 -28.501  1.00 31.56           H
ATOM   1526  HA  LYS A 146      29.652 149.731 -27.875  1.00 26.93           H
ATOM   1527  HB2 LYS A 146      28.479 147.876 -26.093  1.00 29.60           H
ATOM   1528  HB3 LYS A 146      29.164 149.234 -25.654  1.00 29.60           H
ATOM   1529  HG2 LYS A 146      26.752 149.047 -27.066  1.00 28.90           H
ATOM   1530  HG3 LYS A 146      26.884 149.433 -25.533  1.00 28.90           H
ATOM   1531  HD2 LYS A 146      27.765 151.043 -27.670  1.00 38.58           H
ATOM   1532  HD3 LYS A 146      26.495 151.346 -26.761  1.00 38.58           H
ATOM   1533  HE2 LYS A 146      27.901 151.627 -24.935  1.00 38.22           H
ATOM   1534  HE3 LYS A 146      29.155 151.396 -25.888  1.00 38.22           H
ATOM   1535  HZ1 LYS A 146      28.778 153.605 -25.591  1.00 40.39           H
ATOM   1536  HZ2 LYS A 146      28.576 153.287 -26.990  1.00 40.39           H
ATOM   1537  HZ3 LYS A 146      27.434 153.497 -26.122  1.00 40.39           H
ATOM   1538  N   ASP A 147      31.739 148.863 -26.888  1.00 26.04           N
ATOM   1539  CA  ASP A 147      33.053 148.347 -26.521  1.00 30.85           C
ATOM   1540  C   ASP A 147      32.903 147.404 -25.334  1.00 27.01           C
ATOM   1541  O   ASP A 147      32.505 147.834 -24.247  1.00 25.60           O
ATOM   1542  CB  ASP A 147      33.969 149.516 -26.170  1.00 25.64           C
ATOM   1543  CG  ASP A 147      35.414 149.094 -25.838  1.00 36.37           C
ATOM   1544  OD1 ASP A 147      35.650 148.036 -25.224  1.00 30.00           O
ATOM   1545  OD2 ASP A 147      36.337 149.859 -26.176  1.00 44.33           O1-
ATOM   1546  H   ASP A 147      31.649 149.705 -26.739  1.00 31.23           H
ATOM   1547  HA  ASP A 147      33.437 147.858 -27.266  1.00 37.01           H
ATOM   1548  HB2 ASP A 147      34.003 150.124 -26.925  1.00 30.75           H
ATOM   1549  HB3 ASP A 147      33.608 149.974 -25.395  1.00 30.75           H
ATOM   1550  N   LEU A 148      33.259 146.135 -25.527  1.00 29.09           N
ATOM   1551  CA  LEU A 148      33.019 145.127 -24.505  1.00 27.59           C
ATOM   1552  C   LEU A 148      34.089 145.127 -23.428  1.00 25.52           C
ATOM   1553  O   LEU A 148      33.824 144.668 -22.313  1.00 26.49           O
ATOM   1554  CB  LEU A 148      32.895 143.754 -25.164  1.00 24.79           C
ATOM   1555  CG  LEU A 148      31.699 143.557 -26.101  1.00 28.59           C
ATOM   1556  CD1 LEU A 148      31.690 142.155 -26.663  1.00 25.90           C
ATOM   1557  CD2 LEU A 148      30.341 143.850 -25.440  1.00 30.07           C
ATOM   1558  H   LEU A 148      33.639 145.836 -26.238  1.00 34.89           H
ATOM   1559  HA  LEU A 148      32.172 145.321 -24.074  1.00 33.10           H
ATOM   1560  HB2 LEU A 148      33.698 143.593 -25.685  1.00 29.73           H
ATOM   1561  HB3 LEU A 148      32.826 143.085 -24.465  1.00 29.73           H
ATOM   1562  HG  LEU A 148      31.794 144.168 -26.849  1.00 34.30           H
ATOM   1563 HD11 LEU A 148      30.926 142.056 -27.251  1.00 31.06           H
ATOM   1564 HD12 LEU A 148      32.511 142.009 -27.159  1.00 31.06           H
ATOM   1565 HD13 LEU A 148      31.629 141.522 -25.930  1.00 31.06           H
ATOM   1566 HD21 LEU A 148      29.636 143.705 -26.091  1.00 36.07           H
ATOM   1567 HD22 LEU A 148      30.223 143.254 -24.685  1.00 36.07           H
ATOM   1568 HD23 LEU A 148      30.330 144.772 -25.139  1.00 36.07           H
ATOM   1569  N   HIS A 149      35.275 145.677 -23.704  1.00 27.44           N
ATOM   1570  CA  HIS A 149      36.248 145.879 -22.632  1.00 19.69           C
ATOM   1571  C   HIS A 149      35.803 146.981 -21.687  1.00 26.03           C
ATOM   1572  O   HIS A 149      36.028 146.878 -20.478  1.00 25.12           O
ATOM   1573  CB  HIS A 149      37.642 146.176 -23.202  1.00 27.63           C
ATOM   1574  CG  HIS A 149      38.200 145.039 -24.000  1.00 34.37           C
ATOM   1575  ND1 HIS A 149      38.646 143.870 -23.419  1.00 36.33           N
ATOM   1576  CD2 HIS A 149      38.330 144.868 -25.337  1.00 41.37           C
ATOM   1577  CE1 HIS A 149      39.043 143.032 -24.363  1.00 34.93           C
ATOM   1578  NE2 HIS A 149      38.861 143.614 -25.534  1.00 41.01           N
ATOM   1579  H   HIS A 149      35.534 145.935 -24.482  1.00 32.91           H
ATOM   1580  HA  HIS A 149      36.312 145.060 -22.116  1.00 23.62           H
ATOM   1581  HB2 HIS A 149      38.251 146.354 -22.468  1.00 33.15           H
ATOM   1582  HB3 HIS A 149      37.586 146.951 -23.783  1.00 33.15           H
ATOM   1583  HD2 HIS A 149      38.105 145.483 -25.997  1.00 49.64           H
ATOM   1584  HE1 HIS A 149      39.396 142.183 -24.225  1.00 41.90           H
ATOM   1585  HE2 HIS A 149      39.054 143.269 -26.298  1.00 49.20           H
ATOM   1586  N   GLU A 150      35.116 148.003 -22.201  1.00 26.79           N
ATOM   1587  CA  GLU A 150      34.532 149.010 -21.317  1.00 29.87           C
ATOM   1588  C   GLU A 150      33.434 148.395 -20.444  1.00 22.57           C
ATOM   1589  O   GLU A 150      33.317 148.709 -19.255  1.00 21.33           O
ATOM   1590  CB  GLU A 150      33.965 150.162 -22.162  1.00 32.20           C
ATOM   1591  CG  GLU A 150      34.095 151.530 -21.554  1.00 50.32           C
ATOM   1592  CD  GLU A 150      35.539 152.042 -21.629  1.00 59.61           C
ATOM   1593  OE1 GLU A 150      35.842 153.120 -21.058  1.00 63.58           O
ATOM   1594  OE2 GLU A 150      36.374 151.356 -22.268  1.00 56.75           O1-
ATOM   1595  H   GLU A 150      34.977 148.134 -23.040  1.00 32.14           H
ATOM   1596  HA  GLU A 150      35.221 149.367 -20.736  1.00 35.84           H
ATOM   1597  HB2 GLU A 150      34.429 150.176 -23.014  1.00 38.63           H
ATOM   1598  HB3 GLU A 150      33.020 149.998 -22.311  1.00 38.63           H
ATOM   1599  HG2 GLU A 150      33.527 152.151 -22.037  1.00 60.38           H
ATOM   1600  HG3 GLU A 150      33.833 151.492 -20.621  1.00 60.38           H
ATOM   1601  N   GLU A 151      32.614 147.521 -21.028  1.00 18.85           N
ATOM   1602  CA  GLU A 151      31.557 146.876 -20.255  1.00 26.36           C
ATOM   1603  C   GLU A 151      32.165 145.955 -19.200  1.00 21.41           C
ATOM   1604  O   GLU A 151      31.650 145.847 -18.079  1.00 22.92           O
ATOM   1605  CB  GLU A 151      30.612 146.130 -21.211  1.00 21.45           C
ATOM   1606  CG  GLU A 151      29.362 145.477 -20.566  1.00 21.70           C
ATOM   1607  CD  GLU A 151      28.328 146.461 -20.035  1.00 22.98           C
ATOM   1608  OE1 GLU A 151      28.543 147.690 -20.114  1.00 20.85           O
ATOM   1609  OE2 GLU A 151      27.286 145.996 -19.515  1.00 23.32           O1-
ATOM   1610  H   GLU A 151      32.649 147.288 -21.856  1.00 22.60           H
ATOM   1611  HA  GLU A 151      31.041 147.557 -19.796  1.00 31.62           H
ATOM   1612  HB2 GLU A 151      30.297 146.758 -21.879  1.00 25.73           H
ATOM   1613  HB3 GLU A 151      31.115 145.424 -21.646  1.00 25.73           H
ATOM   1614  HG2 GLU A 151      28.924 144.923 -21.232  1.00 26.03           H
ATOM   1615  HG3 GLU A 151      29.650 144.925 -19.822  1.00 26.03           H
ATOM   1616  N   MET A 152      33.293 145.322 -19.520  1.00 23.63           N
ATOM   1617  CA  MET A 152      33.957 144.480 -18.533  1.00 24.27           C
ATOM   1618  C   MET A 152      34.392 145.299 -17.339  1.00 23.73           C
ATOM   1619  O   MET A 152      34.274 144.843 -16.194  1.00 22.44           O
ATOM   1620  CB  MET A 152      35.161 143.763 -19.147  1.00 22.90           C
ATOM   1621  CG  MET A 152      34.775 142.494 -19.932  1.00 27.55           C
ATOM   1622  SD  MET A 152      34.401 141.094 -18.793  1.00 28.10           S
ATOM   1623  CE  MET A 152      36.036 140.659 -18.263  1.00 29.88           C
ATOM   1624  H   MET A 152      33.686 145.364 -20.284  1.00 28.34           H
ATOM   1625  HA  MET A 152      33.331 143.801 -18.234  1.00 29.11           H
ATOM   1626  HB2 MET A 152      35.609 144.368 -19.759  1.00 27.46           H
ATOM   1627  HB3 MET A 152      35.767 143.502 -18.436  1.00 27.46           H
ATOM   1628  HG2 MET A 152      33.984 142.674 -20.464  1.00 33.05           H
ATOM   1629  HG3 MET A 152      35.513 142.233 -20.504  1.00 33.05           H
ATOM   1630  HE1 MET A 152      35.979 139.915 -17.644  1.00 35.85           H
ATOM   1631  HE2 MET A 152      36.562 140.405 -19.038  1.00 35.85           H
ATOM   1632  HE3 MET A 152      36.440 141.424 -17.825  1.00 35.85           H
ATOM   1633  N   ASN A 153      34.935 146.501 -17.588  1.00 24.89           N
ATOM   1634  CA  ASN A 153      35.303 147.390 -16.493  1.00 22.76           C
ATOM   1635  C   ASN A 153      34.069 147.749 -15.678  1.00 20.51           C
ATOM   1636  O   ASN A 153      34.125 147.844 -14.449  1.00 18.67           O
ATOM   1637  CB  ASN A 153      35.964 148.670 -17.029  1.00 26.68           C
ATOM   1638  CG  ASN A 153      37.210 148.397 -17.840  1.00 32.62           C
ATOM   1639  OD1 ASN A 153      37.885 147.404 -17.637  1.00 30.95           O
ATOM   1640  ND2 ASN A 153      37.520 149.291 -18.768  1.00 35.08           N
ATOM   1641  H   ASN A 153      35.096 146.815 -18.373  1.00 29.85           H
ATOM   1642  HA  ASN A 153      35.934 146.940 -15.911  1.00 27.30           H
ATOM   1643  HB2 ASN A 153      35.332 149.135 -17.599  1.00 32.01           H
ATOM   1644  HB3 ASN A 153      36.212 149.234 -16.280  1.00 32.01           H
ATOM   1645 HD21 ASN A 153      38.220 149.181 -19.256  1.00 42.09           H
ATOM   1646 HD22 ASN A 153      37.021 149.982 -18.883  1.00 42.09           H
ATOM   1647  N   TYR A 154      32.947 147.976 -16.357  1.00 18.98           N
ATOM   1648  CA  TYR A 154      31.711 148.288 -15.660  1.00 17.29           C
ATOM   1649  C   TYR A 154      31.254 147.121 -14.774  1.00 20.70           C
ATOM   1650  O   TYR A 154      30.921 147.321 -13.600  1.00 20.47           O
ATOM   1651  CB  TYR A 154      30.643 148.637 -16.686  1.00 21.88           C
ATOM   1652  CG  TYR A 154      29.253 148.637 -16.107  1.00 19.59           C
ATOM   1653  CD1 TYR A 154      28.845 149.641 -15.238  1.00 20.25           C
ATOM   1654  CD2 TYR A 154      28.344 147.638 -16.436  1.00 18.30           C
ATOM   1655  CE1 TYR A 154      27.576 149.656 -14.699  1.00 21.17           C
ATOM   1656  CE2 TYR A 154      27.040 147.653 -15.913  1.00 22.86           C
ATOM   1657  CZ  TYR A 154      26.677 148.673 -15.052  1.00 25.45           C
ATOM   1658  OH  TYR A 154      25.426 148.712 -14.518  1.00 25.53           O
ATOM   1659  H   TYR A 154      32.878 147.954 -17.214  1.00 22.77           H
ATOM   1660  HA  TYR A 154      31.852 149.062 -15.092  1.00 20.74           H
ATOM   1661  HB2 TYR A 154      30.822 149.524 -17.038  1.00 26.24           H
ATOM   1662  HB3 TYR A 154      30.669 147.985 -17.403  1.00 26.24           H
ATOM   1663  HD1 TYR A 154      29.445 150.312 -15.006  1.00 24.29           H
ATOM   1664  HD2 TYR A 154      28.595 146.963 -17.025  1.00 21.95           H
ATOM   1665  HE1 TYR A 154      27.319 150.341 -14.125  1.00 25.39           H
ATOM   1666  HE2 TYR A 154      26.433 146.985 -16.137  1.00 27.42           H
ATOM   1667  HH  TYR A 154      25.352 149.375 -14.007  1.00 30.63           H
ATOM   1668  N   ILE A 155      31.236 145.887 -15.315  1.00 19.99           N
ATOM   1669  CA  ILE A 155      30.709 144.753 -14.544  1.00 18.17           C
ATOM   1670  C   ILE A 155      31.649 144.415 -13.398  1.00 24.26           C
ATOM   1671  O   ILE A 155      31.210 143.961 -12.334  1.00 16.54           O
ATOM   1672  CB  ILE A 155      30.438 143.541 -15.461  1.00 20.78           C
ATOM   1673  CG1 ILE A 155      29.428 142.579 -14.806  1.00 18.53           C
ATOM   1674  CG2 ILE A 155      31.734 142.774 -15.777  1.00 20.80           C
ATOM   1675  CD1 ILE A 155      28.018 143.160 -14.515  1.00 19.31           C
ATOM   1676  H   ILE A 155      31.516 145.689 -16.104  1.00 23.97           H
ATOM   1677  HA  ILE A 155      29.861 145.016 -14.154  1.00 21.79           H
ATOM   1678  HB  ILE A 155      30.061 143.864 -16.294  1.00 24.92           H
ATOM   1679 HG12 ILE A 155      29.310 141.816 -15.393  1.00 22.22           H
ATOM   1680 HG13 ILE A 155      29.797 142.280 -13.960  1.00 22.22           H
ATOM   1681 HG21 ILE A 155      31.523 142.023 -16.353  1.00 24.95           H
ATOM   1682 HG22 ILE A 155      32.353 143.372 -16.224  1.00 24.95           H
ATOM   1683 HG23 ILE A 155      32.122 142.456 -14.947  1.00 24.95           H
ATOM   1684 HD11 ILE A 155      27.472 142.471 -14.105  1.00 23.16           H
ATOM   1685 HD12 ILE A 155      28.106 143.914 -13.911  1.00 23.16           H
ATOM   1686 HD13 ILE A 155      27.617 143.448 -15.349  1.00 23.16           H
ATOM   1687  N   THR A 156      32.949 144.656 -13.583  1.00 17.59           N
ATOM   1688  CA  THR A 156      33.911 144.505 -12.502  1.00 18.90           C
ATOM   1689  C   THR A 156      33.513 145.342 -11.294  1.00 19.68           C
ATOM   1690  O   THR A 156      33.458 144.835 -10.163  1.00 19.74           O
ATOM   1691  CB  THR A 156      35.306 144.902 -12.995  1.00 22.60           C
ATOM   1692  OG1 THR A 156      35.785 143.928 -13.923  1.00 21.00           O
ATOM   1693  CG2 THR A 156      36.284 144.980 -11.865  1.00 16.50           C
ATOM   1694  H   THR A 156      33.295 144.908 -14.329  1.00 21.10           H
ATOM   1695  HA  THR A 156      33.940 143.575 -12.229  1.00 22.67           H
ATOM   1696  HB  THR A 156      35.264 145.769 -13.428  1.00 27.11           H
ATOM   1697  HG1 THR A 156      35.265 143.879 -14.581  1.00 25.19           H
ATOM   1698 HG21 THR A 156      37.159 145.232 -12.200  1.00 19.78           H
ATOM   1699 HG22 THR A 156      35.991 145.642 -11.219  1.00 19.78           H
ATOM   1700 HG23 THR A 156      36.351 144.118 -11.425  1.00 19.78           H
ATOM   1701  N   ALA A 157      33.223 146.632 -11.513  1.00 18.78           N
ATOM   1702  CA  ALA A 157      32.858 147.504 -10.401  1.00 20.57           C
ATOM   1703  C   ALA A 157      31.535 147.074  -9.782  1.00 17.73           C
ATOM   1704  O   ALA A 157      31.377 147.085  -8.559  1.00 20.24           O
ATOM   1705  CB  ALA A 157      32.778 148.972 -10.874  1.00 22.58           C
ATOM   1706  H   ALA A 157      33.230 147.015 -12.283  1.00 22.53           H
ATOM   1707  HA  ALA A 157      33.543 147.446  -9.716  1.00 24.67           H
ATOM   1708  HB1 ALA A 157      32.535 149.532 -10.120  1.00 27.09           H
ATOM   1709  HB2 ALA A 157      33.644 149.239 -11.220  1.00 27.09           H
ATOM   1710  HB3 ALA A 157      32.106 149.042 -11.570  1.00 27.09           H
ATOM   1711  N   ILE A 158      30.584 146.663 -10.608  1.00 19.76           N
ATOM   1712  CA  ILE A 158      29.273 146.296 -10.089  1.00 18.86           C
ATOM   1713  C   ILE A 158      29.371 145.047  -9.213  1.00 19.15           C
ATOM   1714  O   ILE A 158      28.781 144.983  -8.127  1.00 20.70           O
ATOM   1715  CB  ILE A 158      28.294 146.104 -11.259  1.00 21.38           C
ATOM   1716  CG1 ILE A 158      28.118 147.417 -12.022  1.00 28.29           C
ATOM   1717  CG2 ILE A 158      26.957 145.528 -10.784  1.00 32.53           C
ATOM   1718  CD1 ILE A 158      27.621 148.590 -11.185  1.00 30.98           C
ATOM   1719  H   ILE A 158      30.667 146.588 -11.460  1.00 23.70           H
ATOM   1720  HA  ILE A 158      28.940 147.021  -9.537  1.00 22.62           H
ATOM   1721  HB  ILE A 158      28.689 145.462 -11.870  1.00 25.64           H
ATOM   1722 HG12 ILE A 158      28.975 147.671 -12.400  1.00 33.93           H
ATOM   1723 HG13 ILE A 158      27.478 147.276 -12.736  1.00 33.93           H
ATOM   1724 HG21 ILE A 158      26.369 145.422 -11.549  1.00 39.03           H
ATOM   1725 HG22 ILE A 158      27.115 144.667 -10.367  1.00 39.03           H
ATOM   1726 HG23 ILE A 158      26.560 146.139 -10.144  1.00 39.03           H
ATOM   1727 HD11 ILE A 158      27.542 149.372 -11.753  1.00 37.16           H
ATOM   1728 HD12 ILE A 158      26.755 148.365 -10.810  1.00 37.16           H
ATOM   1729 HD13 ILE A 158      28.257 148.761 -10.472  1.00 37.16           H
ATOM   1730  N   ILE A 159      30.093 144.025  -9.676  1.00 17.66           N
ATOM   1731  CA  ILE A 159      30.213 142.800  -8.887  1.00 14.96           C
ATOM   1732  C   ILE A 159      30.902 143.091  -7.561  1.00 18.07           C
ATOM   1733  O   ILE A 159      30.514 142.545  -6.525  1.00 16.21           O
ATOM   1734  CB  ILE A 159      30.944 141.705  -9.688  1.00 16.89           C
ATOM   1735  CG1 ILE A 159      30.102 141.256 -10.890  1.00 14.88           C
ATOM   1736  CG2 ILE A 159      31.262 140.512  -8.794  1.00 14.63           C
ATOM   1737  CD1 ILE A 159      30.901 140.366 -11.912  1.00 18.71           C
ATOM   1738  H   ILE A 159      30.514 144.015 -10.426  1.00 21.18           H
ATOM   1739  HA  ILE A 159      29.322 142.472  -8.688  1.00 17.94           H
ATOM   1740  HB  ILE A 159      31.779 142.072 -10.019  1.00 20.25           H
ATOM   1741 HG12 ILE A 159      29.347 140.738 -10.568  1.00 17.85           H
ATOM   1742 HG13 ILE A 159      29.785 142.042 -11.362  1.00 17.85           H
ATOM   1743 HG21 ILE A 159      31.720 139.838  -9.319  1.00 17.55           H
ATOM   1744 HG22 ILE A 159      31.830 140.807  -8.065  1.00 17.55           H
ATOM   1745 HG23 ILE A 159      30.433 140.151  -8.443  1.00 17.55           H
ATOM   1746 HD11 ILE A 159      30.313 140.119 -12.642  1.00 22.44           H
ATOM   1747 HD12 ILE A 159      31.654 140.874 -12.251  1.00 22.44           H
ATOM   1748 HD13 ILE A 159      31.217 139.570 -11.457  1.00 22.44           H
ATOM   1749  N   GLU A 160      31.934 143.962  -7.565  1.00 16.54           N
ATOM   1750  CA  GLU A 160      32.601 144.333  -6.318  1.00 22.65           C
ATOM   1751  C   GLU A 160      31.603 144.918  -5.316  1.00 20.46           C
ATOM   1752  O   GLU A 160      31.692 144.659  -4.112  1.00 22.40           O
ATOM   1753  CB  GLU A 160      33.734 145.343  -6.581  1.00 24.31           C
ATOM   1754  CG  GLU A 160      34.921 144.774  -7.322  1.00 20.99           C
ATOM   1755  CD  GLU A 160      35.885 143.992  -6.431  1.00 23.50           C
ATOM   1756  OE1 GLU A 160      35.734 143.989  -5.247  1.00 26.34           O
ATOM   1757  OE2 GLU A 160      36.876 143.329  -7.023  1.00 26.34           O
ATOM   1758  H   GLU A 160      32.255 144.341  -8.268  1.00 19.84           H
ATOM   1759  HA  GLU A 160      32.993 143.539  -5.922  1.00 27.16           H
ATOM   1760  HB2 GLU A 160      34.053 145.680  -5.729  1.00 29.16           H
ATOM   1761  HB3 GLU A 160      33.380 146.075  -7.111  1.00 29.16           H
ATOM   1762  HG2 GLU A 160      35.416 145.503  -7.726  1.00 25.17           H
ATOM   1763  HG3 GLU A 160      34.600 144.172  -8.012  1.00 25.17           H
ATOM   1764  HE2 GLU A 160      37.387 142.896  -6.352  1.00 31.60           H
ATOM   1765  N   GLU A 161      30.657 145.717  -5.792  1.00 24.63           N
ATOM   1766  CA  GLU A 161      29.644 146.285  -4.903  1.00 21.04           C
ATOM   1767  C   GLU A 161      28.579 145.265  -4.502  1.00 23.36           C
ATOM   1768  O   GLU A 161      28.068 145.330  -3.386  1.00 21.05           O
ATOM   1769  CB  GLU A 161      28.969 147.484  -5.577  1.00 23.02           C
ATOM   1770  CG  GLU A 161      29.901 148.688  -5.761  1.00 37.43           C
ATOM   1771  CD  GLU A 161      29.346 149.761  -6.715  1.00 50.55           C
ATOM   1772  OE1 GLU A 161      30.055 150.775  -6.910  1.00 56.53           O
ATOM   1773  OE2 GLU A 161      28.230 149.601  -7.272  1.00 41.11           O1-
ATOM   1774  H   GLU A 161      30.577 145.946  -6.617  1.00 29.55           H
ATOM   1775  HA  GLU A 161      30.076 146.601  -4.094  1.00 25.24           H
ATOM   1776  HB2 GLU A 161      28.655 147.214  -6.454  1.00 27.61           H
ATOM   1777  HB3 GLU A 161      28.220 147.769  -5.031  1.00 27.61           H
ATOM   1778  HG2 GLU A 161      30.047 149.106  -4.898  1.00 44.91           H
ATOM   1779  HG3 GLU A 161      30.746 148.378  -6.123  1.00 44.91           H
ATOM   1780  N   GLN A 162      28.193 144.357  -5.405  1.00 20.47           N
ATOM   1781  CA  GLN A 162      27.070 143.438  -5.183  1.00 24.55           C
ATOM   1782  C   GLN A 162      27.481 142.038  -5.621  1.00 18.34           C
ATOM   1783  O   GLN A 162      26.976 141.514  -6.618  1.00 19.56           O
ATOM   1784  CB  GLN A 162      25.822 143.907  -5.948  1.00 25.10           C
ATOM   1785  CG  GLN A 162      25.317 145.247  -5.497  1.00 28.13           C
ATOM   1786  CD  GLN A 162      23.883 145.509  -5.894  1.00 30.82           C
ATOM   1787  OE1 GLN A 162      22.974 144.778  -5.515  1.00 33.83           O
ATOM   1788  NE2 GLN A 162      23.675 146.549  -6.678  1.00 28.18           N
ATOM   1789  H   GLN A 162      28.574 144.252  -6.169  1.00 24.55           H
ATOM   1790  HA  GLN A 162      26.858 143.413  -4.237  1.00 29.45           H
ATOM   1791  HB2 GLN A 162      26.037 143.972  -6.892  1.00 30.11           H
ATOM   1792  HB3 GLN A 162      25.111 143.261  -5.815  1.00 30.11           H
ATOM   1793  HG2 GLN A 162      25.373 145.294  -4.530  1.00 33.75           H
ATOM   1794  HG3 GLN A 162      25.868 145.940  -5.894  1.00 33.75           H
ATOM   1795 HE21 GLN A 162      24.338 147.033  -6.934  1.00 33.80           H
ATOM   1796 HE22 GLN A 162      22.877 146.742  -6.934  1.00 33.80           H
ATOM   1797  N   PRO A 163      28.407 141.404  -4.888  1.00 14.56           N
ATOM   1798  CA  PRO A 163      28.925 140.088  -5.308  1.00 17.34           C
ATOM   1799  C   PRO A 163      27.970 138.924  -5.078  1.00 18.21           C
ATOM   1800  O   PRO A 163      28.259 137.830  -5.589  1.00 18.80           O
ATOM   1801  CB  PRO A 163      30.185 139.924  -4.453  1.00 20.82           C
ATOM   1802  CG  PRO A 163      29.897 140.714  -3.236  1.00 20.54           C
ATOM   1803  CD  PRO A 163      29.110 141.907  -3.690  1.00 22.29           C
ATOM   1804  HA  PRO A 163      29.177 140.112  -6.244  1.00 20.79           H
ATOM   1805  HB2 PRO A 163      30.316 138.988  -4.235  1.00 24.97           H
ATOM   1806  HB3 PRO A 163      30.953 140.282  -4.925  1.00 24.97           H
ATOM   1807  HG2 PRO A 163      29.376 140.178  -2.617  1.00 24.63           H
ATOM   1808  HG3 PRO A 163      30.731 140.993  -2.826  1.00 24.63           H
ATOM   1809  HD2 PRO A 163      28.472 142.172  -3.009  1.00 26.74           H
ATOM   1810  HD3 PRO A 163      29.704 142.636  -3.926  1.00 26.74           H
ATOM   1811  N   LYS A 164      26.867 139.115  -4.338  1.00 16.96           N
ATOM   1812  CA  LYS A 164      25.891 138.061  -4.073  1.00 19.13           C
ATOM   1813  C   LYS A 164      24.615 138.311  -4.876  1.00 21.66           C
ATOM   1814  O   LYS A 164      23.545 138.584  -4.325  1.00 33.97           O
ATOM   1815  CB  LYS A 164      25.574 137.985  -2.575  1.00 22.50           C
ATOM   1816  CG  LYS A 164      26.744 137.508  -1.691  1.00 26.17           C
ATOM   1817  CD  LYS A 164      26.265 137.049  -0.290  1.00 26.23           C
ATOM   1818  CE  LYS A 164      27.346 136.208   0.425  1.00 33.60           C
ATOM   1819  NZ  LYS A 164      26.820 135.583   1.690  1.00 34.18           N1+
ATOM   1820  H   LYS A 164      26.663 139.867  -3.974  1.00 20.35           H
ATOM   1821  HA  LYS A 164      26.260 137.207  -4.349  1.00 22.94           H
ATOM   1822  HB2 LYS A 164      25.316 138.868  -2.269  1.00 26.99           H
ATOM   1823  HB3 LYS A 164      24.838 137.366  -2.446  1.00 26.99           H
ATOM   1824  HG2 LYS A 164      27.183 136.757  -2.121  1.00 31.40           H
ATOM   1825  HG3 LYS A 164      27.371 138.238  -1.572  1.00 31.40           H
ATOM   1826  HD2 LYS A 164      26.076 137.828   0.255  1.00 31.46           H
ATOM   1827  HD3 LYS A 164      25.469 136.503  -0.386  1.00 31.46           H
ATOM   1828  HE2 LYS A 164      27.639 135.497  -0.166  1.00 40.31           H
ATOM   1829  HE3 LYS A 164      28.094 136.780   0.658  1.00 40.31           H
ATOM   1830  HZ1 LYS A 164      27.460 135.105   2.082  1.00 41.00           H
ATOM   1831  HZ2 LYS A 164      26.547 136.217   2.252  1.00 41.00           H
ATOM   1832  HZ3 LYS A 164      26.133 135.048   1.502  1.00 41.00           H
ATOM   1833  N   ASN A 165      24.736 138.254  -6.179  1.00 20.44           N
ATOM   1834  CA  ASN A 165      23.685 138.638  -7.114  1.00 16.18           C
ATOM   1835  C   ASN A 165      23.925 137.778  -8.342  1.00 19.04           C
ATOM   1836  O   ASN A 165      25.071 137.689  -8.803  1.00 16.75           O
ATOM   1837  CB  ASN A 165      23.777 140.144  -7.407  1.00 16.86           C
ATOM   1838  CG  ASN A 165      22.913 140.578  -8.557  1.00 22.84           C
ATOM   1839  OD1 ASN A 165      23.135 140.176  -9.697  1.00 18.87           O
ATOM   1840  ND2 ASN A 165      21.923 141.440  -8.274  1.00 18.04           N
ATOM   1841  H   ASN A 165      25.451 137.983  -6.573  1.00 24.52           H
ATOM   1842  HA  ASN A 165      22.812 138.435  -6.744  1.00 19.41           H
ATOM   1843  HB2 ASN A 165      23.494 140.635  -6.619  1.00 20.23           H
ATOM   1844  HB3 ASN A 165      24.696 140.368  -7.623  1.00 20.23           H
ATOM   1845 HD21 ASN A 165      21.402 141.717  -8.899  1.00 21.64           H
ATOM   1846 HD22 ASN A 165      21.810 141.714  -7.467  1.00 21.64           H
ATOM   1847  N   TYR A 166      22.873 137.094  -8.818  1.00 17.50           N
ATOM   1848  CA  TYR A 166      23.015 136.200  -9.957  1.00 16.73           C
ATOM   1849  C   TYR A 166      23.237 136.961 -11.257  1.00 17.64           C
ATOM   1850  O   TYR A 166      23.954 136.482 -12.139  1.00 14.55           O
ATOM   1851  CB  TYR A 166      21.767 135.339 -10.117  1.00 16.11           C
ATOM   1852  CG  TYR A 166      21.641 134.139  -9.205  1.00 13.27           C
ATOM   1853  CD1 TYR A 166      21.157 134.275  -7.907  1.00 12.94           C
ATOM   1854  CD2 TYR A 166      21.987 132.872  -9.639  1.00 19.09           C
ATOM   1855  CE1 TYR A 166      21.032 133.166  -7.067  1.00 18.32           C
ATOM   1856  CE2 TYR A 166      21.863 131.769  -8.804  1.00 18.28           C
ATOM   1857  CZ  TYR A 166      21.365 131.931  -7.533  1.00 17.80           C
ATOM   1858  OH  TYR A 166      21.240 130.844  -6.704  1.00 19.95           O
ATOM   1859  H   TYR A 166      22.076 137.135  -8.497  1.00 20.98           H
ATOM   1860  HA  TYR A 166      23.774 135.614  -9.812  1.00 20.07           H
ATOM   1861  HB2 TYR A 166      20.991 135.900  -9.961  1.00 19.32           H
ATOM   1862  HB3 TYR A 166      21.743 135.009 -11.029  1.00 19.32           H
ATOM   1863  HD1 TYR A 166      20.914 135.116  -7.594  1.00 15.51           H
ATOM   1864  HD2 TYR A 166      22.310 132.757 -10.504  1.00 22.89           H
ATOM   1865  HE1 TYR A 166      20.701 133.267  -6.203  1.00 21.98           H
ATOM   1866  HE2 TYR A 166      22.093 130.922  -9.112  1.00 21.93           H
ATOM   1867  HH  TYR A 166      21.476 130.146  -7.108  1.00 23.93           H
ATOM   1868  N   GLN A 167      22.563 138.099 -11.445  1.00 15.60           N
ATOM   1869  CA  GLN A 167      22.592 138.733 -12.770  1.00 16.04           C
ATOM   1870  C   GLN A 167      23.981 139.264 -13.107  1.00 15.58           C
ATOM   1871  O   GLN A 167      24.412 139.195 -14.271  1.00 16.82           O
ATOM   1872  CB  GLN A 167      21.539 139.850 -12.875  1.00 20.15           C
ATOM   1873  CG  GLN A 167      20.153 139.265 -13.314  1.00 24.21           C
ATOM   1874  CD  GLN A 167      19.578 138.588 -12.184  1.00 36.21           C
ATOM   1875  OE1 GLN A 167      19.748 139.046 -11.034  1.00 42.36           O
ATOM   1876  NE2 GLN A 167      18.919 137.472 -12.432  1.00 23.95           N
ATOM   1877  H   GLN A 167      22.099 138.512 -10.849  1.00 18.71           H
ATOM   1878  HA  GLN A 167      22.369 138.062 -13.434  1.00 19.23           H
ATOM   1879  HB2 GLN A 167      21.432 140.275 -12.009  1.00 24.17           H
ATOM   1880  HB3 GLN A 167      21.822 140.499 -13.538  1.00 24.17           H
ATOM   1881  HG2 GLN A 167      19.561 139.984 -13.585  1.00 29.04           H
ATOM   1882  HG3 GLN A 167      20.276 138.627 -14.034  1.00 29.04           H
ATOM   1883 HE21 GLN A 167      18.850 137.183 -13.239  1.00 28.73           H
ATOM   1884 HE22 GLN A 167      18.558 137.033 -11.786  1.00 28.73           H
ATOM   1885  N   VAL A 168      24.705 139.784 -12.112  1.00 14.17           N
ATOM   1886  CA  VAL A 168      25.994 140.408 -12.404  1.00 18.06           C
ATOM   1887  C   VAL A 168      27.003 139.362 -12.851  1.00 17.12           C
ATOM   1888  O   VAL A 168      27.785 139.609 -13.771  1.00 13.77           O
ATOM   1889  CB  VAL A 168      26.504 141.244 -11.207  1.00 15.18           C
ATOM   1890  CG1 VAL A 168      25.535 142.351 -10.937  1.00 17.26           C
ATOM   1891  CG2 VAL A 168      26.668 140.432  -9.946  1.00 16.94           C
ATOM   1892  H   VAL A 168      24.479 139.789 -11.282  1.00 16.99           H
ATOM   1893  HA  VAL A 168      25.871 141.021 -13.146  1.00 21.66           H
ATOM   1894  HB  VAL A 168      27.362 141.637 -11.431  1.00 18.20           H
ATOM   1895 HG11 VAL A 168      25.856 142.875 -10.186  1.00 20.70           H
ATOM   1896 HG12 VAL A 168      25.468 142.911 -11.727  1.00 20.70           H
ATOM   1897 HG13 VAL A 168      24.669 141.968 -10.728  1.00 20.70           H
ATOM   1898 HG21 VAL A 168      26.988 141.012  -9.238  1.00 20.32           H
ATOM   1899 HG22 VAL A 168      25.809 140.053  -9.701  1.00 20.32           H
ATOM   1900 HG23 VAL A 168      27.309 139.723 -10.109  1.00 20.32           H
ATOM   1901  N   TRP A 169      26.991 138.173 -12.233  1.00 15.84           N
ATOM   1902  CA  TRP A 169      27.916 137.120 -12.635  1.00 16.47           C
ATOM   1903  C   TRP A 169      27.555 136.536 -13.986  1.00 16.86           C
ATOM   1904  O   TRP A 169      28.453 136.232 -14.779  1.00 16.71           O
ATOM   1905  CB  TRP A 169      27.962 136.015 -11.603  1.00 13.72           C
ATOM   1906  CG  TRP A 169      28.694 136.457 -10.334  1.00 14.61           C
ATOM   1907  CD1 TRP A 169      28.124 136.923  -9.194  1.00 13.20           C
ATOM   1908  CD2 TRP A 169      30.109 136.499 -10.127  1.00 13.98           C
ATOM   1909  NE1 TRP A 169      29.090 137.226  -8.269  1.00 15.25           N
ATOM   1910  CE2 TRP A 169      30.322 136.977  -8.818  1.00 10.95           C
ATOM   1911  CE3 TRP A 169      31.220 136.156 -10.915  1.00 17.29           C
ATOM   1912  CZ2 TRP A 169      31.599 137.139  -8.275  1.00 13.58           C
ATOM   1913  CZ3 TRP A 169      32.489 136.318 -10.373  1.00 13.18           C
ATOM   1914  CH2 TRP A 169      32.672 136.798  -9.063  1.00 15.46           C
ATOM   1915  H   TRP A 169      26.463 137.959 -11.588  1.00 19.00           H
ATOM   1916  HA  TRP A 169      28.807 137.497 -12.704  1.00 19.76           H
ATOM   1917  HB2 TRP A 169      27.056 135.767 -11.360  1.00 16.45           H
ATOM   1918  HB3 TRP A 169      28.431 135.251 -11.973  1.00 16.45           H
ATOM   1919  HD1 TRP A 169      27.208 137.005  -9.052  1.00 15.83           H
ATOM   1920  HE1 TRP A 169      28.947 137.534  -7.478  1.00 18.29           H
ATOM   1921  HE3 TRP A 169      31.109 135.833 -11.780  1.00 20.73           H
ATOM   1922  HZ2 TRP A 169      31.718 137.459  -7.410  1.00 16.29           H
ATOM   1923  HZ3 TRP A 169      33.234 136.095 -10.884  1.00 15.81           H
ATOM   1924  HH2 TRP A 169      33.534 136.896  -8.729  1.00 18.55           H
ATOM   1925  N   HIS A 170      26.254 136.364 -14.270  1.00 14.36           N
ATOM   1926  CA  HIS A 170      25.851 135.893 -15.585  1.00 15.24           C
ATOM   1927  C   HIS A 170      26.267 136.877 -16.683  1.00 18.22           C
ATOM   1928  O   HIS A 170      26.734 136.462 -17.743  1.00 16.52           O
ATOM   1929  CB  HIS A 170      24.351 135.660 -15.629  1.00 17.15           C
ATOM   1930  CG  HIS A 170      23.870 135.242 -16.980  1.00 20.19           C
ATOM   1931  ND1 HIS A 170      24.312 134.088 -17.604  1.00 17.98           N
ATOM   1932  CD2 HIS A 170      23.020 135.841 -17.849  1.00 18.63           C
ATOM   1933  CE1 HIS A 170      23.752 133.999 -18.797  1.00 18.32           C
ATOM   1934  NE2 HIS A 170      22.953 135.044 -18.965  1.00 20.73           N
ATOM   1935  H   HIS A 170      25.605 136.513 -13.726  1.00 17.22           H
ATOM   1936  HA  HIS A 170      26.289 135.046 -15.762  1.00 18.28           H
ATOM   1937  HB2 HIS A 170      23.897 136.483 -15.390  1.00 20.57           H
ATOM   1938  HB3 HIS A 170      24.122 134.960 -14.998  1.00 20.57           H
ATOM   1939  HD2 HIS A 170      22.562 136.639 -17.712  1.00 22.35           H
ATOM   1940  HE1 HIS A 170      23.877 133.307 -19.405  1.00 21.97           H
ATOM   1941  HE2 HIS A 170      22.475 135.199 -19.662  1.00 24.86           H
ATOM   1942  N   HIS A 171      26.070 138.179 -16.451  1.00 15.82           N
ATOM   1943  CA  HIS A 171      26.484 139.199 -17.414  1.00 15.79           C
ATOM   1944  C   HIS A 171      27.976 139.110 -17.700  1.00 14.76           C
ATOM   1945  O   HIS A 171      28.396 139.083 -18.864  1.00 16.29           O
ATOM   1946  CB  HIS A 171      26.111 140.584 -16.880  1.00 14.11           C
ATOM   1947  CG  HIS A 171      26.167 141.677 -17.906  1.00 14.00           C
ATOM   1948  ND1 HIS A 171      25.240 141.800 -18.921  1.00 17.50           N
ATOM   1949  CD2 HIS A 171      27.022 142.720 -18.049  1.00 19.12           C
ATOM   1950  CE1 HIS A 171      25.531 142.857 -19.661  1.00 21.48           C
ATOM   1951  NE2 HIS A 171      26.603 143.439 -19.150  1.00 16.59           N
ATOM   1952  H   HIS A 171      25.698 138.495 -15.744  1.00 18.97           H
ATOM   1953  HA  HIS A 171      26.009 139.060 -18.248  1.00 18.94           H
ATOM   1954  HB2 HIS A 171      26.725 140.818 -16.166  1.00 16.93           H
ATOM   1955  HB3 HIS A 171      25.205 140.550 -16.535  1.00 16.93           H
ATOM   1956  HD2 HIS A 171      27.754 142.913 -17.510  1.00 22.93           H
ATOM   1957  HE1 HIS A 171      25.056 143.148 -20.406  1.00 25.77           H
ATOM   1958  HE2 HIS A 171      26.983 144.146 -19.459  1.00 19.90           H
ATOM   1959  N   ARG A 172      28.790 139.027 -16.650  1.00 15.74           N
ATOM   1960  CA  ARG A 172      30.226 138.846 -16.820  1.00 13.59           C
ATOM   1961  C   ARG A 172      30.540 137.597 -17.629  1.00 18.74           C
ATOM   1962  O   ARG A 172      31.377 137.636 -18.535  1.00 17.44           O
ATOM   1963  CB  ARG A 172      30.929 138.793 -15.477  1.00 14.64           C
ATOM   1964  CG  ARG A 172      32.444 138.836 -15.595  1.00 12.63           C
ATOM   1965  CD  ARG A 172      33.193 138.757 -14.289  1.00 16.13           C
ATOM   1966  NE  ARG A 172      34.606 138.949 -14.601  1.00 18.47           N
ATOM   1967  CZ  ARG A 172      35.312 140.055 -14.408  1.00 17.85           C
ATOM   1968  NH1 ARG A 172      34.811 141.119 -13.788  1.00 18.96           N
ATOM   1969  NH2 ARG A 172      36.582 140.072 -14.816  1.00 21.10           N1+
ATOM   1970  H   ARG A 172      28.534 139.073 -15.830  1.00 18.88           H
ATOM   1971  HA  ARG A 172      30.579 139.607 -17.307  1.00 16.30           H
ATOM   1972  HB2 ARG A 172      30.649 139.554 -14.946  1.00 17.55           H
ATOM   1973  HB3 ARG A 172      30.687 137.968 -15.028  1.00 17.55           H
ATOM   1974  HG2 ARG A 172      32.731 138.087 -16.142  1.00 15.14           H
ATOM   1975  HG3 ARG A 172      32.695 139.667 -16.026  1.00 15.14           H
ATOM   1976  HD2 ARG A 172      32.900 139.462 -13.691  1.00 19.35           H
ATOM   1977  HD3 ARG A 172      33.072 137.883 -13.885  1.00 19.35           H
ATOM   1978  HE  ARG A 172      35.021 138.279 -14.945  1.00 22.15           H
ATOM   1979 HH11 ARG A 172      33.990 141.120 -13.533  1.00 22.74           H
ATOM   1980 HH12 ARG A 172      35.302 141.814 -13.664  1.00 22.74           H
ATOM   1981 HH21 ARG A 172      36.920 139.380 -15.199  1.00 25.31           H
ATOM   1982 HH22 ARG A 172      37.071 140.764 -14.670  1.00 25.31           H
ATOM   1983  N   ARG A 173      29.867 136.484 -17.351  1.00 18.72           N
ATOM   1984  CA  ARG A 173      30.132 135.291 -18.145  1.00 15.42           C
ATOM   1985  C   ARG A 173      29.835 135.520 -19.634  1.00 21.68           C
ATOM   1986  O   ARG A 173      30.630 135.127 -20.504  1.00 18.47           O
ATOM   1987  CB  ARG A 173      29.352 134.103 -17.611  1.00 20.49           C
ATOM   1988  CG  ARG A 173      29.402 132.911 -18.572  1.00 19.92           C
ATOM   1989  CD  ARG A 173      28.856 131.638 -17.924  1.00 29.13           C
ATOM   1990  NE  ARG A 173      28.619 130.566 -18.882  1.00 27.39           N
ATOM   1991  CZ  ARG A 173      28.409 129.298 -18.541  1.00 26.90           C
ATOM   1992  NH1 ARG A 173      28.441 128.926 -17.268  1.00 22.23           N
ATOM   1993  NH2 ARG A 173      28.190 128.394 -19.479  1.00 26.36           N1+
ATOM   1994  H   ARG A 173      29.275 136.394 -16.733  1.00 22.45           H
ATOM   1995  HA  ARG A 173      31.075 135.077 -18.068  1.00 18.50           H
ATOM   1996  HB2 ARG A 173      29.734 133.826 -16.764  1.00 24.57           H
ATOM   1997  HB3 ARG A 173      28.424 134.359 -17.493  1.00 24.57           H
ATOM   1998  HG2 ARG A 173      28.862 133.108 -19.354  1.00 23.89           H
ATOM   1999  HG3 ARG A 173      30.322 132.748 -18.833  1.00 23.89           H
ATOM   2000  HD2 ARG A 173      29.498 131.318 -17.270  1.00 34.94           H
ATOM   2001  HD3 ARG A 173      28.014 131.842 -17.488  1.00 34.94           H
ATOM   2002  HE  ARG A 173      28.544 130.778 -19.712  1.00 32.86           H
ATOM   2003 HH11 ARG A 173      28.581 129.510 -16.653  1.00 26.67           H
ATOM   2004 HH12 ARG A 173      28.310 128.103 -17.057  1.00 26.67           H
ATOM   2005 HH21 ARG A 173      28.175 128.628 -20.307  1.00 31.62           H
ATOM   2006 HH22 ARG A 173      28.065 127.571 -19.263  1.00 31.62           H
ATOM   2007  N   VAL A 174      28.721 136.182 -19.944  1.00 14.55           N
ATOM   2008  CA  VAL A 174      28.356 136.455 -21.339  1.00 20.69           C
ATOM   2009  C   VAL A 174      29.444 137.267 -22.041  1.00 21.93           C
ATOM   2010  O   VAL A 174      29.801 136.988 -23.194  1.00 20.70           O
ATOM   2011  CB  VAL A 174      26.991 137.169 -21.417  1.00 19.68           C
ATOM   2012  CG1 VAL A 174      26.726 137.696 -22.827  1.00 22.41           C
ATOM   2013  CG2 VAL A 174      25.878 136.229 -21.046  1.00 18.02           C
ATOM   2014  H   VAL A 174      28.159 136.485 -19.368  1.00 17.45           H
ATOM   2015  HA  VAL A 174      28.272 135.610 -21.808  1.00 24.82           H
ATOM   2016  HB  VAL A 174      26.981 137.918 -20.800  1.00 23.60           H
ATOM   2017 HG11 VAL A 174      25.863 138.138 -22.841  1.00 26.88           H
ATOM   2018 HG12 VAL A 174      27.424 138.326 -23.064  1.00 26.88           H
ATOM   2019 HG13 VAL A 174      26.727 136.951 -23.447  1.00 26.88           H
ATOM   2020 HG21 VAL A 174      25.034 136.702 -21.103  1.00 21.61           H
ATOM   2021 HG22 VAL A 174      25.880 135.479 -21.661  1.00 21.61           H
ATOM   2022 HG23 VAL A 174      26.021 135.914 -20.140  1.00 21.61           H
ATOM   2023  N   LEU A 175      29.957 138.299 -21.374  1.00 17.35           N
ATOM   2024  CA  LEU A 175      31.036 139.116 -21.923  1.00 17.78           C
ATOM   2025  C   LEU A 175      32.297 138.292 -22.188  1.00 23.48           C
ATOM   2026  O   LEU A 175      32.914 138.407 -23.256  1.00 22.08           O
ATOM   2027  CB  LEU A 175      31.342 140.261 -20.967  1.00 15.19           C
ATOM   2028  CG  LEU A 175      30.178 141.238 -20.711  1.00 19.25           C
ATOM   2029  CD1 LEU A 175      30.562 142.282 -19.693  1.00 20.20           C
ATOM   2030  CD2 LEU A 175      29.677 141.924 -21.972  1.00 21.61           C
ATOM   2031  H   LEU A 175      29.694 138.549 -20.595  1.00 20.81           H
ATOM   2032  HA  LEU A 175      30.745 139.499 -22.765  1.00 21.32           H
ATOM   2033  HB2 LEU A 175      31.601 139.885 -20.111  1.00 18.21           H
ATOM   2034  HB3 LEU A 175      32.080 140.775 -21.331  1.00 18.21           H
ATOM   2035  HG  LEU A 175      29.435 140.736 -20.342  1.00 23.09           H
ATOM   2036 HD11 LEU A 175      29.810 142.879 -19.555  1.00 24.23           H
ATOM   2037 HD12 LEU A 175      30.791 141.841 -18.860  1.00 24.23           H
ATOM   2038 HD13 LEU A 175      31.324 142.781 -20.025  1.00 24.23           H
ATOM   2039 HD21 LEU A 175      28.950 142.522 -21.738  1.00 25.92           H
ATOM   2040 HD22 LEU A 175      30.405 142.429 -22.368  1.00 25.92           H
ATOM   2041 HD23 LEU A 175      29.365 141.250 -22.595  1.00 25.92           H
ATOM   2042  N   VAL A 176      32.731 137.497 -21.209  1.00 20.04           N
ATOM   2043  CA  VAL A 176      33.918 136.663 -21.418  1.00 20.68           C
ATOM   2044  C   VAL A 176      33.700 135.731 -22.604  1.00 21.42           C
ATOM   2045  O   VAL A 176      34.597 135.539 -23.428  1.00 20.65           O
ATOM   2046  CB  VAL A 176      34.282 135.905 -20.127  1.00 19.84           C
ATOM   2047  CG1 VAL A 176      35.425 134.941 -20.338  1.00 23.41           C
ATOM   2048  CG2 VAL A 176      34.674 136.893 -19.054  1.00 23.11           C
ATOM   2049  H   VAL A 176      32.368 137.421 -20.434  1.00 24.04           H
ATOM   2050  HA  VAL A 176      34.665 137.241 -21.637  1.00 24.80           H
ATOM   2051  HB  VAL A 176      33.511 135.404 -19.817  1.00 23.79           H
ATOM   2052 HG11 VAL A 176      35.616 134.491 -19.500  1.00 28.08           H
ATOM   2053 HG12 VAL A 176      35.170 134.293 -21.012  1.00 28.08           H
ATOM   2054 HG13 VAL A 176      36.205 135.437 -20.632  1.00 28.08           H
ATOM   2055 HG21 VAL A 176      34.902 136.407 -18.246  1.00 27.72           H
ATOM   2056 HG22 VAL A 176      35.440 137.404 -19.360  1.00 27.72           H
ATOM   2057 HG23 VAL A 176      33.927 137.487 -18.884  1.00 27.72           H
ATOM   2058  N   GLU A 177      32.500 135.180 -22.732  1.00 19.40           N
ATOM   2059  CA  GLU A 177      32.173 134.336 -23.880  1.00 25.85           C
ATOM   2060  C   GLU A 177      32.221 135.126 -25.187  1.00 33.02           C
ATOM   2061  O   GLU A 177      32.794 134.668 -26.185  1.00 24.39           O
ATOM   2062  CB  GLU A 177      30.785 133.713 -23.703  1.00 22.64           C
ATOM   2063  CG  GLU A 177      30.688 132.584 -22.679  1.00 27.22           C
ATOM   2064  CD  GLU A 177      29.244 132.119 -22.380  1.00 38.66           C
ATOM   2065  OE1 GLU A 177      29.069 130.974 -21.904  1.00 38.38           O
ATOM   2066  OE2 GLU A 177      28.285 132.891 -22.582  1.00 33.89           O1-
ATOM   2067  H   GLU A 177      31.856 135.278 -22.170  1.00 23.27           H
ATOM   2068  HA  GLU A 177      32.821 133.616 -23.939  1.00 31.01           H
ATOM   2069  HB2 GLU A 177      30.170 134.410 -23.425  1.00 27.16           H
ATOM   2070  HB3 GLU A 177      30.500 133.354 -24.558  1.00 27.16           H
ATOM   2071  HG2 GLU A 177      31.181 131.819 -23.013  1.00 32.65           H
ATOM   2072  HG3 GLU A 177      31.079 132.887 -21.845  1.00 32.65           H
ATOM   2073  N   TRP A 178      31.607 136.313 -25.207  1.00 22.31           N
ATOM   2074  CA  TRP A 178      31.575 137.105 -26.435  1.00 31.15           C
ATOM   2075  C   TRP A 178      32.972 137.477 -26.880  1.00 25.16           C
ATOM   2076  O   TRP A 178      33.260 137.511 -28.075  1.00 24.74           O
ATOM   2077  CB  TRP A 178      30.772 138.387 -26.235  1.00 22.30           C
ATOM   2078  CG  TRP A 178      29.311 138.221 -26.310  1.00 26.38           C
ATOM   2079  CD1 TRP A 178      28.625 137.098 -26.696  1.00 24.70           C
ATOM   2080  CD2 TRP A 178      28.313 139.211 -25.981  1.00 27.61           C
ATOM   2081  NE1 TRP A 178      27.267 137.330 -26.630  1.00 25.30           N
ATOM   2082  CE2 TRP A 178      27.049 138.615 -26.196  1.00 25.96           C
ATOM   2083  CE3 TRP A 178      28.369 140.538 -25.529  1.00 25.30           C
ATOM   2084  CZ2 TRP A 178      25.850 139.302 -25.980  1.00 27.02           C
ATOM   2085  CZ3 TRP A 178      27.170 141.224 -25.321  1.00 26.47           C
ATOM   2086  CH2 TRP A 178      25.935 140.607 -25.548  1.00 25.52           C
ATOM   2087  H   TRP A 178      31.210 136.674 -24.535  1.00 26.76           H
ATOM   2088  HA  TRP A 178      31.157 136.589 -27.141  1.00 37.37           H
ATOM   2089  HB2 TRP A 178      30.981 138.749 -25.359  1.00 26.75           H
ATOM   2090  HB3 TRP A 178      31.030 139.024 -26.920  1.00 26.75           H
ATOM   2091  HD1 TRP A 178      29.017 136.297 -26.959  1.00 29.63           H
ATOM   2092  HE1 TRP A 178      26.654 136.761 -26.830  1.00 30.35           H
ATOM   2093  HE3 TRP A 178      29.187 140.956 -25.385  1.00 30.35           H
ATOM   2094  HZ2 TRP A 178      25.026 138.895 -26.129  1.00 32.42           H
ATOM   2095  HZ3 TRP A 178      27.193 142.104 -25.021  1.00 31.75           H
ATOM   2096  HH2 TRP A 178      25.153 141.085 -25.390  1.00 30.61           H
ATOM   2097  N   LEU A 179      33.830 137.815 -25.932  1.00 20.07           N
ATOM   2098  CA  LEU A 179      35.193 138.208 -26.224  1.00 25.07           C
ATOM   2099  C   LEU A 179      36.134 137.026 -26.370  1.00 25.81           C
ATOM   2100  O   LEU A 179      37.255 137.201 -26.861  1.00 25.13           O
ATOM   2101  CB  LEU A 179      35.737 139.082 -25.107  1.00 20.82           C
ATOM   2102  CG  LEU A 179      35.227 140.504 -24.939  1.00 23.85           C
ATOM   2103  CD1 LEU A 179      35.701 141.039 -23.597  1.00 23.04           C
ATOM   2104  CD2 LEU A 179      35.734 141.384 -26.095  1.00 30.06           C
ATOM   2105  H   LEU A 179      33.640 137.825 -25.093  1.00 24.07           H
ATOM   2106  HA  LEU A 179      35.212 138.718 -27.049  1.00 30.07           H
ATOM   2107  HB2 LEU A 179      35.561 138.626 -24.269  1.00 24.97           H
ATOM   2108  HB3 LEU A 179      36.697 139.147 -25.230  1.00 24.97           H
ATOM   2109  HG  LEU A 179      34.257 140.506 -24.949  1.00 28.60           H
ATOM   2110 HD11 LEU A 179      35.376 141.947 -23.488  1.00 27.64           H
ATOM   2111 HD12 LEU A 179      35.350 140.474 -22.891  1.00 27.64           H
ATOM   2112 HD13 LEU A 179      36.670 141.029 -23.578  1.00 27.64           H
ATOM   2113 HD21 LEU A 179      35.401 142.287 -25.974  1.00 36.06           H
ATOM   2114 HD22 LEU A 179      36.704 141.385 -26.089  1.00 36.06           H
ATOM   2115 HD23 LEU A 179      35.409 141.020 -26.934  1.00 36.06           H
ATOM   2116  N   ARG A 180      35.748 135.850 -25.895  1.00 24.52           N
ATOM   2117  CA  ARG A 180      36.690 134.740 -25.795  1.00 27.42           C
ATOM   2118  C   ARG A 180      37.982 135.172 -25.110  1.00 30.44           C
ATOM   2119  O   ARG A 180      39.075 134.706 -25.445  1.00 31.89           O
ATOM   2120  CB  ARG A 180      36.961 134.177 -27.189  1.00 30.01           C
ATOM   2121  CG  ARG A 180      35.854 133.283 -27.674  1.00 34.31           C
ATOM   2122  CD  ARG A 180      36.146 131.895 -27.169  1.00 48.39           C
ATOM   2123  NE  ARG A 180      35.002 131.304 -26.511  1.00 55.45           N
ATOM   2124  CZ  ARG A 180      35.074 130.196 -25.786  1.00 43.07           C
ATOM   2125  NH1 ARG A 180      36.229 129.561 -25.640  1.00 45.32           N
ATOM   2126  NH2 ARG A 180      33.978 129.728 -25.216  1.00 43.49           N1+
ATOM   2127  H   ARG A 180      34.952 135.667 -25.625  1.00 29.41           H
ATOM   2128  HA  ARG A 180      36.291 134.036 -25.262  1.00 32.89           H
ATOM   2129  HB2 ARG A 180      37.051 134.912 -27.816  1.00 36.00           H
ATOM   2130  HB3 ARG A 180      37.780 133.658 -27.167  1.00 36.00           H
ATOM   2131  HG2 ARG A 180      35.004 133.579 -27.313  1.00 41.17           H
ATOM   2132  HG3 ARG A 180      35.837 133.270 -28.644  1.00 41.17           H
ATOM   2133  HD2 ARG A 180      36.390 131.328 -27.917  1.00 58.06           H
ATOM   2134  HD3 ARG A 180      36.874 131.935 -26.529  1.00 58.06           H
ATOM   2135  HE  ARG A 180      34.279 131.768 -26.467  1.00 66.53           H
ATOM   2136 HH11 ARG A 180      36.940 129.871 -26.012  1.00 54.37           H
ATOM   2137 HH12 ARG A 180      36.268 128.842 -25.170  1.00 54.37           H
ATOM   2138 HH21 ARG A 180      33.231 130.142 -25.316  1.00 52.18           H
ATOM   2139 HH22 ARG A 180      34.012 129.009 -24.746  1.00 52.18           H
ATOM   2140  N   ASP A 181      37.851 136.058 -24.125  1.00 23.32           N
ATOM   2141  CA  ASP A 181      38.989 136.626 -23.401  1.00 20.05           C
ATOM   2142  C   ASP A 181      38.883 136.343 -21.903  1.00 32.74           C
ATOM   2143  O   ASP A 181      38.209 137.089 -21.164  1.00 22.26           O
ATOM   2144  CB  ASP A 181      39.086 138.129 -23.645  1.00 24.11           C
ATOM   2145  CG  ASP A 181      40.236 138.765 -22.905  1.00 31.17           C
ATOM   2146  OD1 ASP A 181      41.106 138.031 -22.404  1.00 26.43           O
ATOM   2147  OD2 ASP A 181      40.258 140.010 -22.804  1.00 33.30           O1-
ATOM   2148  H   ASP A 181      37.092 136.354 -23.849  1.00 27.97           H
ATOM   2149  HA  ASP A 181      39.806 136.216 -23.726  1.00 24.05           H
ATOM   2150  HB2 ASP A 181      39.215 138.288 -24.593  1.00 28.92           H
ATOM   2151  HB3 ASP A 181      38.266 138.551 -23.346  1.00 28.92           H
ATOM   2152  N   PRO A 182      39.584 135.323 -21.390  1.00 24.78           N
ATOM   2153  CA  PRO A 182      39.542 135.010 -19.959  1.00 25.43           C
ATOM   2154  C   PRO A 182      40.665 135.623 -19.138  1.00 19.75           C
ATOM   2155  O   PRO A 182      40.790 135.273 -17.965  1.00 19.19           O
ATOM   2156  CB  PRO A 182      39.689 133.491 -19.972  1.00 30.67           C
ATOM   2157  CG  PRO A 182      40.745 133.304 -21.084  1.00 26.48           C
ATOM   2158  CD  PRO A 182      40.384 134.330 -22.137  1.00 25.94           C
ATOM   2159  HA  PRO A 182      38.683 135.253 -19.578  1.00 30.51           H
ATOM   2160  HB2 PRO A 182      40.017 133.176 -19.116  1.00 36.80           H
ATOM   2161  HB3 PRO A 182      38.847 133.072 -20.209  1.00 36.80           H
ATOM   2162  HG2 PRO A 182      41.631 133.474 -20.727  1.00 31.77           H
ATOM   2163  HG3 PRO A 182      40.685 132.405 -21.445  1.00 31.77           H
ATOM   2164  HD2 PRO A 182      41.185 134.742 -22.496  1.00 31.11           H
ATOM   2165  HD3 PRO A 182      39.849 133.922 -22.836  1.00 31.11           H
ATOM   2166  N   SER A 183      41.463 136.523 -19.722  1.00 21.67           N
ATOM   2167  CA  SER A 183      42.752 136.899 -19.138  1.00 21.85           C
ATOM   2168  C   SER A 183      42.643 137.668 -17.824  1.00 21.21           C
ATOM   2169  O   SER A 183      43.627 137.731 -17.088  1.00 23.71           O
ATOM   2170  CB  SER A 183      43.553 137.721 -20.149  1.00 25.98           C
ATOM   2171  OG  SER A 183      42.832 138.869 -20.526  1.00 26.14           O
ATOM   2172  H   SER A 183      41.279 136.931 -20.457  1.00 25.99           H
ATOM   2173  HA  SER A 183      43.254 136.088 -18.959  1.00 26.20           H
ATOM   2174  HB2 SER A 183      44.393 137.992 -19.745  1.00 31.16           H
ATOM   2175  HB3 SER A 183      43.722 137.180 -20.936  1.00 31.16           H
ATOM   2176  HG  SER A 183      42.102 138.648 -20.876  1.00 31.35           H
ATOM   2177  N   GLN A 184      41.499 138.282 -17.507  1.00 19.51           N
ATOM   2178  CA  GLN A 184      41.363 138.978 -16.233  1.00 23.10           C
ATOM   2179  C   GLN A 184      40.640 138.166 -15.155  1.00 18.52           C
ATOM   2180  O   GLN A 184      40.515 138.639 -14.011  1.00 20.51           O
ATOM   2181  CB  GLN A 184      40.607 140.275 -16.452  1.00 21.79           C
ATOM   2182  CG  GLN A 184      41.323 141.272 -17.343  1.00 29.61           C
ATOM   2183  CD  GLN A 184      40.387 142.433 -17.664  1.00 36.67           C
ATOM   2184  OE1 GLN A 184      40.423 143.010 -18.755  1.00 38.73           O
ATOM   2185  NE2 GLN A 184      39.540 142.767 -16.718  1.00 43.25           N
ATOM   2186  H   GLN A 184      40.799 138.307 -18.006  1.00 23.41           H
ATOM   2187  HA  GLN A 184      42.246 139.199 -15.899  1.00 27.71           H
ATOM   2188  HB2 GLN A 184      39.753 140.072 -16.864  1.00 26.14           H
ATOM   2189  HB3 GLN A 184      40.462 140.699 -15.592  1.00 26.14           H
ATOM   2190  HG2 GLN A 184      42.103 141.621 -16.883  1.00 35.52           H
ATOM   2191  HG3 GLN A 184      41.580 140.842 -18.174  1.00 35.52           H
ATOM   2192 HE21 GLN A 184      39.538 142.339 -15.972  1.00 51.89           H
ATOM   2193 HE22 GLN A 184      38.989 143.415 -16.845  1.00 51.89           H
ATOM   2194  N   GLU A 185      40.167 136.971 -15.496  1.00 20.68           N
ATOM   2195  CA  GLU A 185      39.155 136.301 -14.681  1.00 23.03           C
ATOM   2196  C   GLU A 185      39.725 135.768 -13.372  1.00 20.42           C
ATOM   2197  O   GLU A 185      39.168 136.028 -12.301  1.00 16.62           O
ATOM   2198  CB  GLU A 185      38.505 135.191 -15.490  1.00 19.70           C
ATOM   2199  CG  GLU A 185      37.695 135.686 -16.650  1.00 19.64           C
ATOM   2200  CD  GLU A 185      36.804 136.854 -16.242  1.00 24.33           C
ATOM   2201  OE1 GLU A 185      35.836 136.626 -15.486  1.00 18.41           O
ATOM   2202  OE2 GLU A 185      37.112 137.995 -16.650  1.00 20.15           O1-
ATOM   2203  H   GLU A 185      40.413 136.527 -16.191  1.00 24.80           H
ATOM   2204  HA  GLU A 185      38.463 136.944 -14.458  1.00 27.62           H
ATOM   2205  HB2 GLU A 185      39.200 134.611 -15.839  1.00 23.63           H
ATOM   2206  HB3 GLU A 185      37.915 134.686 -14.909  1.00 23.63           H
ATOM   2207  HG2 GLU A 185      38.291 135.988 -17.353  1.00 23.55           H
ATOM   2208  HG3 GLU A 185      37.127 134.969 -16.975  1.00 23.55           H
ATOM   2209  N   LEU A 186      40.823 135.007 -13.421  1.00 16.51           N
ATOM   2210  CA  LEU A 186      41.300 134.382 -12.191  1.00 20.49           C
ATOM   2211  C   LEU A 186      41.721 135.415 -11.170  1.00 24.18           C
ATOM   2212  O   LEU A 186      41.558 135.200  -9.963  1.00 18.58           O
ATOM   2213  CB  LEU A 186      42.445 133.424 -12.477  1.00 21.52           C
ATOM   2214  CG  LEU A 186      42.074 132.234 -13.359  1.00 22.71           C
ATOM   2215  CD1 LEU A 186      43.332 131.384 -13.579  1.00 28.42           C
ATOM   2216  CD2 LEU A 186      40.954 131.386 -12.740  1.00 22.13           C
ATOM   2217  H   LEU A 186      41.290 134.843 -14.125  1.00 19.80           H
ATOM   2218  HA  LEU A 186      40.575 133.866 -11.805  1.00 24.58           H
ATOM   2219  HB2 LEU A 186      43.153 133.912 -12.925  1.00 25.81           H
ATOM   2220  HB3 LEU A 186      42.773 133.074 -11.634  1.00 25.81           H
ATOM   2221  HG  LEU A 186      41.770 132.556 -14.221  1.00 27.24           H
ATOM   2222 HD11 LEU A 186      43.105 130.625 -14.138  1.00 34.09           H
ATOM   2223 HD12 LEU A 186      44.007 131.927 -14.014  1.00 34.09           H
ATOM   2224 HD13 LEU A 186      43.658 131.076 -12.719  1.00 34.09           H
ATOM   2225 HD21 LEU A 186      40.754 130.646 -13.334  1.00 26.55           H
ATOM   2226 HD22 LEU A 186      41.251 131.050 -11.880  1.00 26.55           H
ATOM   2227 HD23 LEU A 186      40.166 131.940 -12.625  1.00 26.55           H
ATOM   2228  N   GLU A 187      42.292 136.530 -11.621  1.00 20.72           N
ATOM   2229  CA  GLU A 187      42.717 137.560 -10.685  1.00 19.68           C
ATOM   2230  C   GLU A 187      41.533 138.352 -10.140  1.00 16.88           C
ATOM   2231  O   GLU A 187      41.529 138.733  -8.962  1.00 18.34           O
ATOM   2232  CB  GLU A 187      43.702 138.518 -11.359  1.00 22.03           C
ATOM   2233  CG  GLU A 187      44.180 139.633 -10.451  1.00 34.30           C
ATOM   2234  CD  GLU A 187      45.086 140.653 -11.181  1.00 51.94           C
ATOM   2235  OE1 GLU A 187      44.929 141.870 -10.924  1.00 49.26           O
ATOM   2236  OE2 GLU A 187      45.936 140.242 -12.011  1.00 45.84           O1-
ATOM   2237  H   GLU A 187      42.442 136.710 -12.448  1.00 24.85           H
ATOM   2238  HA  GLU A 187      43.169 137.141  -9.936  1.00 23.61           H
ATOM   2239  HB2 GLU A 187      44.480 138.015 -11.648  1.00 26.43           H
ATOM   2240  HB3 GLU A 187      43.269 138.924 -12.126  1.00 26.43           H
ATOM   2241  HG2 GLU A 187      43.410 140.110 -10.104  1.00 41.14           H
ATOM   2242  HG3 GLU A 187      44.689 139.248  -9.720  1.00 41.14           H
ATOM   2243  N   PHE A 188      40.550 138.644 -10.987  1.00 17.98           N
ATOM   2244  CA  PHE A 188      39.337 139.293 -10.500  1.00 22.12           C
ATOM   2245  C   PHE A 188      38.600 138.409  -9.492  1.00 15.05           C
ATOM   2246  O   PHE A 188      38.247 138.860  -8.407  1.00 16.01           O
ATOM   2247  CB  PHE A 188      38.409 139.644 -11.653  1.00 21.17           C
ATOM   2248  CG  PHE A 188      37.057 140.045 -11.190  1.00 20.43           C
ATOM   2249  CD1 PHE A 188      36.863 141.282 -10.595  1.00 18.82           C
ATOM   2250  CD2 PHE A 188      35.982 139.170 -11.287  1.00 20.98           C
ATOM   2251  CE1 PHE A 188      35.620 141.645 -10.112  1.00 20.23           C
ATOM   2252  CE2 PHE A 188      34.715 139.547 -10.819  1.00 16.14           C
ATOM   2253  CZ  PHE A 188      34.539 140.759 -10.236  1.00 15.89           C
ATOM   2254  H   PHE A 188      40.558 138.481 -11.832  1.00 21.57           H
ATOM   2255  HA  PHE A 188      39.581 140.117 -10.051  1.00 26.54           H
ATOM   2256  HB2 PHE A 188      38.789 140.384 -12.152  1.00 25.39           H
ATOM   2257  HB3 PHE A 188      38.312 138.869 -12.229  1.00 25.39           H
ATOM   2258  HD1 PHE A 188      37.580 141.867 -10.506  1.00 22.57           H
ATOM   2259  HD2 PHE A 188      36.099 138.336 -11.679  1.00 25.17           H
ATOM   2260  HE1 PHE A 188      35.496 142.482  -9.726  1.00 24.26           H
ATOM   2261  HE2 PHE A 188      33.999 138.959 -10.894  1.00 19.36           H
ATOM   2262  HZ  PHE A 188      33.697 141.008  -9.927  1.00 19.06           H
ATOM   2263  N   ILE A 189      38.371 137.139  -9.830  1.00 20.20           N
ATOM   2264  CA  ILE A 189      37.728 136.221  -8.888  1.00 20.61           C
ATOM   2265  C   ILE A 189      38.499 136.170  -7.563  1.00 19.05           C
ATOM   2266  O   ILE A 189      37.912 136.208  -6.472  1.00 17.17           O
ATOM   2267  CB  ILE A 189      37.603 134.825  -9.521  1.00 14.55           C
ATOM   2268  CG1 ILE A 189      36.801 134.863 -10.817  1.00 13.11           C
ATOM   2269  CG2 ILE A 189      36.986 133.817  -8.503  1.00 17.09           C
ATOM   2270  CD1 ILE A 189      36.898 133.589 -11.621  1.00 18.79           C
ATOM   2271  H   ILE A 189      38.576 136.787 -10.587  1.00 24.23           H
ATOM   2272  HA  ILE A 189      36.833 136.543  -8.699  1.00 24.72           H
ATOM   2273  HB  ILE A 189      38.498 134.518  -9.736  1.00 17.44           H
ATOM   2274 HG12 ILE A 189      35.866 135.009 -10.603  1.00 15.72           H
ATOM   2275 HG13 ILE A 189      37.130 135.589 -11.369  1.00 15.72           H
ATOM   2276 HG21 ILE A 189      36.918 132.946  -8.925  1.00 20.50           H
ATOM   2277 HG22 ILE A 189      37.561 133.764  -7.724  1.00 20.50           H
ATOM   2278 HG23 ILE A 189      36.105 134.129  -8.245  1.00 20.50           H
ATOM   2279 HD11 ILE A 189      36.367 133.683 -12.427  1.00 22.54           H
ATOM   2280 HD12 ILE A 189      37.827 133.433 -11.853  1.00 22.54           H
ATOM   2281 HD13 ILE A 189      36.562 132.852 -11.087  1.00 22.54           H
ATOM   2282  N   ALA A 190      39.820 136.030  -7.635  1.00 19.12           N
ATOM   2283  CA  ALA A 190      40.626 136.004  -6.423  1.00 17.73           C
ATOM   2284  C   ALA A 190      40.379 137.225  -5.551  1.00 15.79           C
ATOM   2285  O   ALA A 190      40.415 137.137  -4.318  1.00 21.08           O
ATOM   2286  CB  ALA A 190      42.113 135.908  -6.780  1.00 18.61           C
ATOM   2287  H   ALA A 190      40.267 135.948  -8.365  1.00 22.93           H
ATOM   2288  HA  ALA A 190      40.391 135.217  -5.906  1.00 21.26           H
ATOM   2289  HB1 ALA A 190      42.634 135.892  -5.962  1.00 22.32           H
ATOM   2290  HB2 ALA A 190      42.264 135.093  -7.285  1.00 22.32           H
ATOM   2291  HB3 ALA A 190      42.360 136.679  -7.315  1.00 22.32           H
ATOM   2292  N   ASP A 191      40.168 138.387  -6.165  1.00 19.30           N
ATOM   2293  CA  ASP A 191      39.916 139.578  -5.357  1.00 19.94           C
ATOM   2294  C   ASP A 191      38.564 139.491  -4.635  1.00 19.82           C
ATOM   2295  O   ASP A 191      38.465 139.804  -3.439  1.00 16.82           O
ATOM   2296  CB  ASP A 191      39.981 140.831  -6.215  1.00 19.58           C
ATOM   2297  CG  ASP A 191      39.768 142.087  -5.375  1.00 28.70           C
ATOM   2298  OD1 ASP A 191      40.647 142.374  -4.546  1.00 31.68           O
ATOM   2299  OD2 ASP A 191      38.717 142.750  -5.484  1.00 28.45           O1-
ATOM   2300  H   ASP A 191      40.165 138.512  -7.016  1.00 23.15           H
ATOM   2301  HA  ASP A 191      40.607 139.647  -4.681  1.00 23.92           H
ATOM   2302  HB2 ASP A 191      40.854 140.889  -6.634  1.00 23.49           H
ATOM   2303  HB3 ASP A 191      39.285 140.795  -6.890  1.00 23.49           H
ATOM   2304  N   ILE A 192      37.531 138.995  -5.318  1.00 20.19           N
ATOM   2305  CA  ILE A 192      36.239 138.778  -4.658  1.00 19.00           C
ATOM   2306  C   ILE A 192      36.389 137.783  -3.514  1.00 15.93           C
ATOM   2307  O   ILE A 192      35.906 138.015  -2.399  1.00 17.55           O
ATOM   2308  CB  ILE A 192      35.208 138.298  -5.686  1.00 18.90           C
ATOM   2309  CG1 ILE A 192      35.034 139.340  -6.791  1.00 18.01           C
ATOM   2310  CG2 ILE A 192      33.870 137.986  -5.038  1.00 21.99           C
ATOM   2311  CD1 ILE A 192      34.541 140.703  -6.302  1.00 17.32           C
ATOM   2312  H   ILE A 192      37.549 138.779  -6.150  1.00 24.21           H
ATOM   2313  HA  ILE A 192      35.926 139.618  -4.287  1.00 22.79           H
ATOM   2314  HB  ILE A 192      35.543 137.483  -6.091  1.00 22.67           H
ATOM   2315 HG12 ILE A 192      35.890 139.475  -7.227  1.00 21.60           H
ATOM   2316 HG13 ILE A 192      34.389 139.006  -7.434  1.00 21.60           H
ATOM   2317 HG21 ILE A 192      33.251 137.687  -5.721  1.00 26.37           H
ATOM   2318 HG22 ILE A 192      33.996 137.288  -4.376  1.00 26.37           H
ATOM   2319 HG23 ILE A 192      33.532 138.789  -4.612  1.00 26.37           H
ATOM   2320 HD11 ILE A 192      34.460 141.300  -7.062  1.00 20.77           H
ATOM   2321 HD12 ILE A 192      33.678 140.591  -5.874  1.00 20.77           H
ATOM   2322 HD13 ILE A 192      35.181 141.061  -5.667  1.00 20.77           H
ATOM   2323  N   LEU A 193      37.076 136.666  -3.770  1.00 17.37           N
ATOM   2324  CA  LEU A 193      37.270 135.640  -2.758  1.00 17.93           C
ATOM   2325  C   LEU A 193      38.153 136.111  -1.625  1.00 22.33           C
ATOM   2326  O   LEU A 193      38.068 135.571  -0.519  1.00 17.88           O
ATOM   2327  CB  LEU A 193      37.875 134.385  -3.396  1.00 19.66           C
ATOM   2328  CG  LEU A 193      36.917 133.650  -4.329  1.00 18.50           C
ATOM   2329  CD1 LEU A 193      37.667 132.558  -5.107  1.00 18.87           C
ATOM   2330  CD2 LEU A 193      35.716 133.037  -3.542  1.00 17.59           C
ATOM   2331  H   LEU A 193      37.440 136.483  -4.527  1.00 20.83           H
ATOM   2332  HA  LEU A 193      36.408 135.399  -2.384  1.00 21.50           H
ATOM   2333  HB2 LEU A 193      38.654 134.642  -3.913  1.00 23.59           H
ATOM   2334  HB3 LEU A 193      38.135 133.770  -2.692  1.00 23.59           H
ATOM   2335  HG  LEU A 193      36.560 134.282  -4.972  1.00 22.19           H
ATOM   2336 HD11 LEU A 193      37.043 132.102  -5.693  1.00 22.64           H
ATOM   2337 HD12 LEU A 193      38.372 132.971  -5.630  1.00 22.64           H
ATOM   2338 HD13 LEU A 193      38.049 131.927  -4.476  1.00 22.64           H
ATOM   2339 HD21 LEU A 193      35.131 132.579  -4.166  1.00 21.10           H
ATOM   2340 HD22 LEU A 193      36.056 132.409  -2.885  1.00 21.10           H
ATOM   2341 HD23 LEU A 193      35.233 133.751  -3.097  1.00 21.10           H
ATOM   2342  N   ASN A 194      39.012 137.098  -1.884  1.00 24.30           N
ATOM   2343  CA  ASN A 194      39.771 137.705  -0.804  1.00 20.97           C
ATOM   2344  C   ASN A 194      38.862 138.458   0.163  1.00 24.72           C
ATOM   2345  O   ASN A 194      39.193 138.583   1.342  1.00 23.73           O
ATOM   2346  CB  ASN A 194      40.840 138.635  -1.384  1.00 25.27           C
ATOM   2347  CG  ASN A 194      41.837 139.041  -0.369  1.00 39.05           C
ATOM   2348  OD1 ASN A 194      42.549 138.206   0.196  1.00 32.05           O
ATOM   2349  ND2 ASN A 194      41.902 140.331  -0.110  1.00 36.70           N
ATOM   2350  H   ASN A 194      39.168 137.425  -2.663  1.00 29.15           H
ATOM   2351  HA  ASN A 194      40.222 137.006  -0.306  1.00 25.16           H
ATOM   2352  HB2 ASN A 194      41.308 138.176  -2.099  1.00 30.31           H
ATOM   2353  HB3 ASN A 194      40.414 139.437  -1.726  1.00 30.31           H
ATOM   2354 HD21 ASN A 194      42.463 140.625   0.472  1.00 44.03           H
ATOM   2355 HD22 ASN A 194      41.383 140.879  -0.522  1.00 44.03           H
ATOM   2356  N   GLN A 195      37.710 138.948  -0.304  1.00 19.38           N
ATOM   2357  CA  GLN A 195      36.728 139.570   0.571  1.00 22.11           C
ATOM   2358  C   GLN A 195      35.731 138.574   1.168  1.00 22.91           C
ATOM   2359  O   GLN A 195      35.319 138.748   2.315  1.00 19.93           O
ATOM   2360  CB  GLN A 195      35.975 140.652  -0.195  1.00 22.16           C
ATOM   2361  CG  GLN A 195      36.896 141.771  -0.702  1.00 27.24           C
ATOM   2362  CD  GLN A 195      36.263 142.589  -1.785  1.00 29.53           C
ATOM   2363  OE1 GLN A 195      35.249 143.250  -1.574  1.00 30.22           O
ATOM   2364  NE2 GLN A 195      36.835 142.521  -2.970  1.00 32.76           N
ATOM   2365  H   GLN A 195      37.478 138.929  -1.132  1.00 23.25           H
ATOM   2366  HA  GLN A 195      37.193 139.997   1.307  1.00 26.52           H
ATOM   2367  HB2 GLN A 195      35.540 140.251  -0.963  1.00 26.59           H
ATOM   2368  HB3 GLN A 195      35.313 141.051   0.391  1.00 26.59           H
ATOM   2369  HG2 GLN A 195      37.112 142.363   0.035  1.00 32.67           H
ATOM   2370  HG3 GLN A 195      37.707 141.376  -1.059  1.00 32.67           H
ATOM   2371 HE21 GLN A 195      37.530 142.027  -3.085  1.00 39.30           H
ATOM   2372 HE22 GLN A 195      36.514 142.970  -3.630  1.00 39.30           H
ATOM   2373  N   ASP A 196      35.341 137.540   0.429  1.00 20.63           N
ATOM   2374  CA  ASP A 196      34.475 136.471   0.955  1.00 21.41           C
ATOM   2375  C   ASP A 196      34.945 135.164   0.328  1.00 18.14           C
ATOM   2376  O   ASP A 196      34.666 134.894  -0.845  1.00 14.83           O
ATOM   2377  CB  ASP A 196      33.020 136.763   0.632  1.00 17.03           C
ATOM   2378  CG  ASP A 196      32.069 135.633   1.022  1.00 19.82           C
ATOM   2379  OD1 ASP A 196      30.887 135.875   0.820  1.00 24.99           O
ATOM   2380  OD2 ASP A 196      32.458 134.549   1.537  1.00 18.30           O1-
ATOM   2381  H   ASP A 196      35.564 137.427  -0.393  1.00 24.74           H
ATOM   2382  HA  ASP A 196      34.576 136.409   1.917  1.00 25.68           H
ATOM   2383  HB2 ASP A 196      32.747 137.561   1.112  1.00 20.43           H
ATOM   2384  HB3 ASP A 196      32.934 136.908  -0.323  1.00 20.43           H
ATOM   2385  N   ALA A 197      35.667 134.362   1.104  1.00 14.54           N
ATOM   2386  CA  ALA A 197      36.339 133.194   0.548  1.00 15.45           C
ATOM   2387  C   ALA A 197      35.375 132.067   0.178  1.00 19.52           C
ATOM   2388  O   ALA A 197      35.822 131.053  -0.363  1.00 15.61           O
ATOM   2389  CB  ALA A 197      37.389 132.720   1.553  1.00 17.16           C
ATOM   2390  H   ALA A 197      35.782 134.472   1.949  1.00 17.44           H
ATOM   2391  HA  ALA A 197      36.804 133.460  -0.261  1.00 18.52           H
ATOM   2392  HB1 ALA A 197      37.843 131.942   1.191  1.00 20.58           H
ATOM   2393  HB2 ALA A 197      38.027 133.435   1.703  1.00 20.58           H
ATOM   2394  HB3 ALA A 197      36.948 132.489   2.385  1.00 20.58           H
ATOM   2395  N   LYS A 198      34.069 132.246   0.424  1.00 17.16           N
ATOM   2396  CA  LYS A 198      33.076 131.219   0.172  1.00 17.73           C
ATOM   2397  C   LYS A 198      31.987 131.694  -0.783  1.00 14.96           C
ATOM   2398  O   LYS A 198      30.999 130.972  -1.004  1.00 14.72           O
ATOM   2399  CB  LYS A 198      32.463 130.754   1.501  1.00 11.15           C
ATOM   2400  CG  LYS A 198      33.509 130.260   2.535  1.00 14.75           C
ATOM   2401  CD  LYS A 198      32.879 129.798   3.867  1.00 14.24           C
ATOM   2402  CE  LYS A 198      33.935 129.276   4.840  1.00 13.50           C
ATOM   2403  NZ  LYS A 198      33.372 128.549   6.021  1.00 14.77           N1+
ATOM   2404  H   LYS A 198      33.738 132.972   0.744  1.00 20.58           H
ATOM   2405  HA  LYS A 198      33.513 130.455  -0.236  1.00 21.27           H
ATOM   2406  HB2 LYS A 198      31.980 131.495   1.899  1.00 13.37           H
ATOM   2407  HB3 LYS A 198      31.853 130.021   1.324  1.00 13.37           H
ATOM   2408  HG2 LYS A 198      33.994 129.510   2.158  1.00 17.69           H
ATOM   2409  HG3 LYS A 198      34.123 130.985   2.732  1.00 17.69           H
ATOM   2410  HD2 LYS A 198      32.427 130.548   4.284  1.00 17.08           H
ATOM   2411  HD3 LYS A 198      32.249 129.082   3.691  1.00 17.08           H
ATOM   2412  HE2 LYS A 198      34.519 128.663   4.366  1.00 16.19           H
ATOM   2413  HE3 LYS A 198      34.449 130.028   5.173  1.00 16.19           H
ATOM   2414  HZ1 LYS A 198      34.031 128.271   6.549  1.00 17.71           H
ATOM   2415  HZ2 LYS A 198      32.838 129.090   6.485  1.00 17.71           H
ATOM   2416  HZ3 LYS A 198      32.902 127.844   5.748  1.00 17.71           H
ATOM   2417  N   ASN A 199      32.151 132.861  -1.390  1.00 14.62           N
ATOM   2418  CA  ASN A 199      31.125 133.356  -2.305  1.00 16.17           C
ATOM   2419  C   ASN A 199      30.812 132.298  -3.364  1.00 17.56           C
ATOM   2420  O   ASN A 199      31.691 131.884  -4.129  1.00 15.14           O
ATOM   2421  CB  ASN A 199      31.579 134.649  -2.961  1.00 17.32           C
ATOM   2422  CG  ASN A 199      30.528 135.222  -3.873  1.00 15.42           C
ATOM   2423  OD1 ASN A 199      30.172 134.616  -4.876  1.00 18.01           O
ATOM   2424  ND2 ASN A 199      30.043 136.401  -3.547  1.00 17.89           N
ATOM   2425  H   ASN A 199      32.831 133.378  -1.295  1.00 17.53           H
ATOM   2426  HA  ASN A 199      30.313 133.536  -1.807  1.00 19.39           H
ATOM   2427  HB2 ASN A 199      31.770 135.304  -2.272  1.00 20.77           H
ATOM   2428  HB3 ASN A 199      32.375 134.476  -3.488  1.00 20.77           H
ATOM   2429 HD21 ASN A 199      29.441 136.769  -4.038  1.00 21.46           H
ATOM   2430 HD22 ASN A 199      30.329 136.804  -2.843  1.00 21.46           H
ATOM   2431  N   TYR A 200      29.556 131.835  -3.370  1.00 14.91           N
ATOM   2432  CA  TYR A 200      29.180 130.700  -4.214  1.00 14.44           C
ATOM   2433  C   TYR A 200      29.288 131.063  -5.697  1.00 16.02           C
ATOM   2434  O   TYR A 200      29.832 130.293  -6.487  1.00 10.89           O
ATOM   2435  CB  TYR A 200      27.753 130.232  -3.867  1.00 11.96           C
ATOM   2436  CG  TYR A 200      27.436 128.818  -4.309  1.00 13.03           C
ATOM   2437  CD1 TYR A 200      27.563 127.753  -3.430  1.00 14.09           C
ATOM   2438  CD2 TYR A 200      27.032 128.551  -5.610  1.00 10.06           C
ATOM   2439  CE1 TYR A 200      27.282 126.461  -3.841  1.00 13.23           C
ATOM   2440  CE2 TYR A 200      26.773 127.276  -6.037  1.00 12.87           C
ATOM   2441  CZ  TYR A 200      26.883 126.220  -5.146  1.00 11.19           C
ATOM   2442  OH  TYR A 200      26.616 124.925  -5.584  1.00 10.82           O
ATOM   2443  H   TYR A 200      28.912 132.158  -2.901  1.00 17.88           H
ATOM   2444  HA  TYR A 200      29.787 129.963  -4.041  1.00 17.32           H
ATOM   2445  HB2 TYR A 200      27.637 130.273  -2.905  1.00 14.34           H
ATOM   2446  HB3 TYR A 200      27.118 130.825  -4.299  1.00 14.34           H
ATOM   2447  HD1 TYR A 200      27.829 127.909  -2.553  1.00 16.90           H
ATOM   2448  HD2 TYR A 200      26.956 129.254  -6.214  1.00 12.06           H
ATOM   2449  HE1 TYR A 200      27.370 125.754  -3.244  1.00 15.87           H
ATOM   2450  HE2 TYR A 200      26.500 127.122  -6.913  1.00 15.44           H
ATOM   2451  HH  TYR A 200      26.736 124.379  -4.957  1.00 12.97           H
ATOM   2452  N   HIS A 201      28.753 132.230  -6.091  1.00 15.26           N
ATOM   2453  CA  HIS A 201      28.850 132.678  -7.489  1.00 16.69           C
ATOM   2454  C   HIS A 201      30.294 132.775  -7.962  1.00 14.64           C
ATOM   2455  O   HIS A 201      30.602 132.451  -9.119  1.00 14.72           O
ATOM   2456  CB  HIS A 201      28.187 134.043  -7.675  1.00 17.28           C
ATOM   2457  CG  HIS A 201      26.738 134.054  -7.310  1.00 15.80           C
ATOM   2458  ND1 HIS A 201      26.253 134.738  -6.216  1.00 24.93           N
ATOM   2459  CD2 HIS A 201      25.678 133.447  -7.876  1.00 11.91           C
ATOM   2460  CE1 HIS A 201      24.953 134.544  -6.122  1.00 16.81           C
ATOM   2461  NE2 HIS A 201      24.577 133.759  -7.117  1.00 24.20           N
ATOM   2462  H   HIS A 201      28.334 132.774  -5.574  1.00 18.30           H
ATOM   2463  HA  HIS A 201      28.390 132.041  -8.058  1.00 20.01           H
ATOM   2464  HB2 HIS A 201      28.262 134.303  -8.607  1.00 20.73           H
ATOM   2465  HB3 HIS A 201      28.641 134.691  -7.114  1.00 20.73           H
ATOM   2466  HD2 HIS A 201      25.692 132.904  -8.631  1.00 14.28           H
ATOM   2467  HE1 HIS A 201      24.394 134.905  -5.472  1.00 20.16           H
ATOM   2468  HE2 HIS A 201      23.772 133.502  -7.275  1.00 29.03           H
ATOM   2469  N   ALA A 202      31.180 133.276  -7.107  1.00 12.50           N
ATOM   2470  CA  ALA A 202      32.580 133.428  -7.499  1.00 18.44           C
ATOM   2471  C   ALA A 202      33.229 132.076  -7.756  1.00 15.76           C
ATOM   2472  O   ALA A 202      33.946 131.896  -8.751  1.00 15.91           O
ATOM   2473  CB  ALA A 202      33.340 134.191  -6.422  1.00 16.23           C
ATOM   2474  H   ALA A 202      31.001 133.532  -6.305  1.00 14.99           H
ATOM   2475  HA  ALA A 202      32.625 133.943  -8.320  1.00 22.11           H
ATOM   2476  HB1 ALA A 202      34.266 134.285  -6.695  1.00 19.46           H
ATOM   2477  HB2 ALA A 202      32.937 135.067  -6.312  1.00 19.46           H
ATOM   2478  HB3 ALA A 202      33.288 133.696  -5.589  1.00 19.46           H
ATOM   2479  N   TRP A 203      32.950 131.088  -6.905  1.00 14.55           N
ATOM   2480  CA  TRP A 203      33.522 129.762  -7.146  1.00 15.19           C
ATOM   2481  C   TRP A 203      32.928 129.143  -8.409  1.00 18.50           C
ATOM   2482  O   TRP A 203      33.631 128.476  -9.178  1.00 17.11           O
ATOM   2483  CB  TRP A 203      33.314 128.853  -5.919  1.00 13.61           C
ATOM   2484  CG  TRP A 203      34.263 129.142  -4.830  1.00 16.74           C
ATOM   2485  CD1 TRP A 203      33.980 129.674  -3.590  1.00 15.01           C
ATOM   2486  CD2 TRP A 203      35.677 128.921  -4.851  1.00 17.46           C
ATOM   2487  NE1 TRP A 203      35.130 129.809  -2.858  1.00 21.36           N
ATOM   2488  CE2 TRP A 203      36.188 129.355  -3.604  1.00 17.49           C
ATOM   2489  CE3 TRP A 203      36.561 128.409  -5.800  1.00 14.73           C
ATOM   2490  CZ2 TRP A 203      37.538 129.273  -3.281  1.00 16.22           C
ATOM   2491  CZ3 TRP A 203      37.920 128.346  -5.482  1.00 19.34           C
ATOM   2492  CH2 TRP A 203      38.389 128.785  -4.239  1.00 15.46           C
ATOM   2493  H   TRP A 203      32.452 131.153  -6.207  1.00 17.45           H
ATOM   2494  HA  TRP A 203      34.477 129.856  -7.285  1.00 18.22           H
ATOM   2495  HB2 TRP A 203      32.415 128.984  -5.578  1.00 16.32           H
ATOM   2496  HB3 TRP A 203      33.436 127.929  -6.186  1.00 16.32           H
ATOM   2497  HD1 TRP A 203      33.132 129.920  -3.298  1.00 18.00           H
ATOM   2498  HE1 TRP A 203      35.180 130.118  -2.057  1.00 25.62           H
ATOM   2499  HE3 TRP A 203      36.255 128.129  -6.632  1.00 17.67           H
ATOM   2500  HZ2 TRP A 203      37.855 129.566  -2.457  1.00 19.45           H
ATOM   2501  HZ3 TRP A 203      38.522 128.008  -6.105  1.00 23.19           H
ATOM   2502  HH2 TRP A 203      39.297 128.720  -4.047  1.00 18.55           H
ATOM   2503  N   GLN A 204      31.644 129.376  -8.656  1.00 12.93           N
ATOM   2504  CA  GLN A 204      31.010 128.803  -9.839  1.00 19.35           C
ATOM   2505  C   GLN A 204      31.576 129.416 -11.122  1.00 19.37           C
ATOM   2506  O   GLN A 204      31.824 128.716 -12.106  1.00 17.45           O
ATOM   2507  CB  GLN A 204      29.511 129.021  -9.765  1.00 13.35           C
ATOM   2508  CG  GLN A 204      28.709 128.370 -10.931  1.00 16.44           C
ATOM   2509  CD  GLN A 204      27.244 128.325 -10.636  1.00 20.69           C
ATOM   2510  OE1 GLN A 204      26.846 128.156  -9.492  1.00 19.97           O
ATOM   2511  NE2 GLN A 204      26.426 128.454 -11.665  1.00 15.36           N
ATOM   2512  H   GLN A 204      31.124 129.853  -8.164  1.00 15.50           H
ATOM   2513  HA  GLN A 204      31.177 127.847  -9.860  1.00 23.21           H
ATOM   2514  HB2 GLN A 204      29.183 128.643  -8.934  1.00 16.01           H
ATOM   2515  HB3 GLN A 204      29.335 129.975  -9.782  1.00 16.01           H
ATOM   2516  HG2 GLN A 204      28.841 128.891 -11.738  1.00 19.72           H
ATOM   2517  HG3 GLN A 204      29.020 127.461 -11.063  1.00 19.72           H
ATOM   2518 HE21 GLN A 204      26.744 128.558 -12.457  1.00 18.42           H
ATOM   2519 HE22 GLN A 204      25.575 128.434 -11.542  1.00 18.42           H
ATOM   2520  N   HIS A 205      31.799 130.718 -11.115  1.00 16.45           N
ATOM   2521  CA  HIS A 205      32.405 131.371 -12.254  1.00 17.10           C
ATOM   2522  C   HIS A 205      33.856 130.918 -12.424  1.00 15.55           C
ATOM   2523  O   HIS A 205      34.329 130.737 -13.542  1.00 16.09           O
ATOM   2524  CB  HIS A 205      32.313 132.878 -12.050  1.00 17.99           C
ATOM   2525  CG  HIS A 205      32.735 133.681 -13.235  1.00 18.16           C
ATOM   2526  ND1 HIS A 205      31.949 133.829 -14.356  1.00 18.21           N
ATOM   2527  CD2 HIS A 205      33.872 134.372 -13.472  1.00 19.03           C
ATOM   2528  CE1 HIS A 205      32.586 134.579 -15.235  1.00 27.41           C
ATOM   2529  NE2 HIS A 205      33.761 134.911 -14.725  1.00 19.47           N
ATOM   2530  H   HIS A 205      31.609 131.244 -10.462  1.00 19.73           H
ATOM   2531  HA  HIS A 205      31.914 131.139 -13.059  1.00 20.50           H
ATOM   2532  HB2 HIS A 205      32.883 133.127 -11.306  1.00 21.58           H
ATOM   2533  HB3 HIS A 205      31.392 133.109 -11.849  1.00 21.58           H
ATOM   2534  HD2 HIS A 205      34.600 134.452 -12.899  1.00 22.82           H
ATOM   2535  HE1 HIS A 205      32.267 134.826 -16.073  1.00 32.88           H
ATOM   2536  HE2 HIS A 205      34.350 135.404 -15.111  1.00 23.36           H
ATOM   2537  N   ARG A 206      34.577 130.741 -11.323  1.00 17.76           N
ATOM   2538  CA  ARG A 206      35.954 130.260 -11.403  1.00 18.63           C
ATOM   2539  C   ARG A 206      36.003 128.891 -12.070  1.00 20.98           C
ATOM   2540  O   ARG A 206      36.847 128.658 -12.951  1.00 15.89           O
ATOM   2541  CB  ARG A 206      36.583 130.229 -10.004  1.00 17.62           C
ATOM   2542  CG  ARG A 206      38.088 130.325  -9.991  1.00 18.93           C
ATOM   2543  CD  ARG A 206      38.691 130.382  -8.577  1.00 16.50           C
ATOM   2544  NE  ARG A 206      40.135 130.310  -8.693  1.00 19.68           N
ATOM   2545  CZ  ARG A 206      40.943 131.357  -8.834  1.00 19.11           C
ATOM   2546  NH1 ARG A 206      40.480 132.585  -8.820  1.00 18.47           N
ATOM   2547  NH2 ARG A 206      42.238 131.158  -8.994  1.00 21.14           N1+
ATOM   2548  H   ARG A 206      34.297 130.891 -10.524  1.00 21.31           H
ATOM   2549  HA  ARG A 206      36.470 130.875 -11.948  1.00 22.35           H
ATOM   2550  HB2 ARG A 206      36.237 130.977  -9.492  1.00 21.13           H
ATOM   2551  HB3 ARG A 206      36.337 129.396  -9.572  1.00 21.13           H
ATOM   2552  HG2 ARG A 206      38.454 129.546 -10.438  1.00 22.70           H
ATOM   2553  HG3 ARG A 206      38.354 131.130 -10.460  1.00 22.70           H
ATOM   2554  HD2 ARG A 206      38.452 131.220  -8.150  1.00 19.79           H
ATOM   2555  HD3 ARG A 206      38.380 129.627  -8.054  1.00 19.79           H
ATOM   2556  HE  ARG A 206      40.496 129.530  -8.669  1.00 23.61           H
ATOM   2557 HH11 ARG A 206      39.636 132.725  -8.734  1.00 22.15           H
ATOM   2558 HH12 ARG A 206      41.020 133.249  -8.905  1.00 22.15           H
ATOM   2559 HH21 ARG A 206      42.553 130.358  -8.990  1.00 25.35           H
ATOM   2560 HH22 ARG A 206      42.771 131.829  -9.059  1.00 25.35           H
ATOM   2561  N   GLN A 207      35.056 127.995 -11.729  1.00 17.00           N
ATOM   2562  CA  GLN A 207      35.087 126.653 -12.315  1.00 19.27           C
ATOM   2563  C   GLN A 207      34.759 126.704 -13.800  1.00 19.51           C
ATOM   2564  O   GLN A 207      35.382 125.992 -14.604  1.00 19.81           O
ATOM   2565  CB  GLN A 207      34.121 125.691 -11.605  1.00 18.38           C
ATOM   2566  CG  GLN A 207      34.475 125.376 -10.178  1.00 18.69           C
ATOM   2567  CD  GLN A 207      33.672 124.204  -9.602  1.00 17.96           C
ATOM   2568  OE1 GLN A 207      32.643 123.790 -10.160  1.00 15.71           O
ATOM   2569  NE2 GLN A 207      34.162 123.645  -8.510  1.00 14.45           N
ATOM   2570  H   GLN A 207      34.410 128.138 -11.180  1.00 20.39           H
ATOM   2571  HA  GLN A 207      35.983 126.293 -12.222  1.00 23.12           H
ATOM   2572  HB2 GLN A 207      33.235 126.085 -11.607  1.00 22.04           H
ATOM   2573  HB3 GLN A 207      34.105 124.853 -12.094  1.00 22.04           H
ATOM   2574  HG2 GLN A 207      35.416 125.146 -10.130  1.00 22.42           H
ATOM   2575  HG3 GLN A 207      34.298 126.157  -9.630  1.00 22.42           H
ATOM   2576 HE21 GLN A 207      34.892 123.943  -8.165  1.00 17.33           H
ATOM   2577 HE22 GLN A 207      33.753 122.984  -8.145  1.00 17.33           H
ATOM   2578  N   TRP A 208      33.802 127.562 -14.183  1.00 20.21           N
ATOM   2579  CA  TRP A 208      33.445 127.700 -15.588  1.00 20.36           C
ATOM   2580  C   TRP A 208      34.641 128.192 -16.404  1.00 17.82           C
ATOM   2581  O   TRP A 208      34.975 127.611 -17.437  1.00 17.73           O
ATOM   2582  CB  TRP A 208      32.251 128.648 -15.759  1.00 17.22           C
ATOM   2583  CG  TRP A 208      32.036 128.950 -17.191  1.00 12.05           C
ATOM   2584  CD1 TRP A 208      31.513 128.108 -18.132  1.00 20.28           C
ATOM   2585  CD2 TRP A 208      32.408 130.139 -17.884  1.00 14.54           C
ATOM   2586  NE1 TRP A 208      31.529 128.701 -19.357  1.00 19.04           N
ATOM   2587  CE2 TRP A 208      32.084 129.951 -19.235  1.00 19.09           C
ATOM   2588  CE3 TRP A 208      32.993 131.349 -17.491  1.00 19.51           C
ATOM   2589  CZ2 TRP A 208      32.300 130.939 -20.195  1.00 22.92           C
ATOM   2590  CZ3 TRP A 208      33.234 132.316 -18.448  1.00 21.57           C
ATOM   2591  CH2 TRP A 208      32.873 132.111 -19.780  1.00 18.55           C
ATOM   2592  H   TRP A 208      33.353 128.067 -13.651  1.00 24.24           H
ATOM   2593  HA  TRP A 208      33.187 126.831 -15.933  1.00 24.42           H
ATOM   2594  HB2 TRP A 208      31.450 128.227 -15.409  1.00 20.66           H
ATOM   2595  HB3 TRP A 208      32.429 129.480 -15.292  1.00 20.66           H
ATOM   2596  HD1 TRP A 208      31.199 127.250 -17.962  1.00 24.32           H
ATOM   2597  HE1 TRP A 208      31.236 128.352 -20.086  1.00 22.83           H
ATOM   2598  HE3 TRP A 208      33.241 131.488 -16.606  1.00 23.41           H
ATOM   2599  HZ2 TRP A 208      32.066 130.805 -21.085  1.00 27.49           H
ATOM   2600  HZ3 TRP A 208      33.614 133.127 -18.196  1.00 25.87           H
ATOM   2601  HH2 TRP A 208      33.031 132.784 -20.403  1.00 22.25           H
ATOM   2602  N   VAL A 209      35.315 129.242 -15.930  1.00 17.96           N
ATOM   2603  CA  VAL A 209      36.434 129.825 -16.673  1.00 21.03           C
ATOM   2604  C   VAL A 209      37.555 128.802 -16.840  1.00 21.24           C
ATOM   2605  O   VAL A 209      38.106 128.633 -17.930  1.00 17.27           O
ATOM   2606  CB  VAL A 209      36.950 131.096 -15.981  1.00 20.88           C
ATOM   2607  CG1 VAL A 209      38.167 131.654 -16.715  1.00 32.88           C
ATOM   2608  CG2 VAL A 209      35.873 132.157 -15.986  1.00 27.52           C
ATOM   2609  H   VAL A 209      35.145 129.634 -15.184  1.00 21.54           H
ATOM   2610  HA  VAL A 209      36.126 130.074 -17.558  1.00 25.23           H
ATOM   2611  HB  VAL A 209      37.197 130.900 -15.064  1.00 25.04           H
ATOM   2612 HG11 VAL A 209      38.471 132.454 -16.259  1.00 39.44           H
ATOM   2613 HG12 VAL A 209      38.869 130.985 -16.715  1.00 39.44           H
ATOM   2614 HG13 VAL A 209      37.914 131.869 -17.627  1.00 39.44           H
ATOM   2615 HG21 VAL A 209      36.212 132.953 -15.547  1.00 33.01           H
ATOM   2616 HG22 VAL A 209      35.636 132.361 -16.904  1.00 33.01           H
ATOM   2617 HG23 VAL A 209      35.097 131.821 -15.510  1.00 33.01           H
ATOM   2618  N   ILE A 210      37.910 128.117 -15.753  1.00 16.90           N
ATOM   2619  CA  ILE A 210      39.003 127.154 -15.790  1.00 18.24           C
ATOM   2620  C   ILE A 210      38.687 126.046 -16.760  1.00 22.84           C
ATOM   2621  O   ILE A 210      39.542 125.638 -17.549  1.00 20.15           O
ATOM   2622  CB  ILE A 210      39.284 126.604 -14.387  1.00 18.04           C
ATOM   2623  CG1 ILE A 210      39.896 127.707 -13.543  1.00 18.71           C
ATOM   2624  CG2 ILE A 210      40.180 125.325 -14.455  1.00 22.17           C
ATOM   2625  CD1 ILE A 210      40.077 127.342 -12.059  1.00 26.17           C
ATOM   2626  H   ILE A 210      37.533 128.194 -14.983  1.00 20.26           H
ATOM   2627  HA  ILE A 210      39.806 127.602 -16.100  1.00 21.88           H
ATOM   2628  HB  ILE A 210      38.436 126.356 -13.987  1.00 21.64           H
ATOM   2629 HG12 ILE A 210      40.771 127.923 -13.902  1.00 22.44           H
ATOM   2630 HG13 ILE A 210      39.322 128.487 -13.587  1.00 22.44           H
ATOM   2631 HG21 ILE A 210      40.338 125.003 -13.553  1.00 26.60           H
ATOM   2632 HG22 ILE A 210      39.721 124.645 -14.973  1.00 26.60           H
ATOM   2633 HG23 ILE A 210      41.023 125.552 -14.878  1.00 26.60           H
ATOM   2634 HD11 ILE A 210      40.472 128.097 -11.594  1.00 31.39           H
ATOM   2635 HD12 ILE A 210      39.210 127.135 -11.677  1.00 31.39           H
ATOM   2636 HD13 ILE A 210      40.661 126.571 -11.992  1.00 31.39           H
ATOM   2637  N   GLN A 211      37.447 125.558 -16.734  1.00 22.81           N
ATOM   2638  CA  GLN A 211      37.066 124.434 -17.573  1.00 21.14           C
ATOM   2639  C   GLN A 211      36.895 124.862 -19.028  1.00 26.89           C
ATOM   2640  O   GLN A 211      37.356 124.171 -19.944  1.00 22.73           O
ATOM   2641  CB  GLN A 211      35.785 123.799 -17.023  1.00 27.04           C
ATOM   2642  CG  GLN A 211      35.328 122.554 -17.721  1.00 37.41           C
ATOM   2643  CD  GLN A 211      34.789 121.530 -16.734  1.00 51.55           C
ATOM   2644  OE1 GLN A 211      33.824 121.785 -15.992  1.00 44.99           O
ATOM   2645  NE2 GLN A 211      35.433 120.367 -16.700  1.00 39.44           N
ATOM   2646  H   GLN A 211      36.813 125.862 -16.240  1.00 27.36           H
ATOM   2647  HA  GLN A 211      37.768 123.765 -17.540  1.00 25.36           H
ATOM   2648  HB2 GLN A 211      35.930 123.574 -16.091  1.00 32.44           H
ATOM   2649  HB3 GLN A 211      35.068 124.449 -17.091  1.00 32.44           H
ATOM   2650  HG2 GLN A 211      34.619 122.778 -18.344  1.00 44.88           H
ATOM   2651  HG3 GLN A 211      36.077 122.158 -18.192  1.00 44.88           H
ATOM   2652 HE21 GLN A 211      36.107 120.234 -17.216  1.00 47.32           H
ATOM   2653 HE22 GLN A 211      35.174 119.748 -16.162  1.00 47.32           H
ATOM   2654  N   GLU A 212      36.271 126.010 -19.271  1.00 22.66           N
ATOM   2655  CA  GLU A 212      36.046 126.425 -20.650  1.00 24.50           C
ATOM   2656  C   GLU A 212      37.350 126.827 -21.354  1.00 26.21           C
ATOM   2657  O   GLU A 212      37.498 126.610 -22.559  1.00 24.65           O
ATOM   2658  CB  GLU A 212      35.053 127.579 -20.679  1.00 23.20           C
ATOM   2659  CG  GLU A 212      34.814 128.187 -22.047  1.00 28.46           C
ATOM   2660  CD  GLU A 212      34.059 127.269 -22.993  1.00 33.47           C
ATOM   2661  OE1 GLU A 212      34.076 127.549 -24.202  1.00 39.81           O
ATOM   2662  OE2 GLU A 212      33.455 126.270 -22.551  1.00 29.91           O1-
ATOM   2663  H   GLU A 212      35.977 126.554 -18.673  1.00 27.18           H
ATOM   2664  HA  GLU A 212      35.658 125.685 -21.141  1.00 29.39           H
ATOM   2665  HB2 GLU A 212      34.199 127.258 -20.349  1.00 27.83           H
ATOM   2666  HB3 GLU A 212      35.382 128.283 -20.099  1.00 27.83           H
ATOM   2667  HG2 GLU A 212      34.296 129.000 -21.943  1.00 34.14           H
ATOM   2668  HG3 GLU A 212      35.671 128.392 -22.453  1.00 34.14           H
ATOM   2669  N   PHE A 213      38.269 127.472 -20.647  1.00 22.22           N
ATOM   2670  CA  PHE A 213      39.508 127.980 -21.236  1.00 28.21           C
ATOM   2671  C   PHE A 213      40.729 127.169 -20.821  1.00 26.17           C
ATOM   2672  O   PHE A 213      41.854 127.573 -21.119  1.00 21.67           O
ATOM   2673  CB  PHE A 213      39.692 129.454 -20.874  1.00 22.17           C
ATOM   2674  CG  PHE A 213      38.609 130.336 -21.440  1.00 22.99           C
ATOM   2675  CD1 PHE A 213      37.454 130.593 -20.713  1.00 24.96           C
ATOM   2676  CD2 PHE A 213      38.723 130.855 -22.726  1.00 30.00           C
ATOM   2677  CE1 PHE A 213      36.434 131.375 -21.246  1.00 25.62           C
ATOM   2678  CE2 PHE A 213      37.704 131.635 -23.276  1.00 34.53           C
ATOM   2679  CZ  PHE A 213      36.560 131.894 -22.545  1.00 31.63           C
ATOM   2680  H   PHE A 213      38.198 127.634 -19.805  1.00 26.66           H
ATOM   2681  HA  PHE A 213      39.435 127.923 -22.202  1.00 33.84           H
ATOM   2682  HB2 PHE A 213      39.678 129.546 -19.909  1.00 26.59           H
ATOM   2683  HB3 PHE A 213      40.542 129.761 -21.225  1.00 26.59           H
ATOM   2684  HD1 PHE A 213      37.363 130.242 -19.857  1.00 29.94           H
ATOM   2685  HD2 PHE A 213      39.486 130.675 -23.228  1.00 35.99           H
ATOM   2686  HE1 PHE A 213      35.669 131.547 -20.747  1.00 30.74           H
ATOM   2687  HE2 PHE A 213      37.797 131.984 -24.133  1.00 41.43           H
ATOM   2688  HZ  PHE A 213      35.887 132.427 -22.903  1.00 37.94           H
ATOM   2689  N   LYS A 214      40.529 126.038 -20.132  1.00 20.97           N
ATOM   2690  CA  LYS A 214      41.607 125.113 -19.781  1.00 24.56           C
ATOM   2691  C   LYS A 214      42.699 125.808 -18.988  1.00 26.46           C
ATOM   2692  O   LYS A 214      43.871 125.737 -19.335  1.00 21.93           O
ATOM   2693  CB  LYS A 214      42.222 124.467 -21.028  1.00 27.96           C
ATOM   2694  CG  LYS A 214      41.384 123.402 -21.687  1.00 39.50           C
ATOM   2695  CD  LYS A 214      40.215 123.991 -22.454  1.00 44.14           C
ATOM   2696  CE  LYS A 214      39.473 122.926 -23.270  1.00 58.19           C
ATOM   2697  NZ  LYS A 214      40.353 122.245 -24.273  1.00 56.64           N1+
ATOM   2698  H   LYS A 214      39.757 125.782 -19.852  1.00 25.15           H
ATOM   2699  HA  LYS A 214      41.243 124.404 -19.227  1.00 29.46           H
ATOM   2700  HB2 LYS A 214      42.380 125.161 -21.687  1.00 33.54           H
ATOM   2701  HB3 LYS A 214      43.066 124.059 -20.778  1.00 33.54           H
ATOM   2702  HG2 LYS A 214      41.935 122.904 -22.311  1.00 47.39           H
ATOM   2703  HG3 LYS A 214      41.030 122.808 -21.006  1.00 47.39           H
ATOM   2704  HD2 LYS A 214      39.588 124.384 -21.827  1.00 52.95           H
ATOM   2705  HD3 LYS A 214      40.544 124.667 -23.067  1.00 52.95           H
ATOM   2706  HE2 LYS A 214      39.127 122.250 -22.666  1.00 69.82           H
ATOM   2707  HE3 LYS A 214      38.743 123.348 -23.749  1.00 69.82           H
ATOM   2708  HZ1 LYS A 214      39.885 121.636 -24.724  1.00 67.95           H
ATOM   2709  HZ2 LYS A 214      40.679 122.842 -24.847  1.00 67.95           H
ATOM   2710  HZ3 LYS A 214      41.030 121.841 -23.859  1.00 67.95           H
ATOM   2711  N   LEU A 215      42.320 126.474 -17.914  1.00 20.91           N
ATOM   2712  CA  LEU A 215      43.286 127.181 -17.078  1.00 18.10           C
ATOM   2713  C   LEU A 215      43.540 126.421 -15.781  1.00 21.39           C
ATOM   2714  O   LEU A 215      43.353 126.940 -14.692  1.00 23.50           O
ATOM   2715  CB  LEU A 215      42.802 128.594 -16.804  1.00 23.14           C
ATOM   2716  CG  LEU A 215      42.539 129.453 -18.048  1.00 27.95           C
ATOM   2717  CD1 LEU A 215      41.949 130.788 -17.624  1.00 23.42           C
ATOM   2718  CD2 LEU A 215      43.832 129.664 -18.834  1.00 29.88           C
ATOM   2719  H   LEU A 215      41.507 126.536 -17.641  1.00 25.08           H
ATOM   2720  HA  LEU A 215      44.128 127.243 -17.556  1.00 21.71           H
ATOM   2721  HB2 LEU A 215      41.972 128.542 -16.305  1.00 27.75           H
ATOM   2722  HB3 LEU A 215      43.472 129.050 -16.271  1.00 27.75           H
ATOM   2723  HG  LEU A 215      41.900 129.003 -18.623  1.00 33.53           H
ATOM   2724 HD11 LEU A 215      41.785 131.326 -18.414  1.00 28.09           H
ATOM   2725 HD12 LEU A 215      41.116 130.629 -17.153  1.00 28.09           H
ATOM   2726 HD13 LEU A 215      42.578 131.240 -17.040  1.00 28.09           H
ATOM   2727 HD21 LEU A 215      43.643 130.208 -19.614  1.00 35.84           H
ATOM   2728 HD22 LEU A 215      44.477 130.113 -18.265  1.00 35.84           H
ATOM   2729 HD23 LEU A 215      44.178 128.800 -19.108  1.00 35.84           H
ATOM   2730  N   TRP A 216      44.012 125.167 -15.918  1.00 23.62           N
ATOM   2731  CA  TRP A 216      44.212 124.288 -14.764  1.00 23.97           C
ATOM   2732  C   TRP A 216      45.550 124.466 -14.055  1.00 27.04           C
ATOM   2733  O   TRP A 216      45.673 124.074 -12.884  1.00 23.39           O
ATOM   2734  CB  TRP A 216      44.096 122.826 -15.189  1.00 24.25           C
ATOM   2735  CG  TRP A 216      42.846 122.530 -15.848  1.00 27.29           C
ATOM   2736  CD1 TRP A 216      42.633 122.460 -17.181  1.00 19.32           C
ATOM   2737  CD2 TRP A 216      41.590 122.252 -15.221  1.00 18.40           C
ATOM   2738  NE1 TRP A 216      41.329 122.174 -17.440  1.00 21.39           N
ATOM   2739  CE2 TRP A 216      40.659 122.042 -16.252  1.00 24.18           C
ATOM   2740  CE3 TRP A 216      41.163 122.179 -13.895  1.00 23.56           C
ATOM   2741  CZ2 TRP A 216      39.322 121.736 -16.006  1.00 25.22           C
ATOM   2742  CZ3 TRP A 216      39.827 121.873 -13.650  1.00 18.28           C
ATOM   2743  CH2 TRP A 216      38.927 121.669 -14.701  1.00 19.88           C
ATOM   2744  H   TRP A 216      44.222 124.808 -16.671  1.00 28.34           H
ATOM   2745  HA  TRP A 216      43.511 124.464 -14.117  1.00 28.75           H
ATOM   2746  HB2 TRP A 216      44.816 122.618 -15.805  1.00 29.09           H
ATOM   2747  HB3 TRP A 216      44.161 122.263 -14.401  1.00 29.09           H
ATOM   2748  HD1 TRP A 216      43.283 122.605 -17.830  1.00 23.17           H
ATOM   2749  HE1 TRP A 216      40.983 122.084 -18.222  1.00 25.65           H
ATOM   2750  HE3 TRP A 216      41.757 122.320 -13.193  1.00 28.27           H
ATOM   2751  HZ2 TRP A 216      38.721 121.595 -16.702  1.00 30.26           H
ATOM   2752  HZ3 TRP A 216      39.524 121.822 -12.772  1.00 21.93           H
ATOM   2753  HH2 TRP A 216      38.040 121.468 -14.505  1.00 23.84           H
ATOM   2754  N   ASP A 217      46.530 125.102 -14.702  1.00 26.57           N
ATOM   2755  CA  ASP A 217      47.936 124.909 -14.335  1.00 29.62           C
ATOM   2756  C   ASP A 217      48.251 125.339 -12.906  1.00 22.70           C
ATOM   2757  O   ASP A 217      49.135 124.764 -12.264  1.00 23.85           O
ATOM   2758  CB  ASP A 217      48.840 125.675 -15.301  1.00 31.09           C
ATOM   2759  CG  ASP A 217      48.932 125.020 -16.681  1.00 35.53           C
ATOM   2760  OD1 ASP A 217      49.413 125.691 -17.610  1.00 56.84           O
ATOM   2761  OD2 ASP A 217      48.525 123.856 -16.850  1.00 33.85           O1-
ATOM   2762  H   ASP A 217      46.408 125.649 -15.354  1.00 31.88           H
ATOM   2763  HA  ASP A 217      48.151 123.967 -14.414  1.00 35.53           H
ATOM   2764  HB2 ASP A 217      48.489 126.572 -15.419  1.00 37.29           H
ATOM   2765  HB3 ASP A 217      49.735 125.717 -14.930  1.00 37.29           H
ATOM   2766  N   ASN A 218      47.616 126.393 -12.414  1.00 19.71           N
ATOM   2767  CA  ASN A 218      47.981 126.951 -11.117  1.00 20.44           C
ATOM   2768  C   ASN A 218      46.889 126.810 -10.066  1.00 20.46           C
ATOM   2769  O   ASN A 218      46.993 127.408  -8.982  1.00 19.83           O
ATOM   2770  CB  ASN A 218      48.344 128.428 -11.273  1.00 22.86           C
ATOM   2771  CG  ASN A 218      49.539 128.620 -12.176  1.00 28.82           C
ATOM   2772  OD1 ASN A 218      50.615 128.125 -11.879  1.00 28.06           O
ATOM   2773  ND2 ASN A 218      49.338 129.288 -13.310  1.00 29.05           N
ATOM   2774  H   ASN A 218      46.971 126.804 -12.809  1.00 23.64           H
ATOM   2775  HA  ASN A 218      48.766 126.486 -10.789  1.00 24.52           H
ATOM   2776  HB2 ASN A 218      47.592 128.903 -11.659  1.00 27.43           H
ATOM   2777  HB3 ASN A 218      48.561 128.797 -10.402  1.00 27.43           H
ATOM   2778 HD21 ASN A 218      49.992 129.419 -13.853  1.00 34.85           H
ATOM   2779 HD22 ASN A 218      48.555 129.588 -13.499  1.00 34.85           H
ATOM   2780  N   GLU A 219      45.841 126.050 -10.349  1.00 23.88           N
ATOM   2781  CA  GLU A 219      44.710 126.109  -9.431  1.00 19.31           C
ATOM   2782  C   GLU A 219      44.929 125.271  -8.171  1.00 20.34           C
ATOM   2783  O   GLU A 219      44.441 125.652  -7.098  1.00 18.96           O
ATOM   2784  CB  GLU A 219      43.440 125.700 -10.151  1.00 19.29           C
ATOM   2785  CG  GLU A 219      42.170 125.884  -9.322  1.00 16.62           C
ATOM   2786  CD  GLU A 219      41.785 127.352  -9.037  1.00 22.61           C
ATOM   2787  OE1 GLU A 219      42.582 128.283  -9.312  1.00 20.16           O
ATOM   2788  OE2 GLU A 219      40.662 127.569  -8.509  1.00 17.40           O1-
ATOM   2789  H   GLU A 219      45.758 125.521 -11.022  1.00 28.65           H
ATOM   2790  HA  GLU A 219      44.597 127.030  -9.147  1.00 23.16           H
ATOM   2791  HB2 GLU A 219      43.350 126.236 -10.954  1.00 23.13           H
ATOM   2792  HB3 GLU A 219      43.505 124.761 -10.389  1.00 23.13           H
ATOM   2793  HG2 GLU A 219      41.429 125.475  -9.797  1.00 19.93           H
ATOM   2794  HG3 GLU A 219      42.292 125.442  -8.468  1.00 19.93           H
ATOM   2795  N   LEU A 220      45.665 124.154  -8.248  1.00 18.07           N
ATOM   2796  CA  LEU A 220      45.944 123.389  -7.027  1.00 20.40           C
ATOM   2797  C   LEU A 220      46.806 124.200  -6.065  1.00 22.16           C
ATOM   2798  O   LEU A 220      46.611 124.153  -4.843  1.00 19.71           O
ATOM   2799  CB  LEU A 220      46.600 122.049  -7.369  1.00 21.57           C
ATOM   2800  CG  LEU A 220      46.759 121.064  -6.219  1.00 26.71           C
ATOM   2801  CD1 LEU A 220      45.422 120.757  -5.538  1.00 26.15           C
ATOM   2802  CD2 LEU A 220      47.341 119.778  -6.760  1.00 27.12           C
ATOM   2803  H   LEU A 220      46.003 123.828  -8.969  1.00 21.67           H
ATOM   2804  HA  LEU A 220      45.104 123.200  -6.581  1.00 24.47           H
ATOM   2805  HB2 LEU A 220      46.064 121.613  -8.050  1.00 25.87           H
ATOM   2806  HB3 LEU A 220      47.487 122.225  -7.722  1.00 25.87           H
ATOM   2807  HG  LEU A 220      47.369 121.427  -5.558  1.00 32.04           H
ATOM   2808 HD11 LEU A 220      45.573 120.128  -4.815  1.00 31.36           H
ATOM   2809 HD12 LEU A 220      45.050 121.581  -5.187  1.00 31.36           H
ATOM   2810 HD13 LEU A 220      44.817 120.371  -6.191  1.00 31.36           H
ATOM   2811 HD21 LEU A 220      47.444 119.147  -6.031  1.00 32.54           H
ATOM   2812 HD22 LEU A 220      46.738 119.416  -7.428  1.00 32.54           H
ATOM   2813 HD23 LEU A 220      48.205 119.966  -7.160  1.00 32.54           H
ATOM   2814  N   GLN A 221      47.728 124.992  -6.605  1.00 21.94           N
ATOM   2815  CA  GLN A 221      48.513 125.917  -5.785  1.00 23.01           C
ATOM   2816  C   GLN A 221      47.623 126.978  -5.127  1.00 22.96           C
ATOM   2817  O   GLN A 221      47.833 127.341  -3.964  1.00 19.29           O
ATOM   2818  CB  GLN A 221      49.594 126.563  -6.668  1.00 23.35           C
ATOM   2819  CG  GLN A 221      50.421 127.609  -5.989  1.00 39.12           C
ATOM   2820  CD  GLN A 221      51.461 128.254  -6.924  1.00 49.87           C
ATOM   2821  OE1 GLN A 221      51.768 127.749  -8.020  1.00 44.08           O
ATOM   2822  NE2 GLN A 221      52.003 129.378  -6.483  1.00 47.21           N
ATOM   2823  H   GLN A 221      47.919 125.015  -7.443  1.00 26.32           H
ATOM   2824  HA  GLN A 221      48.957 125.418  -5.081  1.00 27.60           H
ATOM   2825  HB2 GLN A 221      50.197 125.868  -6.977  1.00 28.01           H
ATOM   2826  HB3 GLN A 221      49.162 126.981  -7.429  1.00 28.01           H
ATOM   2827  HG2 GLN A 221      49.836 128.310  -5.662  1.00 46.93           H
ATOM   2828  HG3 GLN A 221      50.897 127.202  -5.248  1.00 46.93           H
ATOM   2829 HE21 GLN A 221      51.768 129.699  -5.720  1.00 56.64           H
ATOM   2830 HE22 GLN A 221      52.590 129.788  -6.959  1.00 56.64           H
ATOM   2831  N   TYR A 222      46.625 127.486  -5.857  1.00 19.11           N
ATOM   2832  CA  TYR A 222      45.662 128.425  -5.270  1.00 25.03           C
ATOM   2833  C   TYR A 222      44.824 127.764  -4.168  1.00 21.22           C
ATOM   2834  O   TYR A 222      44.600 128.356  -3.103  1.00 20.20           O
ATOM   2835  CB  TYR A 222      44.745 128.969  -6.373  1.00 22.31           C
ATOM   2836  CG  TYR A 222      43.785 130.026  -5.898  1.00 19.00           C
ATOM   2837  CD1 TYR A 222      44.249 131.264  -5.459  1.00 22.31           C
ATOM   2838  CD2 TYR A 222      42.414 129.789  -5.890  1.00 19.39           C
ATOM   2839  CE1 TYR A 222      43.373 132.249  -5.029  1.00 24.29           C
ATOM   2840  CE2 TYR A 222      41.511 130.769  -5.469  1.00 19.13           C
ATOM   2841  CZ  TYR A 222      41.997 131.993  -5.023  1.00 20.79           C
ATOM   2842  OH  TYR A 222      41.146 132.977  -4.593  1.00 19.96           O
ATOM   2843  H   TYR A 222      46.485 127.306  -6.687  1.00 22.91           H
ATOM   2844  HA  TYR A 222      46.142 129.172  -4.879  1.00 30.03           H
ATOM   2845  HB2 TYR A 222      45.294 129.359  -7.071  1.00 26.76           H
ATOM   2846  HB3 TYR A 222      44.224 128.236  -6.735  1.00 26.76           H
ATOM   2847  HD1 TYR A 222      45.164 131.435  -5.459  1.00 26.76           H
ATOM   2848  HD2 TYR A 222      42.092 128.968  -6.185  1.00 23.25           H
ATOM   2849  HE1 TYR A 222      43.698 133.069  -4.736  1.00 29.13           H
ATOM   2850  HE2 TYR A 222      40.597 130.596  -5.463  1.00 22.95           H
ATOM   2851  HH  TYR A 222      40.352 132.709  -4.635  1.00 23.95           H
ATOM   2852  N   VAL A 223      44.337 126.542  -4.424  1.00 19.47           N
ATOM   2853  CA  VAL A 223      43.625 125.764  -3.411  1.00 21.02           C
ATOM   2854  C   VAL A 223      44.465 125.617  -2.149  1.00 24.18           C
ATOM   2855  O   VAL A 223      43.982 125.849  -1.032  1.00 18.41           O
ATOM   2856  CB  VAL A 223      43.218 124.396  -3.996  1.00 17.58           C
ATOM   2857  CG1 VAL A 223      42.786 123.429  -2.937  1.00 14.79           C
ATOM   2858  CG2 VAL A 223      42.046 124.573  -5.004  1.00 19.78           C
ATOM   2859  H   VAL A 223      44.409 126.143  -5.183  1.00 23.35           H
ATOM   2860  HA  VAL A 223      42.812 126.236  -3.171  1.00 25.22           H
ATOM   2861  HB  VAL A 223      43.972 124.012  -4.470  1.00 21.08           H
ATOM   2862 HG11 VAL A 223      42.542 122.589  -3.357  1.00 17.73           H
ATOM   2863 HG12 VAL A 223      43.520 123.289  -2.319  1.00 17.73           H
ATOM   2864 HG13 VAL A 223      42.022 123.797  -2.466  1.00 17.73           H
ATOM   2865 HG21 VAL A 223      41.803 123.704  -5.362  1.00 23.73           H
ATOM   2866 HG22 VAL A 223      41.289 124.964  -4.542  1.00 23.73           H
ATOM   2867 HG23 VAL A 223      42.334 125.158  -5.722  1.00 23.73           H
ATOM   2868  N   ASP A 224      45.737 125.216  -2.305  1.00 21.33           N
ATOM   2869  CA  ASP A 224      46.611 125.043  -1.142  1.00 21.83           C
ATOM   2870  C   ASP A 224      46.810 126.344  -0.381  1.00 19.52           C
ATOM   2871  O   ASP A 224      46.915 126.342   0.852  1.00 22.17           O
ATOM   2872  CB  ASP A 224      47.973 124.508  -1.565  1.00 26.28           C
ATOM   2873  CG  ASP A 224      47.913 123.113  -2.062  1.00 28.21           C
ATOM   2874  OD1 ASP A 224      46.995 122.358  -1.662  1.00 29.76           O
ATOM   2875  OD2 ASP A 224      48.802 122.748  -2.844  1.00 27.69           O1-
ATOM   2876  H   ASP A 224      46.108 125.041  -3.061  1.00 25.58           H
ATOM   2877  HA  ASP A 224      46.210 124.399  -0.537  1.00 26.18           H
ATOM   2878  HB2 ASP A 224      48.324 125.065  -2.277  1.00 31.52           H
ATOM   2879  HB3 ASP A 224      48.571 124.529  -0.801  1.00 31.52           H
ATOM   2880  N   GLN A 225      46.901 127.467  -1.083  1.00 19.21           N
ATOM   2881  CA  GLN A 225      47.051 128.707  -0.348  1.00 24.28           C
ATOM   2882  C   GLN A 225      45.812 129.006   0.501  1.00 24.18           C
ATOM   2883  O   GLN A 225      45.931 129.431   1.658  1.00 23.17           O
ATOM   2884  CB  GLN A 225      47.338 129.864  -1.298  1.00 28.18           C
ATOM   2885  CG  GLN A 225      47.593 131.163  -0.545  1.00 29.17           C
ATOM   2886  CD  GLN A 225      48.607 131.021   0.638  1.00 47.26           C
ATOM   2887  OE1 GLN A 225      49.658 130.369   0.504  1.00 49.64           O
ATOM   2888  NE2 GLN A 225      48.289 131.642   1.784  1.00 37.32           N
ATOM   2889  H   GLN A 225      46.880 127.536  -1.940  1.00 23.05           H
ATOM   2890  HA  GLN A 225      47.808 128.623   0.252  1.00 29.12           H
ATOM   2891  HB2 GLN A 225      48.127 129.658  -1.824  1.00 33.81           H
ATOM   2892  HB3 GLN A 225      46.573 129.996  -1.880  1.00 33.81           H
ATOM   2893  HG2 GLN A 225      47.951 131.818  -1.165  1.00 34.99           H
ATOM   2894  HG3 GLN A 225      46.754 131.481  -0.179  1.00 34.99           H
ATOM   2895 HE21 GLN A 225      47.557 132.091   1.842  1.00 44.77           H
ATOM   2896 HE22 GLN A 225      48.817 131.592   2.461  1.00 44.77           H
ATOM   2897  N   LEU A 226      44.620 128.820  -0.061  1.00 21.52           N
ATOM   2898  CA  LEU A 226      43.401 129.113   0.699  1.00 20.15           C
ATOM   2899  C   LEU A 226      43.143 128.101   1.820  1.00 16.60           C
ATOM   2900  O   LEU A 226      42.527 128.454   2.831  1.00 21.00           O
ATOM   2901  CB  LEU A 226      42.202 129.182  -0.244  1.00 21.62           C
ATOM   2902  CG  LEU A 226      42.158 130.302  -1.304  1.00 24.94           C
ATOM   2903  CD1 LEU A 226      40.744 130.442  -1.887  1.00 27.10           C
ATOM   2904  CD2 LEU A 226      42.572 131.598  -0.796  1.00 26.30           C
ATOM   2905  H   LEU A 226      44.488 128.532  -0.860  1.00 25.81           H
ATOM   2906  HA  LEU A 226      43.498 129.985   1.112  1.00 24.17           H
ATOM   2907  HB2 LEU A 226      42.155 128.340  -0.724  1.00 25.93           H
ATOM   2908  HB3 LEU A 226      41.404 129.279   0.299  1.00 25.93           H
ATOM   2909  HG  LEU A 226      42.755 130.065  -2.031  1.00 29.92           H
ATOM   2910 HD11 LEU A 226      40.745 131.151  -2.549  1.00 32.51           H
ATOM   2911 HD12 LEU A 226      40.489 129.603  -2.301  1.00 32.51           H
ATOM   2912 HD13 LEU A 226      40.128 130.659  -1.170  1.00 32.51           H
ATOM   2913 HD21 LEU A 226      42.520 132.249  -1.513  1.00 31.55           H
ATOM   2914 HD22 LEU A 226      41.982 131.856  -0.070  1.00 31.55           H
ATOM   2915 HD23 LEU A 226      43.485 131.534  -0.473  1.00 31.55           H
ATOM   2916  N   LEU A 227      43.572 126.840   1.667  1.00 16.90           N
ATOM   2917  CA  LEU A 227      43.469 125.893   2.776  1.00 19.11           C
ATOM   2918  C   LEU A 227      44.411 126.250   3.916  1.00 22.99           C
ATOM   2919  O   LEU A 227      44.093 126.012   5.092  1.00 20.03           O
ATOM   2920  CB  LEU A 227      43.755 124.476   2.283  1.00 18.59           C
ATOM   2921  CG  LEU A 227      42.654 123.838   1.471  1.00 19.52           C
ATOM   2922  CD1 LEU A 227      43.048 122.465   0.987  1.00 23.38           C
ATOM   2923  CD2 LEU A 227      41.312 123.757   2.270  1.00 24.45           C
ATOM   2924  H   LEU A 227      43.918 126.518   0.949  1.00 20.26           H
ATOM   2925  HA  LEU A 227      42.563 125.912   3.121  1.00 22.92           H
ATOM   2926  HB2 LEU A 227      44.550 124.499   1.728  1.00 22.29           H
ATOM   2927  HB3 LEU A 227      43.914 123.909   3.054  1.00 22.29           H
ATOM   2928  HG  LEU A 227      42.493 124.387   0.688  1.00 23.41           H
ATOM   2929 HD11 LEU A 227      42.317 122.090   0.472  1.00 28.04           H
ATOM   2930 HD12 LEU A 227      43.839 122.541   0.431  1.00 28.04           H
ATOM   2931 HD13 LEU A 227      43.235 121.901   1.754  1.00 28.04           H
ATOM   2932 HD21 LEU A 227      40.637 123.342   1.711  1.00 29.33           H
ATOM   2933 HD22 LEU A 227      41.453 123.226   3.070  1.00 29.33           H
ATOM   2934 HD23 LEU A 227      41.035 124.654   2.513  1.00 29.33           H
ATOM   2935  N   LYS A 228      45.571 126.818   3.586  1.00 24.87           N
ATOM   2936  CA  LYS A 228      46.454 127.346   4.609  1.00 21.94           C
ATOM   2937  C   LYS A 228      45.771 128.472   5.367  1.00 21.78           C
ATOM   2938  O   LYS A 228      45.877 128.565   6.587  1.00 20.43           O
ATOM   2939  CB  LYS A 228      47.738 127.828   3.940  1.00 27.71           C
ATOM   2940  CG  LYS A 228      48.717 128.536   4.849  1.00 36.93           C
ATOM   2941  CD  LYS A 228      49.304 127.594   5.883  1.00 54.08           C
ATOM   2942  CE  LYS A 228      50.520 128.205   6.576  1.00 56.02           C
ATOM   2943  NZ  LYS A 228      51.115 127.233   7.534  1.00 60.27           N1+
ATOM   2944  H   LYS A 228      45.863 126.907   2.782  1.00 29.84           H
ATOM   2945  HA  LYS A 228      46.680 126.643   5.238  1.00 26.31           H
ATOM   2946  HB2 LYS A 228      48.195 127.060   3.562  1.00 33.24           H
ATOM   2947  HB3 LYS A 228      47.501 128.446   3.230  1.00 33.24           H
ATOM   2948  HG2 LYS A 228      49.445 128.895   4.317  1.00 44.30           H
ATOM   2949  HG3 LYS A 228      48.259 129.252   5.316  1.00 44.30           H
ATOM   2950  HD2 LYS A 228      48.634 127.403   6.558  1.00 64.88           H
ATOM   2951  HD3 LYS A 228      49.584 126.775   5.446  1.00 64.88           H
ATOM   2952  HE2 LYS A 228      51.191 128.433   5.912  1.00 67.21           H
ATOM   2953  HE3 LYS A 228      50.249 128.996   7.068  1.00 67.21           H
ATOM   2954  HZ1 LYS A 228      51.823 127.595   7.935  1.00 72.32           H
ATOM   2955  HZ2 LYS A 228      50.515 127.010   8.153  1.00 72.32           H
ATOM   2956  HZ3 LYS A 228      51.371 126.498   7.102  1.00 72.32           H
ATOM   2957  N   GLU A 229      45.066 129.336   4.654  1.00 19.29           N
ATOM   2958  CA  GLU A 229      44.396 130.455   5.297  1.00 24.87           C
ATOM   2959  C   GLU A 229      43.200 129.994   6.136  1.00 23.88           C
ATOM   2960  O   GLU A 229      43.009 130.478   7.254  1.00 20.96           O
ATOM   2961  CB  GLU A 229      43.972 131.475   4.236  1.00 23.85           C
ATOM   2962  CG  GLU A 229      45.133 132.241   3.604  1.00 25.57           C
ATOM   2963  CD  GLU A 229      44.741 133.093   2.402  1.00 32.15           C
ATOM   2964  OE1 GLU A 229      43.547 133.375   2.193  1.00 29.02           O
ATOM   2965  OE2 GLU A 229      45.652 133.478   1.645  1.00 34.70           O1-
ATOM   2966  H   GLU A 229      44.960 129.299   3.801  1.00 23.14           H
ATOM   2967  HA  GLU A 229      45.024 130.892   5.894  1.00 29.84           H
ATOM   2968  HB2 GLU A 229      43.504 131.008   3.525  1.00 28.61           H
ATOM   2969  HB3 GLU A 229      43.379 132.123   4.647  1.00 28.61           H
ATOM   2970  HG2 GLU A 229      45.517 132.832   4.271  1.00 30.67           H
ATOM   2971  HG3 GLU A 229      45.802 131.604   3.308  1.00 30.67           H
ATOM   2972  N   ASP A 230      42.403 129.043   5.641  1.00 19.56           N
ATOM   2973  CA  ASP A 230      41.282 128.522   6.442  1.00 19.08           C
ATOM   2974  C   ASP A 230      41.014 127.097   5.967  1.00 19.38           C
ATOM   2975  O   ASP A 230      40.351 126.888   4.941  1.00 15.96           O
ATOM   2976  CB  ASP A 230      40.049 129.406   6.313  1.00 16.66           C
ATOM   2977  CG  ASP A 230      38.897 128.987   7.223  1.00 18.20           C
ATOM   2978  OD1 ASP A 230      38.983 127.938   7.895  1.00 14.29           O
ATOM   2979  OD2 ASP A 230      37.891 129.748   7.267  1.00 17.24           O1-
ATOM   2980  H   ASP A 230      42.484 128.687   4.863  1.00 23.46           H
ATOM   2981  HA  ASP A 230      41.540 128.490   7.376  1.00 22.89           H
ATOM   2982  HB2 ASP A 230      40.292 130.317   6.540  1.00 19.98           H
ATOM   2983  HB3 ASP A 230      39.732 129.368   5.397  1.00 19.98           H
ATOM   2984  N   VAL A 231      41.550 126.135   6.721  1.00 16.08           N
ATOM   2985  CA  VAL A 231      41.435 124.723   6.387  1.00 20.04           C
ATOM   2986  C   VAL A 231      40.008 124.239   6.529  1.00 17.28           C
ATOM   2987  O   VAL A 231      39.679 123.157   6.044  1.00 15.91           O
ATOM   2988  CB  VAL A 231      42.435 123.921   7.265  1.00 19.49           C
ATOM   2989  CG1 VAL A 231      41.995 123.850   8.703  1.00 17.10           C
ATOM   2990  CG2 VAL A 231      42.676 122.494   6.720  1.00 22.45           C
ATOM   2991  H   VAL A 231      41.993 126.283   7.443  1.00 19.29           H
ATOM   2992  HA  VAL A 231      41.695 124.601   5.460  1.00 24.04           H
ATOM   2993  HB  VAL A 231      43.288 124.382   7.249  1.00 23.38           H
ATOM   2994 HG11 VAL A 231      42.649 123.341   9.208  1.00 20.51           H
ATOM   2995 HG12 VAL A 231      41.930 124.750   9.058  1.00 20.51           H
ATOM   2996 HG13 VAL A 231      41.130 123.413   8.747  1.00 20.51           H
ATOM   2997 HG21 VAL A 231      43.304 122.036   7.301  1.00 26.93           H
ATOM   2998 HG22 VAL A 231      41.832 122.016   6.703  1.00 26.93           H
ATOM   2999 HG23 VAL A 231      43.039 122.556   5.823  1.00 26.93           H
ATOM   3000  N   ARG A 232      39.141 125.051   7.122  1.00 16.56           N
ATOM   3001  CA  ARG A 232      37.743 124.707   7.244  1.00 15.18           C
ATOM   3002  C   ARG A 232      36.900 125.206   6.069  1.00 17.14           C
ATOM   3003  O   ARG A 232      35.671 125.081   6.132  1.00 14.25           O
ATOM   3004  CB  ARG A 232      37.160 125.267   8.550  1.00 15.93           C
ATOM   3005  CG  ARG A 232      37.838 124.766   9.851  1.00 18.98           C
ATOM   3006  CD  ARG A 232      37.135 125.366  11.069  1.00 15.28           C
ATOM   3007  NE  ARG A 232      37.648 124.815  12.319  1.00 13.52           N
ATOM   3008  CZ  ARG A 232      38.685 125.319  12.989  1.00 18.16           C
ATOM   3009  NH1 ARG A 232      39.315 126.411  12.542  1.00 16.89           N
ATOM   3010  NH2 ARG A 232      39.043 124.764  14.122  1.00 17.16           N1+
ATOM   3011  H   ARG A 232      39.345 125.813   7.465  1.00 19.86           H
ATOM   3012  HA  ARG A 232      37.663 123.741   7.275  1.00 18.20           H
ATOM   3013  HB2 ARG A 232      37.241 126.234   8.533  1.00 19.11           H
ATOM   3014  HB3 ARG A 232      36.222 125.022   8.598  1.00 19.11           H
ATOM   3015  HG2 ARG A 232      37.771 123.799   9.901  1.00 22.76           H
ATOM   3016  HG3 ARG A 232      38.767 125.044   9.861  1.00 22.76           H
ATOM   3017  HD2 ARG A 232      37.280 126.326  11.080  1.00 18.33           H
ATOM   3018  HD3 ARG A 232      36.187 125.171  11.019  1.00 18.33           H
ATOM   3019  HE  ARG A 232      37.289 124.092  12.617  1.00 16.21           H
ATOM   3020 HH11 ARG A 232      39.068 126.779  11.805  1.00 20.25           H
ATOM   3021 HH12 ARG A 232      39.981 126.734  12.981  1.00 20.25           H
ATOM   3022 HH21 ARG A 232      38.633 124.064  14.406  1.00 20.58           H
ATOM   3023 HH22 ARG A 232      39.712 125.079  14.562  1.00 20.58           H
ATOM   3024  N   ASN A 233      37.513 125.760   5.016  1.00 14.48           N
ATOM   3025  CA  ASN A 233      36.751 126.400   3.952  1.00 16.68           C
ATOM   3026  C   ASN A 233      36.297 125.301   3.004  1.00 13.88           C
ATOM   3027  O   ASN A 233      37.046 124.851   2.123  1.00 15.08           O
ATOM   3028  CB  ASN A 233      37.571 127.470   3.235  1.00 15.51           C
ATOM   3029  CG  ASN A 233      36.765 128.177   2.173  1.00 17.90           C
ATOM   3030  OD1 ASN A 233      35.777 127.632   1.688  1.00 14.86           O
ATOM   3031  ND2 ASN A 233      37.170 129.399   1.797  1.00 17.86           N
ATOM   3032  H   ASN A 233      38.365 125.776   4.899  1.00 17.37           H
ATOM   3033  HA  ASN A 233      35.964 126.821   4.330  1.00 20.00           H
ATOM   3034  HB2 ASN A 233      37.867 128.131   3.881  1.00 18.60           H
ATOM   3035  HB3 ASN A 233      38.336 127.054   2.808  1.00 18.60           H
ATOM   3036 HD21 ASN A 233      36.734 129.830   1.194  1.00 21.42           H
ATOM   3037 HD22 ASN A 233      37.866 129.752   2.159  1.00 21.42           H
ATOM   3038  N   ASN A 234      35.045 124.878   3.183  1.00 13.36           N
ATOM   3039  CA  ASN A 234      34.512 123.772   2.399  1.00 15.67           C
ATOM   3040  C   ASN A 234      34.498 124.080   0.901  1.00 16.09           C
ATOM   3041  O   ASN A 234      34.591 123.163   0.071  1.00 12.65           O
ATOM   3042  CB  ASN A 234      33.110 123.446   2.885  1.00 12.04           C
ATOM   3043  CG  ASN A 234      32.680 122.089   2.475  1.00 15.67           C
ATOM   3044  OD1 ASN A 234      33.205 121.082   2.950  1.00 12.65           O
ATOM   3045  ND2 ASN A 234      31.701 122.040   1.595  1.00 14.56           N
ATOM   3046  H   ASN A 234      34.490 125.214   3.747  1.00 16.02           H
ATOM   3047  HA  ASN A 234      35.068 122.990   2.539  1.00 18.80           H
ATOM   3048  HB2 ASN A 234      33.091 123.489   3.854  1.00 14.43           H
ATOM   3049  HB3 ASN A 234      32.486 124.087   2.509  1.00 14.43           H
ATOM   3050 HD21 ASN A 234      31.409 121.279   1.319  1.00 17.47           H
ATOM   3051 HD22 ASN A 234      31.355 122.768   1.296  1.00 17.47           H
ATOM   3052  N   SER A 235      34.380 125.353   0.528  1.00 14.73           N
ATOM   3053  CA  SER A 235      34.390 125.682  -0.893  1.00 17.19           C
ATOM   3054  C   SER A 235      35.726 125.334  -1.534  1.00 15.44           C
ATOM   3055  O   SER A 235      35.780 125.005  -2.733  1.00 15.90           O
ATOM   3056  CB  SER A 235      34.105 127.178  -1.100  1.00 14.40           C
ATOM   3057  OG  SER A 235      32.870 127.566  -0.569  1.00 15.09           O
ATOM   3058  H   SER A 235      34.295 126.024   1.060  1.00 17.66           H
ATOM   3059  HA  SER A 235      33.696 125.176  -1.343  1.00 20.61           H
ATOM   3060  HB2 SER A 235      34.804 127.690  -0.665  1.00 17.27           H
ATOM   3061  HB3 SER A 235      34.106 127.365  -2.052  1.00 17.27           H
ATOM   3062  HG  SER A 235      32.250 127.136  -0.938  1.00 18.10           H
ATOM   3063  N   VAL A 236      36.810 125.445  -0.761  1.00 15.87           N
ATOM   3064  CA  VAL A 236      38.149 125.177  -1.267  1.00 18.70           C
ATOM   3065  C   VAL A 236      38.401 123.678  -1.378  1.00 17.02           C
ATOM   3066  O   VAL A 236      39.028 123.215  -2.340  1.00 16.29           O
ATOM   3067  CB  VAL A 236      39.179 125.888  -0.371  1.00 15.46           C
ATOM   3068  CG1 VAL A 236      40.656 125.561  -0.800  1.00 19.79           C
ATOM   3069  CG2 VAL A 236      38.945 127.374  -0.444  1.00 16.36           C
ATOM   3070  H   VAL A 236      36.791 125.677   0.067  1.00 19.03           H
ATOM   3071  HA  VAL A 236      38.225 125.554  -2.158  1.00 22.43           H
ATOM   3072  HB  VAL A 236      39.057 125.604   0.548  1.00 18.55           H
ATOM   3073 HG11 VAL A 236      41.266 126.029  -0.210  1.00 23.74           H
ATOM   3074 HG12 VAL A 236      40.799 124.604  -0.734  1.00 23.74           H
ATOM   3075 HG13 VAL A 236      40.790 125.854  -1.715  1.00 23.74           H
ATOM   3076 HG21 VAL A 236      39.594 127.823   0.120  1.00 19.62           H
ATOM   3077 HG22 VAL A 236      39.048 127.665  -1.363  1.00 19.62           H
ATOM   3078 HG23 VAL A 236      38.046 127.567  -0.134  1.00 19.62           H
ATOM   3079  N   TRP A 237      37.915 122.891  -0.415  1.00 13.37           N
ATOM   3080  CA  TRP A 237      37.969 121.435  -0.564  1.00 14.67           C
ATOM   3081  C   TRP A 237      37.186 120.984  -1.784  1.00 11.31           C
ATOM   3082  O   TRP A 237      37.607 120.067  -2.504  1.00 13.65           O
ATOM   3083  CB  TRP A 237      37.438 120.742   0.700  1.00 15.54           C
ATOM   3084  CG  TRP A 237      38.347 120.832   1.898  1.00 16.11           C
ATOM   3085  CD1 TRP A 237      38.263 121.715   2.923  1.00 16.14           C
ATOM   3086  CD2 TRP A 237      39.481 119.996   2.179  1.00 15.89           C
ATOM   3087  NE1 TRP A 237      39.266 121.491   3.824  1.00 17.15           N
ATOM   3088  CE2 TRP A 237      40.024 120.432   3.400  1.00 13.88           C
ATOM   3089  CE3 TRP A 237      40.070 118.916   1.522  1.00 12.83           C
ATOM   3090  CZ2 TRP A 237      41.148 119.826   3.981  1.00 19.01           C
ATOM   3091  CZ3 TRP A 237      41.171 118.315   2.084  1.00 16.32           C
ATOM   3092  CH2 TRP A 237      41.706 118.771   3.307  1.00 17.24           C
ATOM   3093  H   TRP A 237      37.557 123.166   0.317  1.00 16.04           H
ATOM   3094  HA  TRP A 237      38.893 121.165  -0.686  1.00 17.60           H
ATOM   3095  HB2 TRP A 237      36.591 121.149   0.942  1.00 18.63           H
ATOM   3096  HB3 TRP A 237      37.303 119.802   0.503  1.00 18.63           H
ATOM   3097  HD1 TRP A 237      37.620 122.384   2.997  1.00 19.36           H
ATOM   3098  HE1 TRP A 237      39.393 121.935   4.549  1.00 20.57           H
ATOM   3099  HE3 TRP A 237      39.722 118.605   0.717  1.00 15.39           H
ATOM   3100  HZ2 TRP A 237      41.502 120.130   4.785  1.00 22.80           H
ATOM   3101  HZ3 TRP A 237      41.571 117.596   1.650  1.00 19.57           H
ATOM   3102  HH2 TRP A 237      42.454 118.348   3.663  1.00 20.68           H
ATOM   3103  N   ASN A 238      36.025 121.597  -2.032  1.00 15.47           N
ATOM   3104  CA  ASN A 238      35.286 121.272  -3.247  1.00 14.87           C
ATOM   3105  C   ASN A 238      36.103 121.613  -4.488  1.00 16.97           C
ATOM   3106  O   ASN A 238      36.123 120.845  -5.447  1.00 15.66           O
ATOM   3107  CB  ASN A 238      33.943 122.001  -3.299  1.00 16.50           C
ATOM   3108  CG  ASN A 238      33.171 121.656  -4.536  1.00 16.61           C
ATOM   3109  OD1 ASN A 238      32.637 120.549  -4.656  1.00 15.56           O
ATOM   3110  ND2 ASN A 238      33.148 122.573  -5.497  1.00 16.15           N
ATOM   3111  H   ASN A 238      35.656 122.188  -1.528  1.00 18.56           H
ATOM   3112  HA  ASN A 238      35.109 120.319  -3.260  1.00 17.83           H
ATOM   3113  HB2 ASN A 238      33.412 121.745  -2.529  1.00 19.79           H
ATOM   3114  HB3 ASN A 238      34.099 122.958  -3.296  1.00 19.79           H
ATOM   3115 HD21 ASN A 238      32.718 122.421  -6.226  1.00 19.36           H
ATOM   3116 HD22 ASN A 238      33.564 123.318  -5.390  1.00 19.36           H
ATOM   3117  N   GLN A 239      36.791 122.754  -4.476  1.00 15.95           N
ATOM   3118  CA  GLN A 239      37.645 123.114  -5.603  1.00 14.56           C
ATOM   3119  C   GLN A 239      38.784 122.116  -5.765  1.00 14.37           C
ATOM   3120  O   GLN A 239      39.167 121.782  -6.890  1.00 17.17           O
ATOM   3121  CB  GLN A 239      38.213 124.514  -5.404  1.00 17.41           C
ATOM   3122  CG  GLN A 239      38.852 125.112  -6.685  1.00 14.98           C
ATOM   3123  CD  GLN A 239      37.809 125.509  -7.723  1.00 17.78           C
ATOM   3124  OE1 GLN A 239      36.647 125.120  -7.622  1.00 18.26           O
ATOM   3125  NE2 GLN A 239      38.220 126.291  -8.722  1.00 21.71           N
ATOM   3126  H   GLN A 239      36.781 123.328  -3.836  1.00 19.12           H
ATOM   3127  HA  GLN A 239      37.119 123.111  -6.418  1.00 17.46           H
ATOM   3128  HB2 GLN A 239      37.497 125.106  -5.125  1.00 20.88           H
ATOM   3129  HB3 GLN A 239      38.898 124.479  -4.718  1.00 20.88           H
ATOM   3130  HG2 GLN A 239      39.357 125.906  -6.446  1.00 17.96           H
ATOM   3131  HG3 GLN A 239      39.439 124.452  -7.085  1.00 17.96           H
ATOM   3132 HE21 GLN A 239      39.040 126.548  -8.758  1.00 26.05           H
ATOM   3133 HE22 GLN A 239      37.665 126.539  -9.330  1.00 26.05           H
ATOM   3134  N   ARG A 240      39.330 121.628  -4.647  1.00 15.77           N
ATOM   3135  CA  ARG A 240      40.383 120.623  -4.704  1.00 17.33           C
ATOM   3136  C   ARG A 240      39.921 119.398  -5.480  1.00 19.43           C
ATOM   3137  O   ARG A 240      40.616 118.929  -6.395  1.00 18.10           O
ATOM   3138  CB  ARG A 240      40.831 120.239  -3.295  1.00 17.36           C
ATOM   3139  CG  ARG A 240      42.145 119.450  -3.266  1.00 16.04           C
ATOM   3140  CD  ARG A 240      42.667 119.129  -1.865  1.00 16.94           C
ATOM   3141  NE  ARG A 240      43.982 118.512  -2.036  1.00 23.17           N
ATOM   3142  CZ  ARG A 240      45.123 119.184  -2.062  1.00 24.71           C
ATOM   3143  NH1 ARG A 240      45.150 120.481  -1.843  1.00 19.59           N
ATOM   3144  NH2 ARG A 240      46.253 118.537  -2.271  1.00 21.77           N1+
ATOM   3145  H   ARG A 240      39.107 121.863  -3.851  1.00 18.91           H
ATOM   3146  HA  ARG A 240      41.148 120.997  -5.168  1.00 20.78           H
ATOM   3147  HB2 ARG A 240      40.958 121.049  -2.776  1.00 20.82           H
ATOM   3148  HB3 ARG A 240      40.144 119.690  -2.886  1.00 20.82           H
ATOM   3149  HG2 ARG A 240      42.011 118.608  -3.729  1.00 19.24           H
ATOM   3150  HG3 ARG A 240      42.827 119.967  -3.722  1.00 19.24           H
ATOM   3151  HD2 ARG A 240      42.763 119.945  -1.349  1.00 20.32           H
ATOM   3152  HD3 ARG A 240      42.075 118.501  -1.423  1.00 20.32           H
ATOM   3153  HE  ARG A 240      44.016 117.657  -2.126  1.00 27.79           H
ATOM   3154 HH11 ARG A 240      44.417 120.911  -1.717  1.00 23.50           H
ATOM   3155 HH12 ARG A 240      45.900 120.902  -1.850  1.00 23.50           H
ATOM   3156 HH21 ARG A 240      46.244 117.687  -2.396  1.00 26.12           H
ATOM   3157 HH22 ARG A 240      47.000 118.963  -2.259  1.00 26.12           H
ATOM   3158  N   TYR A 241      38.737 118.876  -5.141  1.00 16.94           N
ATOM   3159  CA  TYR A 241      38.192 117.740  -5.870  1.00 13.53           C
ATOM   3160  C   TYR A 241      37.971 118.094  -7.327  1.00 16.46           C
ATOM   3161  O   TYR A 241      38.272 117.292  -8.226  1.00 14.55           O
ATOM   3162  CB  TYR A 241      36.867 117.236  -5.251  1.00 17.39           C
ATOM   3163  CG  TYR A 241      36.431 115.925  -5.865  1.00 15.55           C
ATOM   3164  CD1 TYR A 241      36.719 114.718  -5.239  1.00 16.36           C
ATOM   3165  CD2 TYR A 241      35.777 115.888  -7.091  1.00 17.25           C
ATOM   3166  CE1 TYR A 241      36.368 113.516  -5.810  1.00 16.23           C
ATOM   3167  CE2 TYR A 241      35.442 114.693  -7.677  1.00 20.46           C
ATOM   3168  CZ  TYR A 241      35.747 113.505  -7.012  1.00 16.83           C
ATOM   3169  OH  TYR A 241      35.408 112.314  -7.572  1.00 25.07           O
ATOM   3170  H   TYR A 241      38.239 119.160  -4.500  1.00 20.31           H
ATOM   3171  HA  TYR A 241      38.831 117.012  -5.835  1.00 16.23           H
ATOM   3172  HB2 TYR A 241      36.990 117.100  -4.299  1.00 20.86           H
ATOM   3173  HB3 TYR A 241      36.170 117.892  -5.409  1.00 20.86           H
ATOM   3174  HD1 TYR A 241      37.163 114.722  -4.422  1.00 19.62           H
ATOM   3175  HD2 TYR A 241      35.595 116.684  -7.536  1.00 20.69           H
ATOM   3176  HE1 TYR A 241      36.570 112.716  -5.380  1.00 19.46           H
ATOM   3177  HE2 TYR A 241      35.003 114.676  -8.496  1.00 24.55           H
ATOM   3178  HH  TYR A 241      35.641 111.684  -7.068  1.00 30.08           H
ATOM   3179  N   PHE A 242      37.445 119.290  -7.583  1.00 16.49           N
ATOM   3180  CA  PHE A 242      37.212 119.726  -8.954  1.00 17.39           C
ATOM   3181  C   PHE A 242      38.509 119.723  -9.776  1.00 16.19           C
ATOM   3182  O   PHE A 242      38.545 119.226 -10.910  1.00 17.00           O
ATOM   3183  CB  PHE A 242      36.579 121.114  -8.909  1.00 18.83           C
ATOM   3184  CG  PHE A 242      36.487 121.783 -10.239  1.00 18.67           C
ATOM   3185  CD1 PHE A 242      35.487 121.433 -11.135  1.00 22.18           C
ATOM   3186  CD2 PHE A 242      37.386 122.797 -10.579  1.00 20.65           C
ATOM   3187  CE1 PHE A 242      35.390 122.067 -12.368  1.00 24.15           C
ATOM   3188  CE2 PHE A 242      37.283 123.443 -11.814  1.00 23.68           C
ATOM   3189  CZ  PHE A 242      36.301 123.085 -12.693  1.00 21.85           C
ATOM   3190  H   PHE A 242      37.217 119.863  -6.984  1.00 19.78           H
ATOM   3191  HA  PHE A 242      36.584 119.121  -9.378  1.00 20.86           H
ATOM   3192  HB2 PHE A 242      35.679 121.035  -8.555  1.00 22.59           H
ATOM   3193  HB3 PHE A 242      37.111 121.681  -8.329  1.00 22.59           H
ATOM   3194  HD1 PHE A 242      34.884 120.761 -10.913  1.00 26.61           H
ATOM   3195  HD2 PHE A 242      38.052 123.046  -9.979  1.00 24.77           H
ATOM   3196  HE1 PHE A 242      34.722 121.826 -12.968  1.00 28.97           H
ATOM   3197  HE2 PHE A 242      37.888 124.113 -12.039  1.00 28.41           H
ATOM   3198  HZ  PHE A 242      36.242 123.510 -13.517  1.00 26.21           H
ATOM   3199  N   VAL A 243      39.591 120.252  -9.215  1.00 17.78           N
ATOM   3200  CA  VAL A 243      40.859 120.320  -9.955  1.00 19.47           C
ATOM   3201  C   VAL A 243      41.424 118.916 -10.202  1.00 20.88           C
ATOM   3202  O   VAL A 243      41.818 118.573 -11.324  1.00 20.73           O
ATOM   3203  CB  VAL A 243      41.883 121.190  -9.204  1.00 19.60           C
ATOM   3204  CG1 VAL A 243      43.272 121.094  -9.871  1.00 20.64           C
ATOM   3205  CG2 VAL A 243      41.415 122.627  -9.140  1.00 21.20           C
ATOM   3206  H   VAL A 243      39.624 120.576  -8.419  1.00 21.33           H
ATOM   3207  HA  VAL A 243      40.696 120.731 -10.818  1.00 23.35           H
ATOM   3208  HB  VAL A 243      41.967 120.863  -8.295  1.00 23.51           H
ATOM   3209 HG11 VAL A 243      43.896 121.651  -9.380  1.00 24.75           H
ATOM   3210 HG12 VAL A 243      43.567 120.170  -9.854  1.00 24.75           H
ATOM   3211 HG13 VAL A 243      43.203 121.403 -10.788  1.00 24.75           H
ATOM   3212 HG21 VAL A 243      42.076 123.154  -8.663  1.00 25.43           H
ATOM   3213 HG22 VAL A 243      41.310 122.966 -10.043  1.00 25.43           H
ATOM   3214 HG23 VAL A 243      40.565 122.661  -8.673  1.00 25.43           H
ATOM   3215  N   ILE A 244      41.514 118.092  -9.165  1.00 21.27           N
ATOM   3216  CA  ILE A 244      42.194 116.804  -9.332  1.00 17.96           C
ATOM   3217  C   ILE A 244      41.390 115.896 -10.246  1.00 19.83           C
ATOM   3218  O   ILE A 244      41.939 115.264 -11.160  1.00 19.31           O
ATOM   3219  CB  ILE A 244      42.472 116.145  -7.973  1.00 21.18           C
ATOM   3220  CG1 ILE A 244      43.456 117.025  -7.225  1.00 21.50           C
ATOM   3221  CG2 ILE A 244      43.009 114.688  -8.182  1.00 18.94           C
ATOM   3222  CD1 ILE A 244      43.641 116.659  -5.784  1.00 24.93           C
ATOM   3223  H   ILE A 244      41.203 118.243  -8.377  1.00 25.52           H
ATOM   3224  HA  ILE A 244      43.051 116.962  -9.759  1.00 21.55           H
ATOM   3225  HB  ILE A 244      41.644 116.104  -7.470  1.00 25.41           H
ATOM   3226 HG12 ILE A 244      44.322 116.962  -7.658  1.00 25.79           H
ATOM   3227 HG13 ILE A 244      43.140 117.942  -7.257  1.00 25.79           H
ATOM   3228 HG21 ILE A 244      43.179 114.287  -7.315  1.00 22.72           H
ATOM   3229 HG22 ILE A 244      42.342 114.171  -8.660  1.00 22.72           H
ATOM   3230 HG23 ILE A 244      43.831 114.725  -8.696  1.00 22.72           H
ATOM   3231 HD11 ILE A 244      44.282 117.267  -5.383  1.00 29.91           H
ATOM   3232 HD12 ILE A 244      42.787 116.730  -5.328  1.00 29.91           H
ATOM   3233 HD13 ILE A 244      43.971 115.748  -5.730  1.00 29.91           H
ATOM   3234  N   SER A 245      40.073 115.820 -10.028  1.00 18.27           N
ATOM   3235  CA  SER A 245      39.253 114.943 -10.855  1.00 19.62           C
ATOM   3236  C   SER A 245      39.325 115.316 -12.327  1.00 27.68           C
ATOM   3237  O   SER A 245      39.120 114.453 -13.192  1.00 20.64           O
ATOM   3238  CB  SER A 245      37.787 114.958 -10.391  1.00 23.93           C
ATOM   3239  OG  SER A 245      37.133 116.170 -10.738  1.00 27.16           O
ATOM   3240  H   SER A 245      39.643 116.256  -9.424  1.00 21.92           H
ATOM   3241  HA  SER A 245      39.582 114.034 -10.765  1.00 23.53           H
ATOM   3242  HB2 SER A 245      37.318 114.220 -10.811  1.00 28.71           H
ATOM   3243  HB3 SER A 245      37.763 114.856  -9.427  1.00 28.71           H
ATOM   3244  HG  SER A 245      37.525 116.821 -10.380  1.00 32.58           H
ATOM   3245  N   ASN A 246      39.586 116.590 -12.637  1.00 26.42           N
ATOM   3246  CA  ASN A 246      39.617 117.031 -14.028  1.00 23.60           C
ATOM   3247  C   ASN A 246      41.013 117.102 -14.637  1.00 23.29           C
ATOM   3248  O   ASN A 246      41.116 117.330 -15.848  1.00 24.77           O
ATOM   3249  CB  ASN A 246      38.941 118.394 -14.165  1.00 23.49           C
ATOM   3250  CG  ASN A 246      37.444 118.277 -14.162  1.00 28.26           C
ATOM   3251  OD1 ASN A 246      36.867 117.763 -15.107  1.00 28.96           O
ATOM   3252  ND2 ASN A 246      36.805 118.727 -13.082  1.00 21.97           N
ATOM   3253  H   ASN A 246      39.746 117.211 -12.064  1.00 31.70           H
ATOM   3254  HA  ASN A 246      39.105 116.400 -14.557  1.00 28.30           H
ATOM   3255  HB2 ASN A 246      39.202 118.957 -13.419  1.00 28.18           H
ATOM   3256  HB3 ASN A 246      39.212 118.802 -15.002  1.00 28.18           H
ATOM   3257 HD21 ASN A 246      35.947 118.680 -13.038  1.00 26.35           H
ATOM   3258 HD22 ASN A 246      37.250 119.065 -12.428  1.00 26.35           H
ATOM   3259  N   THR A 247      42.076 116.909 -13.850  1.00 22.71           N
ATOM   3260  CA  THR A 247      43.432 116.935 -14.374  1.00 22.96           C
ATOM   3261  C   THR A 247      43.985 115.525 -14.325  1.00 26.22           C
ATOM   3262  O   THR A 247      43.832 114.771 -15.304  1.00 25.90           O
ATOM   3263  CB  THR A 247      44.290 117.950 -13.608  1.00 22.43           C
ATOM   3264  OG1 THR A 247      44.236 117.677 -12.206  1.00 27.02           O
ATOM   3265  CG2 THR A 247      43.814 119.385 -13.865  1.00 28.93           C
ATOM   3266  H   THR A 247      42.031 116.761 -13.004  1.00 27.25           H
ATOM   3267  HA  THR A 247      43.405 117.211 -15.303  1.00 27.54           H
ATOM   3268  HB  THR A 247      45.210 117.879 -13.910  1.00 26.91           H
ATOM   3269  HG1 THR A 247      43.443 117.730 -11.933  1.00 32.41           H
ATOM   3270 HG21 THR A 247      44.369 120.011 -13.373  1.00 34.70           H
ATOM   3271 HG22 THR A 247      43.872 119.589 -14.812  1.00 34.70           H
ATOM   3272 HG23 THR A 247      42.894 119.485 -13.577  1.00 34.70           H
ATOM   3273  N   THR A 248      44.628 115.092 -13.236  1.00 26.24           N
ATOM   3274  CA  THR A 248      45.158 113.733 -13.139  1.00 25.68           C
ATOM   3275  C   THR A 248      44.082 112.680 -12.913  1.00 33.17           C
ATOM   3276  O   THR A 248      44.279 111.509 -13.253  1.00 27.06           O
ATOM   3277  CB  THR A 248      46.147 113.627 -11.982  1.00 31.46           C
ATOM   3278  OG1 THR A 248      45.490 113.975 -10.753  1.00 28.60           O
ATOM   3279  CG2 THR A 248      47.317 114.538 -12.175  1.00 23.60           C
ATOM   3280  H   THR A 248      44.769 115.571 -12.536  1.00 31.47           H
ATOM   3281  HA  THR A 248      45.627 113.515 -13.960  1.00 30.80           H
ATOM   3282  HB  THR A 248      46.476 112.717 -11.923  1.00 37.74           H
ATOM   3283  HG1 THR A 248      44.847 113.453 -10.613  1.00 34.31           H
ATOM   3284 HG21 THR A 248      47.930 114.453 -11.429  1.00 28.30           H
ATOM   3285 HG22 THR A 248      47.784 114.308 -12.994  1.00 28.30           H
ATOM   3286 HG23 THR A 248      47.015 115.458 -12.232  1.00 28.30           H
ATOM   3287  N   GLY A 249      42.960 113.055 -12.321  1.00 28.39           N
ATOM   3288  CA  GLY A 249      42.036 112.071 -11.817  1.00 20.18           C
ATOM   3289  C   GLY A 249      42.557 111.419 -10.550  1.00 23.95           C
ATOM   3290  O   GLY A 249      43.692 111.679 -10.124  1.00 22.61           O
ATOM   3291  H   GLY A 249      42.716 113.871 -12.201  1.00 34.05           H
ATOM   3292  HA2 GLY A 249      41.184 112.493 -11.621  1.00 24.21           H
ATOM   3293  HA3 GLY A 249      41.895 111.382 -12.485  1.00 24.21           H
ATOM   3294  N   TYR A 250      41.729 110.577  -9.939  1.00 17.13           N
ATOM   3295  CA  TYR A 250      42.058 109.904  -8.692  1.00 29.40           C
ATOM   3296  C   TYR A 250      42.409 108.438  -8.910  1.00 26.32           C
ATOM   3297  O   TYR A 250      42.640 107.733  -7.937  1.00 20.78           O
ATOM   3298  CB  TYR A 250      40.887 110.004  -7.694  1.00 19.39           C
ATOM   3299  CG  TYR A 250      40.714 111.371  -7.061  1.00 17.59           C
ATOM   3300  CD1 TYR A 250      39.823 112.281  -7.589  1.00 18.49           C
ATOM   3301  CD2 TYR A 250      41.424 111.743  -5.934  1.00 14.88           C
ATOM   3302  CE1 TYR A 250      39.643 113.529  -7.014  1.00 19.34           C
ATOM   3303  CE2 TYR A 250      41.255 112.988  -5.356  1.00 22.38           C
ATOM   3304  CZ  TYR A 250      40.349 113.873  -5.907  1.00 17.29           C
ATOM   3305  OH  TYR A 250      40.172 115.111  -5.353  1.00 17.54           O
ATOM   3306  H   TYR A 250      40.949 110.376 -10.239  1.00 20.55           H
ATOM   3307  HA  TYR A 250      42.828 110.339  -8.294  1.00 35.27           H
ATOM   3308  HB2 TYR A 250      40.064 109.789  -8.160  1.00 23.26           H
ATOM   3309  HB3 TYR A 250      41.034 109.365  -6.979  1.00 23.26           H
ATOM   3310  HD1 TYR A 250      39.330 112.051  -8.344  1.00 22.18           H
ATOM   3311  HD2 TYR A 250      42.029 111.144  -5.559  1.00 17.84           H
ATOM   3312  HE1 TYR A 250      39.038 114.130  -7.386  1.00 23.20           H
ATOM   3313  HE2 TYR A 250      41.740 113.223  -4.599  1.00 26.84           H
ATOM   3314  HH  TYR A 250      40.664 115.196  -4.678  1.00 21.04           H
ATOM   3315  N   ASN A 251      42.429 107.965 -10.161  1.00 25.21           N
ATOM   3316  CA  ASN A 251      42.777 106.571 -10.435  1.00 31.60           C
ATOM   3317  C   ASN A 251      44.269 106.332 -10.376  1.00 24.94           C
ATOM   3318  O   ASN A 251      44.699 105.214 -10.098  1.00 32.80           O
ATOM   3319  CB  ASN A 251      42.255 106.152 -11.801  1.00 36.80           C
ATOM   3320  CG  ASN A 251      40.754 106.020 -11.827  1.00 44.38           C
ATOM   3321  OD1 ASN A 251      40.159 105.362 -10.970  1.00 45.02           O
ATOM   3322  ND2 ASN A 251      40.125 106.663 -12.810  1.00 58.13           N
ATOM   3323  H   ASN A 251      42.247 108.428 -10.861  1.00 30.24           H
ATOM   3324  HA  ASN A 251      42.357 106.006  -9.768  1.00 37.91           H
ATOM   3325  HB2 ASN A 251      42.510 106.820 -12.456  1.00 44.15           H
ATOM   3326  HB3 ASN A 251      42.637 105.292 -12.036  1.00 44.15           H
ATOM   3327 HD21 ASN A 251      39.268 106.621 -12.872  1.00 69.75           H
ATOM   3328 HD22 ASN A 251      40.576 107.120 -13.382  1.00 69.75           H
ATOM   3329  N   ASP A 252      45.064 107.360 -10.630  1.00 30.23           N
ATOM   3330  CA  ASP A 252      46.491 107.320 -10.370  1.00 24.38           C
ATOM   3331  C   ASP A 252      46.709 107.049  -8.882  1.00 27.10           C
ATOM   3332  O   ASP A 252      46.348 107.880  -8.034  1.00 22.92           O
ATOM   3333  CB  ASP A 252      47.117 108.640 -10.826  1.00 33.97           C
ATOM   3334  CG  ASP A 252      48.633 108.642 -10.740  1.00 35.20           C
ATOM   3335  OD1 ASP A 252      49.278 109.148 -11.680  1.00 48.39           O
ATOM   3336  OD2 ASP A 252      49.176 108.147  -9.737  1.00 35.20           O1-
ATOM   3337  H   ASP A 252      44.794 108.106 -10.961  1.00 36.27           H
ATOM   3338  HA  ASP A 252      46.893 106.597 -10.877  1.00 29.24           H
ATOM   3339  HB2 ASP A 252      46.870 108.804 -11.749  1.00 40.75           H
ATOM   3340  HB3 ASP A 252      46.785 109.357 -10.263  1.00 40.75           H
ATOM   3341  N   ARG A 253      47.265 105.874  -8.546  1.00 28.27           N
ATOM   3342  CA  ARG A 253      47.370 105.494  -7.137  1.00 28.86           C
ATOM   3343  C   ARG A 253      48.353 106.379  -6.384  1.00 21.50           C
ATOM   3344  O   ARG A 253      48.175 106.622  -5.184  1.00 22.92           O
ATOM   3345  CB  ARG A 253      47.737 104.013  -7.003  1.00 27.11           C
ATOM   3346  CG  ARG A 253      46.632 103.109  -7.501  1.00 27.99           C
ATOM   3347  CD  ARG A 253      46.815 101.601  -7.196  1.00 23.74           C
ATOM   3348  NE  ARG A 253      45.761 100.834  -7.870  1.00 23.18           N
ATOM   3349  CZ  ARG A 253      44.520 100.669  -7.400  1.00 24.28           C
ATOM   3350  NH1 ARG A 253      44.170 101.167  -6.230  1.00 25.73           N
ATOM   3351  NH2 ARG A 253      43.618 100.018  -8.115  1.00 27.95           N1+
ATOM   3352  H   ARG A 253      47.580 105.297  -9.101  1.00 33.91           H
ATOM   3353  HA  ARG A 253      46.500 105.614  -6.724  1.00 34.63           H
ATOM   3354  HB2 ARG A 253      48.534 103.834  -7.527  1.00 32.52           H
ATOM   3355  HB3 ARG A 253      47.898 103.808  -6.069  1.00 32.52           H
ATOM   3356  HG2 ARG A 253      45.798 103.390  -7.091  1.00 33.58           H
ATOM   3357  HG3 ARG A 253      46.567 103.205  -8.464  1.00 33.58           H
ATOM   3358  HD2 ARG A 253      47.676 101.303  -7.528  1.00 28.48           H
ATOM   3359  HD3 ARG A 253      46.746 101.450  -6.240  1.00 28.48           H
ATOM   3360  HE  ARG A 253      45.955 100.464  -8.621  1.00 27.81           H
ATOM   3361 HH11 ARG A 253      44.741 101.611  -5.764  1.00 30.86           H
ATOM   3362 HH12 ARG A 253      43.371 101.050  -5.934  1.00 30.86           H
ATOM   3363 HH21 ARG A 253      43.836  99.677  -8.873  1.00 33.53           H
ATOM   3364 HH22 ARG A 253      42.829  99.891  -7.798  1.00 33.53           H
ATOM   3365  N   ALA A 254      49.364 106.914  -7.058  1.00 23.46           N
ATOM   3366  CA  ALA A 254      50.241 107.881  -6.397  1.00 25.07           C
ATOM   3367  C   ALA A 254      49.495 109.176  -6.046  1.00 17.30           C
ATOM   3368  O   ALA A 254      49.705 109.751  -4.970  1.00 21.48           O
ATOM   3369  CB  ALA A 254      51.437 108.174  -7.293  1.00 30.07           C
ATOM   3370  H   ALA A 254      49.564 106.741  -7.877  1.00 28.14           H
ATOM   3371  HA  ALA A 254      50.573 107.493  -5.572  1.00 30.07           H
ATOM   3372  HB1 ALA A 254      52.014 108.815  -6.849  1.00 36.07           H
ATOM   3373  HB2 ALA A 254      51.920 107.348  -7.453  1.00 36.07           H
ATOM   3374  HB3 ALA A 254      51.119 108.540  -8.133  1.00 36.07           H
ATOM   3375  N   VAL A 255      48.633 109.658  -6.941  1.00 20.34           N
ATOM   3376  CA  VAL A 255      47.824 110.837  -6.628  1.00 21.89           C
ATOM   3377  C   VAL A 255      46.898 110.535  -5.463  1.00 15.38           C
ATOM   3378  O   VAL A 255      46.762 111.336  -4.537  1.00 18.40           O
ATOM   3379  CB  VAL A 255      47.035 111.291  -7.874  1.00 25.61           C
ATOM   3380  CG1 VAL A 255      45.996 112.367  -7.538  1.00 24.14           C
ATOM   3381  CG2 VAL A 255      47.983 111.793  -8.944  1.00 29.73           C
ATOM   3382  H   VAL A 255      48.499 109.328  -7.724  1.00 24.39           H
ATOM   3383  HA  VAL A 255      48.411 111.563  -6.364  1.00 26.26           H
ATOM   3384  HB  VAL A 255      46.560 110.527  -8.236  1.00 30.72           H
ATOM   3385 HG11 VAL A 255      45.528 112.618  -8.350  1.00 28.96           H
ATOM   3386 HG12 VAL A 255      45.367 112.008  -6.892  1.00 28.96           H
ATOM   3387 HG13 VAL A 255      46.450 113.139  -7.165  1.00 28.96           H
ATOM   3388 HG21 VAL A 255      47.467 112.073  -9.716  1.00 35.67           H
ATOM   3389 HG22 VAL A 255      48.486 112.544  -8.592  1.00 35.67           H
ATOM   3390 HG23 VAL A 255      48.588 111.076  -9.191  1.00 35.67           H
ATOM   3391  N   LEU A 256      46.249 109.368  -5.479  1.00 19.11           N
ATOM   3392  CA  LEU A 256      45.313 109.068  -4.403  1.00 18.52           C
ATOM   3393  C   LEU A 256      46.048 108.998  -3.072  1.00 17.20           C
ATOM   3394  O   LEU A 256      45.609 109.576  -2.068  1.00 15.95           O
ATOM   3395  CB  LEU A 256      44.560 107.768  -4.705  1.00 19.14           C
ATOM   3396  CG  LEU A 256      43.506 107.343  -3.689  1.00 20.63           C
ATOM   3397  CD1 LEU A 256      42.328 108.342  -3.681  1.00 19.63           C
ATOM   3398  CD2 LEU A 256      43.058 105.955  -4.021  1.00 16.07           C
ATOM   3399  H   LEU A 256      46.329 108.757  -6.078  1.00 22.92           H
ATOM   3400  HA  LEU A 256      44.660 109.784  -4.345  1.00 22.21           H
ATOM   3401  HB2 LEU A 256      44.112 107.869  -5.559  1.00 22.96           H
ATOM   3402  HB3 LEU A 256      45.208 107.049  -4.765  1.00 22.96           H
ATOM   3403  HG  LEU A 256      43.901 107.331  -2.803  1.00 24.75           H
ATOM   3404 HD11 LEU A 256      41.672 108.051  -3.029  1.00 23.54           H
ATOM   3405 HD12 LEU A 256      42.663 109.222  -3.445  1.00 23.54           H
ATOM   3406 HD13 LEU A 256      41.929 108.366  -4.565  1.00 23.54           H
ATOM   3407 HD21 LEU A 256      42.387 105.678  -3.377  1.00 19.27           H
ATOM   3408 HD22 LEU A 256      42.682 105.950  -4.915  1.00 19.27           H
ATOM   3409 HD23 LEU A 256      43.822 105.358  -3.979  1.00 19.27           H
ATOM   3410  N   GLU A 257      47.208 108.331  -3.054  1.00 20.86           N
ATOM   3411  CA  GLU A 257      47.987 108.255  -1.825  1.00 16.84           C
ATOM   3412  C   GLU A 257      48.405 109.639  -1.342  1.00 16.50           C
ATOM   3413  O   GLU A 257      48.353 109.927  -0.137  1.00 15.57           O
ATOM   3414  CB  GLU A 257      49.218 107.356  -2.042  1.00 21.52           C
ATOM   3415  CG  GLU A 257      50.153 107.292  -0.869  1.00 24.15           C
ATOM   3416  CD  GLU A 257      49.525 106.733   0.403  1.00 30.32           C
ATOM   3417  OE1 GLU A 257      48.401 106.158   0.381  1.00 30.28           O
ATOM   3418  OE2 GLU A 257      50.175 106.863   1.451  1.00 31.31           O1-
ATOM   3419  H   GLU A 257      47.555 107.924  -3.728  1.00 25.03           H
ATOM   3420  HA  GLU A 257      47.442 107.850  -1.133  1.00 20.20           H
ATOM   3421  HB2 GLU A 257      48.914 106.454  -2.227  1.00 25.82           H
ATOM   3422  HB3 GLU A 257      49.719 107.694  -2.800  1.00 25.82           H
ATOM   3423  HG2 GLU A 257      50.904 106.725  -1.100  1.00 28.97           H
ATOM   3424  HG3 GLU A 257      50.467 108.189  -0.673  1.00 28.97           H
ATOM   3425  N   ARG A 258      48.861 110.496  -2.260  1.00 17.08           N
ATOM   3426  CA  ARG A 258      49.178 111.871  -1.889  1.00 20.73           C
ATOM   3427  C   ARG A 258      47.972 112.548  -1.238  1.00 20.17           C
ATOM   3428  O   ARG A 258      48.098 113.240  -0.219  1.00 21.49           O
ATOM   3429  CB  ARG A 258      49.608 112.651  -3.134  1.00 21.58           C
ATOM   3430  CG  ARG A 258      49.989 114.113  -2.861  1.00 22.89           C
ATOM   3431  CD  ARG A 258      50.004 114.943  -4.129  1.00 31.63           C
ATOM   3432  NE  ARG A 258      48.646 115.300  -4.561  1.00 25.52           N
ATOM   3433  CZ  ARG A 258      48.301 115.502  -5.835  1.00 32.84           C
ATOM   3434  NH1 ARG A 258      49.195 115.351  -6.799  1.00 33.07           N
ATOM   3435  NH2 ARG A 258      47.063 115.837  -6.168  1.00 31.85           N1+
ATOM   3436  H   ARG A 258      48.992 110.307  -3.089  1.00 20.49           H
ATOM   3437  HA  ARG A 258      49.912 111.875  -1.255  1.00 24.86           H
ATOM   3438  HB2 ARG A 258      50.380 112.212  -3.524  1.00 25.88           H
ATOM   3439  HB3 ARG A 258      48.875 112.651  -3.769  1.00 25.88           H
ATOM   3440  HG2 ARG A 258      49.343 114.503  -2.253  1.00 27.46           H
ATOM   3441  HG3 ARG A 258      50.877 114.143  -2.470  1.00 27.46           H
ATOM   3442  HD2 ARG A 258      50.497 115.763  -3.968  1.00 37.95           H
ATOM   3443  HD3 ARG A 258      50.425 114.433  -4.839  1.00 37.95           H
ATOM   3444  HE  ARG A 258      48.020 115.285  -3.972  1.00 30.61           H
ATOM   3445 HH11 ARG A 258      50.005 115.137  -6.605  1.00 39.67           H
ATOM   3446 HH12 ARG A 258      48.968 115.477  -7.619  1.00 39.67           H
ATOM   3447 HH21 ARG A 258      46.464 115.934  -5.558  1.00 38.21           H
ATOM   3448 HH22 ARG A 258      46.856 115.952  -6.995  1.00 38.21           H
ATOM   3449  N   GLU A 259      46.800 112.356  -1.822  1.00 16.05           N
ATOM   3450  CA  GLU A 259      45.606 113.039  -1.332  1.00 18.03           C
ATOM   3451  C   GLU A 259      45.152 112.470   0.007  1.00 16.66           C
ATOM   3452  O   GLU A 259      44.788 113.230   0.915  1.00 17.92           O
ATOM   3453  CB  GLU A 259      44.511 112.961  -2.388  1.00 16.50           C
ATOM   3454  CG  GLU A 259      44.737 113.910  -3.545  1.00 19.15           C
ATOM   3455  CD  GLU A 259      44.906 115.340  -3.088  1.00 23.21           C
ATOM   3456  OE1 GLU A 259      43.959 115.876  -2.449  1.00 17.89           O
ATOM   3457  OE2 GLU A 259      45.998 115.919  -3.336  1.00 19.26           O1-
ATOM   3458  H   GLU A 259      46.666 111.841  -2.498  1.00 19.25           H
ATOM   3459  HA  GLU A 259      45.818 113.976  -1.196  1.00 21.63           H
ATOM   3460  HB2 GLU A 259      44.479 112.059  -2.743  1.00 19.79           H
ATOM   3461  HB3 GLU A 259      43.661 113.186  -1.978  1.00 19.79           H
ATOM   3462  HG2 GLU A 259      45.542 113.647  -4.019  1.00 22.97           H
ATOM   3463  HG3 GLU A 259      43.973 113.872  -4.141  1.00 22.97           H
ATOM   3464  N   VAL A 260      45.203 111.145   0.170  1.00 20.60           N
ATOM   3465  CA  VAL A 260      44.848 110.555   1.464  1.00 17.85           C
ATOM   3466  C   VAL A 260      45.840 111.007   2.543  1.00 19.82           C
ATOM   3467  O   VAL A 260      45.446 111.379   3.653  1.00 19.38           O
ATOM   3468  CB  VAL A 260      44.764 109.015   1.336  1.00 14.65           C
ATOM   3469  CG1 VAL A 260      44.688 108.337   2.714  1.00 16.03           C
ATOM   3470  CG2 VAL A 260      43.561 108.617   0.513  1.00 18.26           C
ATOM   3471  H   VAL A 260      45.433 110.579  -0.435  1.00 24.71           H
ATOM   3472  HA  VAL A 260      43.970 110.877   1.721  1.00 21.41           H
ATOM   3473  HB  VAL A 260      45.558 108.690   0.884  1.00 17.57           H
ATOM   3474 HG11 VAL A 260      44.637 107.377   2.590  1.00 19.23           H
ATOM   3475 HG12 VAL A 260      45.484 108.564   3.221  1.00 19.23           H
ATOM   3476 HG13 VAL A 260      43.898 108.655   3.178  1.00 19.23           H
ATOM   3477 HG21 VAL A 260      43.530 107.649   0.447  1.00 21.90           H
ATOM   3478 HG22 VAL A 260      42.758 108.945   0.948  1.00 21.90           H
ATOM   3479 HG23 VAL A 260      43.641 109.006  -0.372  1.00 21.90           H
ATOM   3480  N   GLN A 261      47.135 111.065   2.215  1.00 18.94           N
ATOM   3481  CA  GLN A 261      48.124 111.527   3.201  1.00 20.26           C
ATOM   3482  C   GLN A 261      47.882 112.975   3.592  1.00 20.84           C
ATOM   3483  O   GLN A 261      47.939 113.336   4.774  1.00 20.79           O
ATOM   3484  CB  GLN A 261      49.553 111.416   2.659  1.00 25.66           C
ATOM   3485  CG  GLN A 261      50.144 110.038   2.698  1.00 28.83           C
ATOM   3486  CD  GLN A 261      50.407 109.559   4.120  1.00 31.00           C
ATOM   3487  OE1 GLN A 261      50.589 110.360   5.032  1.00 36.31           O
ATOM   3488  NE2 GLN A 261      50.406 108.253   4.311  1.00 38.97           N
ATOM   3489  H   GLN A 261      47.461 110.850   1.449  1.00 22.71           H
ATOM   3490  HA  GLN A 261      48.058 110.981   3.999  1.00 24.30           H
ATOM   3491  HB2 GLN A 261      49.556 111.709   1.734  1.00 30.78           H
ATOM   3492  HB3 GLN A 261      50.127 111.995   3.184  1.00 30.78           H
ATOM   3493  HG2 GLN A 261      49.527 109.416   2.280  1.00 34.58           H
ATOM   3494  HG3 GLN A 261      50.988 110.041   2.220  1.00 34.58           H
ATOM   3495 HE21 GLN A 261      50.261 107.722   3.651  1.00 46.76           H
ATOM   3496 HE22 GLN A 261      50.549 107.933   5.097  1.00 46.76           H
ATOM   3497  N   TYR A 262      47.695 113.831   2.598  1.00 18.70           N
ATOM   3498  CA  TYR A 262      47.441 115.241   2.853  1.00 20.87           C
ATOM   3499  C   TYR A 262      46.237 115.421   3.768  1.00 19.17           C
ATOM   3500  O   TYR A 262      46.293 116.157   4.763  1.00 18.44           O
ATOM   3501  CB  TYR A 262      47.230 115.935   1.517  1.00 19.23           C
ATOM   3502  CG  TYR A 262      46.824 117.369   1.598  1.00 20.88           C
ATOM   3503  CD1 TYR A 262      47.781 118.359   1.601  1.00 34.46           C
ATOM   3504  CD2 TYR A 262      45.489 117.739   1.653  1.00 18.58           C
ATOM   3505  CE1 TYR A 262      47.435 119.678   1.673  1.00 40.62           C
ATOM   3506  CE2 TYR A 262      45.123 119.058   1.740  1.00 22.35           C
ATOM   3507  CZ  TYR A 262      46.108 120.031   1.744  1.00 36.41           C
ATOM   3508  OH  TYR A 262      45.802 121.361   1.796  1.00 35.12           O
ATOM   3509  H   TYR A 262      47.709 113.621   1.764  1.00 22.43           H
ATOM   3510  HA  TYR A 262      48.215 115.636   3.284  1.00 25.03           H
ATOM   3511  HB2 TYR A 262      48.059 115.894   1.016  1.00 23.07           H
ATOM   3512  HB3 TYR A 262      46.535 115.463   1.033  1.00 23.07           H
ATOM   3513  HD1 TYR A 262      48.680 118.125   1.559  1.00 41.34           H
ATOM   3514  HD2 TYR A 262      44.832 117.080   1.657  1.00 22.29           H
ATOM   3515  HE1 TYR A 262      48.094 120.335   1.675  1.00 48.73           H
ATOM   3516  HE2 TYR A 262      44.225 119.296   1.776  1.00 26.80           H
ATOM   3517  HH  TYR A 262      46.505 121.819   1.775  1.00 42.14           H
ATOM   3518  N   THR A 263      45.135 114.740   3.447  1.00 19.52           N
ATOM   3519  CA  THR A 263      43.902 114.885   4.222  1.00 20.78           C
ATOM   3520  C   THR A 263      44.074 114.359   5.643  1.00 17.05           C
ATOM   3521  O   THR A 263      43.633 114.997   6.604  1.00 20.35           O
ATOM   3522  CB  THR A 263      42.768 114.158   3.487  1.00 14.83           C
ATOM   3523  OG1 THR A 263      42.679 114.672   2.164  1.00 16.72           O
ATOM   3524  CG2 THR A 263      41.410 114.338   4.174  1.00 17.18           C
ATOM   3525  H   THR A 263      45.075 114.191   2.788  1.00 23.41           H
ATOM   3526  HA  THR A 263      43.671 115.826   4.276  1.00 24.92           H
ATOM   3527  HB  THR A 263      42.967 113.210   3.449  1.00 17.78           H
ATOM   3528  HG1 THR A 263      43.403 114.548   1.758  1.00 20.05           H
ATOM   3529 HG21 THR A 263      40.723 113.865   3.680  1.00 20.60           H
ATOM   3530 HG22 THR A 263      41.448 113.987   5.078  1.00 20.60           H
ATOM   3531 HG23 THR A 263      41.180 115.280   4.212  1.00 20.60           H
ATOM   3532  N   LEU A 264      44.715 113.204   5.805  1.00 16.31           N
ATOM   3533  CA  LEU A 264      44.984 112.702   7.155  1.00 17.77           C
ATOM   3534  C   LEU A 264      45.844 113.667   7.954  1.00 19.68           C
ATOM   3535  O   LEU A 264      45.632 113.851   9.162  1.00 19.94           O
ATOM   3536  CB  LEU A 264      45.663 111.329   7.105  1.00 16.21           C
ATOM   3537  CG  LEU A 264      44.756 110.179   6.702  1.00 19.74           C
ATOM   3538  CD1 LEU A 264      45.600 108.965   6.416  1.00 24.95           C
ATOM   3539  CD2 LEU A 264      43.691 109.828   7.766  1.00 19.34           C
ATOM   3540  H   LEU A 264      44.999 112.702   5.168  1.00 19.56           H
ATOM   3541  HA  LEU A 264      44.141 112.599   7.623  1.00 21.32           H
ATOM   3542  HB2 LEU A 264      46.390 111.367   6.464  1.00 19.44           H
ATOM   3543  HB3 LEU A 264      46.017 111.127   7.985  1.00 19.44           H
ATOM   3544  HG  LEU A 264      44.292 110.418   5.884  1.00 23.68           H
ATOM   3545 HD11 LEU A 264      45.020 108.231   6.158  1.00 29.93           H
ATOM   3546 HD12 LEU A 264      46.214 109.171   5.694  1.00 29.93           H
ATOM   3547 HD13 LEU A 264      46.096 108.731   7.216  1.00 29.93           H
ATOM   3548 HD21 LEU A 264      43.152 109.090   7.441  1.00 23.20           H
ATOM   3549 HD22 LEU A 264      44.138 109.575   8.588  1.00 23.20           H
ATOM   3550 HD23 LEU A 264      43.130 110.605   7.919  1.00 23.20           H
ATOM   3551  N   GLU A 265      46.812 114.316   7.310  1.00 20.78           N
ATOM   3552  CA  GLU A 265      47.580 115.309   8.051  1.00 22.43           C
ATOM   3553  C   GLU A 265      46.689 116.475   8.477  1.00 26.25           C
ATOM   3554  O   GLU A 265      46.819 116.996   9.597  1.00 19.99           O
ATOM   3555  CB  GLU A 265      48.767 115.796   7.213  1.00 23.35           C
ATOM   3556  CG  GLU A 265      49.487 117.042   7.801  1.00 35.54           C
ATOM   3557  CD  GLU A 265      50.052 116.883   9.272  1.00 60.33           C
ATOM   3558  OE1 GLU A 265      49.316 116.503  10.229  1.00 45.90           O
ATOM   3559  OE2 GLU A 265      51.254 117.191   9.471  1.00 65.90           O1-
ATOM   3560  H   GLU A 265      47.035 114.208   6.487  1.00 24.92           H
ATOM   3561  HA  GLU A 265      47.933 114.895   8.854  1.00 26.90           H
ATOM   3562  HB2 GLU A 265      49.419 115.081   7.149  1.00 28.01           H
ATOM   3563  HB3 GLU A 265      48.448 116.030   6.327  1.00 28.01           H
ATOM   3564  HG2 GLU A 265      50.237 117.262   7.225  1.00 42.64           H
ATOM   3565  HG3 GLU A 265      48.860 117.782   7.810  1.00 42.64           H
ATOM   3566  N   MET A 266      45.769 116.901   7.603  1.00 21.45           N
ATOM   3567  CA  MET A 266      44.897 118.001   7.996  1.00 18.19           C
ATOM   3568  C   MET A 266      44.008 117.582   9.151  1.00 15.42           C
ATOM   3569  O   MET A 266      43.758 118.375  10.064  1.00 17.61           O
ATOM   3570  CB  MET A 266      44.073 118.502   6.798  1.00 19.27           C
ATOM   3571  CG  MET A 266      44.894 119.147   5.662  1.00 17.27           C
ATOM   3572  SD  MET A 266      45.913 120.553   6.206  1.00 23.09           S
ATOM   3573  CE  MET A 266      47.430 119.755   6.756  1.00 45.08           C
ATOM   3574  H   MET A 266      45.637 116.585   6.814  1.00 25.73           H
ATOM   3575  HA  MET A 266      45.452 118.739   8.292  1.00 21.81           H
ATOM   3576  HB2 MET A 266      43.591 117.749   6.420  1.00 23.11           H
ATOM   3577  HB3 MET A 266      43.440 119.166   7.115  1.00 23.11           H
ATOM   3578  HG2 MET A 266      45.488 118.478   5.285  1.00 20.71           H
ATOM   3579  HG3 MET A 266      44.285 119.468   4.978  1.00 20.71           H
ATOM   3580  HE1 MET A 266      48.047 120.433   7.071  1.00 54.09           H
ATOM   3581  HE2 MET A 266      47.219 119.140   7.476  1.00 54.09           H
ATOM   3582  HE3 MET A 266      47.820 119.271   6.012  1.00 54.09           H
ATOM   3583  N   ILE A 267      43.568 116.320   9.158  1.00 17.95           N
ATOM   3584  CA  ILE A 267      42.719 115.826  10.235  1.00 19.17           C
ATOM   3585  C   ILE A 267      43.476 115.803  11.558  1.00 26.26           C
ATOM   3586  O   ILE A 267      42.919 116.108  12.621  1.00 18.95           O
ATOM   3587  CB  ILE A 267      42.176 114.434   9.875  1.00 17.98           C
ATOM   3588  CG1 ILE A 267      41.130 114.570   8.756  1.00 21.01           C
ATOM   3589  CG2 ILE A 267      41.601 113.733  11.120  1.00 19.77           C
ATOM   3590  CD1 ILE A 267      40.698 113.241   8.125  1.00 17.03           C
ATOM   3591  H   ILE A 267      43.748 115.737   8.552  1.00 21.52           H
ATOM   3592  HA  ILE A 267      41.962 116.423  10.337  1.00 22.99           H
ATOM   3593  HB  ILE A 267      42.912 113.899   9.539  1.00 21.57           H
ATOM   3594 HG12 ILE A 267      40.338 114.993   9.122  1.00 25.20           H
ATOM   3595 HG13 ILE A 267      41.500 115.124   8.051  1.00 25.20           H
ATOM   3596 HG21 ILE A 267      41.266 112.859  10.864  1.00 23.71           H
ATOM   3597 HG22 ILE A 267      42.304 113.637  11.781  1.00 23.71           H
ATOM   3598 HG23 ILE A 267      40.879 114.271  11.480  1.00 23.71           H
ATOM   3599 HD11 ILE A 267      40.041 113.419   7.434  1.00 20.42           H
ATOM   3600 HD12 ILE A 267      41.475 112.808   7.739  1.00 20.42           H
ATOM   3601 HD13 ILE A 267      40.311 112.677   8.812  1.00 20.42           H
ATOM   3602  N   LYS A 268      44.744 115.408  11.528  1.00 23.21           N
ATOM   3603  CA  LYS A 268      45.508 115.383  12.762  1.00 25.24           C
ATOM   3604  C   LYS A 268      45.691 116.784  13.320  1.00 18.15           C
ATOM   3605  O   LYS A 268      45.630 116.983  14.532  1.00 24.71           O
ATOM   3606  CB  LYS A 268      46.858 114.722  12.513  1.00 32.73           C
ATOM   3607  CG  LYS A 268      46.754 113.229  12.165  1.00 42.13           C
ATOM   3608  CD  LYS A 268      48.125 112.638  11.891  1.00 45.23           C
ATOM   3609  CE  LYS A 268      48.027 111.264  11.265  1.00 48.11           C
ATOM   3610  NZ  LYS A 268      49.384 110.704  10.990  1.00 59.50           N1+
ATOM   3611  H   LYS A 268      45.173 115.157  10.826  1.00 27.84           H
ATOM   3612  HA  LYS A 268      45.031 114.856  13.421  1.00 30.28           H
ATOM   3613  HB2 LYS A 268      47.294 115.170  11.771  1.00 39.27           H
ATOM   3614  HB3 LYS A 268      47.400 114.805  13.313  1.00 39.27           H
ATOM   3615  HG2 LYS A 268      46.359 112.752  12.912  1.00 50.55           H
ATOM   3616  HG3 LYS A 268      46.209 113.121  11.370  1.00 50.55           H
ATOM   3617  HD2 LYS A 268      48.606 113.216  11.278  1.00 54.26           H
ATOM   3618  HD3 LYS A 268      48.612 112.556  12.726  1.00 54.26           H
ATOM   3619  HE2 LYS A 268      47.567 110.665  11.874  1.00 57.72           H
ATOM   3620  HE3 LYS A 268      47.546 111.327  10.425  1.00 57.72           H
ATOM   3621  HZ1 LYS A 268      49.311 109.897  10.622  1.00 71.39           H
ATOM   3622  HZ2 LYS A 268      49.825 111.238  10.431  1.00 71.39           H
ATOM   3623  HZ3 LYS A 268      49.844 110.636  11.748  1.00 71.39           H
ATOM   3624  N   LEU A 269      45.919 117.759  12.442  1.00 20.42           N
ATOM   3625  CA  LEU A 269      46.038 119.157  12.850  1.00 24.42           C
ATOM   3626  C   LEU A 269      44.736 119.725  13.405  1.00 27.63           C
ATOM   3627  O   LEU A 269      44.768 120.522  14.348  1.00 20.09           O
ATOM   3628  CB  LEU A 269      46.459 120.010  11.660  1.00 23.03           C
ATOM   3629  CG  LEU A 269      47.902 120.451  11.474  1.00 35.45           C
ATOM   3630  CD1 LEU A 269      48.890 119.426  11.902  1.00 36.33           C
ATOM   3631  CD2 LEU A 269      48.064 120.780  10.005  1.00 30.87           C
ATOM   3632  H   LEU A 269      46.009 117.634  11.596  1.00 24.50           H
ATOM   3633  HA  LEU A 269      46.720 119.234  13.536  1.00 29.29           H
ATOM   3634  HB2 LEU A 269      46.222 119.519  10.858  1.00 27.62           H
ATOM   3635  HB3 LEU A 269      45.930 120.823  11.689  1.00 27.62           H
ATOM   3636  HG  LEU A 269      48.059 121.259  11.987  1.00 42.53           H
ATOM   3637 HD11 LEU A 269      49.784 119.771  11.757  1.00 43.58           H
ATOM   3638 HD12 LEU A 269      48.757 119.234  12.843  1.00 43.58           H
ATOM   3639 HD13 LEU A 269      48.756 118.621  11.378  1.00 43.58           H
ATOM   3640 HD21 LEU A 269      48.976 121.067   9.845  1.00 37.04           H
ATOM   3641 HD22 LEU A 269      47.869 119.988   9.481  1.00 37.04           H
ATOM   3642 HD23 LEU A 269      47.447 121.492   9.772  1.00 37.04           H
ATOM   3643  N   VAL A 270      43.600 119.435  12.763  1.00 22.07           N
ATOM   3644  CA  VAL A 270      42.312 120.010  13.168  1.00 16.51           C
ATOM   3645  C   VAL A 270      41.285 118.878  13.191  1.00 22.31           C
ATOM   3646  O   VAL A 270      40.477 118.743  12.255  1.00 20.74           O
ATOM   3647  CB  VAL A 270      41.867 121.139  12.228  1.00 17.02           C
ATOM   3648  CG1 VAL A 270      40.682 121.888  12.804  1.00 19.58           C
ATOM   3649  CG2 VAL A 270      42.986 122.108  11.959  1.00 20.69           C
ATOM   3650  H   VAL A 270      43.548 118.906  12.087  1.00 26.47           H
ATOM   3651  HA  VAL A 270      42.388 120.372  14.065  1.00 19.80           H
ATOM   3652  HB  VAL A 270      41.595 120.754  11.380  1.00 20.41           H
ATOM   3653 HG11 VAL A 270      40.425 122.593  12.189  1.00 23.49           H
ATOM   3654 HG12 VAL A 270      39.945 121.269  12.924  1.00 23.49           H
ATOM   3655 HG13 VAL A 270      40.935 122.271  13.659  1.00 23.49           H
ATOM   3656 HG21 VAL A 270      42.665 122.803  11.363  1.00 24.82           H
ATOM   3657 HG22 VAL A 270      43.274 122.499  12.799  1.00 24.82           H
ATOM   3658 HG23 VAL A 270      43.723 121.631  11.546  1.00 24.82           H
ATOM   3659  N   PRO A 271      41.279 118.054  14.240  1.00 20.17           N
ATOM   3660  CA  PRO A 271      40.493 116.806  14.211  1.00 20.15           C
ATOM   3661  C   PRO A 271      38.991 116.992  14.111  1.00 15.90           C
ATOM   3662  O   PRO A 271      38.292 116.044  13.713  1.00 15.80           O
ATOM   3663  CB  PRO A 271      40.860 116.132  15.547  1.00 23.38           C
ATOM   3664  CG  PRO A 271      42.114 116.723  15.927  1.00 22.93           C
ATOM   3665  CD  PRO A 271      42.249 118.070  15.343  1.00 23.75           C
ATOM   3666  HA  PRO A 271      40.791 116.243  13.480  1.00 24.17           H
ATOM   3667  HB2 PRO A 271      40.176 116.321  16.208  1.00 28.05           H
ATOM   3668  HB3 PRO A 271      40.957 115.175  15.415  1.00 28.05           H
ATOM   3669  HG2 PRO A 271      42.149 116.782  16.895  1.00 27.51           H
ATOM   3670  HG3 PRO A 271      42.834 116.156  15.609  1.00 27.51           H
ATOM   3671  HD2 PRO A 271      42.011 118.748  15.994  1.00 28.49           H
ATOM   3672  HD3 PRO A 271      43.148 118.204  15.002  1.00 28.49           H
ATOM   3673  N   HIS A 272      38.464 118.141  14.516  1.00 17.09           N
ATOM   3674  CA  HIS A 272      37.029 118.376  14.486  1.00 18.63           C
ATOM   3675  C   HIS A 272      36.596 119.176  13.272  1.00 21.12           C
ATOM   3676  O   HIS A 272      35.457 119.657  13.244  1.00 18.40           O
ATOM   3677  CB  HIS A 272      36.585 119.051  15.790  1.00 19.04           C
ATOM   3678  CG  HIS A 272      36.711 118.147  16.986  1.00 20.34           C
ATOM   3679  ND1 HIS A 272      37.863 118.058  17.741  1.00 19.30           N1+
ATOM   3680  CD2 HIS A 272      35.844 117.251  17.518  1.00 19.44           C
ATOM   3681  CE1 HIS A 272      37.691 117.164  18.702  1.00 19.17           C
ATOM   3682  NE2 HIS A 272      36.476 116.656  18.588  1.00 19.45           N
ATOM   3683  H   HIS A 272      38.921 118.806  14.815  1.00 20.49           H
ATOM   3684  HA  HIS A 272      36.581 117.517  14.439  1.00 22.34           H
ATOM   3685  HB2 HIS A 272      35.655 119.314  15.709  1.00 22.83           H
ATOM   3686  HB3 HIS A 272      37.138 119.832  15.945  1.00 22.83           H
ATOM   3687  HD1 HIS A 272      38.578 118.518  17.613  1.00 23.15           H
ATOM   3688  HD2 HIS A 272      34.981 117.075  17.220  1.00 23.32           H
ATOM   3689  HE1 HIS A 272      38.319 116.932  19.348  1.00 22.99           H
ATOM   3690  HE2 HIS A 272      36.132 116.059  19.102  1.00 23.33           H
ATOM   3691  N   ASN A 273      37.466 119.311  12.260  1.00 18.12           N
ATOM   3692  CA  ASN A 273      37.111 119.980  11.015  1.00 16.97           C
ATOM   3693  C   ASN A 273      36.429 118.976  10.100  1.00 14.48           C
ATOM   3694  O   ASN A 273      37.071 118.074   9.559  1.00 15.07           O
ATOM   3695  CB  ASN A 273      38.333 120.602  10.343  1.00 22.78           C
ATOM   3696  CG  ASN A 273      38.038 121.100   8.936  1.00 19.46           C
ATOM   3697  OD1 ASN A 273      36.905 121.529   8.596  1.00 13.96           O
ATOM   3698  ND2 ASN A 273      39.052 121.043   8.102  1.00 17.18           N
ATOM   3699  H   ASN A 273      38.274 119.018  12.278  1.00 21.73           H
ATOM   3700  HA  ASN A 273      36.479 120.691  11.206  1.00 20.35           H
ATOM   3701  HB2 ASN A 273      38.636 121.356  10.872  1.00 27.33           H
ATOM   3702  HB3 ASN A 273      39.035 119.935  10.284  1.00 27.33           H
ATOM   3703 HD21 ASN A 273      38.957 121.308   7.290  1.00 20.61           H
ATOM   3704 HD22 ASN A 273      39.812 120.740   8.368  1.00 20.61           H
ATOM   3705  N   GLU A 274      35.121 119.156   9.900  1.00 16.70           N
ATOM   3706  CA  GLU A 274      34.333 118.175   9.155  1.00 21.13           C
ATOM   3707  C   GLU A 274      34.703 118.128   7.676  1.00 14.44           C
ATOM   3708  O   GLU A 274      34.561 117.070   7.058  1.00 14.15           O
ATOM   3709  CB  GLU A 274      32.835 118.457   9.284  1.00 16.00           C
ATOM   3710  CG  GLU A 274      31.969 117.432   8.517  1.00 22.85           C
ATOM   3711  CD  GLU A 274      30.466 117.702   8.611  1.00 27.98           C
ATOM   3712  OE1 GLU A 274      29.664 117.102   7.831  1.00 15.04           O
ATOM   3713  OE2 GLU A 274      30.092 118.517   9.475  1.00 30.65           O1-
ATOM   3714  H   GLU A 274      34.670 119.832  10.183  1.00 20.03           H
ATOM   3715  HA  GLU A 274      34.500 117.295   9.528  1.00 25.35           H
ATOM   3716  HB2 GLU A 274      32.586 118.420  10.221  1.00 19.19           H
ATOM   3717  HB3 GLU A 274      32.647 119.338   8.925  1.00 19.19           H
ATOM   3718  HG2 GLU A 274      32.216 117.453   7.579  1.00 27.41           H
ATOM   3719  HG3 GLU A 274      32.135 116.548   8.880  1.00 27.41           H
ATOM   3720  N   SER A 275      35.199 119.233   7.093  1.00 15.19           N
ATOM   3721  CA  SER A 275      35.429 119.246   5.651  1.00 16.23           C
ATOM   3722  C   SER A 275      36.507 118.248   5.244  1.00 16.90           C
ATOM   3723  O   SER A 275      36.367 117.564   4.224  1.00 16.30           O
ATOM   3724  CB  SER A 275      35.823 120.639   5.168  1.00 15.46           C
ATOM   3725  OG  SER A 275      34.730 121.553   5.087  1.00 15.54           O
ATOM   3726  H   SER A 275      35.401 119.963   7.500  1.00 18.21           H
ATOM   3727  HA  SER A 275      34.608 118.996   5.200  1.00 19.47           H
ATOM   3728  HB2 SER A 275      36.480 121.001   5.782  1.00 18.54           H
ATOM   3729  HB3 SER A 275      36.217 120.556   4.285  1.00 18.54           H
ATOM   3730  HG  SER A 275      34.152 121.263   4.552  1.00 18.63           H
ATOM   3731  N   ALA A 276      37.587 118.142   6.026  1.00 13.29           N
ATOM   3732  CA  ALA A 276      38.638 117.172   5.691  1.00 20.98           C
ATOM   3733  C   ALA A 276      38.128 115.737   5.789  1.00 15.62           C
ATOM   3734  O   ALA A 276      38.482 114.889   4.967  1.00 14.91           O
ATOM   3735  CB  ALA A 276      39.854 117.365   6.603  1.00 18.15           C
ATOM   3736  H   ALA A 276      37.734 118.606   6.735  1.00 15.94           H
ATOM   3737  HA  ALA A 276      38.924 117.323   4.776  1.00 25.17           H
ATOM   3738  HB1 ALA A 276      40.534 116.716   6.364  1.00 21.77           H
ATOM   3739  HB2 ALA A 276      40.199 118.264   6.483  1.00 21.77           H
ATOM   3740  HB3 ALA A 276      39.581 117.236   7.524  1.00 21.77           H
ATOM   3741  N   TRP A 277      37.322 115.431   6.814  1.00 15.63           N
ATOM   3742  CA  TRP A 277      36.718 114.101   6.917  1.00 15.01           C
ATOM   3743  C   TRP A 277      35.838 113.792   5.716  1.00 13.33           C
ATOM   3744  O   TRP A 277      35.868 112.678   5.175  1.00 14.64           O
ATOM   3745  CB  TRP A 277      35.889 114.012   8.190  1.00 16.90           C
ATOM   3746  CG  TRP A 277      36.708 113.857   9.437  1.00 17.99           C
ATOM   3747  CD1 TRP A 277      36.972 114.798  10.370  1.00 14.01           C
ATOM   3748  CD2 TRP A 277      37.344 112.653   9.884  1.00 13.27           C
ATOM   3749  NE1 TRP A 277      37.752 114.269  11.381  1.00 15.26           N
ATOM   3750  CE2 TRP A 277      37.985 112.949  11.109  1.00 18.29           C
ATOM   3751  CE3 TRP A 277      37.441 111.364   9.364  1.00 17.28           C
ATOM   3752  CZ2 TRP A 277      38.703 112.006  11.816  1.00 19.52           C
ATOM   3753  CZ3 TRP A 277      38.169 110.422  10.070  1.00 22.15           C
ATOM   3754  CH2 TRP A 277      38.781 110.744  11.284  1.00 16.87           C
ATOM   3755  H   TRP A 277      37.113 115.969   7.453  1.00 18.75           H
ATOM   3756  HA  TRP A 277      37.419 113.433   6.961  1.00 18.00           H
ATOM   3757  HB2 TRP A 277      35.365 114.823   8.279  1.00 20.27           H
ATOM   3758  HB3 TRP A 277      35.299 113.245   8.126  1.00 20.27           H
ATOM   3759  HD1 TRP A 277      36.671 115.678  10.337  1.00 16.81           H
ATOM   3760  HE1 TRP A 277      38.028 114.694  12.077  1.00 18.30           H
ATOM   3761  HE3 TRP A 277      37.026 111.142   8.562  1.00 20.73           H
ATOM   3762  HZ2 TRP A 277      39.126 112.220  12.617  1.00 23.42           H
ATOM   3763  HZ3 TRP A 277      38.234 109.554   9.742  1.00 26.56           H
ATOM   3764  HH2 TRP A 277      39.264 110.090  11.735  1.00 20.23           H
ATOM   3765  N   ASN A 278      35.024 114.763   5.294  1.00 12.45           N
ATOM   3766  CA  ASN A 278      34.139 114.545   4.156  1.00 17.21           C
ATOM   3767  C   ASN A 278      34.933 114.363   2.877  1.00 11.95           C
ATOM   3768  O   ASN A 278      34.541 113.585   2.000  1.00 14.28           O
ATOM   3769  CB  ASN A 278      33.163 115.716   4.006  1.00 13.18           C
ATOM   3770  CG  ASN A 278      32.220 115.841   5.195  1.00 15.78           C
ATOM   3771  OD1 ASN A 278      32.095 114.923   6.018  1.00 15.53           O
ATOM   3772  ND2 ASN A 278      31.538 116.961   5.273  1.00 14.98           N
ATOM   3773  H   ASN A 278      34.967 115.546   5.647  1.00 14.93           H
ATOM   3774  HA  ASN A 278      33.621 113.739   4.307  1.00 20.64           H
ATOM   3775  HB2 ASN A 278      33.668 116.541   3.933  1.00 15.81           H
ATOM   3776  HB3 ASN A 278      32.627 115.582   3.208  1.00 15.81           H
ATOM   3777 HD21 ASN A 278      30.990 117.086   5.924  1.00 17.96           H
ATOM   3778 HD22 ASN A 278      31.640 117.569   4.673  1.00 17.96           H
ATOM   3779  N   TYR A 279      36.044 115.092   2.737  1.00 15.14           N
ATOM   3780  CA  TYR A 279      36.874 114.901   1.550  1.00 12.56           C
ATOM   3781  C   TYR A 279      37.518 113.524   1.566  1.00 15.96           C
ATOM   3782  O   TYR A 279      37.612 112.859   0.523  1.00 12.53           O
ATOM   3783  CB  TYR A 279      37.925 116.016   1.457  1.00 14.37           C
ATOM   3784  CG  TYR A 279      38.848 115.940   0.266  1.00 15.19           C
ATOM   3785  CD1 TYR A 279      38.443 116.397  -0.979  1.00 13.92           C
ATOM   3786  CD2 TYR A 279      40.152 115.479   0.399  1.00 17.07           C
ATOM   3787  CE1 TYR A 279      39.289 116.369  -2.077  1.00 17.25           C
ATOM   3788  CE2 TYR A 279      41.015 115.444  -0.697  1.00 15.30           C
ATOM   3789  CZ  TYR A 279      40.574 115.899  -1.926  1.00 19.45           C
ATOM   3790  OH  TYR A 279      41.380 115.872  -3.028  1.00 16.93           O
ATOM   3791  H   TYR A 279      36.329 115.682   3.294  1.00 18.15           H
ATOM   3792  HA  TYR A 279      36.312 114.957   0.762  1.00 15.06           H
ATOM   3793  HB2 TYR A 279      37.465 116.869   1.415  1.00 17.23           H
ATOM   3794  HB3 TYR A 279      38.477 115.985   2.255  1.00 17.23           H
ATOM   3795  HD1 TYR A 279      37.577 116.722  -1.083  1.00 16.69           H
ATOM   3796  HD2 TYR A 279      40.451 115.180   1.227  1.00 20.47           H
ATOM   3797  HE1 TYR A 279      38.993 116.669  -2.906  1.00 20.68           H
ATOM   3798  HE2 TYR A 279      41.882 115.123  -0.600  1.00 18.35           H
ATOM   3799  HH  TYR A 279      42.136 115.570  -2.823  1.00 20.31           H
ATOM   3800  N   LEU A 280      37.988 113.083   2.731  1.00 15.12           N
ATOM   3801  CA  LEU A 280      38.566 111.734   2.828  1.00 15.99           C
ATOM   3802  C   LEU A 280      37.564 110.674   2.390  1.00 14.66           C
ATOM   3803  O   LEU A 280      37.872 109.811   1.560  1.00 16.14           O
ATOM   3804  CB  LEU A 280      39.038 111.462   4.249  1.00 15.94           C
ATOM   3805  CG  LEU A 280      39.705 110.097   4.538  1.00 17.35           C
ATOM   3806  CD1 LEU A 280      41.017 109.977   3.724  1.00 19.41           C
ATOM   3807  CD2 LEU A 280      39.976 109.929   6.032  1.00 22.25           C
ATOM   3808  H   LEU A 280      37.986 113.528   3.467  1.00 18.14           H
ATOM   3809  HA  LEU A 280      39.337 111.678   2.241  1.00 19.18           H
ATOM   3810  HB2 LEU A 280      39.682 112.147   4.486  1.00 19.12           H
ATOM   3811  HB3 LEU A 280      38.270 111.531   4.837  1.00 19.12           H
ATOM   3812  HG  LEU A 280      39.109 109.385   4.257  1.00 20.81           H
ATOM   3813 HD11 LEU A 280      41.427 109.119   3.912  1.00 23.28           H
ATOM   3814 HD12 LEU A 280      40.808 110.044   2.779  1.00 23.28           H
ATOM   3815 HD13 LEU A 280      41.615 110.695   3.983  1.00 23.28           H
ATOM   3816 HD21 LEU A 280      40.393 109.066   6.182  1.00 26.69           H
ATOM   3817 HD22 LEU A 280      40.567 110.639   6.327  1.00 26.69           H
ATOM   3818 HD23 LEU A 280      39.134 109.978   6.512  1.00 26.69           H
ATOM   3819  N   LYS A 281      36.340 110.737   2.909  1.00 16.01           N
ATOM   3820  CA  LYS A 281      35.308 109.816   2.436  1.00 18.44           C
ATOM   3821  C   LYS A 281      35.019 110.011   0.953  1.00 15.70           C
ATOM   3822  O   LYS A 281      34.841 109.038   0.210  1.00 14.70           O
ATOM   3823  CB  LYS A 281      34.039 110.005   3.267  1.00 18.91           C
ATOM   3824  CG  LYS A 281      32.894 109.029   2.907  1.00 24.94           C
ATOM   3825  CD  LYS A 281      31.823 109.044   4.016  1.00 30.07           C
ATOM   3826  CE  LYS A 281      31.156 110.428   4.066  1.00 45.63           C
ATOM   3827  NZ  LYS A 281      30.441 110.696   5.310  1.00 51.52           N1+
ATOM   3828  H   LYS A 281      36.085 111.287   3.519  1.00 19.20           H
ATOM   3829  HA  LYS A 281      35.617 108.905   2.563  1.00 22.12           H
ATOM   3830  HB2 LYS A 281      34.257 109.872   4.203  1.00 22.68           H
ATOM   3831  HB3 LYS A 281      33.710 110.907   3.133  1.00 22.68           H
ATOM   3832  HG2 LYS A 281      32.481 109.305   2.074  1.00 29.92           H
ATOM   3833  HG3 LYS A 281      33.246 108.128   2.830  1.00 29.92           H
ATOM   3834  HD2 LYS A 281      31.144 108.379   3.823  1.00 36.07           H
ATOM   3835  HD3 LYS A 281      32.239 108.869   4.874  1.00 36.07           H
ATOM   3836  HE2 LYS A 281      31.840 111.109   3.966  1.00 54.75           H
ATOM   3837  HE3 LYS A 281      30.519 110.494   3.338  1.00 54.75           H
ATOM   3838  HZ1 LYS A 281      30.076 111.507   5.283  1.00 61.81           H
ATOM   3839  HZ2 LYS A 281      29.796 110.093   5.426  1.00 61.81           H
ATOM   3840  HZ3 LYS A 281      31.003 110.654   5.999  1.00 61.81           H
ATOM   3841  N   GLY A 282      34.974 111.266   0.507  1.00 13.80           N
ATOM   3842  CA  GLY A 282      34.596 111.569  -0.871  1.00 18.14           C
ATOM   3843  C   GLY A 282      35.518 110.947  -1.903  1.00 18.05           C
ATOM   3844  O   GLY A 282      35.067 110.502  -2.955  1.00 17.91           O
ATOM   3845  H   GLY A 282      35.159 111.958   0.982  1.00 16.55           H
ATOM   3846  HA2 GLY A 282      33.696 111.246  -1.033  1.00 21.75           H
ATOM   3847  HA3 GLY A 282      34.601 112.531  -0.999  1.00 21.75           H
ATOM   3848  N   ILE A 283      36.824 110.909  -1.620  1.00 15.99           N
ATOM   3849  CA  ILE A 283      37.777 110.386  -2.595  1.00 17.64           C
ATOM   3850  C   ILE A 283      37.926 108.877  -2.516  1.00 18.59           C
ATOM   3851  O   ILE A 283      38.568 108.284  -3.395  1.00 16.25           O
ATOM   3852  CB  ILE A 283      39.165 111.051  -2.446  1.00 13.14           C
ATOM   3853  CG1 ILE A 283      39.819 110.738  -1.103  1.00 17.97           C
ATOM   3854  CG2 ILE A 283      39.036 112.560  -2.710  1.00 15.42           C
ATOM   3855  CD1 ILE A 283      41.235 111.363  -0.903  1.00 20.20           C
ATOM   3856  H   ILE A 283      37.175 111.176  -0.882  1.00 19.17           H
ATOM   3857  HA  ILE A 283      37.450 110.598  -3.483  1.00 21.16           H
ATOM   3858  HB  ILE A 283      39.738 110.684  -3.138  1.00 15.76           H
ATOM   3859 HG12 ILE A 283      39.248 111.074  -0.395  1.00 21.55           H
ATOM   3860 HG13 ILE A 283      39.909 109.776  -1.020  1.00 21.55           H
ATOM   3861 HG21 ILE A 283      39.909 112.972  -2.616  1.00 18.49           H
ATOM   3862 HG22 ILE A 283      38.702 112.694  -3.611  1.00 18.49           H
ATOM   3863 HG23 ILE A 283      38.418 112.940  -2.067  1.00 18.49           H
ATOM   3864 HD11 ILE A 283      41.569 111.112  -0.028  1.00 24.23           H
ATOM   3865 HD12 ILE A 283      41.828 111.027  -1.593  1.00 24.23           H
ATOM   3866 HD13 ILE A 283      41.165 112.328  -0.967  1.00 24.23           H
ATOM   3867  N   LEU A 284      37.358 108.234  -1.496  1.00 18.91           N
ATOM   3868  CA  LEU A 284      37.437 106.785  -1.362  1.00 15.64           C
ATOM   3869  C   LEU A 284      36.114 106.065  -1.571  1.00 16.99           C
ATOM   3870  O   LEU A 284      36.131 104.860  -1.826  1.00 18.21           O
ATOM   3871  CB  LEU A 284      37.986 106.419   0.030  1.00 18.40           C
ATOM   3872  CG  LEU A 284      39.343 107.023   0.418  1.00 16.65           C
ATOM   3873  CD1 LEU A 284      39.673 106.713   1.864  1.00 15.83           C
ATOM   3874  CD2 LEU A 284      40.477 106.558  -0.546  1.00 18.54           C
ATOM   3875  H   LEU A 284      36.918 108.620  -0.866  1.00 22.68           H
ATOM   3876  HA  LEU A 284      38.061 106.447  -2.023  1.00 18.76           H
ATOM   3877  HB2 LEU A 284      37.343 106.710   0.695  1.00 22.07           H
ATOM   3878  HB3 LEU A 284      38.079 105.455   0.075  1.00 22.07           H
ATOM   3879  HG  LEU A 284      39.278 107.987   0.340  1.00 19.97           H
ATOM   3880 HD11 LEU A 284      40.533 107.105   2.081  1.00 18.99           H
ATOM   3881 HD12 LEU A 284      38.983 107.089   2.432  1.00 18.99           H
ATOM   3882 HD13 LEU A 284      39.709 105.750   1.979  1.00 18.99           H
ATOM   3883 HD21 LEU A 284      41.314 106.961  -0.266  1.00 22.24           H
ATOM   3884 HD22 LEU A 284      40.546 105.591  -0.509  1.00 22.24           H
ATOM   3885 HD23 LEU A 284      40.260 106.840  -1.448  1.00 22.24           H
ATOM   3886  N   GLN A 285      34.967 106.760  -1.485  1.00 17.72           N
ATOM   3887  CA  GLN A 285      33.694 106.046  -1.365  1.00 18.32           C
ATOM   3888  C   GLN A 285      33.311 105.282  -2.632  1.00 21.34           C
ATOM   3889  O   GLN A 285      32.636 104.254  -2.548  1.00 21.33           O
ATOM   3890  CB  GLN A 285      32.571 107.018  -0.994  1.00 18.20           C
ATOM   3891  CG  GLN A 285      32.337 108.083  -2.055  1.00 18.41           C
ATOM   3892  CD  GLN A 285      31.539 109.291  -1.530  1.00 24.72           C
ATOM   3893  OE1 GLN A 285      31.037 109.300  -0.388  1.00 21.99           O
ATOM   3894  NE2 GLN A 285      31.441 110.316  -2.360  1.00 20.54           N
ATOM   3895  H   GLN A 285      34.904 107.618  -1.494  1.00 21.25           H
ATOM   3896  HA  GLN A 285      33.770 105.399  -0.647  1.00 21.98           H
ATOM   3897  HB2 GLN A 285      31.747 106.520  -0.882  1.00 21.82           H
ATOM   3898  HB3 GLN A 285      32.803 107.466  -0.166  1.00 21.82           H
ATOM   3899  HG2 GLN A 285      33.195 108.406  -2.372  1.00 22.08           H
ATOM   3900  HG3 GLN A 285      31.839 107.691  -2.790  1.00 22.08           H
ATOM   3901 HE21 GLN A 285      31.811 110.278  -3.136  1.00 24.63           H
ATOM   3902 HE22 GLN A 285      31.008 111.020  -2.125  1.00 24.63           H
ATOM   3903  N   ASP A 286      33.712 105.745  -3.807  1.00 22.24           N
ATOM   3904  CA  ASP A 286      33.228 105.085  -5.019  1.00 24.66           C
ATOM   3905  C   ASP A 286      33.878 103.722  -5.219  1.00 27.28           C
ATOM   3906  O   ASP A 286      33.223 102.788  -5.686  1.00 22.48           O
ATOM   3907  CB  ASP A 286      33.464 105.965  -6.242  1.00 26.49           C
ATOM   3908  CG  ASP A 286      32.584 107.232  -6.235  1.00 32.65           C
ATOM   3909  OD1 ASP A 286      31.448 107.187  -5.683  1.00 36.88           O
ATOM   3910  OD2 ASP A 286      33.045 108.248  -6.780  1.00 49.38           O1-
ATOM   3911  H   ASP A 286      34.242 106.410  -3.932  1.00 26.68           H
ATOM   3912  HA  ASP A 286      32.272 104.947  -4.936  1.00 29.58           H
ATOM   3913  HB2 ASP A 286      34.393 106.245  -6.257  1.00 31.77           H
ATOM   3914  HB3 ASP A 286      33.256 105.458  -7.043  1.00 31.77           H
ATOM   3915  N   ARG A 287      35.159 103.583  -4.886  1.00 22.56           N
ATOM   3916  CA  ARG A 287      35.761 102.251  -4.895  1.00 26.29           C
ATOM   3917  C   ARG A 287      35.265 101.420  -3.727  1.00 21.88           C
ATOM   3918  O   ARG A 287      35.164 100.198  -3.837  1.00 23.76           O
ATOM   3919  CB  ARG A 287      37.284 102.355  -4.851  1.00 19.03           C
ATOM   3920  CG  ARG A 287      37.879 102.961  -6.098  1.00 32.84           C
ATOM   3921  CD  ARG A 287      37.785 101.988  -7.285  1.00 40.78           C
ATOM   3922  NE  ARG A 287      37.926 102.703  -8.549  1.00 51.71           N
ATOM   3923  CZ  ARG A 287      36.945 103.385  -9.139  1.00 58.96           C
ATOM   3924  NH1 ARG A 287      35.727 103.440  -8.596  1.00 49.49           N
ATOM   3925  NH2 ARG A 287      37.184 104.009 -10.288  1.00 63.46           N1+
ATOM   3926  H   ARG A 287      35.687 104.221  -4.658  1.00 27.06           H
ATOM   3927  HA  ARG A 287      35.514 101.796  -5.715  1.00 31.54           H
ATOM   3928  HB2 ARG A 287      37.539 102.912  -4.098  1.00 22.83           H
ATOM   3929  HB3 ARG A 287      37.657 101.466  -4.745  1.00 22.83           H
ATOM   3930  HG2 ARG A 287      37.392 103.768  -6.326  1.00 39.39           H
ATOM   3931  HG3 ARG A 287      38.814 103.163  -5.942  1.00 39.39           H
ATOM   3932  HD2 ARG A 287      38.497 101.333  -7.222  1.00 48.93           H
ATOM   3933  HD3 ARG A 287      36.919 101.550  -7.275  1.00 48.93           H
ATOM   3934  HE  ARG A 287      38.693 102.684  -8.938  1.00 62.04           H
ATOM   3935 HH11 ARG A 287      35.569 103.039  -7.852  1.00 59.38           H
ATOM   3936 HH12 ARG A 287      35.101 103.881  -8.988  1.00 59.38           H
ATOM   3937 HH21 ARG A 287      37.967 103.973 -10.643  1.00 76.14           H
ATOM   3938 HH22 ARG A 287      36.555 104.447 -10.679  1.00 76.14           H
ATOM   3939  N   GLY A 288      34.945 102.064  -2.613  1.00 23.79           N
ATOM   3940  CA  GLY A 288      34.462 101.350  -1.447  1.00 21.64           C
ATOM   3941  C   GLY A 288      35.453 101.505  -0.317  1.00 24.34           C
ATOM   3942  O   GLY A 288      36.653 101.226  -0.472  1.00 19.85           O
ATOM   3943  H   GLY A 288      35.000 102.916  -2.508  1.00 28.54           H
ATOM   3944  HA2 GLY A 288      33.605 101.708  -1.169  1.00 25.95           H
ATOM   3945  HA3 GLY A 288      34.361 100.407  -1.653  1.00 25.95           H
ATOM   3946  N   LEU A 289      34.961 101.985   0.823  1.00 18.01           N
ATOM   3947  CA  LEU A 289      35.827 102.231   1.964  1.00 19.53           C
ATOM   3948  C   LEU A 289      36.493 100.951   2.440  1.00 21.40           C
ATOM   3949  O   LEU A 289      37.614 101.001   2.937  1.00 23.55           O
ATOM   3950  CB  LEU A 289      35.041 102.882   3.094  1.00 23.36           C
ATOM   3951  CG  LEU A 289      34.465 104.271   2.804  1.00 25.60           C
ATOM   3952  CD1 LEU A 289      33.782 104.797   4.059  1.00 19.40           C
ATOM   3953  CD2 LEU A 289      35.499 105.272   2.307  1.00 28.20           C
ATOM   3954  H   LEU A 289      34.133 102.175   0.957  1.00 21.60           H
ATOM   3955  HA  LEU A 289      36.527 102.847   1.697  1.00 23.43           H
ATOM   3956  HB2 LEU A 289      34.296 102.303   3.320  1.00 28.03           H
ATOM   3957  HB3 LEU A 289      35.627 102.967   3.863  1.00 28.03           H
ATOM   3958  HG  LEU A 289      33.787 104.187   2.116  1.00 30.71           H
ATOM   3959 HD11 LEU A 289      33.418 105.677   3.874  1.00 23.26           H
ATOM   3960 HD12 LEU A 289      33.069 104.189   4.308  1.00 23.26           H
ATOM   3961 HD13 LEU A 289      34.435 104.853   4.774  1.00 23.26           H
ATOM   3962 HD21 LEU A 289      35.063 106.123   2.146  1.00 33.82           H
ATOM   3963 HD22 LEU A 289      36.188 105.375   2.983  1.00 33.82           H
ATOM   3964 HD23 LEU A 289      35.890 104.939   1.484  1.00 33.82           H
ATOM   3965  N   SER A 290      35.852  99.798   2.251  1.00 20.80           N
ATOM   3966  CA  SER A 290      36.468  98.548   2.668  1.00 25.36           C
ATOM   3967  C   SER A 290      37.636  98.139   1.776  1.00 22.33           C
ATOM   3968  O   SER A 290      38.313  97.172   2.107  1.00 21.34           O
ATOM   3969  CB  SER A 290      35.443  97.406   2.689  1.00 20.20           C
ATOM   3970  OG  SER A 290      35.021  97.063   1.390  1.00 26.99           O
ATOM   3971  H   SER A 290      35.075  99.717   1.891  1.00 24.95           H
ATOM   3972  HA  SER A 290      36.810  98.656   3.569  1.00 30.42           H
ATOM   3973  HB2 SER A 290      35.849  96.628   3.103  1.00 24.23           H
ATOM   3974  HB3 SER A 290      34.671  97.688   3.205  1.00 24.23           H
ATOM   3975  HG  SER A 290      34.664  97.727   1.019  1.00 32.37           H
ATOM   3976  N   LYS A 291      37.873  98.815   0.651  1.00 22.80           N
ATOM   3977  CA  LYS A 291      38.991  98.436  -0.210  1.00 23.86           C
ATOM   3978  C   LYS A 291      40.317  98.984   0.289  1.00 21.76           C
ATOM   3979  O   LYS A 291      41.348  98.728  -0.347  1.00 21.95           O
ATOM   3980  CB  LYS A 291      38.754  98.915  -1.647  1.00 22.79           C
ATOM   3981  CG  LYS A 291      37.998  97.922  -2.560  1.00 31.14           C
ATOM   3982  CD  LYS A 291      36.627  97.608  -2.056  1.00 36.64           C
ATOM   3983  CE  LYS A 291      35.879  96.635  -2.960  1.00 33.60           C
ATOM   3984  NZ  LYS A 291      36.274  95.255  -2.741  1.00 45.21           N1+
ATOM   3985  H   LYS A 291      37.411  99.483   0.369  1.00 27.35           H
ATOM   3986  HA  LYS A 291      39.058  97.468  -0.227  1.00 28.62           H
ATOM   3987  HB2 LYS A 291      38.237  99.735  -1.616  1.00 27.34           H
ATOM   3988  HB3 LYS A 291      39.615  99.091  -2.058  1.00 27.34           H
ATOM   3989  HG2 LYS A 291      37.912  98.309  -3.445  1.00 37.36           H
ATOM   3990  HG3 LYS A 291      38.498  97.092  -2.608  1.00 37.36           H
ATOM   3991  HD2 LYS A 291      36.697  97.206  -1.176  1.00 43.96           H
ATOM   3992  HD3 LYS A 291      36.112  98.428  -2.007  1.00 43.96           H
ATOM   3993  HE2 LYS A 291      34.928  96.708  -2.785  1.00 40.31           H
ATOM   3994  HE3 LYS A 291      36.064  96.857  -3.886  1.00 40.31           H
ATOM   3995  HZ1 LYS A 291      35.817  94.718  -3.285  1.00 54.24           H
ATOM   3996  HZ2 LYS A 291      37.144  95.158  -2.902  1.00 54.24           H
ATOM   3997  HZ3 LYS A 291      36.108  95.021  -1.898  1.00 54.24           H
ATOM   3998  N   TYR A 292      40.313  99.733   1.394  1.00 17.76           N
ATOM   3999  CA  TYR A 292      41.496 100.407   1.933  1.00 20.18           C
ATOM   4000  C   TYR A 292      41.770  99.863   3.337  1.00 22.30           C
ATOM   4001  O   TYR A 292      41.600 100.565   4.344  1.00 20.30           O
ATOM   4002  CB  TYR A 292      41.310 101.926   1.924  1.00 22.56           C
ATOM   4003  CG  TYR A 292      40.996 102.419   0.520  1.00 21.17           C
ATOM   4004  CD1 TYR A 292      39.682 102.607   0.110  1.00 21.65           C
ATOM   4005  CD2 TYR A 292      42.012 102.646  -0.424  1.00 16.01           C
ATOM   4006  CE1 TYR A 292      39.382 103.045  -1.188  1.00 20.52           C
ATOM   4007  CE2 TYR A 292      41.716 103.048  -1.725  1.00 19.42           C
ATOM   4008  CZ  TYR A 292      40.403 103.254  -2.098  1.00 20.02           C
ATOM   4009  OH  TYR A 292      40.104 103.648  -3.379  1.00 19.61           O
ATOM   4010  H   TYR A 292      39.608  99.870   1.867  1.00 21.30           H
ATOM   4011  HA  TYR A 292      42.261 100.195   1.375  1.00 24.21           H
ATOM   4012  HB2 TYR A 292      40.571 102.164   2.505  1.00 27.07           H
ATOM   4013  HB3 TYR A 292      42.128 102.353   2.223  1.00 27.07           H
ATOM   4014  HD1 TYR A 292      38.990 102.465   0.715  1.00 25.97           H
ATOM   4015  HD2 TYR A 292      42.899 102.505  -0.181  1.00 19.20           H
ATOM   4016  HE1 TYR A 292      38.496 103.165  -1.446  1.00 24.61           H
ATOM   4017  HE2 TYR A 292      42.403 103.199  -2.333  1.00 23.30           H
ATOM   4018  HH  TYR A 292      39.273 103.722  -3.470  1.00 23.52           H
ATOM   4019  N   PRO A 293      42.236  98.605   3.437  1.00 25.30           N
ATOM   4020  CA  PRO A 293      42.367  97.974   4.771  1.00 25.44           C
ATOM   4021  C   PRO A 293      43.280  98.703   5.763  1.00 25.81           C
ATOM   4022  O   PRO A 293      42.978  98.705   6.964  1.00 29.07           O
ATOM   4023  CB  PRO A 293      42.879  96.564   4.432  1.00 31.68           C
ATOM   4024  CG  PRO A 293      43.452  96.660   3.068  1.00 25.11           C
ATOM   4025  CD  PRO A 293      42.606  97.682   2.351  1.00 23.78           C
ATOM   4026  HA  PRO A 293      41.489  97.891   5.173  1.00 30.52           H
ATOM   4027  HB2 PRO A 293      43.561  96.303   5.071  1.00 38.01           H
ATOM   4028  HB3 PRO A 293      42.139  95.937   4.448  1.00 38.01           H
ATOM   4029  HG2 PRO A 293      44.374  96.956   3.121  1.00 30.12           H
ATOM   4030  HG3 PRO A 293      43.393  95.798   2.628  1.00 30.12           H
ATOM   4031  HD2 PRO A 293      43.128  98.143   1.675  1.00 28.53           H
ATOM   4032  HD3 PRO A 293      41.816  97.266   1.974  1.00 28.53           H
ATOM   4033  N   ASN A 294      44.394  99.312   5.333  1.00 24.57           N
ATOM   4034  CA  ASN A 294      45.227 100.014   6.303  1.00 25.06           C
ATOM   4035  C   ASN A 294      44.555 101.248   6.889  1.00 24.28           C
ATOM   4036  O   ASN A 294      44.914 101.662   7.996  1.00 21.43           O
ATOM   4037  CB  ASN A 294      46.572 100.423   5.684  1.00 19.95           C
ATOM   4038  CG  ASN A 294      47.300  99.262   5.080  1.00 28.04           C
ATOM   4039  OD1 ASN A 294      47.141  98.116   5.503  1.00 21.33           O
ATOM   4040  ND2 ASN A 294      48.095  99.542   4.064  1.00 25.98           N
ATOM   4041  H   ASN A 294      44.676  99.331   4.520  1.00 29.47           H
ATOM   4042  HA  ASN A 294      45.416  99.410   7.038  1.00 30.06           H
ATOM   4043  HB2 ASN A 294      46.413 101.076   4.985  1.00 23.93           H
ATOM   4044  HB3 ASN A 294      47.136 100.805   6.375  1.00 23.93           H
ATOM   4045 HD21 ASN A 294      48.538  98.914   3.678  1.00 31.16           H
ATOM   4046 HD22 ASN A 294      48.170 100.354   3.788  1.00 31.16           H
ATOM   4047  N   LEU A 295      43.587 101.851   6.191  1.00 28.29           N
ATOM   4048  CA  LEU A 295      42.950 103.047   6.732  1.00 25.25           C
ATOM   4049  C   LEU A 295      42.189 102.726   8.012  1.00 15.72           C
ATOM   4050  O   LEU A 295      42.213 103.503   8.970  1.00 21.22           O
ATOM   4051  CB  LEU A 295      42.028 103.671   5.683  1.00 23.73           C
ATOM   4052  CG  LEU A 295      41.267 104.918   6.100  1.00 23.82           C
ATOM   4053  CD1 LEU A 295      42.243 105.999   6.536  1.00 30.18           C
ATOM   4054  CD2 LEU A 295      40.409 105.446   4.962  1.00 23.20           C
ATOM   4055  H   LEU A 295      43.291 101.594   5.425  1.00 33.94           H
ATOM   4056  HA  LEU A 295      43.636 103.697   6.950  1.00 30.29           H
ATOM   4057  HB2 LEU A 295      42.565 103.908   4.911  1.00 28.47           H
ATOM   4058  HB3 LEU A 295      41.371 103.007   5.425  1.00 28.47           H
ATOM   4059  HG  LEU A 295      40.687 104.708   6.849  1.00 28.58           H
ATOM   4060 HD11 LEU A 295      41.743 106.788   6.799  1.00 36.21           H
ATOM   4061 HD12 LEU A 295      42.762 105.671   7.287  1.00 36.21           H
ATOM   4062 HD13 LEU A 295      42.831 106.211   5.794  1.00 36.21           H
ATOM   4063 HD21 LEU A 295      39.939 106.240   5.263  1.00 27.83           H
ATOM   4064 HD22 LEU A 295      40.982 105.665   4.211  1.00 27.83           H
ATOM   4065 HD23 LEU A 295      39.772 104.762   4.704  1.00 27.83           H
ATOM   4066  N   LEU A 296      41.508 101.585   8.052  1.00 18.22           N
ATOM   4067  CA  LEU A 296      40.784 101.206   9.267  1.00 22.81           C
ATOM   4068  C   LEU A 296      41.712 101.161  10.469  1.00 25.74           C
ATOM   4069  O   LEU A 296      41.406 101.722  11.524  1.00 22.43           O
ATOM   4070  CB  LEU A 296      40.120  99.853   9.076  1.00 22.16           C
ATOM   4071  CG  LEU A 296      39.468  99.257  10.305  1.00 26.50           C
ATOM   4072  CD1 LEU A 296      38.464 100.206  10.898  1.00 22.25           C
ATOM   4073  CD2 LEU A 296      38.816  97.947   9.925  1.00 29.09           C
ATOM   4074  H   LEU A 296      41.448 101.021   7.406  1.00 21.85           H
ATOM   4075  HA  LEU A 296      40.091 101.862   9.442  1.00 27.36           H
ATOM   4076  HB2 LEU A 296      39.433  99.943   8.399  1.00 26.59           H
ATOM   4077  HB3 LEU A 296      40.793  99.223   8.772  1.00 26.59           H
ATOM   4078  HG  LEU A 296      40.148  99.076  10.973  1.00 31.78           H
ATOM   4079 HD11 LEU A 296      38.066  99.795  11.681  1.00 26.69           H
ATOM   4080 HD12 LEU A 296      38.917 101.027  11.149  1.00 26.69           H
ATOM   4081 HD13 LEU A 296      37.779 100.393  10.237  1.00 26.69           H
ATOM   4082 HD21 LEU A 296      38.398  97.563  10.711  1.00 34.90           H
ATOM   4083 HD22 LEU A 296      38.148  98.114   9.242  1.00 34.90           H
ATOM   4084 HD23 LEU A 296      39.496  97.344   9.584  1.00 34.90           H
ATOM   4085  N   ASN A 297      42.875 100.522  10.307  1.00 27.54           N
ATOM   4086  CA  ASN A 297      43.832 100.406  11.407  1.00 27.19           C
ATOM   4087  C   ASN A 297      44.375 101.762  11.807  1.00 22.92           C
ATOM   4088  O   ASN A 297      44.556 102.042  12.996  1.00 27.63           O
ATOM   4089  CB  ASN A 297      44.989  99.490  11.004  1.00 35.20           C
ATOM   4090  CG  ASN A 297      44.561  98.071  10.793  1.00 42.38           C
ATOM   4091  OD1 ASN A 297      43.819  97.509  11.602  1.00 57.13           O
ATOM   4092  ND2 ASN A 297      45.025  97.472   9.699  1.00 54.33           N
ATOM   4093  H   ASN A 297      43.131 100.150   9.575  1.00 33.04           H
ATOM   4094  HA  ASN A 297      43.389 100.017  12.177  1.00 32.62           H
ATOM   4095  HB2 ASN A 297      45.373  99.814  10.174  1.00 42.23           H
ATOM   4096  HB3 ASN A 297      45.658  99.500  11.706  1.00 42.23           H
ATOM   4097 HD21 ASN A 297      44.809  96.656   9.532  1.00 65.18           H
ATOM   4098 HD22 ASN A 297      45.540  97.900   9.160  1.00 65.18           H
ATOM   4099  N   GLN A 298      44.663 102.620  10.833  1.00 25.14           N
ATOM   4100  CA  GLN A 298      45.184 103.928  11.202  1.00 33.39           C
ATOM   4101  C   GLN A 298      44.140 104.733  11.959  1.00 40.03           C
ATOM   4102  O   GLN A 298      44.470 105.434  12.920  1.00 35.53           O
ATOM   4103  CB  GLN A 298      45.668 104.683   9.964  1.00 26.99           C
ATOM   4104  CG  GLN A 298      46.800 103.942   9.264  1.00 38.73           C
ATOM   4105  CD  GLN A 298      47.585 104.796   8.273  1.00 47.53           C
ATOM   4106  OE1 GLN A 298      47.499 106.032   8.280  1.00 45.51           O
ATOM   4107  NE2 GLN A 298      48.370 104.128   7.418  1.00 47.83           N
ATOM   4108  H   GLN A 298      44.570 102.478   9.989  1.00 30.16           H
ATOM   4109  HA  GLN A 298      45.946 103.805  11.790  1.00 40.05           H
ATOM   4110  HB2 GLN A 298      44.933 104.776   9.338  1.00 32.37           H
ATOM   4111  HB3 GLN A 298      45.996 105.556  10.230  1.00 32.37           H
ATOM   4112  HG2 GLN A 298      47.423 103.619   9.934  1.00 46.46           H
ATOM   4113  HG3 GLN A 298      46.426 103.191   8.776  1.00 46.46           H
ATOM   4114 HE21 GLN A 298      48.409 103.269   7.450  1.00 57.39           H
ATOM   4115 HE22 GLN A 298      48.836 104.558   6.837  1.00 57.39           H
ATOM   4116  N   LEU A 299      42.871 104.637  11.553  1.00 31.52           N
ATOM   4117  CA  LEU A 299      41.817 105.350  12.264  1.00 28.35           C
ATOM   4118  C   LEU A 299      41.571 104.735  13.626  1.00 27.91           C
ATOM   4119  O   LEU A 299      41.312 105.448  14.602  1.00 31.45           O
ATOM   4120  CB  LEU A 299      40.530 105.331  11.438  1.00 25.36           C
ATOM   4121  CG  LEU A 299      40.609 106.100  10.128  1.00 27.34           C
ATOM   4122  CD1 LEU A 299      39.277 106.066   9.476  1.00 20.66           C
ATOM   4123  CD2 LEU A 299      41.050 107.510  10.378  1.00 30.29           C
ATOM   4124  H   LEU A 299      42.601 104.174  10.880  1.00 37.82           H
ATOM   4125  HA  LEU A 299      42.084 106.274  12.390  1.00 34.01           H
ATOM   4126  HB2 LEU A 299      40.312 104.411  11.225  1.00 30.42           H
ATOM   4127  HB3 LEU A 299      39.817 105.723  11.966  1.00 30.42           H
ATOM   4128  HG  LEU A 299      41.252 105.675   9.539  1.00 32.79           H
ATOM   4129 HD11 LEU A 299      39.322 106.556   8.640  1.00 24.78           H
ATOM   4130 HD12 LEU A 299      39.032 105.143   9.307  1.00 24.78           H
ATOM   4131 HD13 LEU A 299      38.626 106.479  10.066  1.00 24.78           H
ATOM   4132 HD21 LEU A 299      41.094 107.982   9.532  1.00 36.34           H
ATOM   4133 HD22 LEU A 299      40.410 107.941  10.966  1.00 36.34           H
ATOM   4134 HD23 LEU A 299      41.926 107.497  10.795  1.00 36.34           H
ATOM   4135  N   LEU A 300      41.638 103.407  13.703  1.00 29.60           N
ATOM   4136  CA  LEU A 300      41.500 102.724  14.979  1.00 31.29           C
ATOM   4137  C   LEU A 300      42.609 103.126  15.942  1.00 48.91           C
ATOM   4138  O   LEU A 300      42.393 103.170  17.160  1.00 53.80           O
ATOM   4139  CB  LEU A 300      41.507 101.223  14.731  1.00 29.26           C
ATOM   4140  CG  LEU A 300      40.291 100.358  15.012  1.00 41.29           C
ATOM   4141  CD1 LEU A 300      38.980 101.066  14.812  1.00 41.01           C
ATOM   4142  CD2 LEU A 300      40.351  99.116  14.127  1.00 39.75           C
ATOM   4143  H   LEU A 300      41.763 102.884  13.032  1.00 35.51           H
ATOM   4144  HA  LEU A 300      40.649 102.963  15.379  1.00 37.54           H
ATOM   4145  HB2 LEU A 300      41.719 101.091  13.794  1.00 35.11           H
ATOM   4146  HB3 LEU A 300      42.228 100.852  15.263  1.00 35.11           H
ATOM   4147  HG  LEU A 300      40.327 100.063  15.935  1.00 49.53           H
ATOM   4148 HD11 LEU A 300      38.256 100.451  15.010  1.00 49.20           H
ATOM   4149 HD12 LEU A 300      38.939 101.829  15.410  1.00 49.20           H
ATOM   4150 HD13 LEU A 300      38.920 101.363  13.891  1.00 49.20           H
ATOM   4151 HD21 LEU A 300      39.574  98.563  14.307  1.00 47.69           H
ATOM   4152 HD22 LEU A 300      40.354  99.391  13.197  1.00 47.69           H
ATOM   4153 HD23 LEU A 300      41.162  98.624  14.330  1.00 47.69           H
ATOM   4154  N   ASP A 301      43.788 103.465  15.419  1.00 40.24           N
ATOM   4155  CA  ASP A 301      44.872 103.925  16.287  1.00 47.97           C
ATOM   4156  C   ASP A 301      44.599 105.325  16.811  1.00 46.21           C
ATOM   4157  O   ASP A 301      44.834 105.601  17.990  1.00 57.05           O
ATOM   4158  CB  ASP A 301      46.219 103.887  15.550  1.00 43.69           C
ATOM   4159  CG  ASP A 301      46.752 102.467  15.366  1.00 39.60           C
ATOM   4160  OD1 ASP A 301      46.219 101.545  16.023  1.00 46.71           O
ATOM   4161  OD2 ASP A 301      47.689 102.272  14.550  1.00 51.62           O1-
ATOM   4162  H   ASP A 301      43.984 103.439  14.582  1.00 48.28           H
ATOM   4163  HA  ASP A 301      44.935 103.330  17.051  1.00 57.56           H
ATOM   4164  HB2 ASP A 301      46.109 104.283  14.671  1.00 52.41           H
ATOM   4165  HB3 ASP A 301      46.873 104.389  16.060  1.00 52.41           H
ATOM   4166  N   LEU A 302      44.096 106.224  15.958  1.00 42.19           N
ATOM   4167  CA  LEU A 302      43.738 107.562  16.422  1.00 47.00           C
ATOM   4168  C   LEU A 302      42.563 107.572  17.383  1.00 47.28           C
ATOM   4169  O   LEU A 302      42.325 108.605  18.019  1.00 50.31           O
ATOM   4170  CB  LEU A 302      43.395 108.460  15.241  1.00 50.82           C
ATOM   4171  CG  LEU A 302      44.536 108.601  14.249  1.00 58.76           C
ATOM   4172  CD1 LEU A 302      44.071 109.397  13.034  1.00 50.74           C
ATOM   4173  CD2 LEU A 302      45.735 109.258  14.933  1.00 57.32           C
ATOM   4174  H   LEU A 302      43.955 106.085  15.121  1.00 50.62           H
ATOM   4175  HA  LEU A 302      44.500 107.949  16.879  1.00 56.39           H
ATOM   4176  HB2 LEU A 302      42.635 108.086  14.770  1.00 60.97           H
ATOM   4177  HB3 LEU A 302      43.176 109.346  15.571  1.00 60.97           H
ATOM   4178  HG  LEU A 302      44.806 107.719  13.947  1.00 70.51           H
ATOM   4179 HD11 LEU A 302      44.808 109.479  12.409  1.00 60.87           H
ATOM   4180 HD12 LEU A 302      43.332 108.929  12.614  1.00 60.87           H
ATOM   4181 HD13 LEU A 302      43.783 110.277  13.324  1.00 60.87           H
ATOM   4182 HD21 LEU A 302      46.457 109.343  14.291  1.00 68.77           H
ATOM   4183 HD22 LEU A 302      45.473 110.135  15.254  1.00 68.77           H
ATOM   4184 HD23 LEU A 302      46.017 108.703  15.677  1.00 68.77           H
ATOM   4185  N   GLN A 303      41.824 106.460  17.485  1.00 52.40           N
ATOM   4186  CA  GLN A 303      40.569 106.371  18.230  1.00 53.29           C
ATOM   4187  C   GLN A 303      40.769 106.867  19.660  1.00 67.11           C
ATOM   4188  O   GLN A 303      40.141 107.860  20.054  1.00 57.95           O
ATOM   4189  CB  GLN A 303      40.037 104.928  18.180  1.00 56.05           C
ATOM   4190  CG  GLN A 303      38.878 104.579  19.091  1.00 65.63           C
ATOM   4191  CD  GLN A 303      37.570 104.953  18.476  1.00 58.17           C
ATOM   4192  OE1 GLN A 303      37.534 105.734  17.532  1.00 74.58           O
ATOM   4193  NE2 GLN A 303      36.477 104.406  19.001  1.00 63.38           N
ATOM   4194  H   GLN A 303      42.043 105.716  17.114  1.00 62.87           H
ATOM   4195  HA  GLN A 303      39.911 106.945  17.806  1.00 63.94           H
ATOM   4196  HB2 GLN A 303      39.749 104.746  17.272  1.00 67.24           H
ATOM   4197  HB3 GLN A 303      40.767 104.331  18.407  1.00 67.24           H
ATOM   4198  HG2 GLN A 303      38.876 103.623  19.255  1.00 78.75           H
ATOM   4199  HG3 GLN A 303      38.971 105.063  19.927  1.00 78.75           H
ATOM   4200 HE21 GLN A 303      36.545 103.863  19.664  1.00 76.05           H
ATOM   4201 HE22 GLN A 303      35.704 104.594  18.676  1.00 76.05           H
ATOM   4202  N   PRO A 304      41.656 106.251  20.454  1.00 71.98           N
ATOM   4203  CA  PRO A 304      41.751 106.653  21.869  1.00 57.80           C
ATOM   4204  C   PRO A 304      42.062 108.122  22.088  1.00 58.10           C
ATOM   4205  O   PRO A 304      41.661 108.667  23.123  1.00 65.36           O
ATOM   4206  CB  PRO A 304      42.877 105.762  22.396  1.00 60.52           C
ATOM   4207  CG  PRO A 304      42.802 104.544  21.499  1.00 66.81           C
ATOM   4208  CD  PRO A 304      42.605 105.161  20.156  1.00 59.53           C
ATOM   4209  HA  PRO A 304      40.928 106.431  22.333  1.00 69.35           H
ATOM   4210  HB2 PRO A 304      43.730 106.213  22.301  1.00 72.61           H
ATOM   4211  HB3 PRO A 304      42.708 105.524  23.321  1.00 72.61           H
ATOM   4212  HG2 PRO A 304      43.634 104.046  21.539  1.00 80.16           H
ATOM   4213  HG3 PRO A 304      42.045 103.990  21.747  1.00 80.16           H
ATOM   4214  HD2 PRO A 304      43.441 105.518  19.818  1.00 71.42           H
ATOM   4215  HD3 PRO A 304      42.211 104.523  19.541  1.00 71.42           H
ATOM   4216  N   SER A 305      42.760 108.778  21.163  1.00 53.90           N
ATOM   4217  CA  SER A 305      43.154 110.174  21.346  1.00 49.81           C
ATOM   4218  C   SER A 305      42.331 111.128  20.483  1.00 65.84           C
ATOM   4219  O   SER A 305      41.391 111.760  20.977  1.00 64.43           O
ATOM   4220  CB  SER A 305      44.633 110.360  21.005  1.00 56.29           C
ATOM   4221  OG  SER A 305      44.882 109.960  19.661  1.00 50.52           O
ATOM   4222  H   SER A 305      43.019 108.436  20.418  1.00 64.67           H
ATOM   4223  HA  SER A 305      43.025 110.421  22.275  1.00 59.76           H
ATOM   4224  HB2 SER A 305      44.867 111.296  21.107  1.00 67.53           H
ATOM   4225  HB3 SER A 305      45.168 109.815  21.603  1.00 67.53           H
ATOM   4226  HG  SER A 305      45.695 110.064  19.476  1.00 60.62           H
ATOM   4227  N   HIS A 306      42.685 111.237  19.191  1.00 64.14           N
ATOM   4228  CA  HIS A 306      42.087 112.201  18.268  1.00 60.49           C
ATOM   4229  C   HIS A 306      40.623 111.904  17.944  1.00 57.53           C
ATOM   4230  O   HIS A 306      40.119 112.355  16.906  1.00 48.98           O
ATOM   4231  CB  HIS A 306      42.881 112.240  16.955  1.00 53.42           C
ATOM   4232  CG  HIS A 306      44.174 112.990  17.042  1.00 61.54           C
ATOM   4233  ND1 HIS A 306      44.484 114.044  16.202  1.00 62.19           N
ATOM   4234  CD2 HIS A 306      45.236 112.847  17.872  1.00 70.37           C
ATOM   4235  CE1 HIS A 306      45.681 114.516  16.506  1.00 57.07           C
ATOM   4236  NE2 HIS A 306      46.161 113.804  17.515  1.00 77.63           N
ATOM   4237  H   HIS A 306      43.288 110.747  18.823  1.00 76.95           H
ATOM   4238  HA  HIS A 306      42.129 113.084  18.667  1.00 72.58           H
ATOM   4239  HB2 HIS A 306      42.337 112.668  16.275  1.00 64.09           H
ATOM   4240  HB3 HIS A 306      43.084 111.330  16.687  1.00 64.09           H
ATOM   4241  HD2 HIS A 306      45.327 112.217  18.550  1.00 84.43           H
ATOM   4242  HE1 HIS A 306      46.112 115.223  16.084  1.00 68.48           H
ATOM   4243  HE2 HIS A 306      46.925 113.924  17.890  1.00 93.15           H
ATOM   4244  N   SER A 307      39.931 111.157  18.812  1.00 51.13           N
ATOM   4245  CA  SER A 307      38.539 110.790  18.586  1.00 41.13           C
ATOM   4246  C   SER A 307      37.615 111.978  18.316  1.00 57.41           C
ATOM   4247  O   SER A 307      37.985 113.153  18.490  1.00 47.82           O
ATOM   4248  CB  SER A 307      37.989 110.032  19.783  1.00 43.20           C
ATOM   4249  OG  SER A 307      36.698 109.515  19.495  1.00 50.35           O
ATOM   4250  H   SER A 307      40.254 110.850  19.547  1.00 61.34           H
ATOM   4251  HA  SER A 307      38.494 110.201  17.817  1.00 49.34           H
ATOM   4252  HB2 SER A 307      38.585 109.296  19.993  1.00 51.83           H
ATOM   4253  HB3 SER A 307      37.927 110.636  20.539  1.00 51.83           H
ATOM   4254  HG  SER A 307      36.401 109.098  20.161  1.00 60.40           H
ATOM   4255  N   SER A 308      36.375 111.655  17.935  1.00 47.01           N
ATOM   4256  CA  SER A 308      35.361 112.615  17.540  1.00 30.25           C
ATOM   4257  C   SER A 308      34.179 111.859  16.953  1.00 33.12           C
ATOM   4258  O   SER A 308      34.314 110.694  16.555  1.00 29.03           O
ATOM   4259  CB  SER A 308      35.891 113.595  16.500  1.00 36.14           C
ATOM   4260  OG  SER A 308      36.124 112.927  15.274  1.00 37.01           O
ATOM   4261  H   SER A 308      36.094 110.843  17.899  1.00 56.40           H
ATOM   4262  HA  SER A 308      35.060 113.114  18.315  1.00 36.28           H
ATOM   4263  HB2 SER A 308      35.236 114.296  16.361  1.00 43.36           H
ATOM   4264  HB3 SER A 308      36.725 113.975  16.818  1.00 43.36           H
ATOM   4265  HG  SER A 308      36.416 113.469  14.703  1.00 44.41           H
ATOM   4266  N   PRO A 309      33.013 112.483  16.855  1.00 28.80           N
ATOM   4267  CA  PRO A 309      31.935 111.826  16.116  1.00 28.56           C
ATOM   4268  C   PRO A 309      32.292 111.549  14.665  1.00 21.73           C
ATOM   4269  O   PRO A 309      31.821 110.548  14.116  1.00 18.98           O
ATOM   4270  CB  PRO A 309      30.774 112.816  16.250  1.00 28.29           C
ATOM   4271  CG  PRO A 309      31.431 114.135  16.472  1.00 36.04           C
ATOM   4272  CD  PRO A 309      32.612 113.824  17.329  1.00 28.96           C
ATOM   4273  HA  PRO A 309      31.694 110.992  16.549  1.00 34.26           H
ATOM   4274  HB2 PRO A 309      30.253 112.824  15.432  1.00 33.93           H
ATOM   4275  HB3 PRO A 309      30.221 112.574  17.010  1.00 33.93           H
ATOM   4276  HG2 PRO A 309      31.712 114.510  15.622  1.00 43.24           H
ATOM   4277  HG3 PRO A 309      30.821 114.734  16.930  1.00 43.24           H
ATOM   4278  HD2 PRO A 309      33.322 114.466  17.176  1.00 34.74           H
ATOM   4279  HD3 PRO A 309      32.354 113.791  18.264  1.00 34.74           H
ATOM   4280  N   TYR A 310      33.134 112.382  14.034  1.00 22.26           N
ATOM   4281  CA  TYR A 310      33.506 112.150  12.633  1.00 23.80           C
ATOM   4282  C   TYR A 310      34.302 110.862  12.475  1.00 18.26           C
ATOM   4283  O   TYR A 310      34.109 110.118  11.507  1.00 16.10           O
ATOM   4284  CB  TYR A 310      34.331 113.330  12.101  1.00 25.26           C
ATOM   4285  CG  TYR A 310      33.727 114.639  12.518  1.00 27.60           C
ATOM   4286  CD1 TYR A 310      34.304 115.395  13.521  1.00 30.00           C
ATOM   4287  CD2 TYR A 310      32.540 115.070  11.971  1.00 33.76           C
ATOM   4288  CE1 TYR A 310      33.736 116.543  13.941  1.00 32.62           C
ATOM   4289  CE2 TYR A 310      31.960 116.233  12.386  1.00 35.81           C
ATOM   4290  CZ  TYR A 310      32.556 116.960  13.377  1.00 38.45           C
ATOM   4291  OH  TYR A 310      31.983 118.119  13.830  1.00 40.90           O
ATOM   4292  H   TYR A 310      33.497 113.076  14.389  1.00 26.70           H
ATOM   4293  HA  TYR A 310      32.700 112.077  12.097  1.00 28.55           H
ATOM   4294  HB2 TYR A 310      35.231 113.281  12.459  1.00 30.30           H
ATOM   4295  HB3 TYR A 310      34.351 113.298  11.131  1.00 30.30           H
ATOM   4296  HD1 TYR A 310      35.096 115.106  13.913  1.00 35.98           H
ATOM   4297  HD2 TYR A 310      32.131 114.564  11.306  1.00 40.50           H
ATOM   4298  HE1 TYR A 310      34.136 117.043  14.615  1.00 39.14           H
ATOM   4299  HE2 TYR A 310      31.159 116.518  12.010  1.00 42.96           H
ATOM   4300  HH  TYR A 310      32.456 118.455  14.437  1.00 49.07           H
ATOM   4301  N   LEU A 311      35.233 110.607  13.394  1.00 17.64           N
ATOM   4302  CA  LEU A 311      36.027 109.383  13.331  1.00 24.66           C
ATOM   4303  C   LEU A 311      35.160 108.153  13.556  1.00 20.62           C
ATOM   4304  O   LEU A 311      35.289 107.158  12.830  1.00 18.32           O
ATOM   4305  CB  LEU A 311      37.145 109.447  14.362  1.00 23.59           C
ATOM   4306  CG  LEU A 311      38.001 108.195  14.585  1.00 27.46           C
ATOM   4307  CD1 LEU A 311      38.491 107.694  13.308  1.00 43.73           C
ATOM   4308  CD2 LEU A 311      39.209 108.520  15.433  1.00 49.28           C
ATOM   4309  H   LEU A 311      35.423 111.122  14.056  1.00 21.16           H
ATOM   4310  HA  LEU A 311      36.431 109.311  12.452  1.00 29.58           H
ATOM   4311  HB2 LEU A 311      37.751 110.158  14.099  1.00 28.30           H
ATOM   4312  HB3 LEU A 311      36.748 109.671  15.218  1.00 28.30           H
ATOM   4313  HG  LEU A 311      37.480 107.503  15.022  1.00 32.95           H
ATOM   4314 HD11 LEU A 311      39.030 106.903  13.465  1.00 52.47           H
ATOM   4315 HD12 LEU A 311      37.733 107.472  12.745  1.00 52.47           H
ATOM   4316 HD13 LEU A 311      39.028 108.382  12.885  1.00 52.47           H
ATOM   4317 HD21 LEU A 311      39.732 107.713  15.559  1.00 59.13           H
ATOM   4318 HD22 LEU A 311      39.740 109.193  14.979  1.00 59.13           H
ATOM   4319 HD23 LEU A 311      38.909 108.858  16.291  1.00 59.13           H
ATOM   4320  N   ILE A 312      34.268 108.212  14.555  1.00 17.53           N
ATOM   4321  CA  ILE A 312      33.397 107.074  14.878  1.00 20.22           C
ATOM   4322  C   ILE A 312      32.442 106.808  13.723  1.00 15.47           C
ATOM   4323  O   ILE A 312      32.235 105.652  13.325  1.00 14.80           O
ATOM   4324  CB  ILE A 312      32.626 107.334  16.199  1.00 16.52           C
ATOM   4325  CG1 ILE A 312      33.581 107.622  17.363  1.00 27.01           C
ATOM   4326  CG2 ILE A 312      31.628 106.161  16.526  1.00 21.69           C
ATOM   4327  CD1 ILE A 312      34.455 106.479  17.705  1.00 40.34           C
ATOM   4328  H   ILE A 312      34.149 108.898  15.059  1.00 21.02           H
ATOM   4329  HA  ILE A 312      33.944 106.283  15.002  1.00 24.26           H
ATOM   4330  HB  ILE A 312      32.092 108.133  16.066  1.00 19.81           H
ATOM   4331 HG12 ILE A 312      34.150 108.370  17.124  1.00 32.40           H
ATOM   4332 HG13 ILE A 312      33.058 107.843  18.150  1.00 32.40           H
ATOM   4333 HG21 ILE A 312      31.168 106.360  17.356  1.00 26.01           H
ATOM   4334 HG22 ILE A 312      30.987 106.081  15.803  1.00 26.01           H
ATOM   4335 HG23 ILE A 312      32.131 105.336  16.616  1.00 26.01           H
ATOM   4336 HD11 ILE A 312      35.028 106.731  18.446  1.00 48.40           H
ATOM   4337 HD12 ILE A 312      33.901 105.723  17.958  1.00 48.40           H
ATOM   4338 HD13 ILE A 312      34.993 106.251  16.932  1.00 48.40           H
ATOM   4339  N   ALA A 313      31.840 107.878  13.173  1.00 15.52           N
ATOM   4340  CA  ALA A 313      30.996 107.753  11.978  1.00 13.05           C
ATOM   4341  C   ALA A 313      31.771 107.130  10.820  1.00 15.77           C
ATOM   4342  O   ALA A 313      31.233 106.318  10.069  1.00 13.36           O
ATOM   4343  CB  ALA A 313      30.440 109.142  11.584  1.00 18.90           C
ATOM   4344  H   ALA A 313      31.907 108.681  13.474  1.00 18.61           H
ATOM   4345  HA  ALA A 313      30.244 107.175  12.181  1.00 15.65           H
ATOM   4346  HB1 ALA A 313      29.884 109.048  10.795  1.00 22.67           H
ATOM   4347  HB2 ALA A 313      29.913 109.491  12.320  1.00 22.67           H
ATOM   4348  HB3 ALA A 313      31.182 109.738  11.397  1.00 22.67           H
ATOM   4349  N   PHE A 314      33.026 107.545  10.623  1.00 18.17           N
ATOM   4350  CA  PHE A 314      33.810 106.990   9.533  1.00 15.95           C
ATOM   4351  C   PHE A 314      34.023 105.489   9.732  1.00 15.78           C
ATOM   4352  O   PHE A 314      33.916 104.709   8.782  1.00 15.86           O
ATOM   4353  CB  PHE A 314      35.153 107.742   9.414  1.00 17.51           C
ATOM   4354  CG  PHE A 314      35.759 107.683   8.024  1.00 16.65           C
ATOM   4355  CD1 PHE A 314      35.728 108.777   7.184  1.00 16.40           C
ATOM   4356  CD2 PHE A 314      36.344 106.515   7.559  1.00 24.65           C
ATOM   4357  CE1 PHE A 314      36.282 108.718   5.912  1.00 23.29           C
ATOM   4358  CE2 PHE A 314      36.885 106.446   6.267  1.00 21.62           C
ATOM   4359  CZ  PHE A 314      36.859 107.547   5.454  1.00 21.65           C
ATOM   4360  H   PHE A 314      33.434 108.133  11.100  1.00 21.80           H
ATOM   4361  HA  PHE A 314      33.325 107.115   8.702  1.00 19.13           H
ATOM   4362  HB2 PHE A 314      35.010 108.675   9.637  1.00 21.00           H
ATOM   4363  HB3 PHE A 314      35.788 107.349  10.032  1.00 21.00           H
ATOM   4364  HD1 PHE A 314      35.343 109.571   7.480  1.00 19.66           H
ATOM   4365  HD2 PHE A 314      36.364 105.763   8.106  1.00 29.57           H
ATOM   4366  HE1 PHE A 314      36.254 109.467   5.361  1.00 27.94           H
ATOM   4367  HE2 PHE A 314      37.280 105.658   5.971  1.00 25.93           H
ATOM   4368  HZ  PHE A 314      37.226 107.508   4.600  1.00 25.96           H
ATOM   4369  N   LEU A 315      34.295 105.061  10.970  1.00 15.53           N
ATOM   4370  CA  LEU A 315      34.400 103.631  11.252  1.00 17.01           C
ATOM   4371  C   LEU A 315      33.122 102.893  10.875  1.00 14.37           C
ATOM   4372  O   LEU A 315      33.180 101.808  10.298  1.00 16.04           O
ATOM   4373  CB  LEU A 315      34.719 103.395  12.738  1.00 15.41           C
ATOM   4374  CG  LEU A 315      36.111 103.859  13.200  1.00 19.88           C
ATOM   4375  CD1 LEU A 315      36.226 103.784  14.698  1.00 20.76           C
ATOM   4376  CD2 LEU A 315      37.152 102.998  12.569  1.00 22.29           C
ATOM   4377  H   LEU A 315      34.420 105.570  11.652  1.00 18.62           H
ATOM   4378  HA  LEU A 315      35.126 103.259  10.727  1.00 20.40           H
ATOM   4379  HB2 LEU A 315      34.063 103.869  13.271  1.00 18.48           H
ATOM   4380  HB3 LEU A 315      34.656 102.444  12.917  1.00 18.48           H
ATOM   4381  HG  LEU A 315      36.258 104.777  12.923  1.00 23.84           H
ATOM   4382 HD11 LEU A 315      37.111 104.081  14.962  1.00 24.90           H
ATOM   4383 HD12 LEU A 315      35.552 104.357  15.096  1.00 24.90           H
ATOM   4384 HD13 LEU A 315      36.088 102.866  14.980  1.00 24.90           H
ATOM   4385 HD21 LEU A 315      38.027 103.294  12.864  1.00 26.74           H
ATOM   4386 HD22 LEU A 315      37.005 102.078  12.838  1.00 26.74           H
ATOM   4387 HD23 LEU A 315      37.083 103.076  11.605  1.00 26.74           H
ATOM   4388  N   VAL A 316      31.954 103.437  11.226  1.00 14.65           N
ATOM   4389  CA  VAL A 316      30.713 102.760  10.851  1.00 15.49           C
ATOM   4390  C   VAL A 316      30.645 102.617   9.333  1.00 17.14           C
ATOM   4391  O   VAL A 316      30.286 101.554   8.813  1.00 14.78           O
ATOM   4392  CB  VAL A 316      29.486 103.510  11.405  1.00 16.33           C
ATOM   4393  CG1 VAL A 316      28.198 102.886  10.896  1.00 13.56           C
ATOM   4394  CG2 VAL A 316      29.508 103.545  12.949  1.00 18.84           C
ATOM   4395  H   VAL A 316      31.855 104.170  11.666  1.00 17.56           H
ATOM   4396  HA  VAL A 316      30.714 101.869  11.233  1.00 18.58           H
ATOM   4397  HB  VAL A 316      29.513 104.427  11.090  1.00 19.59           H
ATOM   4398 HG11 VAL A 316      27.445 103.376  11.259  1.00 16.27           H
ATOM   4399 HG12 VAL A 316      28.187 102.932   9.927  1.00 16.27           H
ATOM   4400 HG13 VAL A 316      28.162 101.960  11.184  1.00 16.27           H
ATOM   4401 HG21 VAL A 316      28.725 104.023  13.265  1.00 22.60           H
ATOM   4402 HG22 VAL A 316      29.500 102.635  13.285  1.00 22.60           H
ATOM   4403 HG23 VAL A 316      30.314 103.999  13.242  1.00 22.60           H
ATOM   4404  N   ASP A 317      30.965 103.700   8.602  1.00 16.42           N
ATOM   4405  CA  ASP A 317      30.939 103.651   7.144  1.00 14.05           C
ATOM   4406  C   ASP A 317      31.883 102.581   6.605  1.00 22.39           C
ATOM   4407  O   ASP A 317      31.555 101.893   5.630  1.00 17.30           O
ATOM   4408  CB  ASP A 317      31.323 104.997   6.538  1.00 17.19           C
ATOM   4409  CG  ASP A 317      30.474 106.173   7.030  1.00 34.98           C
ATOM   4410  OD1 ASP A 317      29.266 105.996   7.282  1.00 28.69           O
ATOM   4411  OD2 ASP A 317      31.038 107.302   7.131  1.00 30.57           O1-
ATOM   4412  H   ASP A 317      31.197 104.461   8.929  1.00 19.69           H
ATOM   4413  HA  ASP A 317      30.040 103.435   6.851  1.00 16.85           H
ATOM   4414  HB2 ASP A 317      32.248 105.187   6.762  1.00 20.61           H
ATOM   4415  HB3 ASP A 317      31.224 104.944   5.574  1.00 20.61           H
ATOM   4416  N   ILE A 318      33.069 102.433   7.206  1.00 17.35           N
ATOM   4417  CA  ILE A 318      33.972 101.354   6.781  1.00 19.65           C
ATOM   4418  C   ILE A 318      33.326 100.004   7.046  1.00 20.30           C
ATOM   4419  O   ILE A 318      33.258  99.141   6.164  1.00 19.10           O
ATOM   4420  CB  ILE A 318      35.340 101.459   7.483  1.00 15.26           C
ATOM   4421  CG1 ILE A 318      36.120 102.669   6.995  1.00 19.22           C
ATOM   4422  CG2 ILE A 318      36.220 100.171   7.240  1.00 19.37           C
ATOM   4423  CD1 ILE A 318      37.366 103.016   7.881  1.00 15.47           C
ATOM   4424  H   ILE A 318      33.368 102.927   7.843  1.00 20.81           H
ATOM   4425  HA  ILE A 318      34.122 101.429   5.826  1.00 23.57           H
ATOM   4426  HB  ILE A 318      35.190 101.554   8.437  1.00 18.31           H
ATOM   4427 HG12 ILE A 318      36.436 102.494   6.094  1.00 23.05           H
ATOM   4428 HG13 ILE A 318      35.533 103.440   6.993  1.00 23.05           H
ATOM   4429 HG21 ILE A 318      37.069 100.278   7.696  1.00 23.23           H
ATOM   4430 HG22 ILE A 318      35.750  99.398   7.590  1.00 23.23           H
ATOM   4431 HG23 ILE A 318      36.367 100.065   6.287  1.00 23.23           H
ATOM   4432 HD11 ILE A 318      37.811 103.794   7.509  1.00 18.55           H
ATOM   4433 HD12 ILE A 318      37.068 103.206   8.784  1.00 18.55           H
ATOM   4434 HD13 ILE A 318      37.972 102.259   7.885  1.00 18.55           H
ATOM   4435  N   TYR A 319      32.790  99.816   8.251  1.00 21.80           N
ATOM   4436  CA  TYR A 319      32.174  98.531   8.567  1.00 18.91           C
ATOM   4437  C   TYR A 319      31.000  98.228   7.649  1.00 18.91           C
ATOM   4438  O   TYR A 319      30.804  97.074   7.249  1.00 18.76           O
ATOM   4439  CB  TYR A 319      31.729  98.500  10.020  1.00 16.94           C
ATOM   4440  CG  TYR A 319      32.859  98.501  11.027  1.00 20.49           C
ATOM   4441  CD1 TYR A 319      32.710  99.149  12.238  1.00 21.41           C
ATOM   4442  CD2 TYR A 319      34.079  97.884  10.758  1.00 19.80           C
ATOM   4443  CE1 TYR A 319      33.719  99.183  13.169  1.00 20.70           C
ATOM   4444  CE2 TYR A 319      35.112  97.905  11.710  1.00 22.02           C
ATOM   4445  CZ  TYR A 319      34.916  98.544  12.907  1.00 24.60           C
ATOM   4446  OH  TYR A 319      35.899  98.592  13.856  1.00 26.59           O
ATOM   4447  H   TYR A 319      32.770 100.397   8.884  1.00 26.15           H
ATOM   4448  HA  TYR A 319      32.834  97.831   8.444  1.00 22.68           H
ATOM   4449  HB2 TYR A 319      31.182  99.282  10.193  1.00 20.31           H
ATOM   4450  HB3 TYR A 319      31.206  97.696  10.167  1.00 20.31           H
ATOM   4451  HD1 TYR A 319      31.904  99.572  12.428  1.00 25.68           H
ATOM   4452  HD2 TYR A 319      34.204  97.441   9.950  1.00 23.75           H
ATOM   4453  HE1 TYR A 319      33.589  99.615  13.982  1.00 24.83           H
ATOM   4454  HE2 TYR A 319      35.921  97.482  11.532  1.00 26.41           H
ATOM   4455  HH  TYR A 319      36.576  98.172  13.590  1.00 31.90           H
ATOM   4456  N   GLU A 320      30.188  99.238   7.320  1.00 16.39           N
ATOM   4457  CA  GLU A 320      29.079  98.994   6.393  1.00 20.06           C
ATOM   4458  C   GLU A 320      29.584  98.433   5.070  1.00 19.93           C
ATOM   4459  O   GLU A 320      29.017  97.476   4.519  1.00 19.47           O
ATOM   4460  CB  GLU A 320      28.296 100.272   6.072  1.00 17.54           C
ATOM   4461  CG  GLU A 320      27.651 101.039   7.184  1.00 32.09           C
ATOM   4462  CD  GLU A 320      27.176 102.443   6.740  1.00 38.19           C
ATOM   4463  OE1 GLU A 320      27.536 102.881   5.621  1.00 39.98           O
ATOM   4464  OE2 GLU A 320      26.450 103.111   7.510  1.00 42.72           O1-
ATOM   4465  H   GLU A 320      30.253 100.046   7.607  1.00 19.66           H
ATOM   4466  HA  GLU A 320      28.468  98.351   6.785  1.00 24.07           H
ATOM   4467  HB2 GLU A 320      28.905 100.885   5.630  1.00 21.03           H
ATOM   4468  HB3 GLU A 320      27.589 100.034   5.453  1.00 21.03           H
ATOM   4469  HG2 GLU A 320      26.877 100.547   7.500  1.00 38.49           H
ATOM   4470  HG3 GLU A 320      28.291 101.152   7.904  1.00 38.49           H
ATOM   4471  N   ASP A 321      30.600  99.077   4.499  1.00 20.40           N
ATOM   4472  CA  ASP A 321      31.109  98.628   3.205  1.00 19.93           C
ATOM   4473  C   ASP A 321      31.729  97.238   3.318  1.00 19.64           C
ATOM   4474  O   ASP A 321      31.583  96.406   2.411  1.00 17.16           O
ATOM   4475  CB  ASP A 321      32.128  99.634   2.646  1.00 21.70           C
ATOM   4476  CG  ASP A 321      32.406  99.396   1.172  1.00 26.31           C
ATOM   4477  OD1 ASP A 321      31.427  99.470   0.415  1.00 22.73           O
ATOM   4478  OD2 ASP A 321      33.557  99.110   0.772  1.00 21.54           O1-
ATOM   4479  H   ASP A 321      31.004  99.760   4.831  1.00 24.47           H
ATOM   4480  HA  ASP A 321      30.370  98.574   2.580  1.00 23.91           H
ATOM   4481  HB2 ASP A 321      31.777 100.533   2.747  1.00 26.03           H
ATOM   4482  HB3 ASP A 321      32.963  99.544   3.130  1.00 26.03           H
ATOM   4483  N   MET A 322      32.416  96.965   4.430  1.00 16.60           N
ATOM   4484  CA  MET A 322      32.967  95.632   4.665  1.00 22.63           C
ATOM   4485  C   MET A 322      31.878  94.572   4.643  1.00 20.27           C
ATOM   4486  O   MET A 322      32.036  93.517   4.019  1.00 19.18           O
ATOM   4487  CB  MET A 322      33.706  95.589   6.003  1.00 22.40           C
ATOM   4488  CG  MET A 322      34.995  96.460   6.055  1.00 24.69           C
ATOM   4489  SD  MET A 322      35.864  96.330   7.652  1.00 24.84           S
ATOM   4490  CE  MET A 322      36.389  94.614   7.627  1.00 28.25           C
ATOM   4491  H   MET A 322      32.575  97.531   5.058  1.00 19.91           H
ATOM   4492  HA  MET A 322      33.610  95.433   3.966  1.00 27.15           H
ATOM   4493  HB2 MET A 322      33.108  95.907   6.698  1.00 26.87           H
ATOM   4494  HB3 MET A 322      33.963  94.672   6.187  1.00 26.87           H
ATOM   4495  HG2 MET A 322      35.603  96.167   5.358  1.00 29.62           H
ATOM   4496  HG3 MET A 322      34.755  97.389   5.918  1.00 29.62           H
ATOM   4497  HE1 MET A 322      36.874  94.420   8.444  1.00 33.89           H
ATOM   4498  HE2 MET A 322      35.606  94.046   7.563  1.00 33.89           H
ATOM   4499  HE3 MET A 322      36.965  94.472   6.859  1.00 33.89           H
ATOM   4500  N   LEU A 323      30.780  94.813   5.357  1.00 19.66           N
ATOM   4501  CA  LEU A 323      29.703  93.831   5.405  1.00 19.64           C
ATOM   4502  C   LEU A 323      29.066  93.639   4.042  1.00 20.14           C
ATOM   4503  O   LEU A 323      28.551  92.564   3.740  1.00 24.03           O
ATOM   4504  CB  LEU A 323      28.645  94.269   6.419  1.00 19.11           C
ATOM   4505  CG  LEU A 323      29.144  94.327   7.864  1.00 21.36           C
ATOM   4506  CD1 LEU A 323      28.205  95.105   8.718  1.00 22.65           C
ATOM   4507  CD2 LEU A 323      29.285  92.928   8.393  1.00 19.64           C
ATOM   4508  H   LEU A 323      30.636  95.526   5.816  1.00 23.58           H
ATOM   4509  HA  LEU A 323      30.063  92.978   5.693  1.00 23.56           H
ATOM   4510  HB2 LEU A 323      28.332  95.155   6.179  1.00 22.92           H
ATOM   4511  HB3 LEU A 323      27.905  93.641   6.387  1.00 22.92           H
ATOM   4512  HG  LEU A 323      30.014  94.756   7.891  1.00 25.62           H
ATOM   4513 HD11 LEU A 323      28.546  95.125   9.625  1.00 27.16           H
ATOM   4514 HD12 LEU A 323      28.137  96.008   8.369  1.00 27.16           H
ATOM   4515 HD13 LEU A 323      27.335  94.677   8.700  1.00 27.16           H
ATOM   4516 HD21 LEU A 323      29.602  92.967   9.309  1.00 23.56           H
ATOM   4517 HD22 LEU A 323      28.420  92.490   8.360  1.00 23.56           H
ATOM   4518 HD23 LEU A 323      29.922  92.445   7.842  1.00 23.56           H
ATOM   4519  N   GLU A 324      29.056  94.680   3.228  1.00 20.92           N
ATOM   4520  CA  GLU A 324      28.489  94.618   1.899  1.00 24.36           C
ATOM   4521  C   GLU A 324      29.378  93.861   0.924  1.00 31.33           C
ATOM   4522  O   GLU A 324      28.904  93.499  -0.151  1.00 30.84           O
ATOM   4523  CB  GLU A 324      28.241  96.055   1.427  1.00 28.93           C
ATOM   4524  CG  GLU A 324      27.245  96.206   0.337  1.00 46.47           C
ATOM   4525  CD  GLU A 324      25.844  95.913   0.824  1.00 51.02           C
ATOM   4526  OE1 GLU A 324      25.330  96.700   1.651  1.00 55.33           O
ATOM   4527  OE2 GLU A 324      25.279  94.883   0.401  1.00 56.50           O1-
ATOM   4528  H   GLU A 324      29.380  95.451   3.430  1.00 25.09           H
ATOM   4529  HA  GLU A 324      27.634  94.162   1.941  1.00 29.22           H
ATOM   4530  HB2 GLU A 324      27.925  96.575   2.183  1.00 34.71           H
ATOM   4531  HB3 GLU A 324      29.080  96.423   1.109  1.00 34.71           H
ATOM   4532  HG2 GLU A 324      27.268  97.118   0.006  1.00 55.76           H
ATOM   4533  HG3 GLU A 324      27.456  95.584  -0.378  1.00 55.76           H
ATOM   4534  N   ASN A 325      30.621  93.567   1.302  1.00 24.96           N
ATOM   4535  CA  ASN A 325      31.617  92.927   0.452  1.00 35.12           C
ATOM   4536  C   ASN A 325      32.129  91.640   1.063  1.00 39.52           C
ATOM   4537  O   ASN A 325      33.311  91.307   0.946  1.00 39.50           O
ATOM   4538  CB  ASN A 325      32.800  93.849   0.206  1.00 26.48           C
ATOM   4539  CG  ASN A 325      32.519  94.838  -0.846  1.00 34.93           C
ATOM   4540  OD1 ASN A 325      32.495  94.503  -2.031  1.00 38.14           O
ATOM   4541  ND2 ASN A 325      32.272  96.076  -0.437  1.00 32.02           N
ATOM   4542  H   ASN A 325      30.921  93.740   2.089  1.00 29.94           H
ATOM   4543  HA  ASN A 325      31.216  92.715  -0.405  1.00 42.14           H
ATOM   4544  HB2 ASN A 325      33.006  94.328   1.024  1.00 31.77           H
ATOM   4545  HB3 ASN A 325      33.564  93.320  -0.073  1.00 31.77           H
ATOM   4546 HD21 ASN A 325      32.101  96.693  -1.012  1.00 38.41           H
ATOM   4547 HD22 ASN A 325      32.282  96.262   0.403  1.00 38.41           H
ATOM   4548  N   GLN A 326      31.257  90.923   1.759  1.00 38.03           N
ATOM   4549  CA  GLN A 326      31.562  89.564   2.177  1.00 50.13           C
ATOM   4550  C   GLN A 326      32.855  89.521   2.984  1.00 43.79           C
ATOM   4551  O   GLN A 326      33.712  88.668   2.777  1.00 38.87           O
ATOM   4552  CB  GLN A 326      31.646  88.636   0.955  1.00 49.56           C
ATOM   4553  CG  GLN A 326      30.309  88.476   0.181  1.00 56.16           C
ATOM   4554  CD  GLN A 326      29.192  87.876   1.037  1.00 56.12           C
ATOM   4555  OE1 GLN A 326      28.670  88.538   1.940  1.00 65.50           O
ATOM   4556  NE2 GLN A 326      28.819  86.618   0.752  1.00 58.79           N
ATOM   4557  H   GLN A 326      30.480  91.201   2.003  1.00 45.63           H
ATOM   4558  HA  GLN A 326      30.845  89.243   2.746  1.00 60.15           H
ATOM   4559  HB2 GLN A 326      32.303  88.993   0.338  1.00 59.47           H
ATOM   4560  HB3 GLN A 326      31.922  87.755   1.253  1.00 59.47           H
ATOM   4561  HG2 GLN A 326      30.016  89.348  -0.125  1.00 67.38           H
ATOM   4562  HG3 GLN A 326      30.452  87.889  -0.578  1.00 67.38           H
ATOM   4563 HE21 GLN A 326      29.205  86.190   0.114  1.00 70.53           H
ATOM   4564 HE22 GLN A 326      28.195  86.241   1.208  1.00 70.53           H
ATOM   4565  N   CYS A 327      33.011  90.465   3.904  1.00 44.36           N
ATOM   4566  CA  CYS A 327      34.217  90.473   4.708  1.00 33.66           C
ATOM   4567  C   CYS A 327      34.299  89.202   5.553  1.00 43.08           C
ATOM   4568  O   CYS A 327      33.311  88.490   5.772  1.00 36.74           O
ATOM   4569  CB  CYS A 327      34.263  91.703   5.613  1.00 40.04           C
ATOM   4570  SG  CYS A 327      33.004  91.746   6.919  1.00 33.94           S
ATOM   4571  H   CYS A 327      32.449  91.094   4.077  1.00 53.22           H
ATOM   4572  HA  CYS A 327      34.990  90.499   4.123  1.00 40.38           H
ATOM   4573  HB2 CYS A 327      35.132  91.736   6.044  1.00 48.04           H
ATOM   4574  HB3 CYS A 327      34.142  92.494   5.065  1.00 48.04           H
ATOM   4575  HG  CYS A 327      33.140  92.752   7.560  1.00 40.72           H
ATOM   4576  N   ASP A 328      35.499  88.936   6.048  1.00 40.70           N
ATOM   4577  CA  ASP A 328      35.685  87.902   7.042  1.00 41.75           C
ATOM   4578  C   ASP A 328      35.238  88.406   8.413  1.00 45.78           C
ATOM   4579  O   ASP A 328      35.265  89.606   8.706  1.00 37.31           O
ATOM   4580  CB  ASP A 328      37.150  87.482   7.090  1.00 55.33           C
ATOM   4581  CG  ASP A 328      37.318  86.011   7.368  1.00 65.16           C
ATOM   4582  OD1 ASP A 328      36.575  85.468   8.229  1.00 68.79           O
ATOM   4583  OD2 ASP A 328      38.187  85.397   6.709  1.00 71.81           O1-
ATOM   4584  H   ASP A 328      36.222  89.342   5.821  1.00 48.83           H
ATOM   4585  HA  ASP A 328      35.149  87.127   6.809  1.00 50.09           H
ATOM   4586  HB2 ASP A 328      37.563  87.676   6.234  1.00 66.39           H
ATOM   4587  HB3 ASP A 328      37.598  87.975   7.795  1.00 66.39           H
ATOM   4588  N   ASN A 329      34.830  87.469   9.265  1.00 37.86           N
ATOM   4589  CA  ASN A 329      34.409  87.807  10.628  1.00 45.47           C
ATOM   4590  C   ASN A 329      33.209  88.753  10.607  1.00 30.94           C
ATOM   4591  O   ASN A 329      33.174  89.766  11.315  1.00 26.31           O
ATOM   4592  CB  ASN A 329      35.558  88.425  11.421  1.00 37.74           C
ATOM   4593  CG  ASN A 329      36.763  87.489  11.538  1.00 57.60           C
ATOM   4594  OD1 ASN A 329      36.625  86.318  11.924  1.00 54.76           O
ATOM   4595  ND2 ASN A 329      37.949  88.000  11.193  1.00 43.62           N
ATOM   4596  H   ASN A 329      34.785  86.630   9.081  1.00 45.42           H
ATOM   4597  HA  ASN A 329      34.139  86.994  11.083  1.00 54.55           H
ATOM   4598  HB2 ASN A 329      35.850  89.236  10.976  1.00 45.27           H
ATOM   4599  HB3 ASN A 329      35.250  88.631  12.318  1.00 45.27           H
ATOM   4600 HD21 ASN A 329      38.657  87.514  11.241  1.00 52.33           H
ATOM   4601 HD22 ASN A 329      38.005  88.815  10.924  1.00 52.33           H
ATOM   4602  N   LYS A 330      32.220  88.390   9.790  1.00 24.74           N
ATOM   4603  CA  LYS A 330      31.042  89.228   9.572  1.00 30.65           C
ATOM   4604  C   LYS A 330      30.298  89.516  10.875  1.00 27.07           C
ATOM   4605  O   LYS A 330      29.878  90.652  11.116  1.00 26.62           O
ATOM   4606  CB  LYS A 330      30.123  88.534   8.574  1.00 31.35           C
ATOM   4607  CG  LYS A 330      28.985  89.364   8.057  1.00 44.18           C
ATOM   4608  CD  LYS A 330      28.166  88.605   6.980  1.00 59.09           C
ATOM   4609  CE  LYS A 330      27.668  89.548   5.854  1.00 59.06           C
ATOM   4610  NZ  LYS A 330      28.835  90.136   5.080  1.00 45.44           N1+
ATOM   4611  H   LYS A 330      32.208  87.654   9.345  1.00 29.67           H
ATOM   4612  HA  LYS A 330      31.321  90.075   9.189  1.00 36.77           H
ATOM   4613  HB2 LYS A 330      30.653  88.259   7.809  1.00 37.60           H
ATOM   4614  HB3 LYS A 330      29.742  87.752   9.001  1.00 37.60           H
ATOM   4615  HG2 LYS A 330      28.391  89.584   8.791  1.00 53.01           H
ATOM   4616  HG3 LYS A 330      29.337  90.174   7.655  1.00 53.01           H
ATOM   4617  HD2 LYS A 330      28.725  87.922   6.578  1.00 70.90           H
ATOM   4618  HD3 LYS A 330      27.391  88.199   7.399  1.00 70.90           H
ATOM   4619  HE2 LYS A 330      27.113  89.047   5.237  1.00 70.86           H
ATOM   4620  HE3 LYS A 330      27.163  90.278   6.246  1.00 70.86           H
ATOM   4621  HZ1 LYS A 330      28.534  90.674   4.438  1.00 54.51           H
ATOM   4622  HZ2 LYS A 330      29.359  90.603   5.627  1.00 54.51           H
ATOM   4623  HZ3 LYS A 330      29.313  89.483   4.709  1.00 54.51           H
ATOM   4624  N   GLU A 331      30.103  88.492  11.719  1.00 27.48           N
ATOM   4625  CA  GLU A 331      29.369  88.678  12.969  1.00 27.96           C
ATOM   4626  C   GLU A 331      30.064  89.689  13.863  1.00 28.36           C
ATOM   4627  O   GLU A 331      29.410  90.530  14.496  1.00 23.70           O
ATOM   4628  CB  GLU A 331      29.219  87.345  13.726  1.00 32.09           C
ATOM   4629  CG  GLU A 331      28.304  86.301  13.063  1.00 31.99           C
ATOM   4630  CD  GLU A 331      26.884  86.808  12.755  1.00 53.05           C
ATOM   4631  OE1 GLU A 331      26.257  86.249  11.818  1.00 58.33           O
ATOM   4632  OE2 GLU A 331      26.387  87.749  13.423  1.00 42.38           O1-
ATOM   4633  H   GLU A 331      30.385  87.690  11.589  1.00 32.96           H
ATOM   4634  HA  GLU A 331      28.481  89.013  12.768  1.00 33.55           H
ATOM   4635  HB2 GLU A 331      30.097  86.944  13.818  1.00 38.50           H
ATOM   4636  HB3 GLU A 331      28.855  87.531  14.606  1.00 38.50           H
ATOM   4637  HG2 GLU A 331      28.706  86.023  12.225  1.00 38.38           H
ATOM   4638  HG3 GLU A 331      28.223  85.538  13.656  1.00 38.38           H
ATOM   4639  N   ASP A 332      31.393  89.607  13.938  1.00 24.10           N
ATOM   4640  CA  ASP A 332      32.168  90.533  14.746  1.00 28.80           C
ATOM   4641  C   ASP A 332      32.084  91.952  14.194  1.00 26.79           C
ATOM   4642  O   ASP A 332      31.961  92.914  14.963  1.00 19.83           O
ATOM   4643  CB  ASP A 332      33.627  90.060  14.797  1.00 27.67           C
ATOM   4644  CG  ASP A 332      34.490  90.934  15.668  1.00 36.27           C
ATOM   4645  OD1 ASP A 332      34.230  90.956  16.897  1.00 46.49           O
ATOM   4646  OD2 ASP A 332      35.431  91.591  15.131  1.00 36.49           O1-
ATOM   4647  H   ASP A 332      31.867  89.019  13.527  1.00 28.91           H
ATOM   4648  HA  ASP A 332      31.819  90.538  15.651  1.00 34.55           H
ATOM   4649  HB2 ASP A 332      33.655  89.158  15.154  1.00 33.20           H
ATOM   4650  HB3 ASP A 332      33.995  90.073  13.899  1.00 33.20           H
ATOM   4651  N   ILE A 333      32.175  92.099  12.869  1.00 18.08           N
ATOM   4652  CA  ILE A 333      32.101  93.420  12.254  1.00 19.50           C
ATOM   4653  C   ILE A 333      30.726  94.024  12.497  1.00 16.49           C
ATOM   4654  O   ILE A 333      30.596  95.210  12.832  1.00 18.49           O
ATOM   4655  CB  ILE A 333      32.418  93.310  10.759  1.00 20.02           C
ATOM   4656  CG1 ILE A 333      33.891  92.884  10.584  1.00 25.04           C
ATOM   4657  CG2 ILE A 333      32.087  94.616   9.995  1.00 18.53           C
ATOM   4658  CD1 ILE A 333      34.930  93.830  11.164  1.00 25.01           C
ATOM   4659  H   ILE A 333      32.279  91.453  12.311  1.00 21.69           H
ATOM   4660  HA  ILE A 333      32.762  94.000  12.663  1.00 23.39           H
ATOM   4661  HB  ILE A 333      31.862  92.605  10.390  1.00 24.01           H
ATOM   4662 HG12 ILE A 333      34.012  92.023  11.014  1.00 30.04           H
ATOM   4663 HG13 ILE A 333      34.074  92.799   9.636  1.00 30.04           H
ATOM   4664 HG21 ILE A 333      32.304  94.497   9.057  1.00 22.23           H
ATOM   4665 HG22 ILE A 333      31.141  94.808  10.094  1.00 22.23           H
ATOM   4666 HG23 ILE A 333      32.613  95.341  10.367  1.00 22.23           H
ATOM   4667 HD11 ILE A 333      35.814  93.467  10.999  1.00 30.00           H
ATOM   4668 HD12 ILE A 333      34.842  94.696  10.735  1.00 30.00           H
ATOM   4669 HD13 ILE A 333      34.780  93.917  12.119  1.00 30.00           H
ATOM   4670  N   LEU A 334      29.683  93.213  12.336  1.00 17.02           N
ATOM   4671  CA  LEU A 334      28.324  93.694  12.543  1.00 15.70           C
ATOM   4672  C   LEU A 334      28.119  94.130  13.992  1.00 15.61           C
ATOM   4673  O   LEU A 334      27.543  95.189  14.261  1.00 13.89           O
ATOM   4674  CB  LEU A 334      27.326  92.597  12.156  1.00 16.22           C
ATOM   4675  CG  LEU A 334      25.862  92.887  12.488  1.00 20.28           C
ATOM   4676  CD1 LEU A 334      25.417  94.157  11.760  1.00 20.56           C
ATOM   4677  CD2 LEU A 334      24.960  91.694  12.157  1.00 22.42           C
ATOM   4678  H   LEU A 334      29.736  92.385  12.109  1.00 20.42           H
ATOM   4679  HA  LEU A 334      28.167  94.462  11.971  1.00 18.83           H
ATOM   4680  HB2 LEU A 334      27.383  92.455  11.198  1.00 19.46           H
ATOM   4681  HB3 LEU A 334      27.573  91.782  12.619  1.00 19.46           H
ATOM   4682  HG  LEU A 334      25.789  93.055  13.440  1.00 24.32           H
ATOM   4683 HD11 LEU A 334      24.488  94.335  11.975  1.00 24.66           H
ATOM   4684 HD12 LEU A 334      25.972  94.898  12.050  1.00 24.66           H
ATOM   4685 HD13 LEU A 334      25.516  94.024  10.804  1.00 24.66           H
ATOM   4686 HD21 LEU A 334      24.044  91.920  12.382  1.00 26.89           H
ATOM   4687 HD22 LEU A 334      25.030  91.499  11.209  1.00 26.89           H
ATOM   4688 HD23 LEU A 334      25.249  90.927  12.675  1.00 26.89           H
ATOM   4689  N   ASN A 335      28.598  93.327  14.945  1.00 17.03           N
ATOM   4690  CA  ASN A 335      28.518  93.715  16.344  1.00 18.67           C
ATOM   4691  C   ASN A 335      29.261  95.029  16.617  1.00 17.12           C
ATOM   4692  O   ASN A 335      28.750  95.897  17.333  1.00 17.09           O
ATOM   4693  CB  ASN A 335      29.047  92.579  17.229  1.00 24.26           C
ATOM   4694  CG  ASN A 335      29.008  92.950  18.701  1.00 33.67           C
ATOM   4695  OD1 ASN A 335      27.937  92.910  19.321  1.00 48.28           O
ATOM   4696  ND2 ASN A 335      30.148  93.377  19.257  1.00 38.34           N
ATOM   4697  H   ASN A 335      28.968  92.563  14.805  1.00 20.42           H
ATOM   4698  HA  ASN A 335      27.586  93.853  16.572  1.00 22.40           H
ATOM   4699  HB2 ASN A 335      28.497  91.790  17.100  1.00 29.11           H
ATOM   4700  HB3 ASN A 335      29.967  92.389  16.988  1.00 29.11           H
ATOM   4701 HD21 ASN A 335      30.166  93.596  20.088  1.00 46.00           H
ATOM   4702 HD22 ASN A 335      30.863  93.432  18.782  1.00 46.00           H
ATOM   4703  N   LYS A 336      30.454  95.209  16.050  1.00 20.03           N
ATOM   4704  CA  LYS A 336      31.171  96.469  16.237  1.00 17.10           C
ATOM   4705  C   LYS A 336      30.371  97.645  15.662  1.00 14.05           C
ATOM   4706  O   LYS A 336      30.295  98.727  16.253  1.00 13.97           O
ATOM   4707  CB  LYS A 336      32.531  96.412  15.545  1.00 19.44           C
ATOM   4708  CG  LYS A 336      33.514  95.307  15.939  1.00 31.18           C
ATOM   4709  CD  LYS A 336      34.150  95.492  17.239  1.00 37.06           C
ATOM   4710  CE  LYS A 336      35.151  94.332  17.488  1.00 49.70           C
ATOM   4711  NZ  LYS A 336      36.206  94.229  16.427  1.00 44.80           N1+
ATOM   4712  H   LYS A 336      30.862  94.629  15.563  1.00 24.03           H
ATOM   4713  HA  LYS A 336      31.313  96.624  17.183  1.00 20.51           H
ATOM   4714  HB2 LYS A 336      32.373  96.318  14.592  1.00 23.32           H
ATOM   4715  HB3 LYS A 336      32.980  97.256  15.708  1.00 23.32           H
ATOM   4716  HG2 LYS A 336      33.037  94.462  15.963  1.00 37.41           H
ATOM   4717  HG3 LYS A 336      34.216  95.265  15.271  1.00 37.41           H
ATOM   4718  HD2 LYS A 336      34.637  96.330  17.249  1.00 44.46           H
ATOM   4719  HD3 LYS A 336      33.477  95.477  17.938  1.00 44.46           H
ATOM   4720  HE2 LYS A 336      35.595  94.477  18.338  1.00 59.63           H
ATOM   4721  HE3 LYS A 336      34.663  93.494  17.508  1.00 59.63           H
ATOM   4722  HZ1 LYS A 336      36.756  93.553  16.609  1.00 53.74           H
ATOM   4723  HZ2 LYS A 336      35.827  94.087  15.634  1.00 53.74           H
ATOM   4724  HZ3 LYS A 336      36.677  94.983  16.391  1.00 53.74           H
ATOM   4725  N   ALA A 337      29.820  97.459  14.473  1.00 15.12           N
ATOM   4726  CA  ALA A 337      29.119  98.547  13.805  1.00 14.83           C
ATOM   4727  C   ALA A 337      27.893  98.955  14.600  1.00 13.59           C
ATOM   4728  O   ALA A 337      27.651 100.143  14.814  1.00 15.58           O
ATOM   4729  CB  ALA A 337      28.726  98.125  12.397  1.00 15.02           C
ATOM   4730  H   ALA A 337      29.835  96.719  14.034  1.00 18.14           H
ATOM   4731  HA  ALA A 337      29.709  99.315  13.739  1.00 17.78           H
ATOM   4732  HB1 ALA A 337      28.262  98.859  11.966  1.00 18.01           H
ATOM   4733  HB2 ALA A 337      29.529  97.903  11.900  1.00 18.01           H
ATOM   4734  HB3 ALA A 337      28.145  97.351  12.451  1.00 18.01           H
ATOM   4735  N   LEU A 338      27.165  97.971  15.130  1.00 13.75           N
ATOM   4736  CA  LEU A 338      25.968  98.250  15.923  1.00 15.65           C
ATOM   4737  C   LEU A 338      26.307  98.931  17.239  1.00 15.00           C
ATOM   4738  O   LEU A 338      25.590  99.840  17.677  1.00 14.05           O
ATOM   4739  CB  LEU A 338      25.207  96.943  16.182  1.00 18.77           C
ATOM   4740  CG  LEU A 338      24.694  96.285  14.898  1.00 18.72           C
ATOM   4741  CD1 LEU A 338      24.058  94.929  15.202  1.00 20.61           C
ATOM   4742  CD2 LEU A 338      23.687  97.209  14.214  1.00 19.29           C
ATOM   4743  H   LEU A 338      27.342  97.134  15.044  1.00 16.49           H
ATOM   4744  HA  LEU A 338      25.387  98.842  15.421  1.00 18.77           H
ATOM   4745  HB2 LEU A 338      25.800  96.315  16.623  1.00 22.51           H
ATOM   4746  HB3 LEU A 338      24.442  97.130  16.748  1.00 22.51           H
ATOM   4747  HG  LEU A 338      25.438  96.143  14.291  1.00 22.45           H
ATOM   4748 HD11 LEU A 338      23.743  94.536  14.374  1.00 24.72           H
ATOM   4749 HD12 LEU A 338      24.724  94.354  15.610  1.00 24.72           H
ATOM   4750 HD13 LEU A 338      23.315  95.060  15.811  1.00 24.72           H
ATOM   4751 HD21 LEU A 338      23.369  96.784  13.403  1.00 23.13           H
ATOM   4752 HD22 LEU A 338      22.945  97.368  14.818  1.00 23.13           H
ATOM   4753 HD23 LEU A 338      24.124  98.048  13.999  1.00 23.13           H
ATOM   4754  N   GLU A 339      27.395  98.515  17.891  1.00 15.91           N
ATOM   4755  CA  GLU A 339      27.810  99.199  19.114  1.00 16.89           C
ATOM   4756  C   GLU A 339      28.114 100.664  18.839  1.00 15.96           C
ATOM   4757  O   GLU A 339      27.739 101.546  19.620  1.00 17.73           O
ATOM   4758  CB  GLU A 339      29.051  98.520  19.711  1.00 21.32           C
ATOM   4759  CG  GLU A 339      28.820  97.109  20.210  1.00 38.65           C
ATOM   4760  CD  GLU A 339      30.108  96.512  20.796  1.00 46.87           C
ATOM   4761  OE1 GLU A 339      31.193  97.111  20.563  1.00 48.51           O
ATOM   4762  OE2 GLU A 339      30.020  95.470  21.487  1.00 42.86           O1-
ATOM   4763  H   GLU A 339      27.896  97.858  17.654  1.00 19.08           H
ATOM   4764  HA  GLU A 339      27.094  99.153  19.767  1.00 20.26           H
ATOM   4765  HB2 GLU A 339      29.741  98.481  19.030  1.00 25.58           H
ATOM   4766  HB3 GLU A 339      29.363  99.049  20.462  1.00 25.58           H
ATOM   4767  HG2 GLU A 339      28.145  97.121  20.906  1.00 46.37           H
ATOM   4768  HG3 GLU A 339      28.533  96.550  19.471  1.00 46.37           H
ATOM   4769  N   LEU A 340      28.796 100.945  17.730  1.00 17.25           N
ATOM   4770  CA  LEU A 340      29.123 102.339  17.412  1.00 18.08           C
ATOM   4771  C   LEU A 340      27.884 103.144  17.022  1.00 15.82           C
ATOM   4772  O   LEU A 340      27.778 104.325  17.378  1.00 15.58           O
ATOM   4773  CB  LEU A 340      30.164 102.396  16.297  1.00 15.95           C
ATOM   4774  CG  LEU A 340      31.554 101.849  16.566  1.00 17.43           C
ATOM   4775  CD1 LEU A 340      32.516 102.215  15.398  1.00 17.33           C
ATOM   4776  CD2 LEU A 340      32.080 102.349  17.899  1.00 20.31           C
ATOM   4777  H   LEU A 340      29.075 100.366  17.158  1.00 20.68           H
ATOM   4778  HA  LEU A 340      29.509 102.754  18.198  1.00 21.69           H
ATOM   4779  HB2 LEU A 340      29.812 101.903  15.539  1.00 19.13           H
ATOM   4780  HB3 LEU A 340      30.273 103.326  16.043  1.00 19.13           H
ATOM   4781  HG  LEU A 340      31.504 100.882  16.613  1.00 20.90           H
ATOM   4782 HD11 LEU A 340      33.397 101.856  15.591  1.00 20.78           H
ATOM   4783 HD12 LEU A 340      32.174 101.830  14.576  1.00 20.78           H
ATOM   4784 HD13 LEU A 340      32.562 103.180  15.318  1.00 20.78           H
ATOM   4785 HD21 LEU A 340      32.968 101.985  18.044  1.00 24.36           H
ATOM   4786 HD22 LEU A 340      32.119 103.318  17.879  1.00 24.36           H
ATOM   4787 HD23 LEU A 340      31.482 102.055  18.604  1.00 24.36           H
ATOM   4788  N   CYS A 341      26.951 102.543  16.277  1.00 17.01           N
ATOM   4789  CA  CYS A 341      25.675 103.223  16.009  1.00 16.50           C
ATOM   4790  C   CYS A 341      24.964 103.627  17.307  1.00 18.54           C
ATOM   4791  O   CYS A 341      24.407 104.728  17.397  1.00 18.22           O
ATOM   4792  CB  CYS A 341      24.738 102.337  15.172  1.00 18.22           C
ATOM   4793  SG  CYS A 341      25.220 102.116  13.455  1.00 17.23           S
ATOM   4794  H   CYS A 341      27.026 101.763  15.924  1.00 20.40           H
ATOM   4795  HA  CYS A 341      25.852 104.031  15.502  1.00 19.79           H
ATOM   4796  HB2 CYS A 341      24.701 101.458  15.580  1.00 21.85           H
ATOM   4797  HB3 CYS A 341      23.853 102.734  15.177  1.00 21.85           H
ATOM   4798  HG  CYS A 341      26.305 101.605  13.416  1.00 20.67           H
ATOM   4799  N   GLU A 342      24.950 102.739  18.309  1.00 19.36           N
ATOM   4800  CA  GLU A 342      24.347 103.049  19.605  1.00 20.97           C
ATOM   4801  C   GLU A 342      25.089 104.179  20.310  1.00 19.63           C
ATOM   4802  O   GLU A 342      24.475 105.116  20.837  1.00 18.45           O
ATOM   4803  CB  GLU A 342      24.346 101.791  20.475  1.00 24.86           C
ATOM   4804  CG  GLU A 342      23.012 101.404  21.009  1.00 43.72           C
ATOM   4805  CD  GLU A 342      22.496 102.384  22.024  1.00 44.75           C
ATOM   4806  OE1 GLU A 342      23.214 102.661  23.017  1.00 56.54           O
ATOM   4807  OE2 GLU A 342      21.370 102.884  21.832  1.00 42.56           O1-
ATOM   4808  H   GLU A 342      25.286 101.949  18.260  1.00 23.22           H
ATOM   4809  HA  GLU A 342      23.428 103.327  19.471  1.00 25.16           H
ATOM   4810  HB2 GLU A 342      24.676 101.049  19.945  1.00 29.82           H
ATOM   4811  HB3 GLU A 342      24.934 101.938  21.232  1.00 29.82           H
ATOM   4812  HG2 GLU A 342      22.376 101.365  20.278  1.00 52.45           H
ATOM   4813  HG3 GLU A 342      23.082 100.536  21.437  1.00 52.45           H
ATOM   4814  N   ILE A 343      26.417 104.106  20.330  1.00 17.48           N
ATOM   4815  CA  ILE A 343      27.227 105.158  20.940  1.00 20.34           C
ATOM   4816  C   ILE A 343      26.953 106.508  20.277  1.00 19.61           C
ATOM   4817  O   ILE A 343      26.838 107.539  20.947  1.00 16.52           O
ATOM   4818  CB  ILE A 343      28.723 104.787  20.850  1.00 18.57           C
ATOM   4819  CG1 ILE A 343      29.044 103.671  21.853  1.00 28.23           C
ATOM   4820  CG2 ILE A 343      29.632 105.995  21.058  1.00 25.04           C
ATOM   4821  CD1 ILE A 343      30.476 103.173  21.761  1.00 28.07           C
ATOM   4822  H   ILE A 343      26.874 103.458  19.996  1.00 20.97           H
ATOM   4823  HA  ILE A 343      26.993 105.232  21.879  1.00 24.39           H
ATOM   4824  HB  ILE A 343      28.890 104.441  19.959  1.00 22.27           H
ATOM   4825 HG12 ILE A 343      28.902 104.006  22.752  1.00 33.86           H
ATOM   4826 HG13 ILE A 343      28.455 102.918  21.685  1.00 33.86           H
ATOM   4827 HG21 ILE A 343      30.557 105.710  20.991  1.00 30.03           H
ATOM   4828 HG22 ILE A 343      29.439 106.656  20.374  1.00 30.03           H
ATOM   4829 HG23 ILE A 343      29.463 106.369  21.937  1.00 30.03           H
ATOM   4830 HD11 ILE A 343      30.609 102.472  22.419  1.00 33.68           H
ATOM   4831 HD12 ILE A 343      30.632 102.824  20.869  1.00 33.68           H
ATOM   4832 HD13 ILE A 343      31.079 103.912  21.937  1.00 33.68           H
ATOM   4833  N   LEU A 344      26.916 106.524  18.945  1.00 15.68           N
ATOM   4834  CA  LEU A 344      26.600 107.742  18.215  1.00 15.15           C
ATOM   4835  C   LEU A 344      25.200 108.233  18.553  1.00 14.91           C
ATOM   4836  O   LEU A 344      25.012 109.415  18.834  1.00 14.92           O
ATOM   4837  CB  LEU A 344      26.726 107.485  16.719  1.00 18.93           C
ATOM   4838  CG  LEU A 344      28.170 107.352  16.230  1.00 15.26           C
ATOM   4839  CD1 LEU A 344      28.277 106.647  14.876  1.00 19.65           C
ATOM   4840  CD2 LEU A 344      28.832 108.719  16.140  1.00 15.93           C
ATOM   4841  H   LEU A 344      27.070 105.842  18.445  1.00 18.80           H
ATOM   4842  HA  LEU A 344      27.233 108.435  18.459  1.00 18.17           H
ATOM   4843  HB2 LEU A 344      26.264 106.659  16.505  1.00 22.71           H
ATOM   4844  HB3 LEU A 344      26.318 108.223  16.240  1.00 22.71           H
ATOM   4845  HG  LEU A 344      28.669 106.827  16.875  1.00 18.31           H
ATOM   4846 HD11 LEU A 344      29.212 106.594  14.621  1.00 23.56           H
ATOM   4847 HD12 LEU A 344      27.904 105.755  14.955  1.00 23.56           H
ATOM   4848 HD13 LEU A 344      27.782 107.156  14.216  1.00 23.56           H
ATOM   4849 HD21 LEU A 344      29.744 108.608  15.829  1.00 19.11           H
ATOM   4850 HD22 LEU A 344      28.334 109.270  15.516  1.00 19.11           H
ATOM   4851 HD23 LEU A 344      28.830 109.129  17.019  1.00 19.11           H
ATOM   4852  N   ALA A 345      24.218 107.329  18.585  1.00 15.96           N
ATOM   4853  CA  ALA A 345      22.832 107.747  18.789  1.00 17.51           C
ATOM   4854  C   ALA A 345      22.598 108.270  20.191  1.00 20.24           C
ATOM   4855  O   ALA A 345      21.811 109.203  20.384  1.00 17.72           O
ATOM   4856  CB  ALA A 345      21.874 106.589  18.556  1.00 19.91           C
ATOM   4857  H   ALA A 345      24.327 106.481  18.492  1.00 19.14           H
ATOM   4858  HA  ALA A 345      22.615 108.453  18.161  1.00 21.00           H
ATOM   4859  HB1 ALA A 345      20.965 106.897  18.699  1.00 23.88           H
ATOM   4860  HB2 ALA A 345      21.977 106.273  17.644  1.00 23.88           H
ATOM   4861  HB3 ALA A 345      22.083 105.875  19.179  1.00 23.88           H
ATOM   4862  N   LYS A 346      23.274 107.696  21.171  1.00 15.92           N
ATOM   4863  CA  LYS A 346      22.996 107.971  22.575  1.00 21.12           C
ATOM   4864  C   LYS A 346      23.941 108.989  23.193  1.00 17.21           C
ATOM   4865  O   LYS A 346      23.575 109.648  24.167  1.00 16.44           O
ATOM   4866  CB  LYS A 346      23.090 106.658  23.359  1.00 24.56           C
ATOM   4867  CG  LYS A 346      22.858 106.752  24.866  1.00 41.17           C
ATOM   4868  CD  LYS A 346      21.373 106.980  25.222  1.00 58.96           C
ATOM   4869  CE  LYS A 346      20.511 105.786  24.787  1.00 57.17           C
ATOM   4870  NZ  LYS A 346      21.041 104.496  25.350  1.00 56.12           N1+
ATOM   4871  H   LYS A 346      23.912 107.132  21.050  1.00 19.09           H
ATOM   4872  HA  LYS A 346      22.091 108.310  22.659  1.00 25.33           H
ATOM   4873  HB2 LYS A 346      22.428 106.044  23.003  1.00 29.46           H
ATOM   4874  HB3 LYS A 346      23.976 106.288  23.226  1.00 29.46           H
ATOM   4875  HG2 LYS A 346      23.143 105.924  25.283  1.00 49.39           H
ATOM   4876  HG3 LYS A 346      23.370 107.496  25.220  1.00 49.39           H
ATOM   4877  HD2 LYS A 346      21.285 107.087  26.182  1.00 70.74           H
[truncated: 711,683 more chars]
