# Supplementary material for: High-throughput quantum-mechanics/molecular-mechanics (ONIOM) macromolecular crystallographic refinement with PHENIX/DivCon: the impact of mixed Hamiltonian methods on ligand and protein structure
Source: Acta Crystallogr D Struct Biol. 2018 Oct 29;74(Pt 11):1063–77. doi: 10.1107/S2059798318012913 (PMC6213575; doi:10.1107/S2059798318012913)
Supplement: Supplementary file 4 [file d-74-01063-sup4.gz › results_PHENIX/1N1M-H_refine_001.pdb]

REMARK Date 2017-01-10 Time 18:43:38 EST -0500 (1484091818.26 s)
REMARK PHENIX refinement
REMARK 
REMARK ****************** INPUT FILES AND LABELS ******************************
REMARK Reflections:
REMARK   file name      : 1N1M.sf
REMARK   labels         : ['r1n1msf,wavelength_id=1,_refln.F_meas_au,_refln.F_meas_sigma_au']
REMARK R-free flags:
REMARK   file name      : 1N1M.sf
REMARK   label          : r1n1msf,wavelength_id=1,_refln.status
REMARK   test_flag_value: 0
REMARK Model file name(s): 
REMARK   /scratch/oleg/2711070.gondor.quantumbioinc.com/1N1M-H.pdb
REMARK 
REMARK ******************** REFINEMENT SUMMARY: QUICK FACTS *******************
REMARK Start: r_work = 0.2000 r_free = 0.2574 bonds = 0.012 angles = 1.564
REMARK Final: r_work = 0.1635 r_free = 0.2431 bonds = 0.015 angles = 1.453
REMARK ************************************************************************
REMARK 
REMARK ****************** REFINEMENT STATISTICS STEP BY STEP ******************
REMARK leading digit, like 1_, means number of macro-cycle                     
REMARK 0    : statistics at the very beginning when nothing is done yet        
REMARK 1_bss: bulk solvent correction and/or (anisotropic) scaling             
REMARK 1_xyz: refinement of coordinates                                        
REMARK 1_adp: refinement of ADPs (Atomic Displacement Parameters)              
REMARK 1_occ: refinement of occupancies                                        
REMARK ------------------------------------------------------------------------
REMARK  stage       r-work r-free bonds angles b_min b_max b_ave n_water shift
REMARK       0    : 0.3100 0.3305 0.012  1.56   5.1  88.8  33.6 2793      0.000
REMARK       1_bss: 0.2000 0.2574 0.012  1.56   6.0  89.7  34.5 2793      0.000
REMARK 1_settarget: 0.2000 0.2574 0.012  1.56   6.0  89.7  34.5 2793      0.000
REMARK       1_nqh: 0.2001 0.2574 0.012  1.56   6.0  89.7  34.5 2793      0.003
REMARK    1_weight: 0.2001 0.2574 0.012  1.56   6.0  89.7  34.5 2793      0.003
REMARK    1_checkH: 0.2004 0.2570 0.012  1.56   6.0  89.7  34.5 2793      0.391
REMARK    1_xyzrec: 0.1894 0.2546 0.014  1.46   6.0  89.7  34.5 2793      0.457
REMARK    1_checkH: 0.1894 0.2546 0.014  1.46   6.0  89.7  34.5 2793      0.457
REMARK   1_regHxyz: 0.1897 0.2546 0.014  1.46   6.0  89.7  34.5 2793      0.466
REMARK       1_adp: 0.1745 0.2502 0.014  1.46  10.3  92.2  34.9 2793      0.466
REMARK   1_regHadp: 0.1735 0.2495 0.014  1.46  10.3  92.2  34.9 2793      0.466
REMARK       2_bss: 0.1730 0.2495 0.014  1.46  10.3  92.2  34.9 2793      0.466
REMARK 2_settarget: 0.1730 0.2495 0.014  1.46  10.3  92.2  34.9 2793      0.466
REMARK 2_updatecdl: 0.1730 0.2495 0.014  1.46  10.3  92.2  34.9 2793      0.466
REMARK       2_nqh: 0.1730 0.2495 0.014  1.46  10.3  92.2  34.9 2793      0.466
REMARK    2_weight: 0.1730 0.2495 0.014  1.46  10.3  92.2  34.9 2793      0.466
REMARK    2_checkH: 0.1730 0.2496 0.014  1.46  10.3  92.2  34.9 2793      0.466
REMARK    2_xyzrec: 0.1693 0.2456 0.015  1.44  10.3  92.2  34.9 2793      0.484
REMARK    2_checkH: 0.1694 0.2456 0.015  1.44  10.3  92.2  34.9 2793      0.484
REMARK   2_regHxyz: 0.1696 0.2456 0.015  1.44  10.3  92.2  34.9 2793      0.486
REMARK       2_adp: 0.1677 0.2441 0.015  1.44   9.7  94.0  34.6 2793      0.486
REMARK   2_regHadp: 0.1677 0.2442 0.015  1.44   9.7  94.0  34.6 2793      0.486
REMARK       3_bss: 0.1677 0.2441 0.015  1.44   9.7  94.0  34.6 2793      0.486
REMARK 3_settarget: 0.1677 0.2441 0.015  1.44   9.7  94.0  34.6 2793      0.486
REMARK 3_updatecdl: 0.1677 0.2441 0.015  1.44   9.7  94.0  34.6 2793      0.486
REMARK       3_nqh: 0.1677 0.2441 0.015  1.44   9.7  94.0  34.6 2793      0.488
REMARK    3_weight: 0.1677 0.2441 0.015  1.44   9.7  94.0  34.6 2793      0.488
REMARK    3_checkH: 0.1677 0.2442 0.015  1.44   9.7  94.0  34.6 2793      0.488
REMARK    3_xyzrec: 0.1636 0.2429 0.015  1.45   9.7  94.0  34.6 2793      0.506
REMARK    3_checkH: 0.1636 0.2430 0.015  1.45   9.7  94.0  34.6 2793      0.506
REMARK   3_regHxyz: 0.1639 0.2430 0.015  1.45   9.7  94.0  34.6 2793      0.507
REMARK       3_adp: 0.1636 0.2431 0.015  1.45   9.2  94.3  34.4 2793      0.507
REMARK   3_regHadp: 0.1636 0.2431 0.015  1.45   9.2  94.3  34.4 2793      0.507
REMARK         end: 0.1635 0.2431 0.015  1.45   9.2  94.3  34.4 2793      0.507
REMARK ------------------------------------------------------------------------
REMARK MODEL CONTENT.
REMARK  ELEMENT        ATOM RECORD COUNT   OCCUPANCY SUM
REMARK        C                     7889         7889.00
REMARK        H                    13622        13622.00
REMARK     Hg2+                        4            4.00
REMARK        O                     3172         3172.00
REMARK        N                     1990         1990.00
REMARK        S                       52           52.00
REMARK      O1-                      163          163.00
REMARK    TOTAL                    26892        26892.00
REMARK -----------------------------------------------------------------------
REMARK r_free_flags.md5.hexdigest fb56126e23b8e5a602dc1d108efa59b4
REMARK 
REMARK IF THIS FILE IS FOR PDB DEPOSITION: REMOVE ALL FROM THIS LINE UP.
REMARK   3
REMARK   3 REFINEMENT.
REMARK   3   PROGRAM     : PHENIX (1.11.1_2575: ???)
REMARK   3   AUTHORS     : Adams,Afonine,Bunkoczi,Burnley,Chen,Dar,Davis,
REMARK   3               : Draizen,Echols,Gildea,Gros,Grosse-Kunstleve,Headd,
REMARK   3               : Hintze,Hung,Ioerger,Liebschner,McCoy,McKee,Moriarty,
REMARK   3               : Oeffner,Poon,Read,Richardson,Richardson,Sacchettini,
REMARK   3               : Sauter,Sobolev,Storoni,Terwilliger,Williams,Zwart
REMARK   3
REMARK   3  REFINEMENT TARGET : ML
REMARK   3  
REMARK   3  DATA USED IN REFINEMENT.
REMARK   3   RESOLUTION RANGE HIGH (ANGSTROMS) : 2.500   
REMARK   3   RESOLUTION RANGE LOW  (ANGSTROMS) : 29.981  
REMARK   3   MIN(FOBS/SIGMA_FOBS)              : 0.00  
REMARK   3   COMPLETENESS FOR RANGE        (%) : 87.32 
REMARK   3   NUMBER OF REFLECTIONS             : 59041     
REMARK   3   NUMBER OF REFLECTIONS (NON-ANOMALOUS) : 59041     
REMARK   3  
REMARK   3  FIT TO DATA USED IN REFINEMENT.
REMARK   3   R VALUE     (WORKING + TEST SET) : 0.1676
REMARK   3   R VALUE            (WORKING SET) : 0.1635
REMARK   3   FREE R VALUE                     : 0.2431
REMARK   3   FREE R VALUE TEST SET SIZE   (%) : 5.06  
REMARK   3   FREE R VALUE TEST SET COUNT      : 2987      
REMARK   3  
REMARK   3  FIT TO DATA USED IN REFINEMENT (IN BINS).
REMARK   3   BIN  RESOLUTION RANGE  COMPL.    NWORK NFREE   RWORK  RFREE  CCWORK CCFREE
REMARK   3     1 29.9833 -  6.8710    0.98     3180   174  0.1589 0.1822   0.932  0.930
REMARK   3     2  6.8710 -  5.4645    0.98     3079   179  0.1341 0.2251   0.950  0.867
REMARK   3     3  5.4645 -  4.7769    0.98     3019   167  0.1110 0.1633   0.967  0.924
REMARK   3     4  4.7769 -  4.3416    0.97     3009   166  0.1078 0.1760   0.966  0.912
REMARK   3     5  4.3416 -  4.0312    0.97     2974   156  0.1209 0.2011   0.960  0.886
REMARK   3     6  4.0312 -  3.7940    0.96     2946   152  0.1390 0.2175   0.948  0.861
REMARK   3     7  3.7940 -  3.6043    0.97     2958   160  0.1508 0.2368   0.935  0.830
REMARK   3     8  3.6043 -  3.4476    0.96     2961   138  0.1597 0.2350   0.930  0.829
REMARK   3     9  3.4476 -  3.3151    0.97     2963   145  0.1722 0.2559   0.911  0.793
REMARK   3    10  3.3151 -  3.2008    0.96     2918   153  0.1903 0.2882   0.899  0.776
REMARK   3    11  3.2008 -  3.1009    0.93     2845   144  0.2053 0.3407   0.885  0.690
REMARK   3    12  3.1009 -  3.0123    0.89     2684   140  0.2041 0.2907   0.882  0.812
REMARK   3    13  3.0123 -  2.9331    0.85     2586   141  0.2102 0.2836   0.878  0.735
REMARK   3    14  2.9331 -  2.8616    0.83     2494   135  0.2074 0.3037   0.883  0.739
REMARK   3    15  2.8616 -  2.7966    0.80     2416   148  0.2265 0.3272   0.860  0.698
REMARK   3    16  2.7966 -  2.7371    0.78     2323   117  0.2274 0.3927   0.868  0.602
REMARK   3    17  2.7371 -  2.6824    0.75     2267   123  0.2213 0.2826   0.858  0.750
REMARK   3    18  2.6824 -  2.6318    0.74     2251   105  0.2179 0.3133   0.856  0.671
REMARK   3    19  2.6318 -  2.5848    0.70     2139   110  0.2272 0.3397   0.838  0.639
REMARK   3    20  2.5848 -  2.5410    0.68     2038   113  0.2324 0.3468   0.835  0.651
REMARK   3    21  2.5410 -  2.5000    0.66     2004   121  0.2201 0.3256   0.852  0.599
REMARK   3  
REMARK   3  BULK SOLVENT MODELLING.
REMARK   3   METHOD USED        : FLAT BULK SOLVENT MODEL
REMARK   3   SOLVENT RADIUS     : 1.11    
REMARK   3   SHRINKAGE RADIUS   : 0.90    
REMARK   3   GRID STEP FACTOR   : 4.00    
REMARK   3  
REMARK   3  ERROR ESTIMATES.
REMARK   3   COORDINATE ERROR (MAXIMUM-LIKELIHOOD BASED)     : 0.34    
REMARK   3   PHASE ERROR (DEGREES, MAXIMUM-LIKELIHOOD BASED) : 24.79   
REMARK   3  
REMARK   3  STRUCTURE FACTORS CALCULATION ALGORITHM : FFT
REMARK   3  
REMARK   3  RESTRAINTS LIBRARY
REMARK   3    GEOSTD + MON.LIB. + CDL v1.2
REMARK   3  
REMARK   3  DEVIATIONS FROM IDEAL VALUES.
REMARK   3                 RMSD     MAX  COUNT
REMARK   3   BOND      :  0.015   0.134  12705
REMARK   3   ANGLE     :  1.453  17.325  17271
REMARK   3   CHIRALITY :  0.064   0.453   1880
REMARK   3   PLANARITY :  0.008   0.061   2147
REMARK   3   DIHEDRAL  : 13.804 173.249   7190
REMARK   3   MIN NONBONDED DISTANCE : 2.008 
REMARK   3  
REMARK   3  MOLPROBITY STATISTICS.
REMARK   3   ALL-ATOM CLASHSCORE : 13.06
REMARK   3   RAMACHANDRAN PLOT:
REMARK   3     OUTLIERS : 1.45  %
REMARK   3     ALLOWED  : 6.48  %
REMARK   3     FAVORED  : 92.07 %
REMARK   3   ROTAMER OUTLIERS : 7.13 %
REMARK   3   CBETA DEVIATIONS : 0
REMARK   3   PEPTIDE PLANE:
REMARK   3     CIS-PROLINE     : 5
REMARK   3     CIS-GENERAL     : 0
REMARK   3     TWISTED PROLINE : 0
REMARK   3     TWISTED GENERAL : 0
REMARK   3  
REMARK   3  ATOMIC DISPLACEMENT PARAMETERS.
REMARK   3   WILSON B : 28.68
REMARK   3   RMS(B_ISO_OR_EQUIVALENT_BONDED) : 4.97
REMARK   3   ATOMS          NUMBER OF ATOMS
REMARK   3                    ISO.  ANISO. 
REMARK   3    ALL         :  26892       0
REMARK   3    ALL (NO H)  :  13270       0
REMARK   3    SOLVENT     :    931       0
REMARK   3    NON-SOLVENT :  12339       0
REMARK   3    HYDROGENS   :  13622       0
REMARK   3
HELIX    1   1 LEU A   45  LEU A   49  1               Generated by MOE    5
HELIX    2   2 SER A   93  PHE A   98  5               Generated by MOE    6
HELIX    3   3 TRP A  201  GLU A  205  1               Generated by MOE    5
HELIX    4   4 ALA A  291  LEU A  294  1               Generated by MOE    4
HELIX    5   5 GLU A  332  SER A  334  5               Generated by MOE    3
HELIX    6   6 TYR A  422  GLY A  424  5               Generated by MOE    3
HELIX    7   7 SER A  498  LEU A  504  1               Generated by MOE    7
HELIX    8   8 TRP A  563  SER A  569  1               Generated by MOE    7
HELIX    9   9 ASP A  588  MET A  591  1               Generated by MOE    4
HELIX   10  10 HIS A  592  ILE A  594  5               Generated by MOE    3
HELIX   11  11 PHE A  601  SER A  614  1               Generated by MOE   14
HELIX   12  12 TYR A  631  LEU A  640  1               Generated by MOE   10
HELIX   13  13 TRP A  659  TYR A  661  5               Generated by MOE    3
HELIX   14  14 SER A  664  MET A  671  1               Generated by MOE    8
HELIX   15  15 LEU A  680  ASN A  685  1               Generated by MOE    6
HELIX   16  16 MET A  689  GLN A  697  5               Generated by MOE    9
HELIX   17  17 PHE A  713  VAL A  726  1               Generated by MOE   14
HELIX   18  18 SER A  745  PHE A  763  1               Generated by MOE   19
HELIX   19  19 LEU B   45  LYS B   50  1               Generated by MOE    6
HELIX   20  20 TRP B  201  GLU B  206  1               Generated by MOE    6
HELIX   21  21 ALA B  291  LEU B  294  1               Generated by MOE    4
HELIX   22  22 VAL B  341  ARG B  343  5               Generated by MOE    3
HELIX   23  23 TYR B  422  GLY B  424  5               Generated by MOE    3
HELIX   24  24 SER B  498  LEU B  504  1               Generated by MOE    7
HELIX   25  25 TRP B  563  SER B  569  1               Generated by MOE    7
HELIX   26  26 ASP B  588  MET B  591  1               Generated by MOE    4
HELIX   27  27 HIS B  592  ILE B  594  5               Generated by MOE    3
HELIX   28  28 PHE B  601  LYS B  615  1               Generated by MOE   15
HELIX   29  29 TYR B  631  LEU B  640  1               Generated by MOE   10
HELIX   30  30 TRP B  659  TYR B  661  5               Generated by MOE    3
HELIX   31  31 SER B  664  MET B  671  1               Generated by MOE    8
HELIX   32  32 LEU B  680  ASN B  685  1               Generated by MOE    6
HELIX   33  33 MET B  689  ARG B  691  5               Generated by MOE    3
HELIX   34  34 GLU B  693  GLN B  697  5               Generated by MOE    5
HELIX   35  35 GLN B  714  ASP B  725  1               Generated by MOE   12
HELIX   36  36 SER B  745  PHE B  763  1               Generated by MOE   19
SHEET    1       LYS A  41  THR A  42                  Generated by MOE
SHEET    2       ARG A  61  TRP A  62                  Generated by MOE
SHEET    3       GLU A  67  LYS A  71                  Generated by MOE
SHEET    4       ILE A  76  ASN A  80                  Generated by MOE
SHEET    5       SER A  86  LEU A  90                  Generated by MOE
SHEET    6       ILE A 102  ILE A 107                  Generated by MOE
SHEET    7       PHE A 113  LYS A 122                  Generated by MOE
SHEET    8       TYR A 128  ASP A 136                  Generated by MOE
SHEET    9       GLN A 141  LEU A 142                  Generated by MOE
SHEET   10       TRP A 154  TRP A 157                  Generated by MOE
SHEET   11       LEU A 164  TRP A 168                  Generated by MOE
SHEET   12       ASP A 171  LYS A 175                  Generated by MOE
SHEET   13       TYR A 183  ARG A 184                  Generated by MOE
SHEET   14       ILE A 194  ASN A 196                  Generated by MOE
SHEET   15       LEU A 214  TRP A 216                  Generated by MOE
SHEET   16       PHE A 222  ASN A 229                  Generated by MOE
SHEET   17       LEU A 235  PHE A 240                  Generated by MOE
SHEET   18       LYS A 250  PRO A 255                  Generated by MOE
SHEET   19       THR A 265  ASN A 272                  Generated by MOE
SHEET   20       SER A 284  ILE A 287                  Generated by MOE
SHEET   21       HIS A 298  TRP A 305                  Generated by MOE
SHEET   22       ARG A 310  ARG A 317                  Generated by MOE
SHEET   23       TYR A 322  TYR A 330                  Generated by MOE
SHEET   24       TRP A 337  ASN A 338                  Generated by MOE
SHEET   25       HIS A 345  MET A 348                  Generated by MOE
SHEET   26       HIS A 363  PHE A 364                  Generated by MOE
SHEET   27       SER A 370  SER A 376                  Generated by MOE
SHEET   28       ARG A 382  GLN A 388                  Generated by MOE
SHEET   29       THR A 395  PHE A 396                  Generated by MOE
SHEET   30       VAL A 404  LEU A 410                  Generated by MOE
SHEET   31       TYR A 414  SER A 419                  Generated by MOE
SHEET   32       ASN A 430  GLN A 435                  Generated by MOE
SHEET   33       VAL A 442  CYS A 444                  Generated by MOE
SHEET   34       TYR A 457  PHE A 461                  Generated by MOE
SHEET   35       TYR A 467  CYS A 472                  Generated by MOE
SHEET   36       LEU A 479  SER A 484                  Generated by MOE
SHEET   37       LYS A 489  GLU A 495                  Generated by MOE
SHEET   38       VAL A 507  GLN A 508                  Generated by MOE
SHEET   39       SER A 511  LEU A 519                  Generated by MOE
SHEET   40       THR A 522  LEU A 530                  Generated by MOE
SHEET   41       TYR A 540  TYR A 540                  Generated by MOE
SHEET   42       PRO A 541  PRO A 541                  Generated by MOE
SHEET   43       LEU A 542  VAL A 546                  Generated by MOE
SHEET   44       ILE A 574  ALA A 576                  Generated by MOE
SHEET   45       SER A 577  PHE A 578                  Generated by MOE
SHEET   46       VAL A 619  VAL A 619                  Generated by MOE
SHEET   47       ASP A 620  ARG A 623                  Generated by MOE
SHEET   48       ILE A 624  TRP A 629                  Generated by MOE
SHEET   49       CYS A 649  VAL A 653                  Generated by MOE
SHEET   50       GLU A 699  GLY A 705                  Generated by MOE
SHEET   51       GLN A 731  TYR A 735                  Generated by MOE
SHEET   52       LYS B  41  THR B  42                  Generated by MOE
SHEET   53       ARG B  61  TRP B  62                  Generated by MOE
SHEET   54       GLU B  67  LYS B  71                  Generated by MOE
SHEET   55       ILE B  76  ASN B  80                  Generated by MOE
SHEET   56       VAL B  88  LEU B  90                  Generated by MOE
SHEET   57       ILE B 102  ASP B 104                  Generated by MOE
SHEET   58       PHE B 113  LYS B 122                  Generated by MOE
SHEET   59       TYR B 128  ASP B 136                  Generated by MOE
SHEET   60       TRP B 154  TRP B 157                  Generated by MOE
SHEET   61       LEU B 164  TRP B 168                  Generated by MOE
SHEET   62       ASP B 171  LYS B 175                  Generated by MOE
SHEET   63       TYR B 183  ARG B 184                  Generated by MOE
SHEET   64       ILE B 194  ASN B 196                  Generated by MOE
SHEET   65       LEU B 214  TRP B 216                  Generated by MOE
SHEET   66       PHE B 222  ASN B 229                  Generated by MOE
SHEET   67       LEU B 235  PHE B 240                  Generated by MOE
SHEET   68       LYS B 250  PRO B 255                  Generated by MOE
SHEET   69       THR B 265  ASN B 272                  Generated by MOE
SHEET   70       SER B 284  ILE B 287                  Generated by MOE
SHEET   71       HIS B 298  THR B 307                  Generated by MOE
SHEET   72       ARG B 310  ARG B 317                  Generated by MOE
SHEET   73       TYR B 322  TYR B 330                  Generated by MOE
SHEET   74       TRP B 337  ASN B 338                  Generated by MOE
SHEET   75       HIS B 345  MET B 348                  Generated by MOE
SHEET   76       HIS B 363  PHE B 364                  Generated by MOE
SHEET   77       SER B 370  SER B 376                  Generated by MOE
SHEET   78       ARG B 382  GLN B 388                  Generated by MOE
SHEET   79       LYS B 391  PHE B 396                  Generated by MOE
SHEET   80       VAL B 404  LEU B 410                  Generated by MOE
SHEET   81       TYR B 414  SER B 419                  Generated by MOE
SHEET   82       ASN B 430  GLN B 435                  Generated by MOE
SHEET   83       VAL B 442  CYS B 444                  Generated by MOE
SHEET   84       TYR B 457  PHE B 461                  Generated by MOE
SHEET   85       TYR B 467  CYS B 472                  Generated by MOE
SHEET   86       LEU B 479  SER B 484                  Generated by MOE
SHEET   87       LYS B 489  GLU B 495                  Generated by MOE
SHEET   88       VAL B 507  GLN B 508                  Generated by MOE
SHEET   89       SER B 511  ILE B 518                  Generated by MOE
SHEET   90       LYS B 523  LEU B 530                  Generated by MOE
SHEET   91       TYR B 540  TYR B 540                  Generated by MOE
SHEET   92       PRO B 541  PRO B 541                  Generated by MOE
SHEET   93       LEU B 542  VAL B 546                  Generated by MOE
SHEET   94       ILE B 574  ALA B 576                  Generated by MOE
SHEET   95       SER B 577  PHE B 578                  Generated by MOE
SHEET   96       VAL B 619  VAL B 619                  Generated by MOE
SHEET   97       ASP B 620  ARG B 623                  Generated by MOE
SHEET   98       ILE B 624  TRP B 629                  Generated by MOE
SHEET   99       CYS B 649  VAL B 653                  Generated by MOE
SHEET  100       GLU B 699  GLY B 705                  Generated by MOE
SHEET  101       GLN B 731  TYR B 735                  Generated by MOE
LINK         O4  NDG A 770                 C1  NAG A 771 
LINK         O6  NDG A 770                 C1  FUC A 772 
LINK         O4  NAG A 773                 C1  NAG A 774 
LINK         O4  NAG A 775                 C1  NDG A 776 
LINK         O4  NDG A 776                 C1  MAN A 777 
LINK         O4  NAG A 778                 C1  NAG A 779 
LINK         O4  NAG A 780                 C1  NAG A 781 
LINK         O6  NAG B 767                 C1  FUC B 768 
LINK         O4  NDG B 770                 C1  NAG B 771 
LINK         O4  NAG B 772                 C1  NAG B 773 
LINK         O4  NAG B 773                 C1  BMA B 774 
LINK         O4  NAG B 775                 C1  NAG B 776 
LINK         O4  NAG B 776                 C1  BMA B 777 
LINK         O4  NDG B 778                 C1  NDG B 779 
LINK         C1  NDG A 768                 O4  NAG A 767 
LINK         C1  FUC A 769                 O6  NAG A 767 
LINK         C1  NAG A 767                 ND2 ASN A  85 
SSBOND   1 CYS A  328    CYS A  339 
SSBOND   2 CYS A  385    CYS A  394 
SSBOND   3 CYS A  444    CYS A  447 
SSBOND   4 CYS A  454    CYS A  472 
SSBOND   5 CYS A  649    CYS A  762 
SSBOND   6 CYS B  328    CYS B  339 
SSBOND   7 CYS B  385    CYS B  394 
SSBOND   8 CYS B  444    CYS B  447 
SSBOND   9 CYS B  454    CYS B  472 
SSBOND  10 CYS B  649    CYS B  762 
CRYST1  119.234  123.448  131.315  90.00  90.00  90.00 P 21 21 21
SCALE1      0.008387  0.000000  0.000000        0.00000
SCALE2      0.000000  0.008101  0.000000        0.00000
SCALE3      0.000000  0.000000  0.007615        0.00000
ATOM      1  N   SER A  39      82.048  78.757 140.015  1.00 54.35           N
ATOM      2  CA  SER A  39      80.844  77.915 139.978  1.00 65.23           C
ATOM      3  C   SER A  39      81.006  76.794 138.942  1.00 66.58           C
ATOM      4  O   SER A  39      81.191  77.053 137.742  1.00 64.78           O
ATOM      5  CB  SER A  39      79.557  78.752 139.674  1.00 62.61           C
ATOM      6  OG  SER A  39      79.522  79.337 138.365  1.00 56.37           O
ATOM      7  H1  SER A  39      81.955  79.419 140.705  1.00 65.22           H
ATOM      8  H2  SER A  39      82.160  79.193 139.167  1.00 65.22           H
ATOM      9  HA  SER A  39      80.728  77.500 140.847  1.00 78.27           H
ATOM     10  HB2 SER A  39      79.498  79.466 140.327  1.00 75.14           H
ATOM     11  HB3 SER A  39      78.787  78.169 139.767  1.00 75.14           H
ATOM     12  HG  SER A  39      80.174  79.856 138.265  1.00 67.65           H
ATOM     13  N   ARG A  40      80.964  75.541 139.390  1.00 59.57           N
ATOM     14  CA  ARG A  40      80.974  74.474 138.410  1.00 55.03           C
ATOM     15  C   ARG A  40      82.177  74.613 137.480  1.00 57.21           C
ATOM     16  O   ARG A  40      83.076  75.442 137.691  1.00 53.69           O
ATOM     17  CB  ARG A  40      79.689  74.507 137.563  1.00 52.02           C
ATOM     18  CG  ARG A  40      78.357  74.577 138.312  1.00 59.04           C
ATOM     19  CD  ARG A  40      77.173  75.133 137.424  1.00 57.75           C
ATOM     20  NE  ARG A  40      77.367  76.547 137.047  1.00 57.65           N
ATOM     21  CZ  ARG A  40      76.526  77.291 136.311  1.00 61.03           C
ATOM     22  NH1 ARG A  40      75.367  76.801 135.836  1.00 53.71           N
ATOM     23  NH2 ARG A  40      76.856  78.557 136.048  1.00 60.49           N1+
ATOM     24  H   ARG A  40      80.932  75.296 140.214  1.00 71.48           H
ATOM     25  HA  ARG A  40      81.026  73.617 138.861  1.00 66.04           H
ATOM     26  HB2 ARG A  40      79.731  75.284 136.984  1.00 62.42           H
ATOM     27  HB3 ARG A  40      79.668  73.705 137.018  1.00 62.42           H
ATOM     28  HG2 ARG A  40      78.115  73.685 138.608  1.00 70.84           H
ATOM     29  HG3 ARG A  40      78.457  75.164 139.078  1.00 70.84           H
ATOM     30  HD2 ARG A  40      77.115  74.609 136.609  1.00 69.30           H
ATOM     31  HD3 ARG A  40      76.344  75.065 137.923  1.00 69.30           H
ATOM     32  HE  ARG A  40      78.085  76.929 137.324  1.00 69.18           H
ATOM     33 HH11 ARG A  40      75.147  75.985 135.998  1.00 64.45           H
ATOM     34 HH12 ARG A  40      74.847  77.302 135.369  1.00 64.45           H
ATOM     35 HH21 ARG A  40      77.594  78.880 136.350  1.00 72.59           H
ATOM     36 HH22 ARG A  40      76.329  79.051 135.583  1.00 72.59           H
ATOM     37  N   LYS A  41      82.167  73.833 136.416  1.00 49.55           N
ATOM     38  CA  LYS A  41      83.200  73.886 135.425  1.00 44.88           C
ATOM     39  C   LYS A  41      82.625  74.459 134.149  1.00 42.50           C
ATOM     40  O   LYS A  41      81.450  74.830 134.089  1.00 36.72           O
ATOM     41  CB  LYS A  41      83.780  72.500 135.198  1.00 52.59           C
ATOM     42  CG  LYS A  41      83.070  71.656 134.172  1.00 52.31           C
ATOM     43  CD  LYS A  41      81.869  71.003 134.756  1.00 49.42           C
ATOM     44  CE  LYS A  41      81.403  69.891 133.807  1.00 56.98           C
ATOM     45  NZ  LYS A  41      80.432  68.933 134.473  1.00 57.57           N1+
ATOM     46  H   LYS A  41      81.555  73.253 136.249  1.00 59.45           H
ATOM     47  HA  LYS A  41      83.911  74.470 135.730  1.00 53.86           H
ATOM     48  HB2 LYS A  41      84.700  72.597 134.907  1.00 63.11           H
ATOM     49  HB3 LYS A  41      83.756  72.016 136.038  1.00 63.11           H
ATOM     50  HG2 LYS A  41      82.784  72.218 133.435  1.00 62.77           H
ATOM     51  HG3 LYS A  41      83.670  70.963 133.854  1.00 62.77           H
ATOM     52  HD2 LYS A  41      82.094  70.609 135.613  1.00 59.30           H
ATOM     53  HD3 LYS A  41      81.155  71.653 134.851  1.00 59.30           H
ATOM     54  HE2 LYS A  41      80.956  70.291 133.044  1.00 68.37           H
ATOM     55  HE3 LYS A  41      82.174  69.382 133.511  1.00 68.37           H
ATOM     56  HZ1 LYS A  41      80.182  68.303 133.896  1.00 69.08           H
ATOM     57  HZ2 LYS A  41      80.819  68.546 135.175  1.00 69.08           H
ATOM     58  HZ3 LYS A  41      79.710  69.375 134.749  1.00 69.08           H
ATOM     59  N   THR A  42      83.477  74.534 133.136  1.00 36.46           N
ATOM     60  CA  THR A  42      83.103  75.060 131.839  1.00 31.92           C
ATOM     61  C   THR A  42      83.089  73.960 130.788  1.00 31.52           C
ATOM     62  O   THR A  42      83.441  72.795 131.030  1.00 30.39           O
ATOM     63  CB  THR A  42      84.057  76.151 131.372  1.00 31.87           C
ATOM     64  OG1 THR A  42      85.337  75.556 131.093  1.00 37.17           O
ATOM     65  CG2 THR A  42      84.172  77.241 132.380  1.00 30.89           C
ATOM     66  H   THR A  42      84.297  74.279 133.179  1.00 43.75           H
ATOM     67  HA  THR A  42      82.212  75.439 131.893  1.00 38.31           H
ATOM     68  HB  THR A  42      83.709  76.541 130.555  1.00 38.24           H
ATOM     69  HG1 THR A  42      85.878  76.145 130.833  1.00 44.60           H
ATOM     70 HG21 THR A  42      84.784  77.923 132.062  1.00 37.07           H
ATOM     71 HG22 THR A  42      83.303  77.643 132.534  1.00 37.07           H
ATOM     72 HG23 THR A  42      84.506  76.884 133.218  1.00 37.07           H
ATOM     73  N   TYR A  43      82.640  74.378 129.613  1.00 30.26           N
ATOM     74  CA  TYR A  43      82.661  73.567 128.415  1.00 34.61           C
ATOM     75  C   TYR A  43      84.067  73.651 127.842  1.00 26.94           C
ATOM     76  O   TYR A  43      84.474  74.695 127.342  1.00 23.07           O
ATOM     77  CB  TYR A  43      81.618  74.069 127.414  1.00 31.67           C
ATOM     78  CG  TYR A  43      81.464  73.180 126.199  1.00 29.35           C
ATOM     79  CD1 TYR A  43      80.662  72.071 126.244  1.00 23.62           C
ATOM     80  CD2 TYR A  43      82.131  73.452 125.009  1.00 27.03           C
ATOM     81  CE1 TYR A  43      80.516  71.247 125.155  1.00 25.00           C
ATOM     82  CE2 TYR A  43      81.984  72.627 123.916  1.00 30.23           C
ATOM     83  CZ  TYR A  43      81.177  71.519 124.003  1.00 24.21           C
ATOM     84  OH  TYR A  43      80.997  70.693 122.931  1.00 18.79           O
ATOM     85  H   TYR A  43      82.307  75.160 129.484  1.00 36.32           H
ATOM     86  HA  TYR A  43      82.465  72.643 128.637  1.00 41.53           H
ATOM     87  HB2 TYR A  43      80.757  74.118 127.858  1.00 38.01           H
ATOM     88  HB3 TYR A  43      81.880  74.951 127.106  1.00 38.01           H
ATOM     89  HD1 TYR A  43      80.209  71.869 127.031  1.00 28.34           H
ATOM     90  HD2 TYR A  43      82.684  74.198 124.952  1.00 32.44           H
ATOM     91  HE1 TYR A  43      79.964  70.500 125.208  1.00 30.00           H
ATOM     92  HE2 TYR A  43      82.432  72.817 123.124  1.00 36.27           H
ATOM     93  HH  TYR A  43      81.455  70.962 122.281  1.00 22.54           H
ATOM     94  N   THR A  44      84.803  72.550 127.906  1.00 30.90           N
ATOM     95  CA  THR A  44      86.208  72.554 127.554  1.00 30.29           C
ATOM     96  C   THR A  44      86.429  72.115 126.115  1.00 27.80           C
ATOM     97  O   THR A  44      85.542  71.603 125.424  1.00 20.40           O
ATOM     98  CB  THR A  44      86.998  71.615 128.454  1.00 30.41           C
ATOM     99  OG1 THR A  44      86.605  70.274 128.160  1.00 32.01           O
ATOM    100  CG2 THR A  44      86.762  71.924 129.911  1.00 32.23           C
ATOM    101  H   THR A  44      84.506  71.781 128.153  1.00 37.08           H
ATOM    102  HA  THR A  44      86.563  73.450 127.659  1.00 36.35           H
ATOM    103  HB  THR A  44      87.945  71.718 128.271  1.00 36.49           H
ATOM    104  HG1 THR A  44      87.030  69.736 128.647  1.00 38.41           H
ATOM    105 HG21 THR A  44      87.274  71.315 130.466  1.00 38.68           H
ATOM    106 HG22 THR A  44      87.037  72.834 130.105  1.00 38.68           H
ATOM    107 HG23 THR A  44      85.820  71.828 130.122  1.00 38.68           H
ATOM    108  N   LEU A  45      87.679  72.274 125.688  1.00 26.88           N
ATOM    109  CA  LEU A  45      88.057  71.736 124.404  1.00 27.75           C
ATOM    110  C   LEU A  45      87.914  70.209 124.393  1.00 19.96           C
ATOM    111  O   LEU A  45      87.318  69.634 123.467  1.00 22.38           O
ATOM    112  CB  LEU A  45      89.471  72.203 124.062  1.00 25.22           C
ATOM    113  CG  LEU A  45      89.910  71.701 122.679  1.00 23.44           C
ATOM    114  CD1 LEU A  45      88.972  72.120 121.580  1.00 26.60           C
ATOM    115  CD2 LEU A  45      91.275  72.234 122.422  1.00 22.74           C
ATOM    116  H   LEU A  45      88.305  72.679 126.116  1.00 32.26           H
ATOM    117  HA  LEU A  45      87.459  72.093 123.729  1.00 33.30           H
ATOM    118  HB2 LEU A  45      89.495  73.173 124.055  1.00 30.27           H
ATOM    119  HB3 LEU A  45      90.091  71.856 124.722  1.00 30.27           H
ATOM    120  HG  LEU A  45      89.957  70.732 122.689  1.00 28.13           H
ATOM    121 HD11 LEU A  45      89.301  71.775 120.735  1.00 31.92           H
ATOM    122 HD12 LEU A  45      88.090  71.761 121.763  1.00 31.92           H
ATOM    123 HD13 LEU A  45      88.935  73.089 121.549  1.00 31.92           H
ATOM    124 HD21 LEU A  45      91.574  71.929 121.551  1.00 27.29           H
ATOM    125 HD22 LEU A  45      91.244  73.203 122.441  1.00 27.29           H
ATOM    126 HD23 LEU A  45      91.875  71.909 123.111  1.00 27.29           H
ATOM    127  N   THR A  46      88.350  69.535 125.450  1.00 16.72           N
ATOM    128  CA  THR A  46      88.174  68.083 125.473  1.00 25.27           C
ATOM    129  C   THR A  46      86.695  67.740 125.363  1.00 31.96           C
ATOM    130  O   THR A  46      86.309  66.813 124.629  1.00 20.50           O
ATOM    131  CB  THR A  46      88.748  67.441 126.731  1.00 22.19           C
ATOM    132  OG1 THR A  46      90.151  67.657 126.757  1.00 32.75           O
ATOM    133  CG2 THR A  46      88.502  65.919 126.728  1.00 24.10           C
ATOM    134  H   THR A  46      88.736  69.874 126.140  1.00 20.06           H
ATOM    135  HA  THR A  46      88.629  67.699 124.708  1.00 30.33           H
ATOM    136  HB  THR A  46      88.337  67.827 127.521  1.00 26.63           H
ATOM    137  HG1 THR A  46      90.315  68.480 126.762  1.00 39.30           H
ATOM    138 HG21 THR A  46      88.871  65.522 127.533  1.00 28.92           H
ATOM    139 HG22 THR A  46      87.550  65.737 126.695  1.00 28.92           H
ATOM    140 HG23 THR A  46      88.927  65.517 125.955  1.00 28.92           H
ATOM    141  N   ASP A  47      85.857  68.466 126.111  1.00 25.94           N
ATOM    142  CA  ASP A  47      84.425  68.225 126.040  1.00 29.62           C
ATOM    143  C   ASP A  47      83.967  68.229 124.584  1.00 28.97           C
ATOM    144  O   ASP A  47      83.287  67.294 124.124  1.00 25.79           O
ATOM    145  CB  ASP A  47      83.643  69.263 126.867  1.00 28.70           C
ATOM    146  CG  ASP A  47      83.746  69.014 128.344  1.00 26.72           C
ATOM    147  OD1 ASP A  47      83.901  67.816 128.704  1.00 32.70           O
ATOM    148  OD2 ASP A  47      83.687  69.997 129.126  1.00 29.33           O1-
ATOM    149  H   ASP A  47      86.092  69.090 126.654  1.00 31.13           H
ATOM    150  HA  ASP A  47      84.236  67.348 126.409  1.00 35.54           H
ATOM    151  HB2 ASP A  47      84.000  70.146 126.684  1.00 34.44           H
ATOM    152  HB3 ASP A  47      82.706  69.224 126.619  1.00 34.44           H
ATOM    153  N   TYR A  48      84.373  69.257 123.829  1.00 28.62           N
ATOM    154  CA  TYR A  48      84.009  69.328 122.412  1.00 28.22           C
ATOM    155  C   TYR A  48      84.667  68.226 121.586  1.00 27.10           C
ATOM    156  O   TYR A  48      84.027  67.660 120.694  1.00 22.26           O
ATOM    157  CB  TYR A  48      84.383  70.686 121.832  1.00 23.82           C
ATOM    158  CG  TYR A  48      84.323  70.708 120.311  1.00 27.15           C
ATOM    159  CD1 TYR A  48      83.138  70.413 119.642  1.00 21.26           C
ATOM    160  CD2 TYR A  48      85.443  71.046 119.545  1.00 25.84           C
ATOM    161  CE1 TYR A  48      83.075  70.429 118.299  1.00 23.46           C
ATOM    162  CE2 TYR A  48      85.378  71.086 118.164  1.00 23.21           C
ATOM    163  CZ  TYR A  48      84.191  70.770 117.559  1.00 26.23           C
ATOM    164  OH  TYR A  48      84.100  70.780 116.208  1.00 23.21           O
ATOM    165  H   TYR A  48      84.852  69.914 124.108  1.00 34.34           H
ATOM    166  HA  TYR A  48      83.048  69.226 122.331  1.00 33.87           H
ATOM    167  HB2 TYR A  48      83.765  71.354 122.167  1.00 28.58           H
ATOM    168  HB3 TYR A  48      85.288  70.906 122.101  1.00 28.58           H
ATOM    169  HD1 TYR A  48      82.383  70.181 120.132  1.00 25.51           H
ATOM    170  HD2 TYR A  48      86.241  71.259 119.972  1.00 31.01           H
ATOM    171  HE1 TYR A  48      82.277  70.224 117.869  1.00 28.15           H
ATOM    172  HE2 TYR A  48      86.128  71.303 117.659  1.00 27.85           H
ATOM    173  HH  TYR A  48      83.324  70.562 115.971  1.00 27.85           H
ATOM    174  N   LEU A  49      85.955  67.932 121.823  1.00 27.88           N
ATOM    175  CA  LEU A  49      86.613  66.959 120.953  1.00 24.35           C
ATOM    176  C   LEU A  49      86.202  65.543 121.292  1.00 24.87           C
ATOM    177  O   LEU A  49      86.035  64.712 120.396  1.00 29.15           O
ATOM    178  CB  LEU A  49      88.124  67.115 121.036  1.00 24.17           C
ATOM    179  CG  LEU A  49      88.637  68.498 120.645  1.00 25.99           C
ATOM    180  CD1 LEU A  49      90.151  68.583 120.754  1.00 26.19           C
ATOM    181  CD2 LEU A  49      88.212  68.887 119.243  1.00 22.90           C
ATOM    182  H   LEU A  49      86.444  68.264 122.448  1.00 33.46           H
ATOM    183  HA  LEU A  49      86.348  67.132 120.036  1.00 29.22           H
ATOM    184  HB2 LEU A  49      88.404  66.943 121.948  1.00 29.00           H
ATOM    185  HB3 LEU A  49      88.536  66.469 120.441  1.00 29.00           H
ATOM    186  HG  LEU A  49      88.262  69.151 121.257  1.00 31.18           H
ATOM    187 HD11 LEU A  49      90.436  69.474 120.499  1.00 31.43           H
ATOM    188 HD12 LEU A  49      90.411  68.403 121.671  1.00 31.43           H
ATOM    189 HD13 LEU A  49      90.547  67.926 120.162  1.00 31.43           H
ATOM    190 HD21 LEU A  49      88.561  69.769 119.041  1.00 27.48           H
ATOM    191 HD22 LEU A  49      88.567  68.239 118.615  1.00 27.48           H
ATOM    192 HD23 LEU A  49      87.243  68.895 119.198  1.00 27.48           H
ATOM    193  N   LYS A  50      85.992  65.268 122.567  1.00 30.72           N
ATOM    194  CA  LYS A  50      85.545  63.964 123.033  1.00 33.55           C
ATOM    195  C   LYS A  50      84.028  63.829 123.062  1.00 35.79           C
ATOM    196  O   LYS A  50      83.527  62.777 123.457  1.00 43.83           O
ATOM    197  CB  LYS A  50      86.143  63.703 124.426  1.00 34.36           C
ATOM    198  CG  LYS A  50      87.624  63.410 124.400  1.00 34.51           C
ATOM    199  CD  LYS A  50      87.886  62.132 123.581  1.00 42.91           C
ATOM    200  CE  LYS A  50      89.312  61.683 123.671  1.00 49.28           C
ATOM    201  NZ  LYS A  50      90.130  62.732 123.033  1.00 51.56           N1+
ATOM    202  H   LYS A  50      86.104  65.837 123.203  1.00 36.86           H
ATOM    203  HA  LYS A  50      85.890  63.285 122.432  1.00 40.26           H
ATOM    204  HB2 LYS A  50      86.004  64.487 124.979  1.00 41.24           H
ATOM    205  HB3 LYS A  50      85.695  62.938 124.821  1.00 41.24           H
ATOM    206  HG2 LYS A  50      88.095  64.148 123.981  1.00 41.42           H
ATOM    207  HG3 LYS A  50      87.945  63.270 125.304  1.00 41.42           H
ATOM    208  HD2 LYS A  50      87.324  61.418 123.919  1.00 51.49           H
ATOM    209  HD3 LYS A  50      87.682  62.305 122.649  1.00 51.49           H
ATOM    210  HE2 LYS A  50      89.578  61.594 124.600  1.00 59.13           H
ATOM    211  HE3 LYS A  50      89.432  60.850 123.190  1.00 59.13           H
ATOM    212  HZ1 LYS A  50      90.990  62.506 123.063  1.00 61.88           H
ATOM    213  HZ2 LYS A  50      89.886  62.831 122.182  1.00 61.88           H
ATOM    214  HZ3 LYS A  50      90.018  63.505 123.458  1.00 61.88           H
ATOM    215  N   ASN A  51      83.285  64.852 122.642  1.00 40.26           N
ATOM    216  CA  ASN A  51      81.835  64.781 122.500  1.00 28.38           C
ATOM    217  C   ASN A  51      81.202  64.269 123.796  1.00 29.90           C
ATOM    218  O   ASN A  51      80.341  63.387 123.805  1.00 31.23           O
ATOM    219  CB  ASN A  51      81.448  63.932 121.284  1.00 25.00           C
ATOM    220  CG  ASN A  51      80.118  64.364 120.642  1.00 45.35           C
ATOM    221  OD1 ASN A  51      79.400  65.251 121.134  1.00 59.61           O
ATOM    222  ND2 ASN A  51      79.789  63.746 119.520  1.00 48.54           N
ATOM    223  H   ASN A  51      83.610  65.618 122.427  1.00 48.31           H
ATOM    224  HA  ASN A  51      81.498  65.677 122.347  1.00 34.05           H
ATOM    225  HB2 ASN A  51      82.143  64.011 120.612  1.00 30.00           H
ATOM    226  HB3 ASN A  51      81.359  63.007 121.561  1.00 30.00           H
ATOM    227 HD21 ASN A  51      79.057  63.947 119.118  1.00 58.25           H
ATOM    228 HD22 ASN A  51      80.309  63.144 119.193  1.00 58.25           H
ATOM    229  N   THR A  52      81.639  64.850 124.918  1.00 33.33           N
ATOM    230  CA  THR A  52      81.082  64.415 126.186  1.00 33.53           C
ATOM    231  C   THR A  52      79.641  64.899 126.368  1.00 26.31           C
ATOM    232  O   THR A  52      78.922  64.317 127.182  1.00 26.23           O
ATOM    233  CB  THR A  52      81.971  64.835 127.405  1.00 36.08           C
ATOM    234  OG1 THR A  52      81.589  66.115 127.919  1.00 37.08           O
ATOM    235  CG2 THR A  52      83.488  64.850 127.097  1.00 34.70           C
ATOM    236  H   THR A  52      82.232  65.471 124.966  1.00 40.00           H
ATOM    237  HA  THR A  52      81.054  63.445 126.180  1.00 40.23           H
ATOM    238  HB  THR A  52      81.835  64.181 128.109  1.00 43.30           H
ATOM    239  HG1 THR A  52      82.077  66.321 128.571  1.00 44.50           H
ATOM    240 HG21 THR A  52      83.984  65.117 127.887  1.00 41.64           H
ATOM    241 HG22 THR A  52      83.780  63.966 126.824  1.00 41.64           H
ATOM    242 HG23 THR A  52      83.674  65.478 126.381  1.00 41.64           H
ATOM    243  N   TYR A  53      79.188  65.923 125.636  1.00 24.01           N
ATOM    244  CA  TYR A  53      77.788  66.366 125.707  1.00 26.61           C
ATOM    245  C   TYR A  53      77.098  66.152 124.359  1.00 32.09           C
ATOM    246  O   TYR A  53      77.162  67.000 123.468  1.00 41.25           O
ATOM    247  CB  TYR A  53      77.688  67.795 126.133  1.00 28.41           C
ATOM    248  CG  TYR A  53      78.257  68.021 127.494  1.00 23.93           C
ATOM    249  CD1 TYR A  53      77.628  67.548 128.608  1.00 24.30           C
ATOM    250  CD2 TYR A  53      79.460  68.668 127.655  1.00 28.23           C
ATOM    251  CE1 TYR A  53      78.175  67.735 129.863  1.00 33.40           C
ATOM    252  CE2 TYR A  53      80.006  68.858 128.888  1.00 30.41           C
ATOM    253  CZ  TYR A  53      79.359  68.394 129.989  1.00 29.30           C
ATOM    254  OH  TYR A  53      79.922  68.581 131.214  1.00 34.07           O
ATOM    255  H   TYR A  53      79.672  66.379 125.090  1.00 28.81           H
ATOM    256  HA  TYR A  53      77.324  65.828 126.366  1.00 31.94           H
ATOM    257  HB2 TYR A  53      78.179  68.349 125.506  1.00 34.09           H
ATOM    258  HB3 TYR A  53      76.755  68.057 126.149  1.00 34.09           H
ATOM    259  HD1 TYR A  53      76.818  67.098 128.523  1.00 29.15           H
ATOM    260  HD2 TYR A  53      79.907  68.989 126.905  1.00 33.87           H
ATOM    261  HE1 TYR A  53      77.736  67.416 130.618  1.00 40.09           H
ATOM    262  HE2 TYR A  53      80.817  69.305 128.976  1.00 36.49           H
ATOM    263  HH  TYR A  53      80.645  69.000 131.137  1.00 40.88           H
ATOM    264  N   ARG A  54      76.377  65.037 124.248  1.00 28.02           N
ATOM    265  CA  ARG A  54      75.776  64.593 123.001  1.00 27.82           C
ATOM    266  C   ARG A  54      74.316  65.052 122.859  1.00 32.13           C
ATOM    267  O   ARG A  54      73.467  64.725 123.696  1.00 33.37           O
ATOM    268  CB  ARG A  54      75.871  63.068 122.967  1.00 28.57           C
ATOM    269  CG  ARG A  54      75.433  62.425 121.687  1.00 43.57           C
ATOM    270  CD  ARG A  54      76.610  62.195 120.816  1.00 53.39           C
ATOM    271  NE  ARG A  54      77.608  61.350 121.480  1.00 50.28           N
ATOM    272  CZ  ARG A  54      78.643  60.812 120.847  1.00 50.85           C
ATOM    273  NH1 ARG A  54      78.799  61.049 119.544  1.00 44.92           N
ATOM    274  NH2 ARG A  54      79.519  60.040 121.503  1.00 55.46           N1+
ATOM    275  H   ARG A  54      76.219  64.507 124.907  1.00 33.62           H
ATOM    276  HA  ARG A  54      76.283  64.948 122.255  1.00 33.39           H
ATOM    277  HB2 ARG A  54      76.795  62.814 123.119  1.00 34.29           H
ATOM    278  HB3 ARG A  54      75.316  62.710 123.677  1.00 34.29           H
ATOM    279  HG2 ARG A  54      75.017  61.570 121.878  1.00 52.29           H
ATOM    280  HG3 ARG A  54      74.814  63.011 121.223  1.00 52.29           H
ATOM    281  HD2 ARG A  54      76.326  61.750 120.003  1.00 64.07           H
ATOM    282  HD3 ARG A  54      77.024  63.047 120.606  1.00 64.07           H
ATOM    283  HE  ARG A  54      77.437  61.076 122.277  1.00 60.33           H
ATOM    284 HH11 ARG A  54      78.232  61.543 119.126  1.00 53.91           H
ATOM    285 HH12 ARG A  54      79.465  60.707 119.121  1.00 53.91           H
ATOM    286 HH21 ARG A  54      79.415  59.892 122.343  1.00 66.55           H
ATOM    287 HH22 ARG A  54      80.188  59.699 121.085  1.00 66.55           H
ATOM    288  N   LEU A  55      74.017  65.798 121.802  1.00 27.58           N
ATOM    289  CA  LEU A  55      72.632  66.040 121.451  1.00 22.92           C
ATOM    290  C   LEU A  55      71.977  64.727 121.026  1.00 27.19           C
ATOM    291  O   LEU A  55      72.536  63.973 120.222  1.00 31.05           O
ATOM    292  CB  LEU A  55      72.538  67.056 120.328  1.00 20.92           C
ATOM    293  CG  LEU A  55      73.060  68.485 120.512  1.00 24.24           C
ATOM    294  CD1 LEU A  55      73.027  69.191 119.179  1.00 25.37           C
ATOM    295  CD2 LEU A  55      72.301  69.317 121.472  1.00 27.06           C
ATOM    296  H   LEU A  55      74.592  66.168 121.280  1.00 33.10           H
ATOM    297  HA  LEU A  55      72.157  66.387 122.222  1.00 27.51           H
ATOM    298  HB2 LEU A  55      73.015  66.689 119.567  1.00 25.11           H
ATOM    299  HB3 LEU A  55      71.600  67.139 120.093  1.00 25.11           H
ATOM    300  HG  LEU A  55      73.983  68.448 120.810  1.00 29.08           H
ATOM    301 HD11 LEU A  55      73.358  70.096 119.293  1.00 30.44           H
ATOM    302 HD12 LEU A  55      73.590  68.709 118.553  1.00 30.44           H
ATOM    303 HD13 LEU A  55      72.113  69.211 118.855  1.00 30.44           H
ATOM    304 HD21 LEU A  55      72.707  70.196 121.518  1.00 32.48           H
ATOM    305 HD22 LEU A  55      71.383  69.392 121.167  1.00 32.48           H
ATOM    306 HD23 LEU A  55      72.326  68.894 122.345  1.00 32.48           H
ATOM    307  N   LYS A  56      70.783  64.455 121.552  1.00 27.39           N
ATOM    308  CA  LYS A  56      70.042  63.257 121.179  1.00 35.47           C
ATOM    309  C   LYS A  56      69.137  63.533 119.988  1.00 25.12           C
ATOM    310  O   LYS A  56      68.558  64.600 119.872  1.00 32.07           O
ATOM    311  CB  LYS A  56      69.202  62.741 122.350  1.00 34.52           C
ATOM    312  CG  LYS A  56      69.923  61.741 123.274  1.00 27.21           C
ATOM    313  CD  LYS A  56      68.931  61.028 124.211  1.00 38.61           C
ATOM    314  CE  LYS A  56      69.623  60.031 125.144  1.00 47.47           C
ATOM    315  NZ  LYS A  56      70.088  58.813 124.413  1.00 46.08           N1+
ATOM    316  H   LYS A  56      70.382  64.951 122.129  1.00 32.87           H
ATOM    317  HA  LYS A  56      70.669  62.561 120.926  1.00 42.56           H
ATOM    318  HB2 LYS A  56      68.931  63.498 122.892  1.00 41.43           H
ATOM    319  HB3 LYS A  56      68.416  62.297 121.994  1.00 41.43           H
ATOM    320  HG2 LYS A  56      70.369  61.070 122.734  1.00 32.65           H
ATOM    321  HG3 LYS A  56      70.569  62.217 123.819  1.00 32.65           H
ATOM    322  HD2 LYS A  56      68.480  61.689 124.758  1.00 46.33           H
ATOM    323  HD3 LYS A  56      68.285  60.540 123.676  1.00 46.33           H
ATOM    324  HE2 LYS A  56      70.397  60.456 125.547  1.00 56.96           H
ATOM    325  HE3 LYS A  56      68.999  59.752 125.832  1.00 56.96           H
ATOM    326  HZ1 LYS A  56      70.485  58.253 124.979  1.00 55.29           H
ATOM    327  HZ2 LYS A  56      69.394  58.401 124.038  1.00 55.29           H
ATOM    328  HZ3 LYS A  56      70.667  59.043 123.778  1.00 55.29           H
ATOM    329  N   LEU A  57      69.004  62.556 119.118  1.00 26.50           N
ATOM    330  CA  LEU A  57      68.270  62.714 117.874  1.00 33.11           C
ATOM    331  C   LEU A  57      67.053  61.785 117.803  1.00 32.60           C
ATOM    332  O   LEU A  57      66.841  60.901 118.640  1.00 33.32           O
ATOM    333  CB  LEU A  57      69.225  62.438 116.688  1.00 28.73           C
ATOM    334  CG  LEU A  57      70.496  63.274 116.776  1.00 31.31           C
ATOM    335  CD1 LEU A  57      71.591  62.652 115.981  1.00 40.47           C
ATOM    336  CD2 LEU A  57      70.196  64.656 116.271  1.00 37.45           C
ATOM    337  H   LEU A  57      69.336  61.771 119.224  1.00 31.80           H
ATOM    338  HA  LEU A  57      67.956  63.629 117.804  1.00 39.73           H
ATOM    339  HB2 LEU A  57      69.478  61.501 116.693  1.00 34.47           H
ATOM    340  HB3 LEU A  57      68.774  62.658 115.858  1.00 34.47           H
ATOM    341  HG  LEU A  57      70.782  63.337 117.701  1.00 37.57           H
ATOM    342 HD11 LEU A  57      72.387  63.202 116.054  1.00 48.56           H
ATOM    343 HD12 LEU A  57      71.770  61.764 116.330  1.00 48.56           H
ATOM    344 HD13 LEU A  57      71.313  62.593 115.053  1.00 48.56           H
ATOM    345 HD21 LEU A  57      71.002  65.194 116.325  1.00 44.94           H
ATOM    346 HD22 LEU A  57      69.898  64.598 115.350  1.00 44.94           H
ATOM    347 HD23 LEU A  57      69.499  65.048 116.821  1.00 44.94           H
ATOM    348  N   TYR A  58      66.246  61.964 116.762  1.00 31.14           N
ATOM    349  CA  TYR A  58      65.194  60.987 116.501  1.00 26.68           C
ATOM    350  C   TYR A  58      65.020  60.849 114.986  1.00 30.65           C
ATOM    351  O   TYR A  58      64.160  61.490 114.372  1.00 25.02           O
ATOM    352  CB  TYR A  58      63.898  61.384 117.173  1.00 26.05           C
ATOM    353  CG  TYR A  58      62.920  60.227 117.319  1.00 27.83           C
ATOM    354  CD1 TYR A  58      62.056  59.884 116.301  1.00 31.99           C
ATOM    355  CD2 TYR A  58      62.860  59.500 118.479  1.00 32.68           C
ATOM    356  CE1 TYR A  58      61.162  58.831 116.431  1.00 35.15           C
ATOM    357  CE2 TYR A  58      61.974  58.461 118.627  1.00 31.65           C
ATOM    358  CZ  TYR A  58      61.127  58.124 117.610  1.00 38.67           C
ATOM    359  OH  TYR A  58      60.247  57.075 117.787  1.00 38.84           O
ATOM    360  H   TYR A  58      66.283  62.620 116.207  1.00 37.36           H
ATOM    361  HA  TYR A  58      65.465  60.125 116.854  1.00 32.01           H
ATOM    362  HB2 TYR A  58      64.095  61.722 118.060  1.00 31.26           H
ATOM    363  HB3 TYR A  58      63.468  62.073 116.643  1.00 31.26           H
ATOM    364  HD1 TYR A  58      62.081  60.363 115.504  1.00 38.39           H
ATOM    365  HD2 TYR A  58      63.429  59.717 119.183  1.00 39.22           H
ATOM    366  HE1 TYR A  58      60.587  58.613 115.734  1.00 42.18           H
ATOM    367  HE2 TYR A  58      61.954  57.982 119.423  1.00 37.98           H
ATOM    368  HH  TYR A  58      60.344  56.744 118.553  1.00 46.60           H
ATOM    369  N   SER A  59      65.835  59.988 114.399  1.00 31.50           N
ATOM    370  CA  SER A  59      65.776  59.730 112.976  1.00 26.08           C
ATOM    371  C   SER A  59      64.795  58.619 112.724  1.00 27.20           C
ATOM    372  O   SER A  59      64.968  57.507 113.239  1.00 30.61           O
ATOM    373  CB  SER A  59      67.135  59.330 112.467  1.00 30.19           C
ATOM    374  OG  SER A  59      68.043  60.320 112.848  1.00 49.27           O
ATOM    375  H   SER A  59      66.439  59.535 114.811  1.00 37.80           H
ATOM    376  HA  SER A  59      65.483  60.525 112.506  1.00 31.30           H
ATOM    377  HB2 SER A  59      67.393  58.482 112.862  1.00 36.23           H
ATOM    378  HB3 SER A  59      67.113  59.264 111.500  1.00 36.23           H
ATOM    379  HG  SER A  59      68.813  60.123 112.576  1.00 59.12           H
ATOM    380  N   LEU A  60      63.759  58.941 111.959  1.00 32.19           N
ATOM    381  CA  LEU A  60      62.713  58.006 111.601  1.00 30.80           C
ATOM    382  C   LEU A  60      62.595  57.961 110.095  1.00 30.56           C
ATOM    383  O   LEU A  60      62.980  58.895 109.392  1.00 27.30           O
ATOM    384  CB  LEU A  60      61.358  58.362 112.192  1.00 23.42           C
ATOM    385  CG  LEU A  60      60.749  59.733 111.972  1.00 26.62           C
ATOM    386  CD1 LEU A  60      60.311  59.993 110.534  1.00 31.31           C
ATOM    387  CD2 LEU A  60      59.527  59.816 112.895  1.00 31.49           C
ATOM    388  H   LEU A  60      63.640  59.725 111.627  1.00 38.63           H
ATOM    389  HA  LEU A  60      62.956  57.120 111.913  1.00 36.97           H
ATOM    390  HB2 LEU A  60      60.717  57.721 111.848  1.00 28.11           H
ATOM    391  HB3 LEU A  60      61.425  58.245 113.153  1.00 28.11           H
ATOM    392  HG  LEU A  60      61.383  60.418 112.234  1.00 31.95           H
ATOM    393 HD11 LEU A  60      59.934  60.885 110.476  1.00 37.57           H
ATOM    394 HD12 LEU A  60      61.083  59.921 109.951  1.00 37.57           H
ATOM    395 HD13 LEU A  60      59.644  59.335 110.283  1.00 37.57           H
ATOM    396 HD21 LEU A  60      59.106  60.683 112.783  1.00 37.78           H
ATOM    397 HD22 LEU A  60      58.903  59.112 112.656  1.00 37.78           H
ATOM    398 HD23 LEU A  60      59.817  59.704 113.813  1.00 37.78           H
ATOM    399  N   ARG A  61      62.095  56.839 109.599  1.00 33.37           N
ATOM    400  CA  ARG A  61      61.894  56.703 108.171  1.00 36.23           C
ATOM    401  C   ARG A  61      60.480  56.202 107.952  1.00 32.00           C
ATOM    402  O   ARG A  61      60.177  55.040 108.231  1.00 39.91           O
ATOM    403  CB  ARG A  61      62.946  55.778 107.560  1.00 36.04           C
ATOM    404  CG  ARG A  61      63.635  56.350 106.317  1.00 40.93           C
ATOM    405  CD  ARG A  61      63.202  55.656 105.036  1.00 37.03           C
ATOM    406  NE  ARG A  61      63.462  54.220 105.133  1.00 49.83           N
ATOM    407  CZ  ARG A  61      62.810  53.288 104.431  1.00 49.19           C
ATOM    408  NH1 ARG A  61      61.856  53.664 103.563  1.00 48.00           N
ATOM    409  NH2 ARG A  61      63.117  51.988 104.590  1.00 41.69           N1+
ATOM    410  H   ARG A  61      61.868  56.151 110.062  1.00 40.04           H
ATOM    411  HA  ARG A  61      61.976  57.574 107.751  1.00 43.48           H
ATOM    412  HB2 ARG A  61      63.631  55.604 108.225  1.00 43.25           H
ATOM    413  HB3 ARG A  61      62.518  54.946 107.304  1.00 43.25           H
ATOM    414  HG2 ARG A  61      63.415  57.291 106.238  1.00 49.12           H
ATOM    415  HG3 ARG A  61      64.595  56.240 106.409  1.00 49.12           H
ATOM    416  HD2 ARG A  61      62.251  55.789 104.900  1.00 44.43           H
ATOM    417  HD3 ARG A  61      63.706  56.011 104.288  1.00 44.43           H
ATOM    418  HE  ARG A  61      64.074  53.958 105.678  1.00 59.79           H
ATOM    419 HH11 ARG A  61      61.666  54.497 103.467  1.00 57.60           H
ATOM    420 HH12 ARG A  61      61.433  53.071 103.105  1.00 57.60           H
ATOM    421 HH21 ARG A  61      63.731  51.756 105.146  1.00 50.03           H
ATOM    422 HH22 ARG A  61      62.700  51.389 104.136  1.00 50.03           H
ATOM    423  N   TRP A  62      59.612  57.083 107.472  1.00 30.25           N
ATOM    424  CA  TRP A  62      58.235  56.695 107.227  1.00 37.79           C
ATOM    425  C   TRP A  62      58.188  55.590 106.175  1.00 33.56           C
ATOM    426  O   TRP A  62      58.832  55.683 105.128  1.00 37.02           O
ATOM    427  CB  TRP A  62      57.411  57.895 106.767  1.00 31.58           C
ATOM    428  CG  TRP A  62      57.248  58.990 107.789  1.00 33.26           C
ATOM    429  CD1 TRP A  62      57.956  60.162 107.872  1.00 30.14           C
ATOM    430  CD2 TRP A  62      56.299  59.021 108.859  1.00 38.69           C
ATOM    431  NE1 TRP A  62      57.515  60.902 108.934  1.00 30.23           N
ATOM    432  CE2 TRP A  62      56.496  60.226 109.555  1.00 32.97           C
ATOM    433  CE3 TRP A  62      55.298  58.150 109.292  1.00 38.80           C
ATOM    434  CZ2 TRP A  62      55.726  60.584 110.650  1.00 29.38           C
ATOM    435  CZ3 TRP A  62      54.542  58.507 110.382  1.00 31.75           C
ATOM    436  CH2 TRP A  62      54.768  59.708 111.056  1.00 29.91           C
ATOM    437  H   TRP A  62      59.794  57.902 107.283  1.00 36.30           H
ATOM    438  HA  TRP A  62      57.846  56.353 108.047  1.00 45.35           H
ATOM    439  HB2 TRP A  62      57.840  58.283 105.989  1.00 37.90           H
ATOM    440  HB3 TRP A  62      56.523  57.585 106.527  1.00 37.90           H
ATOM    441  HD1 TRP A  62      58.650  60.406 107.303  1.00 36.16           H
ATOM    442  HE1 TRP A  62      57.824  61.669 109.170  1.00 36.28           H
ATOM    443  HE3 TRP A  62      55.145  57.346 108.850  1.00 46.57           H
ATOM    444  HZ2 TRP A  62      55.872  61.383 111.102  1.00 35.26           H
ATOM    445  HZ3 TRP A  62      53.878  57.931 110.686  1.00 38.10           H
ATOM    446  HH2 TRP A  62      54.241  59.921 111.792  1.00 35.90           H
ATOM    447  N   ILE A  63      57.452  54.520 106.470  1.00 35.21           N
ATOM    448  CA  ILE A  63      57.250  53.434 105.514  1.00 37.93           C
ATOM    449  C   ILE A  63      55.840  53.400 104.955  1.00 33.86           C
ATOM    450  O   ILE A  63      55.512  52.494 104.185  1.00 33.18           O
ATOM    451  CB  ILE A  63      57.594  52.088 106.145  1.00 35.39           C
ATOM    452  CG1 ILE A  63      56.674  51.864 107.347  1.00 36.84           C
ATOM    453  CG2 ILE A  63      59.062  52.099 106.495  1.00 34.64           C
ATOM    454  CD1 ILE A  63      56.892  50.587 108.046  1.00 38.14           C
ATOM    455  H   ILE A  63      57.055  54.399 107.224  1.00 42.26           H
ATOM    456  HA  ILE A  63      57.855  53.568 104.768  1.00 45.52           H
ATOM    457  HB  ILE A  63      57.433  51.387 105.494  1.00 42.47           H
ATOM    458 HG12 ILE A  63      56.819  52.579 107.987  1.00 44.21           H
ATOM    459 HG13 ILE A  63      55.754  51.880 107.042  1.00 44.21           H
ATOM    460 HG21 ILE A  63      59.297  51.249 106.898  1.00 41.57           H
ATOM    461 HG22 ILE A  63      59.578  52.236 105.685  1.00 41.57           H
ATOM    462 HG23 ILE A  63      59.231  52.820 107.122  1.00 41.57           H
ATOM    463 HD11 ILE A  63      56.273  50.525 108.790  1.00 45.77           H
ATOM    464 HD12 ILE A  63      56.738  49.858 107.425  1.00 45.77           H
ATOM    465 HD13 ILE A  63      57.805  50.558 108.372  1.00 45.77           H
ATOM    466  N   SER A  64      55.002  54.353 105.316  1.00 33.23           N
ATOM    467  CA  SER A  64      53.616  54.395 104.895  1.00 27.06           C
ATOM    468  C   SER A  64      53.083  55.701 105.419  1.00 31.37           C
ATOM    469  O   SER A  64      53.837  56.500 105.981  1.00 37.84           O
ATOM    470  CB  SER A  64      52.802  53.228 105.446  1.00 32.03           C
ATOM    471  OG  SER A  64      52.459  53.388 106.803  1.00 32.21           O
ATOM    472  H   SER A  64      55.222  55.012 105.823  1.00 39.88           H
ATOM    473  HA  SER A  64      53.560  54.393 103.927  1.00 32.47           H
ATOM    474  HB2 SER A  64      51.985  53.150 104.928  1.00 38.44           H
ATOM    475  HB3 SER A  64      53.324  52.416 105.352  1.00 38.44           H
ATOM    476  HG  SER A  64      52.013  52.727 107.067  1.00 38.65           H
ATOM    477  N   ASP A  65      51.792  55.915 105.257  1.00 34.33           N
ATOM    478  CA  ASP A  65      51.118  57.047 105.855  1.00 34.13           C
ATOM    479  C   ASP A  65      50.796  56.819 107.327  1.00 35.21           C
ATOM    480  O   ASP A  65      50.258  57.729 107.982  1.00 32.77           O
ATOM    481  CB  ASP A  65      49.835  57.321 105.066  1.00 39.54           C
ATOM    482  CG  ASP A  65      49.364  58.773 105.165  1.00 42.66           C
ATOM    483  OD1 ASP A  65      50.214  59.662 105.409  1.00 35.31           O
ATOM    484  OD2 ASP A  65      48.147  59.032 104.978  1.00 47.15           O1-
ATOM    485  H   ASP A  65      51.274  55.407 104.795  1.00 41.19           H
ATOM    486  HA  ASP A  65      51.687  57.829 105.787  1.00 40.96           H
ATOM    487  HB2 ASP A  65      49.994  57.122 104.130  1.00 47.45           H
ATOM    488  HB3 ASP A  65      49.128  56.753 105.410  1.00 47.45           H
ATOM    489  N   HIS A  66      51.074  55.617 107.856  1.00 32.48           N
ATOM    490  CA  HIS A  66      50.655  55.249 109.205  1.00 34.66           C
ATOM    491  C   HIS A  66      51.795  54.830 110.105  1.00 38.66           C
ATOM    492  O   HIS A  66      51.635  54.898 111.323  1.00 32.71           O
ATOM    493  CB  HIS A  66      49.613  54.112 109.150  1.00 35.69           C
ATOM    494  CG  HIS A  66      48.435  54.435 108.284  1.00 41.26           C
ATOM    495  ND1 HIS A  66      48.432  54.235 106.918  1.00 35.44           N
ATOM    496  CD2 HIS A  66      47.254  55.032 108.578  1.00 45.25           C
ATOM    497  CE1 HIS A  66      47.292  54.673 106.412  1.00 43.41           C
ATOM    498  NE2 HIS A  66      46.560  55.162 107.399  1.00 51.48           N
ATOM    499  H   HIS A  66      51.507  54.998 107.446  1.00 38.98           H
ATOM    500  HA  HIS A  66      50.228  56.018 109.614  1.00 41.59           H
ATOM    501  HB2 HIS A  66      49.287  53.942 110.047  1.00 42.83           H
ATOM    502  HB3 HIS A  66      50.036  53.315 108.795  1.00 42.83           H
ATOM    503  HD2 HIS A  66      46.967  55.303 109.421  1.00 54.30           H
ATOM    504  HE1 HIS A  66      47.041  54.631 105.517  1.00 52.09           H
ATOM    505  HE2 HIS A  66      45.770  55.491 107.318  1.00 61.77           H
ATOM    506  N   GLU A  67      52.941  54.440 109.553  1.00 40.13           N
ATOM    507  CA  GLU A  67      54.002  53.816 110.329  1.00 38.92           C
ATOM    508  C   GLU A  67      55.359  54.339 109.898  1.00 43.44           C
ATOM    509  O   GLU A  67      55.568  54.691 108.730  1.00 40.26           O
ATOM    510  CB  GLU A  67      54.031  52.306 110.133  1.00 36.95           C
ATOM    511  CG  GLU A  67      52.749  51.598 110.401  1.00 42.86           C
ATOM    512  CD  GLU A  67      52.914  50.088 110.378  1.00 42.35           C
ATOM    513  OE1 GLU A  67      53.270  49.526 109.319  1.00 41.56           O
ATOM    514  OE2 GLU A  67      52.715  49.464 111.441  1.00 45.46           O1-
ATOM    515  H   GLU A  67      53.128  54.527 108.718  1.00 48.15           H
ATOM    516  HA  GLU A  67      53.877  54.008 111.272  1.00 46.70           H
ATOM    517  HB2 GLU A  67      54.278  52.121 109.213  1.00 44.33           H
ATOM    518  HB3 GLU A  67      54.700  51.932 110.728  1.00 44.33           H
ATOM    519  HG2 GLU A  67      52.423  51.853 111.279  1.00 51.43           H
ATOM    520  HG3 GLU A  67      52.103  51.842 109.721  1.00 51.43           H
ATOM    521  N   TYR A  68      56.308  54.319 110.832  1.00 37.03           N
ATOM    522  CA  TYR A  68      57.687  54.604 110.487  1.00 45.49           C
ATOM    523  C   TYR A  68      58.625  53.603 111.145  1.00 37.61           C
ATOM    524  O   TYR A  68      58.264  52.884 112.078  1.00 32.29           O
ATOM    525  CB  TYR A  68      58.089  56.036 110.880  1.00 47.53           C
ATOM    526  CG  TYR A  68      58.035  56.341 112.369  1.00 39.98           C
ATOM    527  CD1 TYR A  68      59.080  55.989 113.211  1.00 34.65           C
ATOM    528  CD2 TYR A  68      56.956  57.023 112.907  1.00 33.34           C
ATOM    529  CE1 TYR A  68      59.039  56.277 114.532  1.00 35.79           C
ATOM    530  CE2 TYR A  68      56.907  57.330 114.225  1.00 38.61           C
ATOM    531  CZ  TYR A  68      57.946  56.956 115.045  1.00 34.57           C
ATOM    532  OH  TYR A  68      57.871  57.280 116.378  1.00 32.33           O
ATOM    533  H   TYR A  68      56.176  54.144 111.664  1.00 44.44           H
ATOM    534  HA  TYR A  68      57.792  54.521 109.526  1.00 54.59           H
ATOM    535  HB2 TYR A  68      59.000  56.192 110.584  1.00 57.04           H
ATOM    536  HB3 TYR A  68      57.493  56.657 110.433  1.00 57.04           H
ATOM    537  HD1 TYR A  68      59.814  55.534 112.864  1.00 41.58           H
ATOM    538  HD2 TYR A  68      56.254  57.278 112.352  1.00 40.00           H
ATOM    539  HE1 TYR A  68      59.743  56.032 115.088  1.00 42.95           H
ATOM    540  HE2 TYR A  68      56.173  57.782 114.574  1.00 46.34           H
ATOM    541  HH  TYR A  68      58.557  57.008 116.779  1.00 38.79           H
ATOM    542  N   LEU A  69      59.843  53.582 110.620  1.00 36.21           N
ATOM    543  CA  LEU A  69      60.920  52.765 111.125  1.00 36.95           C
ATOM    544  C   LEU A  69      61.843  53.622 111.961  1.00 44.71           C
ATOM    545  O   LEU A  69      62.075  54.798 111.649  1.00 44.07           O
ATOM    546  CB  LEU A  69      61.696  52.151 109.986  1.00 35.21           C
ATOM    547  CG  LEU A  69      60.988  51.048 109.217  1.00 38.20           C
ATOM    548  CD1 LEU A  69      61.748  50.637 107.965  1.00 39.33           C
ATOM    549  CD2 LEU A  69      60.857  49.873 110.125  1.00 48.86           C
ATOM    550  H   LEU A  69      60.072  54.057 109.941  1.00 43.45           H
ATOM    551  HA  LEU A  69      60.562  52.055 111.681  1.00 44.33           H
ATOM    552  HB2 LEU A  69      61.913  52.852 109.352  1.00 42.25           H
ATOM    553  HB3 LEU A  69      62.516  51.774 110.343  1.00 42.25           H
ATOM    554  HG  LEU A  69      60.100  51.344 108.960  1.00 45.84           H
ATOM    555 HD11 LEU A  69      61.255  49.934 107.514  1.00 47.19           H
ATOM    556 HD12 LEU A  69      61.836  51.407 107.382  1.00 47.19           H
ATOM    557 HD13 LEU A  69      62.626  50.314 108.222  1.00 47.19           H
ATOM    558 HD21 LEU A  69      60.406  49.157 109.651  1.00 58.63           H
ATOM    559 HD22 LEU A  69      61.742  49.585 110.397  1.00 58.63           H
ATOM    560 HD23 LEU A  69      60.340  50.133 110.903  1.00 58.63           H
ATOM    561  N   TYR A  70      62.373  53.022 113.020  1.00 37.82           N
ATOM    562  CA  TYR A  70      63.263  53.706 113.946  1.00 42.70           C
ATOM    563  C   TYR A  70      64.450  52.796 114.161  1.00 46.50           C
ATOM    564  O   TYR A  70      64.387  51.902 115.011  1.00 41.19           O
ATOM    565  CB  TYR A  70      62.580  54.024 115.241  1.00 42.67           C
ATOM    566  CG  TYR A  70      63.405  54.866 116.167  1.00 38.95           C
ATOM    567  CD1 TYR A  70      63.852  56.122 115.801  1.00 38.27           C
ATOM    568  CD2 TYR A  70      63.716  54.418 117.419  1.00 47.88           C
ATOM    569  CE1 TYR A  70      64.582  56.899 116.674  1.00 39.58           C
ATOM    570  CE2 TYR A  70      64.456  55.181 118.298  1.00 45.39           C
ATOM    571  CZ  TYR A  70      64.888  56.414 117.932  1.00 39.25           C
ATOM    572  OH  TYR A  70      65.617  57.165 118.836  1.00 39.93           O
ATOM    573  H   TYR A  70      62.228  52.199 113.227  1.00 45.39           H
ATOM    574  HA  TYR A  70      63.575  54.534 113.548  1.00 51.25           H
ATOM    575  HB2 TYR A  70      61.760  54.507 115.052  1.00 51.21           H
ATOM    576  HB3 TYR A  70      62.375  53.194 115.699  1.00 51.21           H
ATOM    577  HD1 TYR A  70      63.644  56.454 114.957  1.00 45.93           H
ATOM    578  HD2 TYR A  70      63.422  53.577 117.686  1.00 57.46           H
ATOM    579  HE1 TYR A  70      64.878  57.742 116.414  1.00 47.49           H
ATOM    580  HE2 TYR A  70      64.653  54.853 119.146  1.00 54.47           H
ATOM    581  HH  TYR A  70      65.719  56.735 119.550  1.00 47.91           H
ATOM    582  N   LYS A  71      65.516  53.034 113.381  1.00 50.99           N
ATOM    583  CA  LYS A  71      66.774  52.334 113.589  1.00 55.42           C
ATOM    584  C   LYS A  71      67.255  52.679 114.997  1.00 54.76           C
ATOM    585  O   LYS A  71      67.838  53.742 115.249  1.00 57.03           O
ATOM    586  CB  LYS A  71      67.815  52.685 112.502  1.00 60.61           C
ATOM    587  CG  LYS A  71      67.433  52.285 111.044  1.00 60.12           C
ATOM    588  CD  LYS A  71      68.521  52.631 110.044  1.00 57.92           C
ATOM    589  CE  LYS A  71      68.131  52.235 108.613  1.00 65.11           C
ATOM    590  NZ  LYS A  71      69.222  52.630 107.635  1.00 60.81           N1+
ATOM    591  H   LYS A  71      65.528  53.596 112.730  1.00 61.19           H
ATOM    592  HA  LYS A  71      66.613  51.378 113.552  1.00 66.50           H
ATOM    593  HB2 LYS A  71      67.956  53.644 112.513  1.00 72.73           H
ATOM    594  HB3 LYS A  71      68.646  52.233 112.718  1.00 72.73           H
ATOM    595  HG2 LYS A  71      67.283  51.327 111.007  1.00 72.15           H
ATOM    596  HG3 LYS A  71      66.626  52.759 110.787  1.00 72.15           H
ATOM    597  HD2 LYS A  71      68.678  53.588 110.062  1.00 69.50           H
ATOM    598  HD3 LYS A  71      69.333  52.154 110.279  1.00 69.50           H
ATOM    599  HE2 LYS A  71      68.009  51.274 108.565  1.00 78.13           H
ATOM    600  HE3 LYS A  71      67.313  52.693 108.362  1.00 78.13           H
ATOM    601  HZ1 LYS A  71      68.989  52.398 106.809  1.00 72.98           H
ATOM    602  HZ2 LYS A  71      69.351  53.510 107.663  1.00 72.98           H
ATOM    603  HZ3 LYS A  71      69.983  52.220 107.847  1.00 72.98           H
ATOM    604  N   GLN A  72      66.886  51.836 115.951  1.00 63.75           N
ATOM    605  CA  GLN A  72      67.513  51.890 117.251  1.00 61.81           C
ATOM    606  C   GLN A  72      68.939  51.400 117.027  1.00 70.45           C
ATOM    607  O   GLN A  72      69.410  51.319 115.878  1.00 64.64           O
ATOM    608  CB  GLN A  72      66.752  51.054 118.290  1.00 56.65           C
ATOM    609  CG  GLN A  72      66.144  51.894 119.394  1.00 53.82           C
ATOM    610  CD  GLN A  72      65.270  51.072 120.292  1.00 58.12           C
ATOM    611  OE1 GLN A  72      65.140  49.868 120.086  1.00 63.60           O
ATOM    612  NE2 GLN A  72      64.660  51.701 121.297  1.00 53.70           N
ATOM    613  H   GLN A  72      66.281  51.231 115.868  1.00 76.50           H
ATOM    614  HA  GLN A  72      67.546  52.810 117.559  1.00 74.17           H
ATOM    615  HB2 GLN A  72      66.033  50.578 117.846  1.00 67.98           H
ATOM    616  HB3 GLN A  72      67.366  50.423 118.697  1.00 67.98           H
ATOM    617  HG2 GLN A  72      66.855  52.279 119.932  1.00 64.58           H
ATOM    618  HG3 GLN A  72      65.603  52.596 119.001  1.00 64.58           H
ATOM    619 HE21 GLN A  72      64.776  52.545 121.410  1.00 64.45           H
ATOM    620 HE22 GLN A  72      64.150  51.262 121.832  1.00 64.45           H
ATOM    621  N   GLU A  73      69.627  51.057 118.111  1.00 74.08           N
ATOM    622  CA  GLU A  73      71.067  50.847 118.058  1.00 67.16           C
ATOM    623  C   GLU A  73      71.419  49.406 117.744  1.00 65.49           C
ATOM    624  O   GLU A  73      72.256  49.127 116.877  1.00 65.44           O
ATOM    625  CB  GLU A  73      71.687  51.217 119.396  1.00 68.22           C
ATOM    626  CG  GLU A  73      73.142  51.501 119.244  1.00 68.14           C
ATOM    627  CD  GLU A  73      73.865  51.280 120.505  1.00 66.46           C
ATOM    628  OE1 GLU A  73      73.475  51.877 121.533  1.00 72.03           O
ATOM    629  OE2 GLU A  73      74.811  50.482 120.465  1.00 70.65           O1-
ATOM    630  H   GLU A  73      69.282  50.940 118.890  1.00 88.90           H
ATOM    631  HA  GLU A  73      71.452  51.414 117.372  1.00 80.59           H
ATOM    632  HB2 GLU A  73      71.254  52.012 119.743  1.00 81.86           H
ATOM    633  HB3 GLU A  73      71.583  50.477 120.015  1.00 81.86           H
ATOM    634  HG2 GLU A  73      73.515  50.911 118.571  1.00 81.76           H
ATOM    635  HG3 GLU A  73      73.262  52.428 118.983  1.00 81.76           H
ATOM    636  N   ASN A  74      70.826  48.499 118.507  1.00 65.09           N
ATOM    637  CA  ASN A  74      70.968  47.094 118.220  1.00 66.36           C
ATOM    638  C   ASN A  74      70.076  46.723 117.036  1.00 65.90           C
ATOM    639  O   ASN A  74      70.575  46.418 115.946  1.00 67.46           O
ATOM    640  CB  ASN A  74      70.632  46.285 119.483  1.00 67.81           C
ATOM    641  CG  ASN A  74      71.823  46.142 120.461  1.00 65.73           C
ATOM    642  OD1 ASN A  74      72.978  45.946 120.050  1.00 58.21           O
ATOM    643  ND2 ASN A  74      71.522  46.134 121.764  1.00 64.20           N
ATOM    644  H   ASN A  74      70.338  48.676 119.193  1.00 78.11           H
ATOM    645  HA  ASN A  74      71.888  46.908 117.977  1.00 79.64           H
ATOM    646  HB2 ASN A  74      69.910  46.727 119.956  1.00 81.38           H
ATOM    647  HB3 ASN A  74      70.356  45.393 119.219  1.00 81.38           H
ATOM    648 HD21 ASN A  74      72.147  46.058 122.350  1.00 77.04           H
ATOM    649 HD22 ASN A  74      70.703  46.207 122.017  1.00 77.04           H
ATOM    650  N   ASN A  75      68.756  46.827 117.214  1.00 60.65           N
ATOM    651  CA  ASN A  75      67.746  46.326 116.296  1.00 58.68           C
ATOM    652  C   ASN A  75      66.957  47.466 115.667  1.00 58.86           C
ATOM    653  O   ASN A  75      67.230  48.644 115.898  1.00 59.88           O
ATOM    654  CB  ASN A  75      66.796  45.409 117.046  1.00 61.29           C
ATOM    655  CG  ASN A  75      66.135  46.123 118.187  1.00 58.92           C
ATOM    656  OD1 ASN A  75      66.477  47.274 118.491  1.00 58.13           O
ATOM    657  ND2 ASN A  75      65.183  45.457 118.827  1.00 64.52           N
ATOM    658  H   ASN A  75      68.410  47.207 117.904  1.00 72.78           H
ATOM    659  HA  ASN A  75      68.173  45.818 115.588  1.00 70.41           H
ATOM    660  HB2 ASN A  75      66.106  45.098 116.440  1.00 73.55           H
ATOM    661  HB3 ASN A  75      67.293  44.657 117.405  1.00 73.55           H
ATOM    662 HD21 ASN A  75      64.773  45.823 119.488  1.00 77.42           H
ATOM    663 HD22 ASN A  75      64.976  44.660 118.580  1.00 77.42           H
ATOM    664  N   ILE A  76      65.926  47.109 114.911  1.00 56.42           N
ATOM    665  CA  ILE A  76      65.127  48.085 114.188  1.00 54.50           C
ATOM    666  C   ILE A  76      63.678  47.929 114.598  1.00 51.38           C
ATOM    667  O   ILE A  76      63.160  46.807 114.638  1.00 55.45           O
ATOM    668  CB  ILE A  76      65.269  47.912 112.669  1.00 55.24           C
ATOM    669  CG1 ILE A  76      66.758  48.010 112.273  1.00 52.88           C
ATOM    670  CG2 ILE A  76      64.424  48.928 111.966  1.00 54.25           C
ATOM    671  CD1 ILE A  76      67.051  47.930 110.777  1.00 48.35           C
ATOM    672  H   ILE A  76      65.667  46.296 114.799  1.00 67.71           H
ATOM    673  HA  ILE A  76      65.419  48.979 114.424  1.00 65.40           H
ATOM    674  HB  ILE A  76      64.947  47.029 112.430  1.00 66.29           H
ATOM    675 HG12 ILE A  76      67.104  48.859 112.591  1.00 63.46           H
ATOM    676 HG13 ILE A  76      67.237  47.284 112.702  1.00 63.46           H
ATOM    677 HG21 ILE A  76      64.520  48.810 111.008  1.00 65.10           H
ATOM    678 HG22 ILE A  76      63.497  48.799 112.224  1.00 65.10           H
ATOM    679 HG23 ILE A  76      64.719  49.815 112.223  1.00 65.10           H
ATOM    680 HD11 ILE A  76      68.009  48.001 110.639  1.00 58.03           H
ATOM    681 HD12 ILE A  76      66.730  47.080 110.437  1.00 58.03           H
ATOM    682 HD13 ILE A  76      66.597  48.659 110.326  1.00 58.03           H
ATOM    683  N   LEU A  77      63.024  49.046 114.887  1.00 45.03           N
ATOM    684  CA  LEU A  77      61.636  49.024 115.299  1.00 50.76           C
ATOM    685  C   LEU A  77      60.731  49.750 114.303  1.00 44.76           C
ATOM    686  O   LEU A  77      61.162  50.621 113.540  1.00 40.90           O
ATOM    687  CB  LEU A  77      61.464  49.655 116.666  1.00 52.19           C
ATOM    688  CG  LEU A  77      62.405  49.197 117.753  1.00 51.98           C
ATOM    689  CD1 LEU A  77      61.897  49.874 119.005  1.00 49.50           C
ATOM    690  CD2 LEU A  77      62.450  47.677 117.900  1.00 50.50           C
ATOM    691  H   LEU A  77      63.368  49.833 114.852  1.00 54.03           H
ATOM    692  HA  LEU A  77      61.339  48.103 115.356  1.00 60.91           H
ATOM    693  HB2 LEU A  77      61.580  50.614 116.572  1.00 62.63           H
ATOM    694  HB3 LEU A  77      60.562  49.472 116.971  1.00 62.63           H
ATOM    695  HG  LEU A  77      63.301  49.519 117.567  1.00 62.38           H
ATOM    696 HD11 LEU A  77      62.462  49.620 119.752  1.00 59.40           H
ATOM    697 HD12 LEU A  77      61.928  50.835 118.878  1.00 59.40           H
ATOM    698 HD13 LEU A  77      60.984  49.590 119.169  1.00 59.40           H
ATOM    699 HD21 LEU A  77      63.068  47.447 118.611  1.00 60.60           H
ATOM    700 HD22 LEU A  77      61.561  47.355 118.117  1.00 60.60           H
ATOM    701 HD23 LEU A  77      62.748  47.288 117.063  1.00 60.60           H
ATOM    702  N   VAL A  78      59.462  49.361 114.327  1.00 40.24           N
ATOM    703  CA  VAL A  78      58.415  49.972 113.531  1.00 45.40           C
ATOM    704  C   VAL A  78      57.393  50.550 114.500  1.00 44.87           C
ATOM    705  O   VAL A  78      57.002  49.877 115.461  1.00 42.87           O
ATOM    706  CB  VAL A  78      57.774  48.957 112.567  1.00 39.49           C
ATOM    707  CG1 VAL A  78      57.361  47.724 113.305  1.00 57.04           C
ATOM    708  CG2 VAL A  78      56.566  49.569 111.827  1.00 39.76           C
ATOM    709  H   VAL A  78      59.176  48.716 114.819  1.00 48.29           H
ATOM    710  HA  VAL A  78      58.788  50.699 113.009  1.00 54.48           H
ATOM    711  HB  VAL A  78      58.430  48.699 111.901  1.00 47.39           H
ATOM    712 HG11 VAL A  78      56.960  47.101 112.678  1.00 68.45           H
ATOM    713 HG12 VAL A  78      58.144  47.325 113.714  1.00 68.45           H
ATOM    714 HG13 VAL A  78      56.716  47.967 113.988  1.00 68.45           H
ATOM    715 HG21 VAL A  78      56.190  48.903 111.231  1.00 47.72           H
ATOM    716 HG22 VAL A  78      55.902  49.843 112.479  1.00 47.72           H
ATOM    717 HG23 VAL A  78      56.866  50.338 111.317  1.00 47.72           H
ATOM    718  N   PHE A  79      56.960  51.788 114.244  1.00 46.77           N
ATOM    719  CA  PHE A  79      56.085  52.532 115.140  1.00 40.24           C
ATOM    720  C   PHE A  79      54.762  52.836 114.472  1.00 40.97           C
ATOM    721  O   PHE A  79      54.711  53.182 113.290  1.00 44.24           O
ATOM    722  CB  PHE A  79      56.720  53.856 115.579  1.00 40.33           C
ATOM    723  CG  PHE A  79      57.665  53.693 116.711  1.00 39.78           C
ATOM    724  CD1 PHE A  79      57.228  53.807 118.005  1.00 48.02           C
ATOM    725  CD2 PHE A  79      58.977  53.379 116.488  1.00 38.93           C
ATOM    726  CE1 PHE A  79      58.083  53.626 119.035  1.00 38.37           C
ATOM    727  CE2 PHE A  79      59.813  53.190 117.525  1.00 39.91           C
ATOM    728  CZ  PHE A  79      59.361  53.314 118.791  1.00 34.18           C
ATOM    729  H   PHE A  79      57.168  52.226 113.534  1.00 56.12           H
ATOM    730  HA  PHE A  79      55.911  52.000 115.932  1.00 48.29           H
ATOM    731  HB2 PHE A  79      57.210  54.234 114.832  1.00 48.39           H
ATOM    732  HB3 PHE A  79      56.019  54.465 115.858  1.00 48.39           H
ATOM    733  HD1 PHE A  79      56.337  54.013 118.175  1.00 57.62           H
ATOM    734  HD2 PHE A  79      59.289  53.281 115.617  1.00 46.71           H
ATOM    735  HE1 PHE A  79      57.783  53.709 119.911  1.00 46.04           H
ATOM    736  HE2 PHE A  79      60.707  52.984 117.369  1.00 47.90           H
ATOM    737  HZ  PHE A  79      59.949  53.200 119.502  1.00 41.02           H
ATOM    738  N   ASN A  80      53.705  52.745 115.257  1.00 41.08           N
ATOM    739  CA  ASN A  80      52.378  53.181 114.847  1.00 39.07           C
ATOM    740  C   ASN A  80      52.230  54.653 115.216  1.00 35.98           C
ATOM    741  O   ASN A  80      52.301  55.017 116.390  1.00 36.88           O
ATOM    742  CB  ASN A  80      51.324  52.330 115.540  1.00 43.43           C
ATOM    743  CG  ASN A  80      49.973  52.570 115.038  1.00 45.89           C
ATOM    744  OD1 ASN A  80      49.355  53.613 115.300  1.00 45.90           O
ATOM    745  ND2 ASN A  80      49.465  51.597 114.306  1.00 47.66           N
ATOM    746  H   ASN A  80      53.728  52.425 116.055  1.00 49.30           H
ATOM    747  HA  ASN A  80      52.279  53.085 113.887  1.00 46.88           H
ATOM    748  HB2 ASN A  80      51.533  51.393 115.399  1.00 52.11           H
ATOM    749  HB3 ASN A  80      51.331  52.531 116.489  1.00 52.11           H
ATOM    750 HD21 ASN A  80      48.673  51.674 113.979  1.00 57.19           H
ATOM    751 HD22 ASN A  80      49.925  50.886 114.156  1.00 57.19           H
ATOM    752  N   ALA A  81      52.043  55.512 114.217  1.00 42.07           N
ATOM    753  CA  ALA A  81      52.001  56.943 114.496  1.00 42.07           C
ATOM    754  C   ALA A  81      50.819  57.295 115.378  1.00 41.89           C
ATOM    755  O   ALA A  81      50.911  58.197 116.218  1.00 43.67           O
ATOM    756  CB  ALA A  81      51.931  57.751 113.197  1.00 44.03           C
ATOM    757  H   ALA A  81      51.941  55.299 113.390  1.00 50.48           H
ATOM    758  HA  ALA A  81      52.811  57.197 114.964  1.00 50.49           H
ATOM    759  HB1 ALA A  81      51.904  58.696 113.415  1.00 52.84           H
ATOM    760  HB2 ALA A  81      52.717  57.557 112.662  1.00 52.84           H
ATOM    761  HB3 ALA A  81      51.129  57.501 112.712  1.00 52.84           H
ATOM    762  N   GLU A  82      49.693  56.611 115.190  1.00 41.98           N
ATOM    763  CA  GLU A  82      48.465  57.023 115.852  1.00 44.08           C
ATOM    764  C   GLU A  82      48.570  56.860 117.366  1.00 44.35           C
ATOM    765  O   GLU A  82      48.210  57.770 118.127  1.00 40.71           O
ATOM    766  CB  GLU A  82      47.286  56.221 115.298  1.00 48.47           C
ATOM    767  CG  GLU A  82      45.930  56.663 115.873  1.00 53.48           C
ATOM    768  CD  GLU A  82      45.407  57.996 115.273  1.00 66.00           C
ATOM    769  OE1 GLU A  82      46.088  59.055 115.409  1.00 51.78           O
ATOM    770  OE2 GLU A  82      44.296  57.970 114.668  1.00 75.07           O1-
ATOM    771  H   GLU A  82      49.616  55.914 114.691  1.00 50.38           H
ATOM    772  HA  GLU A  82      48.304  57.961 115.663  1.00 52.89           H
ATOM    773  HB2 GLU A  82      47.253  56.334 114.335  1.00 58.17           H
ATOM    774  HB3 GLU A  82      47.412  55.284 115.516  1.00 58.17           H
ATOM    775  HG2 GLU A  82      45.272  55.975 115.688  1.00 64.17           H
ATOM    776  HG3 GLU A  82      46.020  56.783 116.831  1.00 64.17           H
ATOM    777  N   TYR A  83      49.079  55.711 117.821  1.00 41.42           N
ATOM    778  CA  TYR A  83      49.095  55.365 119.239  1.00 44.85           C
ATOM    779  C   TYR A  83      50.473  55.406 119.874  1.00 42.12           C
ATOM    780  O   TYR A  83      50.573  55.661 121.071  1.00 38.50           O
ATOM    781  CB  TYR A  83      48.499  53.963 119.452  1.00 47.14           C
ATOM    782  CG  TYR A  83      47.162  53.778 118.758  1.00 52.13           C
ATOM    783  CD1 TYR A  83      46.047  54.520 119.136  1.00 53.27           C
ATOM    784  CD2 TYR A  83      47.023  52.884 117.713  1.00 53.47           C
ATOM    785  CE1 TYR A  83      44.842  54.373 118.484  1.00 55.88           C
ATOM    786  CE2 TYR A  83      45.828  52.728 117.072  1.00 58.39           C
ATOM    787  CZ  TYR A  83      44.741  53.473 117.459  1.00 53.20           C
ATOM    788  OH  TYR A  83      43.552  53.306 116.808  1.00 52.45           O
ATOM    789  H   TYR A  83      49.427  55.108 117.316  1.00 49.71           H
ATOM    790  HA  TYR A  83      48.535  55.997 119.716  1.00 53.82           H
ATOM    791  HB2 TYR A  83      49.114  53.302 119.098  1.00 56.57           H
ATOM    792  HB3 TYR A  83      48.366  53.817 120.401  1.00 56.57           H
ATOM    793  HD1 TYR A  83      46.121  55.136 119.829  1.00 63.92           H
ATOM    794  HD2 TYR A  83      47.756  52.380 117.442  1.00 64.16           H
ATOM    795  HE1 TYR A  83      44.101  54.871 118.747  1.00 67.06           H
ATOM    796  HE2 TYR A  83      45.751  52.121 116.372  1.00 70.07           H
ATOM    797  HH  TYR A  83      43.634  52.726 116.205  1.00 62.94           H
ATOM    798  N   GLY A  84      51.536  55.160 119.115  1.00 47.78           N
ATOM    799  CA  GLY A  84      52.875  55.191 119.655  1.00 40.96           C
ATOM    800  C   GLY A  84      53.445  53.847 120.000  1.00 40.08           C
ATOM    801  O   GLY A  84      54.581  53.790 120.454  1.00 42.60           O
ATOM    802  H   GLY A  84      51.500  54.971 118.277  1.00 57.34           H
ATOM    803  HA2 GLY A  84      53.465  55.609 119.009  1.00 49.15           H
ATOM    804  HA3 GLY A  84      52.878  55.733 120.460  1.00 49.15           H
ATOM    805  N   ASN A  85      52.698  52.766 119.800  1.00 40.41           N
ATOM    806  CA  ASN A  85      53.198  51.442 120.094  1.00 46.26           C
ATOM    807  C   ASN A  85      54.129  50.967 118.995  1.00 44.94           C
ATOM    808  O   ASN A  85      54.144  51.505 117.889  1.00 46.39           O
ATOM    809  CB  ASN A  85      52.057  50.437 120.274  1.00 53.27           C
ATOM    810  CG  ASN A  85      51.057  50.409 119.116  1.00 52.72           C
ATOM    811  OD1 ASN A  85      50.592  51.447 118.635  1.00 46.18           O
ATOM    812  ND2 ASN A  85      50.701  49.180 118.689  1.00 60.40           N
ATOM    813  H   ASN A  85      51.895  52.780 119.494  1.00 48.49           H
ATOM    814  HA  ASN A  85      53.703  51.472 120.922  1.00 55.52           H
ATOM    815  HB2 ASN A  85      51.569  50.662 121.081  1.00 63.92           H
ATOM    816  HB3 ASN A  85      52.436  49.548 120.358  1.00 63.92           H
ATOM    817 HD21 ASN A  85      51.040  48.500 119.091  1.00 72.48           H
ATOM    818  N   SER A  86      54.894  49.922 119.298  1.00 46.43           N
ATOM    819  CA  SER A  86      55.833  49.423 118.310  1.00 49.75           C
ATOM    820  C   SER A  86      56.106  47.937 118.485  1.00 51.37           C
ATOM    821  O   SER A  86      55.768  47.305 119.498  1.00 46.18           O
ATOM    822  CB  SER A  86      57.137  50.213 118.349  1.00 43.59           C
ATOM    823  OG  SER A  86      57.778  50.145 119.594  1.00 43.67           O
ATOM    824  H   SER A  86      54.888  49.498 120.046  1.00 55.72           H
ATOM    825  HA  SER A  86      55.445  49.545 117.430  1.00 59.70           H
ATOM    826  HB2 SER A  86      57.735  49.857 117.673  1.00 52.31           H
ATOM    827  HB3 SER A  86      56.941  51.143 118.152  1.00 52.31           H
ATOM    828  HG  SER A  86      58.490  50.591 119.576  1.00 52.40           H
ATOM    829  N   SER A  87      56.733  47.412 117.437  1.00 49.21           N
ATOM    830  CA  SER A  87      57.132  46.031 117.288  1.00 49.45           C
ATOM    831  C   SER A  87      58.558  46.015 116.748  1.00 50.38           C
ATOM    832  O   SER A  87      58.990  46.941 116.060  1.00 53.37           O
ATOM    833  CB  SER A  87      56.188  45.290 116.331  1.00 46.11           C
ATOM    834  OG  SER A  87      54.842  45.419 116.719  1.00 50.09           O
ATOM    835  H   SER A  87      56.951  47.883 116.751  1.00 59.05           H
ATOM    836  HA  SER A  87      57.117  45.587 118.150  1.00 59.34           H
ATOM    837  HB2 SER A  87      56.293  45.658 115.440  1.00 55.33           H
ATOM    838  HB3 SER A  87      56.423  44.349 116.327  1.00 55.33           H
ATOM    839  HG  SER A  87      54.622  46.230 116.725  1.00 60.11           H
ATOM    840  N   VAL A  88      59.309  44.974 117.071  1.00 45.03           N
ATOM    841  CA  VAL A  88      60.633  44.863 116.496  1.00 49.36           C
ATOM    842  C   VAL A  88      60.469  44.389 115.064  1.00 47.81           C
ATOM    843  O   VAL A  88      59.745  43.429 114.789  1.00 47.46           O
ATOM    844  CB  VAL A  88      61.519  43.912 117.320  1.00 54.32           C
ATOM    845  CG1 VAL A  88      62.906  43.811 116.743  1.00 51.76           C
ATOM    846  CG2 VAL A  88      61.633  44.376 118.735  1.00 50.27           C
ATOM    847  H   VAL A  88      59.083  44.338 117.605  1.00 54.03           H
ATOM    848  HA  VAL A  88      61.053  45.737 116.482  1.00 59.23           H
ATOM    849  HB  VAL A  88      61.124  43.026 117.321  1.00 65.18           H
ATOM    850 HG11 VAL A  88      63.431  43.205 117.289  1.00 62.12           H
ATOM    851 HG12 VAL A  88      62.847  43.473 115.836  1.00 62.12           H
ATOM    852 HG13 VAL A  88      63.312  44.692 116.742  1.00 62.12           H
ATOM    853 HG21 VAL A  88      62.195  43.757 119.225  1.00 60.33           H
ATOM    854 HG22 VAL A  88      62.027  45.262 118.745  1.00 60.33           H
ATOM    855 HG23 VAL A  88      60.747  44.403 119.130  1.00 60.33           H
ATOM    856  N   PHE A  89      61.098  45.088 114.138  1.00 46.32           N
ATOM    857  CA  PHE A  89      61.026  44.631 112.764  1.00 54.70           C
ATOM    858  C   PHE A  89      62.004  43.486 112.518  1.00 52.64           C
ATOM    859  O   PHE A  89      61.679  42.533 111.806  1.00 50.86           O
ATOM    860  CB  PHE A  89      61.268  45.810 111.808  1.00 56.38           C
ATOM    861  CG  PHE A  89      60.950  45.493 110.383  1.00 53.60           C
ATOM    862  CD1 PHE A  89      61.839  44.772 109.585  1.00 61.67           C
ATOM    863  CD2 PHE A  89      59.772  45.896 109.835  1.00 48.09           C
ATOM    864  CE1 PHE A  89      61.536  44.463 108.273  1.00 48.39           C
ATOM    865  CE2 PHE A  89      59.471  45.587 108.515  1.00 55.50           C
ATOM    866  CZ  PHE A  89      60.359  44.864 107.745  1.00 49.62           C
ATOM    867  H   PHE A  89      61.557  45.804 114.269  1.00 55.58           H
ATOM    868  HA  PHE A  89      60.132  44.295 112.595  1.00 65.64           H
ATOM    869  HB2 PHE A  89      60.709  46.555 112.080  1.00 67.65           H
ATOM    870  HB3 PHE A  89      62.203  46.065 111.855  1.00 67.65           H
ATOM    871  HD1 PHE A  89      62.646  44.485 109.946  1.00 74.01           H
ATOM    872  HD2 PHE A  89      59.162  46.375 110.348  1.00 57.71           H
ATOM    873  HE1 PHE A  89      62.140  43.981 107.755  1.00 58.07           H
ATOM    874  HE2 PHE A  89      58.663  45.865 108.149  1.00 66.60           H
ATOM    875  HZ  PHE A  89      60.155  44.668 106.859  1.00 59.55           H
ATOM    876  N   LEU A  90      63.197  43.547 113.110  1.00 52.89           N
ATOM    877  CA  LEU A  90      64.168  42.457 113.049  1.00 63.69           C
ATOM    878  C   LEU A  90      65.235  42.710 114.096  1.00 66.78           C
ATOM    879  O   LEU A  90      65.650  43.858 114.311  1.00 58.18           O
ATOM    880  CB  LEU A  90      64.816  42.297 111.657  1.00 62.08           C
ATOM    881  CG  LEU A  90      65.663  43.425 111.041  1.00 57.51           C
ATOM    882  CD1 LEU A  90      65.160  44.773 111.493  1.00 68.41           C
ATOM    883  CD2 LEU A  90      67.150  43.307 111.297  1.00 57.19           C
ATOM    884  H   LEU A  90      63.471  44.224 113.563  1.00 63.47           H
ATOM    885  HA  LEU A  90      63.723  41.624 113.269  1.00 76.43           H
ATOM    886  HB2 LEU A  90      65.391  41.517 111.697  1.00 74.49           H
ATOM    887  HB3 LEU A  90      64.101  42.121 111.026  1.00 74.49           H
ATOM    888  HG  LEU A  90      65.543  43.391 110.079  1.00 69.01           H
ATOM    889 HD11 LEU A  90      65.709  45.465 111.093  1.00 82.09           H
ATOM    890 HD12 LEU A  90      64.238  44.876 111.210  1.00 82.09           H
ATOM    891 HD13 LEU A  90      65.218  44.823 112.460  1.00 82.09           H
ATOM    892 HD21 LEU A  90      67.603  44.055 110.876  1.00 68.63           H
ATOM    893 HD22 LEU A  90      67.308  43.322 112.254  1.00 68.63           H
ATOM    894 HD23 LEU A  90      67.469  42.472 110.921  1.00 68.63           H
ATOM    895  N   GLU A  91      65.667  41.630 114.741  1.00 69.67           N
ATOM    896  CA  GLU A  91      66.654  41.733 115.796  1.00 60.08           C
ATOM    897  C   GLU A  91      67.999  42.174 115.256  1.00 61.26           C
ATOM    898  O   GLU A  91      68.315  42.089 114.065  1.00 58.75           O
ATOM    899  CB  GLU A  91      66.846  40.407 116.535  1.00 65.31           C
ATOM    900  CG  GLU A  91      66.310  40.378 117.967  1.00 68.70           C
ATOM    901  CD  GLU A  91      64.927  40.966 118.095  1.00 71.10           C
ATOM    902  OE1 GLU A  91      64.139  40.748 117.138  1.00 68.98           O
ATOM    903  OE2 GLU A  91      64.642  41.642 119.136  1.00 69.30           O1-
ATOM    904  H   GLU A  91      65.400  40.828 114.582  1.00 83.61           H
ATOM    905  HA  GLU A  91      66.359  42.395 116.441  1.00 72.10           H
ATOM    906  HB2 GLU A  91      66.390  39.710 116.039  1.00 78.38           H
ATOM    907  HB3 GLU A  91      67.795  40.211 116.574  1.00 78.38           H
ATOM    908  HG2 GLU A  91      66.273  39.458 118.271  1.00 82.44           H
ATOM    909  HG3 GLU A  91      66.906  40.890 118.536  1.00 82.44           H
ATOM    910  N   ASN A  92      68.774  42.678 116.199  1.00 66.99           N
ATOM    911  CA  ASN A  92      70.188  42.966 116.012  1.00 64.95           C
ATOM    912  C   ASN A  92      70.957  41.731 115.570  1.00 66.09           C
ATOM    913  O   ASN A  92      71.683  41.748 114.562  1.00 59.12           O
ATOM    914  CB  ASN A  92      70.741  43.467 117.345  1.00 68.23           C
ATOM    915  CG  ASN A  92      69.823  43.093 118.564  1.00 67.17           C
ATOM    916  OD1 ASN A  92      69.054  43.917 119.066  1.00 68.76           O
ATOM    917  ND2 ASN A  92      69.870  41.830 118.987  1.00 71.29           N
ATOM    918  H   ASN A  92      68.492  42.870 116.989  1.00 80.39           H
ATOM    919  HA  ASN A  92      70.299  43.662 115.344  1.00 77.94           H
ATOM    920  HB2 ASN A  92      71.614  43.070 117.494  1.00 81.88           H
ATOM    921  HB3 ASN A  92      70.817  44.433 117.313  1.00 81.88           H
ATOM    922 HD21 ASN A  92      69.384  41.580 119.652  1.00 85.55           H
ATOM    923 HD22 ASN A  92      70.387  41.264 118.596  1.00 85.55           H
ATOM    924  N   SER A  93      70.797  40.649 116.342  1.00 63.49           N
ATOM    925  CA  SER A  93      71.541  39.404 116.217  1.00 66.64           C
ATOM    926  C   SER A  93      71.204  38.615 114.962  1.00 68.09           C
ATOM    927  O   SER A  93      71.974  37.728 114.584  1.00 68.11           O
ATOM    928  CB  SER A  93      71.234  38.527 117.426  1.00 66.27           C
ATOM    929  OG  SER A  93      69.852  38.649 117.765  1.00 73.20           O
ATOM    930  H   SER A  93      70.224  40.621 116.983  1.00 76.19           H
ATOM    931  HA  SER A  93      72.491  39.597 116.211  1.00 79.97           H
ATOM    932  HB2 SER A  93      71.430  37.602 117.209  1.00 79.53           H
ATOM    933  HB3 SER A  93      71.775  38.817 118.177  1.00 79.53           H
ATOM    934  HG  SER A  93      69.676  38.168 118.431  1.00 87.84           H
ATOM    935  N   THR A  94      70.061  38.888 114.334  1.00 66.48           N
ATOM    936  CA  THR A  94      69.693  38.221 113.095  1.00 64.37           C
ATOM    937  C   THR A  94      70.943  38.019 112.233  1.00 58.53           C
ATOM    938  O   THR A  94      71.065  36.987 111.571  1.00 56.34           O
ATOM    939  CB  THR A  94      68.596  39.022 112.341  1.00 68.21           C
ATOM    940  OG1 THR A  94      67.442  39.196 113.179  1.00 59.64           O
ATOM    941  CG2 THR A  94      68.141  38.329 111.031  1.00 59.82           C
ATOM    942  H   THR A  94      69.480  39.460 114.609  1.00 79.78           H
ATOM    943  HA  THR A  94      69.332  37.345 113.305  1.00 77.25           H
ATOM    944  HB  THR A  94      68.950  39.895 112.109  1.00 81.86           H
ATOM    945  HG1 THR A  94      67.653  39.616 113.875  1.00 71.56           H
ATOM    946 HG21 THR A  94      67.458  38.862 110.595  1.00 71.79           H
ATOM    947 HG22 THR A  94      68.896  38.230 110.430  1.00 71.79           H
ATOM    948 HG23 THR A  94      67.779  37.451 111.229  1.00 71.79           H
ATOM    949  N   PHE A  95      71.912  38.956 112.271  1.00 63.36           N
ATOM    950  CA  PHE A  95      73.072  38.896 111.378  1.00 68.33           C
ATOM    951  C   PHE A  95      74.402  38.777 112.115  1.00 65.45           C
ATOM    952  O   PHE A  95      75.435  39.205 111.594  1.00 64.78           O
ATOM    953  CB  PHE A  95      73.112  40.110 110.460  1.00 57.67           C
ATOM    954  CG  PHE A  95      71.892  40.242 109.630  1.00 58.52           C
ATOM    955  CD1 PHE A  95      71.650  39.352 108.608  1.00 54.97           C
ATOM    956  CD2 PHE A  95      70.964  41.228 109.897  1.00 57.81           C
ATOM    957  CE1 PHE A  95      70.517  39.447 107.858  1.00 59.35           C
ATOM    958  CE2 PHE A  95      69.823  41.340 109.146  1.00 60.81           C
ATOM    959  CZ  PHE A  95      69.595  40.443 108.121  1.00 63.73           C
ATOM    960  H   PHE A  95      71.914  39.631 112.805  1.00 76.03           H
ATOM    961  HA  PHE A  95      72.983  38.111 110.816  1.00 82.00           H
ATOM    962  HB2 PHE A  95      73.196  40.911 111.000  1.00 69.20           H
ATOM    963  HB3 PHE A  95      73.874  40.030 109.864  1.00 69.20           H
ATOM    964  HD1 PHE A  95      72.266  38.678 108.429  1.00 65.96           H
ATOM    965  HD2 PHE A  95      71.118  41.828 110.590  1.00 69.37           H
ATOM    966  HE1 PHE A  95      70.367  38.846 107.164  1.00 71.22           H
ATOM    967  HE2 PHE A  95      69.206  42.011 109.328  1.00 72.97           H
ATOM    968  HZ  PHE A  95      68.825  40.513 107.604  1.00 76.47           H
ATOM    969  N   ASP A  96      74.401  38.182 113.308  1.00 61.79           N
ATOM    970  CA  ASP A  96      75.630  38.014 114.070  1.00 60.97           C
ATOM    971  C   ASP A  96      76.703  37.305 113.259  1.00 57.58           C
ATOM    972  O   ASP A  96      77.768  37.862 112.968  1.00 59.67           O
ATOM    973  CB  ASP A  96      75.333  37.235 115.340  1.00 64.40           C
ATOM    974  CG  ASP A  96      74.504  38.028 116.300  1.00 69.63           C
ATOM    975  OD1 ASP A  96      74.675  39.266 116.283  1.00 66.66           O
ATOM    976  OD2 ASP A  96      73.690  37.427 117.047  1.00 76.56           O1-
ATOM    977  H   ASP A  96      73.700  37.868 113.695  1.00 74.15           H
ATOM    978  HA  ASP A  96      75.970  38.887 114.323  1.00 73.16           H
ATOM    979  HB2 ASP A  96      74.844  36.428 115.112  1.00 77.28           H
ATOM    980  HB3 ASP A  96      76.168  37.007 115.778  1.00 77.28           H
ATOM    981  N   GLU A  97      76.440  36.067 112.897  1.00 63.73           N
ATOM    982  CA  GLU A  97      77.345  35.283 112.058  1.00 68.93           C
ATOM    983  C   GLU A  97      77.219  35.633 110.576  1.00 66.27           C
ATOM    984  O   GLU A  97      77.324  34.757 109.713  1.00 63.45           O
ATOM    985  CB  GLU A  97      77.090  33.795 112.298  1.00 61.11           C
ATOM    986  CG  GLU A  97      75.657  33.356 111.986  1.00 67.54           C
ATOM    987  CD  GLU A  97      75.179  32.167 112.826  1.00 73.43           C
ATOM    988  OE1 GLU A  97      75.009  32.312 114.072  1.00 67.94           O
ATOM    989  OE2 GLU A  97      74.959  31.092 112.211  1.00 73.76           O1-
ATOM    990  H   GLU A  97      75.729  35.641 113.127  1.00 76.48           H
ATOM    991  HA  GLU A  97      78.258  35.471 112.327  1.00 82.72           H
ATOM    992  HB2 GLU A  97      77.688  33.280 111.733  1.00 73.33           H
ATOM    993  HB3 GLU A  97      77.265  33.594 113.231  1.00 73.33           H
ATOM    994  HG2 GLU A  97      75.059  34.099 112.156  1.00 81.05           H
ATOM    995  HG3 GLU A  97      75.606  33.098 111.052  1.00 81.05           H
ATOM    996  N   PHE A  98      76.987  36.918 110.259  1.00 67.94           N
ATOM    997  CA  PHE A  98      77.030  37.378 108.876  1.00 60.90           C
ATOM    998  C   PHE A  98      78.468  37.434 108.368  1.00 56.61           C
ATOM    999  O   PHE A  98      78.715  37.162 107.188  1.00 52.25           O
ATOM   1000  CB  PHE A  98      76.339  38.749 108.750  1.00 55.91           C
ATOM   1001  CG  PHE A  98      76.268  39.280 107.327  1.00 67.90           C
ATOM   1002  CD1 PHE A  98      75.543  38.603 106.340  1.00 63.64           C
ATOM   1003  CD2 PHE A  98      76.907  40.466 106.974  1.00 62.40           C
ATOM   1004  CE1 PHE A  98      75.471  39.095 105.033  1.00 56.78           C
ATOM   1005  CE2 PHE A  98      76.832  40.957 105.673  1.00 55.43           C
ATOM   1006  CZ  PHE A  98      76.116  40.270 104.706  1.00 54.89           C
ATOM   1007  H   PHE A  98      76.804  37.535 110.830  1.00 81.53           H
ATOM   1008  HA  PHE A  98      76.544  36.748 108.321  1.00 73.08           H
ATOM   1009  HB2 PHE A  98      75.431  38.672 109.083  1.00 67.10           H
ATOM   1010  HB3 PHE A  98      76.830  39.394 109.283  1.00 67.10           H
ATOM   1011  HD1 PHE A  98      75.107  37.810 106.555  1.00 76.37           H
ATOM   1012  HD2 PHE A  98      77.391  40.935 107.614  1.00 74.88           H
ATOM   1013  HE1 PHE A  98      74.988  38.632 104.387  1.00 68.14           H
ATOM   1014  HE2 PHE A  98      77.268  41.748 105.452  1.00 66.51           H
ATOM   1015  HZ  PHE A  98      76.070  40.600 103.838  1.00 65.87           H
ATOM   1016  N   GLY A  99      79.429  37.756 109.241  1.00 58.61           N
ATOM   1017  CA  GLY A  99      80.834  37.751 108.875  1.00 59.84           C
ATOM   1018  C   GLY A  99      81.387  39.109 108.540  1.00 55.76           C
ATOM   1019  O   GLY A  99      82.584  39.217 108.242  1.00 52.90           O
ATOM   1020  H   GLY A  99      79.283  37.981 110.058  1.00 70.33           H
ATOM   1021  HA2 GLY A  99      81.352  37.388 109.610  1.00 71.80           H
ATOM   1022  HA3 GLY A  99      80.958  37.176 108.104  1.00 71.80           H
ATOM   1023  N   HIS A 100      80.543  40.137 108.587  1.00 60.80           N
ATOM   1024  CA  HIS A 100      80.880  41.504 108.233  1.00 50.38           C
ATOM   1025  C   HIS A 100      80.142  42.469 109.149  1.00 48.71           C
ATOM   1026  O   HIS A 100      79.119  42.146 109.757  1.00 54.77           O
ATOM   1027  CB  HIS A 100      80.489  41.813 106.801  1.00 50.66           C
ATOM   1028  CG  HIS A 100      81.273  41.057 105.788  1.00 58.45           C
ATOM   1029  ND1 HIS A 100      80.706  40.084 104.991  1.00 55.64           N
ATOM   1030  CD2 HIS A 100      82.576  41.139 105.425  1.00 54.45           C
ATOM   1031  CE1 HIS A 100      81.627  39.597 104.179  1.00 57.32           C
ATOM   1032  NE2 HIS A 100      82.771  40.218 104.424  1.00 56.99           N
ATOM   1033  H   HIS A 100      79.724  40.055 108.837  1.00 72.96           H
ATOM   1034  HA  HIS A 100      81.834  41.644 108.334  1.00 60.45           H
ATOM   1035  HB2 HIS A 100      80.626  42.759 106.637  1.00 60.79           H
ATOM   1036  HB3 HIS A 100      79.553  41.590 106.678  1.00 60.79           H
ATOM   1037  HD1 HIS A 100      79.882  39.837 105.015  1.00 66.77           H
ATOM   1038  HD2 HIS A 100      83.217  41.709 105.784  1.00 65.34           H
ATOM   1039  HE1 HIS A 100      81.497  38.926 103.548  1.00 68.78           H
ATOM   1040  N   SER A 101      80.648  43.678 109.210  1.00 51.63           N
ATOM   1041  CA  SER A 101      79.955  44.737 109.911  1.00 52.56           C
ATOM   1042  C   SER A 101      79.023  45.440 108.940  1.00 53.13           C
ATOM   1043  O   SER A 101      79.432  45.812 107.833  1.00 50.08           O
ATOM   1044  CB  SER A 101      80.940  45.732 110.487  1.00 49.24           C
ATOM   1045  OG  SER A 101      80.207  46.763 111.097  1.00 54.43           O
ATOM   1046  H   SER A 101      81.394  43.916 108.854  1.00 61.95           H
ATOM   1047  HA  SER A 101      79.429  44.363 110.635  1.00 63.07           H
ATOM   1048  HB2 SER A 101      81.496  45.293 111.150  1.00 59.09           H
ATOM   1049  HB3 SER A 101      81.486  46.100 109.774  1.00 59.09           H
ATOM   1050  HG  SER A 101      80.730  47.332 111.427  1.00 65.31           H
ATOM   1051  N   ILE A 102      77.777  45.619 109.355  1.00 49.33           N
ATOM   1052  CA  ILE A 102      76.774  46.272 108.532  1.00 51.74           C
ATOM   1053  C   ILE A 102      76.709  47.719 108.970  1.00 45.38           C
ATOM   1054  O   ILE A 102      76.684  47.999 110.172  1.00 47.09           O
ATOM   1055  CB  ILE A 102      75.391  45.603 108.664  1.00 56.33           C
ATOM   1056  CG1 ILE A 102      75.507  44.085 108.480  1.00 50.67           C
ATOM   1057  CG2 ILE A 102      74.424  46.193 107.617  1.00 50.09           C
ATOM   1058  CD1 ILE A 102      74.190  43.308 108.657  1.00 54.94           C
ATOM   1059  H   ILE A 102      77.484  45.365 110.123  1.00 59.19           H
ATOM   1060  HA  ILE A 102      77.046  46.241 107.602  1.00 62.09           H
ATOM   1061  HB  ILE A 102      75.040  45.783 109.551  1.00 67.59           H
ATOM   1062 HG12 ILE A 102      75.834  43.907 107.584  1.00 60.81           H
ATOM   1063 HG13 ILE A 102      76.139  43.742 109.131  1.00 60.81           H
ATOM   1064 HG21 ILE A 102      73.559  45.765 107.710  1.00 60.11           H
ATOM   1065 HG22 ILE A 102      74.339  47.148 107.770  1.00 60.11           H
ATOM   1066 HG23 ILE A 102      74.781  46.030 106.731  1.00 60.11           H
ATOM   1067 HD11 ILE A 102      74.361  42.363 108.522  1.00 65.93           H
ATOM   1068 HD12 ILE A 102      73.853  43.459 109.554  1.00 65.93           H
ATOM   1069 HD13 ILE A 102      73.547  43.625 108.003  1.00 65.93           H
ATOM   1070  N   ASN A 103      76.696  48.641 108.007  1.00 50.06           N
ATOM   1071  CA  ASN A 103      76.466  50.048 108.331  1.00 54.70           C
ATOM   1072  C   ASN A 103      75.244  50.657 107.648  1.00 42.63           C
ATOM   1073  O   ASN A 103      75.059  51.873 107.726  1.00 53.17           O
ATOM   1074  CB  ASN A 103      77.713  50.863 107.991  1.00 59.53           C
ATOM   1075  CG  ASN A 103      77.854  51.101 106.545  1.00 50.57           C
ATOM   1076  OD1 ASN A 103      78.018  50.148 105.780  1.00 53.10           O
ATOM   1077  ND2 ASN A 103      77.784  52.377 106.134  1.00 50.74           N
ATOM   1078  H   ASN A 103      76.816  48.482 107.170  1.00 60.07           H
ATOM   1079  HA  ASN A 103      76.326  50.120 109.288  1.00 65.64           H
ATOM   1080  HB2 ASN A 103      77.659  51.725 108.433  1.00 71.43           H
ATOM   1081  HB3 ASN A 103      78.499  50.383 108.294  1.00 71.43           H
ATOM   1082 HD21 ASN A 103      77.861  52.565 105.298  1.00 60.89           H
ATOM   1083 HD22 ASN A 103      77.662  53.008 106.706  1.00 60.89           H
ATOM   1084  N   ASP A 104      74.402  49.869 106.985  1.00 47.71           N
ATOM   1085  CA  ASP A 104      73.115  50.403 106.547  1.00 55.36           C
ATOM   1086  C   ASP A 104      72.125  49.319 106.109  1.00 49.78           C
ATOM   1087  O   ASP A 104      72.470  48.417 105.333  1.00 42.91           O
ATOM   1088  CB  ASP A 104      73.332  51.400 105.411  1.00 56.35           C
ATOM   1089  CG  ASP A 104      72.449  52.616 105.535  1.00 51.82           C
ATOM   1090  OD1 ASP A 104      71.275  52.469 105.941  1.00 49.11           O
ATOM   1091  OD2 ASP A 104      72.955  53.725 105.241  1.00 63.27           O1-
ATOM   1092  H   ASP A 104      74.544  49.046 106.782  1.00 57.25           H
ATOM   1093  HA  ASP A 104      72.713  50.885 107.286  1.00 66.43           H
ATOM   1094  HB2 ASP A 104      74.255  51.696 105.422  1.00 67.62           H
ATOM   1095  HB3 ASP A 104      73.130  50.967 104.567  1.00 67.62           H
ATOM   1096  N   TYR A 105      70.888  49.426 106.602  1.00 44.67           N
ATOM   1097  CA  TYR A 105      69.808  48.503 106.292  1.00 42.49           C
ATOM   1098  C   TYR A 105      68.765  49.269 105.512  1.00 38.69           C
ATOM   1099  O   TYR A 105      68.143  50.182 106.056  1.00 53.23           O
ATOM   1100  CB  TYR A 105      69.177  47.953 107.574  1.00 47.80           C
ATOM   1101  CG  TYR A 105      70.129  47.245 108.541  1.00 49.05           C
ATOM   1102  CD1 TYR A 105      70.912  47.972 109.441  1.00 51.03           C
ATOM   1103  CD2 TYR A 105      70.227  45.853 108.567  1.00 43.88           C
ATOM   1104  CE1 TYR A 105      71.782  47.337 110.324  1.00 51.65           C
ATOM   1105  CE2 TYR A 105      71.074  45.203 109.445  1.00 42.52           C
ATOM   1106  CZ  TYR A 105      71.859  45.946 110.329  1.00 52.14           C
ATOM   1107  OH  TYR A 105      72.731  45.319 111.211  1.00 49.24           O
ATOM   1108  H   TYR A 105      70.648  50.053 107.140  1.00 53.60           H
ATOM   1109  HA  TYR A 105      70.136  47.766 105.753  1.00 50.99           H
ATOM   1110  HB2 TYR A 105      68.772  48.691 108.056  1.00 57.36           H
ATOM   1111  HB3 TYR A 105      68.489  47.315 107.326  1.00 57.36           H
ATOM   1112  HD1 TYR A 105      70.863  48.901 109.439  1.00 61.24           H
ATOM   1113  HD2 TYR A 105      69.708  45.350 107.981  1.00 52.65           H
ATOM   1114  HE1 TYR A 105      72.300  47.837 110.912  1.00 61.98           H
ATOM   1115  HE2 TYR A 105      71.129  44.275 109.440  1.00 51.03           H
ATOM   1116  HH  TYR A 105      72.686  44.486 111.117  1.00 59.09           H
ATOM   1117  N   SER A 106      68.557  48.910 104.261  1.00 43.58           N
ATOM   1118  CA  SER A 106      67.606  49.639 103.416  1.00 48.40           C
ATOM   1119  C   SER A 106      66.478  48.700 103.017  1.00 43.06           C
ATOM   1120  O   SER A 106      66.676  47.812 102.176  1.00 33.28           O
ATOM   1121  CB  SER A 106      68.264  50.211 102.175  1.00 41.51           C
ATOM   1122  OG  SER A 106      67.274  50.883 101.433  1.00 35.61           O
ATOM   1123  H   SER A 106      68.948  48.251 103.870  1.00 52.30           H
ATOM   1124  HA  SER A 106      67.225  50.373 103.923  1.00 58.08           H
ATOM   1125  HB2 SER A 106      68.958  50.837 102.434  1.00 49.81           H
ATOM   1126  HB3 SER A 106      68.636  49.490 101.642  1.00 49.81           H
ATOM   1127  HG  SER A 106      66.665  50.348 101.215  1.00 42.73           H
ATOM   1128  N   ILE A 107      65.298  48.908 103.600  1.00 41.72           N
ATOM   1129  CA  ILE A 107      64.201  47.954 103.451  1.00 42.80           C
ATOM   1130  C   ILE A 107      63.377  48.315 102.229  1.00 41.30           C
ATOM   1131  O   ILE A 107      62.978  49.474 102.070  1.00 35.96           O
ATOM   1132  CB  ILE A 107      63.321  47.899 104.710  1.00 39.54           C
ATOM   1133  CG1 ILE A 107      64.137  47.351 105.900  1.00 39.68           C
ATOM   1134  CG2 ILE A 107      62.107  47.008 104.447  1.00 36.36           C
ATOM   1135  CD1 ILE A 107      63.487  47.568 107.212  1.00 39.69           C
ATOM   1136  H   ILE A 107      65.108  49.591 104.086  1.00 50.07           H
ATOM   1137  HA  ILE A 107      64.572  47.069 103.309  1.00 51.36           H
ATOM   1138  HB  ILE A 107      63.016  48.795 104.921  1.00 47.44           H
ATOM   1139 HG12 ILE A 107      64.260  46.396 105.784  1.00 47.62           H
ATOM   1140 HG13 ILE A 107      65.000  47.795 105.919  1.00 47.62           H
ATOM   1141 HG21 ILE A 107      61.558  46.979 105.246  1.00 43.63           H
ATOM   1142 HG22 ILE A 107      61.598  47.378 103.708  1.00 43.63           H
ATOM   1143 HG23 ILE A 107      62.413  46.115 104.223  1.00 43.63           H
ATOM   1144 HD11 ILE A 107      64.053  47.201 107.909  1.00 47.63           H
ATOM   1145 HD12 ILE A 107      63.366  48.521 107.351  1.00 47.63           H
ATOM   1146 HD13 ILE A 107      62.626  47.122 107.215  1.00 47.63           H
ATOM   1147  N   SER A 108      63.094  47.309 101.385  1.00 37.39           N
ATOM   1148  CA  SER A 108      62.290  47.537 100.206  1.00 34.96           C
ATOM   1149  C   SER A 108      60.918  48.047 100.628  1.00 30.18           C
ATOM   1150  O   SER A 108      60.427  47.688 101.692  1.00 35.29           O
ATOM   1151  CB  SER A 108      62.125  46.264  99.384  1.00 36.07           C
ATOM   1152  OG  SER A 108      61.382  45.275 100.080  1.00 39.39           O
ATOM   1153  H   SER A 108      63.358  46.497 101.484  1.00 44.87           H
ATOM   1154  HA  SER A 108      62.713  48.210  99.650  1.00 41.95           H
ATOM   1155  HB2 SER A 108      61.661  46.482  98.561  1.00 43.28           H
ATOM   1156  HB3 SER A 108      63.004  45.908  99.180  1.00 43.28           H
ATOM   1157  HG  SER A 108      61.306  44.586  99.606  1.00 47.27           H
ATOM   1158  N   PRO A 109      60.289  48.907  99.825  1.00 30.90           N
ATOM   1159  CA  PRO A 109      58.922  49.349 100.145  1.00 31.30           C
ATOM   1160  C   PRO A 109      57.928  48.219 100.281  1.00 30.17           C
ATOM   1161  O   PRO A 109      56.861  48.425 100.865  1.00 35.78           O
ATOM   1162  CB  PRO A 109      58.574  50.267  98.961  1.00 31.81           C
ATOM   1163  CG  PRO A 109      59.544  49.898  97.886  1.00 41.35           C
ATOM   1164  CD  PRO A 109      60.788  49.519  98.575  1.00 33.96           C
ATOM   1165  HA  PRO A 109      58.923  49.872 100.962  1.00 37.56           H
ATOM   1166  HB2 PRO A 109      57.663  50.099  98.673  1.00 38.17           H
ATOM   1167  HB3 PRO A 109      58.686  51.195  99.221  1.00 38.17           H
ATOM   1168  HG2 PRO A 109      59.195  49.149  97.378  1.00 49.62           H
ATOM   1169  HG3 PRO A 109      59.694  50.662  97.308  1.00 49.62           H
ATOM   1170  HD2 PRO A 109      61.283  48.870  98.052  1.00 40.75           H
ATOM   1171  HD3 PRO A 109      61.322  50.305  98.771  1.00 40.75           H
ATOM   1172  N   ASP A 110      58.245  47.044  99.732  1.00 40.83           N
ATOM   1173  CA  ASP A 110      57.458  45.822  99.920  1.00 39.34           C
ATOM   1174  C   ASP A 110      57.323  45.450 101.384  1.00 34.82           C
ATOM   1175  O   ASP A 110      56.258  45.027 101.829  1.00 38.46           O
ATOM   1176  CB  ASP A 110      58.140  44.659  99.184  1.00 36.32           C
ATOM   1177  CG  ASP A 110      57.486  44.340  97.859  1.00 46.63           C
ATOM   1178  OD1 ASP A 110      56.398  44.900  97.604  1.00 52.46           O
ATOM   1179  OD2 ASP A 110      58.071  43.555  97.065  1.00 41.07           O1-
ATOM   1180  H   ASP A 110      58.933  46.927  99.230  1.00 49.00           H
ATOM   1181  HA  ASP A 110      56.570  45.945  99.549  1.00 47.21           H
ATOM   1182  HB2 ASP A 110      59.066  44.894  99.012  1.00 43.58           H
ATOM   1183  HB3 ASP A 110      58.097  43.865  99.739  1.00 43.58           H
ATOM   1184  N   GLY A 111      58.413  45.532 102.128  1.00 39.30           N
ATOM   1185  CA  GLY A 111      58.501  44.942 103.442  1.00 41.41           C
ATOM   1186  C   GLY A 111      59.153  43.575 103.448  1.00 34.48           C
ATOM   1187  O   GLY A 111      59.392  43.024 104.530  1.00 35.43           O
ATOM   1188  H   GLY A 111      59.131  45.937 101.883  1.00 47.17           H
ATOM   1189  HA2 GLY A 111      59.016  45.527 104.021  1.00 49.69           H
ATOM   1190  HA3 GLY A 111      57.610  44.855 103.814  1.00 49.69           H
ATOM   1191  N   GLN A 112      59.499  43.047 102.275  1.00 33.73           N
ATOM   1192  CA  GLN A 112      59.911  41.662 102.115  1.00 40.00           C
ATOM   1193  C   GLN A 112      61.407  41.469 101.976  1.00 37.78           C
ATOM   1194  O   GLN A 112      61.879  40.331 102.039  1.00 45.86           O
ATOM   1195  CB  GLN A 112      59.241  41.073 100.874  1.00 33.80           C
ATOM   1196  CG  GLN A 112      57.777  41.417 100.806  1.00 36.47           C
ATOM   1197  CD  GLN A 112      57.144  40.887  99.554  1.00 41.19           C
ATOM   1198  OE1 GLN A 112      57.817  40.291  98.706  1.00 46.40           O
ATOM   1199  NE2 GLN A 112      55.844  41.098  99.422  1.00 44.53           N
ATOM   1200  H   GLN A 112      59.502  43.489 101.538  1.00 40.48           H
ATOM   1201  HA  GLN A 112      59.614  41.154 102.886  1.00 48.00           H
ATOM   1202  HB2 GLN A 112      59.672  41.427 100.081  1.00 40.56           H
ATOM   1203  HB3 GLN A 112      59.323  40.106 100.896  1.00 40.56           H
ATOM   1204  HG2 GLN A 112      57.320  41.025 101.567  1.00 43.76           H
ATOM   1205  HG3 GLN A 112      57.674  42.382 100.813  1.00 43.76           H
ATOM   1206 HE21 GLN A 112      55.412  41.519 100.035  1.00 53.43           H
ATOM   1207 HE22 GLN A 112      55.431  40.815  98.722  1.00 53.43           H
ATOM   1208  N   PHE A 113      62.154  42.520 101.734  1.00 34.32           N
ATOM   1209  CA  PHE A 113      63.574  42.362 101.510  1.00 39.12           C
ATOM   1210  C   PHE A 113      64.337  43.458 102.229  1.00 36.29           C
ATOM   1211  O   PHE A 113      63.835  44.563 102.437  1.00 49.48           O
ATOM   1212  CB  PHE A 113      63.885  42.423 100.031  1.00 38.80           C
ATOM   1213  CG  PHE A 113      63.244  41.342  99.226  1.00 41.40           C
ATOM   1214  CD1 PHE A 113      63.798  40.076  99.186  1.00 41.24           C
ATOM   1215  CD2 PHE A 113      62.120  41.603  98.458  1.00 40.77           C
ATOM   1216  CE1 PHE A 113      63.235  39.097  98.421  1.00 37.79           C
ATOM   1217  CE2 PHE A 113      61.555  40.619  97.693  1.00 36.89           C
ATOM   1218  CZ  PHE A 113      62.111  39.367  97.678  1.00 37.25           C
ATOM   1219  H   PHE A 113      61.870  43.330 101.695  1.00 41.18           H
ATOM   1220  HA  PHE A 113      63.866  41.503 101.853  1.00 46.94           H
ATOM   1221  HB2 PHE A 113      63.574  43.274  99.683  1.00 46.57           H
ATOM   1222  HB3 PHE A 113      64.844  42.351  99.912  1.00 46.57           H
ATOM   1223  HD1 PHE A 113      64.560  39.889  99.686  1.00 49.49           H
ATOM   1224  HD2 PHE A 113      61.744  42.453  98.467  1.00 48.92           H
ATOM   1225  HE1 PHE A 113      63.606  38.244  98.409  1.00 45.35           H
ATOM   1226  HE2 PHE A 113      60.794  40.798  97.190  1.00 44.27           H
ATOM   1227  HZ  PHE A 113      61.725  38.695  97.163  1.00 44.69           H
ATOM   1228  N   ILE A 114      65.577  43.159 102.567  1.00 32.23           N
ATOM   1229  CA  ILE A 114      66.457  44.119 103.215  1.00 31.47           C
ATOM   1230  C   ILE A 114      67.754  44.184 102.423  1.00 41.24           C
ATOM   1231  O   ILE A 114      68.439  43.165 102.259  1.00 33.36           O
ATOM   1232  CB  ILE A 114      66.759  43.748 104.660  1.00 31.92           C
ATOM   1233  CG1 ILE A 114      65.491  43.385 105.380  1.00 39.33           C
ATOM   1234  CG2 ILE A 114      67.438  44.904 105.329  1.00 34.56           C
ATOM   1235  CD1 ILE A 114      65.787  42.893 106.783  1.00 37.08           C
ATOM   1236  H   ILE A 114      65.942  42.392 102.429  1.00 38.67           H
ATOM   1237  HA  ILE A 114      66.044  44.996 103.203  1.00 37.76           H
ATOM   1238  HB  ILE A 114      67.357  42.983 104.671  1.00 38.30           H
ATOM   1239 HG12 ILE A 114      64.922  44.167 105.444  1.00 47.20           H
ATOM   1240 HG13 ILE A 114      65.038  42.676 104.897  1.00 47.20           H
ATOM   1241 HG21 ILE A 114      67.630  44.667 106.250  1.00 41.47           H
ATOM   1242 HG22 ILE A 114      68.263  45.101 104.858  1.00 41.47           H
ATOM   1243 HG23 ILE A 114      66.849  45.674 105.301  1.00 41.47           H
ATOM   1244 HD11 ILE A 114      64.952  42.667 107.221  1.00 44.50           H
ATOM   1245 HD12 ILE A 114      66.355  42.109 106.728  1.00 44.50           H
ATOM   1246 HD13 ILE A 114      66.239  43.596 107.274  1.00 44.50           H
ATOM   1247  N   LEU A 115      68.101  45.375 101.947  1.00 40.86           N
ATOM   1248  CA  LEU A 115      69.433  45.578 101.414  1.00 38.41           C
ATOM   1249  C   LEU A 115      70.392  45.778 102.589  1.00 31.78           C
ATOM   1250  O   LEU A 115      70.152  46.611 103.463  1.00 29.44           O
ATOM   1251  CB  LEU A 115      69.463  46.766 100.448  1.00 31.60           C
ATOM   1252  CG  LEU A 115      70.724  46.944  99.563  1.00 35.29           C
ATOM   1253  CD1 LEU A 115      70.976  45.776  98.615  1.00 31.90           C
ATOM   1254  CD2 LEU A 115      70.656  48.239  98.764  1.00 36.33           C
ATOM   1255  H   LEU A 115      67.591  46.068 101.923  1.00 49.03           H
ATOM   1256  HA  LEU A 115      69.708  44.785 100.929  1.00 46.09           H
ATOM   1257  HB2 LEU A 115      68.706  46.683  99.848  1.00 37.91           H
ATOM   1258  HB3 LEU A 115      69.367  47.578 100.970  1.00 37.91           H
ATOM   1259  HG  LEU A 115      71.496  47.009 100.147  1.00 42.35           H
ATOM   1260 HD11 LEU A 115      71.775  45.957  98.097  1.00 38.28           H
ATOM   1261 HD12 LEU A 115      71.095  44.967  99.137  1.00 38.28           H
ATOM   1262 HD13 LEU A 115      70.213  45.679  98.024  1.00 38.28           H
ATOM   1263 HD21 LEU A 115      71.457  48.318  98.223  1.00 43.60           H
ATOM   1264 HD22 LEU A 115      69.871  48.216  98.194  1.00 43.60           H
ATOM   1265 HD23 LEU A 115      70.596  48.986  99.380  1.00 43.60           H
ATOM   1266  N   LEU A 116      71.452  44.982 102.608  1.00 34.08           N
ATOM   1267  CA  LEU A 116      72.494  45.040 103.616  1.00 41.83           C
ATOM   1268  C   LEU A 116      73.756  45.681 103.028  1.00 41.89           C
ATOM   1269  O   LEU A 116      74.297  45.213 102.009  1.00 30.95           O
ATOM   1270  CB  LEU A 116      72.789  43.623 104.141  1.00 41.54           C
ATOM   1271  CG  LEU A 116      71.628  42.856 104.829  1.00 44.48           C
ATOM   1272  CD1 LEU A 116      72.181  41.656 105.505  1.00 47.37           C
ATOM   1273  CD2 LEU A 116      70.880  43.694 105.858  1.00 46.35           C
ATOM   1274  H   LEU A 116      71.592  44.373 102.018  1.00 40.89           H
ATOM   1275  HA  LEU A 116      72.192  45.585 104.360  1.00 50.20           H
ATOM   1276  HB2 LEU A 116      73.082  43.082 103.392  1.00 49.84           H
ATOM   1277  HB3 LEU A 116      73.508  43.688 104.788  1.00 49.84           H
ATOM   1278  HG  LEU A 116      70.994  42.562 104.156  1.00 53.37           H
ATOM   1279 HD11 LEU A 116      71.458  41.175 105.936  1.00 56.84           H
ATOM   1280 HD12 LEU A 116      72.608  41.090 104.843  1.00 56.84           H
ATOM   1281 HD13 LEU A 116      72.831  41.939 106.168  1.00 56.84           H
ATOM   1282 HD21 LEU A 116      70.172  43.157 106.247  1.00 55.62           H
ATOM   1283 HD22 LEU A 116      71.501  43.974 106.549  1.00 55.62           H
ATOM   1284 HD23 LEU A 116      70.502  44.471 105.418  1.00 55.62           H
ATOM   1285  N   GLU A 117      74.222  46.753 103.665  1.00 33.67           N
ATOM   1286  CA  GLU A 117      75.342  47.531 103.159  1.00 36.72           C
ATOM   1287  C   GLU A 117      76.562  47.286 104.030  1.00 37.77           C
ATOM   1288  O   GLU A 117      76.522  47.519 105.249  1.00 34.90           O
ATOM   1289  CB  GLU A 117      74.989  49.012 103.143  1.00 44.84           C
ATOM   1290  CG  GLU A 117      75.853  49.922 102.260  1.00 36.03           C
ATOM   1291  CD  GLU A 117      75.207  51.286 102.121  1.00 43.36           C
ATOM   1292  OE1 GLU A 117      74.098  51.401 101.487  1.00 33.32           O
ATOM   1293  OE2 GLU A 117      75.798  52.219 102.713  1.00 41.19           O1-
ATOM   1294  H   GLU A 117      73.898  47.053 104.403  1.00 40.40           H
ATOM   1295  HA  GLU A 117      75.548  47.252 102.253  1.00 44.06           H
ATOM   1296  HB2 GLU A 117      74.074  49.101 102.836  1.00 53.81           H
ATOM   1297  HB3 GLU A 117      75.056  49.348 104.051  1.00 53.81           H
ATOM   1298  HG2 GLU A 117      76.726  50.035 102.667  1.00 43.23           H
ATOM   1299  HG3 GLU A 117      75.938  49.530 101.377  1.00 43.23           H
ATOM   1300  N   TYR A 118      77.651  46.851 103.398  1.00 33.57           N
ATOM   1301  CA  TYR A 118      78.881  46.589 104.122  1.00 41.32           C
ATOM   1302  C   TYR A 118      80.070  46.842 103.191  1.00 40.18           C
ATOM   1303  O   TYR A 118      79.908  47.044 101.980  1.00 33.36           O
ATOM   1304  CB  TYR A 118      78.871  45.163 104.707  1.00 34.75           C
ATOM   1305  CG  TYR A 118      78.891  44.020 103.689  1.00 40.18           C
ATOM   1306  CD1 TYR A 118      77.729  43.566 103.098  1.00 35.57           C
ATOM   1307  CD2 TYR A 118      80.079  43.362 103.355  1.00 40.15           C
ATOM   1308  CE1 TYR A 118      77.752  42.515 102.189  1.00 35.87           C
ATOM   1309  CE2 TYR A 118      80.098  42.310 102.457  1.00 38.27           C
ATOM   1310  CZ  TYR A 118      78.936  41.900 101.878  1.00 39.02           C
ATOM   1311  OH  TYR A 118      78.985  40.860 100.981  1.00 38.56           O
ATOM   1312  H   TYR A 118      77.698  46.702 102.552  1.00 40.29           H
ATOM   1313  HA  TYR A 118      78.947  47.212 104.862  1.00 49.59           H
ATOM   1314  HB2 TYR A 118      79.652  45.060 105.273  1.00 41.71           H
ATOM   1315  HB3 TYR A 118      78.069  45.059 105.242  1.00 41.71           H
ATOM   1316  HD1 TYR A 118      76.920  43.978 103.301  1.00 42.69           H
ATOM   1317  HD2 TYR A 118      80.876  43.638 103.747  1.00 48.18           H
ATOM   1318  HE1 TYR A 118      76.962  42.228 101.792  1.00 43.04           H
ATOM   1319  HE2 TYR A 118      80.901  41.894 102.240  1.00 45.93           H
ATOM   1320  HH  TYR A 118      78.214  40.695 100.690  1.00 46.27           H
ATOM   1321  N   ASN A 119      81.280  46.819 103.782  1.00 33.50           N
ATOM   1322  CA  ASN A 119      82.519  47.180 103.091  1.00 36.23           C
ATOM   1323  C   ASN A 119      82.461  48.640 102.651  1.00 34.88           C
ATOM   1324  O   ASN A 119      82.811  48.973 101.521  1.00 37.73           O
ATOM   1325  CB  ASN A 119      82.797  46.270 101.890  1.00 37.65           C
ATOM   1326  CG  ASN A 119      83.236  44.821 102.293  1.00 50.28           C
ATOM   1327  OD1 ASN A 119      82.834  43.833 101.658  1.00 49.91           O
ATOM   1328  ND2 ASN A 119      84.071  44.703 103.319  1.00 48.80           N
ATOM   1329  H   ASN A 119      81.403  46.590 104.601  1.00 40.20           H
ATOM   1330  HA  ASN A 119      83.260  47.086 103.711  1.00 43.48           H
ATOM   1331  HB2 ASN A 119      81.989  46.199 101.357  1.00 45.18           H
ATOM   1332  HB3 ASN A 119      83.509  46.660 101.359  1.00 45.18           H
ATOM   1333 HD21 ASN A 119      84.335  43.924 103.571  1.00 58.56           H
ATOM   1334 HD22 ASN A 119      84.347  45.405 103.732  1.00 58.56           H
ATOM   1335  N   TYR A 120      82.014  49.514 103.556  1.00 28.27           N
ATOM   1336  CA  TYR A 120      81.705  50.904 103.226  1.00 32.18           C
ATOM   1337  C   TYR A 120      82.981  51.714 103.030  1.00 41.39           C
ATOM   1338  O   TYR A 120      83.655  52.083 104.002  1.00 42.26           O
ATOM   1339  CB  TYR A 120      80.841  51.527 104.316  1.00 37.89           C
ATOM   1340  CG  TYR A 120      80.707  53.010 104.128  1.00 36.25           C
ATOM   1341  CD1 TYR A 120      79.767  53.557 103.266  1.00 41.78           C
ATOM   1342  CD2 TYR A 120      81.557  53.865 104.770  1.00 45.48           C
ATOM   1343  CE1 TYR A 120      79.684  54.939 103.077  1.00 39.55           C
ATOM   1344  CE2 TYR A 120      81.487  55.248 104.586  1.00 41.46           C
ATOM   1345  CZ  TYR A 120      80.564  55.778 103.750  1.00 37.56           C
ATOM   1346  OH  TYR A 120      80.541  57.160 103.629  1.00 42.18           O
ATOM   1347  H   TYR A 120      81.880  49.321 104.384  1.00 33.92           H
ATOM   1348  HA  TYR A 120      81.204  50.927 102.395  1.00 38.62           H
ATOM   1349  HB2 TYR A 120      79.955  51.135 104.286  1.00 45.47           H
ATOM   1350  HB3 TYR A 120      81.251  51.366 105.181  1.00 45.47           H
ATOM   1351  HD1 TYR A 120      79.184  52.996 102.809  1.00 50.13           H
ATOM   1352  HD2 TYR A 120      82.203  53.517 105.341  1.00 54.57           H
ATOM   1353  HE1 TYR A 120      79.045  55.295 102.503  1.00 47.46           H
ATOM   1354  HE2 TYR A 120      82.073  55.807 105.044  1.00 49.75           H
ATOM   1355  HH  TYR A 120      81.143  57.500 104.107  1.00 50.62           H
ATOM   1356  N   VAL A 121      83.299  52.011 101.772  1.00 43.74           N
ATOM   1357  CA  VAL A 121      84.483  52.785 101.390  1.00 46.15           C
ATOM   1358  C   VAL A 121      84.006  54.135 100.838  1.00 39.79           C
ATOM   1359  O   VAL A 121      83.680  54.237  99.647  1.00 34.11           O
ATOM   1360  CB  VAL A 121      85.341  52.039 100.357  1.00 47.00           C
ATOM   1361  CG1 VAL A 121      86.396  52.958  99.737  1.00 46.43           C
ATOM   1362  CG2 VAL A 121      86.012  50.835 101.031  1.00 50.27           C
ATOM   1363  H   VAL A 121      82.826  51.765 101.097  1.00 52.49           H
ATOM   1364  HA  VAL A 121      85.026  52.951 102.176  1.00 55.38           H
ATOM   1365  HB  VAL A 121      84.770  51.709  99.646  1.00 56.40           H
ATOM   1366 HG11 VAL A 121      86.915  52.452  99.093  1.00 55.71           H
ATOM   1367 HG12 VAL A 121      85.949  53.697  99.295  1.00 55.71           H
ATOM   1368 HG13 VAL A 121      86.974  53.293 100.439  1.00 55.71           H
ATOM   1369 HG21 VAL A 121      86.553  50.367 100.375  1.00 60.32           H
ATOM   1370 HG22 VAL A 121      86.572  51.151 101.757  1.00 60.32           H
ATOM   1371 HG23 VAL A 121      85.325  50.243 101.376  1.00 60.32           H
ATOM   1372  N   LYS A 122      83.978  55.170 101.694  1.00 34.52           N
ATOM   1373  CA  LYS A 122      83.633  56.527 101.275  1.00 37.61           C
ATOM   1374  C   LYS A 122      84.396  56.950 100.023  1.00 29.53           C
ATOM   1375  O   LYS A 122      85.520  56.494  99.775  1.00 37.32           O
ATOM   1376  CB  LYS A 122      83.937  57.543 102.396  1.00 37.95           C
ATOM   1377  CG  LYS A 122      83.831  59.065 101.986  1.00 34.59           C
ATOM   1378  CD  LYS A 122      84.453  60.012 103.019  1.00 28.12           C
ATOM   1379  CE  LYS A 122      84.070  61.465 102.755  1.00 30.90           C
ATOM   1380  NZ  LYS A 122      84.614  61.929 101.440  1.00 36.27           N1+
ATOM   1381  H   LYS A 122      84.160  55.104 102.532  1.00 41.42           H
ATOM   1382  HA  LYS A 122      82.684  56.568 101.079  1.00 45.14           H
ATOM   1383  HB2 LYS A 122      83.311  57.394 103.122  1.00 45.54           H
ATOM   1384  HB3 LYS A 122      84.841  57.390 102.711  1.00 45.54           H
ATOM   1385  HG2 LYS A 122      84.294  59.197 101.143  1.00 41.51           H
ATOM   1386  HG3 LYS A 122      82.895  59.301 101.890  1.00 41.51           H
ATOM   1387  HD2 LYS A 122      84.137  59.771 103.904  1.00 33.74           H
ATOM   1388  HD3 LYS A 122      85.419  59.940 102.977  1.00 33.74           H
ATOM   1389  HE2 LYS A 122      83.103  61.545 102.731  1.00 37.08           H
ATOM   1390  HE3 LYS A 122      84.438  62.027 103.454  1.00 37.08           H
ATOM   1391  HZ1 LYS A 122      84.385  62.777 101.298  1.00 43.52           H
ATOM   1392  HZ2 LYS A 122      85.502  61.866 101.440  1.00 43.52           H
ATOM   1393  HZ3 LYS A 122      84.288  61.426 100.782  1.00 43.52           H
ATOM   1394  N   GLN A 123      83.749  57.831  99.229  1.00 28.28           N
ATOM   1395  CA  GLN A 123      84.354  58.576  98.121  1.00 27.41           C
ATOM   1396  C   GLN A 123      84.224  60.088  98.372  1.00 24.27           C
ATOM   1397  O   GLN A 123      84.899  60.597  99.263  1.00 23.71           O
ATOM   1398  CB  GLN A 123      83.737  58.154  96.771  1.00 18.96           C
ATOM   1399  CG  GLN A 123      84.562  58.648  95.576  1.00 25.18           C
ATOM   1400  CD  GLN A 123      84.196  58.084  94.181  1.00 26.92           C
ATOM   1401  OE1 GLN A 123      85.076  57.633  93.438  1.00 36.36           O
ATOM   1402  NE2 GLN A 123      82.945  58.198  93.795  1.00 21.58           N
ATOM   1403  H   GLN A 123      82.915  58.016  99.328  1.00 33.94           H
ATOM   1404  HA  GLN A 123      85.300  58.365  98.088  1.00 32.89           H
ATOM   1405  HB2 GLN A 123      83.696  57.185  96.729  1.00 22.75           H
ATOM   1406  HB3 GLN A 123      82.845  58.529  96.698  1.00 22.75           H
ATOM   1407  HG2 GLN A 123      84.471  59.612  95.526  1.00 30.22           H
ATOM   1408  HG3 GLN A 123      85.491  58.424  95.739  1.00 30.22           H
ATOM   1409 HE21 GLN A 123      82.369  58.575  94.310  1.00 25.90           H
ATOM   1410 HE22 GLN A 123      82.704  57.897  93.026  1.00 25.90           H
ATOM   1411  N   TRP A 124      83.371  60.828  97.635  1.00 24.41           N
ATOM   1412  CA  TRP A 124      83.343  62.283  97.767  1.00 25.26           C
ATOM   1413  C   TRP A 124      82.337  62.679  98.827  1.00 19.51           C
ATOM   1414  O   TRP A 124      82.220  62.024  99.852  1.00 24.34           O
ATOM   1415  CB  TRP A 124      83.021  62.992  96.441  1.00 17.94           C
ATOM   1416  CG  TRP A 124      83.868  62.503  95.341  1.00 23.14           C
ATOM   1417  CD1 TRP A 124      83.472  62.176  94.103  1.00 18.14           C
ATOM   1418  CD2 TRP A 124      85.270  62.253  95.395  1.00 25.14           C
ATOM   1419  NE1 TRP A 124      84.517  61.749  93.366  1.00 22.13           N
ATOM   1420  CE2 TRP A 124      85.647  61.781  94.131  1.00 25.26           C
ATOM   1421  CE3 TRP A 124      86.251  62.400  96.389  1.00 27.96           C
ATOM   1422  CZ2 TRP A 124      86.971  61.459  93.806  1.00 24.37           C
ATOM   1423  CZ3 TRP A 124      87.578  62.067  96.069  1.00 26.55           C
ATOM   1424  CH2 TRP A 124      87.916  61.602  94.790  1.00 16.05           C
ATOM   1425  H   TRP A 124      82.812  60.510  97.064  1.00 29.29           H
ATOM   1426  HA  TRP A 124      84.216  62.586  98.059  1.00 30.31           H
ATOM   1427  HB2 TRP A 124      82.094  62.826  96.206  1.00 21.53           H
ATOM   1428  HB3 TRP A 124      83.175  63.944  96.542  1.00 21.53           H
ATOM   1429  HD1 TRP A 124      82.596  62.228  93.797  1.00 21.77           H
ATOM   1430  HE1 TRP A 124      84.478  61.496  92.545  1.00 26.56           H
ATOM   1431  HE3 TRP A 124      86.029  62.713  97.236  1.00 33.55           H
ATOM   1432  HZ2 TRP A 124      87.198  61.145  92.960  1.00 29.25           H
ATOM   1433  HZ3 TRP A 124      88.240  62.154  96.716  1.00 31.86           H
ATOM   1434  HH2 TRP A 124      88.801  61.383  94.605  1.00 19.27           H
ATOM   1435  N   ARG A 125      81.619  63.762  98.610  1.00 18.00           N
ATOM   1436  CA  ARG A 125      80.711  64.214  99.645  1.00 24.95           C
ATOM   1437  C   ARG A 125      79.575  63.220  99.819  1.00 23.74           C
ATOM   1438  O   ARG A 125      79.234  62.846 100.944  1.00 24.90           O
ATOM   1439  CB  ARG A 125      80.205  65.609  99.298  1.00 27.20           C
ATOM   1440  CG  ARG A 125      78.945  66.051 100.020  1.00 28.62           C
ATOM   1441  CD  ARG A 125      79.134  67.299 100.789  1.00 32.92           C
ATOM   1442  NE  ARG A 125      79.907  68.310 100.112  1.00 26.96           N
ATOM   1443  CZ  ARG A 125      80.353  69.354 100.778  1.00 21.90           C
ATOM   1444  NH1 ARG A 125      80.045  69.487 102.030  1.00 27.57           N
ATOM   1445  NH2 ARG A 125      81.076  70.248 100.207  1.00 22.10           N1+
ATOM   1446  H   ARG A 125      81.636  64.241  97.896  1.00 21.60           H
ATOM   1447  HA  ARG A 125      81.192  64.270 100.485  1.00 29.94           H
ATOM   1448  HB2 ARG A 125      80.901  66.249  99.512  1.00 32.64           H
ATOM   1449  HB3 ARG A 125      80.019  65.639  98.347  1.00 32.64           H
ATOM   1450  HG2 ARG A 125      78.244  66.205  99.367  1.00 34.34           H
ATOM   1451  HG3 ARG A 125      78.675  65.355 100.639  1.00 34.34           H
ATOM   1452  HD2 ARG A 125      78.263  67.677 100.985  1.00 39.50           H
ATOM   1453  HD3 ARG A 125      79.591  67.086 101.618  1.00 39.50           H
ATOM   1454  HE  ARG A 125      80.319  68.087  99.391  1.00 32.35           H
ATOM   1455 HH11 ARG A 125      79.571  68.885 102.422  1.00 33.08           H
ATOM   1456 HH12 ARG A 125      80.326  70.169 102.472  1.00 33.08           H
ATOM   1457 HH21 ARG A 125      81.273  70.173  99.374  1.00 26.52           H
ATOM   1458 HH22 ARG A 125      81.341  70.935 100.652  1.00 26.52           H
ATOM   1459  N   HIS A 126      78.997  62.753  98.728  1.00 17.44           N
ATOM   1460  CA  HIS A 126      77.845  61.888  98.869  1.00 20.43           C
ATOM   1461  C   HIS A 126      78.132  60.444  98.503  1.00 27.76           C
ATOM   1462  O   HIS A 126      77.649  59.534  99.181  1.00 21.78           O
ATOM   1463  CB  HIS A 126      76.723  62.409  98.014  1.00 21.46           C
ATOM   1464  CG  HIS A 126      76.334  63.810  98.341  1.00 22.74           C
ATOM   1465  ND1 HIS A 126      75.679  64.140  99.506  1.00 23.75           N
ATOM   1466  CD2 HIS A 126      76.512  64.971  97.659  1.00 20.13           C
ATOM   1467  CE1 HIS A 126      75.486  65.449  99.538  1.00 29.26           C
ATOM   1468  NE2 HIS A 126      75.980  65.976  98.428  1.00 23.70           N
ATOM   1469  H   HIS A 126      79.241  62.915  97.919  1.00 20.93           H
ATOM   1470  HA  HIS A 126      77.550  61.907  99.793  1.00 24.52           H
ATOM   1471  HB2 HIS A 126      75.943  61.846  98.142  1.00 25.76           H
ATOM   1472  HB3 HIS A 126      76.999  62.385  97.085  1.00 25.76           H
ATOM   1473  HD2 HIS A 126      76.930  65.069  96.834  1.00 24.16           H
ATOM   1474  HE1 HIS A 126      75.060  65.918 100.218  1.00 35.12           H
ATOM   1475  HE2 HIS A 126      75.960  66.810  98.218  1.00 28.44           H
ATOM   1476  N   SER A 127      78.934  60.244  97.462  1.00 23.26           N
ATOM   1477  CA  SER A 127      79.217  58.951  96.866  1.00 25.92           C
ATOM   1478  C   SER A 127      80.018  58.028  97.789  1.00 26.36           C
ATOM   1479  O   SER A 127      80.744  58.456  98.691  1.00 26.80           O
ATOM   1480  CB  SER A 127      80.005  59.166  95.566  1.00 26.82           C
ATOM   1481  OG  SER A 127      81.096  60.034  95.773  1.00 29.51           O
ATOM   1482  H   SER A 127      79.348  60.885  97.064  1.00 27.91           H
ATOM   1483  HA  SER A 127      78.381  58.510  96.646  1.00 31.11           H
ATOM   1484  HB2 SER A 127      80.338  58.310  95.254  1.00 32.19           H
ATOM   1485  HB3 SER A 127      79.415  59.555  94.901  1.00 32.19           H
ATOM   1486  HG  SER A 127      81.517  60.143  95.055  1.00 35.41           H
ATOM   1487  N   TYR A 128      79.902  56.736  97.517  1.00 28.75           N
ATOM   1488  CA  TYR A 128      80.761  55.744  98.133  1.00 27.18           C
ATOM   1489  C   TYR A 128      80.621  54.439  97.367  1.00 22.94           C
ATOM   1490  O   TYR A 128      79.725  54.291  96.540  1.00 21.24           O
ATOM   1491  CB  TYR A 128      80.414  55.579  99.602  1.00 26.63           C
ATOM   1492  CG  TYR A 128      78.981  55.208  99.902  1.00 33.55           C
ATOM   1493  CD1 TYR A 128      78.565  53.895  99.846  1.00 33.42           C
ATOM   1494  CD2 TYR A 128      78.056  56.165 100.274  1.00 29.58           C
ATOM   1495  CE1 TYR A 128      77.285  53.553 100.133  1.00 27.66           C
ATOM   1496  CE2 TYR A 128      76.759  55.823 100.564  1.00 30.57           C
ATOM   1497  CZ  TYR A 128      76.390  54.505 100.488  1.00 33.72           C
ATOM   1498  OH  TYR A 128      75.118  54.110 100.757  1.00 34.56           O
ATOM   1499  H   TYR A 128      79.325  56.407  96.971  1.00 34.50           H
ATOM   1500  HA  TYR A 128      81.684  56.037  98.070  1.00 32.62           H
ATOM   1501  HB2 TYR A 128      80.977  54.882  99.972  1.00 31.95           H
ATOM   1502  HB3 TYR A 128      80.597  56.417 100.055  1.00 31.95           H
ATOM   1503  HD1 TYR A 128      79.172  53.234  99.605  1.00 40.10           H
ATOM   1504  HD2 TYR A 128      78.316  57.057 100.325  1.00 35.50           H
ATOM   1505  HE1 TYR A 128      77.021  52.663 100.082  1.00 33.19           H
ATOM   1506  HE2 TYR A 128      76.141  56.474 100.807  1.00 36.68           H
ATOM   1507  HH  TYR A 128      74.649  54.774 100.965  1.00 41.48           H
ATOM   1508  N   THR A 129      81.554  53.520  97.605  1.00 26.13           N
ATOM   1509  CA  THR A 129      81.418  52.151  97.134  1.00 31.39           C
ATOM   1510  C   THR A 129      81.123  51.230  98.309  1.00 34.18           C
ATOM   1511  O   THR A 129      81.389  51.555  99.469  1.00 28.37           O
ATOM   1512  CB  THR A 129      82.664  51.664  96.409  1.00 36.95           C
ATOM   1513  OG1 THR A 129      83.805  51.777  97.288  1.00 43.67           O
ATOM   1514  CG2 THR A 129      82.839  52.476  95.123  1.00 28.73           C
ATOM   1515  H   THR A 129      82.280  53.669  98.041  1.00 31.36           H
ATOM   1516  HA  THR A 129      80.672  52.101  96.517  1.00 37.66           H
ATOM   1517  HB  THR A 129      82.544  50.733  96.163  1.00 44.34           H
ATOM   1518  HG1 THR A 129      84.498  51.510  96.895  1.00 52.41           H
ATOM   1519 HG21 THR A 129      83.630  52.178  94.647  1.00 34.48           H
ATOM   1520 HG22 THR A 129      82.065  52.361  94.550  1.00 34.48           H
ATOM   1521 HG23 THR A 129      82.936  53.418  95.336  1.00 34.48           H
ATOM   1522  N   ALA A 130      80.548  50.074  97.996  1.00 37.77           N
ATOM   1523  CA  ALA A 130      80.198  49.132  99.048  1.00 41.51           C
ATOM   1524  C   ALA A 130      79.813  47.787  98.441  1.00 42.47           C
ATOM   1525  O   ALA A 130      79.566  47.643  97.235  1.00 40.98           O
ATOM   1526  CB  ALA A 130      79.061  49.660  99.947  1.00 34.17           C
ATOM   1527  H   ALA A 130      80.355  49.815  97.198  1.00 45.32           H
ATOM   1528  HA  ALA A 130      80.976  48.991  99.610  1.00 49.81           H
ATOM   1529  HB1 ALA A 130      78.866  48.999 100.629  1.00 41.01           H
ATOM   1530  HB2 ALA A 130      79.346  50.489 100.362  1.00 41.01           H
ATOM   1531  HB3 ALA A 130      78.274  49.815  99.402  1.00 41.01           H
ATOM   1532  N   SER A 131      79.822  46.793  99.307  1.00 35.34           N
ATOM   1533  CA  SER A 131      79.267  45.499  98.991  1.00 42.11           C
ATOM   1534  C   SER A 131      77.848  45.439  99.534  1.00 38.33           C
ATOM   1535  O   SER A 131      77.516  46.094 100.528  1.00 32.60           O
ATOM   1536  CB  SER A 131      80.113  44.386  99.604  1.00 39.89           C
ATOM   1537  OG  SER A 131      81.427  44.432  99.085  1.00 45.47           O
ATOM   1538  H   SER A 131      80.151  46.846 100.099  1.00 42.41           H
ATOM   1539  HA  SER A 131      79.239  45.378  98.029  1.00 50.53           H
ATOM   1540  HB2 SER A 131      80.147  44.504 100.566  1.00 47.87           H
ATOM   1541  HB3 SER A 131      79.716  43.528  99.387  1.00 47.87           H
ATOM   1542  HG  SER A 131      81.891  43.818  99.423  1.00 54.57           H
ATOM   1543  N   TYR A 132      77.020  44.639  98.864  1.00 37.31           N
ATOM   1544  CA  TYR A 132      75.611  44.526  99.179  1.00 41.48           C
ATOM   1545  C   TYR A 132      75.180  43.062  99.254  1.00 35.61           C
ATOM   1546  O   TYR A 132      75.697  42.199  98.541  1.00 36.14           O
ATOM   1547  CB  TYR A 132      74.772  45.307  98.118  1.00 38.70           C
ATOM   1548  CG  TYR A 132      75.066  46.784  98.133  1.00 34.21           C
ATOM   1549  CD1 TYR A 132      76.157  47.306  97.444  1.00 35.12           C
ATOM   1550  CD2 TYR A 132      74.277  47.640  98.871  1.00 36.16           C
ATOM   1551  CE1 TYR A 132      76.434  48.644  97.479  1.00 41.42           C
ATOM   1552  CE2 TYR A 132      74.535  48.974  98.925  1.00 38.34           C
ATOM   1553  CZ  TYR A 132      75.621  49.481  98.232  1.00 44.93           C
ATOM   1554  OH  TYR A 132      75.902  50.834  98.240  1.00 36.89           O
ATOM   1555  H   TYR A 132      77.264  44.141  98.207  1.00 44.77           H
ATOM   1556  HA  TYR A 132      75.448  44.931 100.046  1.00 49.77           H
ATOM   1557  HB2 TYR A 132      74.983  44.966  97.234  1.00 46.44           H
ATOM   1558  HB3 TYR A 132      73.828  45.185  98.306  1.00 46.44           H
ATOM   1559  HD1 TYR A 132      76.701  46.738  96.948  1.00 42.14           H
ATOM   1560  HD2 TYR A 132      73.553  47.298  99.344  1.00 43.40           H
ATOM   1561  HE1 TYR A 132      77.159  48.988  97.009  1.00 49.70           H
ATOM   1562  HE2 TYR A 132      73.987  49.539  99.421  1.00 46.00           H
ATOM   1563  HH  TYR A 132      76.571  50.992  97.757  1.00 44.27           H
ATOM   1564  N   ASP A 133      74.215  42.796 100.130  1.00 38.78           N
ATOM   1565  CA  ASP A 133      73.535  41.509 100.179  1.00 42.76           C
ATOM   1566  C   ASP A 133      72.065  41.780 100.427  1.00 42.94           C
ATOM   1567  O   ASP A 133      71.693  42.849 100.923  1.00 38.03           O
ATOM   1568  CB  ASP A 133      74.090  40.574 101.270  1.00 44.01           C
ATOM   1569  CG  ASP A 133      75.319  39.803 100.801  1.00 42.43           C
ATOM   1570  OD1 ASP A 133      75.333  39.378  99.631  1.00 43.43           O
ATOM   1571  OD2 ASP A 133      76.271  39.645 101.596  1.00 48.89           O1-
ATOM   1572  H   ASP A 133      73.932  43.357 100.717  1.00 46.54           H
ATOM   1573  HA  ASP A 133      73.624  41.065  99.322  1.00 51.31           H
ATOM   1574  HB2 ASP A 133      74.343  41.103 102.043  1.00 52.82           H
ATOM   1575  HB3 ASP A 133      73.406  39.931 101.515  1.00 52.82           H
ATOM   1576  N   ILE A 134      71.228  40.814 100.049  1.00 42.08           N
ATOM   1577  CA  ILE A 134      69.791  40.957 100.191  1.00 33.69           C
ATOM   1578  C   ILE A 134      69.278  39.830 101.064  1.00 34.32           C
ATOM   1579  O   ILE A 134      69.517  38.649 100.791  1.00 33.49           O
ATOM   1580  CB  ILE A 134      69.074  40.992  98.829  1.00 40.36           C
ATOM   1581  CG1 ILE A 134      69.673  42.091  97.943  1.00 40.38           C
ATOM   1582  CG2 ILE A 134      67.580  41.286  99.019  1.00 38.34           C
ATOM   1583  CD1 ILE A 134      69.070  42.193  96.528  1.00 43.64           C
ATOM   1584  H   ILE A 134      71.474  40.065  99.706  1.00 50.50           H
ATOM   1585  HA  ILE A 134      69.603  41.793 100.646  1.00 40.43           H
ATOM   1586  HB  ILE A 134      69.178  40.134  98.390  1.00 48.43           H
ATOM   1587 HG12 ILE A 134      69.538  42.947  98.380  1.00 48.46           H
ATOM   1588 HG13 ILE A 134      70.623  41.924  97.844  1.00 48.46           H
ATOM   1589 HG21 ILE A 134      67.149  41.304  98.150  1.00 46.00           H
ATOM   1590 HG22 ILE A 134      67.189  40.589  99.569  1.00 46.00           H
ATOM   1591 HG23 ILE A 134      67.481  42.147  99.455  1.00 46.00           H
ATOM   1592 HD11 ILE A 134      69.510  42.912  96.049  1.00 52.37           H
ATOM   1593 HD12 ILE A 134      69.208  41.353  96.065  1.00 52.37           H
ATOM   1594 HD13 ILE A 134      68.120  42.378  96.603  1.00 52.37           H
ATOM   1595  N   TYR A 135      68.574  40.201 102.109  1.00 36.24           N
ATOM   1596  CA  TYR A 135      67.931  39.252 102.992  1.00 43.60           C
ATOM   1597  C   TYR A 135      66.444  39.176 102.635  1.00 46.09           C
ATOM   1598  O   TYR A 135      65.705  40.159 102.803  1.00 42.69           O
ATOM   1599  CB  TYR A 135      68.129  39.673 104.443  1.00 36.56           C
ATOM   1600  CG  TYR A 135      67.612  38.683 105.436  1.00 37.13           C
ATOM   1601  CD1 TYR A 135      68.355  37.591 105.761  1.00 32.80           C
ATOM   1602  CD2 TYR A 135      66.374  38.854 106.065  1.00 42.98           C
ATOM   1603  CE1 TYR A 135      67.918  36.678 106.686  1.00 34.53           C
ATOM   1604  CE2 TYR A 135      65.918  37.933 107.009  1.00 38.66           C
ATOM   1605  CZ  TYR A 135      66.711  36.845 107.308  1.00 41.14           C
ATOM   1606  OH  TYR A 135      66.307  35.914 108.225  1.00 46.45           O
ATOM   1607  H   TYR A 135      68.449  41.021 102.335  1.00 43.49           H
ATOM   1608  HA  TYR A 135      68.324  38.374 102.869  1.00 52.32           H
ATOM   1609  HB2 TYR A 135      69.078  39.790 104.607  1.00 43.88           H
ATOM   1610  HB3 TYR A 135      67.665  40.512 104.591  1.00 43.88           H
ATOM   1611  HD1 TYR A 135      69.183  37.467 105.355  1.00 39.36           H
ATOM   1612  HD2 TYR A 135      65.854  39.597 105.861  1.00 51.58           H
ATOM   1613  HE1 TYR A 135      68.446  35.941 106.893  1.00 41.44           H
ATOM   1614  HE2 TYR A 135      65.096  38.050 107.428  1.00 46.39           H
ATOM   1615  HH  TYR A 135      65.556  36.124 108.537  1.00 55.74           H
ATOM   1616  N   ASP A 136      66.011  37.999 102.163  1.00 43.21           N
ATOM   1617  CA  ASP A 136      64.614  37.730 101.822  1.00 41.08           C
ATOM   1618  C   ASP A 136      63.842  37.470 103.107  1.00 33.12           C
ATOM   1619  O   ASP A 136      64.118  36.487 103.796  1.00 33.07           O
ATOM   1620  CB  ASP A 136      64.539  36.515 100.877  1.00 43.12           C
ATOM   1621  CG  ASP A 136      63.119  36.198 100.388  1.00 45.73           C
ATOM   1622  OD1 ASP A 136      62.139  36.383 101.162  1.00 37.92           O
ATOM   1623  OD2 ASP A 136      62.996  35.720  99.227  1.00 49.51           O1-
ATOM   1624  H   ASP A 136      66.527  37.324 102.030  1.00 51.85           H
ATOM   1625  HA  ASP A 136      64.229  38.500 101.374  1.00 49.30           H
ATOM   1626  HB2 ASP A 136      65.089  36.691 100.098  1.00 51.74           H
ATOM   1627  HB3 ASP A 136      64.872  35.734 101.346  1.00 51.74           H
ATOM   1628  N   LEU A 137      62.903  38.360 103.455  1.00 29.93           N
ATOM   1629  CA  LEU A 137      62.149  38.167 104.693  1.00 42.33           C
ATOM   1630  C   LEU A 137      61.094  37.059 104.604  1.00 38.98           C
ATOM   1631  O   LEU A 137      60.764  36.459 105.634  1.00 30.66           O
ATOM   1632  CB  LEU A 137      61.496  39.479 105.135  1.00 33.46           C
ATOM   1633  CG  LEU A 137      62.473  40.507 105.686  1.00 36.12           C
ATOM   1634  CD1 LEU A 137      61.792  41.850 105.899  1.00 47.38           C
ATOM   1635  CD2 LEU A 137      63.057  40.034 106.999  1.00 42.45           C
ATOM   1636  H   LEU A 137      62.691  39.061 103.005  1.00 35.92           H
ATOM   1637  HA  LEU A 137      62.774  37.910 105.389  1.00 50.80           H
ATOM   1638  HB2 LEU A 137      61.049  39.877 104.372  1.00 40.15           H
ATOM   1639  HB3 LEU A 137      60.848  39.285 105.830  1.00 40.15           H
ATOM   1640  HG  LEU A 137      63.199  40.630 105.055  1.00 43.35           H
ATOM   1641 HD11 LEU A 137      62.440  42.480 106.250  1.00 56.85           H
ATOM   1642 HD12 LEU A 137      61.447  42.167 105.050  1.00 56.85           H
ATOM   1643 HD13 LEU A 137      61.064  41.737 106.531  1.00 56.85           H
ATOM   1644 HD21 LEU A 137      63.675  40.705 107.330  1.00 50.94           H
ATOM   1645 HD22 LEU A 137      62.337  39.904 107.637  1.00 50.94           H
ATOM   1646 HD23 LEU A 137      63.525  39.196 106.853  1.00 50.94           H
ATOM   1647  N   ASN A 138      60.575  36.738 103.413  1.00 39.29           N
ATOM   1648  CA  ASN A 138      59.597  35.649 103.323  1.00 35.76           C
ATOM   1649  C   ASN A 138      60.225  34.328 103.732  1.00 38.58           C
ATOM   1650  O   ASN A 138      59.641  33.568 104.510  1.00 42.67           O
ATOM   1651  CB  ASN A 138      59.019  35.532 101.913  1.00 40.51           C
ATOM   1652  CG  ASN A 138      58.301  36.785 101.470  1.00 42.97           C
ATOM   1653  OD1 ASN A 138      57.380  37.237 102.156  1.00 41.16           O
ATOM   1654  ND2 ASN A 138      58.745  37.383 100.342  1.00 34.70           N
ATOM   1655  H   ASN A 138      60.765  37.121 102.666  1.00 47.15           H
ATOM   1656  HA  ASN A 138      58.864  35.833 103.932  1.00 42.91           H
ATOM   1657  HB2 ASN A 138      59.742  35.364 101.288  1.00 48.62           H
ATOM   1658  HB3 ASN A 138      58.384  34.799 101.891  1.00 48.62           H
ATOM   1659 HD21 ASN A 138      58.363  38.098 100.056  1.00 41.64           H
ATOM   1660 HD22 ASN A 138      59.408  37.047  99.910  1.00 41.64           H
ATOM   1661  N   LYS A 139      61.409  34.023 103.202  1.00 35.95           N
ATOM   1662  CA  LYS A 139      62.059  32.760 103.522  1.00 42.80           C
ATOM   1663  C   LYS A 139      63.084  32.875 104.649  1.00 44.06           C
ATOM   1664  O   LYS A 139      63.714  31.866 105.011  1.00 35.87           O
ATOM   1665  CB  LYS A 139      62.707  32.163 102.271  1.00 39.72           C
ATOM   1666  CG  LYS A 139      63.633  33.042 101.525  1.00 43.84           C
ATOM   1667  CD  LYS A 139      63.906  32.485 100.109  1.00 39.87           C
ATOM   1668  CE  LYS A 139      62.651  32.616  99.267  1.00 42.83           C
ATOM   1669  NZ  LYS A 139      62.841  32.275  97.839  1.00 42.37           N1+
ATOM   1670  H   LYS A 139      61.850  34.526 102.661  1.00 43.14           H
ATOM   1671  HA  LYS A 139      61.378  32.137 103.818  1.00 51.37           H
ATOM   1672  HB2 LYS A 139      63.209  31.375 102.535  1.00 47.66           H
ATOM   1673  HB3 LYS A 139      62.002  31.902 101.658  1.00 47.66           H
ATOM   1674  HG2 LYS A 139      63.238  33.923 101.436  1.00 52.61           H
ATOM   1675  HG3 LYS A 139      64.477  33.097 102.000  1.00 52.61           H
ATOM   1676  HD2 LYS A 139      64.617  32.995  99.689  1.00 47.85           H
ATOM   1677  HD3 LYS A 139      64.145  31.547 100.167  1.00 47.85           H
ATOM   1678  HE2 LYS A 139      61.973  32.023  99.625  1.00 51.39           H
ATOM   1679  HE3 LYS A 139      62.340  33.534  99.312  1.00 51.39           H
ATOM   1680  HZ1 LYS A 139      62.073  32.371  97.399  1.00 50.84           H
ATOM   1681  HZ2 LYS A 139      63.451  32.812  97.476  1.00 50.84           H
ATOM   1682  HZ3 LYS A 139      63.115  31.432  97.761  1.00 50.84           H
ATOM   1683  N   ARG A 140      63.213  34.068 105.230  1.00 44.59           N
ATOM   1684  CA  ARG A 140      64.158  34.376 106.307  1.00 38.50           C
ATOM   1685  C   ARG A 140      65.535  33.809 106.006  1.00 35.16           C
ATOM   1686  O   ARG A 140      66.159  33.164 106.838  1.00 44.23           O
ATOM   1687  CB  ARG A 140      63.634  33.886 107.652  1.00 40.49           C
ATOM   1688  CG  ARG A 140      62.124  34.166 107.829  1.00 43.56           C
ATOM   1689  CD  ARG A 140      61.754  34.332 109.288  1.00 43.50           C
ATOM   1690  NE  ARG A 140      62.323  35.567 109.840  1.00 60.17           N
ATOM   1691  CZ  ARG A 140      61.958  36.801 109.468  1.00 57.97           C
ATOM   1692  NH1 ARG A 140      61.028  36.973 108.519  1.00 46.04           N
ATOM   1693  NH2 ARG A 140      62.520  37.869 110.041  1.00 50.10           N1+
ATOM   1694  H   ARG A 140      62.739  34.749 105.005  1.00 53.51           H
ATOM   1695  HA  ARG A 140      64.249  35.340 106.366  1.00 46.20           H
ATOM   1696  HB2 ARG A 140      63.773  32.929 107.718  1.00 48.59           H
ATOM   1697  HB3 ARG A 140      64.110  34.343 108.364  1.00 48.59           H
ATOM   1698  HG2 ARG A 140      61.894  34.984 107.362  1.00 52.27           H
ATOM   1699  HG3 ARG A 140      61.617  33.421 107.470  1.00 52.27           H
ATOM   1700  HD2 ARG A 140      60.789  34.377 109.372  1.00 52.20           H
ATOM   1701  HD3 ARG A 140      62.102  33.582 109.796  1.00 52.20           H
ATOM   1702  HE  ARG A 140      62.933  35.493 110.442  1.00 72.21           H
ATOM   1703 HH11 ARG A 140      60.659  36.290 108.150  1.00 55.25           H
ATOM   1704 HH12 ARG A 140      60.799  37.767 108.282  1.00 55.25           H
ATOM   1705 HH21 ARG A 140      63.121  37.766 110.647  1.00 60.11           H
ATOM   1706 HH22 ARG A 140      62.289  38.660 109.794  1.00 60.11           H
ATOM   1707  N   GLN A 141      66.018  34.093 104.801  1.00 43.71           N
ATOM   1708  CA  GLN A 141      67.280  33.590 104.283  1.00 41.23           C
ATOM   1709  C   GLN A 141      67.944  34.684 103.449  1.00 38.14           C
ATOM   1710  O   GLN A 141      67.269  35.543 102.882  1.00 35.44           O
ATOM   1711  CB  GLN A 141      67.058  32.311 103.415  1.00 50.81           C
ATOM   1712  CG  GLN A 141      67.718  31.013 103.911  1.00 43.72           C
ATOM   1713  CD  GLN A 141      66.965  30.358 105.050  1.00 53.91           C
ATOM   1714  OE1 GLN A 141      65.725  30.260 105.034  1.00 56.58           O
ATOM   1715  NE2 GLN A 141      67.710  29.905 106.059  1.00 56.71           N
ATOM   1716  H   GLN A 141      65.609  34.601 104.241  1.00 52.45           H
ATOM   1717  HA  GLN A 141      67.868  33.365 105.021  1.00 49.48           H
ATOM   1718  HB2 GLN A 141      66.104  32.144 103.361  1.00 60.97           H
ATOM   1719  HB3 GLN A 141      67.403  32.485 102.525  1.00 60.97           H
ATOM   1720  HG2 GLN A 141      67.759  30.380 103.177  1.00 52.46           H
ATOM   1721  HG3 GLN A 141      68.614  31.215 104.223  1.00 52.46           H
ATOM   1722 HE21 GLN A 141      68.565  29.994 106.036  1.00 68.06           H
ATOM   1723 HE22 GLN A 141      67.335  29.524 106.733  1.00 68.06           H
ATOM   1724  N   LEU A 142      69.273  34.666 103.400  1.00 43.62           N
ATOM   1725  CA  LEU A 142      70.000  35.568 102.525  1.00 40.45           C
ATOM   1726  C   LEU A 142      69.945  35.050 101.098  1.00 40.51           C
ATOM   1727  O   LEU A 142      70.051  33.845 100.857  1.00 42.05           O
ATOM   1728  CB  LEU A 142      71.453  35.686 102.946  1.00 37.72           C
ATOM   1729  CG  LEU A 142      71.793  36.452 104.186  1.00 39.24           C
ATOM   1730  CD1 LEU A 142      73.186  36.061 104.626  1.00 41.93           C
ATOM   1731  CD2 LEU A 142      71.687  37.917 103.900  1.00 39.93           C
ATOM   1732  H   LEU A 142      69.773  34.142 103.863  1.00 52.35           H
ATOM   1733  HA  LEU A 142      69.595  36.449 102.552  1.00 48.54           H
ATOM   1734  HB2 LEU A 142      71.797  34.788 103.071  1.00 45.26           H
ATOM   1735  HB3 LEU A 142      71.937  36.108 102.218  1.00 45.26           H
ATOM   1736  HG  LEU A 142      71.167  36.226 104.892  1.00 47.09           H
ATOM   1737 HD11 LEU A 142      73.413  36.553 105.430  1.00 50.31           H
ATOM   1738 HD12 LEU A 142      73.204  35.108 104.806  1.00 50.31           H
ATOM   1739 HD13 LEU A 142      73.813  36.276 103.918  1.00 50.31           H
ATOM   1740 HD21 LEU A 142      71.907  38.412 104.704  1.00 47.92           H
ATOM   1741 HD22 LEU A 142      72.308  38.145 103.190  1.00 47.92           H
ATOM   1742 HD23 LEU A 142      70.779  38.119 103.624  1.00 47.92           H
ATOM   1743  N   ILE A 143      69.755  35.961 100.150  1.00 38.98           N
ATOM   1744  CA  ILE A 143      69.760  35.557  98.762  1.00 37.16           C
ATOM   1745  C   ILE A 143      71.185  35.220  98.362  1.00 42.70           C
ATOM   1746  O   ILE A 143      72.122  35.991  98.614  1.00 44.27           O
ATOM   1747  CB  ILE A 143      69.174  36.653  97.874  1.00 39.66           C
ATOM   1748  CG1 ILE A 143      67.717  36.917  98.272  1.00 42.32           C
ATOM   1749  CG2 ILE A 143      69.281  36.216  96.386  1.00 45.97           C
ATOM   1750  CD1 ILE A 143      67.013  38.013  97.395  1.00 48.57           C
ATOM   1751  H   ILE A 143      69.623  36.800 100.284  1.00 46.77           H
ATOM   1752  HA  ILE A 143      69.218  34.759  98.658  1.00 44.59           H
ATOM   1753  HB  ILE A 143      69.686  37.467  98.000  1.00 47.59           H
ATOM   1754 HG12 ILE A 143      67.213  36.094  98.180  1.00 50.79           H
ATOM   1755 HG13 ILE A 143      67.694  37.216  99.195  1.00 50.79           H
ATOM   1756 HG21 ILE A 143      68.908  36.914  95.825  1.00 55.16           H
ATOM   1757 HG22 ILE A 143      70.215  36.077  96.165  1.00 55.16           H
ATOM   1758 HG23 ILE A 143      68.785  35.391  96.263  1.00 55.16           H
ATOM   1759 HD11 ILE A 143      66.101  38.126  97.703  1.00 58.29           H
ATOM   1760 HD12 ILE A 143      67.499  38.848  97.484  1.00 58.29           H
ATOM   1761 HD13 ILE A 143      67.017  37.725  96.469  1.00 58.29           H
ATOM   1762  N   THR A 144      71.356  34.070  97.728  1.00 44.32           N
ATOM   1763  CA  THR A 144      72.684  33.575  97.441  1.00 46.42           C
ATOM   1764  C   THR A 144      72.996  33.443  95.968  1.00 45.87           C
ATOM   1765  O   THR A 144      74.156  33.193  95.631  1.00 44.49           O
ATOM   1766  CB  THR A 144      72.889  32.214  98.098  1.00 45.54           C
ATOM   1767  OG1 THR A 144      71.839  31.330  97.670  1.00 52.54           O
ATOM   1768  CG2 THR A 144      72.896  32.371  99.616  1.00 46.83           C
ATOM   1769  H   THR A 144      70.719  33.561  97.456  1.00 53.19           H
ATOM   1770  HA  THR A 144      73.331  34.187  97.824  1.00 55.71           H
ATOM   1771  HB  THR A 144      73.747  31.851  97.824  1.00 54.64           H
ATOM   1772  HG1 THR A 144      71.938  30.574  98.023  1.00 63.04           H
ATOM   1773 HG21 THR A 144      73.026  31.507 100.038  1.00 56.20           H
ATOM   1774 HG22 THR A 144      73.614  32.965  99.885  1.00 56.20           H
ATOM   1775 HG23 THR A 144      72.051  32.743  99.914  1.00 56.20           H
ATOM   1776  N   GLU A 145      72.016  33.580  95.087  1.00 50.53           N
ATOM   1777  CA  GLU A 145      72.259  33.520  93.650  1.00 51.41           C
ATOM   1778  C   GLU A 145      72.114  34.910  93.041  1.00 39.15           C
ATOM   1779  O   GLU A 145      71.377  35.764  93.550  1.00 44.88           O
ATOM   1780  CB  GLU A 145      71.304  32.521  92.966  1.00 53.94           C
ATOM   1781  CG  GLU A 145      69.782  32.833  93.162  1.00 61.76           C
ATOM   1782  CD  GLU A 145      69.132  32.013  94.308  1.00 63.59           C
ATOM   1783  OE1 GLU A 145      69.062  30.754  94.131  1.00 54.22           O
ATOM   1784  OE2 GLU A 145      68.721  32.624  95.360  1.00 47.08           O1-
ATOM   1785  H   GLU A 145      71.192  33.709  95.296  1.00 60.63           H
ATOM   1786  HA  GLU A 145      73.168  33.219  93.496  1.00 61.69           H
ATOM   1787  HB2 GLU A 145      71.484  32.524  92.012  1.00 64.73           H
ATOM   1788  HB3 GLU A 145      71.471  31.636  93.326  1.00 64.73           H
ATOM   1789  HG2 GLU A 145      69.679  33.774  93.373  1.00 74.11           H
ATOM   1790  HG3 GLU A 145      69.310  32.625  92.341  1.00 74.11           H
ATOM   1791  N   GLU A 146      72.848  35.131  91.957  1.00 37.77           N
ATOM   1792  CA  GLU A 146      72.766  36.380  91.199  1.00 48.31           C
ATOM   1793  C   GLU A 146      72.876  37.611  92.113  1.00 41.63           C
ATOM   1794  O   GLU A 146      72.248  38.647  91.886  1.00 38.76           O
ATOM   1795  CB  GLU A 146      71.465  36.433  90.384  1.00 43.98           C
ATOM   1796  CG  GLU A 146      71.220  35.252  89.457  1.00 42.22           C
ATOM   1797  CD  GLU A 146      72.253  35.091  88.340  1.00 42.72           C
ATOM   1798  OE1 GLU A 146      72.745  36.081  87.775  1.00 44.32           O
ATOM   1799  OE2 GLU A 146      72.558  33.945  87.991  1.00 57.24           O1-
ATOM   1800  H   GLU A 146      73.410  34.566  91.634  1.00 45.32           H
ATOM   1801  HA  GLU A 146      73.506  36.412  90.573  1.00 57.97           H
ATOM   1802  HB2 GLU A 146      70.718  36.476  91.002  1.00 52.78           H
ATOM   1803  HB3 GLU A 146      71.478  37.234  89.837  1.00 52.78           H
ATOM   1804  HG2 GLU A 146      71.229  34.438  89.984  1.00 50.66           H
ATOM   1805  HG3 GLU A 146      70.352  35.361  89.039  1.00 50.66           H
ATOM   1806  N   ARG A 147      73.697  37.514  93.145  1.00 51.42           N
ATOM   1807  CA  ARG A 147      73.712  38.569  94.131  1.00 49.68           C
ATOM   1808  C   ARG A 147      74.487  39.770  93.585  1.00 39.69           C
ATOM   1809  O   ARG A 147      75.120  39.693  92.537  1.00 38.20           O
ATOM   1810  CB  ARG A 147      74.291  38.057  95.440  1.00 44.01           C
ATOM   1811  CG  ARG A 147      75.724  37.720  95.383  1.00 45.68           C
ATOM   1812  CD  ARG A 147      76.304  37.679  96.794  1.00 56.41           C
ATOM   1813  NE  ARG A 147      75.972  36.418  97.409  1.00 49.32           N
ATOM   1814  CZ  ARG A 147      76.658  35.298  97.180  1.00 60.25           C
ATOM   1815  NH1 ARG A 147      77.723  35.309  96.356  1.00 68.14           N
ATOM   1816  NH2 ARG A 147      76.293  34.152  97.771  1.00 58.49           N1+
ATOM   1817  H   ARG A 147      74.240  36.865  93.294  1.00 61.70           H
ATOM   1818  HA  ARG A 147      72.801  38.855  94.300  1.00 59.62           H
ATOM   1819  HB2 ARG A 147      74.176  38.741  96.119  1.00 52.81           H
ATOM   1820  HB3 ARG A 147      73.810  37.255  95.699  1.00 52.81           H
ATOM   1821  HG2 ARG A 147      75.837  36.847  94.977  1.00 54.82           H
ATOM   1822  HG3 ARG A 147      76.197  38.397  94.874  1.00 54.82           H
ATOM   1823  HD2 ARG A 147      77.270  37.761  96.754  1.00 67.69           H
ATOM   1824  HD3 ARG A 147      75.922  38.395  97.326  1.00 67.69           H
ATOM   1825  HE  ARG A 147      75.422  36.425  98.070  1.00 59.18           H
ATOM   1826 HH11 ARG A 147      77.961  36.040  95.971  1.00 81.76           H
ATOM   1827 HH12 ARG A 147      78.164  34.584  96.213  1.00 81.76           H
ATOM   1828 HH21 ARG A 147      75.616  34.139  98.302  1.00 70.18           H
ATOM   1829 HH22 ARG A 147      76.740  33.432  97.627  1.00 70.18           H
ATOM   1830  N   ILE A 148      74.407  40.891  94.296  1.00 42.94           N
ATOM   1831  CA  ILE A 148      74.857  42.166  93.727  1.00 49.49           C
ATOM   1832  C   ILE A 148      76.385  42.216  93.735  1.00 46.15           C
ATOM   1833  O   ILE A 148      76.997  41.920  94.769  1.00 42.25           O
ATOM   1834  CB  ILE A 148      74.271  43.328  94.517  1.00 47.95           C
ATOM   1835  CG1 ILE A 148      72.741  43.300  94.399  1.00 44.15           C
ATOM   1836  CG2 ILE A 148      74.817  44.664  94.005  1.00 42.35           C
ATOM   1837  CD1 ILE A 148      72.057  44.231  95.377  1.00 36.72           C
ATOM   1838  H   ILE A 148      74.103  40.944  95.099  1.00 51.53           H
ATOM   1839  HA  ILE A 148      74.552  42.235  92.809  1.00 59.38           H
ATOM   1840  HB  ILE A 148      74.515  43.227  95.451  1.00 57.53           H
ATOM   1841 HG12 ILE A 148      72.489  43.570  93.502  1.00 52.98           H
ATOM   1842 HG13 ILE A 148      72.428  42.399  94.574  1.00 52.98           H
ATOM   1843 HG21 ILE A 148      74.427  45.384  94.526  1.00 50.82           H
ATOM   1844 HG22 ILE A 148      75.782  44.669  94.103  1.00 50.82           H
ATOM   1845 HG23 ILE A 148      74.578  44.765  93.070  1.00 50.82           H
ATOM   1846 HD11 ILE A 148      71.097  44.168  95.252  1.00 44.07           H
ATOM   1847 HD12 ILE A 148      72.292  43.968  96.280  1.00 44.07           H
ATOM   1848 HD13 ILE A 148      72.354  45.139  95.208  1.00 44.07           H
ATOM   1849  N   PRO A 149      77.035  42.609  92.630  1.00 42.24           N
ATOM   1850  CA  PRO A 149      78.512  42.611  92.553  1.00 46.24           C
ATOM   1851  C   PRO A 149      79.213  43.407  93.644  1.00 52.09           C
ATOM   1852  O   PRO A 149      78.745  44.453  94.106  1.00 53.87           O
ATOM   1853  CB  PRO A 149      78.795  43.227  91.176  1.00 40.31           C
ATOM   1854  CG  PRO A 149      77.601  42.940  90.382  1.00 53.54           C
ATOM   1855  CD  PRO A 149      76.419  42.956  91.340  1.00 48.49           C
ATOM   1856  HA  PRO A 149      78.846  41.700  92.564  1.00 55.48           H
ATOM   1857  HB2 PRO A 149      78.925  44.184  91.266  1.00 48.37           H
ATOM   1858  HB3 PRO A 149      79.577  42.809  90.784  1.00 48.37           H
ATOM   1859  HG2 PRO A 149      77.494  43.623  89.702  1.00 64.25           H
ATOM   1860  HG3 PRO A 149      77.690  42.065  89.971  1.00 64.25           H
ATOM   1861  HD2 PRO A 149      76.026  43.842  91.379  1.00 58.19           H
ATOM   1862  HD3 PRO A 149      75.766  42.286  91.085  1.00 58.19           H
ATOM   1863  N   ASN A 150      80.372  42.908  94.047  1.00 49.37           N
ATOM   1864  CA  ASN A 150      81.220  43.699  94.914  1.00 55.74           C
ATOM   1865  C   ASN A 150      81.697  44.872  94.086  1.00 47.90           C
ATOM   1866  O   ASN A 150      81.761  44.796  92.856  1.00 41.75           O
ATOM   1867  CB  ASN A 150      82.393  42.862  95.463  1.00 50.92           C
ATOM   1868  CG  ASN A 150      82.018  42.060  96.723  1.00 55.51           C
ATOM   1869  OD1 ASN A 150      80.870  42.049  97.173  1.00 66.37           O
ATOM   1870  ND2 ASN A 150      82.980  41.418  97.304  1.00 63.09           N
ATOM   1871  H   ASN A 150      80.682  42.133  93.838  1.00 59.25           H
ATOM   1872  HA  ASN A 150      80.702  44.036  95.662  1.00 66.89           H
ATOM   1873  HB2 ASN A 150      82.677  42.234  94.781  1.00 61.11           H
ATOM   1874  HB3 ASN A 150      83.124  43.456  95.692  1.00 61.11           H
ATOM   1875 HD21 ASN A 150      82.801  40.798  97.873  1.00 75.71           H
ATOM   1876  N   ASN A 151      81.993  45.968  94.772  1.00 51.28           N
ATOM   1877  CA  ASN A 151      82.379  47.223  94.139  1.00 54.45           C
ATOM   1878  C   ASN A 151      81.192  47.930  93.515  1.00 46.97           C
ATOM   1879  O   ASN A 151      81.369  48.728  92.594  1.00 40.35           O
ATOM   1880  CB  ASN A 151      83.447  47.027  93.057  1.00 53.91           C
ATOM   1881  CG  ASN A 151      84.653  46.377  93.600  1.00 47.86           C
ATOM   1882  OD1 ASN A 151      85.110  46.743  94.672  1.00 63.88           O
ATOM   1883  ND2 ASN A 151      85.159  45.372  92.910  1.00 42.36           N
ATOM   1884  H   ASN A 151      81.976  46.011  95.631  1.00 61.53           H
ATOM   1885  HA  ASN A 151      82.750  47.810  94.817  1.00 65.34           H
ATOM   1886  HB2 ASN A 151      83.089  46.464  92.352  1.00 64.69           H
ATOM   1887  HB3 ASN A 151      83.702  47.892  92.699  1.00 64.69           H
ATOM   1888 HD21 ASN A 151      85.862  44.967  93.193  1.00 50.83           H
ATOM   1889 HD22 ASN A 151      84.785  45.123  92.176  1.00 50.83           H
ATOM   1890  N   THR A 152      79.985  47.664  93.983  1.00 49.98           N
ATOM   1891  CA  THR A 152      78.857  48.351  93.397  1.00 45.33           C
ATOM   1892  C   THR A 152      78.875  49.786  93.864  1.00 38.75           C
ATOM   1893  O   THR A 152      79.235  50.075  95.008  1.00 37.26           O
ATOM   1894  CB  THR A 152      77.558  47.662  93.760  1.00 45.79           C
ATOM   1895  OG1 THR A 152      77.498  46.450  93.002  1.00 39.64           O
ATOM   1896  CG2 THR A 152      76.364  48.534  93.409  1.00 45.80           C
ATOM   1897  H   THR A 152      79.798  47.112  94.616  1.00 59.98           H
ATOM   1898  HA  THR A 152      78.945  48.344  92.431  1.00 54.40           H
ATOM   1899  HB  THR A 152      77.539  47.463  94.709  1.00 54.95           H
ATOM   1900  HG1 THR A 152      78.153  45.959  93.192  1.00 47.56           H
ATOM   1901 HG21 THR A 152      75.541  48.080  93.647  1.00 54.96           H
ATOM   1902 HG22 THR A 152      76.413  49.373  93.893  1.00 54.96           H
ATOM   1903 HG23 THR A 152      76.358  48.719  92.457  1.00 54.96           H
ATOM   1904  N   GLN A 153      78.513  50.675  92.945  1.00 36.67           N
ATOM   1905  CA  GLN A 153      78.627  52.113  93.136  1.00 38.30           C
ATOM   1906  C   GLN A 153      77.345  52.742  93.692  1.00 41.46           C
ATOM   1907  O   GLN A 153      77.422  53.718  94.453  1.00 35.90           O
ATOM   1908  CB  GLN A 153      79.017  52.778  91.803  1.00 30.44           C
ATOM   1909  CG  GLN A 153      80.434  52.453  91.290  1.00 29.92           C
ATOM   1910  CD  GLN A 153      80.565  52.714  89.790  1.00 36.66           C
ATOM   1911  OE1 GLN A 153      79.888  52.062  88.979  1.00 39.92           O
ATOM   1912  NE2 GLN A 153      81.401  53.688  89.410  1.00 29.93           N
ATOM   1913  H   GLN A 153      78.188  50.461  92.178  1.00 44.01           H
ATOM   1914  HA  GLN A 153      79.339  52.286  93.772  1.00 45.96           H
ATOM   1915  HB2 GLN A 153      78.388  52.492  91.122  1.00 36.53           H
ATOM   1916  HB3 GLN A 153      78.960  53.740  91.912  1.00 36.53           H
ATOM   1917  HG2 GLN A 153      81.077  53.013  91.753  1.00 35.91           H
ATOM   1918  HG3 GLN A 153      80.625  51.516  91.453  1.00 35.91           H
ATOM   1919 HE21 GLN A 153      81.836  54.136  90.001  1.00 35.91           H
ATOM   1920 HE22 GLN A 153      81.503  53.866  88.575  1.00 35.91           H
ATOM   1921  N   TRP A 154      76.173  52.204  93.349  1.00 30.44           N
ATOM   1922  CA  TRP A 154      74.930  52.760  93.860  1.00 33.99           C
ATOM   1923  C   TRP A 154      73.853  51.695  93.747  1.00 41.07           C
ATOM   1924  O   TRP A 154      73.886  50.855  92.836  1.00 33.27           O
ATOM   1925  CB  TRP A 154      74.549  54.027  93.097  1.00 36.65           C
ATOM   1926  CG  TRP A 154      73.222  54.567  93.464  1.00 45.91           C
ATOM   1927  CD1 TRP A 154      72.038  54.526  92.712  1.00 50.80           C
ATOM   1928  CD2 TRP A 154      72.900  55.231  94.685  1.00 36.47           C
ATOM   1929  NE1 TRP A 154      71.009  55.124  93.430  1.00 49.84           N
ATOM   1930  CE2 TRP A 154      71.511  55.560  94.640  1.00 50.45           C
ATOM   1931  CE3 TRP A 154      73.640  55.571  95.813  1.00 34.95           C
ATOM   1932  CZ2 TRP A 154      70.868  56.223  95.695  1.00 43.23           C
ATOM   1933  CZ3 TRP A 154      73.004  56.217  96.845  1.00 43.23           C
ATOM   1934  CH2 TRP A 154      71.633  56.531  96.786  1.00 48.55           C
ATOM   1935  H   TRP A 154      76.076  51.526  92.828  1.00 36.53           H
ATOM   1936  HA  TRP A 154      75.039  52.988  94.797  1.00 40.79           H
ATOM   1937  HB2 TRP A 154      75.210  54.713  93.281  1.00 43.99           H
ATOM   1938  HB3 TRP A 154      74.536  53.828  92.148  1.00 43.99           H
ATOM   1939  HD1 TRP A 154      71.951  54.143  91.870  1.00 60.96           H
ATOM   1940  HE1 TRP A 154      70.196  55.210  93.164  1.00 59.81           H
ATOM   1941  HE3 TRP A 154      74.543  55.354  95.872  1.00 41.94           H
ATOM   1942  HZ2 TRP A 154      69.965  56.442  95.655  1.00 51.87           H
ATOM   1943  HZ3 TRP A 154      73.490  56.445  97.605  1.00 51.88           H
ATOM   1944  HH2 TRP A 154      71.241  56.979  97.500  1.00 58.26           H
ATOM   1945  N   VAL A 155      72.934  51.699  94.713  1.00 38.10           N
ATOM   1946  CA  VAL A 155      71.824  50.753  94.732  1.00 30.43           C
ATOM   1947  C   VAL A 155      70.577  51.475  95.195  1.00 32.18           C
ATOM   1948  O   VAL A 155      70.603  52.218  96.186  1.00 29.24           O
ATOM   1949  CB  VAL A 155      72.087  49.546  95.650  1.00 37.94           C
ATOM   1950  CG1 VAL A 155      70.890  48.625  95.588  1.00 37.97           C
ATOM   1951  CG2 VAL A 155      73.366  48.771  95.266  1.00 36.59           C
ATOM   1952  H   VAL A 155      72.933  52.248  95.375  1.00 45.71           H
ATOM   1953  HA  VAL A 155      71.669  50.424  93.833  1.00 36.52           H
ATOM   1954  HB  VAL A 155      72.183  49.856  96.564  1.00 45.53           H
ATOM   1955 HG11 VAL A 155      71.049  47.862  96.165  1.00 45.56           H
ATOM   1956 HG12 VAL A 155      70.104  49.109  95.888  1.00 45.56           H
ATOM   1957 HG13 VAL A 155      70.767  48.329  94.672  1.00 45.56           H
ATOM   1958 HG21 VAL A 155      73.479  48.026  95.876  1.00 43.91           H
ATOM   1959 HG22 VAL A 155      73.276  48.444  94.357  1.00 43.91           H
ATOM   1960 HG23 VAL A 155      74.128  49.368  95.329  1.00 43.91           H
ATOM   1961  N   THR A 156      69.474  51.218  94.499  1.00 31.26           N
ATOM   1962  CA  THR A 156      68.216  51.874  94.813  1.00 31.40           C
ATOM   1963  C   THR A 156      67.055  50.965  94.438  1.00 35.67           C
ATOM   1964  O   THR A 156      67.018  50.408  93.337  1.00 29.20           O
ATOM   1965  CB  THR A 156      68.086  53.206  94.091  1.00 31.69           C
ATOM   1966  OG1 THR A 156      66.721  53.416  93.725  1.00 35.39           O
ATOM   1967  CG2 THR A 156      68.872  53.221  92.869  1.00 35.93           C
ATOM   1968  H   THR A 156      69.430  50.667  93.841  1.00 37.51           H
ATOM   1969  HA  THR A 156      68.173  52.042  95.768  1.00 37.69           H
ATOM   1970  HB  THR A 156      68.388  53.926  94.667  1.00 38.03           H
ATOM   1971  HG1 THR A 156      66.640  54.150  93.325  1.00 42.47           H
ATOM   1972 HG21 THR A 156      68.776  54.077  92.423  1.00 43.12           H
ATOM   1973 HG22 THR A 156      69.808  53.076  93.075  1.00 43.12           H
ATOM   1974 HG23 THR A 156      68.568  52.519  92.272  1.00 43.12           H
ATOM   1975  N   TRP A 157      66.125  50.817  95.380  1.00 29.34           N
ATOM   1976  CA  TRP A 157      64.903  50.083  95.179  1.00 29.61           C
ATOM   1977  C   TRP A 157      63.935  50.881  94.315  1.00 34.83           C
ATOM   1978  O   TRP A 157      63.958  52.113  94.280  1.00 33.90           O
ATOM   1979  CB  TRP A 157      64.194  49.844  96.495  1.00 30.49           C
ATOM   1980  CG  TRP A 157      64.813  48.982  97.449  1.00 30.05           C
ATOM   1981  CD1 TRP A 157      65.347  49.349  98.628  1.00 30.90           C
ATOM   1982  CD2 TRP A 157      64.910  47.552  97.383  1.00 37.68           C
ATOM   1983  NE1 TRP A 157      65.794  48.244  99.314  1.00 36.60           N
ATOM   1984  CE2 TRP A 157      65.532  47.125  98.568  1.00 34.77           C
ATOM   1985  CE3 TRP A 157      64.534  46.594  96.439  1.00 31.83           C
ATOM   1986  CZ2 TRP A 157      65.791  45.789  98.826  1.00 33.66           C
ATOM   1987  CZ3 TRP A 157      64.790  45.272  96.699  1.00 35.06           C
ATOM   1988  CH2 TRP A 157      65.410  44.877  97.877  1.00 37.99           C
ATOM   1989  H   TRP A 157      66.192  51.151  96.170  1.00 35.21           H
ATOM   1990  HA  TRP A 157      65.086  49.231  94.753  1.00 35.53           H
ATOM   1991  HB2 TRP A 157      64.076  50.704  96.928  1.00 36.58           H
ATOM   1992  HB3 TRP A 157      63.323  49.467  96.298  1.00 36.58           H
ATOM   1993  HD1 TRP A 157      65.401  50.225  98.937  1.00 37.08           H
ATOM   1994  HE1 TRP A 157      66.176  48.254 100.084  1.00 43.92           H
ATOM   1995  HE3 TRP A 157      64.108  46.848  95.652  1.00 38.20           H
ATOM   1996  HZ2 TRP A 157      66.215  45.522  99.609  1.00 40.40           H
ATOM   1997  HZ3 TRP A 157      64.543  44.628  96.075  1.00 42.08           H
ATOM   1998  HH2 TRP A 157      65.579  43.974  98.021  1.00 45.59           H
ATOM   1999  N   SER A 158      63.041  50.174  93.648  1.00 38.06           N
ATOM   2000  CA  SER A 158      61.933  50.868  93.038  1.00 35.43           C
ATOM   2001  C   SER A 158      61.090  51.521  94.141  1.00 32.30           C
ATOM   2002  O   SER A 158      61.227  51.199  95.322  1.00 26.09           O
ATOM   2003  CB  SER A 158      61.091  49.905  92.206  1.00 35.14           C
ATOM   2004  OG  SER A 158      60.582  48.839  93.016  1.00 34.25           O
ATOM   2005  H   SER A 158      63.053  49.321  93.537  1.00 45.67           H
ATOM   2006  HA  SER A 158      62.270  51.566  92.454  1.00 42.51           H
ATOM   2007  HB2 SER A 158      60.346  50.391  91.820  1.00 42.17           H
ATOM   2008  HB3 SER A 158      61.643  49.530  91.502  1.00 42.17           H
ATOM   2009  HG  SER A 158      60.121  48.317  92.546  1.00 41.10           H
ATOM   2010  N   PRO A 159      60.222  52.465  93.780  1.00 32.31           N
ATOM   2011  CA  PRO A 159      59.438  53.135  94.817  1.00 25.23           C
ATOM   2012  C   PRO A 159      58.406  52.253  95.473  1.00 31.29           C
ATOM   2013  O   PRO A 159      58.103  52.490  96.650  1.00 36.86           O
ATOM   2014  CB  PRO A 159      58.788  54.304  94.074  1.00 27.18           C
ATOM   2015  CG  PRO A 159      59.686  54.583  92.942  1.00 35.98           C
ATOM   2016  CD  PRO A 159      60.138  53.196  92.507  1.00 34.98           C
ATOM   2017  HA  PRO A 159      60.029  53.487  95.501  1.00 30.28           H
ATOM   2018  HB2 PRO A 159      57.909  54.043  93.759  1.00 32.61           H
ATOM   2019  HB3 PRO A 159      58.729  55.073  94.663  1.00 32.61           H
ATOM   2020  HG2 PRO A 159      59.198  55.029  92.232  1.00 43.17           H
ATOM   2021  HG3 PRO A 159      60.439  55.118  93.238  1.00 43.17           H
ATOM   2022  HD2 PRO A 159      59.476  52.790  91.926  1.00 41.97           H
ATOM   2023  HD3 PRO A 159      61.008  53.240  92.082  1.00 41.97           H
ATOM   2024  N   VAL A 160      57.851  51.244  94.786  1.00 34.10           N
ATOM   2025  CA  VAL A 160      56.786  50.415  95.343  1.00 36.03           C
ATOM   2026  C   VAL A 160      57.203  48.957  95.441  1.00 37.17           C
ATOM   2027  O   VAL A 160      56.957  48.293  96.459  1.00 38.52           O
ATOM   2028  CB  VAL A 160      55.476  50.549  94.538  1.00 31.78           C
ATOM   2029  CG1 VAL A 160      54.797  51.826  94.922  1.00 34.44           C
ATOM   2030  CG2 VAL A 160      55.752  50.497  93.022  1.00 31.83           C
ATOM   2031  H   VAL A 160      58.080  51.023  93.987  1.00 40.93           H
ATOM   2032  HA  VAL A 160      56.602  50.723  96.244  1.00 43.23           H
ATOM   2033  HB  VAL A 160      54.886  49.812  94.764  1.00 38.13           H
ATOM   2034 HG11 VAL A 160      53.974  51.911  94.416  1.00 41.33           H
ATOM   2035 HG12 VAL A 160      54.602  51.806  95.872  1.00 41.33           H
ATOM   2036 HG13 VAL A 160      55.387  52.570  94.721  1.00 41.33           H
ATOM   2037 HG21 VAL A 160      54.912  50.584  92.546  1.00 38.20           H
ATOM   2038 HG22 VAL A 160      56.344  51.228  92.785  1.00 38.20           H
ATOM   2039 HG23 VAL A 160      56.170  49.649  92.806  1.00 38.20           H
ATOM   2040  N   GLY A 161      57.823  48.428  94.398  1.00 29.14           N
ATOM   2041  CA  GLY A 161      57.917  46.984  94.423  1.00 40.16           C
ATOM   2042  C   GLY A 161      58.990  46.420  95.331  1.00 38.95           C
ATOM   2043  O   GLY A 161      59.112  46.751  96.520  1.00 29.60           O
ATOM   2044  H   GLY A 161      58.167  48.837  93.725  1.00 34.97           H
ATOM   2045  HA2 GLY A 161      57.064  46.620  94.709  1.00 48.19           H
ATOM   2046  HA3 GLY A 161      58.091  46.666  93.524  1.00 48.19           H
ATOM   2047  N   HIS A 162      59.751  45.514  94.756  1.00 34.06           N
ATOM   2048  CA  HIS A 162      61.004  45.071  95.336  1.00 34.34           C
ATOM   2049  C   HIS A 162      62.040  45.050  94.246  1.00 34.47           C
ATOM   2050  O   HIS A 162      62.933  44.190  94.258  1.00 33.52           O
ATOM   2051  CB  HIS A 162      60.875  43.688  95.979  1.00 38.07           C
ATOM   2052  CG  HIS A 162      60.123  42.696  95.134  1.00 34.35           C
ATOM   2053  ND1 HIS A 162      58.993  42.049  95.584  1.00 35.55           N1+
ATOM   2054  CD2 HIS A 162      60.331  42.250  93.870  1.00 37.55           C
ATOM   2055  CE1 HIS A 162      58.542  41.241  94.636  1.00 42.24           C
ATOM   2056  NE2 HIS A 162      59.333  41.347  93.586  1.00 41.22           N
ATOM   2057  H   HIS A 162      59.561  45.129  94.011  1.00 40.87           H
ATOM   2058  HA  HIS A 162      61.286  45.701  96.017  1.00 41.21           H
ATOM   2059  HB2 HIS A 162      60.404  43.778  96.822  1.00 45.68           H
ATOM   2060  HB3 HIS A 162      61.764  43.331  96.135  1.00 45.68           H
ATOM   2061  HD1 HIS A 162      58.639  42.150  96.361  1.00 42.66           H
ATOM   2062  HD2 HIS A 162      61.021  42.507  93.301  1.00 45.06           H
ATOM   2063  HE1 HIS A 162      57.791  40.696  94.698  1.00 50.68           H
ATOM   2064  HE2 HIS A 162      59.242  40.919  92.846  1.00 49.47           H
ATOM   2065  N   LYS A 163      61.863  45.937  93.254  1.00 30.28           N
ATOM   2066  CA  LYS A 163      62.754  46.041  92.107  1.00 30.33           C
ATOM   2067  C   LYS A 163      64.031  46.772  92.501  1.00 32.27           C
ATOM   2068  O   LYS A 163      64.055  47.569  93.445  1.00 30.15           O
ATOM   2069  CB  LYS A 163      62.106  46.805  90.955  1.00 33.62           C
ATOM   2070  CG  LYS A 163      60.938  46.152  90.227  1.00 35.65           C
ATOM   2071  CD  LYS A 163      60.619  46.956  88.967  1.00 30.23           C
ATOM   2072  CE  LYS A 163      59.538  46.339  88.163  1.00 32.88           C
ATOM   2073  NZ  LYS A 163      59.193  47.120  86.932  1.00 40.52           N1+
ATOM   2074  H   LYS A 163      61.214  46.501  93.232  1.00 36.33           H
ATOM   2075  HA  LYS A 163      62.988  45.153  91.796  1.00 36.39           H
ATOM   2076  HB2 LYS A 163      61.783  47.650  91.304  1.00 40.34           H
ATOM   2077  HB3 LYS A 163      62.791  46.978  90.291  1.00 40.34           H
ATOM   2078  HG2 LYS A 163      61.177  45.248  89.967  1.00 42.78           H
ATOM   2079  HG3 LYS A 163      60.155  46.148  90.800  1.00 42.78           H
ATOM   2080  HD2 LYS A 163      60.332  47.847  89.224  1.00 36.28           H
ATOM   2081  HD3 LYS A 163      61.414  47.008  88.414  1.00 36.28           H
ATOM   2082  HE2 LYS A 163      59.821  45.454  87.884  1.00 39.45           H
ATOM   2083  HE3 LYS A 163      58.739  46.274  88.708  1.00 39.45           H
ATOM   2084  HZ1 LYS A 163      58.542  46.710  86.485  1.00 48.63           H
ATOM   2085  HZ2 LYS A 163      58.920  47.937  87.157  1.00 48.63           H
ATOM   2086  HZ3 LYS A 163      59.907  47.189  86.405  1.00 48.63           H
ATOM   2087  N   LEU A 164      65.083  46.533  91.720  1.00 27.55           N
ATOM   2088  CA  LEU A 164      66.401  47.055  92.015  1.00 28.35           C
ATOM   2089  C   LEU A 164      67.065  47.612  90.766  1.00 32.02           C
ATOM   2090  O   LEU A 164      67.187  46.917  89.755  1.00 29.24           O
ATOM   2091  CB  LEU A 164      67.287  45.974  92.628  1.00 28.98           C
ATOM   2092  CG  LEU A 164      66.915  45.662  94.061  1.00 36.46           C
ATOM   2093  CD1 LEU A 164      67.431  44.296  94.514  1.00 38.42           C
ATOM   2094  CD2 LEU A 164      67.457  46.758  94.932  1.00 33.94           C
ATOM   2095  H   LEU A 164      65.051  46.062  91.001  1.00 33.06           H
ATOM   2096  HA  LEU A 164      66.319  47.776  92.658  1.00 34.02           H
ATOM   2097  HB2 LEU A 164      67.198  45.159  92.110  1.00 34.78           H
ATOM   2098  HB3 LEU A 164      68.209  46.276  92.616  1.00 34.78           H
ATOM   2099  HG  LEU A 164      65.949  45.661  94.144  1.00 43.76           H
ATOM   2100 HD11 LEU A 164      67.165  44.148  95.435  1.00 46.11           H
ATOM   2101 HD12 LEU A 164      67.049  43.610  93.945  1.00 46.11           H
ATOM   2102 HD13 LEU A 164      68.398  44.285  94.443  1.00 46.11           H
ATOM   2103 HD21 LEU A 164      67.225  46.571  95.855  1.00 40.73           H
ATOM   2104 HD22 LEU A 164      68.421  46.792  94.833  1.00 40.73           H
ATOM   2105 HD23 LEU A 164      67.066  47.602  94.657  1.00 40.73           H
ATOM   2106  N   ALA A 165      67.503  48.866  90.860  1.00 32.72           N
ATOM   2107  CA  ALA A 165      68.475  49.440  89.950  1.00 25.49           C
ATOM   2108  C   ALA A 165      69.764  49.616  90.732  1.00 28.89           C
ATOM   2109  O   ALA A 165      69.762  50.110  91.868  1.00 26.87           O
ATOM   2110  CB  ALA A 165      68.025  50.784  89.355  1.00 26.31           C
ATOM   2111  H   ALA A 165      67.239  49.417  91.465  1.00 39.26           H
ATOM   2112  HA  ALA A 165      68.640  48.822  89.221  1.00 30.59           H
ATOM   2113  HB1 ALA A 165      68.716  51.112  88.759  1.00 31.58           H
ATOM   2114  HB2 ALA A 165      67.199  50.650  88.864  1.00 31.58           H
ATOM   2115  HB3 ALA A 165      67.882  51.416  90.077  1.00 31.58           H
ATOM   2116  N   TYR A 166      70.860  49.182  90.136  1.00 28.75           N
ATOM   2117  CA  TYR A 166      72.148  49.422  90.723  1.00 24.99           C
ATOM   2118  C   TYR A 166      73.103  49.780  89.607  1.00 30.02           C
ATOM   2119  O   TYR A 166      72.837  49.517  88.431  1.00 26.73           O
ATOM   2120  CB  TYR A 166      72.611  48.219  91.541  1.00 36.03           C
ATOM   2121  CG  TYR A 166      72.913  46.946  90.789  1.00 33.88           C
ATOM   2122  CD1 TYR A 166      74.076  46.817  90.052  1.00 34.37           C
ATOM   2123  CD2 TYR A 166      72.061  45.855  90.862  1.00 31.04           C
ATOM   2124  CE1 TYR A 166      74.375  45.634  89.388  1.00 37.41           C
ATOM   2125  CE2 TYR A 166      72.325  44.688  90.200  1.00 29.69           C
ATOM   2126  CZ  TYR A 166      73.490  44.563  89.458  1.00 34.65           C
ATOM   2127  OH  TYR A 166      73.789  43.389  88.781  1.00 30.11           O
ATOM   2128  H   TYR A 166      70.878  48.747  89.394  1.00 34.51           H
ATOM   2129  HA  TYR A 166      72.086  50.184  91.320  1.00 29.99           H
ATOM   2130  HB2 TYR A 166      73.421  48.470  92.012  1.00 43.24           H
ATOM   2131  HB3 TYR A 166      71.919  48.011  92.188  1.00 43.24           H
ATOM   2132  HD1 TYR A 166      74.669  47.532  90.004  1.00 41.25           H
ATOM   2133  HD2 TYR A 166      71.276  45.926  91.356  1.00 37.24           H
ATOM   2134  HE1 TYR A 166      75.155  45.565  88.885  1.00 44.89           H
ATOM   2135  HE2 TYR A 166      71.732  43.975  90.259  1.00 35.63           H
ATOM   2136  HH  TYR A 166      73.180  42.824  88.903  1.00 36.13           H
ATOM   2137  N   VAL A 167      74.189  50.444  89.988  1.00 25.96           N
ATOM   2138  CA  VAL A 167      75.254  50.797  89.071  1.00 18.46           C
ATOM   2139  C   VAL A 167      76.512  50.048  89.499  1.00 25.92           C
ATOM   2140  O   VAL A 167      76.818  49.913  90.689  1.00 22.34           O
ATOM   2141  CB  VAL A 167      75.486  52.316  89.002  1.00 27.91           C
ATOM   2142  CG1 VAL A 167      76.809  52.660  88.295  1.00 27.52           C
ATOM   2143  CG2 VAL A 167      74.313  53.033  88.268  1.00 26.63           C
ATOM   2144  H   VAL A 167      74.331  50.706  90.795  1.00 31.15           H
ATOM   2145  HA  VAL A 167      75.014  50.493  88.182  1.00 22.16           H
ATOM   2146  HB  VAL A 167      75.531  52.667  89.905  1.00 33.49           H
ATOM   2147 HG11 VAL A 167      76.914  53.624  88.274  1.00 33.02           H
ATOM   2148 HG12 VAL A 167      77.542  52.257  88.786  1.00 33.02           H
ATOM   2149 HG13 VAL A 167      76.784  52.309  87.391  1.00 33.02           H
ATOM   2150 HG21 VAL A 167      74.493  53.985  88.243  1.00 31.95           H
ATOM   2151 HG22 VAL A 167      74.247  52.684  87.365  1.00 31.95           H
ATOM   2152 HG23 VAL A 167      73.489  52.863  88.750  1.00 31.95           H
ATOM   2153  N   TRP A 168      77.220  49.524  88.509  1.00 28.71           N
ATOM   2154  CA  TRP A 168      78.427  48.749  88.743  1.00 32.96           C
ATOM   2155  C   TRP A 168      79.326  48.986  87.546  1.00 30.00           C
ATOM   2156  O   TRP A 168      78.885  48.765  86.417  1.00 31.75           O
ATOM   2157  CB  TRP A 168      78.099  47.248  88.894  1.00 38.85           C
ATOM   2158  CG  TRP A 168      79.312  46.376  89.119  1.00 44.05           C
ATOM   2159  CD1 TRP A 168      80.091  46.324  90.244  1.00 40.75           C
ATOM   2160  CD2 TRP A 168      79.896  45.461  88.192  1.00 37.93           C
ATOM   2161  NE1 TRP A 168      81.113  45.446  90.074  1.00 34.38           N
ATOM   2162  CE2 TRP A 168      81.021  44.895  88.823  1.00 42.42           C
ATOM   2163  CE3 TRP A 168      79.582  45.065  86.887  1.00 44.01           C
ATOM   2164  CZ2 TRP A 168      81.827  43.939  88.195  1.00 39.56           C
ATOM   2165  CZ3 TRP A 168      80.380  44.129  86.279  1.00 38.25           C
ATOM   2166  CH2 TRP A 168      81.487  43.577  86.932  1.00 34.26           C
ATOM   2167  H   TRP A 168      77.018  49.606  87.677  1.00 34.45           H
ATOM   2168  HA  TRP A 168      78.875  49.060  89.545  1.00 39.55           H
ATOM   2169  HB2 TRP A 168      77.507  47.133  89.654  1.00 46.62           H
ATOM   2170  HB3 TRP A 168      77.660  46.941  88.086  1.00 46.62           H
ATOM   2171  HD1 TRP A 168      79.948  46.829  91.012  1.00 48.90           H
ATOM   2172  HE1 TRP A 168      81.713  45.257  90.661  1.00 41.26           H
ATOM   2173  HE3 TRP A 168      78.848  45.424  86.444  1.00 52.81           H
ATOM   2174  HZ2 TRP A 168      82.564  43.569  88.624  1.00 47.48           H
ATOM   2175  HZ3 TRP A 168      80.180  43.856  85.412  1.00 45.90           H
ATOM   2176  HH2 TRP A 168      82.006  42.946  86.487  1.00 41.12           H
ATOM   2177  N   ASN A 169      80.567  49.432  87.779  1.00 25.97           N
ATOM   2178  CA  ASN A 169      81.505  49.796  86.689  1.00 31.46           C
ATOM   2179  C   ASN A 169      80.888  50.789  85.702  1.00 27.34           C
ATOM   2180  O   ASN A 169      81.100  50.699  84.490  1.00 24.62           O
ATOM   2181  CB  ASN A 169      82.011  48.561  85.926  1.00 41.49           C
ATOM   2182  CG  ASN A 169      82.670  47.516  86.837  1.00 41.30           C
ATOM   2183  OD1 ASN A 169      83.089  47.824  87.963  1.00 44.93           O
ATOM   2184  ND2 ASN A 169      82.758  46.263  86.347  1.00 43.84           N
ATOM   2185  H   ASN A 169      80.898  49.535  88.566  1.00 31.16           H
ATOM   2186  HA  ASN A 169      82.279  50.227  87.086  1.00 37.75           H
ATOM   2187  HB2 ASN A 169      81.261  48.138  85.481  1.00 49.79           H
ATOM   2188  HB3 ASN A 169      82.668  48.843  85.271  1.00 49.79           H
ATOM   2189 HD21 ASN A 169      83.119  45.641  86.818  1.00 52.61           H
ATOM   2190 HD22 ASN A 169      82.452  46.086  85.563  1.00 52.61           H
ATOM   2191  N   ASN A 170      80.088  51.724  86.224  1.00 33.23           N
ATOM   2192  CA  ASN A 170      79.530  52.838  85.472  1.00 25.62           C
ATOM   2193  C   ASN A 170      78.414  52.424  84.514  1.00 23.78           C
ATOM   2194  O   ASN A 170      78.045  53.183  83.620  1.00 18.84           O
ATOM   2195  CB  ASN A 170      80.632  53.596  84.725  1.00 27.89           C
ATOM   2196  CG  ASN A 170      81.624  54.268  85.670  1.00 25.52           C
ATOM   2197  OD1 ASN A 170      81.792  53.859  86.815  1.00 25.34           O
ATOM   2198  ND2 ASN A 170      82.259  55.329  85.199  1.00 26.17           N
ATOM   2199  H   ASN A 170      79.849  51.727  87.049  1.00 39.88           H
ATOM   2200  HA  ASN A 170      79.140  53.459  86.107  1.00 30.74           H
ATOM   2201  HB2 ASN A 170      81.123  52.972  84.168  1.00 33.47           H
ATOM   2202  HB3 ASN A 170      80.226  54.284  84.176  1.00 33.47           H
ATOM   2203 HD21 ASN A 170      82.828  55.744  85.692  1.00 31.41           H
ATOM   2204 HD22 ASN A 170      82.102  55.604  84.399  1.00 31.41           H
ATOM   2205  N   ASP A 171      77.816  51.257  84.717  1.00 24.12           N
ATOM   2206  CA  ASP A 171      76.681  50.816  83.925  1.00 23.79           C
ATOM   2207  C   ASP A 171      75.535  50.414  84.833  1.00 24.55           C
ATOM   2208  O   ASP A 171      75.746  49.901  85.936  1.00 23.05           O
ATOM   2209  CB  ASP A 171      77.056  49.647  83.021  1.00 28.45           C
ATOM   2210  CG  ASP A 171      77.788  50.096  81.772  1.00 35.01           C
ATOM   2211  OD1 ASP A 171      77.339  51.100  81.157  1.00 32.12           O
ATOM   2212  OD2 ASP A 171      78.829  49.474  81.413  1.00 40.27           O1-
ATOM   2213  H   ASP A 171      78.056  50.693  85.321  1.00 28.94           H
ATOM   2214  HA  ASP A 171      76.381  51.549  83.364  1.00 28.55           H
ATOM   2215  HB2 ASP A 171      77.637  49.042  83.509  1.00 34.13           H
ATOM   2216  HB3 ASP A 171      76.248  49.186  82.747  1.00 34.13           H
ATOM   2217  N   ILE A 172      74.319  50.678  84.350  1.00 26.57           N
ATOM   2218  CA  ILE A 172      73.078  50.361  85.054  1.00 29.97           C
ATOM   2219  C   ILE A 172      72.622  48.920  84.853  1.00 25.38           C
ATOM   2220  O   ILE A 172      72.734  48.334  83.772  1.00 24.92           O
ATOM   2221  CB  ILE A 172      71.977  51.325  84.618  1.00 25.26           C
ATOM   2222  CG1 ILE A 172      72.464  52.768  84.812  1.00 29.12           C
ATOM   2223  CG2 ILE A 172      70.754  51.071  85.421  1.00 26.39           C
ATOM   2224  CD1 ILE A 172      71.495  53.781  84.320  1.00 26.62           C
ATOM   2225  H   ILE A 172      74.186  51.055  83.589  1.00 31.88           H
ATOM   2226  HA  ILE A 172      73.222  50.491  86.004  1.00 35.97           H
ATOM   2227  HB  ILE A 172      71.778  51.179  83.680  1.00 30.32           H
ATOM   2228 HG12 ILE A 172      72.608  52.928  85.758  1.00 34.94           H
ATOM   2229 HG13 ILE A 172      73.295  52.888  84.326  1.00 34.94           H
ATOM   2230 HG21 ILE A 172      70.058  51.686  85.140  1.00 31.66           H
ATOM   2231 HG22 ILE A 172      70.466  50.156  85.276  1.00 31.66           H
ATOM   2232 HG23 ILE A 172      70.959  51.208  86.359  1.00 31.66           H
ATOM   2233 HD11 ILE A 172      71.860  54.667  84.470  1.00 31.95           H
ATOM   2234 HD12 ILE A 172      71.347  53.641  83.371  1.00 31.95           H
ATOM   2235 HD13 ILE A 172      70.660  53.681  84.803  1.00 31.95           H
ATOM   2236  N   TYR A 173      72.031  48.372  85.912  1.00 27.01           N
ATOM   2237  CA  TYR A 173      71.533  47.011  85.959  1.00 32.71           C
ATOM   2238  C   TYR A 173      70.195  47.017  86.692  1.00 31.00           C
ATOM   2239  O   TYR A 173      70.041  47.701  87.705  1.00 32.28           O
ATOM   2240  CB  TYR A 173      72.561  46.069  86.675  1.00 33.69           C
ATOM   2241  CG  TYR A 173      73.853  45.882  85.914  1.00 29.49           C
ATOM   2242  CD1 TYR A 173      74.864  46.858  85.967  1.00 36.06           C
ATOM   2243  CD2 TYR A 173      74.058  44.770  85.120  1.00 29.85           C
ATOM   2244  CE1 TYR A 173      76.040  46.722  85.240  1.00 35.72           C
ATOM   2245  CE2 TYR A 173      75.233  44.617  84.405  1.00 34.70           C
ATOM   2246  CZ  TYR A 173      76.210  45.603  84.460  1.00 37.46           C
ATOM   2247  OH  TYR A 173      77.366  45.495  83.751  1.00 35.56           O
ATOM   2248  H   TYR A 173      71.903  48.797  86.649  1.00 32.42           H
ATOM   2249  HA  TYR A 173      71.391  46.684  85.057  1.00 39.25           H
ATOM   2250  HB2 TYR A 173      72.780  46.446  87.542  1.00 40.42           H
ATOM   2251  HB3 TYR A 173      72.156  45.195  86.790  1.00 40.42           H
ATOM   2252  HD1 TYR A 173      74.734  47.619  86.485  1.00 43.27           H
ATOM   2253  HD2 TYR A 173      73.400  44.115  85.069  1.00 35.82           H
ATOM   2254  HE1 TYR A 173      76.699  47.376  85.279  1.00 42.87           H
ATOM   2255  HE2 TYR A 173      75.357  43.868  83.867  1.00 41.64           H
ATOM   2256  HH  TYR A 173      77.367  44.779  83.312  1.00 42.67           H
ATOM   2257  N   VAL A 174      69.228  46.255  86.194  1.00 35.44           N
ATOM   2258  CA  VAL A 174      67.928  46.138  86.849  1.00 33.84           C
ATOM   2259  C   VAL A 174      67.678  44.695  87.258  1.00 32.82           C
ATOM   2260  O   VAL A 174      67.797  43.775  86.449  1.00 35.69           O
ATOM   2261  CB  VAL A 174      66.802  46.638  85.940  1.00 31.62           C
ATOM   2262  CG1 VAL A 174      65.436  46.408  86.635  1.00 39.74           C
ATOM   2263  CG2 VAL A 174      67.085  48.097  85.599  1.00 28.63           C
ATOM   2264  H   VAL A 174      69.299  45.793  85.473  1.00 42.53           H
ATOM   2265  HA  VAL A 174      67.929  46.681  87.652  1.00 40.61           H
ATOM   2266  HB  VAL A 174      66.810  46.128  85.115  1.00 37.95           H
ATOM   2267 HG11 VAL A 174      64.729  46.727  86.053  1.00 47.69           H
ATOM   2268 HG12 VAL A 174      65.324  45.459  86.803  1.00 47.69           H
ATOM   2269 HG13 VAL A 174      65.422  46.897  87.472  1.00 47.69           H
ATOM   2270 HG21 VAL A 174      66.379  48.429  85.023  1.00 34.36           H
ATOM   2271 HG22 VAL A 174      67.113  48.613  86.420  1.00 34.36           H
ATOM   2272 HG23 VAL A 174      67.939  48.154  85.143  1.00 34.36           H
ATOM   2273  N   LYS A 175      67.325  44.502  88.504  1.00 34.72           N
ATOM   2274  CA  LYS A 175      66.808  43.235  88.972  1.00 29.46           C
ATOM   2275  C   LYS A 175      65.320  43.421  89.122  1.00 36.00           C
ATOM   2276  O   LYS A 175      64.875  44.252  89.916  1.00 39.25           O
ATOM   2277  CB  LYS A 175      67.425  42.835  90.300  1.00 31.08           C
ATOM   2278  CG  LYS A 175      68.611  41.990  90.139  1.00 38.37           C
ATOM   2279  CD  LYS A 175      69.212  41.629  91.470  1.00 41.35           C
ATOM   2280  CE  LYS A 175      70.172  40.499  91.262  1.00 44.07           C
ATOM   2281  NZ  LYS A 175      70.911  40.740  89.993  1.00 48.08           N1+
ATOM   2282  H   LYS A 175      67.376  45.102  89.117  1.00 41.66           H
ATOM   2283  HA  LYS A 175      66.979  42.540  88.317  1.00 35.35           H
ATOM   2284  HB2 LYS A 175      67.689  43.636  90.780  1.00 37.30           H
ATOM   2285  HB3 LYS A 175      66.770  42.340  90.816  1.00 37.30           H
ATOM   2286  HG2 LYS A 175      68.361  41.169  89.686  1.00 46.04           H
ATOM   2287  HG3 LYS A 175      69.278  42.469  89.623  1.00 46.04           H
ATOM   2288  HD2 LYS A 175      69.696  42.389  91.831  1.00 49.62           H
ATOM   2289  HD3 LYS A 175      68.515  41.341  92.080  1.00 49.62           H
ATOM   2290  HE2 LYS A 175      70.807  40.466  91.994  1.00 52.88           H
ATOM   2291  HE3 LYS A 175      69.685  39.663  91.189  1.00 52.88           H
ATOM   2292  HZ1 LYS A 175      71.489  40.079  89.848  1.00 57.70           H
ATOM   2293  HZ2 LYS A 175      70.339  40.780  89.312  1.00 57.70           H
ATOM   2294  HZ3 LYS A 175      71.356  41.509  90.043  1.00 57.70           H
ATOM   2295  N   ILE A 176      64.553  42.670  88.352  1.00 35.04           N
ATOM   2296  CA  ILE A 176      63.123  42.684  88.588  1.00 42.05           C
ATOM   2297  C   ILE A 176      62.772  41.885  89.834  1.00 39.95           C
ATOM   2298  O   ILE A 176      61.813  42.222  90.528  1.00 41.05           O
ATOM   2299  CB  ILE A 176      62.382  42.172  87.354  1.00 46.23           C
ATOM   2300  CG1 ILE A 176      62.430  43.258  86.279  1.00 36.19           C
ATOM   2301  CG2 ILE A 176      60.949  41.793  87.721  1.00 43.70           C
ATOM   2302  CD1 ILE A 176      62.046  42.734  84.932  1.00 57.44           C
ATOM   2303  H   ILE A 176      64.821  42.162  87.711  1.00 42.05           H
ATOM   2304  HA  ILE A 176      62.843  43.600  88.739  1.00 50.47           H
ATOM   2305  HB  ILE A 176      62.838  41.383  87.021  1.00 55.47           H
ATOM   2306 HG12 ILE A 176      61.811  43.967  86.516  1.00 43.42           H
ATOM   2307 HG13 ILE A 176      63.332  43.609  86.221  1.00 43.42           H
ATOM   2308 HG21 ILE A 176      60.495  41.471  86.927  1.00 52.44           H
ATOM   2309 HG22 ILE A 176      60.970  41.097  88.396  1.00 52.44           H
ATOM   2310 HG23 ILE A 176      60.494  42.577  88.067  1.00 52.44           H
ATOM   2311 HD11 ILE A 176      62.091  43.458  84.288  1.00 68.93           H
ATOM   2312 HD12 ILE A 176      62.661  42.028  84.682  1.00 68.93           H
ATOM   2313 HD13 ILE A 176      61.141  42.386  84.976  1.00 68.93           H
ATOM   2314  N   GLU A 177      63.510  40.810  90.126  1.00 44.29           N
ATOM   2315  CA  GLU A 177      63.343  40.096  91.383  1.00 42.45           C
ATOM   2316  C   GLU A 177      64.695  39.968  92.069  1.00 39.64           C
ATOM   2317  O   GLU A 177      65.703  39.732  91.396  1.00 34.42           O
ATOM   2318  CB  GLU A 177      62.739  38.689  91.177  1.00 52.01           C
ATOM   2319  CG  GLU A 177      61.208  38.657  90.796  1.00 42.42           C
ATOM   2320  CD  GLU A 177      60.300  39.210  91.922  1.00 50.39           C
ATOM   2321  OE1 GLU A 177      60.641  38.979  93.114  1.00 44.61           O
ATOM   2322  OE2 GLU A 177      59.255  39.887  91.637  1.00 47.57           O1-
ATOM   2323  H   GLU A 177      64.113  40.479  89.610  1.00 53.15           H
ATOM   2324  HA  GLU A 177      62.751  40.601  91.963  1.00 50.94           H
ATOM   2325  HB2 GLU A 177      63.226  38.248  90.463  1.00 62.41           H
ATOM   2326  HB3 GLU A 177      62.845  38.186  91.999  1.00 62.41           H
ATOM   2327  HG2 GLU A 177      61.068  39.200  90.004  1.00 50.91           H
ATOM   2328  HG3 GLU A 177      60.944  37.740  90.621  1.00 50.91           H
ATOM   2329  N   PRO A 178      64.735  40.083  93.400  1.00 36.04           N
ATOM   2330  CA  PRO A 178      66.014  40.205  94.114  1.00 37.84           C
ATOM   2331  C   PRO A 178      67.015  39.076  93.891  1.00 37.68           C
ATOM   2332  O   PRO A 178      68.214  39.268  94.094  1.00 37.21           O
ATOM   2333  CB  PRO A 178      65.556  40.249  95.577  1.00 42.03           C
ATOM   2334  CG  PRO A 178      64.281  40.981  95.485  1.00 46.76           C
ATOM   2335  CD  PRO A 178      63.607  40.462  94.264  1.00 38.57           C
ATOM   2336  HA  PRO A 178      66.437  41.048  93.891  1.00 45.41           H
ATOM   2337  HB2 PRO A 178      65.421  39.350  95.913  1.00 50.43           H
ATOM   2338  HB3 PRO A 178      66.201  40.734  96.115  1.00 50.43           H
ATOM   2339  HG2 PRO A 178      63.745  40.801  96.273  1.00 56.11           H
ATOM   2340  HG3 PRO A 178      64.456  41.931  95.401  1.00 56.11           H
ATOM   2341  HD2 PRO A 178      63.068  39.684  94.478  1.00 46.28           H
ATOM   2342  HD3 PRO A 178      63.079  41.159  93.845  1.00 46.28           H
ATOM   2343  N   ASN A 179      66.564  37.916  93.461  1.00 32.51           N
ATOM   2344  CA  ASN A 179      67.438  36.782  93.250  1.00 40.37           C
ATOM   2345  C   ASN A 179      67.530  36.361  91.792  1.00 47.51           C
ATOM   2346  O   ASN A 179      68.294  35.445  91.477  1.00 45.89           O
ATOM   2347  CB  ASN A 179      66.916  35.599  94.044  1.00 46.39           C
ATOM   2348  CG  ASN A 179      65.535  35.254  93.622  1.00 47.41           C
ATOM   2349  OD1 ASN A 179      64.655  36.138  93.530  1.00 45.22           O
ATOM   2350  ND2 ASN A 179      65.336  33.997  93.274  1.00 38.57           N
ATOM   2351  H   ASN A 179      65.739  37.756  93.280  1.00 39.01           H
ATOM   2352  HA  ASN A 179      68.329  36.997  93.566  1.00 48.45           H
ATOM   2353  HB2 ASN A 179      67.485  34.830  93.889  1.00 55.67           H
ATOM   2354  HB3 ASN A 179      66.900  35.825  94.988  1.00 55.67           H
ATOM   2355 HD21 ASN A 179      64.556  33.740  93.020  1.00 46.29           H
ATOM   2356 HD22 ASN A 179      65.986  33.435  93.301  1.00 46.29           H
ATOM   2357  N   LEU A 180      66.755  36.970  90.900  1.00 47.86           N
ATOM   2358  CA  LEU A 180      66.871  36.643  89.502  1.00 38.01           C
ATOM   2359  C   LEU A 180      68.057  37.357  88.871  1.00 42.47           C
ATOM   2360  O   LEU A 180      68.551  38.366  89.393  1.00 37.90           O
ATOM   2361  CB  LEU A 180      65.604  37.026  88.768  1.00 40.90           C
ATOM   2362  CG  LEU A 180      64.446  36.041  88.823  1.00 42.76           C
ATOM   2363  CD1 LEU A 180      64.198  35.557  90.229  1.00 48.96           C
ATOM   2364  CD2 LEU A 180      63.216  36.709  88.206  1.00 40.64           C
ATOM   2365  H   LEU A 180      66.163  37.567  91.084  1.00 57.43           H
ATOM   2366  HA  LEU A 180      67.003  35.687  89.405  1.00 45.61           H
ATOM   2367  HB2 LEU A 180      65.284  37.864  89.138  1.00 49.08           H
ATOM   2368  HB3 LEU A 180      65.825  37.155  87.833  1.00 49.08           H
ATOM   2369  HG  LEU A 180      64.668  35.269  88.279  1.00 51.31           H
ATOM   2370 HD11 LEU A 180      63.455  34.933  90.221  1.00 58.75           H
ATOM   2371 HD12 LEU A 180      64.998  35.116  90.556  1.00 58.75           H
ATOM   2372 HD13 LEU A 180      63.986  36.318  90.791  1.00 58.75           H
ATOM   2373 HD21 LEU A 180      62.472  36.088  88.236  1.00 48.77           H
ATOM   2374 HD22 LEU A 180      63.003  37.507  88.714  1.00 48.77           H
ATOM   2375 HD23 LEU A 180      63.414  36.945  87.286  1.00 48.77           H
ATOM   2376  N   PRO A 181      68.514  36.859  87.731  1.00 49.58           N
ATOM   2377  CA  PRO A 181      69.560  37.555  86.978  1.00 47.20           C
ATOM   2378  C   PRO A 181      69.244  39.018  86.740  1.00 41.09           C
ATOM   2379  O   PRO A 181      68.098  39.469  86.795  1.00 36.25           O
ATOM   2380  CB  PRO A 181      69.609  36.795  85.644  1.00 42.23           C
ATOM   2381  CG  PRO A 181      69.021  35.484  85.939  1.00 41.23           C
ATOM   2382  CD  PRO A 181      67.972  35.723  86.969  1.00 43.66           C
ATOM   2383  HA  PRO A 181      70.415  37.475  87.428  1.00 56.64           H
ATOM   2384  HB2 PRO A 181      69.083  37.266  84.979  1.00 50.67           H
ATOM   2385  HB3 PRO A 181      70.529  36.701  85.353  1.00 50.67           H
ATOM   2386  HG2 PRO A 181      68.627  35.116  85.132  1.00 49.48           H
ATOM   2387  HG3 PRO A 181      69.707  34.891  86.284  1.00 49.48           H
ATOM   2388  HD2 PRO A 181      67.132  35.966  86.548  1.00 52.39           H
ATOM   2389  HD3 PRO A 181      67.874  34.946  87.541  1.00 52.39           H
ATOM   2390  N   SER A 182      70.292  39.734  86.391  1.00 40.50           N
ATOM   2391  CA  SER A 182      70.273  41.172  86.266  1.00 38.51           C
ATOM   2392  C   SER A 182      70.274  41.561  84.787  1.00 37.24           C
ATOM   2393  O   SER A 182      70.997  40.971  83.982  1.00 35.29           O
ATOM   2394  CB  SER A 182      71.499  41.724  87.008  1.00 41.90           C
ATOM   2395  OG  SER A 182      71.397  43.090  87.291  1.00 51.18           O
ATOM   2396  H   SER A 182      71.060  39.392  86.214  1.00 48.60           H
ATOM   2397  HA  SER A 182      69.472  41.527  86.681  1.00 46.22           H
ATOM   2398  HB2 SER A 182      71.598  41.242  87.843  1.00 50.28           H
ATOM   2399  HB3 SER A 182      72.284  41.581  86.456  1.00 50.28           H
ATOM   2400  HG  SER A 182      72.085  43.352  87.696  1.00 61.42           H
ATOM   2401  N   TYR A 183      69.479  42.560  84.421  1.00 34.25           N
ATOM   2402  CA  TYR A 183      69.400  42.979  83.029  1.00 34.00           C
ATOM   2403  C   TYR A 183      70.339  44.150  82.810  1.00 36.43           C
ATOM   2404  O   TYR A 183      70.177  45.201  83.439  1.00 36.55           O
ATOM   2405  CB  TYR A 183      67.985  43.390  82.638  1.00 42.67           C
ATOM   2406  CG  TYR A 183      66.917  42.328  82.740  1.00 43.23           C
ATOM   2407  CD1 TYR A 183      66.762  41.360  81.754  1.00 41.89           C
ATOM   2408  CD2 TYR A 183      66.029  42.325  83.808  1.00 46.36           C
ATOM   2409  CE1 TYR A 183      65.775  40.408  81.854  1.00 38.29           C
ATOM   2410  CE2 TYR A 183      65.043  41.372  83.913  1.00 47.42           C
ATOM   2411  CZ  TYR A 183      64.913  40.420  82.935  1.00 42.56           C
ATOM   2412  OH  TYR A 183      63.898  39.495  83.064  1.00 51.44           O
ATOM   2413  H   TYR A 183      68.977  43.010  84.957  1.00 41.10           H
ATOM   2414  HA  TYR A 183      69.679  42.248  82.455  1.00 40.80           H
ATOM   2415  HB2 TYR A 183      67.715  44.125  83.210  1.00 51.21           H
ATOM   2416  HB3 TYR A 183      68.002  43.692  81.716  1.00 51.21           H
ATOM   2417  HD1 TYR A 183      67.341  41.348  81.027  1.00 50.27           H
ATOM   2418  HD2 TYR A 183      66.114  42.968  84.475  1.00 55.63           H
ATOM   2419  HE1 TYR A 183      65.682  39.762  81.191  1.00 45.95           H
ATOM   2420  HE2 TYR A 183      64.459  41.382  84.636  1.00 56.90           H
ATOM   2421  HH  TYR A 183      63.906  38.966  82.411  1.00 61.73           H
ATOM   2422  N   ARG A 184      71.308  43.975  81.917  1.00 39.82           N
ATOM   2423  CA  ARG A 184      72.216  45.065  81.583  1.00 41.00           C
ATOM   2424  C   ARG A 184      71.439  46.136  80.853  1.00 39.79           C
ATOM   2425  O   ARG A 184      71.074  45.959  79.683  1.00 40.91           O
ATOM   2426  CB  ARG A 184      73.378  44.617  80.696  1.00 42.60           C
ATOM   2427  CG  ARG A 184      74.738  44.761  81.335  1.00 36.43           C
ATOM   2428  CD  ARG A 184      75.702  45.705  80.674  1.00 35.53           C
ATOM   2429  NE  ARG A 184      77.015  45.074  80.458  1.00 45.33           N
ATOM   2430  CZ  ARG A 184      78.153  45.720  80.207  1.00 44.22           C
ATOM   2431  NH1 ARG A 184      78.162  47.022  80.142  1.00 43.55           N
ATOM   2432  NH2 ARG A 184      79.289  45.059  80.025  1.00 47.54           N1+
ATOM   2433  H   ARG A 184      71.460  43.241  81.495  1.00 47.78           H
ATOM   2434  HA  ARG A 184      72.578  45.446  82.398  1.00 49.20           H
ATOM   2435  HB2 ARG A 184      73.255  43.682  80.471  1.00 51.12           H
ATOM   2436  HB3 ARG A 184      73.375  45.151  79.886  1.00 51.12           H
ATOM   2437  HG2 ARG A 184      74.612  45.071  82.246  1.00 43.71           H
ATOM   2438  HG3 ARG A 184      75.158  43.887  81.350  1.00 43.71           H
ATOM   2439  HD2 ARG A 184      75.347  45.972  79.812  1.00 42.63           H
ATOM   2440  HD3 ARG A 184      75.828  46.482  81.241  1.00 42.63           H
ATOM   2441  HE  ARG A 184      77.050  44.216  80.496  1.00 54.40           H
ATOM   2442 HH11 ARG A 184      77.433  47.463  80.259  1.00 52.27           H
ATOM   2443 HH12 ARG A 184      78.896  47.440  79.981  1.00 52.27           H
ATOM   2444 HH21 ARG A 184      79.298  44.200  80.066  1.00 57.04           H
ATOM   2445 HH22 ARG A 184      80.016  45.490  79.865  1.00 57.04           H
ATOM   2446  N   ILE A 185      71.244  47.272  81.515  1.00 33.71           N
ATOM   2447  CA  ILE A 185      70.519  48.347  80.852  1.00 44.51           C
ATOM   2448  C   ILE A 185      71.447  49.130  79.953  1.00 36.37           C
ATOM   2449  O   ILE A 185      71.008  49.651  78.925  1.00 35.02           O
ATOM   2450  CB  ILE A 185      69.817  49.264  81.866  1.00 38.02           C
ATOM   2451  CG1 ILE A 185      68.917  48.430  82.772  1.00 39.87           C
ATOM   2452  CG2 ILE A 185      69.011  50.328  81.155  1.00 35.31           C
ATOM   2453  CD1 ILE A 185      67.878  47.649  82.036  1.00 38.14           C
ATOM   2454  H   ILE A 185      71.510  47.442  82.315  1.00 40.45           H
ATOM   2455  HA  ILE A 185      69.833  47.954  80.291  1.00 53.42           H
ATOM   2456  HB  ILE A 185      70.492  49.698  82.412  1.00 45.63           H
ATOM   2457 HG12 ILE A 185      69.466  47.801  83.266  1.00 47.85           H
ATOM   2458 HG13 ILE A 185      68.460  49.022  83.390  1.00 47.85           H
ATOM   2459 HG21 ILE A 185      68.579  50.892  81.816  1.00 42.37           H
ATOM   2460 HG22 ILE A 185      69.606  50.860  80.604  1.00 42.37           H
ATOM   2461 HG23 ILE A 185      68.342  49.898  80.599  1.00 42.37           H
ATOM   2462 HD11 ILE A 185      67.348  47.148  82.675  1.00 45.77           H
ATOM   2463 HD12 ILE A 185      67.310  48.264  81.545  1.00 45.77           H
ATOM   2464 HD13 ILE A 185      68.317  47.041  81.421  1.00 45.77           H
ATOM   2465  N   THR A 186      72.733  49.203  80.289  1.00 36.56           N
ATOM   2466  CA  THR A 186      73.624  50.076  79.542  1.00 36.17           C
ATOM   2467  C   THR A 186      75.019  49.443  79.445  1.00 32.01           C
ATOM   2468  O   THR A 186      75.428  48.662  80.312  1.00 29.52           O
ATOM   2469  CB  THR A 186      73.605  51.499  80.191  1.00 33.31           C
ATOM   2470  OG1 THR A 186      74.400  52.396  79.426  1.00 50.17           O
ATOM   2471  CG2 THR A 186      74.098  51.471  81.558  1.00 28.94           C
ATOM   2472  H   THR A 186      73.105  48.767  80.931  1.00 43.87           H
ATOM   2473  HA  THR A 186      73.283  50.164  78.638  1.00 43.40           H
ATOM   2474  HB  THR A 186      72.691  51.824  80.209  1.00 39.98           H
ATOM   2475  HG1 THR A 186      74.388  53.160  79.776  1.00 60.21           H
ATOM   2476 HG21 THR A 186      74.075  52.364  81.937  1.00 34.73           H
ATOM   2477 HG22 THR A 186      73.544  50.886  82.098  1.00 34.73           H
ATOM   2478 HG23 THR A 186      75.011  51.145  81.574  1.00 34.73           H
ATOM   2479  N   TRP A 187      75.728  49.750  78.341  1.00 35.71           N
ATOM   2480  CA  TRP A 187      76.974  49.080  77.980  1.00 38.40           C
ATOM   2481  C   TRP A 187      78.141  50.019  77.701  1.00 39.00           C
ATOM   2482  O   TRP A 187      79.231  49.545  77.358  1.00 38.51           O
ATOM   2483  CB  TRP A 187      76.757  48.182  76.736  1.00 44.64           C
ATOM   2484  CG  TRP A 187      75.695  47.098  76.916  1.00 45.79           C
ATOM   2485  CD1 TRP A 187      74.325  47.258  76.939  1.00 40.11           C
ATOM   2486  CD2 TRP A 187      75.933  45.705  77.115  1.00 48.68           C
ATOM   2487  NE1 TRP A 187      73.709  46.051  77.141  1.00 44.86           N
ATOM   2488  CE2 TRP A 187      74.669  45.078  77.250  1.00 44.41           C
ATOM   2489  CE3 TRP A 187      77.090  44.923  77.192  1.00 44.05           C
ATOM   2490  CZ2 TRP A 187      74.535  43.711  77.451  1.00 43.24           C
ATOM   2491  CZ3 TRP A 187      76.957  43.578  77.381  1.00 49.34           C
ATOM   2492  CH2 TRP A 187      75.681  42.976  77.515  1.00 48.18           C
ATOM   2493  H   TRP A 187      75.494  50.357  77.779  1.00 42.85           H
ATOM   2494  HA  TRP A 187      77.235  48.502  78.715  1.00 46.07           H
ATOM   2495  HB2 TRP A 187      76.484  48.742  75.993  1.00 53.56           H
ATOM   2496  HB3 TRP A 187      77.595  47.741  76.522  1.00 53.56           H
ATOM   2497  HD1 TRP A 187      73.883  48.070  76.843  1.00 48.13           H
ATOM   2498  HE1 TRP A 187      72.860  45.924  77.186  1.00 53.84           H
ATOM   2499  HE3 TRP A 187      77.932  45.309  77.105  1.00 52.86           H
ATOM   2500  HZ2 TRP A 187      73.698  43.313  77.534  1.00 51.89           H
ATOM   2501  HZ3 TRP A 187      77.719  43.048  77.437  1.00 59.21           H
ATOM   2502  HH2 TRP A 187      75.624  42.058  77.649  1.00 57.81           H
ATOM   2503  N   THR A 188      77.948  51.325  77.838  1.00 38.91           N
ATOM   2504  CA  THR A 188      78.944  52.326  77.495  1.00 37.10           C
ATOM   2505  C   THR A 188      79.812  52.754  78.672  1.00 32.19           C
ATOM   2506  O   THR A 188      80.757  53.533  78.487  1.00 34.59           O
ATOM   2507  CB  THR A 188      78.229  53.541  76.914  1.00 40.40           C
ATOM   2508  OG1 THR A 188      77.186  53.953  77.809  1.00 41.91           O
ATOM   2509  CG2 THR A 188      77.643  53.191  75.566  1.00 36.79           C
ATOM   2510  H   THR A 188      77.219  51.666  78.141  1.00 46.69           H
ATOM   2511  HA  THR A 188      79.528  51.966  76.810  1.00 44.52           H
ATOM   2512  HB  THR A 188      78.863  54.266  76.797  1.00 48.48           H
ATOM   2513  HG1 THR A 188      76.786  54.622  77.497  1.00 50.29           H
ATOM   2514 HG21 THR A 188      77.187  53.961  75.193  1.00 44.15           H
ATOM   2515 HG22 THR A 188      78.348  52.917  74.959  1.00 44.15           H
ATOM   2516 HG23 THR A 188      77.008  52.464  75.660  1.00 44.15           H
ATOM   2517  N   GLY A 189      79.524  52.256  79.862  1.00 28.98           N
ATOM   2518  CA  GLY A 189      80.233  52.642  81.048  1.00 33.36           C
ATOM   2519  C   GLY A 189      81.731  52.468  80.937  1.00 41.84           C
ATOM   2520  O   GLY A 189      82.227  51.393  80.558  1.00 42.04           O
ATOM   2521  H   GLY A 189      78.903  51.678  80.004  1.00 34.78           H
ATOM   2522  HA2 GLY A 189      80.050  53.574  81.241  1.00 40.03           H
ATOM   2523  HA3 GLY A 189      79.920  52.109  81.795  1.00 40.03           H
ATOM   2524  N   LYS A 190      82.461  53.534  81.259  1.00 40.01           N
ATOM   2525  CA  LYS A 190      83.912  53.479  81.222  1.00 40.94           C
ATOM   2526  C   LYS A 190      84.499  54.419  82.258  1.00 40.52           C
ATOM   2527  O   LYS A 190      84.293  55.638  82.195  1.00 36.27           O
ATOM   2528  CB  LYS A 190      84.465  53.812  79.843  1.00 42.73           C
ATOM   2529  CG  LYS A 190      86.001  53.553  79.825  1.00 42.65           C
ATOM   2530  CD  LYS A 190      86.615  53.275  78.462  1.00 43.28           C
ATOM   2531  CE  LYS A 190      86.420  54.481  77.532  1.00 47.90           C
ATOM   2532  NZ  LYS A 190      86.883  54.193  76.118  1.00 46.57           N1+
ATOM   2533  H   LYS A 190      82.140  54.294  81.499  1.00 48.01           H
ATOM   2534  HA  LYS A 190      84.195  52.578  81.445  1.00 49.12           H
ATOM   2535  HB2 LYS A 190      84.047  53.245  79.177  1.00 51.28           H
ATOM   2536  HB3 LYS A 190      84.306  54.748  79.644  1.00 51.28           H
ATOM   2537  HG2 LYS A 190      86.446  54.335  80.189  1.00 51.19           H
ATOM   2538  HG3 LYS A 190      86.187  52.785  80.388  1.00 51.19           H
ATOM   2539  HD2 LYS A 190      87.567  53.116  78.563  1.00 51.94           H
ATOM   2540  HD3 LYS A 190      86.182  52.505  78.063  1.00 51.94           H
ATOM   2541  HE2 LYS A 190      85.478  54.709  77.500  1.00 57.48           H
ATOM   2542  HE3 LYS A 190      86.934  55.231  77.871  1.00 57.48           H
ATOM   2543  HZ1 LYS A 190      86.757  54.909  75.606  1.00 55.89           H
ATOM   2544  HZ2 LYS A 190      87.749  53.986  76.118  1.00 55.89           H
ATOM   2545  HZ3 LYS A 190      86.423  53.511  75.781  1.00 55.89           H
ATOM   2546  N   GLU A 191      85.292  53.836  83.156  1.00 41.80           N
ATOM   2547  CA  GLU A 191      85.850  54.530  84.307  1.00 41.53           C
ATOM   2548  C   GLU A 191      86.404  55.888  83.926  1.00 35.77           C
ATOM   2549  O   GLU A 191      87.170  56.011  82.974  1.00 29.50           O
ATOM   2550  CB  GLU A 191      86.965  53.700  84.931  1.00 42.90           C
ATOM   2551  CG  GLU A 191      87.335  54.112  86.341  1.00 39.08           C
ATOM   2552  CD  GLU A 191      88.478  53.265  86.840  1.00 41.79           C
ATOM   2553  OE1 GLU A 191      89.604  53.438  86.319  1.00 53.77           O
ATOM   2554  OE2 GLU A 191      88.246  52.394  87.708  1.00 50.19           O1-
ATOM   2555  H   GLU A 191      85.527  53.009  83.114  1.00 50.15           H
ATOM   2556  HA  GLU A 191      85.156  54.659  84.972  1.00 49.84           H
ATOM   2557  HB2 GLU A 191      86.684  52.772  84.959  1.00 51.48           H
ATOM   2558  HB3 GLU A 191      87.760  53.784  84.381  1.00 51.48           H
ATOM   2559  HG2 GLU A 191      87.615  55.041  86.345  1.00 46.90           H
ATOM   2560  HG3 GLU A 191      86.575  53.982  86.928  1.00 46.90           H
ATOM   2561  N   ASP A 192      86.017  56.902  84.698  1.00 41.81           N
ATOM   2562  CA  ASP A 192      86.485  58.275  84.566  1.00 37.78           C
ATOM   2563  C   ASP A 192      86.133  58.908  83.230  1.00 33.65           C
ATOM   2564  O   ASP A 192      86.574  60.026  82.968  1.00 30.91           O
ATOM   2565  CB  ASP A 192      87.994  58.354  84.814  1.00 32.53           C
ATOM   2566  CG  ASP A 192      88.369  58.031  86.275  1.00 31.91           C
ATOM   2567  OD1 ASP A 192      87.562  58.272  87.191  1.00 33.07           O
ATOM   2568  OD2 ASP A 192      89.481  57.568  86.539  1.00 38.45           O1-
ATOM   2569  H   ASP A 192      85.453  56.809  85.340  1.00 50.17           H
ATOM   2570  HA  ASP A 192      86.054  58.806  85.254  1.00 45.34           H
ATOM   2571  HB2 ASP A 192      88.444  57.714  84.240  1.00 39.04           H
ATOM   2572  HB3 ASP A 192      88.301  59.252  84.616  1.00 39.04           H
ATOM   2573  N   ILE A 193      85.332  58.239  82.386  1.00 33.40           N
ATOM   2574  CA  ILE A 193      84.965  58.766  81.071  1.00 35.98           C
ATOM   2575  C   ILE A 193      83.449  58.890  80.911  1.00 36.66           C
ATOM   2576  O   ILE A 193      82.938  59.973  80.612  1.00 33.22           O
ATOM   2577  CB  ILE A 193      85.514  57.908  79.925  1.00 34.48           C
ATOM   2578  CG1 ILE A 193      87.009  57.661  80.097  1.00 37.07           C
ATOM   2579  CG2 ILE A 193      85.246  58.617  78.590  1.00 30.45           C
ATOM   2580  CD1 ILE A 193      87.833  58.869  79.947  1.00 39.12           C
ATOM   2581  H   ILE A 193      84.987  57.470  82.559  1.00 40.08           H
ATOM   2582  HA  ILE A 193      85.343  59.654  80.978  1.00 43.17           H
ATOM   2583  HB  ILE A 193      85.053  57.055  79.924  1.00 41.37           H
ATOM   2584 HG12 ILE A 193      87.167  57.303  80.985  1.00 44.49           H
ATOM   2585 HG13 ILE A 193      87.299  57.020  79.429  1.00 44.49           H
ATOM   2586 HG21 ILE A 193      85.595  58.072  77.868  1.00 36.54           H
ATOM   2587 HG22 ILE A 193      84.290  58.737  78.483  1.00 36.54           H
ATOM   2588 HG23 ILE A 193      85.689  59.480  78.597  1.00 36.54           H
ATOM   2589 HD11 ILE A 193      88.766  58.632  80.070  1.00 46.95           H
ATOM   2590 HD12 ILE A 193      87.698  59.234  79.059  1.00 46.95           H
ATOM   2591 HD13 ILE A 193      87.565  59.518  80.617  1.00 46.95           H
ATOM   2592  N   ILE A 194      82.727  57.782  81.046  1.00 38.79           N
ATOM   2593  CA  ILE A 194      81.284  57.753  80.832  1.00 33.18           C
ATOM   2594  C   ILE A 194      80.603  57.176  82.054  1.00 25.55           C
ATOM   2595  O   ILE A 194      80.898  56.052  82.465  1.00 27.49           O
ATOM   2596  CB  ILE A 194      80.914  56.931  79.596  1.00 43.03           C
ATOM   2597  CG1 ILE A 194      81.429  57.659  78.354  1.00 40.66           C
ATOM   2598  CG2 ILE A 194      79.375  56.675  79.561  1.00 39.42           C
ATOM   2599  CD1 ILE A 194      81.359  56.791  77.164  1.00 50.43           C
ATOM   2600  H   ILE A 194      83.057  57.018  81.265  1.00 46.55           H
ATOM   2601  HA  ILE A 194      80.961  58.659  80.702  1.00 39.81           H
ATOM   2602  HB  ILE A 194      81.363  56.074  79.654  1.00 51.63           H
ATOM   2603 HG12 ILE A 194      80.883  58.444  78.192  1.00 48.79           H
ATOM   2604 HG13 ILE A 194      82.354  57.915  78.492  1.00 48.79           H
ATOM   2605 HG21 ILE A 194      79.159  56.154  78.772  1.00 47.31           H
ATOM   2606 HG22 ILE A 194      79.118  56.189  80.360  1.00 47.31           H
ATOM   2607 HG23 ILE A 194      78.914  57.529  79.530  1.00 47.31           H
ATOM   2608 HD11 ILE A 194      81.691  57.282  76.396  1.00 60.51           H
ATOM   2609 HD12 ILE A 194      81.904  56.004  77.316  1.00 60.51           H
ATOM   2610 HD13 ILE A 194      80.436  56.532  77.017  1.00 60.51           H
ATOM   2611  N   TYR A 195      79.647  57.918  82.582  1.00 31.23           N
ATOM   2612  CA  TYR A 195      78.962  57.576  83.817  1.00 27.10           C
ATOM   2613  C   TYR A 195      77.479  57.404  83.509  1.00 27.88           C
ATOM   2614  O   TYR A 195      76.797  58.385  83.181  1.00 28.77           O
ATOM   2615  CB  TYR A 195      79.145  58.680  84.864  1.00 23.75           C
ATOM   2616  CG  TYR A 195      80.540  59.083  85.217  1.00 22.14           C
ATOM   2617  CD1 TYR A 195      81.349  59.782  84.316  1.00 28.03           C
ATOM   2618  CD2 TYR A 195      81.030  58.807  86.478  1.00 23.20           C
ATOM   2619  CE1 TYR A 195      82.627  60.157  84.658  1.00 29.23           C
ATOM   2620  CE2 TYR A 195      82.287  59.160  86.841  1.00 22.50           C
ATOM   2621  CZ  TYR A 195      83.092  59.839  85.933  1.00 27.52           C
ATOM   2622  OH  TYR A 195      84.373  60.187  86.300  1.00 31.51           O
ATOM   2623  H   TYR A 195      79.366  58.651  82.231  1.00 37.47           H
ATOM   2624  HA  TYR A 195      79.311  56.743  84.171  1.00 32.52           H
ATOM   2625  HB2 TYR A 195      78.694  59.475  84.540  1.00 28.50           H
ATOM   2626  HB3 TYR A 195      78.719  58.386  85.684  1.00 28.50           H
ATOM   2627  HD1 TYR A 195      81.026  59.980  83.467  1.00 33.63           H
ATOM   2628  HD2 TYR A 195      80.494  58.347  87.083  1.00 27.85           H
ATOM   2629  HE1 TYR A 195      83.170  60.607  84.051  1.00 35.07           H
ATOM   2630  HE2 TYR A 195      82.608  58.952  87.689  1.00 27.00           H
ATOM   2631  HH  TYR A 195      84.524  59.938  87.088  1.00 37.81           H
ATOM   2632  N   ASN A 196      76.972  56.175  83.623  1.00 31.10           N
ATOM   2633  CA  ASN A 196      75.549  55.882  83.479  1.00 20.28           C
ATOM   2634  C   ASN A 196      74.948  55.600  84.834  1.00 25.17           C
ATOM   2635  O   ASN A 196      75.324  54.623  85.494  1.00 24.96           O
ATOM   2636  CB  ASN A 196      75.318  54.668  82.599  1.00 23.77           C
ATOM   2637  CG  ASN A 196      75.789  54.857  81.202  1.00 24.17           C
ATOM   2638  OD1 ASN A 196      75.205  55.622  80.427  1.00 26.87           O
ATOM   2639  ND2 ASN A 196      76.842  54.136  80.841  1.00 22.45           N
ATOM   2640  H   ASN A 196      77.448  55.478  83.787  1.00 37.32           H
ATOM   2641  HA  ASN A 196      75.094  56.644  83.087  1.00 24.34           H
ATOM   2642  HB2 ASN A 196      75.796  53.912  82.975  1.00 28.53           H
ATOM   2643  HB3 ASN A 196      74.368  54.477  82.570  1.00 28.53           H
ATOM   2644 HD21 ASN A 196      77.158  54.204  80.045  1.00 26.94           H
ATOM   2645 HD22 ASN A 196      77.209  53.599  81.405  1.00 26.94           H
ATOM   2646  N   GLY A 197      73.978  56.414  85.215  1.00 22.50           N
ATOM   2647  CA  GLY A 197      73.252  56.202  86.455  1.00 24.91           C
ATOM   2648  C   GLY A 197      73.866  56.864  87.669  1.00 26.77           C
ATOM   2649  O   GLY A 197      73.309  56.751  88.779  1.00 25.12           O
ATOM   2650  H   GLY A 197      73.718  57.103  84.770  1.00 27.00           H
ATOM   2651  HA2 GLY A 197      72.349  56.541  86.354  1.00 29.89           H
ATOM   2652  HA3 GLY A 197      73.197  55.249  86.630  1.00 29.89           H
ATOM   2653  N   ILE A 198      75.005  57.535  87.499  1.00 27.94           N
ATOM   2654  CA  ILE A 198      75.718  58.168  88.594  1.00 23.08           C
ATOM   2655  C   ILE A 198      76.318  59.444  88.054  1.00 20.02           C
ATOM   2656  O   ILE A 198      76.516  59.612  86.848  1.00 19.45           O
ATOM   2657  CB  ILE A 198      76.842  57.296  89.187  1.00 24.18           C
ATOM   2658  CG1 ILE A 198      77.624  56.626  88.076  1.00 22.84           C
ATOM   2659  CG2 ILE A 198      76.306  56.284  90.173  1.00 22.04           C
ATOM   2660  CD1 ILE A 198      78.949  56.015  88.589  1.00 29.88           C
ATOM   2661  H   ILE A 198      75.390  57.636  86.736  1.00 33.53           H
ATOM   2662  HA  ILE A 198      75.094  58.393  89.301  1.00 27.69           H
ATOM   2663  HB  ILE A 198      77.449  57.882  89.666  1.00 29.02           H
ATOM   2664 HG12 ILE A 198      77.089  55.912  87.695  1.00 27.41           H
ATOM   2665 HG13 ILE A 198      77.837  57.284  87.396  1.00 27.41           H
ATOM   2666 HG21 ILE A 198      77.044  55.760  90.520  1.00 26.45           H
ATOM   2667 HG22 ILE A 198      75.863  56.753  90.897  1.00 26.45           H
ATOM   2668 HG23 ILE A 198      75.674  55.705  89.718  1.00 26.45           H
ATOM   2669 HD11 ILE A 198      79.413  55.599  87.846  1.00 35.85           H
ATOM   2670 HD12 ILE A 198      79.496  56.721  88.968  1.00 35.85           H
ATOM   2671 HD13 ILE A 198      78.748  55.351  89.268  1.00 35.85           H
ATOM   2672  N   THR A 199      76.628  60.335  88.968  1.00 23.63           N
ATOM   2673  CA  THR A 199      77.184  61.614  88.578  1.00 27.71           C
ATOM   2674  C   THR A 199      78.710  61.549  88.535  1.00 23.74           C
ATOM   2675  O   THR A 199      79.325  60.612  89.042  1.00 20.77           O
ATOM   2676  CB  THR A 199      76.702  62.682  89.537  1.00 24.77           C
ATOM   2677  OG1 THR A 199      77.063  62.331  90.876  1.00 21.31           O
ATOM   2678  CG2 THR A 199      75.157  62.801  89.463  1.00 30.64           C
ATOM   2679  H   THR A 199      76.529  60.228  89.816  1.00 28.35           H
ATOM   2680  HA  THR A 199      76.867  61.840  87.690  1.00 33.25           H
ATOM   2681  HB  THR A 199      77.094  63.538  89.303  1.00 29.72           H
ATOM   2682  HG1 THR A 199      76.712  61.597  91.085  1.00 25.58           H
ATOM   2683 HG21 THR A 199      74.847  63.485  90.077  1.00 36.77           H
ATOM   2684 HG22 THR A 199      74.886  63.039  88.562  1.00 36.77           H
ATOM   2685 HG23 THR A 199      74.748  61.954  89.701  1.00 36.77           H
ATOM   2686  N   ASP A 200      79.311  62.527  87.849  1.00 20.99           N
ATOM   2687  CA  ASP A 200      80.752  62.739  87.924  1.00 21.43           C
ATOM   2688  C   ASP A 200      80.999  63.673  89.097  1.00 15.18           C
ATOM   2689  O   ASP A 200      80.053  64.194  89.673  1.00 16.21           O
ATOM   2690  CB  ASP A 200      81.322  63.320  86.613  1.00 20.72           C
ATOM   2691  CG  ASP A 200      80.935  64.792  86.398  1.00 21.31           C
ATOM   2692  OD1 ASP A 200      80.076  65.353  87.134  1.00 23.49           O
ATOM   2693  OD2 ASP A 200      81.476  65.396  85.471  1.00 16.14           O1-
ATOM   2694  H   ASP A 200      78.902  63.080  87.332  1.00 25.18           H
ATOM   2695  HA  ASP A 200      81.195  61.894  88.104  1.00 25.71           H
ATOM   2696  HB2 ASP A 200      82.290  63.265  86.637  1.00 24.87           H
ATOM   2697  HB3 ASP A 200      80.979  62.808  85.864  1.00 24.87           H
ATOM   2698  N   TRP A 201      82.271  63.874  89.456  1.00 12.88           N
ATOM   2699  CA  TRP A 201      82.597  64.703  90.616  1.00 19.34           C
ATOM   2700  C   TRP A 201      81.738  65.966  90.694  1.00 17.74           C
ATOM   2701  O   TRP A 201      81.150  66.265  91.747  1.00 12.31           O
ATOM   2702  CB  TRP A 201      84.083  65.106  90.639  1.00 24.25           C
ATOM   2703  CG  TRP A 201      84.448  65.748  91.969  1.00 19.00           C
ATOM   2704  CD1 TRP A 201      84.952  65.131  93.081  1.00 14.95           C
ATOM   2705  CD2 TRP A 201      84.276  67.115  92.316  1.00 16.32           C
ATOM   2706  NE1 TRP A 201      85.104  66.041  94.088  1.00 15.91           N
ATOM   2707  CE2 TRP A 201      84.703  67.269  93.639  1.00 17.62           C
ATOM   2708  CE3 TRP A 201      83.788  68.219  91.636  1.00 21.19           C
ATOM   2709  CZ2 TRP A 201      84.653  68.492  94.301  1.00 27.00           C
ATOM   2710  CZ3 TRP A 201      83.751  69.447  92.289  1.00 22.50           C
ATOM   2711  CH2 TRP A 201      84.174  69.569  93.606  1.00 21.67           C
ATOM   2712  H   TRP A 201      82.954  63.546  89.050  1.00 15.46           H
ATOM   2713  HA  TRP A 201      82.425  64.186  91.418  1.00 23.21           H
ATOM   2714  HB2 TRP A 201      84.633  64.316  90.518  1.00 29.10           H
ATOM   2715  HB3 TRP A 201      84.254  65.748  89.932  1.00 29.10           H
ATOM   2716  HD1 TRP A 201      85.164  64.227  93.141  1.00 17.94           H
ATOM   2717  HE1 TRP A 201      85.418  65.872  94.871  1.00 19.09           H
ATOM   2718  HE3 TRP A 201      83.494  68.141  90.757  1.00 25.43           H
ATOM   2719  HZ2 TRP A 201      84.947  68.577  95.180  1.00 32.40           H
ATOM   2720  HZ3 TRP A 201      83.432  70.196  91.839  1.00 27.00           H
ATOM   2721  HH2 TRP A 201      84.149  70.403  94.017  1.00 26.00           H
ATOM   2722  N   VAL A 202      81.627  66.707  89.579  1.00 15.31           N
ATOM   2723  CA  VAL A 202      81.037  68.048  89.665  1.00 17.85           C
ATOM   2724  C   VAL A 202      79.507  68.024  89.602  1.00 25.24           C
ATOM   2725  O   VAL A 202      78.854  68.957  90.113  1.00 19.64           O
ATOM   2726  CB  VAL A 202      81.611  68.974  88.593  1.00 16.30           C
ATOM   2727  CG1 VAL A 202      81.077  68.656  87.246  1.00 16.81           C
ATOM   2728  CG2 VAL A 202      81.358  70.416  88.975  1.00 23.85           C
ATOM   2729  H   VAL A 202      81.877  66.466  88.792  1.00 18.37           H
ATOM   2730  HA  VAL A 202      81.279  68.427  90.525  1.00 21.42           H
ATOM   2731  HB  VAL A 202      82.572  68.846  88.561  1.00 19.56           H
ATOM   2732 HG11 VAL A 202      81.467  69.266  86.601  1.00 20.17           H
ATOM   2733 HG12 VAL A 202      81.311  67.742  87.022  1.00 20.17           H
ATOM   2734 HG13 VAL A 202      80.113  68.758  87.257  1.00 20.17           H
ATOM   2735 HG21 VAL A 202      81.726  70.993  88.289  1.00 28.61           H
ATOM   2736 HG22 VAL A 202      80.402  70.559  89.051  1.00 28.61           H
ATOM   2737 HG23 VAL A 202      81.789  70.596  89.826  1.00 28.61           H
ATOM   2738  N   TYR A 203      78.898  67.013  88.952  1.00 22.26           N
ATOM   2739  CA  TYR A 203      77.453  66.882  89.037  1.00 11.18           C
ATOM   2740  C   TYR A 203      77.073  66.503  90.463  1.00 17.38           C
ATOM   2741  O   TYR A 203      76.114  67.037  91.022  1.00 17.37           O
ATOM   2742  CB  TYR A 203      76.905  65.868  87.976  1.00 20.48           C
ATOM   2743  CG  TYR A 203      76.343  66.558  86.732  1.00 14.57           C
ATOM   2744  CD1 TYR A 203      77.164  66.975  85.687  1.00 16.89           C
ATOM   2745  CD2 TYR A 203      75.024  66.848  86.648  1.00 15.59           C
ATOM   2746  CE1 TYR A 203      76.667  67.649  84.613  1.00 15.69           C
ATOM   2747  CE2 TYR A 203      74.505  67.528  85.561  1.00 21.61           C
ATOM   2748  CZ  TYR A 203      75.334  67.927  84.545  1.00 24.62           C
ATOM   2749  OH  TYR A 203      74.818  68.611  83.461  1.00 22.83           O
ATOM   2750  H   TYR A 203      79.293  66.416  88.475  1.00 26.71           H
ATOM   2751  HA  TYR A 203      77.053  67.746  88.848  1.00 13.42           H
ATOM   2752  HB2 TYR A 203      77.628  65.285  87.695  1.00 24.57           H
ATOM   2753  HB3 TYR A 203      76.193  65.345  88.377  1.00 24.57           H
ATOM   2754  HD1 TYR A 203      78.077  66.804  85.732  1.00 20.27           H
ATOM   2755  HD2 TYR A 203      74.457  66.596  87.340  1.00 18.71           H
ATOM   2756  HE1 TYR A 203      77.235  67.914  83.926  1.00 18.83           H
ATOM   2757  HE2 TYR A 203      73.595  67.716  85.520  1.00 25.93           H
ATOM   2758  HH  TYR A 203      75.433  68.795  82.918  1.00 27.39           H
ATOM   2759  N   GLU A 204      77.887  65.665  91.111  1.00 19.36           N
ATOM   2760  CA  GLU A 204      77.586  65.234  92.474  1.00 21.57           C
ATOM   2761  C   GLU A 204      77.635  66.413  93.435  1.00 18.55           C
ATOM   2762  O   GLU A 204      76.712  66.636  94.210  1.00 18.39           O
ATOM   2763  CB  GLU A 204      78.579  64.165  92.958  1.00 20.46           C
ATOM   2764  CG  GLU A 204      78.476  63.903  94.450  1.00 22.82           C
ATOM   2765  CD  GLU A 204      79.369  62.808  94.970  1.00 23.00           C
ATOM   2766  OE1 GLU A 204      79.916  62.044  94.137  1.00 17.13           O
ATOM   2767  OE2 GLU A 204      79.494  62.733  96.232  1.00 17.89           O1-
ATOM   2768  H   GLU A 204      78.612  65.336  90.785  1.00 23.23           H
ATOM   2769  HA  GLU A 204      76.693  64.856  92.501  1.00 25.89           H
ATOM   2770  HB2 GLU A 204      78.399  63.333  92.494  1.00 24.55           H
ATOM   2771  HB3 GLU A 204      79.482  64.464  92.768  1.00 24.55           H
ATOM   2772  HG2 GLU A 204      78.708  64.718  94.923  1.00 27.39           H
ATOM   2773  HG3 GLU A 204      77.561  63.657  94.658  1.00 27.39           H
ATOM   2774  N   GLU A 205      78.735  67.155  93.417  1.00 21.54           N
ATOM   2775  CA  GLU A 205      78.931  68.242  94.359  1.00 20.94           C
ATOM   2776  C   GLU A 205      78.024  69.428  94.052  1.00 19.77           C
ATOM   2777  O   GLU A 205      77.364  69.969  94.950  1.00 24.66           O
ATOM   2778  CB  GLU A 205      80.401  68.660  94.300  1.00 21.38           C
ATOM   2779  CG  GLU A 205      80.788  69.747  95.226  1.00 19.78           C
ATOM   2780  CD  GLU A 205      80.530  69.425  96.677  1.00 20.93           C
ATOM   2781  OE1 GLU A 205      80.448  68.233  97.066  1.00 17.49           O
ATOM   2782  OE2 GLU A 205      80.449  70.402  97.448  1.00 29.61           O1-
ATOM   2783  H   GLU A 205      79.385  67.047  92.865  1.00 25.84           H
ATOM   2784  HA  GLU A 205      78.736  67.930  95.257  1.00 25.13           H
ATOM   2785  HB2 GLU A 205      80.949  67.888  94.512  1.00 25.65           H
ATOM   2786  HB3 GLU A 205      80.599  68.961  93.399  1.00 25.65           H
ATOM   2787  HG2 GLU A 205      81.737  69.922  95.124  1.00 23.74           H
ATOM   2788  HG3 GLU A 205      80.281  70.543  95.003  1.00 23.74           H
ATOM   2789  N   GLU A 206      77.976  69.853  92.791  1.00 17.79           N
ATOM   2790  CA  GLU A 206      77.522  71.203  92.494  1.00 23.70           C
ATOM   2791  C   GLU A 206      76.098  71.303  91.929  1.00 21.31           C
ATOM   2792  O   GLU A 206      75.402  72.255  92.265  1.00 28.09           O
ATOM   2793  CB  GLU A 206      78.491  71.882  91.521  1.00 22.08           C
ATOM   2794  CG  GLU A 206      79.941  72.100  91.992  1.00 23.02           C
ATOM   2795  CD  GLU A 206      80.124  72.782  93.338  1.00 23.59           C
ATOM   2796  OE1 GLU A 206      81.224  72.828  93.735  1.00 25.01           O
ATOM   2797  OE2 GLU A 206      79.079  73.306  93.980  1.00 26.41           O
ATOM   2798  H   GLU A 206      78.197  69.387  92.103  1.00 21.35           H
ATOM   2799  HA  GLU A 206      77.538  71.714  93.319  1.00 28.44           H
ATOM   2800  HB2 GLU A 206      78.130  72.755  91.301  1.00 26.49           H
ATOM   2801  HB3 GLU A 206      78.532  71.344  90.715  1.00 26.49           H
ATOM   2802  HG2 GLU A 206      80.396  72.644  91.330  1.00 27.62           H
ATOM   2803  HG3 GLU A 206      80.374  71.234  92.047  1.00 27.62           H
ATOM   2804  HE2 GLU A 206      79.388  73.688  94.791  1.00 31.69           H
ATOM   2805  N   VAL A 207      75.626  70.368  91.102  1.00 20.84           N
ATOM   2806  CA  VAL A 207      74.315  70.520  90.417  1.00 26.60           C
ATOM   2807  C   VAL A 207      73.224  69.667  91.036  1.00 25.63           C
ATOM   2808  O   VAL A 207      72.123  70.160  91.274  1.00 25.75           O
ATOM   2809  CB  VAL A 207      74.422  70.255  88.894  1.00 31.85           C
ATOM   2810  CG1 VAL A 207      75.356  69.230  88.586  1.00 25.85           C
ATOM   2811  CG2 VAL A 207      73.073  69.891  88.295  1.00 17.77           C
ATOM   2812  H   VAL A 207      76.036  69.635  90.915  1.00 25.01           H
ATOM   2813  HA  VAL A 207      74.036  71.443  90.519  1.00 31.92           H
ATOM   2814  HB  VAL A 207      74.725  71.068  88.460  1.00 38.23           H
ATOM   2815 HG11 VAL A 207      75.382  69.107  87.624  1.00 31.02           H
ATOM   2816 HG12 VAL A 207      76.231  69.494  88.910  1.00 31.02           H
ATOM   2817 HG13 VAL A 207      75.076  68.408  89.018  1.00 31.02           H
ATOM   2818 HG21 VAL A 207      73.182  69.734  87.344  1.00 21.32           H
ATOM   2819 HG22 VAL A 207      72.742  69.089  88.728  1.00 21.32           H
ATOM   2820 HG23 VAL A 207      72.455  70.625  88.440  1.00 21.32           H
ATOM   2821  N   PHE A 208      73.465  68.368  91.235  1.00 29.06           N
ATOM   2822  CA  PHE A 208      72.458  67.525  91.878  1.00 25.17           C
ATOM   2823  C   PHE A 208      72.583  67.565  93.388  1.00 29.18           C
ATOM   2824  O   PHE A 208      71.583  67.380  94.092  1.00 27.26           O
ATOM   2825  CB  PHE A 208      72.552  66.044  91.441  1.00 22.75           C
ATOM   2826  CG  PHE A 208      72.134  65.764  90.018  1.00 25.74           C
ATOM   2827  CD1 PHE A 208      71.643  66.750  89.208  1.00 25.66           C
ATOM   2828  CD2 PHE A 208      72.241  64.491  89.497  1.00 29.05           C
ATOM   2829  CE1 PHE A 208      71.281  66.485  87.913  1.00 25.55           C
ATOM   2830  CE2 PHE A 208      71.860  64.225  88.171  1.00 28.82           C
ATOM   2831  CZ  PHE A 208      71.388  65.214  87.401  1.00 27.16           C
ATOM   2832  H   PHE A 208      74.188  67.959  91.011  1.00 34.87           H
ATOM   2833  HA  PHE A 208      71.576  67.852  91.641  1.00 30.21           H
ATOM   2834  HB2 PHE A 208      73.473  65.753  91.537  1.00 27.30           H
ATOM   2835  HB3 PHE A 208      71.983  65.515  92.022  1.00 27.30           H
ATOM   2836  HD1 PHE A 208      71.567  67.617  89.537  1.00 30.79           H
ATOM   2837  HD2 PHE A 208      72.571  63.802  90.028  1.00 34.87           H
ATOM   2838  HE1 PHE A 208      70.948  67.169  87.379  1.00 30.65           H
ATOM   2839  HE2 PHE A 208      71.936  63.364  87.828  1.00 34.58           H
ATOM   2840  HZ  PHE A 208      71.134  65.041  86.524  1.00 32.59           H
ATOM   2841  N   SER A 209      73.793  67.776  93.908  1.00 29.47           N
ATOM   2842  CA  SER A 209      74.052  67.659  95.341  1.00 29.18           C
ATOM   2843  C   SER A 209      73.686  66.255  95.819  1.00 24.74           C
ATOM   2844  O   SER A 209      73.139  66.054  96.907  1.00 24.37           O
ATOM   2845  CB  SER A 209      73.309  68.738  96.127  1.00 29.30           C
ATOM   2846  OG  SER A 209      73.597  68.633  97.496  1.00 34.34           O
ATOM   2847  H   SER A 209      74.485  67.991  93.446  1.00 35.36           H
ATOM   2848  HA  SER A 209      75.001  67.784  95.495  1.00 35.01           H
ATOM   2849  HB2 SER A 209      73.588  69.611  95.811  1.00 35.16           H
ATOM   2850  HB3 SER A 209      72.354  68.625  95.995  1.00 35.16           H
ATOM   2851  HG  SER A 209      73.361  67.879  97.782  1.00 41.20           H
ATOM   2852  N   ALA A 210      74.027  65.269  95.000  1.00 19.61           N
ATOM   2853  CA  ALA A 210      73.749  63.883  95.273  1.00 20.14           C
ATOM   2854  C   ALA A 210      74.550  63.084  94.264  1.00 18.35           C
ATOM   2855  O   ALA A 210      74.985  63.630  93.251  1.00 26.33           O
ATOM   2856  CB  ALA A 210      72.257  63.597  95.140  1.00 33.67           C
ATOM   2857  H   ALA A 210      74.436  65.392  94.253  1.00 23.53           H
ATOM   2858  HA  ALA A 210      74.040  63.652  96.169  1.00 24.17           H
ATOM   2859  HB1 ALA A 210      72.097  62.659  95.328  1.00 40.41           H
ATOM   2860  HB2 ALA A 210      71.772  64.150  95.773  1.00 40.41           H
ATOM   2861  HB3 ALA A 210      71.975  63.806  94.235  1.00 40.41           H
ATOM   2862  N   TYR A 211      74.779  61.801  94.566  1.00 16.13           N
ATOM   2863  CA  TYR A 211      75.542  60.897  93.707  1.00 18.80           C
ATOM   2864  C   TYR A 211      74.709  60.236  92.619  1.00 33.18           C
ATOM   2865  O   TYR A 211      75.201  60.006  91.499  1.00 24.83           O
ATOM   2866  CB  TYR A 211      76.159  59.784  94.538  1.00 23.81           C
ATOM   2867  CG  TYR A 211      77.116  58.882  93.798  1.00 20.12           C
ATOM   2868  CD1 TYR A 211      77.978  59.375  92.851  1.00 22.47           C
ATOM   2869  CD2 TYR A 211      77.192  57.538  94.104  1.00 29.33           C
ATOM   2870  CE1 TYR A 211      78.886  58.537  92.202  1.00 34.88           C
ATOM   2871  CE2 TYR A 211      78.088  56.698  93.475  1.00 24.50           C
ATOM   2872  CZ  TYR A 211      78.928  57.198  92.529  1.00 30.03           C
ATOM   2873  OH  TYR A 211      79.832  56.376  91.896  1.00 35.81           O
ATOM   2874  H   TYR A 211      74.493  61.424  95.284  1.00 19.35           H
ATOM   2875  HA  TYR A 211      76.259  61.392  93.281  1.00 22.56           H
ATOM   2876  HB2 TYR A 211      76.647  60.184  95.275  1.00 28.57           H
ATOM   2877  HB3 TYR A 211      75.445  59.228  94.887  1.00 28.57           H
ATOM   2878  HD1 TYR A 211      77.954  60.279  92.635  1.00 26.97           H
ATOM   2879  HD2 TYR A 211      76.626  57.190  94.754  1.00 35.19           H
ATOM   2880  HE1 TYR A 211      79.462  58.880  91.558  1.00 41.86           H
ATOM   2881  HE2 TYR A 211      78.115  55.795  93.695  1.00 29.41           H
ATOM   2882  HH  TYR A 211      79.756  55.590  92.184  1.00 42.97           H
ATOM   2883  N   SER A 212      73.459  59.909  92.941  1.00 27.59           N
ATOM   2884  CA  SER A 212      72.646  59.115  92.050  1.00 20.03           C
ATOM   2885  C   SER A 212      72.156  59.932  90.858  1.00 24.84           C
ATOM   2886  O   SER A 212      71.786  61.107  90.983  1.00 24.87           O
ATOM   2887  CB  SER A 212      71.470  58.574  92.806  1.00 22.74           C
ATOM   2888  OG  SER A 212      70.607  57.942  91.904  1.00 25.65           O
ATOM   2889  H   SER A 212      73.066  60.138  93.671  1.00 33.11           H
ATOM   2890  HA  SER A 212      73.167  58.368  91.717  1.00 24.03           H
ATOM   2891  HB2 SER A 212      71.778  57.930  93.463  1.00 27.29           H
ATOM   2892  HB3 SER A 212      71.003  59.304  93.241  1.00 27.29           H
ATOM   2893  HG  SER A 212      69.942  57.632  92.313  1.00 30.78           H
ATOM   2894  N   ALA A 213      72.155  59.295  89.692  1.00 20.82           N
ATOM   2895  CA  ALA A 213      71.650  59.879  88.458  1.00 26.70           C
ATOM   2896  C   ALA A 213      70.596  58.982  87.838  1.00 19.37           C
ATOM   2897  O   ALA A 213      70.572  58.775  86.624  1.00 21.81           O
ATOM   2898  CB  ALA A 213      72.771  60.111  87.449  1.00 27.18           C
ATOM   2899  H   ALA A 213      72.452  58.494  89.590  1.00 24.98           H
ATOM   2900  HA  ALA A 213      71.239  60.735  88.656  1.00 32.04           H
ATOM   2901  HB1 ALA A 213      72.394  60.499  86.643  1.00 32.61           H
ATOM   2902  HB2 ALA A 213      73.422  60.716  87.835  1.00 32.61           H
ATOM   2903  HB3 ALA A 213      73.190  59.260  87.242  1.00 32.61           H
ATOM   2904  N   LEU A 214      69.735  58.419  88.650  1.00 14.63           N
ATOM   2905  CA  LEU A 214      68.663  57.632  88.079  1.00 27.72           C
ATOM   2906  C   LEU A 214      67.411  57.807  88.930  1.00 23.11           C
ATOM   2907  O   LEU A 214      67.474  58.034  90.141  1.00 24.70           O
ATOM   2908  CB  LEU A 214      69.100  56.158  87.867  1.00 23.64           C
ATOM   2909  CG  LEU A 214      69.738  55.316  88.948  1.00 26.85           C
ATOM   2910  CD1 LEU A 214      68.745  55.077  90.021  1.00 23.16           C
ATOM   2911  CD2 LEU A 214      70.275  53.954  88.415  1.00 28.37           C
ATOM   2912  H   LEU A 214      69.742  58.471  89.508  1.00 17.55           H
ATOM   2913  HA  LEU A 214      68.461  57.994  87.202  1.00 33.26           H
ATOM   2914  HB2 LEU A 214      68.308  55.671  87.589  1.00 28.37           H
ATOM   2915  HB3 LEU A 214      69.729  56.157  87.129  1.00 28.37           H
ATOM   2916  HG  LEU A 214      70.484  55.805  89.331  1.00 32.22           H
ATOM   2917 HD11 LEU A 214      69.155  54.537  90.715  1.00 27.79           H
ATOM   2918 HD12 LEU A 214      68.465  55.930  90.387  1.00 27.79           H
ATOM   2919 HD13 LEU A 214      67.982  54.611  89.646  1.00 27.79           H
ATOM   2920 HD21 LEU A 214      70.671  53.461  89.151  1.00 34.05           H
ATOM   2921 HD22 LEU A 214      69.536  53.450  88.038  1.00 34.05           H
ATOM   2922 HD23 LEU A 214      70.942  54.123  87.732  1.00 34.05           H
ATOM   2923  N   TRP A 215      66.271  57.781  88.254  1.00 23.13           N
ATOM   2924  CA  TRP A 215      65.000  58.138  88.867  1.00 23.95           C
ATOM   2925  C   TRP A 215      63.900  57.215  88.361  1.00 18.42           C
ATOM   2926  O   TRP A 215      63.495  57.333  87.208  1.00 19.83           O
ATOM   2927  CB  TRP A 215      64.658  59.586  88.547  1.00 21.35           C
ATOM   2928  CG  TRP A 215      65.751  60.571  88.843  1.00 27.08           C
ATOM   2929  CD1 TRP A 215      65.898  61.311  89.982  1.00 30.92           C
ATOM   2930  CD2 TRP A 215      66.829  60.951  87.983  1.00 23.54           C
ATOM   2931  NE1 TRP A 215      67.007  62.120  89.886  1.00 32.93           N
ATOM   2932  CE2 TRP A 215      67.595  61.919  88.672  1.00 28.10           C
ATOM   2933  CE3 TRP A 215      67.232  60.558  86.702  1.00 30.97           C
ATOM   2934  CZ2 TRP A 215      68.743  62.482  88.142  1.00 27.03           C
ATOM   2935  CZ3 TRP A 215      68.387  61.136  86.161  1.00 30.95           C
ATOM   2936  CH2 TRP A 215      69.118  62.092  86.881  1.00 31.34           C
ATOM   2937  H   TRP A 215      66.206  57.556  87.427  1.00 27.75           H
ATOM   2938  HA  TRP A 215      65.065  58.042  89.830  1.00 28.75           H
ATOM   2939  HB2 TRP A 215      64.451  59.653  87.602  1.00 25.62           H
ATOM   2940  HB3 TRP A 215      63.882  59.843  89.070  1.00 25.62           H
ATOM   2941  HD1 TRP A 215      65.325  61.279  90.714  1.00 37.10           H
ATOM   2942  HE1 TRP A 215      67.285  62.661  90.494  1.00 39.52           H
ATOM   2943  HE3 TRP A 215      66.750  59.921  86.226  1.00 37.16           H
ATOM   2944  HZ2 TRP A 215      69.228  63.121  88.613  1.00 32.43           H
ATOM   2945  HZ3 TRP A 215      68.667  60.890  85.309  1.00 37.14           H
ATOM   2946  HH2 TRP A 215      69.878  62.465  86.497  1.00 37.61           H
ATOM   2947  N   TRP A 216      63.379  56.355  89.238  1.00 28.03           N
ATOM   2948  CA  TRP A 216      62.283  55.464  88.887  1.00 25.30           C
ATOM   2949  C   TRP A 216      61.006  56.260  88.815  1.00 25.48           C
ATOM   2950  O   TRP A 216      60.834  57.245  89.531  1.00 24.96           O
ATOM   2951  CB  TRP A 216      62.026  54.369  89.926  1.00 27.46           C
ATOM   2952  CG  TRP A 216      63.021  53.232  90.128  1.00 21.50           C
ATOM   2953  CD1 TRP A 216      64.023  53.177  91.053  1.00 32.32           C
ATOM   2954  CD2 TRP A 216      63.027  51.976  89.469  1.00 27.72           C
ATOM   2955  NE1 TRP A 216      64.675  51.985  90.985  1.00 35.49           N
ATOM   2956  CE2 TRP A 216      64.081  51.221  90.023  1.00 34.15           C
ATOM   2957  CE3 TRP A 216      62.251  51.413  88.457  1.00 36.87           C
ATOM   2958  CZ2 TRP A 216      64.394  49.947  89.590  1.00 35.39           C
ATOM   2959  CZ3 TRP A 216      62.558  50.155  88.021  1.00 39.44           C
ATOM   2960  CH2 TRP A 216      63.629  49.429  88.586  1.00 39.80           C
ATOM   2961  H   TRP A 216      63.650  56.270  90.050  1.00 33.63           H
ATOM   2962  HA  TRP A 216      62.449  55.052  88.025  1.00 30.36           H
ATOM   2963  HB2 TRP A 216      61.935  54.806  90.787  1.00 32.95           H
ATOM   2964  HB3 TRP A 216      61.180  53.952  89.700  1.00 32.95           H
ATOM   2965  HD1 TRP A 216      64.236  53.863  91.643  1.00 38.79           H
ATOM   2966  HE1 TRP A 216      65.346  51.752  91.469  1.00 42.59           H
ATOM   2967  HE3 TRP A 216      61.550  51.891  88.075  1.00 44.24           H
ATOM   2968  HZ2 TRP A 216      65.099  49.468  89.960  1.00 42.46           H
ATOM   2969  HZ3 TRP A 216      62.051  49.769  87.343  1.00 47.32           H
ATOM   2970  HH2 TRP A 216      63.809  48.571  88.275  1.00 47.76           H
ATOM   2971  N   SER A 217      60.081  55.774  87.996  1.00 28.55           N
ATOM   2972  CA  SER A 217      58.772  56.354  87.944  1.00 28.37           C
ATOM   2973  C   SER A 217      58.032  55.912  89.186  1.00 26.38           C
ATOM   2974  O   SER A 217      58.466  55.010  89.887  1.00 25.03           O
ATOM   2975  CB  SER A 217      58.017  55.929  86.688  1.00 34.23           C
ATOM   2976  OG  SER A 217      57.820  54.528  86.639  1.00 31.78           O
ATOM   2977  H   SER A 217      60.197  55.108  87.464  1.00 34.26           H
ATOM   2978  HA  SER A 217      58.843  57.322  87.952  1.00 34.05           H
ATOM   2979  HB2 SER A 217      57.152  56.367  86.681  1.00 41.08           H
ATOM   2980  HB3 SER A 217      58.529  56.200  85.910  1.00 41.08           H
ATOM   2981  HG  SER A 217      57.403  54.321  85.939  1.00 38.13           H
ATOM   2982  N   PRO A 218      56.892  56.519  89.463  1.00 30.13           N
ATOM   2983  CA  PRO A 218      56.269  56.317  90.775  1.00 26.14           C
ATOM   2984  C   PRO A 218      55.800  54.909  91.056  1.00 29.22           C
ATOM   2985  O   PRO A 218      55.857  54.517  92.220  1.00 25.07           O
ATOM   2986  CB  PRO A 218      55.117  57.306  90.747  1.00 28.05           C
ATOM   2987  CG  PRO A 218      55.613  58.389  89.878  1.00 30.84           C
ATOM   2988  CD  PRO A 218      56.366  57.720  88.785  1.00 30.86           C
ATOM   2989  HA  PRO A 218      56.888  56.582  91.473  1.00 31.37           H
ATOM   2990  HB2 PRO A 218      54.330  56.887  90.366  1.00 33.66           H
ATOM   2991  HB3 PRO A 218      54.940  57.633  91.643  1.00 33.66           H
ATOM   2992  HG2 PRO A 218      54.861  58.887  89.519  1.00 37.01           H
ATOM   2993  HG3 PRO A 218      56.197  58.973  90.387  1.00 37.01           H
ATOM   2994  HD2 PRO A 218      55.770  57.471  88.061  1.00 37.04           H
ATOM   2995  HD3 PRO A 218      57.093  58.284  88.476  1.00 37.04           H
ATOM   2996  N   ASN A 219      55.366  54.119  90.068  1.00 31.37           N
ATOM   2997  CA  ASN A 219      55.058  52.716  90.350  1.00 35.68           C
ATOM   2998  C   ASN A 219      56.090  51.744  89.803  1.00 34.81           C
ATOM   2999  O   ASN A 219      55.834  50.534  89.809  1.00 41.72           O
ATOM   3000  CB  ASN A 219      53.664  52.311  89.852  1.00 41.84           C
ATOM   3001  CG  ASN A 219      53.475  52.467  88.364  1.00 33.29           C
ATOM   3002  OD1 ASN A 219      54.362  52.245  87.543  1.00 29.90           O
ATOM   3003  ND2 ASN A 219      52.253  52.855  88.015  1.00 42.64           N
ATOM   3004  H   ASN A 219      55.245  54.362  89.252  1.00 37.65           H
ATOM   3005  HA  ASN A 219      55.053  52.605  91.313  1.00 42.81           H
ATOM   3006  HB2 ASN A 219      53.001  52.864  90.294  1.00 50.21           H
ATOM   3007  HB3 ASN A 219      53.513  51.378  90.072  1.00 50.21           H
ATOM   3008 HD21 ASN A 219      51.611  52.820  88.587  1.00 51.16           H
ATOM   3009  N   GLY A 220      57.252  52.226  89.369  1.00 25.87           N
ATOM   3010  CA  GLY A 220      58.353  51.350  89.032  1.00 35.82           C
ATOM   3011  C   GLY A 220      58.406  50.893  87.595  1.00 37.73           C
ATOM   3012  O   GLY A 220      59.368  50.204  87.218  1.00 33.82           O
ATOM   3013  H   GLY A 220      57.423  53.062  89.263  1.00 31.04           H
ATOM   3014  HA2 GLY A 220      59.186  51.807  89.229  1.00 42.99           H
ATOM   3015  HA3 GLY A 220      58.307  50.560  89.592  1.00 42.99           H
ATOM   3016  N   THR A 221      57.422  51.261  86.774  1.00 33.86           N
ATOM   3017  CA  THR A 221      57.429  50.818  85.388  1.00 40.37           C
ATOM   3018  C   THR A 221      58.641  51.344  84.648  1.00 31.08           C
ATOM   3019  O   THR A 221      59.316  50.599  83.932  1.00 31.11           O
ATOM   3020  CB  THR A 221      56.157  51.269  84.681  1.00 36.96           C
ATOM   3021  OG1 THR A 221      55.091  50.414  85.102  1.00 45.69           O
ATOM   3022  CG2 THR A 221      56.320  51.179  83.152  1.00 31.29           C
ATOM   3023  H   THR A 221      56.753  51.756  86.993  1.00 40.63           H
ATOM   3024  HA  THR A 221      57.459  49.849  85.364  1.00 48.45           H
ATOM   3025  HB  THR A 221      55.955  52.187  84.921  1.00 44.35           H
ATOM   3026  HG1 THR A 221      55.265  49.618  84.898  1.00 54.83           H
ATOM   3027 HG21 THR A 221      55.504  51.468  82.714  1.00 37.55           H
ATOM   3028 HG22 THR A 221      57.051  51.747  82.863  1.00 37.55           H
ATOM   3029 HG23 THR A 221      56.509  50.264  82.892  1.00 37.55           H
ATOM   3030  N   PHE A 222      58.899  52.633  84.774  1.00 30.71           N
ATOM   3031  CA  PHE A 222      59.978  53.272  84.058  1.00 33.78           C
ATOM   3032  C   PHE A 222      61.188  53.538  84.952  1.00 36.79           C
ATOM   3033  O   PHE A 222      61.077  53.730  86.168  1.00 32.59           O
ATOM   3034  CB  PHE A 222      59.480  54.581  83.487  1.00 39.74           C
ATOM   3035  CG  PHE A 222      58.466  54.430  82.424  1.00 31.78           C
ATOM   3036  CD1 PHE A 222      58.805  53.885  81.204  1.00 38.07           C
ATOM   3037  CD2 PHE A 222      57.173  54.890  82.619  1.00 34.72           C
ATOM   3038  CE1 PHE A 222      57.875  53.788  80.203  1.00 40.21           C
ATOM   3039  CE2 PHE A 222      56.258  54.794  81.628  1.00 35.67           C
ATOM   3040  CZ  PHE A 222      56.621  54.245  80.408  1.00 33.11           C
ATOM   3041  H   PHE A 222      58.453  53.167  85.279  1.00 36.86           H
ATOM   3042  HA  PHE A 222      60.258  52.703  83.323  1.00 40.53           H
ATOM   3043  HB2 PHE A 222      59.082  55.101  84.202  1.00 47.69           H
ATOM   3044  HB3 PHE A 222      60.233  55.063  83.110  1.00 47.69           H
ATOM   3045  HD1 PHE A 222      59.674  53.586  81.058  1.00 45.69           H
ATOM   3046  HD2 PHE A 222      56.936  55.273  83.433  1.00 41.66           H
ATOM   3047  HE1 PHE A 222      58.108  53.413  79.384  1.00 48.25           H
ATOM   3048  HE2 PHE A 222      55.389  55.097  81.763  1.00 42.80           H
ATOM   3049  HZ  PHE A 222      55.986  54.162  79.734  1.00 39.73           H
ATOM   3050  N   LEU A 223      62.358  53.558  84.328  1.00 32.31           N
ATOM   3051  CA  LEU A 223      63.577  53.992  84.993  1.00 27.06           C
ATOM   3052  C   LEU A 223      64.201  55.068  84.127  1.00 24.55           C
ATOM   3053  O   LEU A 223      64.641  54.797  83.012  1.00 28.85           O
ATOM   3054  CB  LEU A 223      64.571  52.848  85.220  1.00 33.90           C
ATOM   3055  CG  LEU A 223      65.876  53.264  85.950  1.00 30.77           C
ATOM   3056  CD1 LEU A 223      65.602  53.900  87.321  1.00 26.39           C
ATOM   3057  CD2 LEU A 223      66.807  52.061  86.150  1.00 33.31           C
ATOM   3058  H   LEU A 223      62.473  53.323  83.509  1.00 38.77           H
ATOM   3059  HA  LEU A 223      63.354  54.381  85.853  1.00 32.47           H
ATOM   3060  HB2 LEU A 223      64.140  52.164  85.756  1.00 40.68           H
ATOM   3061  HB3 LEU A 223      64.821  52.479  84.359  1.00 40.68           H
ATOM   3062  HG  LEU A 223      66.345  53.916  85.407  1.00 36.92           H
ATOM   3063 HD11 LEU A 223      66.447  54.140  87.732  1.00 31.66           H
ATOM   3064 HD12 LEU A 223      65.057  54.693  87.197  1.00 31.66           H
ATOM   3065 HD13 LEU A 223      65.132  53.260  87.878  1.00 31.66           H
ATOM   3066 HD21 LEU A 223      67.610  52.357  86.608  1.00 39.97           H
ATOM   3067 HD22 LEU A 223      66.349  51.393  86.683  1.00 39.97           H
ATOM   3068 HD23 LEU A 223      67.037  51.693  85.283  1.00 39.97           H
ATOM   3069  N   ALA A 224      64.240  56.281  84.638  1.00 26.60           N
ATOM   3070  CA  ALA A 224      64.881  57.365  83.948  1.00 23.97           C
ATOM   3071  C   ALA A 224      66.306  57.469  84.454  1.00 24.73           C
ATOM   3072  O   ALA A 224      66.611  57.110  85.587  1.00 22.29           O
ATOM   3073  CB  ALA A 224      64.122  58.653  84.196  1.00 21.40           C
ATOM   3074  H   ALA A 224      63.895  56.501  85.394  1.00 31.91           H
ATOM   3075  HA  ALA A 224      64.898  57.187  82.994  1.00 28.77           H
ATOM   3076  HB1 ALA A 224      64.565  59.376  83.725  1.00 25.68           H
ATOM   3077  HB2 ALA A 224      63.214  58.552  83.869  1.00 25.68           H
ATOM   3078  HB3 ALA A 224      64.112  58.835  85.149  1.00 25.68           H
ATOM   3079  N   TYR A 225      67.192  57.923  83.597  1.00 23.63           N
ATOM   3080  CA  TYR A 225      68.562  57.968  84.032  1.00 29.34           C
ATOM   3081  C   TYR A 225      69.289  58.935  83.135  1.00 26.37           C
ATOM   3082  O   TYR A 225      68.825  59.241  82.040  1.00 24.51           O
ATOM   3083  CB  TYR A 225      69.222  56.569  84.012  1.00 30.75           C
ATOM   3084  CG  TYR A 225      69.497  55.965  82.635  1.00 23.20           C
ATOM   3085  CD1 TYR A 225      68.572  55.145  81.998  1.00 21.95           C
ATOM   3086  CD2 TYR A 225      70.714  56.173  82.000  1.00 30.18           C
ATOM   3087  CE1 TYR A 225      68.839  54.570  80.755  1.00 27.16           C
ATOM   3088  CE2 TYR A 225      70.993  55.609  80.742  1.00 36.00           C
ATOM   3089  CZ  TYR A 225      70.043  54.800  80.119  1.00 32.37           C
ATOM   3090  OH  TYR A 225      70.293  54.229  78.867  1.00 32.80           O
ATOM   3091  H   TYR A 225      67.037  58.197  82.797  1.00 28.35           H
ATOM   3092  HA  TYR A 225      68.599  58.308  84.940  1.00 35.20           H
ATOM   3093  HB2 TYR A 225      70.072  56.628  84.474  1.00 36.90           H
ATOM   3094  HB3 TYR A 225      68.641  55.953  84.485  1.00 36.90           H
ATOM   3095  HD1 TYR A 225      67.754  54.979  82.409  1.00 26.34           H
ATOM   3096  HD2 TYR A 225      71.353  56.713  82.407  1.00 36.22           H
ATOM   3097  HE1 TYR A 225      68.196  54.038  80.346  1.00 32.59           H
ATOM   3098  HE2 TYR A 225      71.810  55.771  80.329  1.00 43.20           H
ATOM   3099  HH  TYR A 225      71.057  54.450  78.598  1.00 39.36           H
ATOM   3100  N   ALA A 226      70.438  59.411  83.630  1.00 28.16           N
ATOM   3101  CA  ALA A 226      71.287  60.337  82.917  1.00 22.43           C
ATOM   3102  C   ALA A 226      72.669  59.751  82.661  1.00 22.33           C
ATOM   3103  O   ALA A 226      73.148  58.852  83.360  1.00 20.58           O
ATOM   3104  CB  ALA A 226      71.424  61.645  83.696  1.00 31.24           C
ATOM   3105  H   ALA A 226      70.746  59.196  84.403  1.00 33.79           H
ATOM   3106  HA  ALA A 226      70.884  60.539  82.059  1.00 26.92           H
ATOM   3107  HB1 ALA A 226      71.997  62.249  83.199  1.00 37.48           H
ATOM   3108  HB2 ALA A 226      70.544  62.039  83.808  1.00 37.48           H
ATOM   3109  HB3 ALA A 226      71.815  61.456  84.563  1.00 37.48           H
ATOM   3110  N   GLN A 227      73.331  60.331  81.666  1.00 29.54           N
ATOM   3111  CA  GLN A 227      74.637  59.885  81.229  1.00 29.54           C
ATOM   3112  C   GLN A 227      75.586  61.060  81.105  1.00 28.89           C
ATOM   3113  O   GLN A 227      75.299  62.030  80.396  1.00 25.38           O
ATOM   3114  CB  GLN A 227      74.558  59.167  79.890  1.00 26.78           C
ATOM   3115  CG  GLN A 227      75.877  58.538  79.431  1.00 29.26           C
ATOM   3116  CD  GLN A 227      75.848  58.184  77.952  1.00 30.51           C
ATOM   3117  OE1 GLN A 227      75.830  59.065  77.069  1.00 28.88           O
ATOM   3118  NE2 GLN A 227      75.830  56.898  77.675  1.00 26.50           N
ATOM   3119  H   GLN A 227      73.031  61.003  81.220  1.00 35.44           H
ATOM   3120  HA  GLN A 227      75.000  59.268  81.884  1.00 35.44           H
ATOM   3121  HB2 GLN A 227      73.901  58.457  79.957  1.00 32.13           H
ATOM   3122  HB3 GLN A 227      74.284  59.804  79.212  1.00 32.13           H
ATOM   3123  HG2 GLN A 227      76.600  59.168  79.578  1.00 35.11           H
ATOM   3124  HG3 GLN A 227      76.035  57.724  79.935  1.00 35.11           H
ATOM   3125 HE21 GLN A 227      75.836  56.320  78.312  1.00 31.80           H
ATOM   3126 HE22 GLN A 227      75.813  56.635  76.856  1.00 31.80           H
ATOM   3127  N   PHE A 228      76.738  60.934  81.756  1.00 32.08           N
ATOM   3128  CA  PHE A 228      77.771  61.957  81.747  1.00 25.78           C
ATOM   3129  C   PHE A 228      78.998  61.490  80.987  1.00 31.29           C
ATOM   3130  O   PHE A 228      79.575  60.429  81.273  1.00 25.84           O
ATOM   3131  CB  PHE A 228      78.119  62.340  83.169  1.00 23.66           C
ATOM   3132  CG  PHE A 228      76.913  62.738  83.959  1.00 28.00           C
ATOM   3133  CD1 PHE A 228      76.299  63.960  83.732  1.00 25.60           C
ATOM   3134  CD2 PHE A 228      76.361  61.886  84.871  1.00 28.29           C
ATOM   3135  CE1 PHE A 228      75.202  64.335  84.416  1.00 22.61           C
ATOM   3136  CE2 PHE A 228      75.255  62.270  85.575  1.00 28.53           C
ATOM   3137  CZ  PHE A 228      74.675  63.512  85.337  1.00 25.81           C
ATOM   3138  H   PHE A 228      76.948  60.243  82.222  1.00 38.50           H
ATOM   3139  HA  PHE A 228      77.427  62.747  81.302  1.00 30.93           H
ATOM   3140  HB2 PHE A 228      78.532  61.580  83.610  1.00 28.39           H
ATOM   3141  HB3 PHE A 228      78.733  63.091  83.155  1.00 28.39           H
ATOM   3142  HD1 PHE A 228      76.662  64.541  83.104  1.00 30.71           H
ATOM   3143  HD2 PHE A 228      76.755  61.060  85.036  1.00 33.95           H
ATOM   3144  HE1 PHE A 228      74.816  65.167  84.258  1.00 27.14           H
ATOM   3145  HE2 PHE A 228      74.884  61.697  86.206  1.00 34.24           H
ATOM   3146  HZ  PHE A 228      73.915  63.768  85.809  1.00 30.97           H
ATOM   3147  N   ASN A 229      79.390  62.314  80.038  1.00 35.50           N
ATOM   3148  CA  ASN A 229      80.563  62.117  79.215  1.00 33.08           C
ATOM   3149  C   ASN A 229      81.640  63.095  79.670  1.00 28.02           C
ATOM   3150  O   ASN A 229      81.494  64.302  79.487  1.00 30.06           O
ATOM   3151  CB  ASN A 229      80.174  62.379  77.781  1.00 42.67           C
ATOM   3152  CG  ASN A 229      81.078  61.756  76.813  1.00 41.43           C
ATOM   3153  OD1 ASN A 229      82.294  61.720  76.993  1.00 34.65           O
ATOM   3154  ND2 ASN A 229      80.480  61.251  75.749  1.00 44.07           N
ATOM   3155  H   ASN A 229      78.966  63.036  79.842  1.00 42.60           H
ATOM   3156  HA  ASN A 229      80.892  61.208  79.302  1.00 39.69           H
ATOM   3157  HB2 ASN A 229      80.182  63.336  77.624  1.00 51.21           H
ATOM   3158  HB3 ASN A 229      79.284  62.026  77.628  1.00 51.21           H
ATOM   3159 HD21 ASN A 229      79.736  60.828  75.833  1.00 52.89           H
ATOM   3160  N   ASP A 230      82.716  62.573  80.262  1.00 34.53           N
ATOM   3161  CA  ASP A 230      83.833  63.373  80.748  1.00 33.63           C
ATOM   3162  C   ASP A 230      85.089  63.226  79.900  1.00 30.97           C
ATOM   3163  O   ASP A 230      86.177  63.585  80.359  1.00 34.22           O
ATOM   3164  CB  ASP A 230      84.144  63.014  82.198  1.00 32.76           C
ATOM   3165  CG  ASP A 230      83.117  63.572  83.129  1.00 28.38           C
ATOM   3166  OD1 ASP A 230      81.998  63.278  82.942  1.00 26.63           O
ATOM   3167  OD2 ASP A 230      83.492  64.404  84.085  1.00 32.12           O
ATOM   3168  H   ASP A 230      82.820  61.730  80.396  1.00 41.44           H
ATOM   3169  HA  ASP A 230      83.574  64.308  80.727  1.00 40.35           H
ATOM   3170  HB2 ASP A 230      85.007  63.383  82.442  1.00 39.31           H
ATOM   3171  HB3 ASP A 230      84.150  62.049  82.296  1.00 39.31           H
ATOM   3172  HD2 ASP A 230      82.722  64.666  84.571  1.00 38.54           H
ATOM   3173  N   THR A 231      84.946  62.748  78.662  1.00 37.04           N
ATOM   3174  CA  THR A 231      86.078  62.488  77.780  1.00 36.08           C
ATOM   3175  C   THR A 231      87.076  63.635  77.767  1.00 34.91           C
ATOM   3176  O   THR A 231      88.297  63.423  77.786  1.00 30.09           O
ATOM   3177  CB  THR A 231      85.568  62.249  76.364  1.00 33.48           C
ATOM   3178  OG1 THR A 231      84.815  61.046  76.341  1.00 36.76           O
ATOM   3179  CG2 THR A 231      86.695  62.117  75.385  1.00 37.80           C
ATOM   3180  H   THR A 231      84.185  62.563  78.306  1.00 44.44           H
ATOM   3181  HA  THR A 231      86.538  61.687  78.077  1.00 43.30           H
ATOM   3182  HB  THR A 231      85.005  62.991  76.091  1.00 40.18           H
ATOM   3183  HG1 THR A 231      84.163  61.105  76.868  1.00 44.11           H
ATOM   3184 HG21 THR A 231      86.343  61.966  74.494  1.00 45.36           H
ATOM   3185 HG22 THR A 231      87.227  62.929  75.381  1.00 45.36           H
ATOM   3186 HG23 THR A 231      87.262  61.370  75.632  1.00 45.36           H
ATOM   3187  N   GLU A 232      86.590  64.851  77.662  1.00 34.61           N
ATOM   3188  CA  GLU A 232      87.491  65.971  77.519  1.00 31.82           C
ATOM   3189  C   GLU A 232      87.605  66.765  78.784  1.00 26.56           C
ATOM   3190  O   GLU A 232      88.180  67.846  78.759  1.00 28.62           O
ATOM   3191  CB  GLU A 232      87.024  66.855  76.381  1.00 38.26           C
ATOM   3192  CG  GLU A 232      86.890  66.058  75.104  1.00 42.22           C
ATOM   3193  CD  GLU A 232      86.958  66.915  73.895  1.00 43.05           C
ATOM   3194  OE1 GLU A 232      85.891  67.396  73.421  1.00 40.26           O
ATOM   3195  OE2 GLU A 232      88.107  67.102  73.436  1.00 50.23           O1-
ATOM   3196  H   GLU A 232      85.754  65.055  77.670  1.00 41.53           H
ATOM   3197  HA  GLU A 232      88.374  65.637  77.296  1.00 38.19           H
ATOM   3198  HB2 GLU A 232      86.158  67.232  76.599  1.00 45.91           H
ATOM   3199  HB3 GLU A 232      87.673  67.561  76.234  1.00 45.91           H
ATOM   3200  HG2 GLU A 232      87.611  65.411  75.056  1.00 50.67           H
ATOM   3201  HG3 GLU A 232      86.033  65.603  75.103  1.00 50.67           H
ATOM   3202  N   VAL A 233      87.056  66.271  79.886  1.00 31.26           N
ATOM   3203  CA  VAL A 233      87.087  67.065  81.107  1.00 28.87           C
ATOM   3204  C   VAL A 233      88.482  66.907  81.705  1.00 27.01           C
ATOM   3205  O   VAL A 233      88.876  65.766  82.013  1.00 22.54           O
ATOM   3206  CB  VAL A 233      86.006  66.648  82.102  1.00 23.69           C
ATOM   3207  CG1 VAL A 233      86.195  67.453  83.466  1.00 31.79           C
ATOM   3208  CG2 VAL A 233      84.627  66.889  81.528  1.00 27.63           C
ATOM   3209  H   VAL A 233      86.671  65.506  79.954  1.00 37.52           H
ATOM   3210  HA  VAL A 233      86.954  68.000  80.885  1.00 34.65           H
ATOM   3211  HB  VAL A 233      86.094  65.701  82.293  1.00 28.43           H
ATOM   3212 HG11 VAL A 233      85.505  67.182  84.091  1.00 38.15           H
ATOM   3213 HG12 VAL A 233      87.071  67.252  83.832  1.00 38.15           H
ATOM   3214 HG13 VAL A 233      86.123  68.403  83.285  1.00 38.15           H
ATOM   3215 HG21 VAL A 233      83.962  66.616  82.180  1.00 33.16           H
ATOM   3216 HG22 VAL A 233      84.529  67.834  81.330  1.00 33.16           H
ATOM   3217 HG23 VAL A 233      84.528  66.368  80.716  1.00 33.16           H
ATOM   3218  N   PRO A 234      89.260  68.014  81.898  1.00 26.97           N
ATOM   3219  CA  PRO A 234      90.600  67.899  82.511  1.00 25.65           C
ATOM   3220  C   PRO A 234      90.556  67.188  83.849  1.00 24.26           C
ATOM   3221  O   PRO A 234      89.518  67.114  84.524  1.00 26.50           O
ATOM   3222  CB  PRO A 234      91.054  69.351  82.675  1.00 21.21           C
ATOM   3223  CG  PRO A 234      90.239  70.152  81.685  1.00 23.73           C
ATOM   3224  CD  PRO A 234      88.910  69.419  81.634  1.00 31.84           C
ATOM   3225  HA  PRO A 234      91.209  67.434  81.916  1.00 30.78           H
ATOM   3226  HB2 PRO A 234      90.876  69.646  83.582  1.00 25.46           H
ATOM   3227  HB3 PRO A 234      92.000  69.420  82.474  1.00 25.46           H
ATOM   3228  HG2 PRO A 234      90.123  71.059  82.009  1.00 28.47           H
ATOM   3229  HG3 PRO A 234      90.672  70.145  80.817  1.00 28.47           H
ATOM   3230  HD2 PRO A 234      88.316  69.753  82.325  1.00 38.21           H
ATOM   3231  HD3 PRO A 234      88.511  69.507  80.754  1.00 38.21           H
ATOM   3232  N   LEU A 235      91.704  66.655  84.217  1.00 24.02           N
ATOM   3233  CA  LEU A 235      91.876  65.895  85.431  1.00 26.29           C
ATOM   3234  C   LEU A 235      92.636  66.721  86.462  1.00 28.37           C
ATOM   3235  O   LEU A 235      93.605  67.407  86.133  1.00 29.82           O
ATOM   3236  CB  LEU A 235      92.639  64.605  85.144  1.00 29.10           C
ATOM   3237  CG  LEU A 235      91.919  63.639  84.209  1.00 27.45           C
ATOM   3238  CD1 LEU A 235      92.915  62.577  83.775  1.00 39.09           C
ATOM   3239  CD2 LEU A 235      90.809  63.019  84.953  1.00 29.61           C
ATOM   3240  H   LEU A 235      92.428  66.724  83.758  1.00 28.83           H
ATOM   3241  HA  LEU A 235      91.008  65.666  85.798  1.00 31.54           H
ATOM   3242  HB2 LEU A 235      93.489  64.832  84.735  1.00 34.93           H
ATOM   3243  HB3 LEU A 235      92.793  64.143  85.983  1.00 34.93           H
ATOM   3244  HG  LEU A 235      91.575  64.104  83.431  1.00 32.94           H
ATOM   3245 HD11 LEU A 235      92.471  61.953  83.179  1.00 46.91           H
ATOM   3246 HD12 LEU A 235      93.653  63.006  83.316  1.00 46.91           H
ATOM   3247 HD13 LEU A 235      93.240  62.109  84.561  1.00 46.91           H
ATOM   3248 HD21 LEU A 235      90.343  62.402  84.368  1.00 35.53           H
ATOM   3249 HD22 LEU A 235      91.169  62.544  85.718  1.00 35.53           H
ATOM   3250 HD23 LEU A 235      90.202  63.715  85.251  1.00 35.53           H
ATOM   3251  N   ILE A 236      92.165  66.658  87.700  1.00 21.32           N
ATOM   3252  CA  ILE A 236      92.912  67.121  88.850  1.00 19.52           C
ATOM   3253  C   ILE A 236      93.730  65.946  89.354  1.00 24.14           C
ATOM   3254  O   ILE A 236      93.204  64.833  89.465  1.00 21.76           O
ATOM   3255  CB  ILE A 236      91.977  67.648  89.950  1.00 17.58           C
ATOM   3256  CG1 ILE A 236      92.776  68.025  91.194  1.00 21.68           C
ATOM   3257  CG2 ILE A 236      90.954  66.623  90.311  1.00 20.10           C
ATOM   3258  CD1 ILE A 236      93.781  69.145  90.928  1.00 25.03           C
ATOM   3259  H   ILE A 236      91.391  66.340  87.900  1.00 25.59           H
ATOM   3260  HA  ILE A 236      93.516  67.833  88.586  1.00 23.42           H
ATOM   3261  HB  ILE A 236      91.523  68.439  89.620  1.00 21.10           H
ATOM   3262 HG12 ILE A 236      92.164  68.327  91.883  1.00 26.02           H
ATOM   3263 HG13 ILE A 236      93.267  67.247  91.502  1.00 26.02           H
ATOM   3264 HG21 ILE A 236      90.380  66.982  91.006  1.00 24.11           H
ATOM   3265 HG22 ILE A 236      90.429  66.411  89.524  1.00 24.11           H
ATOM   3266 HG23 ILE A 236      91.405  65.827  90.633  1.00 24.11           H
ATOM   3267 HD11 ILE A 236      94.257  69.342  91.750  1.00 30.04           H
ATOM   3268 HD12 ILE A 236      94.405  68.853  90.245  1.00 30.04           H
ATOM   3269 HD13 ILE A 236      93.302  69.932  90.626  1.00 30.04           H
ATOM   3270  N   GLU A 237      95.015  66.186  89.660  1.00 21.43           N
ATOM   3271  CA  GLU A 237      95.888  65.133  90.134  1.00 21.56           C
ATOM   3272  C   GLU A 237      96.554  65.597  91.413  1.00 19.58           C
ATOM   3273  O   GLU A 237      97.043  66.721  91.489  1.00 22.68           O
ATOM   3274  CB  GLU A 237      96.935  64.771  89.109  1.00 26.80           C
ATOM   3275  CG  GLU A 237      96.398  64.389  87.751  1.00 28.88           C
ATOM   3276  CD  GLU A 237      97.530  64.087  86.750  1.00 24.86           C
ATOM   3277  OE1 GLU A 237      98.395  64.960  86.496  1.00 31.10           O
ATOM   3278  OE2 GLU A 237      97.555  62.983  86.209  1.00 28.88           O1-
ATOM   3279  H   GLU A 237      95.394  66.955  89.598  1.00 25.72           H
ATOM   3280  HA  GLU A 237      95.363  64.341  90.330  1.00 25.88           H
ATOM   3281  HB2 GLU A 237      97.522  65.534  88.986  1.00 32.16           H
ATOM   3282  HB3 GLU A 237      97.446  64.018  89.443  1.00 32.16           H
ATOM   3283  HG2 GLU A 237      95.850  63.593  87.838  1.00 34.65           H
ATOM   3284  HG3 GLU A 237      95.869  65.122  87.399  1.00 34.65           H
ATOM   3285  N   TYR A 238      96.570  64.732  92.415  1.00 19.46           N
ATOM   3286  CA  TYR A 238      97.206  65.042  93.677  1.00 17.39           C
ATOM   3287  C   TYR A 238      97.741  63.738  94.264  1.00 19.98           C
ATOM   3288  O   TYR A 238      97.293  62.646  93.922  1.00 21.41           O
ATOM   3289  CB  TYR A 238      96.229  65.772  94.610  1.00 14.02           C
ATOM   3290  CG  TYR A 238      94.928  65.070  94.957  1.00 15.97           C
ATOM   3291  CD1 TYR A 238      93.773  65.328  94.254  1.00 16.38           C
ATOM   3292  CD2 TYR A 238      94.854  64.182  96.011  1.00 22.14           C
ATOM   3293  CE1 TYR A 238      92.578  64.699  94.567  1.00 23.59           C
ATOM   3294  CE2 TYR A 238      93.670  63.559  96.334  1.00 18.25           C
ATOM   3295  CZ  TYR A 238      92.542  63.836  95.615  1.00 24.43           C
ATOM   3296  OH  TYR A 238      91.389  63.218  95.947  1.00 21.97           O
ATOM   3297  H   TYR A 238      96.214  63.950  92.386  1.00 23.35           H
ATOM   3298  HA  TYR A 238      97.961  65.629  93.516  1.00 20.86           H
ATOM   3299  HB2 TYR A 238      96.688  65.946  95.447  1.00 16.82           H
ATOM   3300  HB3 TYR A 238      95.993  66.616  94.195  1.00 16.82           H
ATOM   3301  HD1 TYR A 238      93.799  65.926  93.542  1.00 19.66           H
ATOM   3302  HD2 TYR A 238      95.618  63.997  96.507  1.00 26.56           H
ATOM   3303  HE1 TYR A 238      91.806  64.885  94.082  1.00 28.30           H
ATOM   3304  HE2 TYR A 238      93.636  62.962  97.046  1.00 21.90           H
ATOM   3305  HH  TYR A 238      91.512  62.717  96.609  1.00 26.37           H
ATOM   3306  N   SER A 239      98.732  63.852  95.122  1.00 23.12           N
ATOM   3307  CA  SER A 239      99.323  62.664  95.698  1.00 23.72           C
ATOM   3308  C   SER A 239      98.494  62.227  96.894  1.00 18.75           C
ATOM   3309  O   SER A 239      97.977  63.052  97.644  1.00 16.19           O
ATOM   3310  CB  SER A 239     100.787  62.901  96.126  1.00 23.95           C
ATOM   3311  OG  SER A 239     101.618  63.314  95.054  1.00 25.12           O
ATOM   3312  H   SER A 239      99.078  64.594  95.385  1.00 27.74           H
ATOM   3313  HA  SER A 239      99.310  61.950  95.042  1.00 28.46           H
ATOM   3314  HB2 SER A 239     100.801  63.589  96.811  1.00 28.74           H
ATOM   3315  HB3 SER A 239     101.140  62.074  96.490  1.00 28.74           H
ATOM   3316  HG  SER A 239     101.331  64.034  94.730  1.00 30.15           H
ATOM   3317  N   PHE A 240      98.369  60.919  97.052  1.00 22.95           N
ATOM   3318  CA  PHE A 240      97.779  60.308  98.233  1.00 23.40           C
ATOM   3319  C   PHE A 240      98.820  59.347  98.798  1.00 21.56           C
ATOM   3320  O   PHE A 240      99.318  58.484  98.070  1.00 23.95           O
ATOM   3321  CB  PHE A 240      96.458  59.584  97.894  1.00 13.24           C
ATOM   3322  CG  PHE A 240      95.664  59.187  99.104  1.00 24.15           C
ATOM   3323  CD1 PHE A 240      94.662  60.015  99.611  1.00 22.47           C
ATOM   3324  CD2 PHE A 240      95.917  57.988  99.751  1.00 17.43           C
ATOM   3325  CE1 PHE A 240      93.951  59.641 100.727  1.00 17.70           C
ATOM   3326  CE2 PHE A 240      95.192  57.624 100.869  1.00 22.12           C
ATOM   3327  CZ  PHE A 240      94.232  58.446 101.367  1.00 16.57           C
ATOM   3328  H   PHE A 240      98.628  60.344  96.467  1.00 27.54           H
ATOM   3329  HA  PHE A 240      97.596  60.992  98.897  1.00 28.08           H
ATOM   3330  HB2 PHE A 240      95.906  60.173  97.356  1.00 15.89           H
ATOM   3331  HB3 PHE A 240      96.662  58.777  97.394  1.00 15.89           H
ATOM   3332  HD1 PHE A 240      94.478  60.826  99.195  1.00 26.97           H
ATOM   3333  HD2 PHE A 240      96.582  57.423  99.429  1.00 20.92           H
ATOM   3334  HE1 PHE A 240      93.287  60.201 101.062  1.00 21.24           H
ATOM   3335  HE2 PHE A 240      95.377  56.818 101.296  1.00 26.54           H
ATOM   3336  HZ  PHE A 240      93.741  58.191 102.114  1.00 19.89           H
ATOM   3337  N   TYR A 241      99.155  59.495 100.085  1.00 18.65           N
ATOM   3338  CA  TYR A 241     100.285  58.772 100.654  1.00 29.33           C
ATOM   3339  C   TYR A 241      99.887  57.433 101.267  1.00 24.55           C
ATOM   3340  O   TYR A 241     100.693  56.495 101.290  1.00 20.19           O
ATOM   3341  CB  TYR A 241     100.997  59.672 101.688  1.00 18.06           C
ATOM   3342  CG  TYR A 241     101.389  60.969 101.060  1.00 17.43           C
ATOM   3343  CD1 TYR A 241     100.545  62.080 101.092  1.00 14.77           C
ATOM   3344  CD2 TYR A 241     102.587  61.072 100.368  1.00 17.83           C
ATOM   3345  CE1 TYR A 241     100.916  63.266 100.460  1.00 14.50           C
ATOM   3346  CE2 TYR A 241     102.968  62.253  99.747  1.00 13.17           C
ATOM   3347  CZ  TYR A 241     102.129  63.337  99.805  1.00 19.55           C
ATOM   3348  OH  TYR A 241     102.522  64.474  99.195  1.00 18.84           O
ATOM   3349  H   TYR A 241      98.743  60.005 100.642  1.00 22.38           H
ATOM   3350  HA  TYR A 241     100.920  58.587  99.944  1.00 35.20           H
ATOM   3351  HB2 TYR A 241     100.395  59.856 102.426  1.00 21.68           H
ATOM   3352  HB3 TYR A 241     101.799  59.229 102.006  1.00 21.68           H
ATOM   3353  HD1 TYR A 241      99.730  62.028 101.536  1.00 17.73           H
ATOM   3354  HD2 TYR A 241     103.155  60.337 100.332  1.00 21.39           H
ATOM   3355  HE1 TYR A 241     100.359  64.011 100.497  1.00 17.40           H
ATOM   3356  HE2 TYR A 241     103.781  62.309  99.299  1.00 15.81           H
ATOM   3357  HH  TYR A 241     103.277  64.365  98.843  1.00 22.61           H
ATOM   3358  N   SER A 242      98.649  57.315 101.721  1.00 20.78           N
ATOM   3359  CA  SER A 242      98.191  56.105 102.376  1.00 21.19           C
ATOM   3360  C   SER A 242      99.045  55.768 103.595  1.00 20.95           C
ATOM   3361  O   SER A 242      99.847  56.580 104.069  1.00 23.24           O
ATOM   3362  CB  SER A 242      98.189  54.941 101.379  1.00 26.77           C
ATOM   3363  OG  SER A 242      97.631  53.776 101.944  1.00 23.94           O
ATOM   3364  H   SER A 242      98.050  57.929 101.660  1.00 24.94           H
ATOM   3365  HA  SER A 242      97.279  56.238 102.680  1.00 25.43           H
ATOM   3366  HB2 SER A 242      97.666  55.194 100.603  1.00 32.13           H
ATOM   3367  HB3 SER A 242      99.103  54.754 101.115  1.00 32.13           H
ATOM   3368  HG  SER A 242      97.640  53.152 101.382  1.00 28.73           H
ATOM   3369  N   ASP A 243      98.840  54.562 104.096  1.00 23.11           N
ATOM   3370  CA  ASP A 243      99.531  54.049 105.267  1.00 23.80           C
ATOM   3371  C   ASP A 243     101.045  54.077 105.074  1.00 24.68           C
ATOM   3372  O   ASP A 243     101.546  53.987 103.957  1.00 21.54           O
ATOM   3373  CB  ASP A 243      99.081  52.607 105.554  1.00 24.97           C
ATOM   3374  CG  ASP A 243      97.583  52.485 105.905  1.00 27.10           C
ATOM   3375  OD1 ASP A 243      96.935  53.507 106.266  1.00 31.13           O
ATOM   3376  OD2 ASP A 243      97.065  51.339 105.854  1.00 29.75           O1-
ATOM   3377  H   ASP A 243      98.283  53.999 103.761  1.00 27.74           H
ATOM   3378  HA  ASP A 243      99.310  54.597 106.037  1.00 28.56           H
ATOM   3379  HB2 ASP A 243      99.247  52.065 104.767  1.00 29.96           H
ATOM   3380  HB3 ASP A 243      99.591  52.264 106.304  1.00 29.96           H
ATOM   3381  N   GLU A 244     101.765  54.170 106.205  1.00 31.62           N
ATOM   3382  CA  GLU A 244     103.227  54.191 106.250  1.00 26.29           C
ATOM   3383  C   GLU A 244     103.814  53.065 105.409  1.00 25.38           C
ATOM   3384  O   GLU A 244     104.840  53.248 104.748  1.00 21.85           O
ATOM   3385  CB  GLU A 244     103.672  54.089 107.724  1.00 23.50           C
ATOM   3386  CG  GLU A 244     105.143  54.261 107.983  1.00 28.87           C
ATOM   3387  CD  GLU A 244     105.569  53.856 109.417  1.00 29.51           C
ATOM   3388  OE1 GLU A 244     104.754  53.942 110.379  1.00 20.66           O
ATOM   3389  OE2 GLU A 244     106.746  53.432 109.557  1.00 30.21           O1-
ATOM   3390  H   GLU A 244     101.408  54.225 106.986  1.00 37.94           H
ATOM   3391  HA  GLU A 244     103.547  55.035 105.893  1.00 31.54           H
ATOM   3392  HB2 GLU A 244     103.207  54.773 108.231  1.00 28.21           H
ATOM   3393  HB3 GLU A 244     103.420  53.214 108.058  1.00 28.21           H
ATOM   3394  HG2 GLU A 244     105.638  53.709 107.358  1.00 34.65           H
ATOM   3395  HG3 GLU A 244     105.376  55.194 107.856  1.00 34.65           H
ATOM   3396  N   SER A 245     103.122  51.927 105.357  1.00 28.24           N
ATOM   3397  CA  SER A 245     103.607  50.759 104.633  1.00 22.01           C
ATOM   3398  C   SER A 245     103.713  50.966 103.121  1.00 18.58           C
ATOM   3399  O   SER A 245     104.488  50.258 102.467  1.00 18.82           O
ATOM   3400  CB  SER A 245     102.684  49.601 104.892  1.00 12.88           C
ATOM   3401  OG  SER A 245     101.438  49.859 104.321  1.00 16.98           O
ATOM   3402  H   SER A 245     102.360  51.808 105.739  1.00 33.89           H
ATOM   3403  HA  SER A 245     104.487  50.524 104.966  1.00 26.41           H
ATOM   3404  HB2 SER A 245     103.058  48.799 104.495  1.00 15.45           H
ATOM   3405  HB3 SER A 245     102.579  49.484 105.850  1.00 15.45           H
ATOM   3406  HG  SER A 245     101.107  50.556 104.655  1.00 20.37           H
ATOM   3407  N   LEU A 246     102.910  51.851 102.525  1.00 17.90           N
ATOM   3408  CA  LEU A 246     102.986  52.042 101.080  1.00 24.11           C
ATOM   3409  C   LEU A 246     104.349  52.649 100.706  1.00 21.82           C
ATOM   3410  O   LEU A 246     104.708  53.730 101.168  1.00 16.99           O
ATOM   3411  CB  LEU A 246     101.851  52.948 100.582  1.00 21.78           C
ATOM   3412  CG  LEU A 246     101.048  52.528  99.334  1.00 28.30           C
ATOM   3413  CD1 LEU A 246     100.419  53.720  98.579  1.00 30.18           C
ATOM   3414  CD2 LEU A 246     101.886  51.774  98.383  1.00 26.23           C
ATOM   3415  H   LEU A 246     102.328  52.342 102.925  1.00 21.48           H
ATOM   3416  HA  LEU A 246     102.904  51.182 100.639  1.00 28.93           H
ATOM   3417  HB2 LEU A 246     101.212  53.042 101.305  1.00 26.14           H
ATOM   3418  HB3 LEU A 246     102.234  53.818 100.387  1.00 26.14           H
ATOM   3419  HG  LEU A 246     100.326  51.945  99.614  1.00 33.96           H
ATOM   3420 HD11 LEU A 246      99.933  53.384  97.810  1.00 36.22           H
ATOM   3421 HD12 LEU A 246      99.814  54.187  99.175  1.00 36.22           H
ATOM   3422 HD13 LEU A 246     101.126  54.317  98.288  1.00 36.22           H
ATOM   3423 HD21 LEU A 246     101.347  51.529  97.614  1.00 31.48           H
ATOM   3424 HD22 LEU A 246     102.627  52.334  98.103  1.00 31.48           H
ATOM   3425 HD23 LEU A 246     102.220  50.976  98.821  1.00 31.48           H
ATOM   3426  N   GLN A 247     105.134  51.952  99.902  1.00 24.36           N
ATOM   3427  CA  GLN A 247     106.448  52.479  99.573  1.00 21.15           C
ATOM   3428  C   GLN A 247     106.351  53.690  98.660  1.00 16.51           C
ATOM   3429  O   GLN A 247     107.030  54.695  98.882  1.00 14.53           O
ATOM   3430  CB  GLN A 247     107.312  51.405  98.936  1.00 17.59           C
ATOM   3431  CG  GLN A 247     108.822  51.743  98.942  1.00 19.50           C
ATOM   3432  CD  GLN A 247     109.710  50.651  98.330  1.00 26.54           C
ATOM   3433  OE1 GLN A 247     109.261  49.878  97.476  1.00 25.39           O
ATOM   3434  NE2 GLN A 247     110.985  50.567  98.786  1.00 28.67           N
ATOM   3435  H   GLN A 247     104.939  51.195  99.544  1.00 29.23           H
ATOM   3436  HA  GLN A 247     106.884  52.761 100.392  1.00 25.38           H
ATOM   3437  HB2 GLN A 247     107.191  50.575  99.423  1.00 21.10           H
ATOM   3438  HB3 GLN A 247     107.037  51.288  98.013  1.00 21.10           H
ATOM   3439  HG2 GLN A 247     108.961  52.558  98.434  1.00 23.40           H
ATOM   3440  HG3 GLN A 247     109.107  51.877  99.860  1.00 23.40           H
ATOM   3441 HE21 GLN A 247     111.262  51.111  99.391  1.00 34.40           H
ATOM   3442 HE22 GLN A 247     111.516  49.969  98.470  1.00 34.40           H
ATOM   3443  N   TYR A 248     105.547  53.609  97.629  1.00 16.88           N
ATOM   3444  CA  TYR A 248     105.395  54.728  96.718  1.00 18.89           C
ATOM   3445  C   TYR A 248     104.057  55.415  96.890  1.00 23.13           C
ATOM   3446  O   TYR A 248     103.029  54.745  96.954  1.00 22.36           O
ATOM   3447  CB  TYR A 248     105.490  54.303  95.275  1.00 20.85           C
ATOM   3448  CG  TYR A 248     106.866  53.933  94.856  1.00 23.43           C
ATOM   3449  CD1 TYR A 248     107.375  52.674  95.125  1.00 22.54           C
ATOM   3450  CD2 TYR A 248     107.651  54.817  94.155  1.00 21.59           C
ATOM   3451  CE1 TYR A 248     108.654  52.320  94.717  1.00 26.68           C
ATOM   3452  CE2 TYR A 248     108.917  54.470  93.738  1.00 25.98           C
ATOM   3453  CZ  TYR A 248     109.415  53.229  94.033  1.00 20.53           C
ATOM   3454  OH  TYR A 248     110.644  52.887  93.608  1.00 16.74           O
ATOM   3455  H   TYR A 248     105.075  52.918  97.428  1.00 20.25           H
ATOM   3456  HA  TYR A 248     106.095  55.377  96.891  1.00 22.67           H
ATOM   3457  HB2 TYR A 248     104.919  53.532  95.137  1.00 25.02           H
ATOM   3458  HB3 TYR A 248     105.195  55.037  94.713  1.00 25.02           H
ATOM   3459  HD1 TYR A 248     106.857  52.060  95.595  1.00 27.04           H
ATOM   3460  HD2 TYR A 248     107.321  55.664  93.956  1.00 25.91           H
ATOM   3461  HE1 TYR A 248     108.990  51.474  94.905  1.00 32.01           H
ATOM   3462  HE2 TYR A 248     109.438  55.082  93.270  1.00 31.17           H
ATOM   3463  HH  TYR A 248     110.999  53.534  93.205  1.00 20.09           H
ATOM   3464  N   PRO A 249     104.023  56.733  96.945  1.00 29.27           N
ATOM   3465  CA  PRO A 249     102.733  57.416  96.946  1.00 19.94           C
ATOM   3466  C   PRO A 249     102.021  57.172  95.646  1.00 22.01           C
ATOM   3467  O   PRO A 249     102.638  56.935  94.608  1.00 29.03           O
ATOM   3468  CB  PRO A 249     103.107  58.888  97.081  1.00 26.87           C
ATOM   3469  CG  PRO A 249     104.543  58.886  97.485  1.00 22.98           C
ATOM   3470  CD  PRO A 249     105.140  57.684  96.900  1.00 25.52           C
ATOM   3471  HA  PRO A 249     102.183  57.135  97.695  1.00 23.93           H
ATOM   3472  HB2 PRO A 249     102.992  59.334  96.228  1.00 32.24           H
ATOM   3473  HB3 PRO A 249     102.559  59.304  97.764  1.00 32.24           H
ATOM   3474  HG2 PRO A 249     104.977  59.682  97.140  1.00 27.57           H
ATOM   3475  HG3 PRO A 249     104.606  58.858  98.453  1.00 27.57           H
ATOM   3476  HD2 PRO A 249     105.411  57.849  95.983  1.00 30.62           H
ATOM   3477  HD3 PRO A 249     105.879  57.370  97.443  1.00 30.62           H
ATOM   3478  N   LYS A 250     100.714  57.241  95.698  1.00 21.22           N
ATOM   3479  CA  LYS A 250      99.933  57.012  94.506  1.00 23.45           C
ATOM   3480  C   LYS A 250      99.250  58.315  94.147  1.00 23.27           C
ATOM   3481  O   LYS A 250      99.069  59.189  94.995  1.00 26.31           O
ATOM   3482  CB  LYS A 250      98.916  55.876  94.690  1.00 24.84           C
ATOM   3483  CG  LYS A 250      97.897  56.096  95.763  1.00 33.81           C
ATOM   3484  CD  LYS A 250      96.936  54.861  95.993  1.00 44.84           C
ATOM   3485  CE  LYS A 250      95.845  54.720  94.853  1.00 49.58           C
ATOM   3486  NZ  LYS A 250      94.785  55.828  94.699  1.00 46.01           N1+
ATOM   3487  H   LYS A 250     100.255  57.417  96.404  1.00 25.47           H
ATOM   3488  HA  LYS A 250     100.526  56.771  93.778  1.00 28.15           H
ATOM   3489  HB2 LYS A 250      98.438  55.753  93.855  1.00 29.80           H
ATOM   3490  HB3 LYS A 250      99.399  55.064  94.909  1.00 29.80           H
ATOM   3491  HG2 LYS A 250      98.357  56.275  96.598  1.00 40.57           H
ATOM   3492  HG3 LYS A 250      97.348  56.858  95.520  1.00 40.57           H
ATOM   3493  HD2 LYS A 250      97.464  54.047  96.005  1.00 53.81           H
ATOM   3494  HD3 LYS A 250      96.475  54.971  96.839  1.00 53.81           H
ATOM   3495  HE2 LYS A 250      96.310  54.659  94.004  1.00 59.49           H
ATOM   3496  HE3 LYS A 250      95.363  53.892  95.006  1.00 59.49           H
ATOM   3497  HZ1 LYS A 250      94.234  55.631  94.028  1.00 55.21           H
ATOM   3498  HZ2 LYS A 250      94.311  55.902  95.449  1.00 55.21           H
ATOM   3499  HZ3 LYS A 250      95.181  56.606  94.529  1.00 55.21           H
ATOM   3500  N   THR A 251      98.973  58.476  92.865  1.00 23.83           N
ATOM   3501  CA  THR A 251      98.390  59.693  92.349  1.00 19.00           C
ATOM   3502  C   THR A 251      96.910  59.459  92.064  1.00 22.53           C
ATOM   3503  O   THR A 251      96.560  58.636  91.210  1.00 27.38           O
ATOM   3504  CB  THR A 251      99.114  60.163  91.092  1.00 23.67           C
ATOM   3505  OG1 THR A 251     100.498  60.384  91.396  1.00 29.05           O
ATOM   3506  CG2 THR A 251      98.520  61.472  90.629  1.00 23.39           C
ATOM   3507  H   THR A 251      99.119  57.880  92.262  1.00 28.59           H
ATOM   3508  HA  THR A 251      98.463  60.390  93.020  1.00 22.80           H
ATOM   3509  HB  THR A 251      99.025  59.504  90.386  1.00 28.40           H
ATOM   3510  HG1 THR A 251     100.849  59.671  91.668  1.00 34.86           H
ATOM   3511 HG21 THR A 251      98.976  61.777  89.829  1.00 28.07           H
ATOM   3512 HG22 THR A 251      97.578  61.356  90.430  1.00 28.07           H
ATOM   3513 HG23 THR A 251      98.617  62.143  91.323  1.00 28.07           H
ATOM   3514  N   VAL A 252      96.053  60.166  92.800  1.00 19.03           N
ATOM   3515  CA  VAL A 252      94.629  60.247  92.517  1.00 22.08           C
ATOM   3516  C   VAL A 252      94.399  61.152  91.319  1.00 23.16           C
ATOM   3517  O   VAL A 252      94.941  62.263  91.251  1.00 21.61           O
ATOM   3518  CB  VAL A 252      93.881  60.804  93.724  1.00 17.39           C
ATOM   3519  CG1 VAL A 252      92.448  61.034  93.360  1.00 17.19           C
ATOM   3520  CG2 VAL A 252      94.008  59.883  94.812  1.00 18.70           C
ATOM   3521  H   VAL A 252      96.287  60.622  93.491  1.00 22.84           H
ATOM   3522  HA  VAL A 252      94.282  59.364  92.313  1.00 26.49           H
ATOM   3523  HB  VAL A 252      94.273  61.651  93.988  1.00 20.87           H
ATOM   3524 HG11 VAL A 252      91.979  61.388  94.132  1.00 20.63           H
ATOM   3525 HG12 VAL A 252      92.406  61.669  92.628  1.00 20.63           H
ATOM   3526 HG13 VAL A 252      92.052  60.191  93.090  1.00 20.63           H
ATOM   3527 HG21 VAL A 252      93.533  60.236  95.580  1.00 22.44           H
ATOM   3528 HG22 VAL A 252      93.626  59.031  94.549  1.00 22.44           H
ATOM   3529 HG23 VAL A 252      94.948  59.774  95.024  1.00 22.44           H
ATOM   3530  N   ARG A 253      93.544  60.724  90.402  1.00 21.89           N
ATOM   3531  CA  ARG A 253      93.141  61.643  89.352  1.00 22.32           C
ATOM   3532  C   ARG A 253      91.660  61.516  89.075  1.00 23.77           C
ATOM   3533  O   ARG A 253      91.137  60.407  88.906  1.00 29.47           O
ATOM   3534  CB  ARG A 253      93.973  61.465  88.079  1.00 23.89           C
ATOM   3535  CG  ARG A 253      94.036  60.125  87.481  1.00 39.99           C
ATOM   3536  CD  ARG A 253      95.454  59.502  87.552  1.00 37.16           C
ATOM   3537  NE  ARG A 253      96.501  60.396  87.054  1.00 29.80           N
ATOM   3538  CZ  ARG A 253      97.832  60.130  87.088  1.00 49.16           C
ATOM   3539  NH1 ARG A 253      98.324  58.960  87.570  1.00 34.67           N
ATOM   3540  NH2 ARG A 253      98.697  61.055  86.626  1.00 47.00           N1+
ATOM   3541  H   ARG A 253      93.196  59.939  90.363  1.00 26.27           H
ATOM   3542  HA  ARG A 253      93.296  62.547  89.668  1.00 26.78           H
ATOM   3543  HB2 ARG A 253      93.613  62.059  87.402  1.00 28.67           H
ATOM   3544  HB3 ARG A 253      94.885  61.728  88.279  1.00 28.67           H
ATOM   3545  HG2 ARG A 253      93.427  59.539  87.956  1.00 47.99           H
ATOM   3546  HG3 ARG A 253      93.780  60.184  86.548  1.00 47.99           H
ATOM   3547  HD2 ARG A 253      95.659  59.288  88.475  1.00 44.59           H
ATOM   3548  HD3 ARG A 253      95.470  58.695  87.014  1.00 44.59           H
ATOM   3549  HE  ARG A 253      96.254  61.147  86.714  1.00 35.76           H
ATOM   3550 HH11 ARG A 253      97.788  58.362  87.877  1.00 41.60           H
ATOM   3551 HH12 ARG A 253      99.172  58.820  87.574  1.00 41.60           H
ATOM   3552 HH21 ARG A 253      98.403  61.798  86.309  1.00 56.40           H
ATOM   3553 HH22 ARG A 253      99.541  60.892  86.628  1.00 56.40           H
ATOM   3554  N   VAL A 254      90.992  62.667  89.058  1.00 29.26           N
ATOM   3555  CA  VAL A 254      89.552  62.699  88.892  1.00 29.97           C
ATOM   3556  C   VAL A 254      89.178  63.820  87.941  1.00 27.89           C
ATOM   3557  O   VAL A 254      89.660  64.946  88.106  1.00 25.72           O
ATOM   3558  CB  VAL A 254      88.818  62.853  90.239  1.00 31.06           C
ATOM   3559  CG1 VAL A 254      89.644  63.482  91.272  1.00 24.15           C
ATOM   3560  CG2 VAL A 254      87.528  63.653  90.063  1.00 23.12           C
ATOM   3561  H   VAL A 254      91.355  63.442  89.142  1.00 35.11           H
ATOM   3562  HA  VAL A 254      89.265  61.863  88.493  1.00 35.97           H
ATOM   3563  HB  VAL A 254      88.573  61.971  90.558  1.00 37.27           H
ATOM   3564 HG11 VAL A 254      89.127  63.550  92.091  1.00 28.98           H
ATOM   3565 HG12 VAL A 254      90.431  62.936  91.422  1.00 28.98           H
ATOM   3566 HG13 VAL A 254      89.906  64.366  90.972  1.00 28.98           H
ATOM   3567 HG21 VAL A 254      87.088  63.734  90.924  1.00 27.74           H
ATOM   3568 HG22 VAL A 254      87.747  64.533  89.719  1.00 27.74           H
ATOM   3569 HG23 VAL A 254      86.951  63.186  89.439  1.00 27.74           H
ATOM   3570  N   PRO A 255      88.311  63.555  86.961  1.00 23.49           N
ATOM   3571  CA  PRO A 255      87.797  64.618  86.088  1.00 20.62           C
ATOM   3572  C   PRO A 255      87.092  65.685  86.897  1.00 20.24           C
ATOM   3573  O   PRO A 255      86.157  65.398  87.639  1.00 21.69           O
ATOM   3574  CB  PRO A 255      86.821  63.871  85.173  1.00 22.42           C
ATOM   3575  CG  PRO A 255      87.233  62.453  85.256  1.00 22.01           C
ATOM   3576  CD  PRO A 255      87.680  62.267  86.649  1.00 29.48           C
ATOM   3577  HA  PRO A 255      88.510  65.013  85.562  1.00 24.75           H
ATOM   3578  HB2 PRO A 255      85.915  63.985  85.498  1.00 26.90           H
ATOM   3579  HB3 PRO A 255      86.906  64.201  84.265  1.00 26.90           H
ATOM   3580  HG2 PRO A 255      86.475  61.881  85.059  1.00 26.42           H
ATOM   3581  HG3 PRO A 255      87.960  62.287  84.637  1.00 26.42           H
ATOM   3582  HD2 PRO A 255      86.920  62.111  87.232  1.00 35.38           H
ATOM   3583  HD3 PRO A 255      88.328  61.548  86.705  1.00 35.38           H
ATOM   3584  N   TYR A 256      87.527  66.927  86.720  1.00 22.86           N
ATOM   3585  CA  TYR A 256      87.078  68.044  87.553  1.00 22.22           C
ATOM   3586  C   TYR A 256      87.224  69.302  86.720  1.00 17.04           C
ATOM   3587  O   TYR A 256      88.333  69.799  86.526  1.00 18.53           O
ATOM   3588  CB  TYR A 256      87.894  68.124  88.844  1.00 16.74           C
ATOM   3589  CG  TYR A 256      87.591  69.236  89.812  1.00 20.77           C
ATOM   3590  CD1 TYR A 256      87.665  70.576  89.425  1.00 17.50           C
ATOM   3591  CD2 TYR A 256      87.264  68.958  91.147  1.00 21.26           C
ATOM   3592  CE1 TYR A 256      87.408  71.607  90.339  1.00 17.48           C
ATOM   3593  CE2 TYR A 256      87.009  69.998  92.059  1.00 18.85           C
ATOM   3594  CZ  TYR A 256      87.097  71.319  91.636  1.00 15.22           C
ATOM   3595  OH  TYR A 256      86.833  72.375  92.469  1.00 16.99           O
ATOM   3596  H   TYR A 256      88.093  67.155  86.114  1.00 27.43           H
ATOM   3597  HA  TYR A 256      86.143  67.928  87.782  1.00 26.67           H
ATOM   3598  HB2 TYR A 256      87.771  67.291  89.325  1.00 20.09           H
ATOM   3599  HB3 TYR A 256      88.829  68.212  88.599  1.00 20.09           H
ATOM   3600  HD1 TYR A 256      87.888  70.788  88.547  1.00 21.01           H
ATOM   3601  HD2 TYR A 256      87.218  68.075  91.434  1.00 25.51           H
ATOM   3602  HE1 TYR A 256      87.456  72.493  90.061  1.00 20.98           H
ATOM   3603  HE2 TYR A 256      86.786  69.803  92.941  1.00 22.61           H
ATOM   3604  HH  TYR A 256      86.653  72.094  93.240  1.00 20.38           H
ATOM   3605  N   PRO A 257      86.141  69.828  86.171  1.00 22.35           N
ATOM   3606  CA  PRO A 257      86.266  71.055  85.375  1.00 19.84           C
ATOM   3607  C   PRO A 257      86.483  72.251  86.286  1.00 19.67           C
ATOM   3608  O   PRO A 257      85.653  72.532  87.150  1.00 18.93           O
ATOM   3609  CB  PRO A 257      84.927  71.134  84.651  1.00 21.15           C
ATOM   3610  CG  PRO A 257      83.964  70.537  85.631  1.00 21.56           C
ATOM   3611  CD  PRO A 257      84.754  69.363  86.243  1.00 22.71           C
ATOM   3612  HA  PRO A 257      86.990  70.985  84.733  1.00 23.80           H
ATOM   3613  HB2 PRO A 257      84.704  72.059  84.465  1.00 25.38           H
ATOM   3614  HB3 PRO A 257      84.960  70.612  83.834  1.00 25.38           H
ATOM   3615  HG2 PRO A 257      83.732  71.191  86.309  1.00 25.87           H
ATOM   3616  HG3 PRO A 257      83.174  70.219  85.167  1.00 25.87           H
ATOM   3617  HD2 PRO A 257      84.491  69.222  87.166  1.00 27.25           H
ATOM   3618  HD3 PRO A 257      84.638  68.561  85.711  1.00 27.25           H
ATOM   3619  N   LYS A 258      87.621  72.912  86.134  1.00 10.79           N
ATOM   3620  CA  LYS A 258      87.870  74.177  86.804  1.00 20.20           C
ATOM   3621  C   LYS A 258      87.248  75.323  85.992  1.00 23.97           C
ATOM   3622  O   LYS A 258      86.804  75.140  84.855  1.00 17.09           O
ATOM   3623  CB  LYS A 258      89.367  74.390  86.983  1.00 17.77           C
ATOM   3624  CG  LYS A 258      90.004  73.572  88.077  1.00 19.57           C
ATOM   3625  CD  LYS A 258      91.511  73.762  88.121  1.00 23.23           C
ATOM   3626  CE  LYS A 258      92.229  72.850  89.153  1.00 18.35           C
ATOM   3627  NZ  LYS A 258      91.987  73.250  90.554  1.00 13.20           N1+
ATOM   3628  H   LYS A 258      88.273  72.644  85.641  1.00 12.94           H
ATOM   3629  HA  LYS A 258      87.457  74.164  87.682  1.00 24.24           H
ATOM   3630  HB2 LYS A 258      89.812  74.162  86.151  1.00 21.33           H
ATOM   3631  HB3 LYS A 258      89.523  75.325  87.188  1.00 21.33           H
ATOM   3632  HG2 LYS A 258      89.639  73.845  88.933  1.00 23.48           H
ATOM   3633  HG3 LYS A 258      89.822  72.632  87.920  1.00 23.48           H
ATOM   3634  HD2 LYS A 258      91.877  73.563  87.245  1.00 27.88           H
ATOM   3635  HD3 LYS A 258      91.703  74.683  88.357  1.00 27.88           H
ATOM   3636  HE2 LYS A 258      91.911  71.940  89.043  1.00 22.02           H
ATOM   3637  HE3 LYS A 258      93.185  72.886  88.993  1.00 22.02           H
ATOM   3638  HZ1 LYS A 258      92.279  74.080  90.687  1.00 15.84           H
ATOM   3639  HZ2 LYS A 258      91.116  73.216  90.733  1.00 15.84           H
ATOM   3640  HZ3 LYS A 258      92.417  72.700  91.105  1.00 15.84           H
ATOM   3641  N   ALA A 259      87.196  76.518  86.578  1.00 22.87           N
ATOM   3642  CA  ALA A 259      86.463  77.587  85.900  1.00 21.04           C
ATOM   3643  C   ALA A 259      86.953  77.711  84.464  1.00 28.40           C
ATOM   3644  O   ALA A 259      88.164  77.682  84.203  1.00 26.98           O
ATOM   3645  CB  ALA A 259      86.626  78.916  86.633  1.00 28.70           C
ATOM   3646  H   ALA A 259      87.558  76.731  87.328  1.00 27.44           H
ATOM   3647  HA  ALA A 259      85.519  77.365  85.881  1.00 25.25           H
ATOM   3648  HB1 ALA A 259      86.128  79.601  86.159  1.00 34.44           H
ATOM   3649  HB2 ALA A 259      86.283  78.823  87.536  1.00 34.44           H
ATOM   3650  HB3 ALA A 259      87.567  79.149  86.659  1.00 34.44           H
ATOM   3651  N   GLY A 260      86.001  77.768  83.532  1.00 19.68           N
ATOM   3652  CA  GLY A 260      86.306  77.953  82.134  1.00 17.11           C
ATOM   3653  C   GLY A 260      86.687  76.699  81.403  1.00 24.06           C
ATOM   3654  O   GLY A 260      86.840  76.741  80.181  1.00 19.10           O
ATOM   3655  H   GLY A 260      85.160  77.700  83.697  1.00 23.62           H
ATOM   3656  HA2 GLY A 260      85.533  78.334  81.690  1.00 20.53           H
ATOM   3657  HA3 GLY A 260      87.040  78.582  82.052  1.00 20.53           H
ATOM   3658  N   ALA A 261      86.858  75.588  82.103  1.00 25.13           N
ATOM   3659  CA  ALA A 261      87.363  74.382  81.485  1.00 23.55           C
ATOM   3660  C   ALA A 261      86.276  73.681  80.693  1.00 25.68           C
ATOM   3661  O   ALA A 261      85.140  74.141  80.615  1.00 25.67           O
ATOM   3662  CB  ALA A 261      87.902  73.445  82.554  1.00 32.75           C
ATOM   3663  H   ALA A 261      86.686  75.510  82.942  1.00 30.15           H
ATOM   3664  HA  ALA A 261      88.087  74.607  80.880  1.00 28.26           H
ATOM   3665  HB1 ALA A 261      88.237  72.641  82.128  1.00 39.30           H
ATOM   3666  HB2 ALA A 261      88.619  73.891  83.031  1.00 39.30           H
ATOM   3667  HB3 ALA A 261      87.184  73.221  83.167  1.00 39.30           H
ATOM   3668  N   VAL A 262      86.623  72.541  80.097  1.00 26.83           N
ATOM   3669  CA  VAL A 262      85.626  71.734  79.399  1.00 19.84           C
ATOM   3670  C   VAL A 262      84.845  70.904  80.408  1.00 20.88           C
ATOM   3671  O   VAL A 262      85.409  70.087  81.149  1.00 19.54           O
ATOM   3672  CB  VAL A 262      86.276  70.839  78.343  1.00 23.64           C
ATOM   3673  CG1 VAL A 262      85.260  69.849  77.720  1.00 22.37           C
ATOM   3674  CG2 VAL A 262      86.916  71.709  77.267  1.00 22.06           C
ATOM   3675  H   VAL A 262      87.419  72.216  80.083  1.00 32.19           H
ATOM   3676  HA  VAL A 262      85.002  72.324  78.948  1.00 23.80           H
ATOM   3677  HB  VAL A 262      86.979  70.319  78.763  1.00 28.37           H
ATOM   3678 HG11 VAL A 262      85.715  69.304  77.059  1.00 26.84           H
ATOM   3679 HG12 VAL A 262      84.898  69.285  78.421  1.00 26.84           H
ATOM   3680 HG13 VAL A 262      84.546  70.353  77.299  1.00 26.84           H
ATOM   3681 HG21 VAL A 262      87.326  71.135  76.602  1.00 26.48           H
ATOM   3682 HG22 VAL A 262      86.230  72.256  76.855  1.00 26.48           H
ATOM   3683 HG23 VAL A 262      87.589  72.274  77.678  1.00 26.48           H
ATOM   3684  N   ASN A 263      83.549  71.085  80.397  1.00 22.31           N
ATOM   3685  CA  ASN A 263      82.554  70.488  81.243  1.00 22.28           C
ATOM   3686  C   ASN A 263      82.124  69.159  80.674  1.00 26.45           C
ATOM   3687  O   ASN A 263      82.235  68.934  79.473  1.00 29.25           O
ATOM   3688  CB  ASN A 263      81.333  71.400  81.323  1.00 19.74           C
ATOM   3689  CG  ASN A 263      81.361  72.253  82.483  1.00 19.30           C
ATOM   3690  OD1 ASN A 263      82.161  72.020  83.399  1.00 24.70           O
ATOM   3691  ND2 ASN A 263      80.430  73.215  82.541  1.00 18.25           N
ATOM   3692  H   ASN A 263      83.184  71.620  79.832  1.00 26.77           H
ATOM   3693  HA  ASN A 263      82.910  70.353  82.135  1.00 26.74           H
ATOM   3694  HB2 ASN A 263      81.306  71.965  80.535  1.00 23.69           H
ATOM   3695  HB3 ASN A 263      80.532  70.855  81.370  1.00 23.69           H
ATOM   3696 HD21 ASN A 263      80.406  73.750  83.214  1.00 21.90           H
ATOM   3697 HD22 ASN A 263      79.857  73.297  81.905  1.00 21.90           H
ATOM   3698  N   PRO A 264      81.586  68.269  81.500  1.00 29.13           N
ATOM   3699  CA  PRO A 264      80.953  67.079  80.957  1.00 24.46           C
ATOM   3700  C   PRO A 264      79.697  67.426  80.198  1.00 28.90           C
ATOM   3701  O   PRO A 264      78.991  68.392  80.520  1.00 16.59           O
ATOM   3702  CB  PRO A 264      80.622  66.267  82.204  1.00 23.62           C
ATOM   3703  CG  PRO A 264      80.344  67.266  83.167  1.00 16.59           C
ATOM   3704  CD  PRO A 264      81.373  68.334  82.949  1.00 29.14           C
ATOM   3705  HA  PRO A 264      81.564  66.585  80.388  1.00 29.35           H
ATOM   3706  HB2 PRO A 264      79.844  65.711  82.043  1.00 28.34           H
ATOM   3707  HB3 PRO A 264      81.388  65.733  82.467  1.00 28.34           H
ATOM   3708  HG2 PRO A 264      79.451  67.617  83.023  1.00 19.91           H
ATOM   3709  HG3 PRO A 264      80.424  66.891  84.058  1.00 19.91           H
ATOM   3710  HD2 PRO A 264      81.023  69.203  83.204  1.00 34.97           H
ATOM   3711  HD3 PRO A 264      82.191  68.122  83.424  1.00 34.97           H
ATOM   3712  N   THR A 265      79.432  66.600  79.185  1.00 30.01           N
ATOM   3713  CA  THR A 265      78.192  66.643  78.435  1.00 25.85           C
ATOM   3714  C   THR A 265      77.261  65.593  79.022  1.00 25.89           C
ATOM   3715  O   THR A 265      77.695  64.677  79.719  1.00 23.11           O
ATOM   3716  CB  THR A 265      78.435  66.424  76.934  1.00 28.00           C
ATOM   3717  OG1 THR A 265      79.082  65.172  76.691  1.00 26.96           O
ATOM   3718  CG2 THR A 265      79.294  67.579  76.337  1.00 25.39           C
ATOM   3719  H   THR A 265      79.975  65.991  78.912  1.00 36.01           H
ATOM   3720  HA  THR A 265      77.779  67.513  78.551  1.00 31.02           H
ATOM   3721  HB  THR A 265      77.580  66.426  76.476  1.00 33.60           H
ATOM   3722  HG1 THR A 265      79.207  65.069  75.867  1.00 32.36           H
ATOM   3723 HG21 THR A 265      79.440  67.428  75.390  1.00 30.47           H
ATOM   3724 HG22 THR A 265      78.837  68.426  76.455  1.00 30.47           H
ATOM   3725 HG23 THR A 265      80.153  67.619  76.786  1.00 30.47           H
ATOM   3726  N   VAL A 266      75.961  65.782  78.816  1.00 30.85           N
ATOM   3727  CA  VAL A 266      74.984  64.931  79.482  1.00 24.76           C
ATOM   3728  C   VAL A 266      73.888  64.544  78.511  1.00 25.16           C
ATOM   3729  O   VAL A 266      73.613  65.252  77.539  1.00 25.25           O
ATOM   3730  CB  VAL A 266      74.378  65.619  80.719  1.00 22.14           C
ATOM   3731  CG1 VAL A 266      73.524  66.818  80.318  1.00 25.77           C
ATOM   3732  CG2 VAL A 266      73.578  64.639  81.546  1.00 30.61           C
ATOM   3733  H   VAL A 266      75.625  66.385  78.305  1.00 37.02           H
ATOM   3734  HA  VAL A 266      75.423  64.118  79.777  1.00 29.71           H
ATOM   3735  HB  VAL A 266      75.102  65.948  81.275  1.00 26.57           H
ATOM   3736 HG11 VAL A 266      73.159  67.226  81.119  1.00 30.92           H
ATOM   3737 HG12 VAL A 266      74.080  67.456  79.844  1.00 30.92           H
ATOM   3738 HG13 VAL A 266      72.804  66.514  79.744  1.00 30.92           H
ATOM   3739 HG21 VAL A 266      73.211  65.101  82.315  1.00 36.73           H
ATOM   3740 HG22 VAL A 266      72.860  64.279  81.001  1.00 36.73           H
ATOM   3741 HG23 VAL A 266      74.163  63.922  81.838  1.00 36.73           H
ATOM   3742  N   LYS A 267      73.270  63.398  78.789  1.00 24.88           N
ATOM   3743  CA  LYS A 267      72.157  62.881  78.019  1.00 26.09           C
ATOM   3744  C   LYS A 267      71.167  62.275  78.994  1.00 22.32           C
ATOM   3745  O   LYS A 267      71.542  61.864  80.086  1.00 23.90           O
ATOM   3746  CB  LYS A 267      72.607  61.825  77.003  1.00 27.37           C
ATOM   3747  CG  LYS A 267      73.381  62.364  75.786  1.00 26.62           C
ATOM   3748  CD  LYS A 267      73.827  61.189  74.915  1.00 27.78           C
ATOM   3749  CE  LYS A 267      74.491  61.646  73.692  1.00 27.64           C
ATOM   3750  NZ  LYS A 267      75.253  60.566  73.080  1.00 36.29           N1+
ATOM   3751  H   LYS A 267      73.492  62.888  79.445  1.00 29.85           H
ATOM   3752  HA  LYS A 267      71.722  63.607  77.544  1.00 31.31           H
ATOM   3753  HB2 LYS A 267      73.182  61.190  77.457  1.00 32.84           H
ATOM   3754  HB3 LYS A 267      71.820  61.368  76.668  1.00 32.84           H
ATOM   3755  HG2 LYS A 267      72.805  62.940  75.260  1.00 31.94           H
ATOM   3756  HG3 LYS A 267      74.168  62.845  76.085  1.00 31.94           H
ATOM   3757  HD2 LYS A 267      74.452  60.640  75.414  1.00 33.33           H
ATOM   3758  HD3 LYS A 267      73.050  60.666  74.661  1.00 33.33           H
ATOM   3759  HE2 LYS A 267      73.824  61.948  73.057  1.00 33.16           H
ATOM   3760  HE3 LYS A 267      75.103  62.368  73.908  1.00 33.16           H
ATOM   3761  HZ1 LYS A 267      75.651  60.857  72.340  1.00 43.54           H
ATOM   3762  HZ2 LYS A 267      75.874  60.274  73.647  1.00 43.54           H
ATOM   3763  HZ3 LYS A 267      74.711  59.892  72.872  1.00 43.54           H
ATOM   3764  N   PHE A 268      69.904  62.221  78.593  1.00 25.33           N
ATOM   3765  CA  PHE A 268      68.842  61.710  79.442  1.00 27.52           C
ATOM   3766  C   PHE A 268      68.089  60.641  78.684  1.00 26.17           C
ATOM   3767  O   PHE A 268      67.709  60.855  77.535  1.00 35.38           O
ATOM   3768  CB  PHE A 268      67.877  62.824  79.865  1.00 30.75           C
ATOM   3769  CG  PHE A 268      66.901  62.409  80.891  1.00 26.67           C
ATOM   3770  CD1 PHE A 268      67.247  62.417  82.218  1.00 33.81           C
ATOM   3771  CD2 PHE A 268      65.630  61.999  80.549  1.00 33.71           C
ATOM   3772  CE1 PHE A 268      66.335  62.028  83.193  1.00 38.15           C
ATOM   3773  CE2 PHE A 268      64.721  61.615  81.545  1.00 34.74           C
ATOM   3774  CZ  PHE A 268      65.092  61.643  82.859  1.00 24.28           C
ATOM   3775  H   PHE A 268      69.633  62.479  77.819  1.00 30.40           H
ATOM   3776  HA  PHE A 268      69.225  61.313  80.240  1.00 33.02           H
ATOM   3777  HB2 PHE A 268      68.391  63.562  80.226  1.00 36.90           H
ATOM   3778  HB3 PHE A 268      67.380  63.119  79.086  1.00 36.90           H
ATOM   3779  HD1 PHE A 268      68.100  62.689  82.469  1.00 40.57           H
ATOM   3780  HD2 PHE A 268      65.371  61.987  79.656  1.00 40.46           H
ATOM   3781  HE1 PHE A 268      66.585  62.045  84.088  1.00 45.78           H
ATOM   3782  HE2 PHE A 268      63.863  61.343  81.310  1.00 41.68           H
ATOM   3783  HZ  PHE A 268      64.491  61.380  83.519  1.00 29.14           H
ATOM   3784  N   PHE A 269      67.867  59.503  79.333  1.00 34.92           N
ATOM   3785  CA  PHE A 269      67.171  58.372  78.743  1.00 34.47           C
ATOM   3786  C   PHE A 269      66.105  57.886  79.708  1.00 31.94           C
ATOM   3787  O   PHE A 269      66.158  58.139  80.916  1.00 32.03           O
ATOM   3788  CB  PHE A 269      68.114  57.197  78.424  1.00 35.14           C
ATOM   3789  CG  PHE A 269      69.334  57.576  77.596  1.00 34.91           C
ATOM   3790  CD1 PHE A 269      70.507  57.960  78.203  1.00 33.33           C
ATOM   3791  CD2 PHE A 269      69.309  57.517  76.213  1.00 36.18           C
ATOM   3792  CE1 PHE A 269      71.637  58.293  77.451  1.00 34.81           C
ATOM   3793  CE2 PHE A 269      70.430  57.846  75.467  1.00 29.70           C
ATOM   3794  CZ  PHE A 269      71.599  58.226  76.094  1.00 32.25           C
ATOM   3795  H   PHE A 269      68.120  59.360  80.143  1.00 41.90           H
ATOM   3796  HA  PHE A 269      66.738  58.652  77.921  1.00 41.36           H
ATOM   3797  HB2 PHE A 269      68.431  56.817  79.259  1.00 42.17           H
ATOM   3798  HB3 PHE A 269      67.618  56.527  77.928  1.00 42.17           H
ATOM   3799  HD1 PHE A 269      70.548  58.001  79.132  1.00 39.99           H
ATOM   3800  HD2 PHE A 269      68.530  57.254  75.779  1.00 43.42           H
ATOM   3801  HE1 PHE A 269      72.420  58.552  77.880  1.00 41.77           H
ATOM   3802  HE2 PHE A 269      70.396  57.804  74.539  1.00 35.64           H
ATOM   3803  HZ  PHE A 269      72.347  58.455  75.592  1.00 38.70           H
ATOM   3804  N   VAL A 270      65.144  57.162  79.150  1.00 30.78           N
ATOM   3805  CA  VAL A 270      64.101  56.510  79.923  1.00 33.50           C
ATOM   3806  C   VAL A 270      63.918  55.112  79.376  1.00 37.32           C
ATOM   3807  O   VAL A 270      63.692  54.932  78.173  1.00 37.60           O
ATOM   3808  CB  VAL A 270      62.766  57.246  79.843  1.00 35.65           C
ATOM   3809  CG1 VAL A 270      61.750  56.537  80.765  1.00 32.36           C
ATOM   3810  CG2 VAL A 270      62.946  58.689  80.187  1.00 32.82           C
ATOM   3811  H   VAL A 270      65.075  57.031  78.303  1.00 36.94           H
ATOM   3812  HA  VAL A 270      64.370  56.449  80.852  1.00 40.20           H
ATOM   3813  HB  VAL A 270      62.431  57.195  78.934  1.00 42.78           H
ATOM   3814 HG11 VAL A 270      60.901  57.003  80.716  1.00 38.83           H
ATOM   3815 HG12 VAL A 270      61.642  55.620  80.469  1.00 38.83           H
ATOM   3816 HG13 VAL A 270      62.085  56.553  81.676  1.00 38.83           H
ATOM   3817 HG21 VAL A 270      62.087  59.136  80.131  1.00 39.39           H
ATOM   3818 HG22 VAL A 270      63.296  58.757  81.089  1.00 39.39           H
ATOM   3819 HG23 VAL A 270      63.569  59.087  79.559  1.00 39.39           H
ATOM   3820  N   VAL A 271      63.974  54.136  80.253  1.00 35.52           N
ATOM   3821  CA  VAL A 271      63.813  52.750  79.848  1.00 39.85           C
ATOM   3822  C   VAL A 271      62.589  52.180  80.543  1.00 30.72           C
ATOM   3823  O   VAL A 271      62.272  52.556  81.669  1.00 27.16           O
ATOM   3824  CB  VAL A 271      65.055  51.915  80.182  1.00 31.83           C
ATOM   3825  CG1 VAL A 271      65.061  51.619  81.639  1.00 35.00           C
ATOM   3826  CG2 VAL A 271      65.078  50.643  79.387  1.00 38.99           C
ATOM   3827  H   VAL A 271      64.104  54.244  81.096  1.00 42.62           H
ATOM   3828  HA  VAL A 271      63.667  52.710  78.889  1.00 47.82           H
ATOM   3829  HB  VAL A 271      65.852  52.424  79.969  1.00 38.19           H
ATOM   3830 HG11 VAL A 271      65.846  51.091  81.850  1.00 42.00           H
ATOM   3831 HG12 VAL A 271      65.082  52.455  82.130  1.00 42.00           H
ATOM   3832 HG13 VAL A 271      64.258  51.123  81.863  1.00 42.00           H
ATOM   3833 HG21 VAL A 271      65.874  50.140  79.621  1.00 46.79           H
ATOM   3834 HG22 VAL A 271      64.285  50.126  79.596  1.00 46.79           H
ATOM   3835 HG23 VAL A 271      65.091  50.862  78.442  1.00 46.79           H
ATOM   3836  N   ASN A 272      61.902  51.267  79.857  1.00 38.89           N
ATOM   3837  CA  ASN A 272      60.785  50.539  80.441  1.00 42.59           C
ATOM   3838  C   ASN A 272      61.268  49.222  81.045  1.00 37.35           C
ATOM   3839  O   ASN A 272      61.769  48.356  80.323  1.00 36.00           O
ATOM   3840  CB  ASN A 272      59.731  50.274  79.382  1.00 49.14           C
ATOM   3841  CG  ASN A 272      58.494  49.649  79.951  1.00 45.22           C
ATOM   3842  OD1 ASN A 272      58.555  48.894  80.927  1.00 41.21           O
ATOM   3843  ND2 ASN A 272      57.352  49.981  79.370  1.00 42.85           N
ATOM   3844  H   ASN A 272      62.068  51.051  79.041  1.00 46.67           H
ATOM   3845  HA  ASN A 272      60.385  51.072  81.146  1.00 51.10           H
ATOM   3846  HB2 ASN A 272      59.480  51.114  78.967  1.00 58.96           H
ATOM   3847  HB3 ASN A 272      60.095  49.669  78.716  1.00 58.96           H
ATOM   3848 HD21 ASN A 272      56.612  49.651  79.657  1.00 51.42           H
ATOM   3849 HD22 ASN A 272      57.351  50.527  78.706  1.00 51.42           H
ATOM   3850  N   THR A 273      61.080  49.064  82.360  1.00 34.31           N
ATOM   3851  CA  THR A 273      61.596  47.925  83.097  1.00 38.92           C
ATOM   3852  C   THR A 273      60.580  46.811  83.261  1.00 48.42           C
ATOM   3853  O   THR A 273      60.831  45.863  84.017  1.00 46.67           O
ATOM   3854  CB  THR A 273      62.074  48.337  84.484  1.00 40.17           C
ATOM   3855  OG1 THR A 273      60.993  48.839  85.244  1.00 36.01           O
ATOM   3856  CG2 THR A 273      63.135  49.389  84.391  1.00 45.09           C
ATOM   3857  H   THR A 273      60.646  49.622  82.851  1.00 41.18           H
ATOM   3858  HA  THR A 273      62.357  47.563  82.617  1.00 46.71           H
ATOM   3859  HB  THR A 273      62.451  47.565  84.935  1.00 48.20           H
ATOM   3860  HG1 THR A 273      60.660  49.509  84.862  1.00 43.22           H
ATOM   3861 HG21 THR A 273      63.430  49.642  85.280  1.00 54.11           H
ATOM   3862 HG22 THR A 273      63.894  49.051  83.891  1.00 54.11           H
ATOM   3863 HG23 THR A 273      62.785  50.173  83.940  1.00 54.11           H
ATOM   3864  N   ASP A 274      59.410  46.931  82.634  1.00 54.42           N
ATOM   3865  CA  ASP A 274      58.480  45.820  82.508  1.00 58.47           C
ATOM   3866  C   ASP A 274      58.576  45.164  81.142  1.00 49.00           C
ATOM   3867  O   ASP A 274      58.061  44.060  80.947  1.00 48.82           O
ATOM   3868  CB  ASP A 274      57.047  46.302  82.750  1.00 46.12           C
ATOM   3869  CG  ASP A 274      56.812  46.673  84.184  1.00 53.75           C
ATOM   3870  OD1 ASP A 274      57.534  46.103  85.037  1.00 58.04           O
ATOM   3871  OD2 ASP A 274      55.914  47.508  84.460  1.00 54.43           O1-
ATOM   3872  H   ASP A 274      59.132  47.659  82.270  1.00 65.31           H
ATOM   3873  HA  ASP A 274      58.691  45.152  83.179  1.00 70.16           H
ATOM   3874  HB2 ASP A 274      56.878  47.086  82.204  1.00 55.34           H
ATOM   3875  HB3 ASP A 274      56.428  45.593  82.517  1.00 55.34           H
ATOM   3876  N   SER A 275      59.264  45.804  80.224  1.00 44.32           N
ATOM   3877  CA  SER A 275      59.276  45.422  78.837  1.00 49.68           C
ATOM   3878  C   SER A 275      60.637  44.873  78.400  1.00 63.63           C
ATOM   3879  O   SER A 275      61.019  45.011  77.230  1.00 65.68           O
ATOM   3880  CB  SER A 275      58.861  46.644  78.020  1.00 50.22           C
ATOM   3881  OG  SER A 275      59.001  46.449  76.627  1.00 70.23           O
ATOM   3882  H   SER A 275      59.751  46.493  80.391  1.00 53.19           H
ATOM   3883  HA  SER A 275      58.614  44.727  78.694  1.00 59.62           H
ATOM   3884  HB2 SER A 275      57.932  46.844  78.212  1.00 60.27           H
ATOM   3885  HB3 SER A 275      59.416  47.395  78.284  1.00 60.27           H
ATOM   3886  HG  SER A 275      59.802  46.281  76.439  1.00 84.28           H
ATOM   3887  N   LEU A 276      61.381  44.231  79.312  1.00 54.59           N
ATOM   3888  CA  LEU A 276      62.747  43.800  79.010  1.00 62.04           C
ATOM   3889  C   LEU A 276      62.839  42.283  79.133  1.00 62.40           C
ATOM   3890  O   LEU A 276      62.284  41.683  80.066  1.00 57.43           O
ATOM   3891  CB  LEU A 276      63.823  44.480  79.898  1.00 62.99           C
ATOM   3892  CG  LEU A 276      63.768  44.361  81.414  1.00 62.44           C
ATOM   3893  CD1 LEU A 276      64.998  44.976  82.030  1.00 58.56           C
ATOM   3894  CD2 LEU A 276      62.593  45.117  81.932  1.00 65.23           C
ATOM   3895  H   LEU A 276      61.117  44.035  80.106  1.00 65.51           H
ATOM   3896  HA  LEU A 276      62.944  44.030  78.089  1.00 74.45           H
ATOM   3897  HB2 LEU A 276      64.685  44.125  79.629  1.00 75.59           H
ATOM   3898  HB3 LEU A 276      63.804  45.429  79.699  1.00 75.59           H
ATOM   3899  HG  LEU A 276      63.700  43.431  81.682  1.00 74.93           H
ATOM   3900 HD11 LEU A 276      64.944  44.890  82.994  1.00 70.27           H
ATOM   3901 HD12 LEU A 276      65.782  44.511  81.699  1.00 70.27           H
ATOM   3902 HD13 LEU A 276      65.039  45.913  81.782  1.00 70.27           H
ATOM   3903 HD21 LEU A 276      62.567  45.035  82.898  1.00 78.28           H
ATOM   3904 HD22 LEU A 276      62.683  46.050  81.681  1.00 78.28           H
ATOM   3905 HD23 LEU A 276      61.784  44.747  81.546  1.00 78.28           H
ATOM   3906  N   SER A 277      63.552  41.683  78.164  1.00 62.77           N
ATOM   3907  CA  SER A 277      63.588  40.238  77.914  1.00 66.96           C
ATOM   3908  C   SER A 277      64.636  39.487  78.728  1.00 69.56           C
ATOM   3909  O   SER A 277      64.313  38.906  79.772  1.00 78.53           O
ATOM   3910  CB  SER A 277      63.856  39.961  76.426  1.00 69.30           C
ATOM   3911  OG  SER A 277      65.051  40.594  75.987  1.00 64.11           O
ATOM   3912  H   SER A 277      64.046  42.121  77.613  1.00 75.32           H
ATOM   3913  HA  SER A 277      62.720  39.864  78.134  1.00 80.35           H
ATOM   3914  HB2 SER A 277      63.942  39.003  76.296  1.00 83.16           H
ATOM   3915  HB3 SER A 277      63.111  40.299  75.905  1.00 83.16           H
ATOM   3916  HG  SER A 277      64.991  41.425  76.093  1.00 76.93           H
ATOM   3917  N   SER A 278      65.881  39.486  78.220  1.00 64.81           N
ATOM   3918  CA  SER A 278      67.015  38.693  78.704  1.00 66.44           C
ATOM   3919  C   SER A 278      67.824  38.240  77.494  1.00 66.76           C
ATOM   3920  O   SER A 278      69.022  37.949  77.602  1.00 59.28           O
ATOM   3921  CB  SER A 278      66.604  37.451  79.510  1.00 59.49           C
ATOM   3922  OG  SER A 278      65.963  36.535  78.656  1.00 65.92           O
ATOM   3923  H   SER A 278      66.099  39.974  77.546  1.00 77.78           H
ATOM   3924  HA  SER A 278      67.581  39.248  79.263  1.00 79.73           H
ATOM   3925  HB2 SER A 278      67.396  37.038  79.888  1.00 71.39           H
ATOM   3926  HB3 SER A 278      65.992  37.714  80.216  1.00 71.39           H
ATOM   3927  HG  SER A 278      65.734  35.851  79.087  1.00 79.10           H
ATOM   3928  N   VAL A 279      67.153  38.137  76.348  1.00 63.79           N
ATOM   3929  CA  VAL A 279      67.803  37.969  75.051  1.00 58.04           C
ATOM   3930  C   VAL A 279      68.159  39.306  74.449  1.00 64.95           C
ATOM   3931  O   VAL A 279      69.318  39.585  74.134  1.00 69.59           O
ATOM   3932  CB  VAL A 279      66.871  37.196  74.104  1.00 60.81           C
ATOM   3933  CG1 VAL A 279      67.598  36.888  72.772  1.00 69.34           C
ATOM   3934  CG2 VAL A 279      66.361  35.937  74.798  1.00 69.64           C
ATOM   3935  H   VAL A 279      66.295  38.162  76.297  1.00 76.55           H
ATOM   3936  HA  VAL A 279      68.619  37.457  75.163  1.00 69.65           H
ATOM   3937  HB  VAL A 279      66.103  37.752  73.899  1.00 72.98           H
ATOM   3938 HG11 VAL A 279      66.995  36.401  72.189  1.00 83.21           H
ATOM   3939 HG12 VAL A 279      67.859  37.724  72.355  1.00 83.21           H
ATOM   3940 HG13 VAL A 279      68.384  36.351  72.959  1.00 83.21           H
ATOM   3941 HG21 VAL A 279      65.775  35.458  74.191  1.00 83.56           H
ATOM   3942 HG22 VAL A 279      67.118  35.380  75.036  1.00 83.56           H
ATOM   3943 HG23 VAL A 279      65.874  36.193  75.596  1.00 83.56           H
ATOM   3944  N   THR A 280      67.149  40.144  74.285  1.00 63.06           N
ATOM   3945  CA  THR A 280      67.333  41.474  73.738  1.00 61.61           C
ATOM   3946  C   THR A 280      67.883  42.420  74.803  1.00 62.57           C
ATOM   3947  O   THR A 280      67.546  42.315  75.992  1.00 62.41           O
ATOM   3948  CB  THR A 280      65.990  41.968  73.215  1.00 59.11           C
ATOM   3949  OG1 THR A 280      65.280  40.850  72.673  1.00 57.46           O
ATOM   3950  CG2 THR A 280      66.174  43.055  72.144  1.00 65.98           C
ATOM   3951  H   THR A 280      66.334  39.962  74.487  1.00 75.67           H
ATOM   3952  HA  THR A 280      67.961  41.439  72.999  1.00 73.93           H
ATOM   3953  HB  THR A 280      65.480  42.347  73.948  1.00 70.93           H
ATOM   3954  HG1 THR A 280      64.534  41.099  72.378  1.00 68.95           H
ATOM   3955 HG21 THR A 280      65.308  43.355  71.825  1.00 79.18           H
ATOM   3956 HG22 THR A 280      66.652  43.811  72.517  1.00 79.18           H
ATOM   3957 HG23 THR A 280      66.680  42.700  71.396  1.00 79.18           H
ATOM   3958  N   ASN A 281      68.752  43.334  74.382  1.00 62.12           N
ATOM   3959  CA  ASN A 281      69.135  44.393  75.290  1.00 56.75           C
ATOM   3960  C   ASN A 281      67.980  45.370  75.449  1.00 49.39           C
ATOM   3961  O   ASN A 281      67.093  45.471  74.597  1.00 51.18           O
ATOM   3962  CB  ASN A 281      70.366  45.135  74.790  1.00 58.30           C
ATOM   3963  CG  ASN A 281      71.530  44.232  74.539  1.00 54.28           C
ATOM   3964  OD1 ASN A 281      72.112  43.629  75.439  1.00 50.45           O
ATOM   3965  ND2 ASN A 281      71.879  44.147  73.276  1.00 58.09           N
ATOM   3966  H   ASN A 281      69.119  43.360  73.605  1.00 74.54           H
ATOM   3967  HA  ASN A 281      69.338  44.014  76.160  1.00 68.10           H
ATOM   3968  HB2 ASN A 281      70.633  45.788  75.456  1.00 69.97           H
ATOM   3969  HB3 ASN A 281      70.149  45.581  73.957  1.00 69.97           H
ATOM   3970 HD21 ASN A 281      71.683  44.784  72.732  1.00 69.71           H
ATOM   3971  N   ALA A 282      68.012  46.098  76.557  1.00 51.07           N
ATOM   3972  CA  ALA A 282      66.975  47.066  76.859  1.00 51.21           C
ATOM   3973  C   ALA A 282      67.009  48.232  75.877  1.00 48.75           C
ATOM   3974  O   ALA A 282      68.074  48.655  75.421  1.00 44.48           O
ATOM   3975  CB  ALA A 282      67.149  47.591  78.272  1.00 46.81           C
ATOM   3976  H   ALA A 282      68.630  46.048  77.153  1.00 61.28           H
ATOM   3977  HA  ALA A 282      66.107  46.638  76.796  1.00 61.45           H
ATOM   3978  HB1 ALA A 282      66.448  48.236  78.457  1.00 56.17           H
ATOM   3979  HB2 ALA A 282      67.088  46.849  78.894  1.00 56.17           H
ATOM   3980  HB3 ALA A 282      68.018  48.015  78.347  1.00 56.17           H
ATOM   3981  N   THR A 283      65.825  48.751  75.551  1.00 49.10           N
ATOM   3982  CA  THR A 283      65.692  49.876  74.636  1.00 51.84           C
ATOM   3983  C   THR A 283      65.379  51.136  75.441  1.00 54.57           C
ATOM   3984  O   THR A 283      64.251  51.308  75.919  1.00 48.70           O
ATOM   3985  CB  THR A 283      64.608  49.603  73.591  1.00 45.09           C
ATOM   3986  OG1 THR A 283      65.020  48.527  72.740  1.00 52.42           O
ATOM   3987  CG2 THR A 283      64.368  50.825  72.728  1.00 45.69           C
ATOM   3988  H   THR A 283      65.074  48.462  75.854  1.00 58.92           H
ATOM   3989  HA  THR A 283      66.533  50.012  74.173  1.00 62.21           H
ATOM   3990  HB  THR A 283      63.778  49.369  74.035  1.00 54.11           H
ATOM   3991  HG1 THR A 283      64.428  48.373  72.164  1.00 62.91           H
ATOM   3992 HG21 THR A 283      63.679  50.637  72.072  1.00 54.82           H
ATOM   3993 HG22 THR A 283      64.082  51.570  73.280  1.00 54.82           H
ATOM   3994 HG23 THR A 283      65.185  51.070  72.267  1.00 54.82           H
ATOM   3995  N   SER A 284      66.378  52.014  75.573  1.00 45.84           N
ATOM   3996  CA  SER A 284      66.258  53.264  76.304  1.00 39.83           C
ATOM   3997  C   SER A 284      65.931  54.400  75.339  1.00 38.34           C
ATOM   3998  O   SER A 284      66.644  54.621  74.360  1.00 35.12           O
ATOM   3999  CB  SER A 284      67.559  53.583  77.059  1.00 41.00           C
ATOM   4000  OG  SER A 284      67.861  52.605  78.034  1.00 41.76           O
ATOM   4001  H   SER A 284      67.159  51.897  75.232  1.00 55.01           H
ATOM   4002  HA  SER A 284      65.538  53.192  76.950  1.00 47.80           H
ATOM   4003  HB2 SER A 284      68.288  53.623  76.421  1.00 49.20           H
ATOM   4004  HB3 SER A 284      67.461  54.442  77.499  1.00 49.20           H
ATOM   4005  HG  SER A 284      68.575  52.804  78.429  1.00 50.11           H
ATOM   4006  N   ILE A 285      64.869  55.134  75.615  1.00 46.70           N
ATOM   4007  CA  ILE A 285      64.475  56.230  74.741  1.00 45.87           C
ATOM   4008  C   ILE A 285      65.104  57.514  75.252  1.00 36.79           C
ATOM   4009  O   ILE A 285      64.962  57.859  76.429  1.00 33.43           O
ATOM   4010  CB  ILE A 285      62.943  56.349  74.661  1.00 37.30           C
ATOM   4011  CG1 ILE A 285      62.381  55.301  73.715  1.00 36.33           C
ATOM   4012  CG2 ILE A 285      62.518  57.713  74.116  1.00 41.02           C
ATOM   4013  CD1 ILE A 285      62.569  53.935  74.131  1.00 47.63           C
ATOM   4014  H   ILE A 285      64.360  55.022  76.299  1.00 56.04           H
ATOM   4015  HA  ILE A 285      64.812  56.062  73.847  1.00 55.05           H
ATOM   4016  HB  ILE A 285      62.564  56.223  75.544  1.00 44.76           H
ATOM   4017 HG12 ILE A 285      61.427  55.449  73.623  1.00 43.59           H
ATOM   4018 HG13 ILE A 285      62.809  55.404  72.851  1.00 43.59           H
ATOM   4019 HG21 ILE A 285      61.549  57.750  74.081  1.00 49.22           H
ATOM   4020 HG22 ILE A 285      62.855  58.407  74.705  1.00 49.22           H
ATOM   4021 HG23 ILE A 285      62.887  57.826  73.226  1.00 49.22           H
ATOM   4022 HD11 ILE A 285      62.179  53.346  73.466  1.00 57.15           H
ATOM   4023 HD12 ILE A 285      63.520  53.759  74.212  1.00 57.15           H
ATOM   4024 HD13 ILE A 285      62.133  53.803  74.987  1.00 57.15           H
ATOM   4025  N   GLN A 286      65.794  58.232  74.365  1.00 34.38           N
ATOM   4026  CA  GLN A 286      66.420  59.488  74.746  1.00 36.89           C
ATOM   4027  C   GLN A 286      65.427  60.645  74.689  1.00 37.06           C
ATOM   4028  O   GLN A 286      64.646  60.768  73.753  1.00 37.95           O
ATOM   4029  CB  GLN A 286      67.640  59.799  73.867  1.00 37.85           C
ATOM   4030  CG  GLN A 286      68.491  61.003  74.344  1.00 34.05           C
ATOM   4031  CD  GLN A 286      69.834  61.214  73.572  1.00 41.39           C
ATOM   4032  OE1 GLN A 286      70.392  62.315  73.573  1.00 33.09           O
ATOM   4033  NE2 GLN A 286      70.364  60.148  72.962  1.00 36.07           N
ATOM   4034  H   GLN A 286      65.911  58.012  73.542  1.00 41.26           H
ATOM   4035  HA  GLN A 286      66.731  59.412  75.662  1.00 44.26           H
ATOM   4036  HB2 GLN A 286      68.217  59.019  73.851  1.00 45.42           H
ATOM   4037  HB3 GLN A 286      67.332  59.995  72.968  1.00 45.42           H
ATOM   4038  HG2 GLN A 286      67.965  61.811  74.243  1.00 40.85           H
ATOM   4039  HG3 GLN A 286      68.709  60.873  75.281  1.00 40.85           H
ATOM   4040 HE21 GLN A 286      69.968  59.387  73.005  1.00 43.28           H
ATOM   4041 HE22 GLN A 286      71.102  60.225  72.527  1.00 43.28           H
ATOM   4042  N   ILE A 287      65.467  61.492  75.712  1.00 36.49           N
ATOM   4043  CA  ILE A 287      64.815  62.790  75.700  1.00 36.35           C
ATOM   4044  C   ILE A 287      65.918  63.835  75.593  1.00 38.56           C
ATOM   4045  O   ILE A 287      66.870  63.828  76.379  1.00 38.25           O
ATOM   4046  CB  ILE A 287      63.961  63.006  76.959  1.00 34.55           C
ATOM   4047  CG1 ILE A 287      62.997  61.852  77.171  1.00 34.59           C
ATOM   4048  CG2 ILE A 287      63.206  64.302  76.882  1.00 34.02           C
ATOM   4049  CD1 ILE A 287      62.243  61.973  78.443  1.00 32.35           C
ATOM   4050  H   ILE A 287      65.882  61.328  76.448  1.00 43.78           H
ATOM   4051  HA  ILE A 287      64.243  62.861  74.920  1.00 43.62           H
ATOM   4052  HB  ILE A 287      64.556  63.047  77.724  1.00 41.46           H
ATOM   4053 HG12 ILE A 287      62.357  61.836  76.443  1.00 41.51           H
ATOM   4054 HG13 ILE A 287      63.496  61.021  77.195  1.00 41.51           H
ATOM   4055 HG21 ILE A 287      62.678  64.408  77.689  1.00 40.83           H
ATOM   4056 HG22 ILE A 287      63.840  65.032  76.803  1.00 40.83           H
ATOM   4057 HG23 ILE A 287      62.624  64.283  76.106  1.00 40.83           H
ATOM   4058 HD11 ILE A 287      61.645  61.214  78.528  1.00 38.82           H
ATOM   4059 HD12 ILE A 287      62.871  61.984  79.182  1.00 38.82           H
ATOM   4060 HD13 ILE A 287      61.732  62.798  78.429  1.00 38.82           H
ATOM   4061  N   THR A 288      65.799  64.728  74.623  1.00 39.52           N
ATOM   4062  CA  THR A 288      66.873  65.660  74.376  1.00 41.89           C
ATOM   4063  C   THR A 288      66.499  67.090  74.748  1.00 36.70           C
ATOM   4064  O   THR A 288      65.558  67.327  75.517  1.00 30.68           O
ATOM   4065  CB  THR A 288      67.260  65.587  72.900  1.00 33.61           C
ATOM   4066  OG1 THR A 288      66.168  66.093  72.128  1.00 33.92           O
ATOM   4067  CG2 THR A 288      67.647  64.168  72.470  1.00 38.83           C
ATOM   4068  H   THR A 288      65.119  64.811  74.103  1.00 47.43           H
ATOM   4069  HA  THR A 288      67.645  65.402  74.904  1.00 50.27           H
ATOM   4070  HB  THR A 288      68.031  66.158  72.754  1.00 40.33           H
ATOM   4071  HG1 THR A 288      66.356  66.064  71.310  1.00 40.71           H
ATOM   4072 HG21 THR A 288      67.886  64.159  71.530  1.00 46.59           H
ATOM   4073 HG22 THR A 288      68.405  63.859  72.991  1.00 46.59           H
ATOM   4074 HG23 THR A 288      66.901  63.564  72.611  1.00 46.59           H
ATOM   4075  N   ALA A 289      67.233  68.039  74.169  1.00 50.83           N
ATOM   4076  CA  ALA A 289      66.811  69.429  74.049  1.00 38.46           C
ATOM   4077  C   ALA A 289      66.782  69.934  75.466  1.00 36.10           C
ATOM   4078  O   ALA A 289      67.522  69.394  76.316  1.00 37.67           O
ATOM   4079  CB  ALA A 289      65.470  69.463  73.298  1.00 53.76           C
ATOM   4080  H   ALA A 289      68.008  67.893  73.826  1.00 61.00           H
ATOM   4081  HA  ALA A 289      67.469  69.934  73.546  1.00 46.15           H
ATOM   4082  HB1 ALA A 289      65.180  70.384  73.212  1.00 64.51           H
ATOM   4083  HB2 ALA A 289      65.591  69.070  72.419  1.00 64.51           H
ATOM   4084  HB3 ALA A 289      64.815  68.954  73.801  1.00 64.51           H
ATOM   4085  N   PRO A 290      66.010  70.989  75.763  1.00 39.26           N
ATOM   4086  CA  PRO A 290      65.396  71.944  74.849  1.00 39.36           C
ATOM   4087  C   PRO A 290      66.413  72.513  73.832  1.00 36.50           C
ATOM   4088  O   PRO A 290      67.626  72.564  74.083  1.00 32.90           O
ATOM   4089  CB  PRO A 290      64.873  73.026  75.797  1.00 41.01           C
ATOM   4090  CG  PRO A 290      64.485  72.269  76.962  1.00 40.05           C
ATOM   4091  CD  PRO A 290      65.645  71.312  77.150  1.00 41.43           C
ATOM   4092  HA  PRO A 290      64.653  71.537  74.376  1.00 47.23           H
ATOM   4093  HB2 PRO A 290      65.580  73.656  76.008  1.00 49.21           H
ATOM   4094  HB3 PRO A 290      64.109  73.475  75.402  1.00 49.21           H
ATOM   4095  HG2 PRO A 290      64.392  72.858  77.726  1.00 48.06           H
ATOM   4096  HG3 PRO A 290      63.661  71.788  76.787  1.00 48.06           H
ATOM   4097  HD2 PRO A 290      66.381  71.752  77.603  1.00 49.71           H
ATOM   4098  HD3 PRO A 290      65.356  70.515  77.621  1.00 49.71           H
ATOM   4099  N   ALA A 291      65.892  72.954  72.684  1.00 31.59           N
ATOM   4100  CA  ALA A 291      66.688  73.614  71.653  1.00 28.61           C
ATOM   4101  C   ALA A 291      67.359  74.883  72.141  1.00 29.20           C
ATOM   4102  O   ALA A 291      68.457  75.207  71.676  1.00 34.19           O
ATOM   4103  CB  ALA A 291      65.811  73.970  70.463  1.00 36.49           C
ATOM   4104  H   ALA A 291      65.061  72.879  72.478  1.00 37.91           H
ATOM   4105  HA  ALA A 291      67.379  73.006  71.348  1.00 34.33           H
ATOM   4106  HB1 ALA A 291      66.356  74.407  69.790  1.00 43.79           H
ATOM   4107  HB2 ALA A 291      65.426  73.157  70.101  1.00 43.79           H
ATOM   4108  HB3 ALA A 291      65.107  74.568  70.758  1.00 43.79           H
ATOM   4109  N   SER A 292      66.709  75.634  73.031  1.00 29.07           N
ATOM   4110  CA  SER A 292      67.315  76.826  73.610  1.00 27.85           C
ATOM   4111  C   SER A 292      68.509  76.478  74.470  1.00 35.20           C
ATOM   4112  O   SER A 292      69.310  77.356  74.801  1.00 32.43           O
ATOM   4113  CB  SER A 292      66.308  77.559  74.474  1.00 31.45           C
ATOM   4114  OG  SER A 292      65.944  76.773  75.559  1.00 36.17           O
ATOM   4115  H   SER A 292      65.913  75.472  73.315  1.00 34.89           H
ATOM   4116  HA  SER A 292      67.607  77.420  72.902  1.00 33.42           H
ATOM   4117  HB2 SER A 292      66.707  78.382  74.798  1.00 37.74           H
ATOM   4118  HB3 SER A 292      65.520  77.755  73.945  1.00 37.74           H
ATOM   4119  HG  SER A 292      65.386  77.182  76.035  1.00 43.41           H
ATOM   4120  N   MET A 293      68.620  75.218  74.860  1.00 35.38           N
ATOM   4121  CA  MET A 293      69.718  74.767  75.677  1.00 25.09           C
ATOM   4122  C   MET A 293      70.821  74.161  74.839  1.00 30.86           C
ATOM   4123  O   MET A 293      72.007  74.357  75.134  1.00 35.13           O
ATOM   4124  CB  MET A 293      69.187  73.762  76.687  1.00 32.23           C
ATOM   4125  CG  MET A 293      69.749  73.915  78.026  1.00 30.82           C
ATOM   4126  SD  MET A 293      68.894  75.026  79.107  1.00 35.24           S
ATOM   4127  CE  MET A 293      68.664  76.451  78.117  1.00 41.79           C
ATOM   4128  H   MET A 293      68.059  74.598  74.657  1.00 42.45           H
ATOM   4129  HA  MET A 293      70.076  75.523  76.169  1.00 30.11           H
ATOM   4130  HB2 MET A 293      68.225  73.867  76.756  1.00 38.68           H
ATOM   4131  HB3 MET A 293      69.398  72.867  76.378  1.00 38.68           H
ATOM   4132  HG2 MET A 293      69.758  73.044  78.454  1.00 36.98           H
ATOM   4133  HG3 MET A 293      70.659  74.240  77.939  1.00 36.98           H
ATOM   4134  HE1 MET A 293      68.196  77.123  78.636  1.00 50.15           H
ATOM   4135  HE2 MET A 293      69.532  76.788  77.844  1.00 50.15           H
ATOM   4136  HE3 MET A 293      68.141  76.211  77.336  1.00 50.15           H
ATOM   4137  N   LEU A 294      70.459  73.456  73.770  1.00 37.95           N
ATOM   4138  CA  LEU A 294      71.466  72.830  72.915  1.00 35.44           C
ATOM   4139  C   LEU A 294      72.339  73.839  72.177  1.00 29.60           C
ATOM   4140  O   LEU A 294      73.360  73.445  71.613  1.00 37.44           O
ATOM   4141  CB  LEU A 294      70.788  71.900  71.902  1.00 24.94           C
ATOM   4142  CG  LEU A 294      69.858  70.832  72.493  1.00 35.35           C
ATOM   4143  CD1 LEU A 294      69.089  70.142  71.387  1.00 38.62           C
ATOM   4144  CD2 LEU A 294      70.607  69.782  73.337  1.00 32.72           C
ATOM   4145  H   LEU A 294      69.647  73.326  73.520  1.00 45.54           H
ATOM   4146  HA  LEU A 294      72.049  72.287  73.468  1.00 42.53           H
ATOM   4147  HB2 LEU A 294      70.258  72.442  71.297  1.00 29.93           H
ATOM   4148  HB3 LEU A 294      71.478  71.438  71.401  1.00 29.93           H
ATOM   4149  HG  LEU A 294      69.213  71.268  73.071  1.00 42.42           H
ATOM   4150 HD11 LEU A 294      68.508  69.471  71.778  1.00 46.35           H
ATOM   4151 HD12 LEU A 294      68.560  70.801  70.911  1.00 46.35           H
ATOM   4152 HD13 LEU A 294      69.718  69.721  70.780  1.00 46.35           H
ATOM   4153 HD21 LEU A 294      69.967  69.139  73.681  1.00 39.27           H
ATOM   4154 HD22 LEU A 294      71.259  69.334  72.777  1.00 39.27           H
ATOM   4155 HD23 LEU A 294      71.053  70.230  74.073  1.00 39.27           H
ATOM   4156  N   ILE A 295      71.980  75.121  72.148  1.00 31.09           N
ATOM   4157  CA  ILE A 295      72.791  76.064  71.385  1.00 33.66           C
ATOM   4158  C   ILE A 295      74.209  76.089  71.924  1.00 29.59           C
ATOM   4159  O   ILE A 295      75.167  76.216  71.163  1.00 33.34           O
ATOM   4160  CB  ILE A 295      72.167  77.470  71.395  1.00 31.34           C
ATOM   4161  CG1 ILE A 295      72.002  78.006  72.817  1.00 38.63           C
ATOM   4162  CG2 ILE A 295      70.820  77.447  70.737  1.00 41.18           C
ATOM   4163  CD1 ILE A 295      71.649  79.482  72.850  1.00 35.68           C
ATOM   4164  H   ILE A 295      71.298  75.460  72.546  1.00 37.31           H
ATOM   4165  HA  ILE A 295      72.831  75.766  70.463  1.00 40.39           H
ATOM   4166  HB  ILE A 295      72.745  78.072  70.901  1.00 37.61           H
ATOM   4167 HG12 ILE A 295      71.289  77.517  73.258  1.00 46.35           H
ATOM   4168 HG13 ILE A 295      72.835  77.886  73.300  1.00 46.35           H
ATOM   4169 HG21 ILE A 295      70.445  78.342  70.754  1.00 49.42           H
ATOM   4170 HG22 ILE A 295      70.922  77.149  69.820  1.00 49.42           H
ATOM   4171 HG23 ILE A 295      70.242  76.837  71.222  1.00 49.42           H
ATOM   4172 HD11 ILE A 295      71.557  79.764  73.773  1.00 42.82           H
ATOM   4173 HD12 ILE A 295      72.358  79.985  72.418  1.00 42.82           H
ATOM   4174 HD13 ILE A 295      70.813  79.617  72.377  1.00 42.82           H
ATOM   4175  N   GLY A 296      74.358  75.972  73.240  1.00 31.92           N
ATOM   4176  CA  GLY A 296      75.637  76.048  73.909  1.00 30.71           C
ATOM   4177  C   GLY A 296      75.719  75.041  75.048  1.00 35.40           C
ATOM   4178  O   GLY A 296      74.865  74.142  75.129  1.00 34.18           O
ATOM   4179  H   GLY A 296      73.701  75.843  73.780  1.00 38.31           H
ATOM   4180  HA2 GLY A 296      76.349  75.863  73.277  1.00 36.85           H
ATOM   4181  HA3 GLY A 296      75.765  76.939  74.270  1.00 36.85           H
ATOM   4182  N   ASP A 297      76.746  75.156  75.905  1.00 28.04           N
ATOM   4183  CA  ASP A 297      76.917  74.250  77.039  1.00 25.37           C
ATOM   4184  C   ASP A 297      75.702  74.359  77.954  1.00 30.59           C
ATOM   4185  O   ASP A 297      75.038  75.405  78.008  1.00 24.62           O
ATOM   4186  CB  ASP A 297      78.190  74.582  77.848  1.00 34.00           C
ATOM   4187  CG  ASP A 297      79.495  74.207  77.140  1.00 37.93           C
ATOM   4188  OD1 ASP A 297      79.513  73.236  76.331  1.00 33.55           O
ATOM   4189  OD2 ASP A 297      80.504  74.909  77.427  1.00 34.02           O1-
ATOM   4190  H   ASP A 297      77.358  75.757  75.846  1.00 33.65           H
ATOM   4191  HA  ASP A 297      76.983  73.336  76.719  1.00 30.45           H
ATOM   4192  HB2 ASP A 297      78.211  75.537  78.019  1.00 40.80           H
ATOM   4193  HB3 ASP A 297      78.161  74.100  78.689  1.00 40.80           H
ATOM   4194  N   HIS A 298      75.400  73.273  78.678  1.00 24.82           N
ATOM   4195  CA  HIS A 298      74.250  73.307  79.571  1.00 26.92           C
ATOM   4196  C   HIS A 298      74.361  72.205  80.602  1.00 17.30           C
ATOM   4197  O   HIS A 298      75.265  71.380  80.561  1.00 17.78           O
ATOM   4198  CB  HIS A 298      72.929  73.154  78.808  1.00 21.96           C
ATOM   4199  CG  HIS A 298      72.874  71.945  77.955  1.00 17.87           C
ATOM   4200  ND1 HIS A 298      73.488  71.888  76.729  1.00 22.78           N
ATOM   4201  CD2 HIS A 298      72.312  70.726  78.157  1.00 27.42           C
ATOM   4202  CE1 HIS A 298      73.287  70.692  76.195  1.00 19.93           C
ATOM   4203  NE2 HIS A 298      72.589  69.961  77.047  1.00 18.71           N
ATOM   4204  H   HIS A 298      75.833  72.530  78.667  1.00 29.79           H
ATOM   4205  HA  HIS A 298      74.234  74.157  80.037  1.00 32.31           H
ATOM   4206  HB2 HIS A 298      72.806  73.928  78.235  1.00 26.36           H
ATOM   4207  HB3 HIS A 298      72.202  73.100  79.448  1.00 26.36           H
ATOM   4208  HD1 HIS A 298      73.920  72.533  76.358  1.00 27.34           H
ATOM   4209  HD2 HIS A 298      71.831  70.457  78.906  1.00 32.90           H
ATOM   4210  HE1 HIS A 298      73.601  70.407  75.368  1.00 23.92           H
ATOM   4211  N   TYR A 299      73.383  72.185  81.505  1.00 17.22           N
ATOM   4212  CA  TYR A 299      73.299  71.237  82.586  1.00 24.08           C
ATOM   4213  C   TYR A 299      71.899  70.651  82.612  1.00 27.87           C
ATOM   4214  O   TYR A 299      70.919  71.334  82.313  1.00 32.47           O
ATOM   4215  CB  TYR A 299      73.583  71.919  83.944  1.00 27.42           C
ATOM   4216  CG  TYR A 299      74.872  72.704  84.041  1.00 26.60           C
ATOM   4217  CD1 TYR A 299      76.090  72.059  84.073  1.00 24.63           C
ATOM   4218  CD2 TYR A 299      74.882  74.084  84.145  1.00 33.23           C
ATOM   4219  CE1 TYR A 299      77.266  72.748  84.193  1.00 20.34           C
ATOM   4220  CE2 TYR A 299      76.103  74.780  84.258  1.00 31.42           C
ATOM   4221  CZ  TYR A 299      77.275  74.071  84.282  1.00 20.76           C
ATOM   4222  OH  TYR A 299      78.502  74.661  84.396  1.00 27.28           O
ATOM   4223  H   TYR A 299      72.729  72.744  81.501  1.00 20.66           H
ATOM   4224  HA  TYR A 299      73.940  70.521  82.451  1.00 28.89           H
ATOM   4225  HB2 TYR A 299      72.857  72.533  84.134  1.00 32.90           H
ATOM   4226  HB3 TYR A 299      73.611  71.232  84.629  1.00 32.90           H
ATOM   4227  HD1 TYR A 299      76.113  71.131  84.018  1.00 29.56           H
ATOM   4228  HD2 TYR A 299      74.080  74.555  84.132  1.00 39.88           H
ATOM   4229  HE1 TYR A 299      78.071  72.282  84.207  1.00 24.41           H
ATOM   4230  HE2 TYR A 299      76.112  75.707  84.324  1.00 37.70           H
ATOM   4231  HH  TYR A 299      78.417  75.495  84.447  1.00 32.74           H
ATOM   4232  N   LEU A 300      71.802  69.391  82.982  1.00 24.05           N
ATOM   4233  CA  LEU A 300      70.548  68.838  83.458  1.00 23.72           C
ATOM   4234  C   LEU A 300      70.456  69.110  84.963  1.00 27.53           C
ATOM   4235  O   LEU A 300      71.342  68.695  85.711  1.00 25.83           O
ATOM   4236  CB  LEU A 300      70.514  67.336  83.176  1.00 28.78           C
ATOM   4237  CG  LEU A 300      69.430  66.518  83.874  1.00 18.09           C
ATOM   4238  CD1 LEU A 300      68.117  66.836  83.259  1.00 30.72           C
ATOM   4239  CD2 LEU A 300      69.721  65.044  83.758  1.00 33.27           C
ATOM   4240  H   LEU A 300      72.452  68.829  82.969  1.00 28.86           H
ATOM   4241  HA  LEU A 300      69.801  69.264  83.009  1.00 28.47           H
ATOM   4242  HB2 LEU A 300      70.395  67.211  82.222  1.00 34.53           H
ATOM   4243  HB3 LEU A 300      71.369  66.961  83.442  1.00 34.53           H
ATOM   4244  HG  LEU A 300      69.397  66.755  84.814  1.00 21.71           H
ATOM   4245 HD11 LEU A 300      67.428  66.317  83.702  1.00 36.87           H
ATOM   4246 HD12 LEU A 300      67.940  67.783  83.367  1.00 36.87           H
ATOM   4247 HD13 LEU A 300      68.148  66.610  82.316  1.00 36.87           H
ATOM   4248 HD21 LEU A 300      69.019  64.548  84.208  1.00 39.93           H
ATOM   4249 HD22 LEU A 300      69.749  64.801  82.820  1.00 39.93           H
ATOM   4250 HD23 LEU A 300      70.577  64.858  84.175  1.00 39.93           H
ATOM   4251  N   CYS A 301      69.400  69.798  85.412  1.00 33.09           N
ATOM   4252  CA  CYS A 301      69.296  70.262  86.798  1.00 26.76           C
ATOM   4253  C   CYS A 301      68.444  69.365  87.660  1.00 25.82           C
ATOM   4254  O   CYS A 301      68.804  69.026  88.791  1.00 27.51           O
ATOM   4255  CB  CYS A 301      68.683  71.664  86.865  1.00 23.60           C
ATOM   4256  SG  CYS A 301      69.468  72.832  85.729  1.00 28.31           S1-
ATOM   4257  H   CYS A 301      68.724  70.010  84.926  1.00 39.71           H
ATOM   4258  HA  CYS A 301      70.183  70.301  87.187  1.00 32.12           H
ATOM   4259  HB2 CYS A 301      67.743  71.609  86.634  1.00 28.32           H
ATOM   4260  HB3 CYS A 301      68.783  72.010  87.766  1.00 28.32           H
ATOM   4261  N   ASP A 302      67.285  69.021  87.161  1.00 27.61           N
ATOM   4262  CA  ASP A 302      66.325  68.347  88.008  1.00 35.14           C
ATOM   4263  C   ASP A 302      65.489  67.428  87.126  1.00 33.01           C
ATOM   4264  O   ASP A 302      65.298  67.696  85.934  1.00 23.62           O
ATOM   4265  CB  ASP A 302      65.503  69.405  88.758  1.00 32.38           C
ATOM   4266  CG  ASP A 302      64.463  68.803  89.682  1.00 35.57           C
ATOM   4267  OD1 ASP A 302      63.313  68.594  89.240  1.00 32.11           O
ATOM   4268  OD2 ASP A 302      64.805  68.534  90.858  1.00 40.76           O1-
ATOM   4269  H   ASP A 302      67.027  69.160  86.352  1.00 33.13           H
ATOM   4270  HA  ASP A 302      66.794  67.804  88.660  1.00 42.16           H
ATOM   4271  HB2 ASP A 302      66.103  69.947  89.295  1.00 38.86           H
ATOM   4272  HB3 ASP A 302      65.042  69.963  88.112  1.00 38.86           H
ATOM   4273  N   VAL A 303      65.044  66.319  87.700  1.00 24.06           N
ATOM   4274  CA  VAL A 303      64.117  65.424  87.013  1.00 35.76           C
ATOM   4275  C   VAL A 303      63.073  65.012  88.036  1.00 34.41           C
ATOM   4276  O   VAL A 303      63.422  64.606  89.148  1.00 23.29           O
ATOM   4277  CB  VAL A 303      64.793  64.183  86.358  1.00 34.91           C
ATOM   4278  CG1 VAL A 303      66.286  64.273  86.377  1.00 33.48           C
ATOM   4279  CG2 VAL A 303      64.367  62.881  86.996  1.00 30.53           C
ATOM   4280  H   VAL A 303      65.264  66.058  88.489  1.00 28.88           H
ATOM   4281  HA  VAL A 303      63.666  65.920  86.311  1.00 42.91           H
ATOM   4282  HB  VAL A 303      64.520  64.148  85.428  1.00 41.89           H
ATOM   4283 HG11 VAL A 303      66.655  63.479  85.959  1.00 40.18           H
ATOM   4284 HG12 VAL A 303      66.560  65.063  85.886  1.00 40.18           H
ATOM   4285 HG13 VAL A 303      66.587  64.334  87.297  1.00 40.18           H
ATOM   4286 HG21 VAL A 303      64.819  62.149  86.548  1.00 36.64           H
ATOM   4287 HG22 VAL A 303      64.611  62.896  87.935  1.00 36.64           H
ATOM   4288 HG23 VAL A 303      63.407  62.784  86.904  1.00 36.64           H
ATOM   4289  N   THR A 304      61.795  65.156  87.671  1.00 36.69           N
ATOM   4290  CA  THR A 304      60.693  64.910  88.589  1.00 31.86           C
ATOM   4291  C   THR A 304      59.545  64.237  87.840  1.00 36.41           C
ATOM   4292  O   THR A 304      59.107  64.723  86.787  1.00 29.03           O
ATOM   4293  CB  THR A 304      60.194  66.214  89.242  1.00 28.00           C
ATOM   4294  OG1 THR A 304      61.270  66.907  89.895  1.00 27.91           O
ATOM   4295  CG2 THR A 304      59.150  65.898  90.276  1.00 32.50           C
ATOM   4296  H   THR A 304      61.543  65.398  86.885  1.00 44.03           H
ATOM   4297  HA  THR A 304      60.990  64.311  89.292  1.00 38.23           H
ATOM   4298  HB  THR A 304      59.798  66.788  88.567  1.00 33.60           H
ATOM   4299  HG1 THR A 304      61.867  67.101  89.337  1.00 33.49           H
ATOM   4300 HG21 THR A 304      58.834  66.717  90.689  1.00 39.01           H
ATOM   4301 HG22 THR A 304      58.400  65.444  89.862  1.00 39.01           H
ATOM   4302 HG23 THR A 304      59.527  65.324  90.962  1.00 39.01           H
ATOM   4303  N   TRP A 305      59.021  63.153  88.406  1.00 28.51           N
ATOM   4304  CA  TRP A 305      57.896  62.475  87.795  1.00 32.52           C
ATOM   4305  C   TRP A 305      56.607  63.152  88.239  1.00 25.36           C
ATOM   4306  O   TRP A 305      56.313  63.236  89.438  1.00 25.52           O
ATOM   4307  CB  TRP A 305      57.896  61.001  88.156  1.00 34.03           C
ATOM   4308  CG  TRP A 305      58.929  60.220  87.431  1.00 23.69           C
ATOM   4309  CD1 TRP A 305      60.185  59.975  87.837  1.00 30.28           C
ATOM   4310  CD2 TRP A 305      58.785  59.569  86.168  1.00 36.34           C
ATOM   4311  NE1 TRP A 305      60.859  59.210  86.920  1.00 29.19           N
ATOM   4312  CE2 TRP A 305      60.016  58.942  85.881  1.00 35.89           C
ATOM   4313  CE3 TRP A 305      57.732  59.444  85.253  1.00 35.75           C
ATOM   4314  CZ2 TRP A 305      60.232  58.220  84.719  1.00 30.33           C
ATOM   4315  CZ3 TRP A 305      57.937  58.721  84.106  1.00 35.23           C
ATOM   4316  CH2 TRP A 305      59.183  58.108  83.848  1.00 36.88           C
ATOM   4317  H   TRP A 305      59.300  62.796  89.138  1.00 34.21           H
ATOM   4318  HA  TRP A 305      57.962  62.550  86.830  1.00 39.02           H
ATOM   4319  HB2 TRP A 305      58.066  60.911  89.107  1.00 40.84           H
ATOM   4320  HB3 TRP A 305      57.029  60.624  87.939  1.00 40.84           H
ATOM   4321  HD1 TRP A 305      60.551  60.286  88.634  1.00 36.33           H
ATOM   4322  HE1 TRP A 305      61.675  58.946  86.987  1.00 35.02           H
ATOM   4323  HE3 TRP A 305      56.908  59.841  85.421  1.00 42.90           H
ATOM   4324  HZ2 TRP A 305      61.050  57.812  84.546  1.00 36.40           H
ATOM   4325  HZ3 TRP A 305      57.246  58.634  83.489  1.00 42.27           H
ATOM   4326  HH2 TRP A 305      59.298  57.630  83.059  1.00 44.25           H
ATOM   4327  N   ALA A 306      55.861  63.673  87.268  1.00 28.92           N
ATOM   4328  CA  ALA A 306      54.571  64.269  87.560  1.00 24.51           C
ATOM   4329  C   ALA A 306      53.485  63.200  87.724  1.00 27.15           C
ATOM   4330  O   ALA A 306      52.649  63.287  88.626  1.00 28.27           O
ATOM   4331  CB  ALA A 306      54.217  65.240  86.455  1.00 29.28           C
ATOM   4332  H   ALA A 306      56.081  63.691  86.437  1.00 34.70           H
ATOM   4333  HA  ALA A 306      54.631  64.767  88.391  1.00 29.41           H
ATOM   4334  HB1 ALA A 306      53.354  65.639  86.650  1.00 35.13           H
ATOM   4335  HB2 ALA A 306      54.898  65.929  86.410  1.00 35.13           H
ATOM   4336  HB3 ALA A 306      54.177  64.758  85.614  1.00 35.13           H
ATOM   4337  N   THR A 307      53.480  62.189  86.858  1.00 33.34           N
ATOM   4338  CA  THR A 307      52.544  61.072  86.916  1.00 35.07           C
ATOM   4339  C   THR A 307      53.291  59.856  86.411  1.00 30.07           C
ATOM   4340  O   THR A 307      54.477  59.952  86.114  1.00 27.92           O
ATOM   4341  CB  THR A 307      51.295  61.294  86.053  1.00 34.95           C
ATOM   4342  OG1 THR A 307      51.655  61.164  84.667  1.00 37.57           O
ATOM   4343  CG2 THR A 307      50.666  62.654  86.298  1.00 32.05           C
ATOM   4344  H   THR A 307      54.033  62.127  86.203  1.00 40.01           H
ATOM   4345  HA  THR A 307      52.270  60.916  87.834  1.00 42.09           H
ATOM   4346  HB  THR A 307      50.637  60.617  86.273  1.00 41.94           H
ATOM   4347  HG1 THR A 307      50.979  61.283  84.182  1.00 45.08           H
ATOM   4348 HG21 THR A 307      49.882  62.762  85.739  1.00 38.46           H
ATOM   4349 HG22 THR A 307      50.404  62.735  87.229  1.00 38.46           H
ATOM   4350 HG23 THR A 307      51.302  63.356  86.088  1.00 38.46           H
ATOM   4351  N   GLN A 308      52.576  58.734  86.268  1.00 33.68           N
ATOM   4352  CA  GLN A 308      53.162  57.492  85.754  1.00 29.33           C
ATOM   4353  C   GLN A 308      53.698  57.617  84.339  1.00 31.65           C
ATOM   4354  O   GLN A 308      54.495  56.767  83.915  1.00 36.73           O
ATOM   4355  CB  GLN A 308      52.128  56.371  85.755  1.00 30.36           C
ATOM   4356  CG  GLN A 308      51.440  56.195  87.064  1.00 27.78           C
ATOM   4357  CD  GLN A 308      52.400  55.706  88.061  1.00 33.83           C
ATOM   4358  OE1 GLN A 308      53.550  55.416  87.712  1.00 35.61           O
ATOM   4359  NE2 GLN A 308      51.966  55.589  89.323  1.00 31.42           N
ATOM   4360  H   GLN A 308      51.742  58.668  86.463  1.00 40.41           H
ATOM   4361  HA  GLN A 308      53.895  57.226  86.331  1.00 35.20           H
ATOM   4362  HB2 GLN A 308      51.452  56.567  85.088  1.00 36.43           H
ATOM   4363  HB3 GLN A 308      52.572  55.536  85.538  1.00 36.43           H
ATOM   4364  HG2 GLN A 308      51.088  57.048  87.365  1.00 33.33           H
ATOM   4365  HG3 GLN A 308      50.728  55.543  86.974  1.00 33.33           H
ATOM   4366 HE21 GLN A 308      51.155  55.797  89.519  1.00 37.70           H
ATOM   4367 HE22 GLN A 308      52.498  55.306  89.936  1.00 37.70           H
ATOM   4368  N   GLU A 309      53.277  58.649  83.597  1.00 29.70           N
ATOM   4369  CA  GLU A 309      53.685  58.836  82.214  1.00 36.27           C
ATOM   4370  C   GLU A 309      54.086  60.263  81.875  1.00 34.82           C
ATOM   4371  O   GLU A 309      54.334  60.550  80.697  1.00 27.34           O
ATOM   4372  CB  GLU A 309      52.555  58.425  81.264  1.00 40.90           C
ATOM   4373  CG  GLU A 309      52.381  56.949  81.097  1.00 40.61           C
ATOM   4374  CD  GLU A 309      51.012  56.545  80.545  1.00 43.35           C
ATOM   4375  OE1 GLU A 309      50.323  57.376  79.922  1.00 37.42           O
ATOM   4376  OE2 GLU A 309      50.646  55.364  80.724  1.00 48.36           O1-
ATOM   4377  H   GLU A 309      52.745  59.260  83.885  1.00 35.64           H
ATOM   4378  HA  GLU A 309      54.447  58.264  82.034  1.00 43.52           H
ATOM   4379  HB2 GLU A 309      51.720  58.782  81.604  1.00 49.07           H
ATOM   4380  HB3 GLU A 309      52.736  58.799  80.388  1.00 49.07           H
ATOM   4381  HG2 GLU A 309      53.057  56.622  80.483  1.00 48.73           H
ATOM   4382  HG3 GLU A 309      52.489  56.522  81.962  1.00 48.73           H
ATOM   4383  N   ARG A 310      54.111  61.167  82.848  1.00 46.19           N
ATOM   4384  CA  ARG A 310      54.616  62.516  82.649  1.00 41.85           C
ATOM   4385  C   ARG A 310      55.853  62.701  83.505  1.00 36.63           C
ATOM   4386  O   ARG A 310      55.881  62.294  84.668  1.00 34.47           O
ATOM   4387  CB  ARG A 310      53.591  63.589  83.024  1.00 38.76           C
ATOM   4388  CG  ARG A 310      53.671  64.794  82.110  1.00 39.89           C
ATOM   4389  CD  ARG A 310      52.905  65.983  82.632  1.00 45.89           C
ATOM   4390  NE  ARG A 310      51.484  65.726  82.828  1.00 50.10           N
ATOM   4391  CZ  ARG A 310      50.592  65.793  81.866  1.00 43.69           C
ATOM   4392  NH1 ARG A 310      50.976  66.088  80.621  1.00 46.00           N
ATOM   4393  NH2 ARG A 310      49.333  65.544  82.165  1.00 47.95           N1+
ATOM   4394  H   ARG A 310      53.833  61.018  83.648  1.00 55.43           H
ATOM   4395  HA  ARG A 310      54.862  62.637  81.719  1.00 50.22           H
ATOM   4396  HB2 ARG A 310      52.699  63.215  82.955  1.00 46.51           H
ATOM   4397  HB3 ARG A 310      53.760  63.886  83.932  1.00 46.51           H
ATOM   4398  HG2 ARG A 310      54.600  65.056  82.014  1.00 47.86           H
ATOM   4399  HG3 ARG A 310      53.303  64.558  81.244  1.00 47.86           H
ATOM   4400  HD2 ARG A 310      53.280  66.245  83.488  1.00 55.07           H
ATOM   4401  HD3 ARG A 310      52.990  66.713  81.999  1.00 55.07           H
ATOM   4402  HE  ARG A 310      51.233  65.414  83.589  1.00 60.13           H
ATOM   4403 HH11 ARG A 310      51.805  66.246  80.453  1.00 55.19           H
ATOM   4404 HH12 ARG A 310      50.394  66.128  79.989  1.00 55.19           H
ATOM   4405 HH21 ARG A 310      49.113  65.352  82.973  1.00 57.54           H
ATOM   4406 HH22 ARG A 310      48.731  65.575  81.551  1.00 57.54           H
ATOM   4407  N   ILE A 311      56.853  63.351  82.926  1.00 43.23           N
ATOM   4408  CA  ILE A 311      58.119  63.624  83.588  1.00 30.93           C
ATOM   4409  C   ILE A 311      58.519  65.062  83.278  1.00 23.34           C
ATOM   4410  O   ILE A 311      58.321  65.545  82.158  1.00 24.63           O
ATOM   4411  CB  ILE A 311      59.179  62.614  83.115  1.00 39.57           C
ATOM   4412  CG1 ILE A 311      60.504  62.864  83.797  1.00 29.41           C
ATOM   4413  CG2 ILE A 311      59.351  62.707  81.623  1.00 36.85           C
ATOM   4414  CD1 ILE A 311      61.492  61.786  83.499  1.00 40.22           C
ATOM   4415  H   ILE A 311      56.820  63.654  82.122  1.00 51.87           H
ATOM   4416  HA  ILE A 311      58.011  63.532  84.547  1.00 37.12           H
ATOM   4417  HB  ILE A 311      58.878  61.720  83.339  1.00 47.48           H
ATOM   4418 HG12 ILE A 311      60.870  63.706  83.484  1.00 35.29           H
ATOM   4419 HG13 ILE A 311      60.368  62.894  84.757  1.00 35.29           H
ATOM   4420 HG21 ILE A 311      60.021  62.065  81.342  1.00 44.22           H
ATOM   4421 HG22 ILE A 311      58.503  62.510  81.195  1.00 44.22           H
ATOM   4422 HG23 ILE A 311      59.636  63.606  81.394  1.00 44.22           H
ATOM   4423 HD11 ILE A 311      62.324  61.986  83.955  1.00 48.26           H
ATOM   4424 HD12 ILE A 311      61.138  60.939  83.812  1.00 48.26           H
ATOM   4425 HD13 ILE A 311      61.639  61.750  82.541  1.00 48.26           H
ATOM   4426  N   SER A 312      59.022  65.774  84.280  1.00 26.68           N
ATOM   4427  CA  SER A 312      59.530  67.115  84.045  1.00 31.91           C
ATOM   4428  C   SER A 312      61.030  67.173  84.311  1.00 32.65           C
ATOM   4429  O   SER A 312      61.527  66.637  85.312  1.00 28.76           O
ATOM   4430  CB  SER A 312      58.798  68.184  84.855  1.00 28.52           C
ATOM   4431  OG  SER A 312      59.187  68.293  86.195  1.00 30.01           O
ATOM   4432  H   SER A 312      59.078  65.506  85.095  1.00 32.02           H
ATOM   4433  HA  SER A 312      59.398  67.327  83.107  1.00 38.29           H
ATOM   4434  HB2 SER A 312      58.949  69.041  84.427  1.00 34.23           H
ATOM   4435  HB3 SER A 312      57.849  67.980  84.833  1.00 34.23           H
ATOM   4436  HG  SER A 312      58.744  68.897  86.574  1.00 36.01           H
ATOM   4437  N   LEU A 313      61.722  67.830  83.381  1.00 31.77           N
ATOM   4438  CA  LEU A 313      63.158  67.997  83.343  1.00 25.18           C
ATOM   4439  C   LEU A 313      63.418  69.479  83.335  1.00 28.00           C
ATOM   4440  O   LEU A 313      62.886  70.173  82.472  1.00 31.65           O
ATOM   4441  CB  LEU A 313      63.773  67.406  82.072  1.00 25.98           C
ATOM   4442  CG  LEU A 313      64.149  65.923  82.159  1.00 34.46           C
ATOM   4443  CD1 LEU A 313      63.097  65.139  82.860  1.00 31.68           C
ATOM   4444  CD2 LEU A 313      64.394  65.350  80.760  1.00 33.20           C
ATOM   4445  H   LEU A 313      61.339  68.213  82.712  1.00 38.13           H
ATOM   4446  HA  LEU A 313      63.571  67.597  84.125  1.00 30.22           H
ATOM   4447  HB2 LEU A 313      63.136  67.503  81.348  1.00 31.17           H
ATOM   4448  HB3 LEU A 313      64.581  67.900  81.862  1.00 31.17           H
ATOM   4449  HG  LEU A 313      64.973  65.837  82.665  1.00 41.35           H
ATOM   4450 HD11 LEU A 313      63.369  64.208  82.896  1.00 38.01           H
ATOM   4451 HD12 LEU A 313      62.990  65.487  83.759  1.00 38.01           H
ATOM   4452 HD13 LEU A 313      62.264  65.221  82.371  1.00 38.01           H
ATOM   4453 HD21 LEU A 313      64.630  64.413  80.840  1.00 39.84           H
ATOM   4454 HD22 LEU A 313      63.583  65.444  80.235  1.00 39.84           H
ATOM   4455 HD23 LEU A 313      65.118  65.840  80.340  1.00 39.84           H
ATOM   4456  N   GLN A 314      64.235  69.954  84.271  1.00 21.81           N
ATOM   4457  CA  GLN A 314      64.766  71.314  84.218  1.00 29.95           C
ATOM   4458  C   GLN A 314      66.202  71.295  83.737  1.00 30.91           C
ATOM   4459  O   GLN A 314      67.020  70.516  84.247  1.00 23.63           O
ATOM   4460  CB  GLN A 314      64.719  72.010  85.573  1.00 24.37           C
ATOM   4461  CG  GLN A 314      63.399  72.704  85.829  1.00 32.94           C
ATOM   4462  CD  GLN A 314      63.285  73.266  87.233  1.00 31.36           C
ATOM   4463  OE1 GLN A 314      63.402  74.478  87.429  1.00 34.17           O
ATOM   4464  NE2 GLN A 314      63.035  72.382  88.221  1.00 28.01           N
ATOM   4465  H   GLN A 314      64.500  69.504  84.954  1.00 26.17           H
ATOM   4466  HA  GLN A 314      64.243  71.836  83.591  1.00 35.94           H
ATOM   4467  HB2 GLN A 314      64.852  71.350  86.272  1.00 29.24           H
ATOM   4468  HB3 GLN A 314      65.422  72.678  85.610  1.00 29.24           H
ATOM   4469  HG2 GLN A 314      63.304  73.440  85.204  1.00 39.53           H
ATOM   4470  HG3 GLN A 314      62.679  72.068  85.702  1.00 39.53           H
ATOM   4471 HE21 GLN A 314      62.948  71.546  88.039  1.00 33.61           H
ATOM   4472 HE22 GLN A 314      62.962  72.655  89.034  1.00 33.61           H
ATOM   4473  N   TRP A 315      66.495  72.181  82.782  1.00 28.15           N
ATOM   4474  CA  TRP A 315      67.813  72.402  82.229  1.00 24.73           C
ATOM   4475  C   TRP A 315      68.238  73.845  82.461  1.00 26.90           C
ATOM   4476  O   TRP A 315      67.417  74.745  82.662  1.00 22.42           O
ATOM   4477  CB  TRP A 315      67.832  72.122  80.733  1.00 28.41           C
ATOM   4478  CG  TRP A 315      67.311  70.784  80.329  1.00 30.18           C
ATOM   4479  CD1 TRP A 315      66.017  70.435  80.184  1.00 22.14           C
ATOM   4480  CD2 TRP A 315      68.080  69.623  79.992  1.00 31.87           C
ATOM   4481  NE1 TRP A 315      65.923  69.141  79.786  1.00 26.74           N
ATOM   4482  CE2 TRP A 315      67.178  68.618  79.643  1.00 31.34           C
ATOM   4483  CE3 TRP A 315      69.446  69.342  79.945  1.00 21.93           C
ATOM   4484  CZ2 TRP A 315      67.590  67.349  79.268  1.00 24.94           C
ATOM   4485  CZ3 TRP A 315      69.843  68.104  79.578  1.00 26.52           C
ATOM   4486  CH2 TRP A 315      68.922  67.118  79.236  1.00 25.92           C
ATOM   4487  H   TRP A 315      65.902  72.690  82.425  1.00 33.78           H
ATOM   4488  HA  TRP A 315      68.453  71.816  82.663  1.00 29.67           H
ATOM   4489  HB2 TRP A 315      67.289  72.792  80.288  1.00 34.09           H
ATOM   4490  HB3 TRP A 315      68.747  72.186  80.419  1.00 34.09           H
ATOM   4491  HD1 TRP A 315      65.294  71.001  80.330  1.00 26.57           H
ATOM   4492  HE1 TRP A 315      65.189  68.722  79.629  1.00 32.09           H
ATOM   4493  HE3 TRP A 315      70.071  69.996  80.159  1.00 26.32           H
ATOM   4494  HZ2 TRP A 315      66.977  66.684  79.052  1.00 29.92           H
ATOM   4495  HZ3 TRP A 315      70.752  67.911  79.538  1.00 31.83           H
ATOM   4496  HH2 TRP A 315      69.230  66.276  78.991  1.00 31.11           H
ATOM   4497  N   LEU A 316      69.544  74.064  82.391  1.00 22.42           N
ATOM   4498  CA  LEU A 316      70.113  75.365  82.693  1.00 30.19           C
ATOM   4499  C   LEU A 316      71.354  75.578  81.838  1.00 27.38           C
ATOM   4500  O   LEU A 316      72.196  74.687  81.722  1.00 29.29           O
ATOM   4501  CB  LEU A 316      70.458  75.465  84.186  1.00 37.85           C
ATOM   4502  CG  LEU A 316      71.229  76.693  84.665  1.00 35.74           C
ATOM   4503  CD1 LEU A 316      70.329  77.919  84.548  1.00 33.35           C
ATOM   4504  CD2 LEU A 316      71.641  76.500  86.067  1.00 19.09           C
ATOM   4505  H   LEU A 316      70.124  73.469  82.168  1.00 26.90           H
ATOM   4506  HA  LEU A 316      69.469  76.058  82.478  1.00 36.23           H
ATOM   4507  HB2 LEU A 316      69.627  75.442  84.685  1.00 45.43           H
ATOM   4508  HB3 LEU A 316      70.990  74.689  84.421  1.00 45.43           H
ATOM   4509  HG  LEU A 316      72.018  76.826  84.117  1.00 42.89           H
ATOM   4510 HD11 LEU A 316      70.819  78.700  84.852  1.00 40.02           H
ATOM   4511 HD12 LEU A 316      70.069  78.032  83.620  1.00 40.02           H
ATOM   4512 HD13 LEU A 316      69.542  77.787  85.099  1.00 40.02           H
ATOM   4513 HD21 LEU A 316      72.130  77.285  86.363  1.00 22.91           H
ATOM   4514 HD22 LEU A 316      70.850  76.377  86.615  1.00 22.91           H
ATOM   4515 HD23 LEU A 316      72.209  75.716  86.124  1.00 22.91           H
ATOM   4516  N   ARG A 317      71.469  76.764  81.255  1.00 23.69           N
ATOM   4517  CA  ARG A 317      72.643  77.058  80.446  1.00 33.49           C
ATOM   4518  C   ARG A 317      73.898  77.163  81.321  1.00 28.54           C
ATOM   4519  O   ARG A 317      73.835  77.468  82.520  1.00 21.94           O
ATOM   4520  CB  ARG A 317      72.447  78.365  79.681  1.00 34.64           C
ATOM   4521  CG  ARG A 317      71.381  78.309  78.622  1.00 30.83           C
ATOM   4522  CD  ARG A 317      71.277  79.591  77.870  1.00 21.06           C
ATOM   4523  NE  ARG A 317      70.536  79.374  76.652  1.00 38.09           N
ATOM   4524  CZ  ARG A 317      69.764  80.300  76.098  1.00 36.44           C
ATOM   4525  NH1 ARG A 317      69.649  81.506  76.658  1.00 36.12           N
ATOM   4526  NH2 ARG A 317      69.100  80.013  74.998  1.00 30.81           N1+
ATOM   4527  H   ARG A 317      70.896  77.403  81.310  1.00 28.42           H
ATOM   4528  HA  ARG A 317      72.777  76.344  79.803  1.00 40.19           H
ATOM   4529  HB2 ARG A 317      72.200  79.059  80.311  1.00 41.57           H
ATOM   4530  HB3 ARG A 317      73.282  78.598  79.247  1.00 41.57           H
ATOM   4531  HG2 ARG A 317      71.594  77.605  77.991  1.00 37.00           H
ATOM   4532  HG3 ARG A 317      70.524  78.135  79.041  1.00 37.00           H
ATOM   4533  HD2 ARG A 317      70.807  80.248  78.407  1.00 25.27           H
ATOM   4534  HD3 ARG A 317      72.165  79.908  77.641  1.00 25.27           H
ATOM   4535  HE  ARG A 317      70.473  78.569  76.358  1.00 45.71           H
ATOM   4536 HH11 ARG A 317      70.078  81.686  77.381  1.00 43.34           H
ATOM   4537 HH12 ARG A 317      69.148  82.103  76.295  1.00 43.34           H
ATOM   4538 HH21 ARG A 317      69.179  79.236  74.638  1.00 36.98           H
ATOM   4539 HH22 ARG A 317      68.603  80.610  74.628  1.00 36.98           H
ATOM   4540  N   ARG A 318      75.058  76.938  80.694  1.00 22.02           N
ATOM   4541  CA  ARG A 318      76.303  77.055  81.444  1.00 29.06           C
ATOM   4542  C   ARG A 318      76.395  78.422  82.093  1.00 26.33           C
ATOM   4543  O   ARG A 318      76.851  78.550  83.234  1.00 26.13           O
ATOM   4544  CB  ARG A 318      77.517  76.805  80.557  1.00 24.98           C
ATOM   4545  CG  ARG A 318      78.790  76.717  81.387  1.00 27.70           C
ATOM   4546  CD  ARG A 318      79.931  76.098  80.641  1.00 18.05           C
ATOM   4547  NE  ARG A 318      81.145  76.240  81.444  1.00 21.05           N
ATOM   4548  CZ  ARG A 318      82.300  75.617  81.197  1.00 17.49           C
ATOM   4549  NH1 ARG A 318      82.382  74.778  80.183  1.00 12.54           N
ATOM   4550  NH2 ARG A 318      83.381  75.826  81.955  1.00 21.08           N1+
ATOM   4551  H   ARG A 318      75.146  76.725  79.866  1.00 26.42           H
ATOM   4552  HA  ARG A 318      76.307  76.389  82.149  1.00 34.87           H
ATOM   4553  HB2 ARG A 318      77.403  75.966  80.084  1.00 29.97           H
ATOM   4554  HB3 ARG A 318      77.612  77.537  79.928  1.00 29.97           H
ATOM   4555  HG2 ARG A 318      79.056  77.611  81.653  1.00 33.24           H
ATOM   4556  HG3 ARG A 318      78.617  76.175  82.173  1.00 33.24           H
ATOM   4557  HD2 ARG A 318      79.759  75.154  80.499  1.00 21.66           H
ATOM   4558  HD3 ARG A 318      80.059  76.556  79.796  1.00 21.66           H
ATOM   4559  HE  ARG A 318      81.113  76.765  82.125  1.00 25.26           H
ATOM   4560 HH11 ARG A 318      81.697  74.643  79.681  1.00 15.05           H
ATOM   4561 HH12 ARG A 318      83.121  74.370  80.021  1.00 15.05           H
ATOM   4562 HH21 ARG A 318      83.338  76.364  82.624  1.00 25.30           H
ATOM   4563 HH22 ARG A 318      84.111  75.403  81.789  1.00 25.30           H
ATOM   4564  N   ILE A 319      75.976  79.454  81.367  1.00 26.60           N
ATOM   4565  CA  ILE A 319      75.644  80.755  81.935  1.00 25.20           C
ATOM   4566  C   ILE A 319      74.348  80.620  82.723  1.00 31.24           C
ATOM   4567  O   ILE A 319      73.264  80.757  82.151  1.00 33.90           O
ATOM   4568  CB  ILE A 319      75.456  81.826  80.849  1.00 27.48           C
ATOM   4569  CG1 ILE A 319      76.742  82.081  80.058  1.00 30.39           C
ATOM   4570  CG2 ILE A 319      74.979  83.088  81.471  1.00 28.75           C
ATOM   4571  CD1 ILE A 319      77.876  82.810  80.905  1.00 44.33           C
ATOM   4572  H   ILE A 319      75.874  79.422  80.514  1.00 31.92           H
ATOM   4573  HA  ILE A 319      76.348  81.040  82.538  1.00 30.24           H
ATOM   4574  HB  ILE A 319      74.776  81.516  80.231  1.00 32.98           H
ATOM   4575 HG12 ILE A 319      77.098  81.231  79.755  1.00 36.47           H
ATOM   4576 HG13 ILE A 319      76.535  82.642  79.295  1.00 36.47           H
ATOM   4577 HG21 ILE A 319      74.864  83.757  80.779  1.00 34.50           H
ATOM   4578 HG22 ILE A 319      74.132  82.920  81.914  1.00 34.50           H
ATOM   4579 HG23 ILE A 319      75.636  83.389  82.118  1.00 34.50           H
ATOM   4580 HD11 ILE A 319      78.656  82.938  80.344  1.00 53.20           H
ATOM   4581 HD12 ILE A 319      77.541  83.669  81.208  1.00 53.20           H
ATOM   4582 HD13 ILE A 319      78.104  82.256  81.668  1.00 53.20           H
ATOM   4583  N   GLN A 320      74.444  80.405  84.035  1.00 33.26           N
ATOM   4584  CA  GLN A 320      73.307  80.023  84.859  1.00 27.36           C
ATOM   4585  C   GLN A 320      72.330  81.173  85.047  1.00 30.15           C
ATOM   4586  O   GLN A 320      71.982  81.530  86.174  1.00 26.61           O
ATOM   4587  CB  GLN A 320      73.813  79.488  86.184  1.00 25.96           C
ATOM   4588  CG  GLN A 320      74.717  78.306  85.919  1.00 25.72           C
ATOM   4589  CD  GLN A 320      75.388  77.828  87.130  1.00 22.63           C
ATOM   4590  OE1 GLN A 320      74.776  77.729  88.186  1.00 20.15           O
ATOM   4591  NE2 GLN A 320      76.663  77.479  86.992  1.00 23.60           N
ATOM   4592  H   GLN A 320      75.178  80.478  84.478  1.00 39.91           H
ATOM   4593  HA  GLN A 320      72.830  79.304  84.415  1.00 32.83           H
ATOM   4594  HB2 GLN A 320      74.322  80.175  86.643  1.00 31.15           H
ATOM   4595  HB3 GLN A 320      73.065  79.194  86.727  1.00 31.15           H
ATOM   4596  HG2 GLN A 320      74.187  77.577  85.561  1.00 30.87           H
ATOM   4597  HG3 GLN A 320      75.399  78.566  85.280  1.00 30.87           H
ATOM   4598 HE21 GLN A 320      77.045  77.541  86.225  1.00 28.32           H
ATOM   4599 HE22 GLN A 320      77.105  77.191  87.671  1.00 28.32           H
ATOM   4600  N   ASN A 321      71.882  81.716  83.918  1.00 36.91           N
ATOM   4601  CA  ASN A 321      71.014  82.874  83.811  1.00 37.17           C
ATOM   4602  C   ASN A 321      69.611  82.519  83.339  1.00 39.01           C
ATOM   4603  O   ASN A 321      68.691  83.321  83.504  1.00 34.14           O
ATOM   4604  CB  ASN A 321      71.601  83.876  82.806  1.00 34.88           C
ATOM   4605  CG  ASN A 321      71.511  85.238  83.315  1.00 48.71           C
ATOM   4606  OD1 ASN A 321      70.467  85.604  83.828  1.00 64.46           O
ATOM   4607  ND2 ASN A 321      72.618  85.964  83.337  1.00 54.98           N
ATOM   4608  H   ASN A 321      72.088  81.400  83.145  1.00 44.29           H
ATOM   4609  HA  ASN A 321      70.947  83.309  84.675  1.00 44.60           H
ATOM   4610  HB2 ASN A 321      71.104  83.827  81.974  1.00 41.86           H
ATOM   4611  HB3 ASN A 321      72.536  83.668  82.653  1.00 41.86           H
ATOM   4612 HD21 ASN A 321      72.787  86.470  84.012  1.00 65.97           H
ATOM   4613  N   TYR A 322      69.445  81.343  82.754  1.00 32.17           N
ATOM   4614  CA  TYR A 322      68.313  81.045  81.909  1.00 30.21           C
ATOM   4615  C   TYR A 322      68.084  79.541  81.981  1.00 32.59           C
ATOM   4616  O   TYR A 322      68.925  78.756  81.528  1.00 35.62           O
ATOM   4617  CB  TYR A 322      68.601  81.508  80.487  1.00 30.01           C
ATOM   4618  CG  TYR A 322      67.474  81.364  79.523  1.00 35.38           C
ATOM   4619  CD1 TYR A 322      67.282  80.203  78.824  1.00 31.68           C
ATOM   4620  CD2 TYR A 322      66.598  82.403  79.303  1.00 39.85           C
ATOM   4621  CE1 TYR A 322      66.251  80.081  77.941  1.00 42.39           C
ATOM   4622  CE2 TYR A 322      65.571  82.286  78.423  1.00 35.05           C
ATOM   4623  CZ  TYR A 322      65.404  81.141  77.738  1.00 34.73           C
ATOM   4624  OH  TYR A 322      64.359  81.060  76.853  1.00 43.88           O
ATOM   4625  H   TYR A 322      69.994  80.686  82.837  1.00 38.61           H
ATOM   4626  HA  TYR A 322      67.523  81.501  82.238  1.00 36.25           H
ATOM   4627  HB2 TYR A 322      68.842  82.448  80.514  1.00 36.01           H
ATOM   4628  HB3 TYR A 322      69.347  80.993  80.141  1.00 36.01           H
ATOM   4629  HD1 TYR A 322      67.861  79.487  78.955  1.00 38.02           H
ATOM   4630  HD2 TYR A 322      66.712  83.201  79.766  1.00 47.82           H
ATOM   4631  HE1 TYR A 322      66.133  79.290  77.467  1.00 50.86           H
ATOM   4632  HE2 TYR A 322      64.993  83.001  78.284  1.00 42.06           H
ATOM   4633  HH  TYR A 322      64.344  80.301  76.494  1.00 52.66           H
ATOM   4634  N   SER A 323      66.975  79.126  82.572  1.00 31.61           N
ATOM   4635  CA  SER A 323      66.656  77.712  82.645  1.00 32.85           C
ATOM   4636  C   SER A 323      65.290  77.476  82.035  1.00 37.26           C
ATOM   4637  O   SER A 323      64.456  78.382  81.912  1.00 32.92           O
ATOM   4638  CB  SER A 323      66.676  77.184  84.063  1.00 30.13           C
ATOM   4639  OG  SER A 323      65.542  77.596  84.729  1.00 37.02           O
ATOM   4640  H   SER A 323      66.391  79.641  82.938  1.00 37.93           H
ATOM   4641  HA  SER A 323      67.308  77.213  82.129  1.00 39.42           H
ATOM   4642  HB2 SER A 323      66.700  76.215  84.043  1.00 36.15           H
ATOM   4643  HB3 SER A 323      67.459  77.529  84.521  1.00 36.15           H
ATOM   4644  HG  SER A 323      65.510  78.435  84.748  1.00 44.42           H
ATOM   4645  N   VAL A 324      65.120  76.251  81.580  1.00 35.64           N
ATOM   4646  CA  VAL A 324      63.915  75.833  80.917  1.00 33.77           C
ATOM   4647  C   VAL A 324      63.443  74.560  81.594  1.00 34.15           C
ATOM   4648  O   VAL A 324      64.246  73.691  81.939  1.00 28.52           O
ATOM   4649  CB  VAL A 324      64.147  75.625  79.404  1.00 34.92           C
ATOM   4650  CG1 VAL A 324      62.926  75.044  78.764  1.00 36.65           C
ATOM   4651  CG2 VAL A 324      64.383  76.942  78.751  1.00 42.13           C
ATOM   4652  H   VAL A 324      65.710  75.628  81.647  1.00 42.77           H
ATOM   4653  HA  VAL A 324      63.232  76.512  81.032  1.00 40.52           H
ATOM   4654  HB  VAL A 324      64.906  75.042  79.249  1.00 41.90           H
ATOM   4655 HG11 VAL A 324      63.094  74.923  77.816  1.00 43.98           H
ATOM   4656 HG12 VAL A 324      62.729  74.189  79.178  1.00 43.98           H
ATOM   4657 HG13 VAL A 324      62.182  75.654  78.893  1.00 43.98           H
ATOM   4658 HG21 VAL A 324      64.527  76.803  77.802  1.00 50.56           H
ATOM   4659 HG22 VAL A 324      63.606  77.506  78.888  1.00 50.56           H
ATOM   4660 HG23 VAL A 324      65.166  77.355  79.148  1.00 50.56           H
ATOM   4661  N   MET A 325      62.140  74.465  81.811  1.00 40.82           N
ATOM   4662  CA  MET A 325      61.534  73.238  82.269  1.00 32.95           C
ATOM   4663  C   MET A 325      60.790  72.609  81.115  1.00 29.90           C
ATOM   4664  O   MET A 325      59.968  73.262  80.490  1.00 32.97           O
ATOM   4665  CB  MET A 325      60.575  73.481  83.422  1.00 33.56           C
ATOM   4666  CG  MET A 325      60.107  72.195  84.026  1.00 32.36           C
ATOM   4667  SD  MET A 325      58.954  72.504  85.356  1.00 34.69           S
ATOM   4668  CE  MET A 325      57.659  71.627  84.597  1.00 36.84           C
ATOM   4669  H   MET A 325      61.582  75.109  81.696  1.00 48.99           H
ATOM   4670  HA  MET A 325      62.227  72.631  82.573  1.00 39.53           H
ATOM   4671  HB2 MET A 325      61.025  73.994  84.111  1.00 40.28           H
ATOM   4672  HB3 MET A 325      59.799  73.964  83.097  1.00 40.28           H
ATOM   4673  HG2 MET A 325      59.659  71.664  83.349  1.00 38.84           H
ATOM   4674  HG3 MET A 325      60.868  71.712  84.386  1.00 38.84           H
ATOM   4675  HE1 MET A 325      56.877  71.659  85.172  1.00 44.21           H
ATOM   4676  HE2 MET A 325      57.458  72.039  83.742  1.00 44.21           H
ATOM   4677  HE3 MET A 325      57.935  70.707  84.465  1.00 44.21           H
ATOM   4678  N   ASP A 326      61.097  71.355  80.836  1.00 37.26           N
ATOM   4679  CA  ASP A 326      60.369  70.543  79.887  1.00 32.83           C
ATOM   4680  C   ASP A 326      59.363  69.680  80.628  1.00 33.39           C
ATOM   4681  O   ASP A 326      59.574  69.296  81.775  1.00 32.72           O
ATOM   4682  CB  ASP A 326      61.312  69.642  79.110  1.00 35.15           C
ATOM   4683  CG  ASP A 326      61.471  70.064  77.700  1.00 40.51           C
ATOM   4684  OD1 ASP A 326      60.460  70.435  77.075  1.00 38.39           O
ATOM   4685  OD2 ASP A 326      62.631  70.025  77.227  1.00 47.26           O1-
ATOM   4686  H   ASP A 326      61.753  70.938  81.202  1.00 44.71           H
ATOM   4687  HA  ASP A 326      59.893  71.112  79.262  1.00 39.39           H
ATOM   4688  HB2 ASP A 326      62.186  69.662  79.530  1.00 42.18           H
ATOM   4689  HB3 ASP A 326      60.961  68.738  79.115  1.00 42.18           H
ATOM   4690  N   ILE A 327      58.264  69.372  79.959  1.00 36.82           N
ATOM   4691  CA  ILE A 327      57.256  68.469  80.487  1.00 34.95           C
ATOM   4692  C   ILE A 327      56.976  67.476  79.383  1.00 35.32           C
ATOM   4693  O   ILE A 327      56.391  67.831  78.362  1.00 34.87           O
ATOM   4694  CB  ILE A 327      55.990  69.202  80.923  1.00 35.06           C
ATOM   4695  CG1 ILE A 327      56.281  70.053  82.185  1.00 39.04           C
ATOM   4696  CG2 ILE A 327      54.898  68.254  81.179  1.00 31.30           C
ATOM   4697  CD1 ILE A 327      55.166  71.023  82.608  1.00 33.97           C
ATOM   4698  H   ILE A 327      58.075  69.681  79.179  1.00 44.18           H
ATOM   4699  HA  ILE A 327      57.615  67.991  81.251  1.00 41.94           H
ATOM   4700  HB  ILE A 327      55.718  69.798  80.208  1.00 42.07           H
ATOM   4701 HG12 ILE A 327      56.440  69.452  82.930  1.00 46.85           H
ATOM   4702 HG13 ILE A 327      57.078  70.581  82.021  1.00 46.85           H
ATOM   4703 HG21 ILE A 327      54.110  68.748  81.454  1.00 37.56           H
ATOM   4704 HG22 ILE A 327      54.713  67.760  80.365  1.00 37.56           H
ATOM   4705 HG23 ILE A 327      55.169  67.644  81.883  1.00 37.56           H
ATOM   4706 HD11 ILE A 327      55.450  71.501  83.403  1.00 40.76           H
ATOM   4707 HD12 ILE A 327      55.002  71.648  81.885  1.00 40.76           H
ATOM   4708 HD13 ILE A 327      54.362  70.515  82.797  1.00 40.76           H
ATOM   4709  N   CYS A 328      57.416  66.241  79.571  1.00 36.68           N
ATOM   4710  CA  CYS A 328      57.403  65.256  78.512  1.00 41.37           C
ATOM   4711  C   CYS A 328      56.417  64.153  78.853  1.00 36.81           C
ATOM   4712  O   CYS A 328      56.254  63.801  80.022  1.00 36.72           O
ATOM   4713  CB  CYS A 328      58.799  64.675  78.298  1.00 42.18           C
ATOM   4714  SG  CYS A 328      60.106  65.931  78.053  1.00 34.63           S
ATOM   4715  H   CYS A 328      57.732  65.948  80.315  1.00 44.02           H
ATOM   4716  HA  CYS A 328      57.117  65.676  77.685  1.00 49.65           H
ATOM   4717  HB2 CYS A 328      59.039  64.147  79.075  1.00 50.62           H
ATOM   4718  HB3 CYS A 328      58.783  64.109  77.510  1.00 50.62           H
ATOM   4719  N   ASP A 329      55.742  63.628  77.827  1.00 35.05           N
ATOM   4720  CA  ASP A 329      54.667  62.666  78.021  1.00 44.37           C
ATOM   4721  C   ASP A 329      54.938  61.415  77.206  1.00 44.48           C
ATOM   4722  O   ASP A 329      55.329  61.497  76.035  1.00 46.98           O
ATOM   4723  CB  ASP A 329      53.312  63.232  77.603  1.00 39.78           C
ATOM   4724  CG  ASP A 329      52.740  64.238  78.596  1.00 41.11           C
ATOM   4725  OD1 ASP A 329      53.353  65.262  78.957  1.00 53.24           O
ATOM   4726  OD2 ASP A 329      51.609  64.029  78.995  1.00 48.92           O1-
ATOM   4727  H   ASP A 329      55.893  63.818  77.002  1.00 42.06           H
ATOM   4728  HA  ASP A 329      54.621  62.419  78.958  1.00 53.25           H
ATOM   4729  HB2 ASP A 329      53.410  63.680  76.748  1.00 47.74           H
ATOM   4730  HB3 ASP A 329      52.679  62.501  77.521  1.00 47.74           H
ATOM   4731  N   TYR A 330      54.713  60.256  77.824  1.00 43.46           N
ATOM   4732  CA  TYR A 330      54.871  59.001  77.111  1.00 48.77           C
ATOM   4733  C   TYR A 330      53.737  58.841  76.105  1.00 47.31           C
ATOM   4734  O   TYR A 330      52.568  59.039  76.437  1.00 45.51           O
ATOM   4735  CB  TYR A 330      54.894  57.804  78.068  1.00 52.00           C
ATOM   4736  CG  TYR A 330      55.184  56.474  77.350  1.00 55.96           C
ATOM   4737  CD1 TYR A 330      56.327  56.331  76.559  1.00 45.37           C
ATOM   4738  CD2 TYR A 330      54.326  55.372  77.459  1.00 52.02           C
ATOM   4739  CE1 TYR A 330      56.601  55.176  75.909  1.00 47.22           C
ATOM   4740  CE2 TYR A 330      54.611  54.190  76.807  1.00 48.70           C
ATOM   4741  CZ  TYR A 330      55.756  54.114  76.028  1.00 54.29           C
ATOM   4742  OH  TYR A 330      56.097  52.986  75.340  1.00 56.94           O
ATOM   4743  H   TYR A 330      54.472  60.174  78.646  1.00 52.15           H
ATOM   4744  HA  TYR A 330      55.709  59.015  76.623  1.00 58.52           H
ATOM   4745  HB2 TYR A 330      55.588  57.944  78.732  1.00 62.40           H
ATOM   4746  HB3 TYR A 330      54.030  57.729  78.502  1.00 62.40           H
ATOM   4747  HD1 TYR A 330      56.909  57.051  76.468  1.00 54.44           H
ATOM   4748  HD2 TYR A 330      53.559  55.435  77.982  1.00 62.43           H
ATOM   4749  HE1 TYR A 330      57.366  55.106  75.385  1.00 56.66           H
ATOM   4750  HE2 TYR A 330      54.037  53.462  76.876  1.00 58.44           H
ATOM   4751  HH  TYR A 330      55.523  52.386  75.470  1.00 68.33           H
ATOM   4752  N   ASP A 331      54.100  58.522  74.864  1.00 49.53           N
ATOM   4753  CA  ASP A 331      53.158  58.248  73.784  1.00 56.58           C
ATOM   4754  C   ASP A 331      53.021  56.728  73.669  1.00 58.05           C
ATOM   4755  O   ASP A 331      53.844  56.063  73.030  1.00 52.81           O
ATOM   4756  CB  ASP A 331      53.637  58.879  72.475  1.00 60.72           C
ATOM   4757  CG  ASP A 331      52.616  58.780  71.330  1.00 61.39           C
ATOM   4758  OD1 ASP A 331      51.520  58.183  71.526  1.00 58.95           O
ATOM   4759  OD2 ASP A 331      52.940  59.297  70.218  1.00 55.59           O1-
ATOM   4760  H   ASP A 331      54.921  58.456  74.616  1.00 59.43           H
ATOM   4761  HA  ASP A 331      52.290  58.621  74.007  1.00 67.89           H
ATOM   4762  HB2 ASP A 331      53.820  59.819  72.630  1.00 72.86           H
ATOM   4763  HB3 ASP A 331      54.448  58.429  72.190  1.00 72.86           H
ATOM   4764  N   GLU A 332      51.972  56.189  74.305  1.00 54.94           N
ATOM   4765  CA  GLU A 332      51.601  54.780  74.254  1.00 56.81           C
ATOM   4766  C   GLU A 332      52.010  54.033  72.979  1.00 59.08           C
ATOM   4767  O   GLU A 332      52.885  53.162  73.025  1.00 60.67           O
ATOM   4768  CB  GLU A 332      50.086  54.682  74.429  1.00 64.83           C
ATOM   4769  CG  GLU A 332      49.565  53.282  74.601  1.00 64.40           C
ATOM   4770  CD  GLU A 332      49.781  52.774  76.006  1.00 65.97           C
ATOM   4771  OE1 GLU A 332      50.969  52.624  76.399  1.00 64.46           O
ATOM   4772  OE2 GLU A 332      48.762  52.553  76.720  1.00 58.69           O1-
ATOM   4773  H   GLU A 332      51.437  56.652  74.795  1.00 65.93           H
ATOM   4774  HA  GLU A 332      52.015  54.325  75.004  1.00 68.17           H
ATOM   4775  HB2 GLU A 332      49.832  55.188  75.216  1.00 77.80           H
ATOM   4776  HB3 GLU A 332      49.659  55.060  73.645  1.00 77.80           H
ATOM   4777  HG2 GLU A 332      48.612  53.271  74.418  1.00 77.28           H
ATOM   4778  HG3 GLU A 332      50.030  52.690  73.989  1.00 77.28           H
ATOM   4779  N   SER A 333      51.371  54.341  71.841  1.00 64.72           N
ATOM   4780  CA  SER A 333      51.582  53.583  70.601  1.00 65.46           C
ATOM   4781  C   SER A 333      52.574  54.287  69.687  1.00 57.05           C
ATOM   4782  O   SER A 333      52.304  54.669  68.547  1.00 61.73           O
ATOM   4783  CB  SER A 333      50.261  53.345  69.891  1.00 64.20           C
[truncated: 1,747,146 more chars]
