# Supplementary material for: High-throughput quantum-mechanics/molecular-mechanics (ONIOM) macromolecular crystallographic refinement with PHENIX/DivCon: the impact of mixed Hamiltonian methods on ligand and protein structure
Source: Acta Crystallogr D Struct Biol. 2018 Oct 29;74(Pt 11):1063–77. doi: 10.1107/S2059798318012913 (PMC6213575; doi:10.1107/S2059798318012913)
Supplement: Supplementary file 4 [file d-74-01063-sup4.gz › results_PHENIX/1N2J-H_refine_001.pdb]

REMARK Date 2017-01-12 Time 13:53:28 EST -0500 (1484247208.74 s)
REMARK PHENIX refinement
REMARK 
REMARK ****************** INPUT FILES AND LABELS ******************************
REMARK Reflections:
REMARK   file name      : 1N2J.mtz
REMARK   labels         : ['F-obs,SIGF-obs']
REMARK R-free flags:
REMARK   file name      : 1N2J.mtz
REMARK   label          : R-free-flags
REMARK   test_flag_value: 1
REMARK Model file name(s): 
REMARK   /home/oleg/TEST/PDB_LIGANDS_1/astex/full_set/astex_7.1.1-b4015.17_qbOff_moe/1N2J/local/1N2J-H.pdb
REMARK 
REMARK ******************** REFINEMENT SUMMARY: QUICK FACTS *******************
REMARK Start: r_work = 0.1778 r_free = 0.1800 bonds = 0.014 angles = 1.591
REMARK Final: r_work = 0.1663 r_free = 0.1960 bonds = 0.012 angles = 1.278
REMARK ************************************************************************
REMARK 
REMARK ****************** REFINEMENT STATISTICS STEP BY STEP ******************
REMARK leading digit, like 1_, means number of macro-cycle                     
REMARK 0    : statistics at the very beginning when nothing is done yet        
REMARK 1_bss: bulk solvent correction and/or (anisotropic) scaling             
REMARK 1_xyz: refinement of coordinates                                        
REMARK 1_adp: refinement of ADPs (Atomic Displacement Parameters)              
REMARK 1_occ: refinement of occupancies                                        
REMARK ------------------------------------------------------------------------
REMARK  stage       r-work r-free bonds angles b_min b_max b_ave n_water shift
REMARK       0    : 0.3146 0.3024 0.014  1.59  18.6  74.8  33.6 915      0.000
REMARK       1_bss: 0.1778 0.1800 0.014  1.59  18.6  74.8  33.6 915      0.000
REMARK 1_settarget: 0.1778 0.1800 0.014  1.59  18.6  74.8  33.6 915      0.000
REMARK       1_nqh: 0.1778 0.1800 0.014  1.59  18.6  74.8  33.6 915      0.000
REMARK    1_weight: 0.1778 0.1800 0.014  1.59  18.6  74.8  33.6 915      0.000
REMARK    1_checkH: 0.1779 0.1807 0.014  1.59  18.6  74.8  33.6 915      0.453
REMARK    1_xyzrec: 0.1699 0.1948 0.016  1.54  18.6  74.8  33.6 915      0.521
REMARK    1_checkH: 0.1699 0.1948 0.016  1.54  18.6  74.8  33.6 915      0.521
REMARK   1_regHxyz: 0.1703 0.1949 0.016  1.54  18.6  74.8  33.6 915      0.527
REMARK       1_adp: 0.1672 0.2015 0.016  1.54  20.1  78.3  33.8 915      0.527
REMARK   1_regHadp: 0.1670 0.2015 0.016  1.54  20.1  78.3  33.8 915      0.527
REMARK       2_bss: 0.1672 0.2012 0.016  1.54  20.1  78.3  33.8 915      0.527
REMARK 2_settarget: 0.1672 0.2012 0.016  1.54  20.1  78.3  33.8 915      0.527
REMARK 2_updatecdl: 0.1672 0.2012 0.016  1.54  20.1  78.3  33.8 915      0.527
REMARK       2_nqh: 0.1672 0.2012 0.016  1.54  20.1  78.3  33.8 915      0.527
REMARK    2_weight: 0.1672 0.2012 0.016  1.54  20.1  78.3  33.8 915      0.527
REMARK    2_checkH: 0.1671 0.2014 0.016  1.54  20.1  78.3  33.8 915      0.527
REMARK    2_xyzrec: 0.1670 0.1965 0.012  1.30  20.1  78.3  33.8 915      0.523
REMARK    2_checkH: 0.1670 0.1965 0.012  1.30  20.1  78.3  33.8 915      0.523
REMARK   2_regHxyz: 0.1673 0.1965 0.012  1.30  20.1  78.3  33.8 915      0.524
REMARK       2_adp: 0.1671 0.1959 0.012  1.30  19.4  79.1  33.7 915      0.524
REMARK   2_regHadp: 0.1675 0.1961 0.012  1.30  19.4  79.1  33.7 915      0.524
REMARK       3_bss: 0.1673 0.1958 0.012  1.30  19.4  79.1  33.7 915      0.524
REMARK 3_settarget: 0.1673 0.1958 0.012  1.30  19.4  79.1  33.7 915      0.524
REMARK 3_updatecdl: 0.1673 0.1958 0.012  1.31  19.4  79.1  33.7 915      0.524
REMARK       3_nqh: 0.1673 0.1958 0.012  1.31  19.4  79.1  33.7 915      0.524
REMARK    3_weight: 0.1673 0.1958 0.012  1.31  19.4  79.1  33.7 915      0.524
REMARK    3_checkH: 0.1673 0.1958 0.012  1.31  19.4  79.1  33.7 915      0.524
REMARK    3_xyzrec: 0.1660 0.1961 0.012  1.28  19.4  79.1  33.7 915      0.524
REMARK    3_checkH: 0.1660 0.1961 0.012  1.28  19.4  79.1  33.7 915      0.524
REMARK   3_regHxyz: 0.1662 0.1961 0.012  1.28  19.4  79.1  33.7 915      0.525
REMARK       3_adp: 0.1663 0.1960 0.012  1.28  19.6  79.2  33.7 915      0.525
REMARK   3_regHadp: 0.1663 0.1961 0.012  1.28  19.6  79.2  33.7 915      0.525
REMARK         end: 0.1663 0.1960 0.012  1.28  19.6  79.2  33.7 915      0.525
REMARK ------------------------------------------------------------------------
REMARK MODEL CONTENT.
REMARK  ELEMENT        ATOM RECORD COUNT   OCCUPANCY SUM
REMARK        C                     2710         2710.00
REMARK        H                     5028         5028.00
REMARK        O                     1048         1048.00
REMARK        N                      764          764.00
REMARK        S                       15           15.00
REMARK      O1-                       74           74.00
REMARK    TOTAL                     9639         9639.00
REMARK -----------------------------------------------------------------------
REMARK r_free_flags.md5.hexdigest e36799ccfacc2d308fa0ccc948c93973
REMARK 
REMARK IF THIS FILE IS FOR PDB DEPOSITION: REMOVE ALL FROM THIS LINE UP.
REMARK   3
REMARK   3 REFINEMENT.
REMARK   3   PROGRAM     : PHENIX (1.11.1_2575: ???)
REMARK   3   AUTHORS     : Adams,Afonine,Bunkoczi,Burnley,Chen,Dar,Davis,
REMARK   3               : Draizen,Echols,Gildea,Gros,Grosse-Kunstleve,Headd,
REMARK   3               : Hintze,Hung,Ioerger,Liebschner,McCoy,McKee,Moriarty,
REMARK   3               : Oeffner,Poon,Read,Richardson,Richardson,Sacchettini,
REMARK   3               : Sauter,Sobolev,Storoni,Terwilliger,Williams,Zwart
REMARK   3
REMARK   3  REFINEMENT TARGET : ML
REMARK   3  
REMARK   3  DATA USED IN REFINEMENT.
REMARK   3   RESOLUTION RANGE HIGH (ANGSTROMS) : 1.800   
REMARK   3   RESOLUTION RANGE LOW  (ANGSTROMS) : 30.217  
REMARK   3   MIN(FOBS/SIGMA_FOBS)              : 1.37  
REMARK   3   COMPLETENESS FOR RANGE        (%) : 97.57 
REMARK   3   NUMBER OF REFLECTIONS             : 48853     
REMARK   3   NUMBER OF REFLECTIONS (NON-ANOMALOUS) : 48853     
REMARK   3  
REMARK   3  FIT TO DATA USED IN REFINEMENT.
REMARK   3   R VALUE     (WORKING + TEST SET) : 0.1675
REMARK   3   R VALUE            (WORKING SET) : 0.1663
REMARK   3   FREE R VALUE                     : 0.1960
REMARK   3   FREE R VALUE TEST SET SIZE   (%) : 4.09  
REMARK   3   FREE R VALUE TEST SET COUNT      : 1999      
REMARK   3  
REMARK   3  FIT TO DATA USED IN REFINEMENT (IN BINS).
REMARK   3   BIN  RESOLUTION RANGE  COMPL.    NWORK NFREE   RWORK  RFREE  CCWORK CCFREE
REMARK   3     1 30.2217 -  4.3344    0.92     3235   138  0.1668 0.1698   0.914  0.904
REMARK   3     2  4.3344 -  3.4419    0.94     3243   139  0.1530 0.2151   0.928  0.850
REMARK   3     3  3.4419 -  3.0073    0.96     3311   141  0.1634 0.1961   0.928  0.896
REMARK   3     4  3.0073 -  2.7325    0.98     3366   144  0.1728 0.2019   0.921  0.874
REMARK   3     5  2.7325 -  2.5368    0.98     3379   144  0.1638 0.1868   0.928  0.903
REMARK   3     6  2.5368 -  2.3873    0.99     3395   145  0.1563 0.1816   0.936  0.909
REMARK   3     7  2.3873 -  2.2677    0.99     3395   145  0.1515 0.1722   0.938  0.917
REMARK   3     8  2.2677 -  2.1691    1.00     3400   145  0.1667 0.2018   0.928  0.902
REMARK   3     9  2.1691 -  2.0856    1.00     3369   143  0.1610 0.1961   0.929  0.875
REMARK   3    10  2.0856 -  2.0136    1.00     3437   148  0.1645 0.1838   0.929  0.918
REMARK   3    11  2.0136 -  1.9507    0.98     3374   144  0.1807 0.2250   0.909  0.856
REMARK   3    12  1.9507 -  1.8949    0.98     3344   141  0.2005 0.2045   0.902  0.900
REMARK   3    13  1.8949 -  1.8451    0.97     3312   142  0.2251 0.2849   0.878  0.799
REMARK   3    14  1.8451 -  1.8000    0.96     3294   140  0.2678 0.3074   0.833  0.780
REMARK   3  
REMARK   3  BULK SOLVENT MODELLING.
REMARK   3   METHOD USED        : FLAT BULK SOLVENT MODEL
REMARK   3   SOLVENT RADIUS     : 1.11    
REMARK   3   SHRINKAGE RADIUS   : 0.90    
REMARK   3   GRID STEP FACTOR   : 4.00    
REMARK   3  
REMARK   3  ERROR ESTIMATES.
REMARK   3   COORDINATE ERROR (MAXIMUM-LIKELIHOOD BASED)     : 0.20    
REMARK   3   PHASE ERROR (DEGREES, MAXIMUM-LIKELIHOOD BASED) : 18.07   
REMARK   3  
REMARK   3  STRUCTURE FACTORS CALCULATION ALGORITHM : FFT
REMARK   3  
REMARK   3  RESTRAINTS LIBRARY
REMARK   3    GEOSTD + MON.LIB. + CDL v1.2
REMARK   3  
REMARK   3  DEVIATIONS FROM IDEAL VALUES.
REMARK   3                 RMSD     MAX  COUNT
REMARK   3   BOND      :  0.012   0.097   4367
REMARK   3   ANGLE     :  1.278  31.005   5951
REMARK   3   CHIRALITY :  0.062   0.209    707
REMARK   3   PLANARITY :  0.008   0.067    786
REMARK   3   DIHEDRAL  : 11.191 116.745   2617
REMARK   3   MIN NONBONDED DISTANCE : 2.252 
REMARK   3  
REMARK   3  MOLPROBITY STATISTICS.
REMARK   3   ALL-ATOM CLASHSCORE : 4.02
REMARK   3   RAMACHANDRAN PLOT:
REMARK   3     OUTLIERS : 0.00  %
REMARK   3     ALLOWED  : 1.05  %
REMARK   3     FAVORED  : 98.95 %
REMARK   3   ROTAMER OUTLIERS : 1.87 %
REMARK   3   CBETA DEVIATIONS : 2
REMARK   3   PEPTIDE PLANE:
REMARK   3     CIS-PROLINE     : 0
REMARK   3     CIS-GENERAL     : 0
REMARK   3     TWISTED PROLINE : 0
REMARK   3     TWISTED GENERAL : 0
REMARK   3  
REMARK   3  ATOMIC DISPLACEMENT PARAMETERS.
REMARK   3   WILSON B : 29.67
REMARK   3   RMS(B_ISO_OR_EQUIVALENT_BONDED) : 3.68
REMARK   3   ATOMS          NUMBER OF ATOMS
REMARK   3                    ISO.  ANISO. 
REMARK   3    ALL         :   9639       0
REMARK   3    ALL (NO H)  :   4611       0
REMARK   3    SOLVENT     :    305       0
REMARK   3    NON-SOLVENT :   4306       0
REMARK   3    HYDROGENS   :   5028       0
REMARK   3
HELIX    1   1 PRO A   17  LEU A   29  1               Generated by MOE   13
HELIX    2   2 GLU A   45  LYS A   55  1               Generated by MOE   11
HELIX    3   3 PRO A   70  GLN A   72  5               Generated by MOE    3
HELIX    4   4 GLY A   76  ALA A   81  1               Generated by MOE    6
HELIX    5   5 PRO A   86  ALA A   95  1               Generated by MOE   10
HELIX    6   6 THR A  106  MET A  109  1               Generated by MOE    4
HELIX    7   7 PRO A  122  ALA A  125  5               Generated by MOE    4
HELIX    8   8 LEU A  127  GLY A  129  5               Generated by MOE    3
HELIX    9   9 HIS A  135  VAL A  150  1               Generated by MOE   16
HELIX   10  10 GLU A  159  ASP A  161  5               Generated by MOE    3
HELIX   11  11 TYR A  162  ASP A  174  1               Generated by MOE   13
HELIX   12  12 ASN A  199  TYR A  201  5               Generated by MOE    3
HELIX   13  13 PRO A  204  ALA A  209  1               Generated by MOE    6
HELIX   14  14 VAL A  211  ALA A  223  1               Generated by MOE   13
HELIX   15  15 ALA A  224  ALA A  226  5               Generated by MOE    3
HELIX   16  16 ALA A  228  ALA A  241  1               Generated by MOE   14
HELIX   17  17 PRO B   17  LEU B   29  1               Generated by MOE   13
HELIX   18  18 GLU B   45  LYS B   55  1               Generated by MOE   11
HELIX   19  19 PRO B   70  GLN B   72  5               Generated by MOE    3
HELIX   20  20 PRO B   86  ALA B   95  1               Generated by MOE   10
HELIX   21  21 THR B  106  MET B  109  1               Generated by MOE    4
HELIX   22  22 PRO B  122  ALA B  125  5               Generated by MOE    4
HELIX   23  23 LEU B  127  GLY B  129  5               Generated by MOE    3
HELIX   24  24 HIS B  135  VAL B  150  1               Generated by MOE   16
HELIX   25  25 GLU B  159  ASP B  161  5               Generated by MOE    3
HELIX   26  26 TYR B  162  ASP B  174  1               Generated by MOE   13
HELIX   27  27 SER B  197  TYR B  201  5               Generated by MOE    5
HELIX   28  28 PRO B  204  ALA B  209  1               Generated by MOE    6
HELIX   29  29 VAL B  211  ALA B  223  1               Generated by MOE   13
HELIX   30  30 ALA B  224  ALA B  226  5               Generated by MOE    3
HELIX   31  31 ALA B  228  ASP B  240  1               Generated by MOE   13
SHEET    1       ASN A  12  TYR A  14                  Generated by MOE
SHEET    2       ARG A  33  THR A  39                  Generated by MOE
SHEET    3       SER A  60  ILE A  66                  Generated by MOE
SHEET    4       ILE A 100  PHE A 102                  Generated by MOE
SHEET    5       THR A 117  GLN A 119                  Generated by MOE
SHEET    6       ARG A 154  GLY A 158                  Generated by MOE
SHEET    7       ALA A 180  VAL A 184                  Generated by MOE
SHEET    8       ALA A 246  ASP A 254                  Generated by MOE
SHEET    9       SER A 265  LEU A 274                  Generated by MOE
SHEET   10       THR A 277  GLU A 286                  Generated by MOE
SHEET   11       ASN B  12  TYR B  14                  Generated by MOE
SHEET   12       ARG B  33  THR B  39                  Generated by MOE
SHEET   13       SER B  60  ILE B  66                  Generated by MOE
SHEET   14       ILE B 100  PHE B 102                  Generated by MOE
SHEET   15       THR B 117  GLN B 119                  Generated by MOE
SHEET   16       ARG B 154  GLY B 158                  Generated by MOE
SHEET   17       ALA B 180  VAL B 184                  Generated by MOE
SHEET   18       ALA B 246  ASP B 254                  Generated by MOE
SHEET   19       GLY B 264  LEU B 274                  Generated by MOE
SHEET   20       THR B 277  ILE B 287                  Generated by MOE
CRYST1   48.050   70.692   81.586  90.00  99.10  90.00 P 1 21 1
SCALE1      0.020812  0.000000  0.003333        0.00000
SCALE2      0.000000  0.014146  0.000000        0.00000
SCALE3      0.000000  0.000000  0.012413        0.00000
ATOM      1  N   ILE A   3      12.419  47.011  61.249  1.00 47.90           N
ATOM      2  CA  ILE A   3      12.703  47.261  59.833  1.00 57.36           C
ATOM      3  C   ILE A   3      13.445  48.584  59.605  1.00 56.79           C
ATOM      4  O   ILE A   3      12.908  49.659  59.859  1.00 54.91           O
ATOM      5  CB  ILE A   3      11.393  47.259  58.978  1.00 60.91           C
ATOM      6  CG1 ILE A   3      10.118  47.347  59.861  1.00 66.50           C
ATOM      7  CG2 ILE A   3      11.385  46.033  58.017  1.00 56.76           C
ATOM      8  CD1 ILE A   3       9.896  48.706  60.681  1.00 52.59           C
ATOM      9  H1  ILE A   3      11.956  46.176  61.340  1.00 57.48           H
ATOM     10  H2  ILE A   3      11.872  47.720  61.595  1.00 57.48           H
ATOM     11  HA  ILE A   3      13.270  46.546  59.502  1.00 68.83           H
ATOM     12  HB  ILE A   3      11.411  48.056  58.425  1.00 73.09           H
ATOM     13 HG12 ILE A   3      10.149  46.625  60.507  1.00 79.80           H
ATOM     14 HG13 ILE A   3       9.345  47.230  59.287  1.00 79.80           H
ATOM     15 HG21 ILE A   3      12.154  46.088  57.429  1.00 68.12           H
ATOM     16 HG22 ILE A   3      11.428  45.219  58.544  1.00 68.12           H
ATOM     17 HG23 ILE A   3      10.568  46.046  57.495  1.00 68.12           H
ATOM     18 HD11 ILE A   3      10.646  48.838  61.282  1.00 63.11           H
ATOM     19 HD12 ILE A   3       9.839  49.446  60.056  1.00 63.11           H
ATOM     20 HD13 ILE A   3       9.072  48.637  61.189  1.00 63.11           H
ATOM     21  N   PRO A   4      14.671  48.525  59.089  1.00 55.94           N
ATOM     22  CA  PRO A   4      15.371  49.763  58.748  1.00 46.70           C
ATOM     23  C   PRO A   4      14.771  50.364  57.492  1.00 47.99           C
ATOM     24  O   PRO A   4      14.001  49.729  56.762  1.00 47.30           O
ATOM     25  CB  PRO A   4      16.810  49.296  58.516  1.00 45.18           C
ATOM     26  CG  PRO A   4      16.619  47.979  57.870  1.00 50.13           C
ATOM     27  CD  PRO A   4      15.456  47.350  58.642  1.00 48.72           C
ATOM     28  HA  PRO A   4      15.337  50.399  59.479  1.00 56.04           H
ATOM     29  HB2 PRO A   4      17.270  49.912  57.926  1.00 54.22           H
ATOM     30  HB3 PRO A   4      17.273  49.206  59.364  1.00 54.22           H
ATOM     31  HG2 PRO A   4      16.389  48.100  56.935  1.00 60.16           H
ATOM     32  HG3 PRO A   4      17.425  47.446  57.962  1.00 60.16           H
ATOM     33  HD2 PRO A   4      14.924  46.790  58.056  1.00 58.46           H
ATOM     34  HD3 PRO A   4      15.787  46.853  59.407  1.00 58.46           H
ATOM     35  N   ALA A   5      15.159  51.604  57.224  1.00 47.85           N
ATOM     36  CA  ALA A   5      14.673  52.286  56.037  1.00 46.41           C
ATOM     37  C   ALA A   5      14.869  51.416  54.802  1.00 45.36           C
ATOM     38  O   ALA A   5      15.902  50.744  54.639  1.00 42.35           O
ATOM     39  CB  ALA A   5      15.399  53.624  55.868  1.00 48.46           C
ATOM     40  H   ALA A   5      15.697  52.067  57.709  1.00 57.42           H
ATOM     41  HA  ALA A   5      13.724  52.465  56.136  1.00 55.69           H
ATOM     42  HB1 ALA A   5      15.064  54.067  55.073  1.00 58.15           H
ATOM     43  HB2 ALA A   5      15.232  54.175  56.649  1.00 58.15           H
ATOM     44  HB3 ALA A   5      16.351  53.457  55.778  1.00 58.15           H
ATOM     45  N   PHE A   6      13.853  51.413  53.939  1.00 42.34           N
ATOM     46  CA  PHE A   6      13.925  50.736  52.644  1.00 37.77           C
ATOM     47  C   PHE A   6      13.207  51.589  51.607  1.00 44.68           C
ATOM     48  O   PHE A   6      12.008  51.873  51.736  1.00 49.61           O
ATOM     49  CB  PHE A   6      13.317  49.337  52.716  1.00 38.44           C
ATOM     50  CG  PHE A   6      13.275  48.632  51.419  1.00 38.99           C
ATOM     51  CD1 PHE A   6      14.439  48.143  50.842  1.00 39.29           C
ATOM     52  CD2 PHE A   6      12.075  48.475  50.720  1.00 41.97           C
ATOM     53  CE1 PHE A   6      14.417  47.498  49.608  1.00 34.38           C
ATOM     54  CE2 PHE A   6      12.038  47.832  49.492  1.00 39.87           C
ATOM     55  CZ  PHE A   6      13.211  47.334  48.923  1.00 44.49           C
ATOM     56  H   PHE A   6      13.099  51.802  54.084  1.00 50.81           H
ATOM     57  HA  PHE A   6      14.854  50.651  52.378  1.00 45.32           H
ATOM     58  HB2 PHE A   6      13.844  48.800  53.328  1.00 46.13           H
ATOM     59  HB3 PHE A   6      12.407  49.409  53.043  1.00 46.13           H
ATOM     60  HD1 PHE A   6      15.248  48.246  51.289  1.00 47.15           H
ATOM     61  HD2 PHE A   6      11.286  48.802  51.088  1.00 50.36           H
ATOM     62  HE1 PHE A   6      15.207  47.170  49.242  1.00 41.26           H
ATOM     63  HE2 PHE A   6      11.228  47.730  49.046  1.00 47.85           H
ATOM     64  HZ  PHE A   6      13.190  46.900  48.101  1.00 53.38           H
ATOM     65  N   HIS A   7      13.939  51.996  50.587  1.00 40.94           N
ATOM     66  CA  HIS A   7      13.395  52.793  49.487  1.00 42.78           C
ATOM     67  C   HIS A   7      13.295  51.952  48.226  1.00 45.17           C
ATOM     68  O   HIS A   7      14.334  51.623  47.620  1.00 42.75           O
ATOM     69  CB  HIS A   7      14.283  54.015  49.264  1.00 46.89           C
ATOM     70  CG  HIS A   7      14.506  54.810  50.514  1.00 52.40           C
ATOM     71  ND1 HIS A   7      13.498  55.520  51.131  1.00 59.98           N
ATOM     72  CD2 HIS A   7      15.606  54.983  51.281  1.00 51.72           C
ATOM     73  CE1 HIS A   7      13.971  56.109  52.214  1.00 53.61           C
ATOM     74  NE2 HIS A   7      15.247  55.795  52.329  1.00 56.96           N
ATOM     75  H   HIS A   7      14.777  51.823  50.502  1.00 49.12           H
ATOM     76  HA  HIS A   7      12.505  53.100  49.721  1.00 51.34           H
ATOM     77  HB2 HIS A   7      13.863  54.596  48.611  1.00 56.27           H
ATOM     78  HB3 HIS A   7      15.149  53.722  48.938  1.00 56.27           H
ATOM     79  HD2 HIS A   7      16.449  54.623  51.126  1.00 62.07           H
ATOM     80  HE1 HIS A   7      13.487  56.648  52.797  1.00 64.33           H
ATOM     81  HE2 HIS A   7      15.771  56.062  52.956  1.00 68.35           H
ATOM     82  N   PRO A   8      12.087  51.569  47.803  1.00 46.27           N
ATOM     83  CA  PRO A   8      11.946  50.793  46.569  1.00 46.79           C
ATOM     84  C   PRO A   8      12.508  51.531  45.366  1.00 41.75           C
ATOM     85  O   PRO A   8      12.533  52.756  45.321  1.00 44.15           O
ATOM     86  CB  PRO A   8      10.429  50.605  46.448  1.00 50.37           C
ATOM     87  CG  PRO A   8       9.938  50.765  47.833  1.00 46.44           C
ATOM     88  CD  PRO A   8      10.781  51.827  48.427  1.00 52.18           C
ATOM     89  HA  PRO A   8      12.378  49.929  46.655  1.00 56.15           H
ATOM     90  HB2 PRO A   8      10.057  51.287  45.867  1.00 60.44           H
ATOM     91  HB3 PRO A   8      10.232  49.717  46.111  1.00 60.44           H
ATOM     92  HG2 PRO A   8       9.007  51.035  47.820  1.00 55.73           H
ATOM     93  HG3 PRO A   8      10.047  49.931  48.316  1.00 55.73           H
ATOM     94  HD2 PRO A   8      10.451  52.705  48.179  1.00 62.61           H
ATOM     95  HD3 PRO A   8      10.836  51.722  49.390  1.00 62.61           H
ATOM     96  N   GLY A   9      12.970  50.762  44.388  1.00 40.57           N
ATOM     97  CA  GLY A   9      13.538  51.332  43.179  1.00 49.79           C
ATOM     98  C   GLY A   9      14.838  52.077  43.378  1.00 45.07           C
ATOM     99  O   GLY A   9      15.254  52.833  42.497  1.00 48.91           O
ATOM    100  H   GLY A   9      12.965  49.902  44.403  1.00 48.68           H
ATOM    101  HA2 GLY A   9      13.697  50.619  42.540  1.00 59.75           H
ATOM    102  HA3 GLY A   9      12.897  51.947  42.789  1.00 59.75           H
ATOM    103  N   GLU A  10      15.488  51.882  44.520  1.00 44.70           N
ATOM    104  CA  GLU A  10      16.760  52.511  44.847  1.00 49.19           C
ATOM    105  C   GLU A  10      17.665  51.481  45.503  1.00 35.07           C
ATOM    106  O   GLU A  10      17.188  50.494  46.052  1.00 33.89           O
ATOM    107  CB  GLU A  10      16.574  53.668  45.805  1.00 47.73           C
ATOM    108  CG  GLU A  10      15.718  54.744  45.260  1.00 53.25           C
ATOM    109  CD  GLU A  10      15.994  56.012  45.961  1.00 55.37           C
ATOM    110  OE1 GLU A  10      15.889  56.012  47.199  1.00 60.36           O
ATOM    111  OE2 GLU A  10      16.381  56.982  45.284  1.00 65.13           O1-
ATOM    112  H   GLU A  10      15.199  51.368  45.145  1.00 53.64           H
ATOM    113  HA  GLU A  10      17.187  52.837  44.039  1.00 59.02           H
ATOM    114  HB2 GLU A  10      16.159  53.339  46.618  1.00 57.28           H
ATOM    115  HB3 GLU A  10      17.442  54.050  46.009  1.00 57.28           H
ATOM    116  HG2 GLU A  10      15.910  54.865  44.317  1.00 63.90           H
ATOM    117  HG3 GLU A  10      14.785  54.515  45.391  1.00 63.90           H
ATOM    118  N   LEU A  11      18.983  51.714  45.438  1.00 35.67           N
ATOM    119  CA  LEU A  11      19.911  50.809  46.113  1.00 33.31           C
ATOM    120  C   LEU A  11      19.977  51.158  47.588  1.00 31.36           C
ATOM    121  O   LEU A  11      20.367  52.275  47.956  1.00 33.14           O
ATOM    122  CB  LEU A  11      21.290  50.861  45.464  1.00 34.62           C
ATOM    123  CG  LEU A  11      22.334  49.967  46.130  1.00 35.11           C
ATOM    124  CD1 LEU A  11      21.980  48.502  45.935  1.00 30.64           C
ATOM    125  CD2 LEU A  11      23.687  50.303  45.542  1.00 35.33           C
ATOM    126  H   LEU A  11      19.352  52.370  45.022  1.00 42.80           H
ATOM    127  HA  LEU A  11      19.578  49.901  46.035  1.00 39.98           H
ATOM    128  HB2 LEU A  11      21.209  50.580  44.539  1.00 41.55           H
ATOM    129  HB3 LEU A  11      21.616  51.773  45.501  1.00 41.55           H
ATOM    130  HG  LEU A  11      22.359  50.153  47.082  1.00 42.13           H
ATOM    131 HD11 LEU A  11      22.655  47.954  46.365  1.00 36.77           H
ATOM    132 HD12 LEU A  11      21.112  48.331  46.333  1.00 36.77           H
ATOM    133 HD13 LEU A  11      21.952  48.308  44.985  1.00 36.77           H
ATOM    134 HD21 LEU A  11      24.360  49.742  45.957  1.00 42.40           H
ATOM    135 HD22 LEU A  11      23.664  50.141  44.586  1.00 42.40           H
ATOM    136 HD23 LEU A  11      23.882  51.238  45.714  1.00 42.40           H
ATOM    137  N   ASN A  12      19.608  50.194  48.428  1.00 27.32           N
ATOM    138  CA  ASN A  12      19.660  50.306  49.867  1.00 30.14           C
ATOM    139  C   ASN A  12      20.861  49.505  50.349  1.00 29.91           C
ATOM    140  O   ASN A  12      20.966  48.304  50.067  1.00 31.98           O
ATOM    141  CB  ASN A  12      18.388  49.754  50.509  1.00 31.79           C
ATOM    142  CG  ASN A  12      17.116  50.514  50.048  1.00 31.91           C
ATOM    143  OD1 ASN A  12      16.713  51.487  50.692  1.00 38.93           O
ATOM    144  ND2 ASN A  12      16.523  50.088  48.964  1.00 32.37           N
ATOM    145  H   ASN A  12      19.310  49.432  48.164  1.00 32.79           H
ATOM    146  HA  ASN A  12      19.771  51.234  50.127  1.00 36.17           H
ATOM    147  HB2 ASN A  12      18.287  48.821  50.263  1.00 38.15           H
ATOM    148  HB3 ASN A  12      18.456  49.838  51.473  1.00 38.15           H
ATOM    149 HD21 ASN A  12      15.815  50.483  48.677  1.00 38.85           H
ATOM    150 HD22 ASN A  12      16.840  49.411  48.537  1.00 38.85           H
ATOM    151  N   VAL A  13      21.732  50.146  51.095  1.00 28.38           N
ATOM    152  CA  VAL A  13      22.979  49.523  51.560  1.00 28.76           C
ATOM    153  C   VAL A  13      22.859  49.302  53.061  1.00 29.97           C
ATOM    154  O   VAL A  13      22.644  50.246  53.837  1.00 28.96           O
ATOM    155  CB  VAL A  13      24.203  50.378  51.190  1.00 30.74           C
ATOM    156  CG1 VAL A  13      25.527  49.688  51.638  1.00 31.72           C
ATOM    157  CG2 VAL A  13      24.220  50.629  49.719  1.00 29.48           C
ATOM    158  H   VAL A  13      21.634  50.959  51.357  1.00 34.06           H
ATOM    159  HA  VAL A  13      23.078  48.657  51.135  1.00 34.51           H
ATOM    160  HB  VAL A  13      24.141  51.234  51.641  1.00 36.89           H
ATOM    161 HG11 VAL A  13      26.276  50.252  51.390  1.00 38.06           H
ATOM    162 HG12 VAL A  13      25.509  49.566  52.600  1.00 38.06           H
ATOM    163 HG13 VAL A  13      25.600  48.828  51.196  1.00 38.06           H
ATOM    164 HG21 VAL A  13      24.996  51.169  49.500  1.00 35.38           H
ATOM    165 HG22 VAL A  13      24.266  49.779  49.254  1.00 35.38           H
ATOM    166 HG23 VAL A  13      23.409  51.100  49.470  1.00 35.38           H
ATOM    167  N   TYR A  14      23.004  48.049  53.488  1.00 28.14           N
ATOM    168  CA  TYR A  14      22.957  47.714  54.902  1.00 28.21           C
ATOM    169  C   TYR A  14      24.235  46.995  55.276  1.00 31.13           C
ATOM    170  O   TYR A  14      24.639  46.048  54.604  1.00 26.45           O
ATOM    171  CB  TYR A  14      21.768  46.815  55.250  1.00 30.35           C
ATOM    172  CG  TYR A  14      20.438  47.342  54.768  1.00 27.71           C
ATOM    173  CD1 TYR A  14      19.792  46.760  53.685  1.00 31.03           C
ATOM    174  CD2 TYR A  14      19.798  48.399  55.424  1.00 35.04           C
ATOM    175  CE1 TYR A  14      18.566  47.226  53.241  1.00 29.19           C
ATOM    176  CE2 TYR A  14      18.567  48.875  54.976  1.00 34.84           C
ATOM    177  CZ  TYR A  14      17.948  48.281  53.880  1.00 35.82           C
ATOM    178  OH  TYR A  14      16.711  48.756  53.419  1.00 36.56           O
ATOM    179  H   TYR A  14      23.131  47.373  52.972  1.00 33.77           H
ATOM    180  HA  TYR A  14      22.895  48.527  55.427  1.00 33.86           H
ATOM    181  HB2 TYR A  14      21.906  45.945  54.845  1.00 36.42           H
ATOM    182  HB3 TYR A  14      21.718  46.724  56.214  1.00 36.42           H
ATOM    183  HD1 TYR A  14      20.198  46.050  53.241  1.00 37.23           H
ATOM    184  HD2 TYR A  14      20.209  48.803  56.154  1.00 42.05           H
ATOM    185  HE1 TYR A  14      18.159  46.828  52.506  1.00 35.03           H
ATOM    186  HE2 TYR A  14      18.156  49.586  55.412  1.00 41.81           H
ATOM    187  HH  TYR A  14      16.453  49.396  53.897  1.00 43.87           H
ATOM    188  N   SER A  15      24.842  47.415  56.370  1.00 28.83           N
ATOM    189  CA  SER A  15      26.003  46.697  56.881  1.00 28.42           C
ATOM    190  C   SER A  15      25.660  45.721  57.989  1.00 27.46           C
ATOM    191  O   SER A  15      26.309  44.694  58.133  1.00 28.20           O
ATOM    192  CB  SER A  15      27.022  47.717  57.408  1.00 29.05           C
ATOM    193  OG  SER A  15      27.608  48.351  56.291  1.00 42.14           O
ATOM    194  H   SER A  15      24.611  48.103  56.831  1.00 34.60           H
ATOM    195  HA  SER A  15      26.416  46.200  56.157  1.00 34.10           H
ATOM    196  HB2 SER A  15      26.568  48.377  57.956  1.00 34.86           H
ATOM    197  HB3 SER A  15      27.707  47.259  57.920  1.00 34.86           H
ATOM    198  HG  SER A  15      28.173  48.918  56.546  1.00 50.56           H
ATOM    199  N   ALA A  16      24.654  46.014  58.765  1.00 28.72           N
ATOM    200  CA  ALA A  16      24.371  45.205  59.935  1.00 29.56           C
ATOM    201  C   ALA A  16      23.640  43.933  59.530  1.00 25.99           C
ATOM    202  O   ALA A  16      22.611  44.010  58.864  1.00 29.12           O
ATOM    203  CB  ALA A  16      23.512  45.988  60.900  1.00 32.43           C
ATOM    204  H   ALA A  16      24.114  46.672  58.646  1.00 34.47           H
ATOM    205  HA  ALA A  16      25.200  44.964  60.377  1.00 35.47           H
ATOM    206  HB1 ALA A  16      23.330  45.437  61.677  1.00 38.92           H
ATOM    207  HB2 ALA A  16      23.987  46.790  61.166  1.00 38.92           H
ATOM    208  HB3 ALA A  16      22.681  46.225  60.460  1.00 38.92           H
ATOM    209  N   PRO A  17      24.119  42.760  59.920  1.00 30.31           N
ATOM    210  CA  PRO A  17      23.360  41.547  59.582  1.00 29.75           C
ATOM    211  C   PRO A  17      21.905  41.625  59.997  1.00 30.63           C
ATOM    212  O   PRO A  17      21.044  41.211  59.221  1.00 28.04           O
ATOM    213  CB  PRO A  17      24.125  40.452  60.327  1.00 30.61           C
ATOM    214  CG  PRO A  17      25.528  40.973  60.346  1.00 32.03           C
ATOM    215  CD  PRO A  17      25.345  42.423  60.661  1.00 30.99           C
ATOM    216  HA  PRO A  17      23.410  41.377  58.629  1.00 35.70           H
ATOM    217  HB2 PRO A  17      23.777  40.356  61.227  1.00 36.73           H
ATOM    218  HB3 PRO A  17      24.070  39.616  59.839  1.00 36.73           H
ATOM    219  HG2 PRO A  17      26.039  40.527  61.040  1.00 38.44           H
ATOM    220  HG3 PRO A  17      25.939  40.854  59.476  1.00 38.44           H
ATOM    221  HD2 PRO A  17      25.213  42.550  61.613  1.00 37.19           H
ATOM    222  HD3 PRO A  17      26.095  42.941  60.330  1.00 37.19           H
ATOM    223  N   GLY A  18      21.619  42.172  61.182  1.00 32.04           N
ATOM    224  CA  GLY A  18      20.241  42.267  61.652  1.00 34.75           C
ATOM    225  C   GLY A  18      19.379  43.113  60.740  1.00 29.22           C
ATOM    226  O   GLY A  18      18.206  42.804  60.516  1.00 31.88           O
ATOM    227  H   GLY A  18      22.202  42.492  61.727  1.00 38.45           H
ATOM    228  HA2 GLY A  18      19.855  41.379  61.704  1.00 41.70           H
ATOM    229  HA3 GLY A  18      20.228  42.660  62.539  1.00 41.70           H
ATOM    230  N   ASP A  19      19.952  44.184  60.169  1.00 30.30           N
ATOM    231  CA  ASP A  19      19.198  45.035  59.249  1.00 31.75           C
ATOM    232  C   ASP A  19      18.790  44.290  57.981  1.00 34.30           C
ATOM    233  O   ASP A  19      17.633  44.355  57.553  1.00 32.57           O
ATOM    234  CB  ASP A  19      20.018  46.283  58.871  1.00 31.94           C
ATOM    235  CG  ASP A  19      20.046  47.332  59.974  1.00 36.90           C
ATOM    236  OD1 ASP A  19      19.393  47.145  61.018  1.00 35.13           O
ATOM    237  OD2 ASP A  19      20.715  48.350  59.745  1.00 36.83           O1-
ATOM    238  H   ASP A  19      20.765  44.433  60.299  1.00 36.36           H
ATOM    239  HA  ASP A  19      18.389  45.334  59.692  1.00 38.09           H
ATOM    240  HB2 ASP A  19      20.933  46.016  58.689  1.00 38.33           H
ATOM    241  HB3 ASP A  19      19.628  46.689  58.082  1.00 38.33           H
ATOM    242  N   VAL A  20      19.739  43.642  57.305  1.00 29.47           N
ATOM    243  CA  VAL A  20      19.347  42.962  56.094  1.00 29.14           C
ATOM    244  C   VAL A  20      18.402  41.803  56.423  1.00 27.59           C
ATOM    245  O   VAL A  20      17.504  41.494  55.633  1.00 30.16           O
ATOM    246  CB  VAL A  20      20.605  42.525  55.326  1.00 30.01           C
ATOM    247  CG1 VAL A  20      21.135  41.284  55.936  1.00 31.46           C
ATOM    248  CG2 VAL A  20      20.275  42.309  53.885  1.00 33.11           C
ATOM    249  H   VAL A  20      20.571  43.586  57.518  1.00 35.36           H
ATOM    250  HA  VAL A  20      18.861  43.586  55.532  1.00 34.96           H
ATOM    251  HB  VAL A  20      21.282  43.216  55.389  1.00 36.01           H
ATOM    252 HG11 VAL A  20      21.929  41.008  55.450  1.00 37.75           H
ATOM    253 HG12 VAL A  20      21.358  41.459  56.863  1.00 37.75           H
ATOM    254 HG13 VAL A  20      20.458  40.592  55.882  1.00 37.75           H
ATOM    255 HG21 VAL A  20      21.078  42.034  53.415  1.00 39.73           H
ATOM    256 HG22 VAL A  20      19.598  41.618  53.817  1.00 39.73           H
ATOM    257 HG23 VAL A  20      19.939  43.139  53.511  1.00 39.73           H
ATOM    258  N   ALA A  21      18.602  41.137  57.565  1.00 28.08           N
ATOM    259  CA  ALA A  21      17.766  39.999  57.925  1.00 27.42           C
ATOM    260  C   ALA A  21      16.317  40.436  58.162  1.00 32.17           C
ATOM    261  O   ALA A  21      15.373  39.767  57.732  1.00 29.28           O
ATOM    262  CB  ALA A  21      18.335  39.322  59.164  1.00 30.89           C
ATOM    263  H   ALA A  21      19.212  41.326  58.142  1.00 33.69           H
ATOM    264  HA  ALA A  21      17.772  39.356  57.198  1.00 32.90           H
ATOM    265  HB1 ALA A  21      17.773  38.566  59.397  1.00 37.07           H
ATOM    266  HB2 ALA A  21      19.236  39.018  58.971  1.00 37.07           H
ATOM    267  HB3 ALA A  21      18.350  39.960  59.894  1.00 37.07           H
ATOM    268  N   ASP A  22      16.131  41.573  58.817  1.00 33.16           N
ATOM    269  CA  ASP A  22      14.782  42.087  59.061  1.00 32.93           C
ATOM    270  C   ASP A  22      14.110  42.538  57.773  1.00 34.03           C
ATOM    271  O   ASP A  22      12.919  42.285  57.569  1.00 33.39           O
ATOM    272  CB  ASP A  22      14.849  43.252  60.040  1.00 34.46           C
ATOM    273  CG  ASP A  22      15.207  42.819  61.409  1.00 35.04           C
ATOM    274  OD1 ASP A  22      15.118  41.603  61.691  1.00 39.17           O
ATOM    275  OD2 ASP A  22      15.560  43.722  62.191  1.00 36.88           O1-
ATOM    276  H   ASP A  22      16.761  42.066  59.131  1.00 39.79           H
ATOM    277  HA  ASP A  22      14.240  41.387  59.457  1.00 39.51           H
ATOM    278  HB2 ASP A  22      15.521  43.882  59.738  1.00 41.35           H
ATOM    279  HB3 ASP A  22      13.981  43.683  60.079  1.00 41.35           H
ATOM    280  N   VAL A  23      14.836  43.248  56.910  1.00 29.62           N
ATOM    281  CA  VAL A  23      14.281  43.686  55.637  1.00 30.49           C
ATOM    282  C   VAL A  23      13.900  42.486  54.799  1.00 30.34           C
ATOM    283  O   VAL A  23      12.828  42.453  54.187  1.00 30.36           O
ATOM    284  CB  VAL A  23      15.277  44.590  54.887  1.00 34.18           C
ATOM    285  CG1 VAL A  23      14.687  45.022  53.555  1.00 40.17           C
ATOM    286  CG2 VAL A  23      15.672  45.766  55.724  1.00 37.05           C
ATOM    287  H   VAL A  23      15.651  43.488  57.041  1.00 35.54           H
ATOM    288  HA  VAL A  23      13.477  44.201  55.805  1.00 36.59           H
ATOM    289  HB  VAL A  23      16.080  44.079  54.700  1.00 41.02           H
ATOM    290 HG11 VAL A  23      15.325  45.590  53.096  1.00 48.20           H
ATOM    291 HG12 VAL A  23      14.501  44.233  53.022  1.00 48.20           H
ATOM    292 HG13 VAL A  23      13.865  45.512  53.718  1.00 48.20           H
ATOM    293 HG21 VAL A  23      16.297  46.313  55.224  1.00 44.46           H
ATOM    294 HG22 VAL A  23      14.878  46.281  55.938  1.00 44.46           H
ATOM    295 HG23 VAL A  23      16.089  45.446  56.539  1.00 44.46           H
ATOM    296  N   SER A  24      14.796  41.501  54.723  1.00 28.37           N
ATOM    297  CA  SER A  24      14.539  40.305  53.916  1.00 29.28           C
ATOM    298  C   SER A  24      13.282  39.571  54.383  1.00 30.17           C
ATOM    299  O   SER A  24      12.448  39.126  53.570  1.00 31.91           O
ATOM    300  CB  SER A  24      15.744  39.358  54.021  1.00 31.44           C
ATOM    301  OG  SER A  24      15.538  38.209  53.207  1.00 30.39           O
ATOM    302  H   SER A  24      15.556  41.499  55.126  1.00 34.05           H
ATOM    303  HA  SER A  24      14.423  40.558  52.986  1.00 35.13           H
ATOM    304  HB2 SER A  24      16.541  39.823  53.720  1.00 37.72           H
ATOM    305  HB3 SER A  24      15.849  39.079  54.944  1.00 37.72           H
ATOM    306  HG  SER A  24      16.198  37.693  53.266  1.00 36.47           H
ATOM    307  N   ARG A  25      13.185  39.337  55.683  1.00 31.91           N
ATOM    308  CA  ARG A  25      12.018  38.636  56.208  1.00 37.24           C
ATOM    309  C   ARG A  25      10.745  39.426  55.931  1.00 33.98           C
ATOM    310  O   ARG A  25       9.729  38.855  55.531  1.00 35.45           O
ATOM    311  CB  ARG A  25      12.196  38.399  57.700  1.00 35.92           C
ATOM    312  CG  ARG A  25      10.983  37.811  58.418  1.00 48.02           C
ATOM    313  CD  ARG A  25      11.294  37.536  59.911  1.00 52.32           C
ATOM    314  NE  ARG A  25      10.302  36.661  60.560  1.00 64.48           N
ATOM    315  CZ  ARG A  25       9.098  37.053  60.988  1.00 65.03           C
ATOM    316  NH1 ARG A  25       8.704  38.312  60.834  1.00 64.69           N
ATOM    317  NH2 ARG A  25       8.275  36.179  61.564  1.00 65.58           N1+
ATOM    318  H   ARG A  25      13.766  39.568  56.273  1.00 38.30           H
ATOM    319  HA  ARG A  25      11.941  37.774  55.771  1.00 44.69           H
ATOM    320  HB2 ARG A  25      12.936  37.785  57.828  1.00 43.11           H
ATOM    321  HB3 ARG A  25      12.402  39.247  58.124  1.00 43.11           H
ATOM    322  HG2 ARG A  25      10.246  38.440  58.371  1.00 57.63           H
ATOM    323  HG3 ARG A  25      10.737  36.972  57.998  1.00 57.63           H
ATOM    324  HD2 ARG A  25      12.160  37.105  59.978  1.00 62.78           H
ATOM    325  HD3 ARG A  25      11.306  38.380  60.390  1.00 62.78           H
ATOM    326  HE  ARG A  25      10.513  35.835  60.671  1.00 77.38           H
ATOM    327 HH11 ARG A  25       9.228  38.884  60.463  1.00 77.62           H
ATOM    328 HH12 ARG A  25       7.927  38.556  61.110  1.00 77.62           H
ATOM    329 HH21 ARG A  25       8.519  35.361  61.666  1.00 78.69           H
ATOM    330 HH22 ARG A  25       7.499  36.433  61.836  1.00 78.69           H
ATOM    331  N   ALA A  26      10.794  40.743  56.109  1.00 36.02           N
ATOM    332  CA  ALA A  26       9.630  41.569  55.830  1.00 37.88           C
ATOM    333  C   ALA A  26       9.232  41.468  54.368  1.00 37.25           C
ATOM    334  O   ALA A  26       8.042  41.349  54.048  1.00 36.38           O
ATOM    335  CB  ALA A  26       9.913  43.006  56.236  1.00 36.56           C
ATOM    336  H   ALA A  26      11.483  41.176  56.388  1.00 43.22           H
ATOM    337  HA  ALA A  26       8.885  41.251  56.364  1.00 45.45           H
ATOM    338  HB1 ALA A  26       9.131  43.548  56.046  1.00 43.87           H
ATOM    339  HB2 ALA A  26      10.112  43.033  57.185  1.00 43.87           H
ATOM    340  HB3 ALA A  26      10.674  43.333  55.730  1.00 43.87           H
ATOM    341  N   LEU A  27      10.211  41.496  53.456  1.00 30.19           N
ATOM    342  CA  LEU A  27       9.909  41.297  52.048  1.00 32.51           C
ATOM    343  C   LEU A  27       9.322  39.917  51.803  1.00 35.40           C
ATOM    344  O   LEU A  27       8.317  39.764  51.097  1.00 34.56           O
ATOM    345  CB  LEU A  27      11.181  41.473  51.212  1.00 33.33           C
ATOM    346  CG  LEU A  27      11.686  42.907  51.129  1.00 30.91           C
ATOM    347  CD1 LEU A  27      13.110  42.933  50.555  1.00 41.94           C
ATOM    348  CD2 LEU A  27      10.811  43.748  50.283  1.00 37.16           C
ATOM    349  H   LEU A  27      11.043  41.627  53.630  1.00 36.23           H
ATOM    350  HA  LEU A  27       9.262  41.959  51.761  1.00 39.01           H
ATOM    351  HB2 LEU A  27      11.887  40.934  51.604  1.00 40.00           H
ATOM    352  HB3 LEU A  27      11.003  41.170  50.308  1.00 40.00           H
ATOM    353  HG  LEU A  27      11.710  43.291  52.020  1.00 37.09           H
ATOM    354 HD11 LEU A  27      13.414  43.853  50.509  1.00 50.33           H
ATOM    355 HD12 LEU A  27      13.693  42.419  51.134  1.00 50.33           H
ATOM    356 HD13 LEU A  27      13.098  42.544  49.666  1.00 50.33           H
ATOM    357 HD21 LEU A  27      11.169  44.649  50.258  1.00 44.59           H
ATOM    358 HD22 LEU A  27      10.787  43.376  49.387  1.00 44.59           H
ATOM    359 HD23 LEU A  27       9.919  43.756  50.663  1.00 44.59           H
ATOM    360  N   ARG A  28       9.964  38.888  52.343  1.00 33.73           N
ATOM    361  CA  ARG A  28       9.455  37.540  52.138  1.00 36.33           C
ATOM    362  C   ARG A  28       8.004  37.450  52.606  1.00 35.84           C
ATOM    363  O   ARG A  28       7.152  36.858  51.929  1.00 37.47           O
ATOM    364  CB  ARG A  28      10.353  36.557  52.893  1.00 37.16           C
ATOM    365  CG  ARG A  28      10.263  35.143  52.453  1.00 46.70           C
ATOM    366  CD  ARG A  28      11.282  34.237  53.219  1.00 53.81           C
ATOM    367  NE  ARG A  28      11.973  34.823  54.385  1.00 47.39           N
ATOM    368  CZ  ARG A  28      13.099  35.546  54.304  1.00 47.98           C
ATOM    369  NH1 ARG A  28      13.646  35.806  53.124  1.00 41.93           N
ATOM    370  NH2 ARG A  28      13.683  36.014  55.402  1.00 46.19           N1+
ATOM    371  H   ARG A  28      10.678  38.940  52.820  1.00 40.47           H
ATOM    372  HA  ARG A  28       9.487  37.322  51.194  1.00 43.60           H
ATOM    373  HB2 ARG A  28      11.275  36.837  52.784  1.00 44.59           H
ATOM    374  HB3 ARG A  28      10.115  36.584  53.833  1.00 44.59           H
ATOM    375  HG2 ARG A  28       9.370  34.809  52.628  1.00 56.04           H
ATOM    376  HG3 ARG A  28      10.462  35.090  51.505  1.00 56.04           H
ATOM    377  HD2 ARG A  28      10.808  33.453  53.535  1.00 64.57           H
ATOM    378  HD3 ARG A  28      11.969  33.962  52.592  1.00 64.57           H
ATOM    379  HE  ARG A  28      11.594  34.753  55.154  1.00 56.87           H
ATOM    380 HH11 ARG A  28      13.283  35.501  52.406  1.00 50.31           H
ATOM    381 HH12 ARG A  28      14.365  36.274  53.077  1.00 50.31           H
ATOM    382 HH21 ARG A  28      13.335  35.860  56.173  1.00 55.42           H
ATOM    383 HH22 ARG A  28      14.397  36.490  55.339  1.00 55.42           H
ATOM    384  N   LEU A  29       7.695  38.106  53.725  1.00 36.68           N
ATOM    385  CA  LEU A  29       6.346  38.039  54.288  1.00 42.93           C
ATOM    386  C   LEU A  29       5.298  38.748  53.431  1.00 43.82           C
ATOM    387  O   LEU A  29       4.106  38.454  53.580  1.00 40.14           O
ATOM    388  CB  LEU A  29       6.325  38.637  55.688  1.00 33.91           C
ATOM    389  CG  LEU A  29       6.897  37.774  56.797  1.00 46.39           C
ATOM    390  CD1 LEU A  29       6.720  38.447  58.151  1.00 50.36           C
ATOM    391  CD2 LEU A  29       6.252  36.381  56.801  1.00 45.43           C
ATOM    392  H   LEU A  29       8.243  38.593  54.174  1.00 44.01           H
ATOM    393  HA  LEU A  29       6.087  37.108  54.360  1.00 51.51           H
ATOM    394  HB2 LEU A  29       6.834  39.463  55.674  1.00 40.69           H
ATOM    395  HB3 LEU A  29       5.403  38.832  55.921  1.00 40.69           H
ATOM    396  HG  LEU A  29       7.848  37.660  56.645  1.00 55.67           H
ATOM    397 HD11 LEU A  29       7.093  37.874  58.839  1.00 60.43           H
ATOM    398 HD12 LEU A  29       7.182  39.299  58.142  1.00 60.43           H
ATOM    399 HD13 LEU A  29       5.773  38.585  58.312  1.00 60.43           H
ATOM    400 HD21 LEU A  29       6.639  35.856  57.519  1.00 54.51           H
ATOM    401 HD22 LEU A  29       5.297  36.476  56.938  1.00 54.51           H
ATOM    402 HD23 LEU A  29       6.424  35.952  55.948  1.00 54.51           H
ATOM    403  N   THR A  30       5.687  39.681  52.553  1.00 39.24           N
ATOM    404  CA  THR A  30       4.721  40.342  51.675  1.00 41.43           C
ATOM    405  C   THR A  30       4.682  39.737  50.291  1.00 40.02           C
ATOM    406  O   THR A  30       4.092  40.332  49.390  1.00 48.71           O
ATOM    407  CB  THR A  30       4.987  41.840  51.542  1.00 43.40           C
ATOM    408  OG1 THR A  30       6.169  42.076  50.751  1.00 48.50           O
ATOM    409  CG2 THR A  30       5.096  42.493  52.905  1.00 48.34           C
ATOM    410  H   THR A  30       6.499  39.946  52.450  1.00 47.09           H
ATOM    411  HA  THR A  30       3.838  40.238  52.061  1.00 49.71           H
ATOM    412  HB  THR A  30       4.232  42.245  51.088  1.00 52.08           H
ATOM    413  HG1 THR A  30       6.835  41.716  51.115  1.00 58.20           H
ATOM    414 HG21 THR A  30       5.265  43.443  52.805  1.00 58.01           H
ATOM    415 HG22 THR A  30       4.270  42.370  53.399  1.00 58.01           H
ATOM    416 HG23 THR A  30       5.825  42.095  53.406  1.00 58.01           H
ATOM    417  N   GLY A  31       5.291  38.577  50.092  1.00 41.94           N
ATOM    418  CA  GLY A  31       5.161  37.874  48.834  1.00 47.19           C
ATOM    419  C   GLY A  31       6.301  38.060  47.853  1.00 41.79           C
ATOM    420  O   GLY A  31       6.271  37.457  46.767  1.00 45.65           O
ATOM    421  H   GLY A  31       5.784  38.179  50.673  1.00 50.33           H
ATOM    422  HA2 GLY A  31       5.078  36.925  49.016  1.00 56.63           H
ATOM    423  HA3 GLY A  31       4.345  38.165  48.398  1.00 56.63           H
ATOM    424  N   ARG A  32       7.304  38.864  48.181  1.00 37.15           N
ATOM    425  CA  ARG A  32       8.440  38.993  47.277  1.00 35.61           C
ATOM    426  C   ARG A  32       9.402  37.831  47.532  1.00 36.79           C
ATOM    427  O   ARG A  32       9.537  37.347  48.661  1.00 36.74           O
ATOM    428  CB  ARG A  32       9.083  40.372  47.441  1.00 38.38           C
ATOM    429  CG  ARG A  32       8.153  41.459  46.820  1.00 47.11           C
ATOM    430  CD  ARG A  32       8.748  42.849  46.676  1.00 56.60           C
ATOM    431  NE  ARG A  32       9.737  42.950  45.599  1.00 57.34           N
ATOM    432  CZ  ARG A  32      10.542  44.002  45.427  1.00 57.98           C
ATOM    433  NH1 ARG A  32      10.473  45.040  46.259  1.00 57.42           N
ATOM    434  NH2 ARG A  32      11.427  44.012  44.431  1.00 51.95           N1+
ATOM    435  H   ARG A  32       7.353  39.334  48.900  1.00 44.58           H
ATOM    436  HA  ARG A  32       8.124  38.921  46.363  1.00 42.73           H
ATOM    437  HB2 ARG A  32       9.200  40.568  48.384  1.00 46.05           H
ATOM    438  HB3 ARG A  32       9.935  40.392  46.978  1.00 46.05           H
ATOM    439  HG2 ARG A  32       7.892  41.165  45.933  1.00 56.54           H
ATOM    440  HG3 ARG A  32       7.364  41.540  47.378  1.00 56.54           H
ATOM    441  HD2 ARG A  32       8.035  43.478  46.486  1.00 67.93           H
ATOM    442  HD3 ARG A  32       9.187  43.090  47.507  1.00 67.93           H
ATOM    443  HE  ARG A  32       9.729  42.345  44.988  1.00 68.80           H
ATOM    444 HH11 ARG A  32       9.907  45.036  46.906  1.00 68.91           H
ATOM    445 HH12 ARG A  32      10.993  45.716  46.146  1.00 68.91           H
ATOM    446 HH21 ARG A  32      11.474  43.344  43.890  1.00 62.34           H
ATOM    447 HH22 ARG A  32      11.942  44.692  44.320  1.00 62.34           H
ATOM    448  N   ARG A  33      10.009  37.333  46.472  1.00 32.81           N
ATOM    449  CA  ARG A  33      10.960  36.235  46.570  1.00 34.43           C
ATOM    450  C   ARG A  33      12.371  36.820  46.607  1.00 34.86           C
ATOM    451  O   ARG A  33      12.767  37.533  45.683  1.00 33.27           O
ATOM    452  CB  ARG A  33      10.803  35.289  45.391  1.00 34.75           C
ATOM    453  CG  ARG A  33       9.533  34.434  45.516  1.00 44.63           C
ATOM    454  CD  ARG A  33       9.494  33.348  44.462  1.00 45.04           C
ATOM    455  NE  ARG A  33       9.243  33.876  43.116  1.00 46.04           N
ATOM    456  CZ  ARG A  33       9.237  33.126  42.016  1.00 51.93           C
ATOM    457  NH1 ARG A  33       9.480  31.817  42.102  1.00 54.24           N
ATOM    458  NH2 ARG A  33       8.998  33.677  40.827  1.00 52.24           N1+
ATOM    459  H   ARG A  33       9.888  37.617  45.669  1.00 39.37           H
ATOM    460  HA  ARG A  33      10.806  35.740  47.390  1.00 41.32           H
ATOM    461  HB2 ARG A  33      10.741  35.806  44.573  1.00 41.70           H
ATOM    462  HB3 ARG A  33      11.567  34.693  45.355  1.00 41.70           H
ATOM    463  HG2 ARG A  33       9.516  34.012  46.390  1.00 53.56           H
ATOM    464  HG3 ARG A  33       8.754  35.000  45.400  1.00 53.56           H
ATOM    465  HD2 ARG A  33      10.348  32.888  44.450  1.00 54.05           H
ATOM    466  HD3 ARG A  33       8.783  32.724  44.678  1.00 54.05           H
ATOM    467  HE  ARG A  33       8.993  34.696  43.046  1.00 55.25           H
ATOM    468 HH11 ARG A  33       9.635  31.458  42.868  1.00 65.09           H
ATOM    469 HH12 ARG A  33       9.479  31.332  41.392  1.00 65.09           H
ATOM    470 HH21 ARG A  33       8.843  34.521  40.768  1.00 62.69           H
ATOM    471 HH22 ARG A  33       8.999  33.190  40.118  1.00 62.69           H
ATOM    472  N   VAL A  34      13.133  36.490  47.648  1.00 31.90           N
ATOM    473  CA  VAL A  34      14.449  37.087  47.858  1.00 27.87           C
ATOM    474  C   VAL A  34      15.512  36.256  47.139  1.00 24.87           C
ATOM    475  O   VAL A  34      15.614  35.033  47.339  1.00 25.69           O
ATOM    476  CB  VAL A  34      14.754  37.190  49.362  1.00 27.23           C
ATOM    477  CG1 VAL A  34      16.179  37.701  49.597  1.00 29.38           C
ATOM    478  CG2 VAL A  34      13.721  38.106  50.024  1.00 35.68           C
ATOM    479  H   VAL A  34      12.908  35.919  48.250  1.00 38.28           H
ATOM    480  HA  VAL A  34      14.458  37.981  47.484  1.00 33.44           H
ATOM    481  HB  VAL A  34      14.678  36.310  49.763  1.00 32.67           H
ATOM    482 HG11 VAL A  34      16.341  37.756  50.552  1.00 35.25           H
ATOM    483 HG12 VAL A  34      16.806  37.084  49.189  1.00 35.25           H
ATOM    484 HG13 VAL A  34      16.270  38.579  49.195  1.00 35.25           H
ATOM    485 HG21 VAL A  34      13.917  38.168  50.972  1.00 42.81           H
ATOM    486 HG22 VAL A  34      13.771  38.985  49.617  1.00 42.81           H
ATOM    487 HG23 VAL A  34      12.836  37.730  49.892  1.00 42.81           H
ATOM    488  N   MET A  35      16.320  36.928  46.320  1.00 26.87           N
ATOM    489  CA  MET A  35      17.397  36.317  45.557  1.00 30.00           C
ATOM    490  C   MET A  35      18.714  36.803  46.144  1.00 28.73           C
ATOM    491  O   MET A  35      18.846  37.976  46.474  1.00 28.02           O
ATOM    492  CB  MET A  35      17.304  36.703  44.077  1.00 27.91           C
ATOM    493  CG  MET A  35      15.965  36.346  43.418  1.00 28.14           C
ATOM    494  SD  MET A  35      15.642  34.577  43.361  1.00 31.70           S
ATOM    495  CE  MET A  35      14.126  34.465  44.248  1.00 32.34           C
ATOM    496  H   MET A  35      16.256  37.775  46.187  1.00 32.24           H
ATOM    497  HA  MET A  35      17.342  35.352  45.631  1.00 36.01           H
ATOM    498  HB2 MET A  35      17.426  37.662  43.996  1.00 33.49           H
ATOM    499  HB3 MET A  35      18.004  36.241  43.590  1.00 33.49           H
ATOM    500  HG2 MET A  35      15.248  36.764  43.920  1.00 33.77           H
ATOM    501  HG3 MET A  35      15.966  36.678  42.507  1.00 33.77           H
ATOM    502  HE1 MET A  35      13.849  33.536  44.282  1.00 38.80           H
ATOM    503  HE2 MET A  35      14.262  34.804  45.147  1.00 38.80           H
ATOM    504  HE3 MET A  35      13.454  34.995  43.792  1.00 38.80           H
ATOM    505  N   LEU A  36      19.677  35.904  46.337  1.00 25.30           N
ATOM    506  CA  LEU A  36      20.969  36.305  46.922  1.00 25.69           C
ATOM    507  C   LEU A  36      22.090  36.042  45.920  1.00 27.27           C
ATOM    508  O   LEU A  36      22.186  34.944  45.367  1.00 24.56           O
ATOM    509  CB  LEU A  36      21.259  35.566  48.229  1.00 24.60           C
ATOM    510  CG  LEU A  36      22.659  35.823  48.826  1.00 23.97           C
ATOM    511  CD1 LEU A  36      22.856  37.257  49.252  1.00 24.61           C
ATOM    512  CD2 LEU A  36      22.890  34.905  49.992  1.00 26.93           C
ATOM    513  H   LEU A  36      19.616  35.068  46.145  1.00 30.36           H
ATOM    514  HA  LEU A  36      20.951  37.256  47.111  1.00 30.82           H
ATOM    515  HB2 LEU A  36      20.604  35.840  48.890  1.00 29.52           H
ATOM    516  HB3 LEU A  36      21.180  34.612  48.068  1.00 29.52           H
ATOM    517  HG  LEU A  36      23.328  35.620  48.153  1.00 28.77           H
ATOM    518 HD11 LEU A  36      23.748  37.358  49.617  1.00 29.53           H
ATOM    519 HD12 LEU A  36      22.747  37.833  48.479  1.00 29.53           H
ATOM    520 HD13 LEU A  36      22.195  37.478  49.926  1.00 29.53           H
ATOM    521 HD21 LEU A  36      23.772  35.076  50.358  1.00 32.31           H
ATOM    522 HD22 LEU A  36      22.213  35.075  50.665  1.00 32.31           H
ATOM    523 HD23 LEU A  36      22.830  33.986  49.687  1.00 32.31           H
ATOM    524  N   VAL A  37      22.941  37.040  45.716  1.00 23.42           N
ATOM    525  CA  VAL A  37      24.133  36.923  44.889  1.00 20.46           C
ATOM    526  C   VAL A  37      25.339  37.216  45.782  1.00 23.58           C
ATOM    527  O   VAL A  37      25.627  38.372  46.087  1.00 24.40           O
ATOM    528  CB  VAL A  37      24.085  37.888  43.693  1.00 25.63           C
ATOM    529  CG1 VAL A  37      25.330  37.731  42.833  1.00 25.84           C
ATOM    530  CG2 VAL A  37      22.840  37.632  42.866  1.00 27.78           C
ATOM    531  H   VAL A  37      22.844  37.823  46.059  1.00 28.10           H
ATOM    532  HA  VAL A  37      24.209  36.016  44.553  1.00 24.55           H
ATOM    533  HB  VAL A  37      24.053  38.801  44.018  1.00 30.75           H
ATOM    534 HG11 VAL A  37      25.277  38.348  42.086  1.00 31.01           H
ATOM    535 HG12 VAL A  37      26.112  37.928  43.371  1.00 31.01           H
ATOM    536 HG13 VAL A  37      25.374  36.818  42.506  1.00 31.01           H
ATOM    537 HG21 VAL A  37      22.827  38.249  42.117  1.00 33.34           H
ATOM    538 HG22 VAL A  37      22.859  36.718  42.543  1.00 33.34           H
ATOM    539 HG23 VAL A  37      22.058  37.771  43.423  1.00 33.34           H
ATOM    540  N   PRO A  38      26.045  36.193  46.252  1.00 21.43           N
ATOM    541  CA  PRO A  38      27.188  36.446  47.149  1.00 22.50           C
ATOM    542  C   PRO A  38      28.420  36.802  46.334  1.00 23.30           C
ATOM    543  O   PRO A  38      28.771  36.098  45.372  1.00 24.29           O
ATOM    544  CB  PRO A  38      27.373  35.112  47.875  1.00 24.84           C
ATOM    545  CG  PRO A  38      26.051  34.420  47.725  1.00 25.53           C
ATOM    546  CD  PRO A  38      25.650  34.778  46.301  1.00 25.32           C
ATOM    547  HA  PRO A  38      26.987  37.150  47.785  1.00 27.00           H
ATOM    548  HB2 PRO A  38      28.080  34.601  47.450  1.00 29.81           H
ATOM    549  HB3 PRO A  38      27.575  35.271  48.810  1.00 29.81           H
ATOM    550  HG2 PRO A  38      26.162  33.462  47.828  1.00 30.64           H
ATOM    551  HG3 PRO A  38      25.415  34.772  48.368  1.00 30.64           H
ATOM    552  HD2 PRO A  38      26.155  34.256  45.659  1.00 30.39           H
ATOM    553  HD3 PRO A  38      24.693  34.682  46.178  1.00 30.39           H
ATOM    554  N   THR A  39      29.097  37.870  46.735  1.00 22.87           N
ATOM    555  CA  THR A  39      30.318  38.288  46.049  1.00 26.98           C
ATOM    556  C   THR A  39      31.341  38.769  47.080  1.00 24.22           C
ATOM    557  O   THR A  39      31.016  39.052  48.249  1.00 24.50           O
ATOM    558  CB  THR A  39      30.078  39.424  45.029  1.00 25.23           C
ATOM    559  OG1 THR A  39      30.037  40.688  45.693  1.00 22.69           O
ATOM    560  CG2 THR A  39      28.775  39.237  44.312  1.00 24.88           C
ATOM    561  H   THR A  39      28.875  38.369  47.399  1.00 27.44           H
ATOM    562  HA  THR A  39      30.695  37.530  45.577  1.00 32.38           H
ATOM    563  HB  THR A  39      30.792  39.427  44.373  1.00 30.27           H
ATOM    564  HG1 THR A  39      29.415  40.696  46.258  1.00 27.23           H
ATOM    565 HG21 THR A  39      28.640  39.958  43.677  1.00 29.86           H
ATOM    566 HG22 THR A  39      28.778  38.393  43.835  1.00 29.86           H
ATOM    567 HG23 THR A  39      28.044  39.237  44.949  1.00 29.86           H
ATOM    568  N   MET A  40      32.599  38.870  46.616  1.00 23.55           N
ATOM    569  CA  MET A  40      33.634  39.593  47.344  1.00 24.15           C
ATOM    570  C   MET A  40      33.948  40.933  46.684  1.00 29.30           C
ATOM    571  O   MET A  40      35.072  41.457  46.785  1.00 26.56           O
ATOM    572  CB  MET A  40      34.880  38.720  47.478  1.00 26.26           C
ATOM    573  CG  MET A  40      34.560  37.411  48.181  1.00 24.34           C
ATOM    574  SD  MET A  40      35.878  36.616  49.098  1.00 27.58           S
ATOM    575  CE  MET A  40      37.019  36.233  47.806  1.00 26.02           C
ATOM    576  H   MET A  40      32.871  38.525  45.877  1.00 28.25           H
ATOM    577  HA  MET A  40      33.307  39.767  48.241  1.00 28.98           H
ATOM    578  HB2 MET A  40      35.226  38.516  46.595  1.00 31.52           H
ATOM    579  HB3 MET A  40      35.548  39.192  48.001  1.00 31.52           H
ATOM    580  HG2 MET A  40      33.839  37.577  48.807  1.00 29.21           H
ATOM    581  HG3 MET A  40      34.260  36.778  47.510  1.00 29.21           H
ATOM    582  HE1 MET A  40      37.792  35.789  48.189  1.00 31.23           H
ATOM    583  HE2 MET A  40      36.585  35.649  47.165  1.00 31.23           H
ATOM    584  HE3 MET A  40      37.291  37.057  47.372  1.00 31.23           H
ATOM    585  N   GLY A  41      32.969  41.520  46.046  1.00 25.85           N
ATOM    586  CA  GLY A  41      33.221  42.849  45.475  1.00 24.10           C
ATOM    587  C   GLY A  41      34.117  42.763  44.230  1.00 27.16           C
ATOM    588  O   GLY A  41      34.352  41.691  43.643  1.00 26.28           O
ATOM    589  H   GLY A  41      32.179  41.203  45.924  1.00 31.02           H
ATOM    590  HA2 GLY A  41      32.380  43.261  45.224  1.00 28.92           H
ATOM    591  HA3 GLY A  41      33.658  43.410  46.134  1.00 28.92           H
ATOM    592  N   ALA A  42      34.644  43.919  43.843  1.00 27.58           N
ATOM    593  CA  ALA A  42      35.447  44.013  42.627  1.00 32.08           C
ATOM    594  C   ALA A  42      34.645  43.437  41.446  1.00 27.91           C
ATOM    595  O   ALA A  42      35.102  42.572  40.693  1.00 26.44           O
ATOM    596  CB  ALA A  42      36.792  43.297  42.807  1.00 33.97           C
ATOM    597  H   ALA A  42      34.553  44.662  44.265  1.00 33.09           H
ATOM    598  HA  ALA A  42      35.628  44.947  42.439  1.00 38.50           H
ATOM    599  HB1 ALA A  42      37.303  43.375  41.986  1.00 40.76           H
ATOM    600  HB2 ALA A  42      37.275  43.712  43.538  1.00 40.76           H
ATOM    601  HB3 ALA A  42      36.627  42.362  43.006  1.00 40.76           H
ATOM    602  N   LEU A  43      33.438  43.986  41.279  1.00 25.29           N
ATOM    603  CA  LEU A  43      32.430  43.426  40.404  1.00 27.93           C
ATOM    604  C   LEU A  43      32.764  43.703  38.948  1.00 28.20           C
ATOM    605  O   LEU A  43      33.217  44.796  38.573  1.00 29.85           O
ATOM    606  CB  LEU A  43      31.072  44.002  40.726  1.00 28.25           C
ATOM    607  CG  LEU A  43      30.583  43.894  42.179  1.00 28.52           C
ATOM    608  CD1 LEU A  43      29.196  44.461  42.299  1.00 27.46           C
ATOM    609  CD2 LEU A  43      30.622  42.479  42.615  1.00 28.70           C
ATOM    610  H   LEU A  43      33.183  44.704  41.678  1.00 30.35           H
ATOM    611  HA  LEU A  43      32.392  42.465  40.531  1.00 33.52           H
ATOM    612  HB2 LEU A  43      31.085  44.945  40.500  1.00 33.90           H
ATOM    613  HB3 LEU A  43      30.416  43.551  40.172  1.00 33.90           H
ATOM    614  HG  LEU A  43      31.173  44.406  42.754  1.00 34.22           H
ATOM    615 HD11 LEU A  43      28.903  44.385  43.221  1.00 32.96           H
ATOM    616 HD12 LEU A  43      29.212  45.393  42.032  1.00 32.96           H
ATOM    617 HD13 LEU A  43      28.600  43.961  41.720  1.00 32.96           H
ATOM    618 HD21 LEU A  43      30.312  42.423  43.532  1.00 34.44           H
ATOM    619 HD22 LEU A  43      30.045  41.955  42.037  1.00 34.44           H
ATOM    620 HD23 LEU A  43      31.535  42.155  42.553  1.00 34.44           H
ATOM    621  N   HIS A  44      32.528  42.702  38.135  1.00 28.36           N
ATOM    622  CA  HIS A  44      32.715  42.775  36.681  1.00 32.38           C
ATOM    623  C   HIS A  44      31.479  42.175  36.025  1.00 35.07           C
ATOM    624  O   HIS A  44      30.528  41.774  36.694  1.00 28.99           O
ATOM    625  CB  HIS A  44      33.980  42.024  36.247  1.00 32.48           C
ATOM    626  CG  HIS A  44      34.032  40.608  36.746  1.00 28.14           C
ATOM    627  ND1 HIS A  44      33.164  39.624  36.312  1.00 31.65           N
ATOM    628  CD2 HIS A  44      34.847  40.017  37.646  1.00 30.45           C
ATOM    629  CE1 HIS A  44      33.434  38.493  36.940  1.00 32.48           C
ATOM    630  NE2 HIS A  44      34.461  38.702  37.743  1.00 33.85           N
ATOM    631  H   HIS A  44      32.248  41.933  38.400  1.00 34.03           H
ATOM    632  HA  HIS A  44      32.794  43.702  36.407  1.00 38.85           H
ATOM    633  HB2 HIS A  44      34.756  42.491  36.594  1.00 38.98           H
ATOM    634  HB3 HIS A  44      34.014  42.001  35.278  1.00 38.98           H
ATOM    635  HD2 HIS A  44      35.541  40.425  38.113  1.00 36.54           H
ATOM    636  HE1 HIS A  44      32.995  37.683  36.816  1.00 38.97           H
ATOM    637  HE2 HIS A  44      34.824  38.112  38.253  1.00 40.62           H
ATOM    638  N   GLU A  45      31.497  42.103  34.694  1.00 32.76           N
ATOM    639  CA  GLU A  45      30.318  41.681  33.954  1.00 34.94           C
ATOM    640  C   GLU A  45      29.868  40.274  34.324  1.00 30.17           C
ATOM    641  O   GLU A  45      28.681  39.950  34.189  1.00 32.98           O
ATOM    642  CB  GLU A  45      30.606  41.760  32.449  1.00 36.50           C
ATOM    643  CG  GLU A  45      30.825  43.187  31.965  1.00 49.50           C
ATOM    644  CD  GLU A  45      32.309  43.630  31.897  1.00 60.27           C
ATOM    645  OE1 GLU A  45      32.765  43.920  30.744  1.00 55.46           O
ATOM    646  OE2 GLU A  45      33.013  43.706  32.976  1.00 44.00           O1-
ATOM    647  H   GLU A  45      32.176  42.293  34.202  1.00 39.31           H
ATOM    648  HA  GLU A  45      29.588  42.289  34.152  1.00 41.93           H
ATOM    649  HB2 GLU A  45      31.408  41.250  32.253  1.00 43.80           H
ATOM    650  HB3 GLU A  45      29.851  41.391  31.963  1.00 43.80           H
ATOM    651  HG2 GLU A  45      30.453  43.272  31.073  1.00 59.40           H
ATOM    652  HG3 GLU A  45      30.366  43.792  32.569  1.00 59.40           H
ATOM    653  N   GLY A  46      30.784  39.415  34.773  1.00 31.45           N
ATOM    654  CA  GLY A  46      30.381  38.103  35.232  1.00 31.93           C
ATOM    655  C   GLY A  46      29.444  38.168  36.430  1.00 28.15           C
ATOM    656  O   GLY A  46      28.474  37.413  36.516  1.00 31.70           O
ATOM    657  H   GLY A  46      31.628  39.570  34.819  1.00 37.74           H
ATOM    658  HA2 GLY A  46      29.929  37.634  34.514  1.00 38.32           H
ATOM    659  HA3 GLY A  46      31.167  37.593  35.485  1.00 38.32           H
ATOM    660  N   HIS A  47      29.717  39.080  37.362  1.00 29.19           N
ATOM    661  CA  HIS A  47      28.816  39.246  38.506  1.00 27.13           C
ATOM    662  C   HIS A  47      27.496  39.822  38.056  1.00 29.57           C
ATOM    663  O   HIS A  47      26.445  39.444  38.575  1.00 26.88           O
ATOM    664  CB  HIS A  47      29.431  40.154  39.575  1.00 26.35           C
ATOM    665  CG  HIS A  47      30.715  39.653  40.156  1.00 29.09           C
ATOM    666  ND1 HIS A  47      31.938  40.206  39.839  1.00 26.38           N
ATOM    667  CD2 HIS A  47      30.970  38.684  41.072  1.00 30.44           C
ATOM    668  CE1 HIS A  47      32.891  39.588  40.514  1.00 31.85           C
ATOM    669  NE2 HIS A  47      32.332  38.663  41.273  1.00 35.02           N
ATOM    670  H   HIS A  47      30.399  39.604  37.359  1.00 35.03           H
ATOM    671  HA  HIS A  47      28.647  38.379  38.906  1.00 32.55           H
ATOM    672  HB2 HIS A  47      28.797  40.249  40.302  1.00 31.62           H
ATOM    673  HB3 HIS A  47      29.607  41.023  39.179  1.00 31.62           H
ATOM    674  HD2 HIS A  47      30.342  38.134  41.483  1.00 36.53           H
ATOM    675  HE1 HIS A  47      33.801  39.775  40.465  1.00 38.22           H
ATOM    676  HE2 HIS A  47      32.751  38.128  41.800  1.00 42.03           H
ATOM    677  N   LEU A  48      27.528  40.722  37.068  1.00 28.44           N
ATOM    678  CA  LEU A  48      26.304  41.356  36.604  1.00 32.47           C
ATOM    679  C   LEU A  48      25.384  40.346  35.936  1.00 28.19           C
ATOM    680  O   LEU A  48      24.158  40.479  36.022  1.00 30.28           O
ATOM    681  CB  LEU A  48      26.650  42.513  35.667  1.00 36.80           C
ATOM    682  CG  LEU A  48      27.471  43.655  36.281  1.00 34.61           C
ATOM    683  CD1 LEU A  48      27.634  44.858  35.314  1.00 40.00           C
ATOM    684  CD2 LEU A  48      26.881  44.103  37.599  1.00 39.23           C
ATOM    685  H   LEU A  48      28.239  40.977  36.657  1.00 34.13           H
ATOM    686  HA  LEU A  48      25.834  41.725  37.368  1.00 38.97           H
ATOM    687  HB2 LEU A  48      27.160  42.160  34.921  1.00 44.16           H
ATOM    688  HB3 LEU A  48      25.822  42.897  35.338  1.00 44.16           H
ATOM    689  HG  LEU A  48      28.361  43.318  36.468  1.00 41.53           H
ATOM    690 HD11 LEU A  48      28.159  45.546  35.753  1.00 47.99           H
ATOM    691 HD12 LEU A  48      28.088  44.558  34.511  1.00 47.99           H
ATOM    692 HD13 LEU A  48      26.756  45.204  35.090  1.00 47.99           H
ATOM    693 HD21 LEU A  48      27.423  44.823  37.959  1.00 47.08           H
ATOM    694 HD22 LEU A  48      25.975  44.414  37.450  1.00 47.08           H
ATOM    695 HD23 LEU A  48      26.878  43.353  38.214  1.00 47.08           H
ATOM    696  N   ALA A  49      25.945  39.301  35.319  1.00 28.89           N
ATOM    697  CA  ALA A  49      25.127  38.216  34.786  1.00 33.29           C
ATOM    698  C   ALA A  49      24.434  37.454  35.907  1.00 31.27           C
ATOM    699  O   ALA A  49      23.284  37.013  35.754  1.00 28.99           O
ATOM    700  CB  ALA A  49      25.975  37.265  33.947  1.00 30.04           C
ATOM    701  H   ALA A  49      26.791  39.201  35.198  1.00 34.67           H
ATOM    702  HA  ALA A  49      24.441  38.591  34.212  1.00 39.95           H
ATOM    703  HB1 ALA A  49      25.409  36.555  33.606  1.00 36.05           H
ATOM    704  HB2 ALA A  49      26.367  37.759  33.210  1.00 36.05           H
ATOM    705  HB3 ALA A  49      26.675  36.892  34.505  1.00 36.05           H
ATOM    706  N   LEU A  50      25.112  37.283  37.046  1.00 26.30           N
ATOM    707  CA  LEU A  50      24.447  36.701  38.209  1.00 28.92           C
ATOM    708  C   LEU A  50      23.274  37.574  38.643  1.00 28.61           C
ATOM    709  O   LEU A  50      22.163  37.079  38.887  1.00 26.60           O
ATOM    710  CB  LEU A  50      25.442  36.567  39.356  1.00 28.89           C
ATOM    711  CG  LEU A  50      26.734  35.798  39.109  1.00 28.44           C
ATOM    712  CD1 LEU A  50      27.521  35.694  40.414  1.00 36.07           C
ATOM    713  CD2 LEU A  50      26.394  34.443  38.636  1.00 35.83           C
ATOM    714  H   LEU A  50      25.938  37.491  37.168  1.00 31.56           H
ATOM    715  HA  LEU A  50      24.111  35.819  37.985  1.00 34.71           H
ATOM    716  HB2 LEU A  50      25.697  37.461  39.633  1.00 34.67           H
ATOM    717  HB3 LEU A  50      24.989  36.126  40.091  1.00 34.67           H
ATOM    718  HG  LEU A  50      27.275  36.247  38.440  1.00 34.12           H
ATOM    719 HD11 LEU A  50      28.342  35.204  40.250  1.00 43.28           H
ATOM    720 HD12 LEU A  50      27.727  36.588  40.730  1.00 43.28           H
ATOM    721 HD13 LEU A  50      26.982  35.227  41.071  1.00 43.28           H
ATOM    722 HD21 LEU A  50      27.213  33.949  38.478  1.00 43.00           H
ATOM    723 HD22 LEU A  50      25.864  33.996  39.315  1.00 43.00           H
ATOM    724 HD23 LEU A  50      25.886  34.514  37.813  1.00 43.00           H
ATOM    725  N   VAL A  51      23.523  38.884  38.744  1.00 26.76           N
ATOM    726  CA  VAL A  51      22.493  39.839  39.151  1.00 27.92           C
ATOM    727  C   VAL A  51      21.319  39.762  38.191  1.00 31.96           C
ATOM    728  O   VAL A  51      20.162  39.737  38.601  1.00 31.36           O
ATOM    729  CB  VAL A  51      23.061  41.264  39.199  1.00 29.53           C
ATOM    730  CG1 VAL A  51      21.918  42.266  39.278  1.00 33.24           C
ATOM    731  CG2 VAL A  51      24.017  41.452  40.389  1.00 28.30           C
ATOM    732  H   VAL A  51      24.287  39.244  38.581  1.00 32.11           H
ATOM    733  HA  VAL A  51      22.176  39.609  40.038  1.00 33.51           H
ATOM    734  HB  VAL A  51      23.557  41.436  38.384  1.00 35.44           H
ATOM    735 HG11 VAL A  51      22.287  43.162  39.308  1.00 39.89           H
ATOM    736 HG12 VAL A  51      21.356  42.165  38.494  1.00 39.89           H
ATOM    737 HG13 VAL A  51      21.402  42.093  40.080  1.00 39.89           H
ATOM    738 HG21 VAL A  51      24.352  42.362  40.383  1.00 33.96           H
ATOM    739 HG22 VAL A  51      23.533  41.283  41.212  1.00 33.96           H
ATOM    740 HG23 VAL A  51      24.754  40.827  40.303  1.00 33.96           H
ATOM    741  N   ARG A  52      21.611  39.782  36.892  1.00 29.74           N
ATOM    742  CA  ARG A  52      20.554  39.760  35.894  1.00 30.79           C
ATOM    743  C   ARG A  52      19.761  38.468  35.958  1.00 32.04           C
ATOM    744  O   ARG A  52      18.534  38.499  35.888  1.00 35.23           O
ATOM    745  CB  ARG A  52      21.161  39.979  34.520  1.00 35.29           C
ATOM    746  CG  ARG A  52      21.690  41.378  34.359  1.00 32.65           C
ATOM    747  CD  ARG A  52      22.548  41.494  33.074  1.00 36.65           C
ATOM    748  NE  ARG A  52      23.267  42.757  33.132  1.00 36.44           N
ATOM    749  CZ  ARG A  52      24.432  42.993  32.558  1.00 42.66           C
ATOM    750  NH1 ARG A  52      25.034  42.036  31.858  1.00 44.92           N
ATOM    751  NH2 ARG A  52      24.994  44.187  32.699  1.00 44.51           N1+
ATOM    752  H   ARG A  52      22.407  39.808  36.568  1.00 35.69           H
ATOM    753  HA  ARG A  52      19.943  40.492  36.070  1.00 36.95           H
ATOM    754  HB2 ARG A  52      21.897  39.361  34.394  1.00 42.35           H
ATOM    755  HB3 ARG A  52      20.480  39.833  33.844  1.00 42.35           H
ATOM    756  HG2 ARG A  52      20.947  41.998  34.288  1.00 39.18           H
ATOM    757  HG3 ARG A  52      22.247  41.602  35.121  1.00 39.18           H
ATOM    758  HD2 ARG A  52      23.189  40.768  33.036  1.00 43.98           H
ATOM    759  HD3 ARG A  52      21.975  41.493  32.291  1.00 43.98           H
ATOM    760  HE  ARG A  52      22.904  43.399  33.574  1.00 43.73           H
ATOM    761 HH11 ARG A  52      24.664  41.264  31.777  1.00 53.91           H
ATOM    762 HH12 ARG A  52      25.793  42.190  31.484  1.00 53.91           H
ATOM    763 HH21 ARG A  52      24.596  44.800  33.152  1.00 53.41           H
ATOM    764 HH22 ARG A  52      25.751  44.352  32.326  1.00 53.41           H
ATOM    765  N   ALA A  53      20.437  37.324  36.145  1.00 30.34           N
ATOM    766  CA  ALA A  53      19.737  36.062  36.374  1.00 27.77           C
ATOM    767  C   ALA A  53      18.802  36.149  37.579  1.00 30.78           C
ATOM    768  O   ALA A  53      17.697  35.622  37.545  1.00 31.89           O
ATOM    769  CB  ALA A  53      20.745  34.931  36.587  1.00 28.37           C
ATOM    770  H   ALA A  53      21.294  37.258  36.144  1.00 36.41           H
ATOM    771  HA  ALA A  53      19.204  35.848  35.592  1.00 33.33           H
ATOM    772  HB1 ALA A  53      20.263  34.103  36.737  1.00 34.04           H
ATOM    773  HB2 ALA A  53      21.302  34.852  35.797  1.00 34.04           H
ATOM    774  HB3 ALA A  53      21.294  35.139  37.360  1.00 34.04           H
ATOM    775  N   ALA A  54      19.254  36.782  38.662  1.00 30.43           N
ATOM    776  CA  ALA A  54      18.438  36.940  39.858  1.00 27.73           C
ATOM    777  C   ALA A  54      17.251  37.836  39.577  1.00 33.05           C
ATOM    778  O   ALA A  54      16.133  37.538  39.995  1.00 28.46           O
ATOM    779  CB  ALA A  54      19.306  37.505  40.977  1.00 29.62           C
ATOM    780  H   ALA A  54      20.038  37.130  38.726  1.00 36.52           H
ATOM    781  HA  ALA A  54      18.106  36.072  40.137  1.00 33.27           H
ATOM    782  HB1 ALA A  54      18.763  37.611  41.774  1.00 35.54           H
ATOM    783  HB2 ALA A  54      20.035  36.889  41.152  1.00 35.54           H
ATOM    784  HB3 ALA A  54      19.658  38.365  40.700  1.00 35.54           H
ATOM    785  N   LYS A  55      17.474  38.917  38.828  1.00 32.61           N
ATOM    786  CA  LYS A  55      16.446  39.944  38.680  1.00 36.36           C
ATOM    787  C   LYS A  55      15.270  39.449  37.831  1.00 38.80           C
ATOM    788  O   LYS A  55      14.120  39.880  38.034  1.00 37.62           O
ATOM    789  CB  LYS A  55      17.088  41.199  38.102  1.00 35.74           C
ATOM    790  CG  LYS A  55      16.191  42.409  38.078  1.00 50.54           C
ATOM    791  CD  LYS A  55      16.977  43.710  38.126  1.00 48.78           C
ATOM    792  CE  LYS A  55      17.557  43.926  39.536  1.00 51.01           C
ATOM    793  NZ  LYS A  55      16.517  44.041  40.640  1.00 48.39           N1+
ATOM    794  H   LYS A  55      18.204  39.078  38.402  1.00 39.13           H
ATOM    795  HA  LYS A  55      16.100  40.167  39.559  1.00 43.63           H
ATOM    796  HB2 LYS A  55      17.867  41.422  38.636  1.00 42.89           H
ATOM    797  HB3 LYS A  55      17.359  41.016  37.189  1.00 42.89           H
ATOM    798  HG2 LYS A  55      15.670  42.401  37.260  1.00 60.65           H
ATOM    799  HG3 LYS A  55      15.603  42.383  38.848  1.00 60.65           H
ATOM    800  HD2 LYS A  55      17.712  43.669  37.494  1.00 58.54           H
ATOM    801  HD3 LYS A  55      16.389  44.452  37.917  1.00 58.54           H
ATOM    802  HE2 LYS A  55      18.133  43.176  39.753  1.00 61.22           H
ATOM    803  HE3 LYS A  55      18.075  44.746  39.535  1.00 61.22           H
ATOM    804  HZ1 LYS A  55      15.978  44.731  40.480  1.00 58.07           H
ATOM    805  HZ2 LYS A  55      16.031  43.297  40.678  1.00 58.07           H
ATOM    806  HZ3 LYS A  55      16.919  44.164  41.425  1.00 58.07           H
ATOM    807  N   ARG A  56      15.511  38.510  36.926  1.00 34.64           N
ATOM    808  CA  ARG A  56      14.447  38.005  36.062  1.00 39.11           C
ATOM    809  C   ARG A  56      13.528  37.012  36.762  1.00 41.83           C
ATOM    810  O   ARG A  56      12.538  36.586  36.154  1.00 40.37           O
ATOM    811  CB  ARG A  56      15.035  37.345  34.805  1.00 39.70           C
ATOM    812  CG  ARG A  56      15.693  35.991  35.056  1.00 45.34           C
ATOM    813  CD  ARG A  56      15.972  35.188  33.780  1.00 51.83           C
ATOM    814  NE  ARG A  56      14.742  34.916  33.045  1.00 66.52           N
ATOM    815  CZ  ARG A  56      14.361  35.574  31.950  1.00 66.90           C
ATOM    816  NH1 ARG A  56      15.123  36.540  31.444  1.00 68.12           N
ATOM    817  NH2 ARG A  56      13.213  35.264  31.358  1.00 63.76           N1+
ATOM    818  H   ARG A  56      16.280  38.149  36.791  1.00 41.57           H
ATOM    819  HA  ARG A  56      13.903  38.754  35.772  1.00 46.94           H
ATOM    820  HB2 ARG A  56      14.322  37.212  34.161  1.00 47.64           H
ATOM    821  HB3 ARG A  56      15.708  37.935  34.430  1.00 47.64           H
ATOM    822  HG2 ARG A  56      16.540  36.135  35.507  1.00 54.40           H
ATOM    823  HG3 ARG A  56      15.108  35.460  35.618  1.00 54.40           H
ATOM    824  HD2 ARG A  56      16.566  35.696  33.205  1.00 62.20           H
ATOM    825  HD3 ARG A  56      16.379  34.340  34.018  1.00 62.20           H
ATOM    826  HE  ARG A  56      14.230  34.291  33.337  1.00 79.82           H
ATOM    827 HH11 ARG A  56      15.865  36.747  31.827  1.00 81.75           H
ATOM    828 HH12 ARG A  56      14.873  36.959  30.736  1.00 81.75           H
ATOM    829 HH21 ARG A  56      12.719  34.638  31.680  1.00 76.52           H
ATOM    830 HH22 ARG A  56      12.969  35.683  30.648  1.00 76.52           H
ATOM    831  N   VAL A  57      13.833  36.592  37.983  1.00 33.37           N
ATOM    832  CA  VAL A  57      12.894  35.710  38.684  1.00 34.19           C
ATOM    833  C   VAL A  57      11.677  36.526  39.099  1.00 38.38           C
ATOM    834  O   VAL A  57      11.840  37.567  39.757  1.00 30.90           O
ATOM    835  CB  VAL A  57      13.556  35.060  39.905  1.00 36.56           C
ATOM    836  CG1 VAL A  57      12.572  34.177  40.628  1.00 37.68           C
ATOM    837  CG2 VAL A  57      14.735  34.222  39.502  1.00 32.32           C
ATOM    838  H   VAL A  57      14.548  36.791  38.418  1.00 40.05           H
ATOM    839  HA  VAL A  57      12.601  35.007  38.083  1.00 41.03           H
ATOM    840  HB  VAL A  57      13.860  35.749  40.516  1.00 43.87           H
ATOM    841 HG11 VAL A  57      13.011  33.776  41.394  1.00 45.21           H
ATOM    842 HG12 VAL A  57      11.820  34.716  40.920  1.00 45.21           H
ATOM    843 HG13 VAL A  57      12.266  33.483  40.022  1.00 45.21           H
ATOM    844 HG21 VAL A  57      15.127  33.827  40.296  1.00 38.78           H
ATOM    845 HG22 VAL A  57      14.434  33.524  38.899  1.00 38.78           H
ATOM    846 HG23 VAL A  57      15.385  34.787  39.056  1.00 38.78           H
ATOM    847  N   PRO A  58      10.459  36.100  38.745  1.00 41.13           N
ATOM    848  CA  PRO A  58       9.280  36.950  38.953  1.00 37.64           C
ATOM    849  C   PRO A  58       9.044  37.293  40.420  1.00 31.51           C
ATOM    850  O   PRO A  58       9.092  36.431  41.302  1.00 36.85           O
ATOM    851  CB  PRO A  58       8.128  36.098  38.383  1.00 41.85           C
ATOM    852  CG  PRO A  58       8.809  35.143  37.419  1.00 46.05           C
ATOM    853  CD  PRO A  58      10.109  34.821  38.102  1.00 41.99           C
ATOM    854  HA  PRO A  58       9.359  37.769  38.439  1.00 45.16           H
ATOM    855  HB2 PRO A  58       7.692  35.612  39.100  1.00 50.22           H
ATOM    856  HB3 PRO A  58       7.497  36.667  37.917  1.00 50.22           H
ATOM    857  HG2 PRO A  58       8.269  34.346  37.305  1.00 55.25           H
ATOM    858  HG3 PRO A  58       8.963  35.585  36.569  1.00 55.25           H
ATOM    859  HD2 PRO A  58       9.981  34.128  38.768  1.00 50.38           H
ATOM    860  HD3 PRO A  58      10.783  34.571  37.450  1.00 50.38           H
ATOM    861  N   GLY A  59       8.742  38.566  40.673  1.00 34.40           N
ATOM    862  CA  GLY A  59       8.522  39.029  42.032  1.00 40.85           C
ATOM    863  C   GLY A  59       9.787  39.091  42.866  1.00 35.49           C
ATOM    864  O   GLY A  59       9.722  39.113  44.097  1.00 44.75           O
ATOM    865  H   GLY A  59       8.659  39.177  40.073  1.00 41.28           H
ATOM    866  HA2 GLY A  59       8.132  39.917  42.007  1.00 49.02           H
ATOM    867  HA3 GLY A  59       7.896  38.434  42.474  1.00 49.02           H
ATOM    868  N   SER A  60      10.941  39.104  42.225  1.00 36.86           N
ATOM    869  CA  SER A  60      12.193  39.008  42.957  1.00 39.16           C
ATOM    870  C   SER A  60      12.539  40.339  43.591  1.00 34.44           C
ATOM    871  O   SER A  60      12.180  41.398  43.081  1.00 30.39           O
ATOM    872  CB  SER A  60      13.326  38.588  42.026  1.00 34.24           C
ATOM    873  OG  SER A  60      13.422  39.485  40.918  1.00 43.05           O
ATOM    874  H   SER A  60      11.029  39.166  41.371  1.00 44.24           H
ATOM    875  HA  SER A  60      12.109  38.344  43.659  1.00 47.00           H
ATOM    876  HB2 SER A  60      14.162  38.603  42.518  1.00 41.09           H
ATOM    877  HB3 SER A  60      13.150  37.694  41.696  1.00 41.09           H
ATOM    878  HG  SER A  60      12.703  39.483  40.484  1.00 51.66           H
ATOM    879  N   VAL A  61      13.227  40.266  44.728  1.00 31.43           N
ATOM    880  CA  VAL A  61      14.052  41.356  45.239  1.00 27.98           C
ATOM    881  C   VAL A  61      15.483  40.825  45.346  1.00 26.05           C
ATOM    882  O   VAL A  61      15.702  39.759  45.914  1.00 30.13           O
ATOM    883  CB  VAL A  61      13.500  41.854  46.581  1.00 31.53           C
ATOM    884  CG1 VAL A  61      13.497  40.729  47.626  1.00 36.10           C
ATOM    885  CG2 VAL A  61      14.258  43.041  47.037  1.00 30.17           C
ATOM    886  H   VAL A  61      13.230  39.572  45.236  1.00 37.72           H
ATOM    887  HA  VAL A  61      14.042  42.093  44.609  1.00 33.57           H
ATOM    888  HB  VAL A  61      12.579  42.130  46.449  1.00 37.83           H
ATOM    889 HG11 VAL A  61      13.143  41.075  48.460  1.00 43.32           H
ATOM    890 HG12 VAL A  61      12.940  40.002  47.306  1.00 43.32           H
ATOM    891 HG13 VAL A  61      14.406  40.417  47.756  1.00 43.32           H
ATOM    892 HG21 VAL A  61      13.895  43.341  47.885  1.00 36.20           H
ATOM    893 HG22 VAL A  61      15.191  42.797  47.143  1.00 36.20           H
ATOM    894 HG23 VAL A  61      14.174  43.743  46.373  1.00 36.20           H
ATOM    895  N   VAL A  62      16.442  41.541  44.773  1.00 24.65           N
ATOM    896  CA  VAL A  62      17.814  41.029  44.696  1.00 31.45           C
ATOM    897  C   VAL A  62      18.646  41.616  45.833  1.00 26.93           C
ATOM    898  O   VAL A  62      18.656  42.828  46.052  1.00 28.53           O
ATOM    899  CB  VAL A  62      18.444  41.334  43.331  1.00 31.02           C
ATOM    900  CG1 VAL A  62      19.937  40.889  43.309  1.00 27.72           C
ATOM    901  CG2 VAL A  62      17.629  40.625  42.253  1.00 34.52           C
ATOM    902  H   VAL A  62      16.332  42.319  44.424  1.00 29.57           H
ATOM    903  HA  VAL A  62      17.795  40.066  44.806  1.00 37.74           H
ATOM    904  HB  VAL A  62      18.406  42.289  43.164  1.00 37.22           H
ATOM    905 HG11 VAL A  62      20.314  41.091  42.439  1.00 33.26           H
ATOM    906 HG12 VAL A  62      20.420  41.371  43.999  1.00 33.26           H
ATOM    907 HG13 VAL A  62      19.984  39.935  43.477  1.00 33.26           H
ATOM    908 HG21 VAL A  62      18.021  40.812  41.386  1.00 41.42           H
ATOM    909 HG22 VAL A  62      17.643  39.670  42.424  1.00 41.42           H
ATOM    910 HG23 VAL A  62      16.716  40.952  42.282  1.00 41.42           H
ATOM    911  N   VAL A  63      19.341  40.736  46.555  1.00 27.19           N
ATOM    912  CA  VAL A  63      20.328  41.099  47.553  1.00 25.56           C
ATOM    913  C   VAL A  63      21.685  40.674  47.004  1.00 23.26           C
ATOM    914  O   VAL A  63      21.910  39.485  46.719  1.00 24.47           O
ATOM    915  CB  VAL A  63      20.051  40.412  48.899  1.00 26.92           C
ATOM    916  CG1 VAL A  63      21.182  40.742  49.939  1.00 26.58           C
ATOM    917  CG2 VAL A  63      18.695  40.823  49.427  1.00 26.78           C
ATOM    918  H   VAL A  63      19.247  39.885  46.474  1.00 32.63           H
ATOM    919  HA  VAL A  63      20.328  42.060  47.684  1.00 30.68           H
ATOM    920  HB  VAL A  63      20.041  39.451  48.765  1.00 32.30           H
ATOM    921 HG11 VAL A  63      20.981  40.296  50.777  1.00 31.89           H
ATOM    922 HG12 VAL A  63      22.032  40.428  49.592  1.00 31.89           H
ATOM    923 HG13 VAL A  63      21.215  41.702  50.075  1.00 31.89           H
ATOM    924 HG21 VAL A  63      18.539  40.379  50.276  1.00 32.13           H
ATOM    925 HG22 VAL A  63      18.682  41.785  49.549  1.00 32.13           H
ATOM    926 HG23 VAL A  63      18.014  40.561  48.787  1.00 32.13           H
ATOM    927  N   VAL A  64      22.592  41.631  46.880  1.00 25.43           N
ATOM    928  CA  VAL A  64      23.975  41.337  46.535  1.00 22.62           C
ATOM    929  C   VAL A  64      24.786  41.547  47.789  1.00 24.16           C
ATOM    930  O   VAL A  64      24.791  42.649  48.331  1.00 24.90           O
ATOM    931  CB  VAL A  64      24.501  42.235  45.401  1.00 24.57           C
ATOM    932  CG1 VAL A  64      25.992  41.988  45.157  1.00 28.92           C
ATOM    933  CG2 VAL A  64      23.719  41.995  44.128  1.00 28.18           C
ATOM    934  H   VAL A  64      22.431  42.468  46.992  1.00 30.51           H
ATOM    935  HA  VAL A  64      24.056  40.410  46.262  1.00 27.14           H
ATOM    936  HB  VAL A  64      24.386  43.165  45.653  1.00 29.49           H
ATOM    937 HG11 VAL A  64      26.294  42.566  44.439  1.00 34.70           H
ATOM    938 HG12 VAL A  64      26.482  42.187  45.971  1.00 34.70           H
ATOM    939 HG13 VAL A  64      26.122  41.059  44.911  1.00 34.70           H
ATOM    940 HG21 VAL A  64      24.069  42.571  43.430  1.00 33.81           H
ATOM    941 HG22 VAL A  64      23.816  41.065  43.869  1.00 33.81           H
ATOM    942 HG23 VAL A  64      22.785  42.199  44.288  1.00 33.81           H
ATOM    943  N   SER A  65      25.497  40.518  48.216  1.00 23.49           N
ATOM    944  CA  SER A  65      26.416  40.690  49.306  1.00 20.55           C
ATOM    945  C   SER A  65      27.810  40.952  48.763  1.00 22.18           C
ATOM    946  O   SER A  65      28.210  40.401  47.737  1.00 24.57           O
ATOM    947  CB  SER A  65      26.413  39.501  50.292  1.00 22.82           C
ATOM    948  OG  SER A  65      26.852  38.271  49.731  1.00 22.65           O
ATOM    949  H   SER A  65      25.463  39.722  47.893  1.00 28.19           H
ATOM    950  HA  SER A  65      26.149  41.477  49.805  1.00 24.66           H
ATOM    951  HB2 SER A  65      26.995  39.721  51.036  1.00 27.38           H
ATOM    952  HB3 SER A  65      25.507  39.379  50.619  1.00 27.38           H
ATOM    953  HG  SER A  65      27.640  38.349  49.451  1.00 27.18           H
ATOM    954  N   ILE A  66      28.508  41.857  49.452  1.00 25.49           N
ATOM    955  CA  ILE A  66      29.900  42.222  49.173  1.00 25.37           C
ATOM    956  C   ILE A  66      30.644  42.073  50.497  1.00 21.89           C
ATOM    957  O   ILE A  66      30.425  42.867  51.432  1.00 24.57           O
ATOM    958  CB  ILE A  66      30.037  43.647  48.624  1.00 25.10           C
ATOM    959  CG1 ILE A  66      29.274  43.801  47.319  1.00 25.09           C
ATOM    960  CG2 ILE A  66      31.516  43.982  48.368  1.00 28.73           C
ATOM    961  CD1 ILE A  66      29.185  45.239  46.779  1.00 32.60           C
ATOM    962  H   ILE A  66      28.179  42.293  50.117  1.00 30.59           H
ATOM    963  HA  ILE A  66      30.280  41.602  48.530  1.00 30.44           H
ATOM    964  HB  ILE A  66      29.680  44.272  49.275  1.00 30.12           H
ATOM    965 HG12 ILE A  66      29.711  43.261  46.642  1.00 30.11           H
ATOM    966 HG13 ILE A  66      28.368  43.483  47.453  1.00 30.11           H
ATOM    967 HG21 ILE A  66      31.579  44.886  48.022  1.00 34.47           H
ATOM    968 HG22 ILE A  66      32.004  43.912  49.203  1.00 34.47           H
ATOM    969 HG23 ILE A  66      31.874  43.354  47.721  1.00 34.47           H
ATOM    970 HD11 ILE A  66      28.683  45.234  45.950  1.00 39.12           H
ATOM    971 HD12 ILE A  66      28.736  45.795  47.435  1.00 39.12           H
ATOM    972 HD13 ILE A  66      30.082  45.573  46.622  1.00 39.12           H
ATOM    973  N   PHE A  67      31.530  41.087  50.576  1.00 21.34           N
ATOM    974  CA  PHE A  67      32.282  40.803  51.793  1.00 20.88           C
ATOM    975  C   PHE A  67      33.529  40.030  51.422  1.00 22.07           C
ATOM    976  O   PHE A  67      33.421  38.921  50.883  1.00 23.53           O
ATOM    977  CB  PHE A  67      31.431  39.986  52.790  1.00 22.64           C
ATOM    978  CG  PHE A  67      32.157  39.634  54.041  1.00 21.41           C
ATOM    979  CD1 PHE A  67      32.755  40.621  54.804  1.00 25.69           C
ATOM    980  CD2 PHE A  67      32.240  38.329  54.458  1.00 22.67           C
ATOM    981  CE1 PHE A  67      33.454  40.287  55.988  1.00 23.74           C
ATOM    982  CE2 PHE A  67      32.885  37.995  55.626  1.00 26.26           C
ATOM    983  CZ  PHE A  67      33.492  38.980  56.385  1.00 25.03           C
ATOM    984  H   PHE A  67      31.718  40.557  49.925  1.00 25.61           H
ATOM    985  HA  PHE A  67      32.545  41.635  52.216  1.00 25.06           H
ATOM    986  HB2 PHE A  67      30.650  40.506  53.036  1.00 27.17           H
ATOM    987  HB3 PHE A  67      31.156  39.159  52.364  1.00 27.17           H
ATOM    988  HD1 PHE A  67      32.716  41.508  54.526  1.00 30.83           H
ATOM    989  HD2 PHE A  67      31.827  37.663  53.958  1.00 27.20           H
ATOM    990  HE1 PHE A  67      33.852  40.949  56.506  1.00 28.49           H
ATOM    991  HE2 PHE A  67      32.933  37.106  55.893  1.00 31.51           H
ATOM    992  HZ  PHE A  67      33.945  38.748  57.163  1.00 30.03           H
ATOM    993  N   VAL A  68      34.710  40.640  51.640  1.00 23.24           N
ATOM    994  CA  VAL A  68      35.944  39.942  51.321  1.00 23.32           C
ATOM    995  C   VAL A  68      36.221  39.065  52.522  1.00 25.04           C
ATOM    996  O   VAL A  68      36.776  39.536  53.524  1.00 26.99           O
ATOM    997  CB  VAL A  68      37.094  40.915  51.048  1.00 24.05           C
ATOM    998  CG1 VAL A  68      38.318  40.119  50.700  1.00 23.05           C
ATOM    999  CG2 VAL A  68      36.700  41.838  49.927  1.00 23.67           C
ATOM   1000  H   VAL A  68      34.811  41.431  51.961  1.00 27.88           H
ATOM   1001  HA  VAL A  68      35.815  39.379  50.541  1.00 27.99           H
ATOM   1002  HB  VAL A  68      37.276  41.442  51.841  1.00 28.86           H
ATOM   1003 HG11 VAL A  68      39.052  40.729  50.526  1.00 27.66           H
ATOM   1004 HG12 VAL A  68      38.539  39.539  51.446  1.00 27.66           H
ATOM   1005 HG13 VAL A  68      38.134  39.587  49.910  1.00 27.66           H
ATOM   1006 HG21 VAL A  68      37.429  42.454  49.755  1.00 28.40           H
ATOM   1007 HG22 VAL A  68      36.517  41.311  49.134  1.00 28.40           H
ATOM   1008 HG23 VAL A  68      35.906  42.330  50.189  1.00 28.40           H
ATOM   1009  N   ASN A  69      35.771  37.836  52.459  1.00 22.85           N
ATOM   1010  CA  ASN A  69      35.726  36.919  53.604  1.00 20.82           C
ATOM   1011  C   ASN A  69      37.104  36.494  54.094  1.00 25.14           C
ATOM   1012  O   ASN A  69      37.761  35.678  53.427  1.00 22.13           O
ATOM   1013  CB  ASN A  69      34.916  35.712  53.160  1.00 20.43           C
ATOM   1014  CG  ASN A  69      34.938  34.591  54.191  1.00 26.30           C
ATOM   1015  OD1 ASN A  69      35.016  34.879  55.393  1.00 24.81           O
ATOM   1016  ND2 ASN A  69      34.900  33.349  53.738  1.00 23.01           N
ATOM   1017  H   ASN A  69      35.470  37.483  51.735  1.00 27.42           H
ATOM   1018  HA  ASN A  69      35.259  37.346  54.339  1.00 24.99           H
ATOM   1019  HB2 ASN A  69      33.993  35.980  53.026  1.00 24.51           H
ATOM   1020  HB3 ASN A  69      35.286  35.367  52.332  1.00 24.51           H
ATOM   1021 HD21 ASN A  69      34.911  32.689  54.290  1.00 27.61           H
ATOM   1022 HD22 ASN A  69      34.863  33.200  52.892  1.00 27.61           H
ATOM   1023  N   PRO A  70      37.578  36.960  55.249  1.00 25.42           N
ATOM   1024  CA  PRO A  70      38.956  36.604  55.640  1.00 23.45           C
ATOM   1025  C   PRO A  70      39.187  35.130  55.831  1.00 26.02           C
ATOM   1026  O   PRO A  70      40.331  34.680  55.635  1.00 24.00           O
ATOM   1027  CB  PRO A  70      39.170  37.368  56.964  1.00 25.47           C
ATOM   1028  CG  PRO A  70      38.138  38.429  56.960  1.00 31.79           C
ATOM   1029  CD  PRO A  70      36.959  37.826  56.273  1.00 26.22           C
ATOM   1030  HA  PRO A  70      39.583  36.938  54.979  1.00 28.13           H
ATOM   1031  HB2 PRO A  70      39.041  36.766  57.714  1.00 30.57           H
ATOM   1032  HB3 PRO A  70      40.060  37.753  56.980  1.00 30.57           H
ATOM   1033  HG2 PRO A  70      37.916  38.672  57.873  1.00 38.14           H
ATOM   1034  HG3 PRO A  70      38.464  39.200  56.469  1.00 38.14           H
ATOM   1035  HD2 PRO A  70      36.438  37.295  56.896  1.00 31.47           H
ATOM   1036  HD3 PRO A  70      36.421  38.516  55.854  1.00 31.47           H
ATOM   1037  N   MET A  71      38.149  34.357  56.171  1.00 25.03           N
ATOM   1038  CA  MET A  71      38.352  32.955  56.532  1.00 23.38           C
ATOM   1039  C   MET A  71      38.771  32.083  55.343  1.00 27.98           C
ATOM   1040  O   MET A  71      39.370  31.014  55.545  1.00 27.84           O
ATOM   1041  CB  MET A  71      37.080  32.378  57.147  1.00 24.42           C
ATOM   1042  CG  MET A  71      37.311  31.019  57.836  1.00 29.45           C
ATOM   1043  SD  MET A  71      35.705  30.263  58.260  1.00 29.99           S
ATOM   1044  CE  MET A  71      36.315  28.590  58.609  1.00 31.02           C
ATOM   1045  H   MET A  71      37.330  34.618  56.200  1.00 30.03           H
ATOM   1046  HA  MET A  71      39.049  32.910  57.206  1.00 28.06           H
ATOM   1047  HB2 MET A  71      36.741  32.997  57.812  1.00 29.30           H
ATOM   1048  HB3 MET A  71      36.421  32.250  56.447  1.00 29.30           H
ATOM   1049  HG2 MET A  71      37.784  30.425  57.233  1.00 35.34           H
ATOM   1050  HG3 MET A  71      37.817  31.150  58.653  1.00 35.34           H
ATOM   1051  HE1 MET A  71      35.565  28.028  58.861  1.00 37.23           H
ATOM   1052  HE2 MET A  71      36.740  28.237  57.812  1.00 37.23           H
ATOM   1053  HE3 MET A  71      36.956  28.634  59.335  1.00 37.23           H
ATOM   1054  N   GLN A  72      38.439  32.471  54.108  1.00 25.63           N
ATOM   1055  CA  GLN A  72      38.852  31.684  52.955  1.00 25.92           C
ATOM   1056  C   GLN A  72      40.209  32.115  52.379  1.00 24.56           C
ATOM   1057  O   GLN A  72      40.621  31.612  51.332  1.00 26.73           O
ATOM   1058  CB  GLN A  72      37.786  31.741  51.872  1.00 23.06           C
ATOM   1059  CG  GLN A  72      37.591  33.077  51.200  1.00 26.29           C
ATOM   1060  CD  GLN A  72      36.301  33.109  50.365  1.00 26.11           C
ATOM   1061  OE1 GLN A  72      35.188  33.118  50.918  1.00 24.13           O
ATOM   1062  NE2 GLN A  72      36.450  33.104  49.024  1.00 23.81           N
ATOM   1063  H   GLN A  72      37.983  33.174  53.917  1.00 30.76           H
ATOM   1064  HA  GLN A  72      38.936  30.758  53.231  1.00 31.11           H
ATOM   1065  HB2 GLN A  72      38.020  31.102  51.181  1.00 27.68           H
ATOM   1066  HB3 GLN A  72      36.937  31.490  52.268  1.00 27.68           H
ATOM   1067  HG2 GLN A  72      37.532  33.769  51.877  1.00 31.54           H
ATOM   1068  HG3 GLN A  72      38.340  33.249  50.608  1.00 31.54           H
ATOM   1069 HE21 GLN A  72      37.237  33.083  48.680  1.00 28.57           H
ATOM   1070 HE22 GLN A  72      35.757  33.121  48.515  1.00 28.57           H
ATOM   1071  N   PHE A  73      40.920  33.007  53.039  1.00 25.51           N
ATOM   1072  CA  PHE A  73      42.260  33.345  52.600  1.00 27.26           C
ATOM   1073  C   PHE A  73      43.249  32.640  53.503  1.00 31.48           C
ATOM   1074  O   PHE A  73      43.047  32.554  54.717  1.00 31.73           O
ATOM   1075  CB  PHE A  73      42.502  34.848  52.616  1.00 27.84           C
ATOM   1076  CG  PHE A  73      41.737  35.577  51.579  1.00 29.16           C
ATOM   1077  CD1 PHE A  73      40.384  35.872  51.784  1.00 24.67           C
ATOM   1078  CD2 PHE A  73      42.340  35.997  50.420  1.00 28.67           C
ATOM   1079  CE1 PHE A  73      39.680  36.540  50.811  1.00 26.27           C
ATOM   1080  CE2 PHE A  73      41.628  36.667  49.451  1.00 27.69           C
ATOM   1081  CZ  PHE A  73      40.309  36.950  49.636  1.00 27.87           C
ATOM   1082  H   PHE A  73      40.654  33.429  53.740  1.00 30.61           H
ATOM   1083  HA  PHE A  73      42.391  33.025  51.694  1.00 32.71           H
ATOM   1084  HB2 PHE A  73      42.239  35.199  53.482  1.00 33.41           H
ATOM   1085  HB3 PHE A  73      43.445  35.015  52.465  1.00 33.41           H
ATOM   1086  HD1 PHE A  73      39.958  35.595  52.563  1.00 29.61           H
ATOM   1087  HD2 PHE A  73      43.239  35.806  50.276  1.00 34.40           H
ATOM   1088  HE1 PHE A  73      38.780  36.733  50.943  1.00 31.52           H
ATOM   1089  HE2 PHE A  73      42.054  36.939  48.670  1.00 33.22           H
ATOM   1090  HZ  PHE A  73      39.832  37.409  48.983  1.00 33.44           H
ATOM   1091  N   GLY A  74      44.286  32.120  52.887  1.00 38.42           N
ATOM   1092  CA  GLY A  74      45.358  31.452  53.588  1.00 46.79           C
ATOM   1093  C   GLY A  74      46.159  32.418  54.417  1.00 45.86           C
ATOM   1094  O   GLY A  74      46.243  32.256  55.636  1.00 60.29           O
ATOM   1095  H   GLY A  74      44.396  32.143  52.035  1.00 46.10           H
ATOM   1096  HA2 GLY A  74      44.991  30.771  54.172  1.00 56.15           H
ATOM   1097  HA3 GLY A  74      45.950  31.027  52.948  1.00 56.15           H
ATOM   1098  N   ALA A  75      46.745  33.433  53.802  1.00 46.33           N
ATOM   1099  CA  ALA A  75      47.567  34.358  54.559  1.00 53.29           C
ATOM   1100  C   ALA A  75      47.068  35.788  54.379  1.00 53.48           C
ATOM   1101  O   ALA A  75      46.396  36.139  53.391  1.00 43.93           O
ATOM   1102  CB  ALA A  75      49.066  34.244  54.164  1.00 48.81           C
ATOM   1103  H   ALA A  75      46.685  33.606  52.962  1.00 55.59           H
ATOM   1104  HA  ALA A  75      47.494  34.138  55.501  1.00 63.95           H
ATOM   1105  HB1 ALA A  75      49.580  34.876  54.690  1.00 58.57           H
ATOM   1106  HB2 ALA A  75      49.371  33.340  54.341  1.00 58.57           H
ATOM   1107  HB3 ALA A  75      49.159  34.445  53.220  1.00 58.57           H
ATOM   1108  N   GLY A  76      47.408  36.614  55.383  1.00 56.77           N
ATOM   1109  CA  GLY A  76      47.073  38.025  55.329  1.00 51.86           C
ATOM   1110  C   GLY A  76      47.524  38.713  54.057  1.00 44.27           C
ATOM   1111  O   GLY A  76      46.932  39.724  53.669  1.00 35.61           O
ATOM   1112  H   GLY A  76      47.828  36.375  56.095  1.00 68.12           H
ATOM   1113  HA2 GLY A  76      46.112  38.127  55.404  1.00 62.23           H
ATOM   1114  HA3 GLY A  76      47.485  38.478  56.081  1.00 62.23           H
ATOM   1115  N   GLY A  77      48.577  38.197  53.399  1.00 44.56           N
ATOM   1116  CA  GLY A  77      49.062  38.827  52.170  1.00 39.46           C
ATOM   1117  C   GLY A  77      48.100  38.675  50.999  1.00 36.72           C
ATOM   1118  O   GLY A  77      47.840  39.626  50.254  1.00 32.00           O
ATOM   1119  H   GLY A  77      49.015  37.497  53.640  1.00 53.47           H
ATOM   1120  HA2 GLY A  77      49.201  39.774  52.329  1.00 47.35           H
ATOM   1121  HA3 GLY A  77      49.911  38.431  51.920  1.00 47.35           H
ATOM   1122  N   ASP A  78      47.546  37.482  50.824  1.00 36.00           N
ATOM   1123  CA  ASP A  78      46.495  37.309  49.837  1.00 34.50           C
ATOM   1124  C   ASP A  78      45.266  38.139  50.182  1.00 27.60           C
ATOM   1125  O   ASP A  78      44.639  38.729  49.289  1.00 29.14           O
ATOM   1126  CB  ASP A  78      46.104  35.834  49.727  1.00 40.92           C
ATOM   1127  CG  ASP A  78      47.199  34.995  49.091  1.00 49.97           C
ATOM   1128  OD1 ASP A  78      47.667  34.043  49.759  1.00 55.85           O
ATOM   1129  OD2 ASP A  78      47.601  35.318  47.948  1.00 46.62           O1-
ATOM   1130  H   ASP A  78      47.757  36.769  51.257  1.00 43.20           H
ATOM   1131  HA  ASP A  78      46.822  37.599  48.971  1.00 41.40           H
ATOM   1132  HB2 ASP A  78      45.934  35.484  50.616  1.00 49.10           H
ATOM   1133  HB3 ASP A  78      45.308  35.757  49.180  1.00 49.10           H
ATOM   1134  N   LEU A  79      44.915  38.201  51.467  1.00 28.06           N
ATOM   1135  CA  LEU A  79      43.737  38.969  51.886  1.00 26.91           C
ATOM   1136  C   LEU A  79      43.931  40.456  51.616  1.00 29.48           C
ATOM   1137  O   LEU A  79      43.062  41.131  51.037  1.00 27.00           O
ATOM   1138  CB  LEU A  79      43.472  38.707  53.366  1.00 26.72           C
ATOM   1139  CG  LEU A  79      42.362  39.498  54.025  1.00 26.72           C
ATOM   1140  CD1 LEU A  79      41.073  39.278  53.291  1.00 27.66           C
ATOM   1141  CD2 LEU A  79      42.210  39.114  55.540  1.00 31.01           C
ATOM   1142  H   LEU A  79      45.335  37.813  52.110  1.00 33.68           H
ATOM   1143  HA  LEU A  79      42.965  38.669  51.382  1.00 32.29           H
ATOM   1144  HB2 LEU A  79      43.252  37.768  53.470  1.00 32.06           H
ATOM   1145  HB3 LEU A  79      44.287  38.898  53.856  1.00 32.06           H
ATOM   1146  HG  LEU A  79      42.576  40.443  53.976  1.00 32.06           H
ATOM   1147 HD11 LEU A  79      40.372  39.790  53.724  1.00 33.20           H
ATOM   1148 HD12 LEU A  79      41.179  39.571  52.373  1.00 33.20           H
ATOM   1149 HD13 LEU A  79      40.854  38.333  53.314  1.00 33.20           H
ATOM   1150 HD21 LEU A  79      41.492  39.639  55.927  1.00 37.21           H
ATOM   1151 HD22 LEU A  79      42.002  38.169  55.606  1.00 37.21           H
ATOM   1152 HD23 LEU A  79      43.043  39.304  55.998  1.00 37.21           H
ATOM   1153  N   ASP A  80      45.093  40.987  51.985  1.00 27.37           N
ATOM   1154  CA  ASP A  80      45.366  42.398  51.695  1.00 30.26           C
ATOM   1155  C   ASP A  80      45.456  42.690  50.203  1.00 31.74           C
ATOM   1156  O   ASP A  80      45.133  43.802  49.783  1.00 31.28           O
ATOM   1157  CB  ASP A  80      46.662  42.827  52.380  1.00 33.00           C
ATOM   1158  CG  ASP A  80      46.543  42.850  53.914  1.00 33.71           C
ATOM   1159  OD1 ASP A  80      45.478  43.193  54.465  1.00 31.28           O
ATOM   1160  OD2 ASP A  80      47.559  42.533  54.576  1.00 35.41           O1-
ATOM   1161  H   ASP A  80      45.725  40.569  52.392  1.00 32.85           H
ATOM   1162  HA  ASP A  80      44.646  42.936  52.059  1.00 36.31           H
ATOM   1163  HB2 ASP A  80      47.367  42.204  52.143  1.00 39.60           H
ATOM   1164  HB3 ASP A  80      46.895  43.721  52.084  1.00 39.60           H
ATOM   1165  N   ALA A  81      45.873  41.714  49.384  1.00 30.31           N
ATOM   1166  CA  ALA A  81      46.029  41.921  47.945  1.00 28.43           C
ATOM   1167  C   ALA A  81      44.719  41.817  47.171  1.00 31.61           C
ATOM   1168  O   ALA A  81      44.675  42.213  46.012  1.00 28.80           O
ATOM   1169  CB  ALA A  81      47.049  40.899  47.398  1.00 28.45           C
ATOM   1170  H   ALA A  81      46.072  40.919  49.644  1.00 36.37           H
ATOM   1171  HA  ALA A  81      46.390  42.809  47.795  1.00 34.12           H
ATOM   1172  HB1 ALA A  81      47.152  41.037  46.443  1.00 34.14           H
ATOM   1173  HB2 ALA A  81      47.899  41.032  47.846  1.00 34.14           H
ATOM   1174  HB3 ALA A  81      46.721  40.003  47.570  1.00 34.14           H
ATOM   1175  N   TYR A  82      43.640  41.300  47.775  1.00 29.78           N
ATOM   1176  CA  TYR A  82      42.398  41.146  47.028  1.00 27.90           C
ATOM   1177  C   TYR A  82      41.911  42.511  46.567  1.00 28.85           C
ATOM   1178  O   TYR A  82      41.897  43.464  47.362  1.00 25.63           O
ATOM   1179  CB  TYR A  82      41.315  40.464  47.861  1.00 28.40           C
ATOM   1180  CG  TYR A  82      40.244  39.865  46.985  1.00 29.54           C
ATOM   1181  CD1 TYR A  82      40.441  38.633  46.381  1.00 28.05           C
ATOM   1182  CD2 TYR A  82      39.052  40.532  46.737  1.00 27.09           C
ATOM   1183  CE1 TYR A  82      39.460  38.086  45.543  1.00 31.89           C
ATOM   1184  CE2 TYR A  82      38.089  39.994  45.897  1.00 27.69           C
ATOM   1185  CZ  TYR A  82      38.303  38.776  45.331  1.00 24.63           C
ATOM   1186  OH  TYR A  82      37.366  38.217  44.498  1.00 30.42           O
ATOM   1187  H   TYR A  82      43.606  41.039  48.593  1.00 35.73           H
ATOM   1188  HA  TYR A  82      42.563  40.602  46.242  1.00 33.48           H
ATOM   1189  HB2 TYR A  82      41.715  39.751  48.384  1.00 34.08           H
ATOM   1190  HB3 TYR A  82      40.901  41.118  48.445  1.00 34.08           H
ATOM   1191  HD1 TYR A  82      41.233  38.168  46.528  1.00 33.66           H
ATOM   1192  HD2 TYR A  82      38.907  41.366  47.123  1.00 32.50           H
ATOM   1193  HE1 TYR A  82      39.593  37.258  45.140  1.00 38.27           H
ATOM   1194  HE2 TYR A  82      37.292  40.449  45.743  1.00 33.23           H
ATOM   1195  HH  TYR A  82      36.697  38.721  44.438  1.00 36.51           H
ATOM   1196  N   PRO A  83      41.478  42.648  45.320  1.00 27.54           N
ATOM   1197  CA  PRO A  83      41.065  43.978  44.849  1.00 28.15           C
ATOM   1198  C   PRO A  83      39.788  44.467  45.518  1.00 27.52           C
ATOM   1199  O   PRO A  83      38.828  43.703  45.729  1.00 27.43           O
ATOM   1200  CB  PRO A  83      40.871  43.773  43.344  1.00 27.86           C
ATOM   1201  CG  PRO A  83      40.591  42.325  43.184  1.00 27.78           C
ATOM   1202  CD  PRO A  83      41.432  41.641  44.245  1.00 28.70           C
ATOM   1203  HA  PRO A  83      41.774  44.623  44.997  1.00 33.78           H
ATOM   1204  HB2 PRO A  83      40.119  44.303  43.036  1.00 33.43           H
ATOM   1205  HB3 PRO A  83      41.682  44.020  42.872  1.00 33.43           H
ATOM   1206  HG2 PRO A  83      39.648  42.156  43.332  1.00 33.33           H
ATOM   1207  HG3 PRO A  83      40.857  42.037  42.297  1.00 33.33           H
ATOM   1208  HD2 PRO A  83      40.996  40.832  44.555  1.00 34.44           H
ATOM   1209  HD3 PRO A  83      42.324  41.461  43.909  1.00 34.44           H
ATOM   1210  N   ARG A  84      39.773  45.769  45.816  1.00 27.14           N
ATOM   1211  CA  ARG A  84      38.643  46.421  46.471  1.00 28.46           C
ATOM   1212  C   ARG A  84      38.304  47.691  45.692  1.00 35.27           C
ATOM   1213  O   ARG A  84      39.134  48.590  45.553  1.00 30.87           O
ATOM   1214  CB  ARG A  84      38.955  46.670  47.954  1.00 34.54           C
ATOM   1215  CG  ARG A  84      39.185  45.326  48.740  1.00 31.65           C
ATOM   1216  CD  ARG A  84      39.580  45.595  50.153  1.00 32.77           C
ATOM   1217  NE  ARG A  84      39.624  44.459  51.059  1.00 29.65           N
ATOM   1218  CZ  ARG A  84      40.632  43.606  51.163  1.00 32.84           C
ATOM   1219  NH1 ARG A  84      41.667  43.702  50.363  1.00 30.26           N
ATOM   1220  NH2 ARG A  84      40.566  42.627  52.052  1.00 30.60           N1+
ATOM   1221  H   ARG A  84      40.422  46.305  45.644  1.00 32.56           H
ATOM   1222  HA  ARG A  84      37.873  45.832  46.427  1.00 34.15           H
ATOM   1223  HB2 ARG A  84      39.762  47.204  48.024  1.00 41.44           H
ATOM   1224  HB3 ARG A  84      38.209  47.136  48.362  1.00 41.44           H
ATOM   1225  HG2 ARG A  84      38.363  44.811  48.745  1.00 37.97           H
ATOM   1226  HG3 ARG A  84      39.897  44.822  48.315  1.00 37.97           H
ATOM   1227  HD2 ARG A  84      40.465  45.990  50.148  1.00 39.32           H
ATOM   1228  HD3 ARG A  84      38.949  46.231  50.526  1.00 39.32           H
ATOM   1229  HE  ARG A  84      38.943  44.330  51.568  1.00 35.58           H
ATOM   1230 HH11 ARG A  84      41.710  44.342  49.790  1.00 36.31           H
ATOM   1231 HH12 ARG A  84      42.314  43.139  50.427  1.00 36.31           H
ATOM   1232 HH21 ARG A  84      39.879  42.557  52.564  1.00 36.72           H
ATOM   1233 HH22 ARG A  84      41.205  42.054  52.110  1.00 36.72           H
ATOM   1234  N   THR A  85      37.118  47.716  45.092  1.00 27.23           N
ATOM   1235  CA  THR A  85      36.636  48.842  44.290  1.00 27.47           C
ATOM   1236  C   THR A  85      35.212  49.145  44.717  1.00 30.69           C
ATOM   1237  O   THR A  85      34.279  49.072  43.917  1.00 29.25           O
ATOM   1238  CB  THR A  85      36.707  48.563  42.791  1.00 29.85           C
ATOM   1239  OG1 THR A  85      35.914  47.388  42.496  1.00 27.76           O
ATOM   1240  CG2 THR A  85      38.157  48.317  42.335  1.00 32.08           C
ATOM   1241  H   THR A  85      36.554  47.068  45.135  1.00 32.67           H
ATOM   1242  HA  THR A  85      37.181  49.623  44.478  1.00 32.96           H
ATOM   1243  HB  THR A  85      36.354  49.323  42.302  1.00 35.82           H
ATOM   1244  HG1 THR A  85      35.115  47.516  42.721  1.00 33.31           H
ATOM   1245 HG21 THR A  85      38.179  48.142  41.381  1.00 38.50           H
ATOM   1246 HG22 THR A  85      38.701  49.097  42.525  1.00 38.50           H
ATOM   1247 HG23 THR A  85      38.526  47.553  42.804  1.00 38.50           H
ATOM   1248  N   PRO A  86      35.038  49.533  45.980  1.00 30.46           N
ATOM   1249  CA  PRO A  86      33.684  49.698  46.536  1.00 30.70           C
ATOM   1250  C   PRO A  86      32.796  50.672  45.776  1.00 34.46           C
ATOM   1251  O   PRO A  86      31.613  50.376  45.522  1.00 31.38           O
ATOM   1252  CB  PRO A  86      33.972  50.180  47.980  1.00 31.80           C
ATOM   1253  CG  PRO A  86      35.374  50.679  47.967  1.00 34.57           C
ATOM   1254  CD  PRO A  86      36.087  49.802  46.982  1.00 32.47           C
ATOM   1255  HA  PRO A  86      33.238  48.837  46.577  1.00 36.84           H
ATOM   1256  HB2 PRO A  86      33.358  50.894  48.214  1.00 38.16           H
ATOM   1257  HB3 PRO A  86      33.881  49.436  48.596  1.00 38.16           H
ATOM   1258  HG2 PRO A  86      35.390  51.605  47.677  1.00 41.48           H
ATOM   1259  HG3 PRO A  86      35.763  50.589  48.851  1.00 41.48           H
ATOM   1260  HD2 PRO A  86      36.830  50.277  46.578  1.00 38.96           H
ATOM   1261  HD3 PRO A  86      36.375  48.978  47.405  1.00 38.96           H
ATOM   1262  N   ASP A  87      33.334  51.831  45.388  1.00 30.95           N
ATOM   1263  CA  ASP A  87      32.523  52.845  44.711  1.00 30.80           C
ATOM   1264  C   ASP A  87      32.094  52.392  43.325  1.00 30.41           C
ATOM   1265  O   ASP A  87      30.959  52.637  42.917  1.00 33.98           O
ATOM   1266  CB  ASP A  87      33.320  54.155  44.615  1.00 35.76           C
ATOM   1267  CG  ASP A  87      33.686  54.677  45.967  1.00 33.33           C
ATOM   1268  OD1 ASP A  87      32.808  55.219  46.674  1.00 33.50           O
ATOM   1269  OD2 ASP A  87      34.865  54.491  46.360  1.00 39.69           O1-
ATOM   1270  H   ASP A  87      34.157  52.053  45.503  1.00 37.14           H
ATOM   1271  HA  ASP A  87      31.724  53.015  45.234  1.00 36.97           H
ATOM   1272  HB2 ASP A  87      34.138  53.995  44.119  1.00 42.92           H
ATOM   1273  HB3 ASP A  87      32.781  54.825  44.167  1.00 42.92           H
ATOM   1274  N   ASP A  88      32.981  51.737  42.582  1.00 28.28           N
ATOM   1275  CA  ASP A  88      32.560  51.165  41.321  1.00 29.26           C
ATOM   1276  C   ASP A  88      31.533  50.058  41.541  1.00 29.21           C
ATOM   1277  O   ASP A  88      30.558  49.949  40.789  1.00 27.28           O
ATOM   1278  CB  ASP A  88      33.760  50.628  40.560  1.00 33.57           C
ATOM   1279  CG  ASP A  88      34.731  51.711  40.141  1.00 45.90           C
ATOM   1280  OD1 ASP A  88      34.351  52.909  40.095  1.00 44.11           O
ATOM   1281  OD2 ASP A  88      35.892  51.354  39.814  1.00 49.62           O1-
ATOM   1282  H   ASP A  88      33.809  51.616  42.782  1.00 33.94           H
ATOM   1283  HA  ASP A  88      32.146  51.857  40.781  1.00 35.11           H
ATOM   1284  HB2 ASP A  88      34.237  50.001  41.126  1.00 40.28           H
ATOM   1285  HB3 ASP A  88      33.449  50.179  39.758  1.00 40.28           H
ATOM   1286  N   ASP A  89      31.738  49.215  42.559  1.00 27.62           N
ATOM   1287  CA  ASP A  89      30.783  48.127  42.793  1.00 29.34           C
ATOM   1288  C   ASP A  89      29.378  48.675  42.987  1.00 27.42           C
ATOM   1289  O   ASP A  89      28.418  48.194  42.373  1.00 30.64           O
ATOM   1290  CB  ASP A  89      31.189  47.325  44.045  1.00 28.26           C
ATOM   1291  CG  ASP A  89      32.511  46.579  43.872  1.00 27.35           C
ATOM   1292  OD1 ASP A  89      33.018  46.439  42.723  1.00 30.64           O
ATOM   1293  OD2 ASP A  89      32.983  46.097  44.914  1.00 28.80           O1-
ATOM   1294  H   ASP A  89      32.397  49.249  43.110  1.00 33.15           H
ATOM   1295  HA  ASP A  89      30.779  47.528  42.030  1.00 35.20           H
ATOM   1296  HB2 ASP A  89      31.285  47.936  44.793  1.00 33.91           H
ATOM   1297  HB3 ASP A  89      30.499  46.671  44.238  1.00 33.91           H
ATOM   1298  N   LEU A  90      29.226  49.639  43.904  1.00 29.03           N
ATOM   1299  CA  LEU A  90      27.899  50.169  44.198  1.00 27.75           C
ATOM   1300  C   LEU A  90      27.328  50.901  42.984  1.00 30.10           C
ATOM   1301  O   LEU A  90      26.129  50.835  42.732  1.00 30.00           O
ATOM   1302  CB  LEU A  90      27.952  51.097  45.412  1.00 29.40           C
ATOM   1303  CG  LEU A  90      28.264  50.390  46.750  1.00 37.31           C
ATOM   1304  CD1 LEU A  90      28.262  51.342  47.909  1.00 38.03           C
ATOM   1305  CD2 LEU A  90      27.308  49.237  47.020  1.00 34.23           C
ATOM   1306  H   LEU A  90      29.864  49.994  44.358  1.00 34.84           H
ATOM   1307  HA  LEU A  90      27.305  49.432  44.409  1.00 33.30           H
ATOM   1308  HB2 LEU A  90      28.642  51.762  45.264  1.00 35.28           H
ATOM   1309  HB3 LEU A  90      27.092  51.535  45.505  1.00 35.28           H
ATOM   1310  HG  LEU A  90      29.156  50.013  46.691  1.00 44.78           H
ATOM   1311 HD11 LEU A  90      28.462  50.851  48.721  1.00 45.64           H
ATOM   1312 HD12 LEU A  90      28.937  52.023  47.759  1.00 45.64           H
ATOM   1313 HD13 LEU A  90      27.386  51.754  47.978  1.00 45.64           H
ATOM   1314 HD21 LEU A  90      27.542  48.826  47.867  1.00 41.07           H
ATOM   1315 HD22 LEU A  90      26.402  49.581  47.058  1.00 41.07           H
ATOM   1316 HD23 LEU A  90      27.387  48.588  46.304  1.00 41.07           H
ATOM   1317  N   ALA A  91      28.169  51.578  42.210  1.00 30.38           N
ATOM   1318  CA  ALA A  91      27.680  52.235  40.990  1.00 34.19           C
ATOM   1319  C   ALA A  91      27.100  51.217  40.020  1.00 32.98           C
ATOM   1320  O   ALA A  91      26.041  51.442  39.434  1.00 36.07           O
ATOM   1321  CB  ALA A  91      28.803  53.012  40.299  1.00 40.80           C
ATOM   1322  H   ALA A  91      29.011  51.676  42.360  1.00 36.46           H
ATOM   1323  HA  ALA A  91      26.979  52.862  41.225  1.00 41.02           H
ATOM   1324  HB1 ALA A  91      28.449  53.433  39.499  1.00 48.96           H
ATOM   1325  HB2 ALA A  91      29.138  53.689  40.908  1.00 48.96           H
ATOM   1326  HB3 ALA A  91      29.514  52.397  40.063  1.00 48.96           H
ATOM   1327  N   GLN A  92      27.769  50.087  39.854  1.00 29.65           N
ATOM   1328  CA  GLN A  92      27.278  49.060  38.959  1.00 28.84           C
ATOM   1329  C   GLN A  92      25.984  48.467  39.478  1.00 30.88           C
ATOM   1330  O   GLN A  92      25.078  48.169  38.696  1.00 30.75           O
ATOM   1331  CB  GLN A  92      28.323  47.968  38.807  1.00 28.70           C
ATOM   1332  CG  GLN A  92      29.637  48.493  38.152  1.00 39.23           C
ATOM   1333  CD  GLN A  92      30.537  47.390  37.625  1.00 38.39           C
ATOM   1334  OE1 GLN A  92      30.267  46.813  36.571  1.00 51.73           O
ATOM   1335  NE2 GLN A  92      31.614  47.093  38.343  1.00 42.88           N
ATOM   1336  H   GLN A  92      28.509  49.893  40.247  1.00 35.57           H
ATOM   1337  HA  GLN A  92      27.109  49.446  38.086  1.00 34.61           H
ATOM   1338  HB2 GLN A  92      28.543  47.616  39.684  1.00 34.44           H
ATOM   1339  HB3 GLN A  92      27.967  47.263  38.245  1.00 34.44           H
ATOM   1340  HG2 GLN A  92      29.406  49.070  37.408  1.00 47.07           H
ATOM   1341  HG3 GLN A  92      30.138  48.994  38.814  1.00 47.07           H
ATOM   1342 HE21 GLN A  92      31.775  47.520  39.072  1.00 51.45           H
ATOM   1343 HE22 GLN A  92      32.150  46.475  38.079  1.00 51.45           H
ATOM   1344  N   LEU A  93      25.881  48.259  40.806  1.00 29.41           N
ATOM   1345  CA  LEU A  93      24.627  47.725  41.355  1.00 32.57           C
ATOM   1346  C   LEU A  93      23.463  48.689  41.137  1.00 36.11           C
ATOM   1347  O   LEU A  93      22.352  48.262  40.767  1.00 32.57           O
ATOM   1348  CB  LEU A  93      24.792  47.402  42.839  1.00 28.46           C
ATOM   1349  CG  LEU A  93      25.791  46.288  43.162  1.00 28.21           C
ATOM   1350  CD1 LEU A  93      25.709  45.944  44.647  1.00 29.02           C
ATOM   1351  CD2 LEU A  93      25.549  45.073  42.294  1.00 31.26           C
ATOM   1352  H   LEU A  93      26.498  48.413  41.385  1.00 35.30           H
ATOM   1353  HA  LEU A  93      24.414  46.897  40.895  1.00 39.08           H
ATOM   1354  HB2 LEU A  93      25.093  48.203  43.296  1.00 34.15           H
ATOM   1355  HB3 LEU A  93      23.930  47.132  43.193  1.00 34.15           H
ATOM   1356  HG  LEU A  93      26.688  46.609  42.980  1.00 33.85           H
ATOM   1357 HD11 LEU A  93      26.344  45.237  44.842  1.00 34.82           H
ATOM   1358 HD12 LEU A  93      25.923  46.735  45.166  1.00 34.82           H
ATOM   1359 HD13 LEU A  93      24.809  45.646  44.852  1.00 34.82           H
ATOM   1360 HD21 LEU A  93      26.196  44.388  42.523  1.00 37.51           H
ATOM   1361 HD22 LEU A  93      24.650  44.745  42.453  1.00 37.51           H
ATOM   1362 HD23 LEU A  93      25.649  45.325  41.363  1.00 37.51           H
ATOM   1363  N   ARG A  94      23.690  49.993  41.356  1.00 31.78           N
ATOM   1364  CA  ARG A  94      22.654  50.989  41.064  1.00 34.95           C
ATOM   1365  C   ARG A  94      22.216  50.922  39.610  1.00 36.22           C
ATOM   1366  O   ARG A  94      21.017  50.960  39.320  1.00 31.80           O
ATOM   1367  CB  ARG A  94      23.165  52.382  41.385  1.00 36.07           C
ATOM   1368  CG  ARG A  94      23.447  52.595  42.845  1.00 43.95           C
ATOM   1369  CD  ARG A  94      23.584  54.075  43.202  1.00 47.23           C
ATOM   1370  NE  ARG A  94      24.146  54.215  44.541  1.00 48.59           N
ATOM   1371  CZ  ARG A  94      25.439  54.437  44.793  1.00 56.55           C
ATOM   1372  NH1 ARG A  94      26.310  54.566  43.785  1.00 55.42           N
ATOM   1373  NH2 ARG A  94      25.859  54.542  46.048  1.00 57.89           N1+
ATOM   1374  H   ARG A  94      24.423  50.319  41.667  1.00 38.13           H
ATOM   1375  HA  ARG A  94      21.880  50.816  41.621  1.00 41.94           H
ATOM   1376  HB2 ARG A  94      23.990  52.534  40.897  1.00 43.29           H
ATOM   1377  HB3 ARG A  94      22.498  53.032  41.113  1.00 43.29           H
ATOM   1378  HG2 ARG A  94      22.716  52.226  43.366  1.00 52.74           H
ATOM   1379  HG3 ARG A  94      24.278  52.151  43.076  1.00 52.74           H
ATOM   1380  HD2 ARG A  94      24.180  54.507  42.570  1.00 56.68           H
ATOM   1381  HD3 ARG A  94      22.710  54.495  43.188  1.00 56.68           H
ATOM   1382  HE  ARG A  94      23.607  54.174  45.210  1.00 58.31           H
ATOM   1383 HH11 ARG A  94      26.039  54.497  42.971  1.00 66.51           H
ATOM   1384 HH12 ARG A  94      27.141  54.712  43.950  1.00 66.51           H
ATOM   1385 HH21 ARG A  94      25.300  54.463  46.697  1.00 69.47           H
ATOM   1386 HH22 ARG A  94      26.690  54.691  46.212  1.00 69.47           H
ATOM   1387  N   ALA A  95      23.174  50.787  38.686  1.00 34.36           N
ATOM   1388  CA  ALA A  95      22.831  50.741  37.261  1.00 37.56           C
ATOM   1389  C   ALA A  95      22.064  49.472  36.890  1.00 36.30           C
ATOM   1390  O   ALA A  95      21.333  49.455  35.892  1.00 36.83           O
ATOM   1391  CB  ALA A  95      24.105  50.869  36.427  1.00 33.22           C
ATOM   1392  H   ALA A  95      24.014  50.721  38.854  1.00 41.23           H
ATOM   1393  HA  ALA A  95      22.264  51.500  37.053  1.00 45.07           H
ATOM   1394  HB1 ALA A  95      23.870  50.838  35.487  1.00 39.87           H
ATOM   1395  HB2 ALA A  95      24.533  51.714  36.634  1.00 39.87           H
ATOM   1396  HB3 ALA A  95      24.699  50.134  36.645  1.00 39.87           H
ATOM   1397  N   GLU A  96      22.176  48.418  37.680  1.00 30.73           N
ATOM   1398  CA  GLU A  96      21.446  47.202  37.386  1.00 31.54           C
ATOM   1399  C   GLU A  96      20.090  47.155  38.077  1.00 29.54           C
ATOM   1400  O   GLU A  96      19.389  46.140  37.974  1.00 36.76           O
ATOM   1401  CB  GLU A  96      22.267  45.967  37.780  1.00 35.25           C
ATOM   1402  CG  GLU A  96      23.520  45.781  36.971  1.00 37.14           C
ATOM   1403  CD  GLU A  96      23.236  45.453  35.511  1.00 41.18           C
ATOM   1404  OE1 GLU A  96      22.273  44.722  35.216  1.00 38.25           O
ATOM   1405  OE2 GLU A  96      23.989  45.944  34.657  1.00 37.63           O1-
ATOM   1406  H   GLU A  96      22.665  48.381  38.387  1.00 36.87           H
ATOM   1407  HA  GLU A  96      21.290  47.159  36.430  1.00 37.84           H
ATOM   1408  HB2 GLU A  96      22.526  46.049  38.711  1.00 42.31           H
ATOM   1409  HB3 GLU A  96      21.718  45.177  37.661  1.00 42.31           H
ATOM   1410  HG2 GLU A  96      24.038  46.601  36.998  1.00 44.57           H
ATOM   1411  HG3 GLU A  96      24.034  45.051  37.348  1.00 44.57           H
ATOM   1412  N   GLY A  97      19.708  48.201  38.790  1.00 32.25           N
ATOM   1413  CA  GLY A  97      18.433  48.183  39.474  1.00 28.91           C
ATOM   1414  C   GLY A  97      18.407  47.319  40.716  1.00 37.12           C
ATOM   1415  O   GLY A  97      17.336  46.927  41.157  1.00 31.10           O
ATOM   1416  H   GLY A  97      20.164  48.924  38.892  1.00 38.70           H
ATOM   1417  HA2 GLY A  97      18.199  49.088  39.731  1.00 34.69           H
ATOM   1418  HA3 GLY A  97      17.752  47.856  38.865  1.00 34.69           H
ATOM   1419  N   VAL A  98      19.569  46.987  41.274  1.00 32.91           N
ATOM   1420  CA  VAL A  98      19.626  46.203  42.505  1.00 31.69           C
ATOM   1421  C   VAL A  98      19.086  47.047  43.641  1.00 28.73           C
ATOM   1422  O   VAL A  98      19.478  48.210  43.823  1.00 29.14           O
ATOM   1423  CB  VAL A  98      21.067  45.741  42.773  1.00 30.60           C
ATOM   1424  CG1 VAL A  98      21.208  45.139  44.200  1.00 28.21           C
ATOM   1425  CG2 VAL A  98      21.490  44.715  41.725  1.00 30.52           C
ATOM   1426  H   VAL A  98      20.339  47.203  40.959  1.00 39.49           H
ATOM   1427  HA  VAL A  98      19.064  45.417  42.414  1.00 38.03           H
ATOM   1428  HB  VAL A  98      21.662  46.504  42.707  1.00 36.72           H
ATOM   1429 HG11 VAL A  98      22.127  44.860  44.335  1.00 33.85           H
ATOM   1430 HG12 VAL A  98      20.968  45.816  44.853  1.00 33.85           H
ATOM   1431 HG13 VAL A  98      20.614  44.377  44.280  1.00 33.85           H
ATOM   1432 HG21 VAL A  98      22.400  44.435  41.907  1.00 36.62           H
ATOM   1433 HG22 VAL A  98      20.893  43.952  41.771  1.00 36.62           H
ATOM   1434 HG23 VAL A  98      21.439  45.123  40.846  1.00 36.62           H
ATOM   1435  N   GLU A  99      18.231  46.453  44.458  1.00 28.29           N
ATOM   1436  CA  GLU A  99      17.647  47.195  45.562  1.00 34.46           C
ATOM   1437  C   GLU A  99      18.353  47.002  46.902  1.00 29.44           C
ATOM   1438  O   GLU A  99      18.239  47.869  47.760  1.00 29.66           O
ATOM   1439  CB  GLU A  99      16.161  46.809  45.718  1.00 34.88           C
ATOM   1440  CG  GLU A  99      15.328  47.281  44.530  1.00 35.39           C
ATOM   1441  CD  GLU A  99      13.935  46.690  44.561  1.00 42.07           C
ATOM   1442  OE1 GLU A  99      13.010  47.435  44.933  1.00 43.74           O
ATOM   1443  OE2 GLU A  99      13.794  45.483  44.258  1.00 40.29           O1-
ATOM   1444  H   GLU A  99      17.975  45.635  44.397  1.00 33.95           H
ATOM   1445  HA  GLU A  99      17.682  48.140  45.348  1.00 41.35           H
ATOM   1446  HB2 GLU A  99      16.086  45.843  45.776  1.00 41.85           H
ATOM   1447  HB3 GLU A  99      15.806  47.222  46.520  1.00 41.85           H
ATOM   1448  HG2 GLU A  99      15.250  48.247  44.557  1.00 42.47           H
ATOM   1449  HG3 GLU A  99      15.758  47.002  43.706  1.00 42.47           H
ATOM   1450  N   ILE A 100      19.086  45.912  47.111  1.00 27.09           N
ATOM   1451  CA  ILE A 100      19.785  45.704  48.366  1.00 26.02           C
ATOM   1452  C   ILE A 100      21.227  45.270  48.134  1.00 24.35           C
ATOM   1453  O   ILE A 100      21.483  44.258  47.467  1.00 24.02           O
ATOM   1454  CB  ILE A 100      19.078  44.658  49.230  1.00 26.21           C
ATOM   1455  CG1 ILE A 100      17.630  45.156  49.455  1.00 26.73           C
ATOM   1456  CG2 ILE A 100      19.861  44.492  50.566  1.00 26.23           C
ATOM   1457  CD1 ILE A 100      16.773  44.177  50.241  1.00 31.29           C
ATOM   1458  H   ILE A 100      19.193  45.279  46.539  1.00 32.51           H
ATOM   1459  HA  ILE A 100      19.800  46.539  48.860  1.00 31.22           H
ATOM   1460  HB  ILE A 100      19.059  43.810  48.759  1.00 31.45           H
ATOM   1461 HG12 ILE A 100      17.658  45.991  49.948  1.00 32.08           H
ATOM   1462 HG13 ILE A 100      17.208  45.296  48.592  1.00 32.08           H
ATOM   1463 HG21 ILE A 100      19.413  43.829  51.114  1.00 31.48           H
ATOM   1464 HG22 ILE A 100      20.766  44.202  50.368  1.00 31.48           H
ATOM   1465 HG23 ILE A 100      19.881  45.345  51.028  1.00 31.48           H
ATOM   1466 HD11 ILE A 100      15.884  44.549  50.345  1.00 37.54           H
ATOM   1467 HD12 ILE A 100      16.727  43.338  49.756  1.00 37.54           H
ATOM   1468 HD13 ILE A 100      17.177  44.034  51.111  1.00 37.54           H
ATOM   1469  N   ALA A 101      22.146  46.004  48.766  1.00 24.81           N
ATOM   1470  CA  ALA A 101      23.540  45.615  48.922  1.00 25.11           C
ATOM   1471  C   ALA A 101      23.811  45.323  50.410  1.00 25.52           C
ATOM   1472  O   ALA A 101      23.495  46.145  51.289  1.00 27.82           O
ATOM   1473  CB  ALA A 101      24.457  46.743  48.414  1.00 26.64           C
ATOM   1474  H   ALA A 101      21.972  46.765  49.126  1.00 29.77           H
ATOM   1475  HA  ALA A 101      23.717  44.812  48.408  1.00 30.13           H
ATOM   1476  HB1 ALA A 101      25.382  46.472  48.523  1.00 31.97           H
ATOM   1477  HB2 ALA A 101      24.269  46.905  47.476  1.00 31.97           H
ATOM   1478  HB3 ALA A 101      24.285  47.546  48.930  1.00 31.97           H
ATOM   1479  N   PHE A 102      24.350  44.150  50.701  1.00 24.67           N
ATOM   1480  CA  PHE A 102      24.681  43.758  52.066  1.00 23.08           C
ATOM   1481  C   PHE A 102      26.210  43.794  52.217  1.00 24.43           C
ATOM   1482  O   PHE A 102      26.935  43.008  51.590  1.00 23.67           O
ATOM   1483  CB  PHE A 102      24.072  42.380  52.390  1.00 24.84           C
ATOM   1484  CG  PHE A 102      24.457  41.839  53.770  1.00 23.36           C
ATOM   1485  CD1 PHE A 102      24.473  42.682  54.874  1.00 25.63           C
ATOM   1486  CD2 PHE A 102      24.792  40.504  53.943  1.00 23.67           C
ATOM   1487  CE1 PHE A 102      24.828  42.194  56.119  1.00 27.28           C
ATOM   1488  CE2 PHE A 102      25.154  40.004  55.190  1.00 25.71           C
ATOM   1489  CZ  PHE A 102      25.151  40.866  56.298  1.00 26.77           C
ATOM   1490  H   PHE A 102      24.540  43.550  50.115  1.00 29.61           H
ATOM   1491  HA  PHE A 102      24.303  44.405  52.682  1.00 27.70           H
ATOM   1492  HB2 PHE A 102      23.105  42.452  52.359  1.00 29.81           H
ATOM   1493  HB3 PHE A 102      24.375  41.741  51.726  1.00 29.81           H
ATOM   1494  HD1 PHE A 102      24.250  43.579  54.774  1.00 30.75           H
ATOM   1495  HD2 PHE A 102      24.785  39.934  53.208  1.00 28.40           H
ATOM   1496  HE1 PHE A 102      24.831  42.768  56.851  1.00 32.74           H
ATOM   1497  HE2 PHE A 102      25.371  39.105  55.293  1.00 30.85           H
ATOM   1498  HZ  PHE A 102      25.391  40.550  57.139  1.00 32.12           H
ATOM   1499  N   THR A 103      26.703  44.738  53.015  1.00 25.13           N
ATOM   1500  CA  THR A 103      28.135  45.040  53.089  1.00 26.73           C
ATOM   1501  C   THR A 103      28.618  44.905  54.539  1.00 24.10           C
ATOM   1502  O   THR A 103      28.918  45.919  55.191  1.00 26.74           O
ATOM   1503  CB  THR A 103      28.401  46.454  52.568  1.00 25.38           C
ATOM   1504  OG1 THR A 103      27.620  47.413  53.315  1.00 27.39           O
ATOM   1505  CG2 THR A 103      28.062  46.566  51.061  1.00 26.60           C
ATOM   1506  H   THR A 103      26.221  45.226  53.534  1.00 30.16           H
ATOM   1507  HA  THR A 103      28.629  44.411  52.540  1.00 32.07           H
ATOM   1508  HB  THR A 103      29.342  46.659  52.679  1.00 30.46           H
ATOM   1509  HG1 THR A 103      27.826  47.380  54.129  1.00 32.87           H
ATOM   1510 HG21 THR A 103      28.236  47.467  50.748  1.00 31.92           H
ATOM   1511 HG22 THR A 103      28.606  45.945  50.552  1.00 31.92           H
ATOM   1512 HG23 THR A 103      27.126  46.356  50.915  1.00 31.92           H
ATOM   1513  N   PRO A 104      28.663  43.688  55.083  1.00 24.92           N
ATOM   1514  CA  PRO A 104      28.986  43.522  56.510  1.00 25.07           C
ATOM   1515  C   PRO A 104      30.463  43.744  56.818  1.00 25.72           C
ATOM   1516  O   PRO A 104      31.341  43.708  55.950  1.00 25.43           O
ATOM   1517  CB  PRO A 104      28.585  42.078  56.787  1.00 25.25           C
ATOM   1518  CG  PRO A 104      28.850  41.377  55.507  1.00 26.92           C
ATOM   1519  CD  PRO A 104      28.402  42.386  54.431  1.00 27.77           C
ATOM   1520  HA  PRO A 104      28.448  44.118  57.053  1.00 30.08           H
ATOM   1521  HB2 PRO A 104      29.132  41.715  57.501  1.00 30.30           H
ATOM   1522  HB3 PRO A 104      27.643  42.036  57.016  1.00 30.30           H
ATOM   1523  HG2 PRO A 104      29.797  41.183  55.426  1.00 32.31           H
ATOM   1524  HG3 PRO A 104      28.323  40.564  55.460  1.00 32.31           H
ATOM   1525  HD2 PRO A 104      28.941  42.292  53.630  1.00 33.33           H
ATOM   1526  HD3 PRO A 104      27.456  42.284  54.241  1.00 33.33           H
ATOM   1527  N   THR A 105      30.722  44.018  58.083  1.00 26.88           N
ATOM   1528  CA  THR A 105      32.079  44.138  58.580  1.00 26.55           C
ATOM   1529  C   THR A 105      32.577  42.764  59.029  1.00 26.46           C
ATOM   1530  O   THR A 105      31.803  41.835  59.266  1.00 24.66           O
ATOM   1531  CB  THR A 105      32.157  45.104  59.769  1.00 21.63           C
ATOM   1532  OG1 THR A 105      31.388  44.522  60.850  1.00 25.23           O
ATOM   1533  CG2 THR A 105      31.593  46.495  59.446  1.00 23.84           C
ATOM   1534  H   THR A 105      30.120  44.141  58.684  1.00 32.26           H
ATOM   1535  HA  THR A 105      32.659  44.464  57.874  1.00 31.86           H
ATOM   1536  HB  THR A 105      33.081  45.203  60.046  1.00 25.96           H
ATOM   1537  HG1 THR A 105      31.409  45.027  61.521  1.00 30.27           H
ATOM   1538 HG21 THR A 105      31.663  47.070  60.225  1.00 28.60           H
ATOM   1539 HG22 THR A 105      32.090  46.893  58.715  1.00 28.60           H
ATOM   1540 HG23 THR A 105      30.660  46.423  59.190  1.00 28.60           H
ATOM   1541  N   THR A 106      33.896  42.644  59.135  1.00 22.50           N
ATOM   1542  CA  THR A 106      34.503  41.408  59.617  1.00 24.96           C
ATOM   1543  C   THR A 106      34.090  41.128  61.053  1.00 23.98           C
ATOM   1544  O   THR A 106      33.837  39.974  61.438  1.00 26.11           O
ATOM   1545  CB  THR A 106      36.031  41.519  59.469  1.00 29.61           C
ATOM   1546  OG1 THR A 106      36.355  41.472  58.068  1.00 28.77           O
ATOM   1547  CG2 THR A 106      36.758  40.398  60.184  1.00 27.02           C
ATOM   1548  H   THR A 106      34.461  43.261  58.936  1.00 27.01           H
ATOM   1549  HA  THR A 106      34.199  40.670  59.067  1.00 29.95           H
ATOM   1550  HB  THR A 106      36.331  42.363  59.841  1.00 35.53           H
ATOM   1551  HG1 THR A 106      37.186  41.531  57.963  1.00 34.53           H
ATOM   1552 HG21 THR A 106      37.716  40.499  60.070  1.00 32.43           H
ATOM   1553 HG22 THR A 106      36.549  40.418  61.131  1.00 32.43           H
ATOM   1554 HG23 THR A 106      36.486  39.541  59.819  1.00 32.43           H
ATOM   1555  N   ALA A 107      33.983  42.178  61.856  1.00 24.23           N
ATOM   1556  CA  ALA A 107      33.541  42.021  63.238  1.00 24.93           C
ATOM   1557  C   ALA A 107      32.101  41.534  63.339  1.00 26.82           C
ATOM   1558  O   ALA A 107      31.791  40.722  64.216  1.00 26.51           O
ATOM   1559  CB  ALA A 107      33.700  43.339  64.013  1.00 23.87           C
ATOM   1560  H   ALA A 107      34.158  42.989  61.629  1.00 29.07           H
ATOM   1561  HA  ALA A 107      34.105  41.359  63.668  1.00 29.92           H
ATOM   1562  HB1 ALA A 107      33.400  43.206  64.926  1.00 28.65           H
ATOM   1563  HB2 ALA A 107      34.634  43.599  64.006  1.00 28.65           H
ATOM   1564  HB3 ALA A 107      33.163  44.024  63.584  1.00 28.65           H
ATOM   1565  N   ALA A 108      31.192  42.063  62.515  1.00 25.13           N
ATOM   1566  CA  ALA A 108      29.808  41.593  62.518  1.00 25.95           C
ATOM   1567  C   ALA A 108      29.691  40.145  62.054  1.00 26.70           C
ATOM   1568  O   ALA A 108      28.805  39.434  62.502  1.00 26.25           O
ATOM   1569  CB  ALA A 108      28.923  42.470  61.619  1.00 28.21           C
ATOM   1570  H   ALA A 108      31.352  42.691  61.949  1.00 30.16           H
ATOM   1571  HA  ALA A 108      29.460  41.646  63.422  1.00 31.14           H
ATOM   1572  HB1 ALA A 108      28.014  42.131  61.644  1.00 33.85           H
ATOM   1573  HB2 ALA A 108      28.946  43.382  61.948  1.00 33.85           H
ATOM   1574  HB3 ALA A 108      29.264  42.436  60.712  1.00 33.85           H
ATOM   1575  N   MET A 109      30.563  39.680  61.166  1.00 23.53           N
ATOM   1576  CA  MET A 109      30.473  38.310  60.690  1.00 23.61           C
ATOM   1577  C   MET A 109      31.221  37.328  61.577  1.00 28.57           C
ATOM   1578  O   MET A 109      30.824  36.166  61.663  1.00 27.37           O
ATOM   1579  CB  MET A 109      31.043  38.206  59.268  1.00 22.98           C
ATOM   1580  CG  MET A 109      30.173  38.944  58.190  1.00 24.33           C
ATOM   1581  SD  MET A 109      28.492  38.299  57.999  1.00 25.26           S
ATOM   1582  CE  MET A 109      28.728  37.008  56.804  1.00 26.06           C
ATOM   1583  H   MET A 109      31.209  40.134  60.827  1.00 28.23           H
ATOM   1584  HA  MET A 109      29.539  38.051  60.656  1.00 28.34           H
ATOM   1585  HB2 MET A 109      31.929  38.600  59.256  1.00 27.58           H
ATOM   1586  HB3 MET A 109      31.095  37.270  59.018  1.00 27.58           H
ATOM   1587  HG2 MET A 109      30.102  39.879  58.438  1.00 29.20           H
ATOM   1588  HG3 MET A 109      30.616  38.867  57.331  1.00 29.20           H
ATOM   1589  HE1 MET A 109      27.874  36.586  56.623  1.00 31.27           H
ATOM   1590  HE2 MET A 109      29.086  37.395  55.989  1.00 31.27           H
ATOM   1591  HE3 MET A 109      29.350  36.357  57.163  1.00 31.27           H
ATOM   1592  N   TYR A 110      32.307  37.750  62.220  1.00 22.61           N
ATOM   1593  CA  TYR A 110      33.163  36.863  63.017  1.00 21.17           C
ATOM   1594  C   TYR A 110      33.408  37.478  64.392  1.00 24.90           C
ATOM   1595  O   TYR A 110      34.556  37.682  64.799  1.00 27.10           O
ATOM   1596  CB  TYR A 110      34.488  36.639  62.274  1.00 26.02           C
ATOM   1597  CG  TYR A 110      34.316  35.854  60.986  1.00 23.77           C
ATOM   1598  CD1 TYR A 110      34.481  36.457  59.747  1.00 25.57           C
ATOM   1599  CD2 TYR A 110      33.935  34.540  61.029  1.00 25.46           C
ATOM   1600  CE1 TYR A 110      34.288  35.732  58.552  1.00 24.58           C
ATOM   1601  CE2 TYR A 110      33.738  33.803  59.867  1.00 23.57           C
ATOM   1602  CZ  TYR A 110      33.919  34.407  58.632  1.00 22.21           C
ATOM   1603  OH  TYR A 110      33.719  33.636  57.509  1.00 23.50           O
ATOM   1604  H   TYR A 110      32.578  38.567  62.210  1.00 27.14           H
ATOM   1605  HA  TYR A 110      32.724  36.006  63.134  1.00 25.40           H
ATOM   1606  HB2 TYR A 110      34.874  37.500  62.051  1.00 31.22           H
ATOM   1607  HB3 TYR A 110      35.092  36.143  62.849  1.00 31.22           H
ATOM   1608  HD1 TYR A 110      34.729  37.352  59.704  1.00 30.69           H
ATOM   1609  HD2 TYR A 110      33.810  34.130  61.854  1.00 30.55           H
ATOM   1610  HE1 TYR A 110      34.412  36.140  57.726  1.00 29.50           H
ATOM   1611  HE2 TYR A 110      33.490  32.908  59.917  1.00 28.29           H
ATOM   1612  HH  TYR A 110      33.855  34.094  56.818  1.00 28.20           H
ATOM   1613  N   PRO A 111      32.351  37.765  65.143  1.00 26.40           N
ATOM   1614  CA  PRO A 111      32.560  38.396  66.448  1.00 28.51           C
ATOM   1615  C   PRO A 111      33.261  37.480  67.434  1.00 28.92           C
ATOM   1616  O   PRO A 111      33.822  37.975  68.415  1.00 28.11           O
ATOM   1617  CB  PRO A 111      31.137  38.730  66.908  1.00 24.57           C
ATOM   1618  CG  PRO A 111      30.322  37.602  66.264  1.00 27.43           C
ATOM   1619  CD  PRO A 111      30.931  37.487  64.886  1.00 29.00           C
ATOM   1620  HA  PRO A 111      33.068  39.217  66.350  1.00 34.22           H
ATOM   1621  HB2 PRO A 111      31.080  38.697  67.875  1.00 29.48           H
ATOM   1622  HB3 PRO A 111      30.868  39.597  66.566  1.00 29.48           H
ATOM   1623  HG2 PRO A 111      30.436  36.780  66.766  1.00 32.91           H
ATOM   1624  HG3 PRO A 111      29.387  37.854  66.212  1.00 32.91           H
ATOM   1625  HD2 PRO A 111      30.817  36.589  64.536  1.00 34.80           H
ATOM   1626  HD3 PRO A 111      30.556  38.155  64.291  1.00 34.80           H
ATOM   1627  N   ASP A 112      33.238  36.169  67.210  1.00 25.38           N
ATOM   1628  CA  ASP A 112      33.873  35.192  68.072  1.00 24.90           C
ATOM   1629  C   ASP A 112      35.037  34.521  67.392  1.00 28.78           C
ATOM   1630  O   ASP A 112      35.482  33.453  67.823  1.00 28.05           O
ATOM   1631  CB  ASP A 112      32.813  34.190  68.561  1.00 29.80           C
ATOM   1632  CG  ASP A 112      31.852  34.824  69.533  1.00 31.47           C
ATOM   1633  OD1 ASP A 112      32.273  35.096  70.667  1.00 32.41           O
ATOM   1634  OD2 ASP A 112      30.708  35.140  69.125  1.00 28.81           O1-
ATOM   1635  H   ASP A 112      32.843  35.813  66.534  1.00 30.46           H
ATOM   1636  HA  ASP A 112      34.219  35.652  68.853  1.00 29.88           H
ATOM   1637  HB2 ASP A 112      32.305  33.867  67.800  1.00 35.76           H
ATOM   1638  HB3 ASP A 112      33.254  33.451  69.008  1.00 35.76           H
ATOM   1639  N   GLY A 113      35.591  35.163  66.368  1.00 27.81           N
ATOM   1640  CA  GLY A 113      36.701  34.551  65.661  1.00 27.19           C
ATOM   1641  C   GLY A 113      36.227  33.300  64.965  1.00 27.89           C
ATOM   1642  O   GLY A 113      35.057  33.159  64.602  1.00 32.28           O
ATOM   1643  H   GLY A 113      35.349  35.933  66.071  1.00 33.37           H
ATOM   1644  HA2 GLY A 113      37.054  35.166  65.000  1.00 32.63           H
ATOM   1645  HA3 GLY A 113      37.405  34.318  66.286  1.00 32.63           H
ATOM   1646  N   LEU A 114      37.130  32.346  64.839  1.00 27.86           N
ATOM   1647  CA  LEU A 114      36.798  31.044  64.256  1.00 29.22           C
ATOM   1648  C   LEU A 114      36.419  30.094  65.383  1.00 30.36           C
ATOM   1649  O   LEU A 114      37.278  29.598  66.125  1.00 30.86           O
ATOM   1650  CB  LEU A 114      37.972  30.509  63.431  1.00 35.03           C
ATOM   1651  CG  LEU A 114      38.335  31.338  62.192  1.00 38.35           C
ATOM   1652  CD1 LEU A 114      39.274  30.514  61.298  1.00 44.00           C
ATOM   1653  CD2 LEU A 114      37.129  31.785  61.407  1.00 35.89           C
ATOM   1654  H   LEU A 114      37.951  32.422  65.083  1.00 33.44           H
ATOM   1655  HA  LEU A 114      36.033  31.141  63.669  1.00 35.06           H
ATOM   1656  HB2 LEU A 114      38.757  30.475  64.000  1.00 42.04           H
ATOM   1657  HB3 LEU A 114      37.752  29.614  63.128  1.00 42.04           H
ATOM   1658  HG  LEU A 114      38.815  32.132  62.476  1.00 46.02           H
ATOM   1659 HD11 LEU A 114      39.503  31.037  60.515  1.00 52.80           H
ATOM   1660 HD12 LEU A 114      40.076  30.297  61.799  1.00 52.80           H
ATOM   1661 HD13 LEU A 114      38.819  29.699  61.031  1.00 52.80           H
ATOM   1662 HD21 LEU A 114      37.425  32.302  60.641  1.00 43.07           H
ATOM   1663 HD22 LEU A 114      36.639  31.003  61.110  1.00 43.07           H
ATOM   1664 HD23 LEU A 114      36.566  32.331  61.978  1.00 43.07           H
ATOM   1665  N   ARG A 115      35.113  29.873  65.549  1.00 28.11           N
ATOM   1666  CA  ARG A 115      34.609  28.981  66.580  1.00 28.35           C
ATOM   1667  C   ARG A 115      33.940  27.834  65.877  1.00 26.98           C
ATOM   1668  O   ARG A 115      34.625  26.912  65.376  1.00 25.62           O
ATOM   1669  CB  ARG A 115      33.714  29.768  67.551  1.00 24.33           C
ATOM   1670  CG  ARG A 115      33.429  28.976  68.823  1.00 26.19           C
ATOM   1671  CD  ARG A 115      32.841  29.833  69.950  1.00 25.64           C
ATOM   1672  NE  ARG A 115      31.571  30.427  69.556  1.00 24.71           N
ATOM   1673  CZ  ARG A 115      30.852  31.202  70.336  1.00 26.51           C
ATOM   1674  NH1 ARG A 115      31.270  31.464  71.588  1.00 27.16           N
ATOM   1675  NH2 ARG A 115      29.723  31.709  69.891  1.00 25.77           N1+
ATOM   1676  H   ARG A 115      34.497  30.234  65.069  1.00 33.73           H
ATOM   1677  HA  ARG A 115      35.358  28.626  67.085  1.00 34.02           H
ATOM   1678  HB2 ARG A 115      34.161  30.592  67.800  1.00 29.20           H
ATOM   1679  HB3 ARG A 115      32.868  29.963  67.118  1.00 29.20           H
ATOM   1680  HG2 ARG A 115      32.792  28.273  68.620  1.00 31.43           H
ATOM   1681  HG3 ARG A 115      34.258  28.588  69.144  1.00 31.43           H
ATOM   1682  HD2 ARG A 115      32.689  29.277  70.730  1.00 30.76           H
ATOM   1683  HD3 ARG A 115      33.459  30.550  70.164  1.00 30.76           H
ATOM   1684  HE  ARG A 115      31.233  30.191  68.802  1.00 29.65           H
ATOM   1685 HH11 ARG A 115      32.011  31.133  71.872  1.00 32.59           H
ATOM   1686 HH12 ARG A 115      30.799  31.968  72.102  1.00 32.59           H
ATOM   1687 HH21 ARG A 115      29.459  31.533  69.092  1.00 30.92           H
ATOM   1688 HH22 ARG A 115      29.245  32.209  70.402  1.00 30.92           H
ATOM   1689  N   THR A 116      32.595  27.809  65.779  1.00 26.58           N
ATOM   1690  CA  THR A 116      31.910  26.784  64.987  1.00 23.71           C
ATOM   1691  C   THR A 116      32.156  27.078  63.507  1.00 25.42           C
ATOM   1692  O   THR A 116      31.997  28.215  63.073  1.00 23.52           O
ATOM   1693  CB  THR A 116      30.398  26.762  65.247  1.00 26.73           C
ATOM   1694  OG1 THR A 116      30.095  26.871  66.658  1.00 25.84           O
ATOM   1695  CG2 THR A 116      29.794  25.471  64.726  1.00 25.67           C
ATOM   1696  H   THR A 116      32.068  28.372  66.160  1.00 31.90           H
ATOM   1697  HA  THR A 116      32.275  25.910  65.196  1.00 28.46           H
ATOM   1698  HB  THR A 116      29.983  27.501  64.775  1.00 32.07           H
ATOM   1699  HG1 THR A 116      30.401  27.592  66.963  1.00 31.01           H
ATOM   1700 HG21 THR A 116      28.838  25.461  64.892  1.00 30.80           H
ATOM   1701 HG22 THR A 116      29.948  25.395  63.771  1.00 30.80           H
ATOM   1702 HG23 THR A 116      30.199  24.711  65.173  1.00 30.80           H
ATOM   1703  N   THR A 117      32.532  26.058  62.735  1.00 25.77           N
ATOM   1704  CA  THR A 117      32.769  26.241  61.318  1.00 23.38           C
ATOM   1705  C   THR A 117      32.231  25.046  60.548  1.00 24.04           C
ATOM   1706  O   THR A 117      31.788  24.023  61.114  1.00 23.76           O
ATOM   1707  CB  THR A 117      34.252  26.413  60.993  1.00 27.35           C
ATOM   1708  OG1 THR A 117      34.971  25.263  61.394  1.00 25.73           O
ATOM   1709  CG2 THR A 117      34.839  27.676  61.692  1.00 28.39           C
ATOM   1710  H   THR A 117      32.654  25.253  63.014  1.00 30.92           H
ATOM   1711  HA  THR A 117      32.299  27.033  61.015  1.00 28.06           H
ATOM   1712  HB  THR A 117      34.353  26.528  60.035  1.00 32.82           H
ATOM   1713  HG1 THR A 117      34.680  24.587  60.989  1.00 30.88           H
ATOM   1714 HG21 THR A 117      35.779  27.769  61.475  1.00 34.06           H
ATOM   1715 HG22 THR A 117      34.366  28.469  61.393  1.00 34.06           H
ATOM   1716 HG23 THR A 117      34.744  27.596  62.654  1.00 34.06           H
ATOM   1717  N   VAL A 118      32.188  25.223  59.229  1.00 23.23           N
ATOM   1718  CA  VAL A 118      31.785  24.143  58.327  1.00 23.76           C
ATOM   1719  C   VAL A 118      33.009  23.370  57.897  1.00 27.18           C
ATOM   1720  O   VAL A 118      33.994  23.957  57.435  1.00 25.10           O
ATOM   1721  CB  VAL A 118      31.054  24.676  57.097  1.00 21.28           C
ATOM   1722  CG1 VAL A 118      30.636  23.494  56.231  1.00 23.83           C
ATOM   1723  CG2 VAL A 118      29.837  25.466  57.552  1.00 26.47           C
ATOM   1724  H   VAL A 118      32.386  25.959  58.830  1.00 27.88           H
ATOM   1725  HA  VAL A 118      31.190  23.538  58.797  1.00 28.51           H
ATOM   1726  HB  VAL A 118      31.639  25.256  56.585  1.00 25.53           H
ATOM   1727 HG11 VAL A 118      30.171  23.827  55.447  1.00 28.60           H
ATOM   1728 HG12 VAL A 118      31.429  23.004  55.963  1.00 28.60           H
ATOM   1729 HG13 VAL A 118      30.049  22.919  56.746  1.00 28.60           H
ATOM   1730 HG21 VAL A 118      29.372  25.805  56.772  1.00 31.76           H
ATOM   1731 HG22 VAL A 118      29.253  24.880  58.058  1.00 31.76           H
ATOM   1732 HG23 VAL A 118      30.131  26.203  58.109  1.00 31.76           H
ATOM   1733  N   GLN A 119      32.929  22.057  58.036  1.00 28.76           N
ATOM   1734  CA  GLN A 119      33.922  21.111  57.551  1.00 24.82           C
ATOM   1735  C   GLN A 119      33.440  20.543  56.217  1.00 22.56           C
ATOM   1736  O   GLN A 119      32.496  19.714  56.204  1.00 25.11           O
ATOM   1737  CB  GLN A 119      34.106  19.996  58.584  1.00 29.17           C
ATOM   1738  CG  GLN A 119      34.914  18.823  58.103  1.00 39.13           C
ATOM   1739  CD  GLN A 119      36.337  19.171  57.990  1.00 43.82           C
ATOM   1740  OE1 GLN A 119      36.998  19.413  58.988  1.00 45.50           O
ATOM   1741  NE2 GLN A 119      36.837  19.226  56.760  1.00 50.41           N
ATOM   1742  H   GLN A 119      32.270  21.670  58.429  1.00 34.51           H
ATOM   1743  HA  GLN A 119      34.771  21.560  57.416  1.00 29.79           H
ATOM   1744  HB2 GLN A 119      34.557  20.365  59.360  1.00 35.00           H
ATOM   1745  HB3 GLN A 119      33.232  19.665  58.842  1.00 35.00           H
ATOM   1746  HG2 GLN A 119      34.828  18.092  58.735  1.00 46.95           H
ATOM   1747  HG3 GLN A 119      34.596  18.551  57.228  1.00 46.95           H
ATOM   1748 HE21 GLN A 119      36.332  19.062  56.083  1.00 60.49           H
ATOM   1749 HE22 GLN A 119      37.665  19.425  56.641  1.00 60.49           H
ATOM   1750  N   PRO A 120      33.986  20.960  55.082  1.00 25.22           N
ATOM   1751  CA  PRO A 120      33.517  20.380  53.816  1.00 24.55           C
ATOM   1752  C   PRO A 120      33.896  18.903  53.712  1.00 26.83           C
ATOM   1753  O   PRO A 120      34.760  18.387  54.426  1.00 29.57           O
ATOM   1754  CB  PRO A 120      34.242  21.210  52.734  1.00 24.94           C
ATOM   1755  CG  PRO A 120      34.833  22.383  53.475  1.00 26.54           C
ATOM   1756  CD  PRO A 120      35.109  21.903  54.860  1.00 26.79           C
ATOM   1757  HA  PRO A 120      32.557  20.483  53.723  1.00 29.46           H
ATOM   1758  HB2 PRO A 120      34.941  20.675  52.325  1.00 29.93           H
ATOM   1759  HB3 PRO A 120      33.603  21.509  52.069  1.00 29.93           H
ATOM   1760  HG2 PRO A 120      35.655  22.660  53.041  1.00 31.85           H
ATOM   1761  HG3 PRO A 120      34.193  23.112  53.489  1.00 31.85           H
ATOM   1762  HD2 PRO A 120      35.960  21.439  54.898  1.00 32.15           H
ATOM   1763  HD3 PRO A 120      35.069  22.638  55.492  1.00 32.15           H
ATOM   1764  N   GLY A 121      33.250  18.203  52.782  1.00 29.68           N
ATOM   1765  CA  GLY A 121      33.647  16.840  52.476  1.00 27.63           C
ATOM   1766  C   GLY A 121      35.000  16.751  51.771  1.00 27.91           C
ATOM   1767  O   GLY A 121      35.674  17.763  51.557  1.00 26.32           O
ATOM   1768  H   GLY A 121      32.586  18.494  52.320  1.00 35.62           H
ATOM   1769  HA2 GLY A 121      33.697  16.329  53.299  1.00 33.16           H
ATOM   1770  HA3 GLY A 121      32.978  16.433  51.904  1.00 33.16           H
ATOM   1771  N   PRO A 122      35.371  15.527  51.362  1.00 27.81           N
ATOM   1772  CA  PRO A 122      36.703  15.273  50.772  1.00 26.34           C
ATOM   1773  C   PRO A 122      37.018  16.079  49.527  1.00 24.26           C
ATOM   1774  O   PRO A 122      38.210  16.304  49.239  1.00 27.27           O
ATOM   1775  CB  PRO A 122      36.642  13.768  50.437  1.00 32.17           C
ATOM   1776  CG  PRO A 122      35.644  13.193  51.321  1.00 38.54           C
ATOM   1777  CD  PRO A 122      34.608  14.268  51.524  1.00 32.45           C
ATOM   1778  HA  PRO A 122      37.396  15.424  51.433  1.00 31.61           H
ATOM   1779  HB2 PRO A 122      36.381  13.653  49.510  1.00 38.60           H
ATOM   1780  HB3 PRO A 122      37.510  13.365  50.598  1.00 38.60           H
ATOM   1781  HG2 PRO A 122      35.249  12.413  50.901  1.00 46.25           H
ATOM   1782  HG3 PRO A 122      36.057  12.954  52.165  1.00 46.25           H
ATOM   1783  HD2 PRO A 122      33.917  14.203  50.846  1.00 38.94           H
ATOM   1784  HD3 PRO A 122      34.235  14.212  52.417  1.00 38.94           H
ATOM   1785  N   LEU A 123      36.006  16.529  48.774  1.00 23.40           N
ATOM   1786  CA  LEU A 123      36.282  17.300  47.557  1.00 30.37           C
ATOM   1787  C   LEU A 123      37.074  18.577  47.865  1.00 26.41           C
ATOM   1788  O   LEU A 123      37.873  19.035  47.041  1.00 30.36           O
ATOM   1789  CB  LEU A 123      34.953  17.624  46.844  1.00 28.31           C
ATOM   1790  CG  LEU A 123      35.064  18.585  45.670  1.00 29.79           C
ATOM   1791  CD1 LEU A 123      36.003  17.999  44.588  1.00 29.74           C
ATOM   1792  CD2 LEU A 123      33.686  18.849  45.103  1.00 26.66           C
ATOM   1793  H   LEU A 123      35.171  16.405  48.941  1.00 28.07           H
ATOM   1794  HA  LEU A 123      36.816  16.757  46.957  1.00 36.45           H
ATOM   1795  HB2 LEU A 123      34.575  16.796  46.508  1.00 33.98           H
ATOM   1796  HB3 LEU A 123      34.346  18.020  47.489  1.00 33.98           H
ATOM   1797  HG  LEU A 123      35.436  19.427  45.976  1.00 35.75           H
ATOM   1798 HD11 LEU A 123      36.062  18.624  43.849  1.00 35.69           H
ATOM   1799 HD12 LEU A 123      36.882  17.860  44.975  1.00 35.69           H
ATOM   1800 HD13 LEU A 123      35.640  17.154  44.280  1.00 35.69           H
ATOM   1801 HD21 LEU A 123      33.765  19.462  44.355  1.00 32.00           H
ATOM   1802 HD22 LEU A 123      33.302  18.010  44.804  1.00 32.00           H
ATOM   1803 HD23 LEU A 123      33.130  19.240  45.795  1.00 32.00           H
ATOM   1804  N   ALA A 124      36.937  19.119  49.078  1.00 27.07           N
ATOM   1805  CA  ALA A 124      37.608  20.372  49.416  1.00 27.14           C
ATOM   1806  C   ALA A 124      39.114  20.222  49.525  1.00 26.23           C
ATOM   1807  O   ALA A 124      39.824  21.233  49.557  1.00 24.59           O
ATOM   1808  CB  ALA A 124      37.056  20.902  50.730  1.00 27.66           C
ATOM   1809  H   ALA A 124      36.466  18.784  49.714  1.00 32.49           H
ATOM   1810  HA  ALA A 124      37.421  21.027  48.726  1.00 32.57           H
ATOM   1811  HB1 ALA A 124      37.505  21.733  50.949  1.00 33.20           H
ATOM   1812  HB2 ALA A 124      36.103  21.056  50.633  1.00 33.20           H
ATOM   1813  HB3 ALA A 124      37.215  20.246  51.427  1.00 33.20           H
ATOM   1814  N   ALA A 125      39.611  18.992  49.649  1.00 25.67           N
ATOM   1815  CA  ALA A 125      41.054  18.785  49.751  1.00 29.87           C
ATOM   1816  C   ALA A 125      41.705  18.618  48.383  1.00 33.54           C
ATOM   1817  O   ALA A 125      42.919  18.459  48.306  1.00 35.23           O
ATOM   1818  CB  ALA A 125      41.316  17.567  50.613  1.00 34.82           C
ATOM   1819  H   ALA A 125      39.142  18.271  49.675  1.00 30.81           H
ATOM   1820  HA  ALA A 125      41.455  19.554  50.185  1.00 35.84           H
ATOM   1821  HB1 ALA A 125      42.274  17.430  50.681  1.00 41.78           H
ATOM   1822  HB2 ALA A 125      40.939  17.717  51.494  1.00 41.78           H
ATOM   1823  HB3 ALA A 125      40.899  16.794  50.202  1.00 41.78           H
ATOM   1824  N   GLU A 126      40.922  18.639  47.319  1.00 31.20           N
ATOM   1825  CA  GLU A 126      41.426  18.397  45.971  1.00 34.72           C
ATOM   1826  C   GLU A 126      41.374  19.638  45.097  1.00 30.42           C
ATOM   1827  O   GLU A 126      40.808  20.662  45.456  1.00 27.83           O
ATOM   1828  CB  GLU A 126      40.644  17.281  45.340  1.00 31.67           C
ATOM   1829  CG  GLU A 126      40.861  15.983  46.104  1.00 40.93           C
ATOM   1830  CD  GLU A 126      39.953  14.887  45.654  1.00 46.58           C
ATOM   1831  OE1 GLU A 126      39.045  15.181  44.850  1.00 48.10           O
ATOM   1832  OE2 GLU A 126      40.136  13.738  46.137  1.00 50.57           O1-
ATOM   1833  H   GLU A 126      40.076  18.795  47.348  1.00 37.44           H
ATOM   1834  HA  GLU A 126      42.352  18.115  46.030  1.00 41.66           H
ATOM   1835  HB2 GLU A 126      39.698  17.497  45.361  1.00 38.00           H
ATOM   1836  HB3 GLU A 126      40.942  17.154  44.425  1.00 38.00           H
ATOM   1837  HG2 GLU A 126      41.775  15.687  45.972  1.00 49.11           H
ATOM   1838  HG3 GLU A 126      40.696  16.140  47.047  1.00 49.11           H
ATOM   1839  N   LEU A 127      42.016  19.527  43.921  1.00 30.28           N
ATOM   1840  CA  LEU A 127      42.060  20.621  42.965  1.00 26.83           C
ATOM   1841  C   LEU A 127      42.452  21.926  43.666  1.00 30.39           C
ATOM   1842  O   LEU A 127      43.555  22.039  44.202  1.00 28.39           O
ATOM   1843  CB  LEU A 127      40.723  20.703  42.238  1.00 28.10           C
ATOM   1844  CG  LEU A 127      40.368  19.463  41.394  1.00 31.32           C
ATOM   1845  CD1 LEU A 127      38.898  19.463  41.023  1.00 32.42           C
ATOM   1846  CD2 LEU A 127      41.222  19.403  40.108  1.00 31.40           C
ATOM   1847  H   LEU A 127      42.433  18.821  43.662  1.00 36.33           H
ATOM   1848  HA  LEU A 127      42.742  20.427  42.304  1.00 32.20           H
ATOM   1849  HB2 LEU A 127      40.020  20.820  42.896  1.00 33.72           H
ATOM   1850  HB3 LEU A 127      40.742  21.467  41.642  1.00 33.72           H
ATOM   1851  HG  LEU A 127      40.548  18.663  41.913  1.00 37.59           H
ATOM   1852 HD11 LEU A 127      38.706  18.673  40.493  1.00 38.90           H
ATOM   1853 HD12 LEU A 127      38.368  19.454  41.835  1.00 38.90           H
ATOM   1854 HD13 LEU A 127      38.702  20.262  40.508  1.00 38.90           H
ATOM   1855 HD21 LEU A 127      40.975  18.614  39.601  1.00 37.68           H
ATOM   1856 HD22 LEU A 127      41.056  20.201  39.582  1.00 37.68           H
ATOM   1857 HD23 LEU A 127      42.160  19.358  40.354  1.00 37.68           H
ATOM   1858  N   GLU A 128      41.578  22.921  43.694  1.00 25.07           N
ATOM   1859  CA  GLU A 128      41.931  24.189  44.330  1.00 22.90           C
ATOM   1860  C   GLU A 128      42.289  23.994  45.796  1.00 26.67           C
ATOM   1861  O   GLU A 128      43.082  24.757  46.351  1.00 29.44           O
ATOM   1862  CB  GLU A 128      40.769  25.180  44.235  1.00 26.56           C
ATOM   1863  CG  GLU A 128      40.531  25.659  42.813  1.00 31.07           C
ATOM   1864  CD  GLU A 128      41.753  26.319  42.262  1.00 33.26           C
ATOM   1865  OE1 GLU A 128      42.090  27.402  42.782  1.00 27.99           O
ATOM   1866  OE2 GLU A 128      42.413  25.716  41.371  1.00 29.25           O1-
ATOM   1867  H   GLU A 128      40.786  22.893  43.360  1.00 30.08           H
ATOM   1868  HA  GLU A 128      42.698  24.574  43.876  1.00 27.48           H
ATOM   1869  HB2 GLU A 128      39.958  24.748  44.547  1.00 31.87           H
ATOM   1870  HB3 GLU A 128      40.967  25.954  44.785  1.00 31.87           H
ATOM   1871  HG2 GLU A 128      40.312  24.901  42.250  1.00 37.28           H
ATOM   1872  HG3 GLU A 128      39.807  26.305  42.808  1.00 37.28           H
ATOM   1873  N   GLY A 129      41.737  22.960  46.426  1.00 26.14           N
ATOM   1874  CA  GLY A 129      41.950  22.755  47.857  1.00 29.40           C
ATOM   1875  C   GLY A 129      43.248  22.076  48.197  1.00 36.47           C
ATOM   1876  O   GLY A 129      43.701  22.154  49.337  1.00 33.15           O
ATOM   1877  H   GLY A 129      41.239  22.367  46.052  1.00 31.36           H
ATOM   1878  HA2 GLY A 129      41.933  23.614  48.306  1.00 35.27           H
ATOM   1879  HA3 GLY A 129      41.226  22.215  48.210  1.00 35.27           H
ATOM   1880  N   GLY A 130      43.890  21.443  47.227  1.00 31.04           N
ATOM   1881  CA  GLY A 130      45.108  20.710  47.503  1.00 35.98           C
ATOM   1882  C   GLY A 130      46.132  21.513  48.290  1.00 34.02           C
ATOM   1883  O   GLY A 130      46.541  21.123  49.388  1.00 41.44           O
ATOM   1884  H   GLY A 130      43.641  21.423  46.404  1.00 37.25           H
ATOM   1885  HA2 GLY A 130      44.893  19.912  48.010  1.00 43.17           H
ATOM   1886  HA3 GLY A 130      45.514  20.439  46.665  1.00 43.17           H
ATOM   1887  N   PRO A 131      46.609  22.611  47.704  1.00 37.58           N
ATOM   1888  CA  PRO A 131      47.577  23.477  48.381  1.00 37.42           C
ATOM   1889  C   PRO A 131      46.939  24.479  49.331  1.00 40.45           C
ATOM   1890  O   PRO A 131      47.646  25.307  49.924  1.00 36.39           O
ATOM   1891  CB  PRO A 131      48.253  24.195  47.205  1.00 43.53           C
ATOM   1892  CG  PRO A 131      47.890  23.392  46.003  1.00 48.34           C
ATOM   1893  CD  PRO A 131      46.513  22.960  46.282  1.00 36.84           C
ATOM   1894  HA  PRO A 131      48.233  22.947  48.859  1.00 44.90           H
ATOM   1895  HB2 PRO A 131      47.909  25.099  47.131  1.00 52.24           H
ATOM   1896  HB3 PRO A 131      49.214  24.202  47.335  1.00 52.24           H
ATOM   1897  HG2 PRO A 131      47.926  23.948  45.210  1.00 58.01           H
ATOM   1898  HG3 PRO A 131      48.484  22.629  45.922  1.00 58.01           H
ATOM   1899  HD2 PRO A 131      45.890  23.691  46.148  1.00 44.20           H
ATOM   1900  HD3 PRO A 131      46.282  22.182  45.751  1.00 44.20           H
ATOM   1901  N   ARG A 132      45.624  24.431  49.495  1.00 40.18           N
ATOM   1902  CA  ARG A 132      44.899  25.395  50.327  1.00 34.64           C
ATOM   1903  C   ARG A 132      43.832  24.627  51.081  1.00 37.78           C
ATOM   1904  O   ARG A 132      42.637  24.754  50.792  1.00 31.00           O
ATOM   1905  CB  ARG A 132      44.271  26.495  49.474  1.00 35.32           C
ATOM   1906  CG  ARG A 132      45.143  26.952  48.359  1.00 44.49           C
ATOM   1907  CD  ARG A 132      44.399  27.833  47.389  1.00 47.77           C
ATOM   1908  NE  ARG A 132      45.278  28.210  46.285  1.00 57.80           N
ATOM   1909  CZ  ARG A 132      45.660  27.404  45.293  1.00 55.06           C
ATOM   1910  NH1 ARG A 132      45.222  26.143  45.205  1.00 43.07           N
ATOM   1911  NH2 ARG A 132      46.487  27.875  44.374  1.00 54.65           N1+
ATOM   1912  H   ARG A 132      45.116  23.841  49.129  1.00 48.21           H
ATOM   1913  HA  ARG A 132      45.505  25.800  50.966  1.00 41.57           H
ATOM   1914  HB2 ARG A 132      43.446  26.160  49.088  1.00 42.39           H
ATOM   1915  HB3 ARG A 132      44.084  27.261  50.038  1.00 42.39           H
ATOM   1916  HG2 ARG A 132      45.884  27.461  48.722  1.00 53.38           H
ATOM   1917  HG3 ARG A 132      45.473  26.179  47.874  1.00 53.38           H
ATOM   1918  HD2 ARG A 132      43.640  27.350  47.028  1.00 57.32           H
ATOM   1919  HD3 ARG A 132      44.107  28.640  47.840  1.00 57.32           H
ATOM   1920  HE  ARG A 132      45.573  29.017  46.273  1.00 69.36           H
ATOM   1921 HH11 ARG A 132      44.690  25.829  45.804  1.00 51.69           H
ATOM   1922 HH12 ARG A 132      45.478  25.643  44.553  1.00 51.69           H
ATOM   1923 HH21 ARG A 132      46.765  28.687  44.421  1.00 65.58           H
ATOM   1924 HH22 ARG A 132      46.732  27.374  43.719  1.00 65.58           H
ATOM   1925  N   PRO A 133      44.240  23.839  52.079  1.00 33.56           N
ATOM   1926  CA  PRO A 133      43.324  22.889  52.736  1.00 34.78           C
ATOM   1927  C   PRO A 133      42.220  23.515  53.559  1.00 32.00           C
ATOM   1928  O   PRO A 133      41.292  22.784  53.915  1.00 31.49           O
ATOM   1929  CB  PRO A 133      44.261  22.071  53.656  1.00 36.50           C
ATOM   1930  CG  PRO A 133      45.594  22.388  53.251  1.00 37.42           C
ATOM   1931  CD  PRO A 133      45.587  23.766  52.658  1.00 40.34           C
ATOM   1932  HA  PRO A 133      42.931  22.296  52.076  1.00 41.73           H
ATOM   1933  HB2 PRO A 133      44.115  22.331  54.579  1.00 43.79           H
ATOM   1934  HB3 PRO A 133      44.085  21.125  53.537  1.00 43.79           H
ATOM   1935  HG2 PRO A 133      46.176  22.361  54.026  1.00 44.91           H
ATOM   1936  HG3 PRO A 133      45.888  21.742  52.590  1.00 44.91           H
ATOM   1937  HD2 PRO A 133      45.700  24.436  53.350  1.00 48.41           H
ATOM   1938  HD3 PRO A 133      46.262  23.844  51.966  1.00 48.41           H
ATOM   1939  N   THR A 134      42.298  24.791  53.927  1.00 28.57           N
ATOM   1940  CA  THR A 134      41.226  25.427  54.685  1.00 31.43           C
ATOM   1941  C   THR A 134      40.392  26.372  53.833  1.00 28.99           C
ATOM   1942  O   THR A 134      39.462  26.990  54.365  1.00 26.60           O
ATOM   1943  CB  THR A 134      41.773  26.220  55.891  1.00 33.33           C
ATOM   1944  OG1 THR A 134      42.648  27.266  55.462  1.00 31.67           O
ATOM   1945  CG2 THR A 134      42.521  25.299  56.836  1.00 38.57           C
ATOM   1946  H   THR A 134      42.961  25.310  53.751  1.00 34.29           H
ATOM   1947  HA  THR A 134      40.635  24.737  55.026  1.00 37.72           H
ATOM   1948  HB  THR A 134      41.029  26.609  56.377  1.00 40.00           H
ATOM   1949  HG1 THR A 134      42.235  27.798  54.960  1.00 38.01           H
ATOM   1950 HG21 THR A 134      42.862  25.804  57.591  1.00 46.28           H
ATOM   1951 HG22 THR A 134      41.927  24.605  57.163  1.00 46.28           H
ATOM   1952 HG23 THR A 134      43.266  24.883  56.373  1.00 46.28           H
ATOM   1953  N   HIS A 135      40.724  26.520  52.549  1.00 27.26           N
ATOM   1954  CA  HIS A 135      40.024  27.480  51.697  1.00 28.73           C
ATOM   1955  C   HIS A 135      38.513  27.237  51.668  1.00 26.38           C
ATOM   1956  O   HIS A 135      37.709  28.162  51.837  1.00 24.65           O
ATOM   1957  CB  HIS A 135      40.539  27.425  50.251  1.00 26.27           C
ATOM   1958  CG  HIS A 135      39.815  28.398  49.360  1.00 24.35           C
ATOM   1959  ND1 HIS A 135      38.947  28.016  48.346  1.00 28.50           N
ATOM   1960  CD2 HIS A 135      39.768  29.744  49.394  1.00 26.86           C
ATOM   1961  CE1 HIS A 135      38.435  29.088  47.777  1.00 23.95           C
ATOM   1962  NE2 HIS A 135      38.912  30.151  48.402  1.00 30.57           N
ATOM   1963  H   HIS A 135      41.346  26.080  52.151  1.00 32.71           H
ATOM   1964  HA  HIS A 135      40.178  28.375  52.037  1.00 34.48           H
ATOM   1965  HB2 HIS A 135      40.403  26.532  49.898  1.00 31.52           H
ATOM   1966  HB3 HIS A 135      41.483  27.650  50.241  1.00 31.52           H
ATOM   1967  HD1 HIS A 135      38.782  27.205  48.114  1.00 34.20           H
ATOM   1968  HD2 HIS A 135      40.237  30.296  49.977  1.00 32.23           H
ATOM   1969  HE1 HIS A 135      37.839  29.095  47.063  1.00 28.74           H
ATOM   1970  N   PHE A 136      38.094  26.021  51.317  1.00 25.19           N
ATOM   1971  CA  PHE A 136      36.661  25.833  51.109  1.00 23.64           C
ATOM   1972  C   PHE A 136      35.866  25.728  52.413  1.00 24.29           C
ATOM   1973  O   PHE A 136      34.655  25.978  52.399  1.00 23.34           O
ATOM   1974  CB  PHE A 136      36.418  24.606  50.236  1.00 22.35           C
ATOM   1975  CG  PHE A 136      36.779  24.823  48.768  1.00 23.28           C
ATOM   1976  CD1 PHE A 136      37.818  24.133  48.194  1.00 25.18           C
ATOM   1977  CD2 PHE A 136      36.091  25.737  48.014  1.00 26.11           C
ATOM   1978  CE1 PHE A 136      38.140  24.334  46.868  1.00 22.75           C
ATOM   1979  CE2 PHE A 136      36.403  25.911  46.658  1.00 24.11           C
ATOM   1980  CZ  PHE A 136      37.430  25.234  46.108  1.00 28.10           C
ATOM   1981  H   PHE A 136      38.587  25.326  51.199  1.00 30.23           H
ATOM   1982  HA  PHE A 136      36.321  26.603  50.626  1.00 28.36           H
ATOM   1983  HB2 PHE A 136      36.956  23.872  50.570  1.00 26.82           H
ATOM   1984  HB3 PHE A 136      35.477  24.372  50.280  1.00 26.82           H
ATOM   1985  HD1 PHE A 136      38.300  23.519  48.699  1.00 30.21           H
ATOM   1986  HD2 PHE A 136      35.378  26.202  48.388  1.00 31.34           H
ATOM   1987  HE1 PHE A 136      38.840  23.856  46.486  1.00 27.29           H
ATOM   1988  HE2 PHE A 136      35.933  26.532  46.151  1.00 28.93           H
ATOM   1989  HZ  PHE A 136      37.650  25.365  45.214  1.00 33.72           H
ATOM   1990  N   ALA A 137      36.496  25.334  53.529  1.00 25.91           N
ATOM   1991  CA  ALA A 137      35.871  25.534  54.839  1.00 27.10           C
ATOM   1992  C   ALA A 137      35.532  27.002  55.052  1.00 26.29           C
ATOM   1993  O   ALA A 137      34.467  27.337  55.574  1.00 23.35           O
ATOM   1994  CB  ALA A 137      36.812  25.050  55.950  1.00 23.06           C
ATOM   1995  H   ALA A 137      37.268  24.958  53.553  1.00 31.10           H
ATOM   1996  HA  ALA A 137      35.050  25.020  54.886  1.00 32.52           H
ATOM   1997  HB1 ALA A 137      36.383  25.189  56.809  1.00 27.67           H
ATOM   1998  HB2 ALA A 137      36.994  24.106  55.820  1.00 27.67           H
ATOM   1999  HB3 ALA A 137      37.638  25.556  55.907  1.00 27.67           H
ATOM   2000  N   GLY A 138      36.430  27.897  54.639  1.00 25.78           N
ATOM   2001  CA  GLY A 138      36.142  29.328  54.725  1.00 23.66           C
ATOM   2002  C   GLY A 138      34.978  29.759  53.850  1.00 24.06           C
ATOM   2003  O   GLY A 138      34.128  30.552  54.263  1.00 22.21           O
ATOM   2004  H   GLY A 138      37.202  27.705  54.310  1.00 30.94           H
ATOM   2005  HA2 GLY A 138      35.934  29.559  55.644  1.00 28.40           H
ATOM   2006  HA3 GLY A 138      36.927  29.830  54.455  1.00 28.40           H
ATOM   2007  N   VAL A 139      34.934  29.259  52.622  1.00 22.56           N
ATOM   2008  CA  VAL A 139      33.860  29.604  51.708  1.00 23.42           C
ATOM   2009  C   VAL A 139      32.524  29.079  52.236  1.00 23.47           C
ATOM   2010  O   VAL A 139      31.514  29.791  52.222  1.00 21.93           O
ATOM   2011  CB  VAL A 139      34.149  29.021  50.310  1.00 23.25           C
ATOM   2012  CG1 VAL A 139      32.958  29.167  49.408  1.00 24.09           C
ATOM   2013  CG2 VAL A 139      35.454  29.641  49.642  1.00 24.15           C
ATOM   2014  H   VAL A 139      35.516  28.717  52.295  1.00 27.08           H
ATOM   2015  HA  VAL A 139      33.800  30.569  51.631  1.00 28.10           H
ATOM   2016  HB  VAL A 139      34.310  28.070  50.412  1.00 27.91           H
ATOM   2017 HG11 VAL A 139      33.173  28.792  48.540  1.00 28.90           H
ATOM   2018 HG12 VAL A 139      32.208  28.692  49.798  1.00 28.90           H
ATOM   2019 HG13 VAL A 139      32.744  30.109  49.319  1.00 28.90           H
ATOM   2020 HG21 VAL A 139      35.583  29.238  48.769  1.00 28.98           H
ATOM   2021 HG22 VAL A 139      35.336  30.599  49.551  1.00 28.98           H
ATOM   2022 HG23 VAL A 139      36.217  29.453  50.210  1.00 28.98           H
ATOM   2023  N   LEU A 140      32.477  27.797  52.608  1.00 22.18           N
ATOM   2024  CA  LEU A 140      31.210  27.188  53.004  1.00 22.22           C
ATOM   2025  C   LEU A 140      30.704  27.767  54.318  1.00 22.26           C
ATOM   2026  O   LEU A 140      29.488  27.896  54.500  1.00 23.43           O
ATOM   2027  CB  LEU A 140      31.310  25.660  53.123  1.00 24.20           C
ATOM   2028  CG  LEU A 140      31.513  24.830  51.838  1.00 29.58           C
ATOM   2029  CD1 LEU A 140      31.185  23.350  52.039  1.00 26.21           C
ATOM   2030  CD2 LEU A 140      30.779  25.411  50.693  1.00 31.41           C
ATOM   2031  H   LEU A 140      33.155  27.268  52.638  1.00 26.61           H
ATOM   2032  HA  LEU A 140      30.548  27.386  52.323  1.00 26.66           H
ATOM   2033  HB2 LEU A 140      32.057  25.457  53.708  1.00 29.04           H
ATOM   2034  HB3 LEU A 140      30.492  25.342  53.536  1.00 29.04           H
ATOM   2035  HG  LEU A 140      32.455  24.873  51.611  1.00 35.50           H
ATOM   2036 HD11 LEU A 140      31.329  22.879  51.204  1.00 31.46           H
ATOM   2037 HD12 LEU A 140      31.765  22.990  52.728  1.00 31.46           H
ATOM   2038 HD13 LEU A 140      30.257  23.267  52.311  1.00 31.46           H
ATOM   2039 HD21 LEU A 140      30.933  24.862  49.909  1.00 37.69           H
ATOM   2040 HD22 LEU A 140      29.832  25.431  50.903  1.00 37.69           H
ATOM   2041 HD23 LEU A 140      31.103  26.312  50.535  1.00 37.69           H
ATOM   2042  N   THR A 141      31.611  28.117  55.238  1.00 20.73           N
ATOM   2043  CA  THR A 141      31.194  28.750  56.486  1.00 23.85           C
ATOM   2044  C   THR A 141      30.528  30.091  56.191  1.00 22.23           C
ATOM   2045  O   THR A 141      29.427  30.369  56.666  1.00 22.19           O
ATOM   2046  CB  THR A 141      32.392  28.914  57.447  1.00 22.22           C
ATOM   2047  OG1 THR A 141      32.967  27.652  57.822  1.00 23.44           O
ATOM   2048  CG2 THR A 141      31.965  29.616  58.716  1.00 26.09           C
ATOM   2049  H   THR A 141      32.460  28.000  55.163  1.00 24.87           H
ATOM   2050  HA  THR A 141      30.539  28.182  56.922  1.00 28.62           H
ATOM   2051  HB  THR A 141      33.072  29.456  57.017  1.00 26.66           H
ATOM   2052  HG1 THR A 141      33.240  27.247  57.139  1.00 28.13           H
ATOM   2053 HG21 THR A 141      32.724  29.714  59.312  1.00 31.30           H
ATOM   2054 HG22 THR A 141      31.613  30.496  58.505  1.00 31.30           H
ATOM   2055 HG23 THR A 141      31.276  29.101  59.164  1.00 31.30           H
ATOM   2056  N   VAL A 142      31.163  30.938  55.370  1.00 22.29           N
ATOM   2057  CA  VAL A 142      30.558  32.243  55.142  1.00 22.30           C
ATOM   2058  C   VAL A 142      29.266  32.114  54.334  1.00 23.57           C
ATOM   2059  O   VAL A 142      28.309  32.876  54.557  1.00 24.61           O
ATOM   2060  CB  VAL A 142      31.565  33.222  54.494  1.00 24.24           C
ATOM   2061  CG1 VAL A 142      31.651  33.061  52.966  1.00 23.56           C
ATOM   2062  CG2 VAL A 142      31.192  34.646  54.870  1.00 24.77           C
ATOM   2063  H   VAL A 142      31.903  30.789  54.958  1.00 26.75           H
ATOM   2064  HA  VAL A 142      30.316  32.616  56.004  1.00 26.76           H
ATOM   2065  HB  VAL A 142      32.447  33.044  54.858  1.00 29.09           H
ATOM   2066 HG11 VAL A 142      32.294  33.697  52.617  1.00 28.27           H
ATOM   2067 HG12 VAL A 142      31.934  32.156  52.759  1.00 28.27           H
ATOM   2068 HG13 VAL A 142      30.776  33.230  52.581  1.00 28.27           H
ATOM   2069 HG21 VAL A 142      31.826  35.256  54.462  1.00 29.73           H
ATOM   2070 HG22 VAL A 142      30.297  34.833  54.547  1.00 29.73           H
ATOM   2071 HG23 VAL A 142      31.221  34.735  55.836  1.00 29.73           H
ATOM   2072  N   VAL A 143      29.216  31.182  53.361  1.00 23.02           N
ATOM   2073  CA  VAL A 143      28.007  31.034  52.568  1.00 22.06           C
ATOM   2074  C   VAL A 143      26.877  30.531  53.443  1.00 23.50           C
ATOM   2075  O   VAL A 143      25.744  31.002  53.322  1.00 21.19           O
ATOM   2076  CB  VAL A 143      28.219  30.127  51.336  1.00 24.60           C
ATOM   2077  CG1 VAL A 143      26.902  29.758  50.711  1.00 24.91           C
ATOM   2078  CG2 VAL A 143      29.032  30.854  50.291  1.00 21.01           C
ATOM   2079  H   VAL A 143      29.855  30.645  53.154  1.00 27.62           H
ATOM   2080  HA  VAL A 143      27.750  31.910  52.240  1.00 26.47           H
ATOM   2081  HB  VAL A 143      28.686  29.317  51.594  1.00 29.52           H
ATOM   2082 HG11 VAL A 143      27.066  29.190  49.942  1.00 29.90           H
ATOM   2083 HG12 VAL A 143      26.365  29.284  51.365  1.00 29.90           H
ATOM   2084 HG13 VAL A 143      26.447  30.568  50.433  1.00 29.90           H
ATOM   2085 HG21 VAL A 143      29.155  30.270  49.525  1.00 25.22           H
ATOM   2086 HG22 VAL A 143      28.556  31.656  50.023  1.00 25.22           H
ATOM   2087 HG23 VAL A 143      29.893  31.090  50.669  1.00 25.22           H
ATOM   2088  N   LEU A 144      27.172  29.611  54.367  1.00 22.90           N
ATOM   2089  CA  LEU A 144      26.126  29.165  55.291  1.00 19.67           C
ATOM   2090  C   LEU A 144      25.571  30.343  56.077  1.00 23.19           C
ATOM   2091  O   LEU A 144      24.344  30.517  56.177  1.00 23.42           O
ATOM   2092  CB  LEU A 144      26.677  28.051  56.198  1.00 21.45           C
ATOM   2093  CG  LEU A 144      25.710  27.598  57.283  1.00 26.26           C
ATOM   2094  CD1 LEU A 144      24.477  26.969  56.582  1.00 26.61           C
ATOM   2095  CD2 LEU A 144      26.343  26.615  58.221  1.00 22.63           C
ATOM   2096  H   LEU A 144      27.941  29.242  54.478  1.00 27.48           H
ATOM   2097  HA  LEU A 144      25.397  28.788  54.775  1.00 23.60           H
ATOM   2098  HB2 LEU A 144      26.889  27.280  55.650  1.00 25.74           H
ATOM   2099  HB3 LEU A 144      27.481  28.375  56.635  1.00 25.74           H
ATOM   2100  HG  LEU A 144      25.414  28.367  57.795  1.00 31.51           H
ATOM   2101 HD11 LEU A 144      23.847  26.673  57.258  1.00 31.94           H
ATOM   2102 HD12 LEU A 144      24.062  27.636  56.013  1.00 31.94           H
ATOM   2103 HD13 LEU A 144      24.769  26.213  56.048  1.00 31.94           H
ATOM   2104 HD21 LEU A 144      25.692  26.355  58.892  1.00 27.15           H
ATOM   2105 HD22 LEU A 144      26.628  25.836  57.717  1.00 27.15           H
ATOM   2106 HD23 LEU A 144      27.109  27.032  58.646  1.00 27.15           H
ATOM   2107  N   LYS A 145      26.457  31.212  56.572  1.00 23.46           N
ATOM   2108  CA  LYS A 145      26.020  32.323  57.399  1.00 21.89           C
ATOM   2109  C   LYS A 145      25.206  33.308  56.572  1.00 22.95           C
ATOM   2110  O   LYS A 145      24.166  33.799  57.013  1.00 23.82           O
ATOM   2111  CB  LYS A 145      27.244  33.023  58.034  1.00 20.15           C
ATOM   2112  CG  LYS A 145      27.968  32.171  59.060  1.00 19.59           C
ATOM   2113  CD  LYS A 145      29.384  32.700  59.416  1.00 22.92           C
ATOM   2114  CE  LYS A 145      29.406  34.100  59.958  1.00 26.12           C
ATOM   2115  NZ  LYS A 145      28.717  34.248  61.212  1.00 24.19           N1+
ATOM   2116  H   LYS A 145      27.306  31.176  56.443  1.00 28.15           H
ATOM   2117  HA  LYS A 145      25.457  31.988  58.115  1.00 26.26           H
ATOM   2118  HB2 LYS A 145      27.876  33.245  57.332  1.00 24.18           H
ATOM   2119  HB3 LYS A 145      26.947  33.833  58.477  1.00 24.18           H
ATOM   2120  HG2 LYS A 145      27.444  32.151  59.876  1.00 23.51           H
ATOM   2121  HG3 LYS A 145      28.066  31.273  58.708  1.00 23.51           H
ATOM   2122  HD2 LYS A 145      29.773  32.118  60.088  1.00 27.50           H
ATOM   2123  HD3 LYS A 145      29.931  32.685  58.615  1.00 27.50           H
ATOM   2124  HE2 LYS A 145      30.329  34.368  60.094  1.00 31.34           H
ATOM   2125  HE3 LYS A 145      28.984  34.691  59.316  1.00 31.34           H
ATOM   2126  HZ1 LYS A 145      28.762  35.094  61.485  1.00 29.03           H
ATOM   2127  HZ2 LYS A 145      27.862  34.019  61.117  1.00 29.03           H
ATOM   2128  HZ3 LYS A 145      29.090  33.725  61.828  1.00 29.03           H
ATOM   2129  N   LEU A 146      25.657  33.588  55.351  1.00 21.43           N
ATOM   2130  CA  LEU A 146      24.942  34.511  54.487  1.00 21.05           C
ATOM   2131  C   LEU A 146      23.530  33.993  54.178  1.00 23.44           C
ATOM   2132  O   LEU A 146      22.567  34.770  54.168  1.00 23.30           O
ATOM   2133  CB  LEU A 146      25.721  34.711  53.175  1.00 22.54           C
ATOM   2134  CG  LEU A 146      26.992  35.544  53.309  1.00 22.27           C
ATOM   2135  CD1 LEU A 146      27.789  35.490  52.031  1.00 24.92           C
ATOM   2136  CD2 LEU A 146      26.669  36.990  53.686  1.00 25.93           C
ATOM   2137  H   LEU A 146      26.371  33.257  55.004  1.00 25.72           H
ATOM   2138  HA  LEU A 146      24.863  35.370  54.929  1.00 25.27           H
ATOM   2139  HB2 LEU A 146      25.975  33.840  52.830  1.00 27.05           H
ATOM   2140  HB3 LEU A 146      25.143  35.158  52.537  1.00 27.05           H
ATOM   2141  HG  LEU A 146      27.539  35.168  54.016  1.00 26.73           H
ATOM   2142 HD11 LEU A 146      28.591  36.025  52.137  1.00 29.91           H
ATOM   2143 HD12 LEU A 146      28.027  34.568  51.847  1.00 29.91           H
ATOM   2144 HD13 LEU A 146      27.248  35.843  51.307  1.00 29.91           H
ATOM   2145 HD21 LEU A 146      27.498  37.488  53.763  1.00 31.12           H
ATOM   2146 HD22 LEU A 146      26.111  37.379  52.995  1.00 31.12           H
ATOM   2147 HD23 LEU A 146      26.199  36.997  54.535  1.00 31.12           H
ATOM   2148  N   LEU A 147      23.404  32.685  53.932  1.00 25.36           N
ATOM   2149  CA  LEU A 147      22.095  32.087  53.666  1.00 27.50           C
ATOM   2150  C   LEU A 147      21.181  32.173  54.885  1.00 27.42           C
ATOM   2151  O   LEU A 147      19.952  32.380  54.754  1.00 26.48           O
ATOM   2152  CB  LEU A 147      22.270  30.638  53.231  1.00 24.72           C
ATOM   2153  CG  LEU A 147      22.923  30.364  51.885  1.00 24.24           C
ATOM   2154  CD1 LEU A 147      23.216  28.857  51.688  1.00 24.53           C
ATOM   2155  CD2 LEU A 147      22.041  30.861  50.773  1.00 24.75           C
ATOM   2156  H   LEU A 147      24.057  32.127  53.914  1.00 30.44           H
ATOM   2157  HA  LEU A 147      21.670  32.569  52.939  1.00 33.00           H
ATOM   2158  HB2 LEU A 147      22.809  30.190  53.901  1.00 29.67           H
ATOM   2159  HB3 LEU A 147      21.392  30.228  53.206  1.00 29.67           H
ATOM   2160  HG  LEU A 147      23.766  30.843  51.838  1.00 29.09           H
ATOM   2161 HD11 LEU A 147      23.630  28.727  50.821  1.00 29.44           H
ATOM   2162 HD12 LEU A 147      23.815  28.558  52.390  1.00 29.44           H
ATOM   2163 HD13 LEU A 147      22.381  28.366  51.733  1.00 29.44           H
ATOM   2164 HD21 LEU A 147      22.472  30.679  49.923  1.00 29.70           H
ATOM   2165 HD22 LEU A 147      21.189  30.401  50.818  1.00 29.70           H
ATOM   2166 HD23 LEU A 147      21.908  31.816  50.879  1.00 29.70           H
ATOM   2167  N   GLN A 148      21.741  32.007  56.086  1.00 24.33           N
ATOM   2168  CA  GLN A 148      20.906  32.113  57.291  1.00 23.51           C
ATOM   2169  C   GLN A 148      20.530  33.544  57.586  1.00 28.70           C
ATOM   2170  O   GLN A 148      19.420  33.787  58.054  1.00 26.30           O
ATOM   2171  CB  GLN A 148      21.625  31.504  58.462  1.00 21.52           C
ATOM   2172  CG  GLN A 148      22.010  30.094  58.283  1.00 25.83           C
ATOM   2173  CD  GLN A 148      20.826  29.185  58.137  1.00 32.06           C
ATOM   2174  OE1 GLN A 148      19.792  29.401  58.742  1.00 32.55           O
ATOM   2175  NE2 GLN A 148      20.967  28.185  57.305  1.00 39.51           N
ATOM   2176  H   GLN A 148      22.572  31.838  56.231  1.00 29.19           H
ATOM   2177  HA  GLN A 148      20.087  31.613  57.151  1.00 28.21           H
ATOM   2178  HB2 GLN A 148      22.436  32.011  58.625  1.00 25.83           H
ATOM   2179  HB3 GLN A 148      21.048  31.555  59.240  1.00 25.83           H
ATOM   2180  HG2 GLN A 148      22.552  30.013  57.483  1.00 30.99           H
ATOM   2181  HG3 GLN A 148      22.517  29.804  59.058  1.00 30.99           H
ATOM   2182 HE21 GLN A 148      21.708  28.080  56.881  1.00 47.41           H
ATOM   2183 HE22 GLN A 148      20.320  27.633  57.183  1.00 47.41           H
ATOM   2184  N   ILE A 149      21.416  34.504  57.279  1.00 24.07           N
ATOM   2185  CA  ILE A 149      21.122  35.921  57.495  1.00 25.74           C
ATOM   2186  C   ILE A 149      20.034  36.389  56.535  1.00 26.91           C
ATOM   2187  O   ILE A 149      19.056  37.059  56.921  1.00 26.66           O
ATOM   2188  CB  ILE A 149      22.402  36.761  57.318  1.00 25.75           C
ATOM   2189  CG1 ILE A 149      23.431  36.496  58.437  1.00 23.92           C
ATOM   2190  CG2 ILE A 149      22.075  38.236  57.262  1.00 24.46           C
ATOM   2191  CD1 ILE A 149      24.757  37.122  58.154  1.00 22.53           C
ATOM   2192  H   ILE A 149      22.195  34.356  56.945  1.00 28.89           H
ATOM   2193  HA  ILE A 149      20.800  36.045  58.401  1.00 30.88           H
ATOM   2194  HB  ILE A 149      22.809  36.512  56.474  1.00 30.90           H
ATOM   2195 HG12 ILE A 149      23.096  36.866  59.270  1.00 28.71           H
ATOM   2196 HG13 ILE A 149      23.562  35.540  58.527  1.00 28.71           H
ATOM   2197 HG21 ILE A 149      22.897  38.738  57.151  1.00 29.35           H
ATOM   2198 HG22 ILE A 149      21.483  38.399  56.510  1.00 29.35           H
ATOM   2199 HG23 ILE A 149      21.638  38.494  58.089  1.00 29.35           H
ATOM   2200 HD11 ILE A 149      25.361  36.924  58.886  1.00 27.04           H
ATOM   2201 HD12 ILE A 149      25.108  36.756  57.327  1.00 27.04           H
ATOM   2202 HD13 ILE A 149      24.641  38.081  58.069  1.00 27.04           H
ATOM   2203  N   VAL A 150      20.211  36.087  55.256  1.00 28.84           N
ATOM   2204  CA  VAL A 150      19.352  36.636  54.212  1.00 31.13           C
ATOM   2205  C   VAL A 150      18.154  35.735  53.937  1.00 31.88           C
ATOM   2206  O   VAL A 150      17.099  36.236  53.542  1.00 29.90           O
ATOM   2207  CB  VAL A 150      20.188  36.853  52.937  1.00 27.00           C
ATOM   2208  CG1 VAL A 150      19.303  37.234  51.752  1.00 27.37           C
ATOM   2209  CG2 VAL A 150      21.263  37.864  53.195  1.00 26.74           C
ATOM   2210  H   VAL A 150      20.826  35.562  54.963  1.00 34.60           H
ATOM   2211  HA  VAL A 150      19.017  37.500  54.501  1.00 37.36           H
ATOM   2212  HB  VAL A 150      20.626  36.016  52.714  1.00 32.40           H
ATOM   2213 HG11 VAL A 150      19.861  37.362  50.969  1.00 32.84           H
ATOM   2214 HG12 VAL A 150      18.666  36.520  51.591  1.00 32.84           H
ATOM   2215 HG13 VAL A 150      18.832  38.056  51.961  1.00 32.84           H
ATOM   2216 HG21 VAL A 150      21.779  37.988  52.383  1.00 32.09           H
ATOM   2217 HG22 VAL A 150      20.851  38.702  53.457  1.00 32.09           H
ATOM   2218 HG23 VAL A 150      21.836  37.540  53.906  1.00 32.09           H
ATOM   2219  N   ARG A 151      18.291  34.423  54.139  1.00 24.70           N
ATOM   2220  CA  ARG A 151      17.214  33.460  53.909  1.00 25.68           C
ATOM   2221  C   ARG A 151      16.611  33.637  52.509  1.00 28.66           C
ATOM   2222  O   ARG A 151      15.393  33.851  52.391  1.00 25.97           O
ATOM   2223  CB  ARG A 151      16.141  33.571  54.966  1.00 34.16           C
ATOM   2224  CG  ARG A 151      16.585  33.107  56.347  1.00 43.83           C
ATOM   2225  CD  ARG A 151      15.880  33.908  57.444  1.00 54.41           C
ATOM   2226  NE  ARG A 151      16.855  34.600  58.283  1.00 58.19           N
ATOM   2227  CZ  ARG A 151      16.556  35.529  59.180  1.00 59.49           C
ATOM   2228  NH1 ARG A 151      15.290  35.905  59.395  1.00 57.36           N
ATOM   2229  NH2 ARG A 151      17.535  36.079  59.864  1.00 59.95           N1+
ATOM   2230  H   ARG A 151      19.018  34.058  54.417  1.00 29.64           H
ATOM   2231  HA  ARG A 151      17.584  32.565  53.958  1.00 30.82           H
ATOM   2232  HB2 ARG A 151      15.869  34.499  55.039  1.00 41.00           H
ATOM   2233  HB3 ARG A 151      15.384  33.026  54.700  1.00 41.00           H
ATOM   2234  HG2 ARG A 151      16.360  32.170  56.460  1.00 52.60           H
ATOM   2235  HG3 ARG A 151      17.541  33.238  56.439  1.00 52.60           H
ATOM   2236  HD2 ARG A 151      15.299  34.570  57.037  1.00 65.30           H
ATOM   2237  HD3 ARG A 151      15.366  33.305  58.004  1.00 65.30           H
ATOM   2238  HE  ARG A 151      17.684  34.390  58.188  1.00 69.83           H
ATOM   2239 HH11 ARG A 151      14.652  35.545  58.944  1.00 68.84           H
ATOM   2240 HH12 ARG A 151      15.115  36.509  59.982  1.00 68.84           H
ATOM   2241 HH21 ARG A 151      18.347  35.834  59.725  1.00 71.93           H
ATOM   2242 HH22 ARG A 151      17.363  36.681  60.454  1.00 71.93           H
ATOM   2243  N   PRO A 152      17.406  33.561  51.464  1.00 26.14           N
ATOM   2244  CA  PRO A 152      16.874  33.714  50.117  1.00 25.16           C
ATOM   2245  C   PRO A 152      16.155  32.455  49.667  1.00 28.28           C
ATOM   2246  O   PRO A 152      16.401  31.351  50.152  1.00 26.67           O
ATOM   2247  CB  PRO A 152      18.135  33.946  49.288  1.00 23.66           C
ATOM   2248  CG  PRO A 152      19.150  33.049  49.980  1.00 21.92           C
ATOM   2249  CD  PRO A 152      18.870  33.312  51.432  1.00 26.80           C
ATOM   2250  HA  PRO A 152      16.284  34.482  50.056  1.00 30.20           H
ATOM   2251  HB2 PRO A 152      17.989  33.668  48.370  1.00 28.39           H
ATOM   2252  HB3 PRO A 152      18.400  34.878  49.336  1.00 28.39           H
ATOM   2253  HG2 PRO A 152      18.985  32.120  49.753  1.00 26.30           H
ATOM   2254  HG3 PRO A 152      20.051  33.316  49.742  1.00 26.30           H
ATOM   2255  HD2 PRO A 152      19.092  32.533  51.965  1.00 32.16           H
ATOM   2256  HD3 PRO A 152      19.353  34.098  51.732  1.00 32.16           H
ATOM   2257  N   ASP A 153      15.251  32.640  48.712  1.00 26.97           N
ATOM   2258  CA  ASP A 153      14.649  31.507  48.001  1.00 27.65           C
ATOM   2259  C   ASP A 153      15.614  30.849  47.029  1.00 25.00           C
ATOM   2260  O   ASP A 153      15.626  29.617  46.894  1.00 26.22           O
ATOM   2261  CB  ASP A 153      13.409  32.005  47.243  1.00 31.06           C
ATOM   2262  CG  ASP A 153      12.300  32.445  48.199  1.00 42.06           C
ATOM   2263  OD1 ASP A 153      11.737  31.564  48.849  1.00 45.26           O
ATOM   2264  OD2 ASP A 153      12.067  33.659  48.358  1.00 47.36           O1-
ATOM   2265  H   ASP A 153      14.966  33.410  48.453  1.00 32.37           H
ATOM   2266  HA  ASP A 153      14.365  30.840  48.646  1.00 33.18           H
ATOM   2267  HB2 ASP A 153      13.654  32.765  46.694  1.00 37.27           H
ATOM   2268  HB3 ASP A 153      13.064  31.288  46.689  1.00 37.27           H
ATOM   2269  N   ARG A 154      16.458  31.650  46.377  1.00 25.79           N
ATOM   2270  CA  ARG A 154      17.473  31.141  45.461  1.00 25.44           C
ATOM   2271  C   ARG A 154      18.784  31.897  45.670  1.00 23.90           C
ATOM   2272  O   ARG A 154      18.792  33.084  46.000  1.00 26.22           O
ATOM   2273  CB  ARG A 154      17.068  31.270  43.984  1.00 26.50           C
ATOM   2274  CG  ARG A 154      15.663  30.784  43.670  1.00 28.42           C
ATOM   2275  CD  ARG A 154      15.307  30.862  42.194  1.00 30.43           C
ATOM   2276  NE  ARG A 154      13.901  30.488  42.048  1.00 37.09           N
ATOM   2277  CZ  ARG A 154      13.244  30.467  40.890  1.00 41.24           C
ATOM   2278  NH1 ARG A 154      13.864  30.780  39.788  1.00 38.82           N
ATOM   2279  NH2 ARG A 154      11.963  30.112  40.846  1.00 42.20           N1+
ATOM   2280  H   ARG A 154      16.460  32.507  46.452  1.00 30.95           H
ATOM   2281  HA  ARG A 154      17.631  30.203  45.650  1.00 30.53           H
ATOM   2282  HB2 ARG A 154      17.120  32.204  43.729  1.00 31.80           H
ATOM   2283  HB3 ARG A 154      17.686  30.750  43.447  1.00 31.80           H
ATOM   2284  HG2 ARG A 154      15.583  29.857  43.945  1.00 34.11           H
ATOM   2285  HG3 ARG A 154      15.026  31.329  44.158  1.00 34.11           H
ATOM   2286  HD2 ARG A 154      15.427  31.770  41.872  1.00 36.51           H
ATOM   2287  HD3 ARG A 154      15.853  30.240  41.688  1.00 36.51           H
ATOM   2288  HE  ARG A 154      13.469  30.267  42.758  1.00 44.51           H
ATOM   2289 HH11 ARG A 154      14.692  31.009  39.810  1.00 46.59           H
ATOM   2290 HH12 ARG A 154      13.442  30.765  39.038  1.00 46.59           H
ATOM   2291 HH21 ARG A 154      11.550  29.901  41.571  1.00 50.64           H
ATOM   2292 HH22 ARG A 154      11.547  30.097  40.094  1.00 50.64           H
ATOM   2293  N   VAL A 155      19.899  31.194  45.448  1.00 24.01           N
ATOM   2294  CA  VAL A 155      21.222  31.789  45.583  1.00 26.66           C
ATOM   2295  C   VAL A 155      21.990  31.490  44.311  1.00 24.93           C
ATOM   2296  O   VAL A 155      21.926  30.374  43.802  1.00 26.34           O
ATOM   2297  CB  VAL A 155      21.956  31.282  46.824  1.00 21.90           C
ATOM   2298  CG1 VAL A 155      22.244  29.771  46.733  1.00 25.25           C
ATOM   2299  CG2 VAL A 155      23.249  32.108  47.062  1.00 26.00           C
ATOM   2300  H   VAL A 155      19.910  30.366  45.216  1.00 28.81           H
ATOM   2301  HA  VAL A 155      21.131  32.752  45.660  1.00 31.99           H
ATOM   2302  HB  VAL A 155      21.381  31.420  47.594  1.00 26.28           H
ATOM   2303 HG11 VAL A 155      22.708  29.490  47.537  1.00 30.30           H
ATOM   2304 HG12 VAL A 155      21.403  29.295  46.653  1.00 30.30           H
ATOM   2305 HG13 VAL A 155      22.797  29.602  45.955  1.00 30.30           H
ATOM   2306 HG21 VAL A 155      23.698  31.770  47.853  1.00 31.20           H
ATOM   2307 HG22 VAL A 155      23.828  32.017  46.289  1.00 31.20           H
ATOM   2308 HG23 VAL A 155      23.010  33.039  47.190  1.00 31.20           H
ATOM   2309  N   PHE A 156      22.731  32.488  43.813  1.00 25.70           N
ATOM   2310  CA  PHE A 156      23.307  32.457  42.478  1.00 25.07           C
ATOM   2311  C   PHE A 156      24.825  32.441  42.557  1.00 24.74           C
ATOM   2312  O   PHE A 156      25.428  33.293  43.218  1.00 26.81           O
ATOM   2313  CB  PHE A 156      22.842  33.652  41.644  1.00 22.68           C
ATOM   2314  CG  PHE A 156      21.377  33.623  41.372  1.00 22.03           C
ATOM   2315  CD1 PHE A 156      20.477  33.976  42.400  1.00 25.26           C
ATOM   2316  CD2 PHE A 156      20.886  33.209  40.161  1.00 30.43           C
ATOM   2317  CE1 PHE A 156      19.136  33.901  42.185  1.00 28.05           C
ATOM   2318  CE2 PHE A 156      19.500  33.138  39.941  1.00 28.68           C
ATOM   2319  CZ  PHE A 156      18.646  33.480  40.956  1.00 28.94           C
ATOM   2320  H   PHE A 156      22.914  33.208  44.246  1.00 30.84           H
ATOM   2321  HA  PHE A 156      23.021  31.647  42.028  1.00 30.09           H
ATOM   2322  HB2 PHE A 156      23.043  34.470  42.124  1.00 27.22           H
ATOM   2323  HB3 PHE A 156      23.306  33.643  40.792  1.00 27.22           H
ATOM   2324  HD1 PHE A 156      20.801  34.242  43.230  1.00 30.32           H
ATOM   2325  HD2 PHE A 156      21.474  32.962  39.484  1.00 36.52           H
ATOM   2326  HE1 PHE A 156      18.545  34.141  42.862  1.00 33.66           H
ATOM   2327  HE2 PHE A 156      19.167  32.863  39.117  1.00 34.42           H
ATOM   2328  HZ  PHE A 156      17.728  33.454  40.812  1.00 34.73           H
ATOM   2329  N   PHE A 157      25.427  31.484  41.865  1.00 25.43           N
ATOM   2330  CA  PHE A 157      26.874  31.359  41.779  1.00 25.89           C
ATOM   2331  C   PHE A 157      27.305  31.161  40.334  1.00 26.77           C
ATOM   2332  O   PHE A 157      26.601  30.522  39.533  1.00 27.14           O
ATOM   2333  CB  PHE A 157      27.340  30.156  42.629  1.00 26.90           C
ATOM   2334  CG  PHE A 157      27.152  30.332  44.101  1.00 24.43           C
ATOM   2335  CD1 PHE A 157      26.088  29.781  44.746  1.00 26.48           C
ATOM   2336  CD2 PHE A 157      28.052  31.088  44.846  1.00 31.20           C
ATOM   2337  CE1 PHE A 157      25.898  29.944  46.081  1.00 26.32           C
ATOM   2338  CE2 PHE A 157      27.851  31.252  46.214  1.00 28.32           C
ATOM   2339  CZ  PHE A 157      26.776  30.694  46.820  1.00 28.49           C
ATOM   2340  H   PHE A 157      25.005  30.877  41.424  1.00 30.52           H
ATOM   2341  HA  PHE A 157      27.293  32.164  42.122  1.00 31.07           H
ATOM   2342  HB2 PHE A 157      26.837  29.371  42.359  1.00 32.28           H
ATOM   2343  HB3 PHE A 157      28.285  30.009  42.468  1.00 32.28           H
ATOM   2344  HD1 PHE A 157      25.475  29.277  44.260  1.00 31.78           H
ATOM   2345  HD2 PHE A 157      28.786  31.481  44.431  1.00 37.44           H
ATOM   2346  HE1 PHE A 157      25.161  29.555  46.494  1.00 31.58           H
ATOM   2347  HE2 PHE A 157      28.452  31.757  46.712  1.00 33.98           H
ATOM   2348  HZ  PHE A 157      26.648  30.798  47.735  1.00 34.19           H
ATOM   2349  N   GLY A 158      28.499  31.665  40.008  1.00 25.82           N
ATOM   2350  CA  GLY A 158      29.052  31.471  38.668  1.00 25.60           C
ATOM   2351  C   GLY A 158      29.648  30.090  38.464  1.00 27.47           C
ATOM   2352  O   GLY A 158      30.228  29.491  39.367  1.00 28.21           O
ATOM   2353  H   GLY A 158      29.001  32.118  40.539  1.00 30.98           H
ATOM   2354  HA2 GLY A 158      28.351  31.601  38.010  1.00 30.72           H
ATOM   2355  HA3 GLY A 158      29.746  32.129  38.509  1.00 30.72           H
ATOM   2356  N   GLU A 159      29.539  29.574  37.233  1.00 25.98           N
ATOM   2357  CA  GLU A 159      30.194  28.310  36.933  1.00 27.07           C
ATOM   2358  C   GLU A 159      31.724  28.428  36.818  1.00 29.73           C
ATOM   2359  O   GLU A 159      32.413  27.405  36.848  1.00 24.61           O
ATOM   2360  CB  GLU A 159      29.615  27.714  35.654  1.00 26.90           C
ATOM   2361  CG  GLU A 159      28.225  27.255  35.803  1.00 27.03           C
ATOM   2362  CD  GLU A 159      27.684  26.562  34.579  1.00 34.90           C
ATOM   2363  OE1 GLU A 159      28.409  26.451  33.584  1.00 29.14           O
ATOM   2364  OE2 GLU A 159      26.526  26.160  34.611  1.00 35.83           O1-
ATOM   2365  H   GLU A 159      29.105  29.926  36.579  1.00 31.17           H
ATOM   2366  HA  GLU A 159      30.006  27.690  37.654  1.00 32.48           H
ATOM   2367  HB2 GLU A 159      29.632  28.388  34.957  1.00 32.28           H
ATOM   2368  HB3 GLU A 159      30.154  26.952  35.390  1.00 32.28           H
ATOM   2369  HG2 GLU A 159      28.179  26.629  36.543  1.00 32.44           H
ATOM   2370  HG3 GLU A 159      27.659  28.021  35.985  1.00 32.44           H
ATOM   2371  N   LYS A 160      32.276  29.637  36.693  1.00 26.74           N
ATOM   2372  CA  LYS A 160      33.726  29.802  36.599  1.00 31.48           C
ATOM   2373  C   LYS A 160      34.435  29.127  37.767  1.00 25.44           C
ATOM   2374  O   LYS A 160      35.416  28.401  37.580  1.00 25.20           O
ATOM   2375  CB  LYS A 160      34.098  31.295  36.562  1.00 32.53           C
ATOM   2376  CG  LYS A 160      35.588  31.485  36.718  1.00 41.70           C
ATOM   2377  CD  LYS A 160      35.979  32.928  36.683  1.00 46.50           C
ATOM   2378  CE  LYS A 160      37.166  33.165  37.590  1.00 47.58           C
ATOM   2379  NZ  LYS A 160      36.786  33.300  39.022  1.00 43.07           N1+
ATOM   2380  H   LYS A 160      31.835  30.374  36.660  1.00 32.09           H
ATOM   2381  HA  LYS A 160      34.039  29.392  35.778  1.00 37.78           H
ATOM   2382  HB2 LYS A 160      33.829  31.672  35.711  1.00 39.03           H
ATOM   2383  HB3 LYS A 160      33.654  31.755  37.291  1.00 39.03           H
ATOM   2384  HG2 LYS A 160      35.869  31.116  37.570  1.00 50.05           H
ATOM   2385  HG3 LYS A 160      36.044  31.031  35.992  1.00 50.05           H
ATOM   2386  HD2 LYS A 160      36.228  33.175  35.778  1.00 55.80           H
ATOM   2387  HD3 LYS A 160      35.239  33.473  36.993  1.00 55.80           H
ATOM   2388  HE2 LYS A 160      37.776  32.415  37.513  1.00 57.10           H
ATOM   2389  HE3 LYS A 160      37.611  33.983  37.320  1.00 57.10           H
ATOM   2390  HZ1 LYS A 160      37.512  33.438  39.517  1.00 51.69           H
ATOM   2391  HZ2 LYS A 160      36.231  33.989  39.125  1.00 51.69           H
ATOM   2392  HZ3 LYS A 160      36.381  32.558  39.301  1.00 51.69           H
ATOM   2393  N   ASP A 161      33.929  29.338  38.982  1.00 26.10           N
ATOM   2394  CA  ASP A 161      34.465  28.641  40.144  1.00 24.68           C
ATOM   2395  C   ASP A 161      33.609  27.385  40.375  1.00 26.05           C
ATOM   2396  O   ASP A 161      32.785  27.301  41.281  1.00 23.02           O
ATOM   2397  CB  ASP A 161      34.475  29.575  41.337  1.00 27.31           C
ATOM   2398  CG  ASP A 161      35.420  30.775  41.109  1.00 29.81           C
ATOM   2399  OD1 ASP A 161      36.645  30.571  41.175  1.00 36.80           O
ATOM   2400  OD2 ASP A 161      34.936  31.876  40.794  1.00 32.68           O1-
ATOM   2401  H   ASP A 161      33.281  29.875  39.157  1.00 31.32           H
ATOM   2402  HA  ASP A 161      35.376  28.364  39.963  1.00 29.62           H
ATOM   2403  HB2 ASP A 161      33.579  29.917  41.483  1.00 32.77           H
ATOM   2404  HB3 ASP A 161      34.781  29.091  42.120  1.00 32.77           H
ATOM   2405  N   TYR A 162      33.820  26.409  39.476  1.00 26.78           N
ATOM   2406  CA  TYR A 162      32.950  25.250  39.382  1.00 26.71           C
ATOM   2407  C   TYR A 162      33.072  24.367  40.617  1.00 24.37           C
ATOM   2408  O   TYR A 162      32.050  23.856  41.119  1.00 22.57           O
ATOM   2409  CB  TYR A 162      33.284  24.465  38.093  1.00 26.19           C
ATOM   2410  CG  TYR A 162      32.330  23.318  37.826  1.00 23.24           C
ATOM   2411  CD1 TYR A 162      31.076  23.553  37.260  1.00 26.29           C
ATOM   2412  CD2 TYR A 162      32.672  22.018  38.196  1.00 24.12           C
ATOM   2413  CE1 TYR A 162      30.181  22.488  37.060  1.00 27.80           C
ATOM   2414  CE2 TYR A 162      31.793  20.975  37.986  1.00 26.59           C
ATOM   2415  CZ  TYR A 162      30.571  21.223  37.406  1.00 24.62           C
ATOM   2416  OH  TYR A 162      29.697  20.150  37.218  1.00 32.52           O
ATOM   2417  H   TYR A 162      34.467  26.405  38.909  1.00 32.14           H
ATOM   2418  HA  TYR A 162      32.030  25.551  39.319  1.00 32.05           H
ATOM   2419  HB2 TYR A 162      33.242  25.070  37.336  1.00 31.43           H
ATOM   2420  HB3 TYR A 162      34.178  24.096  38.172  1.00 31.43           H
ATOM   2421  HD1 TYR A 162      30.829  24.418  37.023  1.00 31.55           H
ATOM   2422  HD2 TYR A 162      33.502  21.851  38.580  1.00 28.94           H
ATOM   2423  HE1 TYR A 162      29.350  22.637  36.670  1.00 33.36           H
ATOM   2424  HE2 TYR A 162      32.031  20.108  38.224  1.00 31.91           H
ATOM   2425  HH  TYR A 162      30.061  19.436  37.471  1.00 39.03           H
ATOM   2426  N   GLN A 163      34.301  24.163  41.120  1.00 25.22           N
ATOM   2427  CA  GLN A 163      34.458  23.324  42.299  1.00 25.48           C
ATOM   2428  C   GLN A 163      33.732  23.946  43.491  1.00 21.98           C
ATOM   2429  O   GLN A 163      33.127  23.233  44.301  1.00 21.74           O
ATOM   2430  CB  GLN A 163      35.927  23.136  42.602  1.00 24.36           C
ATOM   2431  CG  GLN A 163      36.177  22.280  43.858  1.00 25.04           C
ATOM   2432  CD  GLN A 163      37.658  22.080  44.123  1.00 24.88           C
ATOM   2433  OE1 GLN A 163      38.531  22.846  43.599  1.00 25.66           O
ATOM   2434  NE2 GLN A 163      37.979  21.056  44.945  1.00 27.49           N
ATOM   2435  H   GLN A 163      35.030  24.490  40.803  1.00 30.27           H
ATOM   2436  HA  GLN A 163      34.069  22.452  42.126  1.00 30.57           H
ATOM   2437  HB2 GLN A 163      36.350  22.694  41.850  1.00 29.24           H
ATOM   2438  HB3 GLN A 163      36.333  24.005  42.747  1.00 29.24           H
ATOM   2439  HG2 GLN A 163      35.789  22.723  44.628  1.00 30.05           H
ATOM   2440  HG3 GLN A 163      35.771  21.407  43.734  1.00 30.05           H
ATOM   2441 HE21 GLN A 163      37.359  20.565  45.283  1.00 32.99           H
ATOM   2442 HE22 GLN A 163      38.803  20.897  45.130  1.00 32.99           H
ATOM   2443  N   GLN A 164      33.853  25.262  43.633  1.00 23.85           N
ATOM   2444  CA  GLN A 164      33.114  25.994  44.657  1.00 25.26           C
ATOM   2445  C   GLN A 164      31.629  25.747  44.523  1.00 26.59           C
ATOM   2446  O   GLN A 164      30.954  25.503  45.514  1.00 23.89           O
ATOM   2447  CB  GLN A 164      33.389  27.484  44.546  1.00 23.00           C
ATOM   2448  CG  GLN A 164      32.408  28.370  45.298  1.00 28.79           C
ATOM   2449  CD  GLN A 164      32.861  29.821  45.333  1.00 27.42           C
ATOM   2450  OE1 GLN A 164      33.726  30.163  46.140  1.00 25.31           O
ATOM   2451  NE2 GLN A 164      32.351  30.644  44.424  1.00 27.07           N
ATOM   2452  H   GLN A 164      34.359  25.758  43.145  1.00 28.63           H
ATOM   2453  HA  GLN A 164      33.397  25.694  45.536  1.00 30.31           H
ATOM   2454  HB2 GLN A 164      34.275  27.663  44.897  1.00 27.60           H
ATOM   2455  HB3 GLN A 164      33.353  27.736  43.610  1.00 27.60           H
ATOM   2456  HG2 GLN A 164      31.544  28.334  44.859  1.00 34.55           H
ATOM   2457  HG3 GLN A 164      32.332  28.055  46.213  1.00 34.55           H
ATOM   2458 HE21 GLN A 164      31.788  30.350  43.845  1.00 32.48           H
ATOM   2459 HE22 GLN A 164      32.585  31.472  44.414  1.00 32.48           H
ATOM   2460  N   LEU A 165      31.096  25.827  43.289  1.00 23.56           N
ATOM   2461  CA  LEU A 165      29.668  25.637  43.071  1.00 21.50           C
ATOM   2462  C   LEU A 165      29.242  24.236  43.509  1.00 23.84           C
ATOM   2463  O   LEU A 165      28.225  24.067  44.193  1.00 25.08           O
ATOM   2464  CB  LEU A 165      29.328  25.896  41.600  1.00 22.76           C
ATOM   2465  CG  LEU A 165      27.949  25.513  41.056  1.00 27.34           C
ATOM   2466  CD1 LEU A 165      26.794  26.257  41.718  1.00 28.81           C
ATOM   2467  CD2 LEU A 165      27.926  25.807  39.555  1.00 29.83           C
ATOM   2468  H   LEU A 165      31.545  25.989  42.573  1.00 28.27           H
ATOM   2469  HA  LEU A 165      29.179  26.279  43.609  1.00 25.80           H
ATOM   2470  HB2 LEU A 165      29.431  26.847  41.440  1.00 27.31           H
ATOM   2471  HB3 LEU A 165      29.978  25.418  41.062  1.00 27.31           H
ATOM   2472  HG  LEU A 165      27.809  24.561  41.181  1.00 32.80           H
ATOM   2473 HD11 LEU A 165      25.959  25.961  41.322  1.00 34.58           H
ATOM   2474 HD12 LEU A 165      26.796  26.064  42.668  1.00 34.58           H
ATOM   2475 HD13 LEU A 165      26.909  27.210  41.573  1.00 34.58           H
ATOM   2476 HD21 LEU A 165      27.056  25.568  39.199  1.00 35.80           H
ATOM   2477 HD22 LEU A 165      28.092  26.753  39.417  1.00 35.80           H
ATOM   2478 HD23 LEU A 165      28.618  25.283  39.120  1.00 35.80           H
ATOM   2479  N   VAL A 166      30.010  23.216  43.134  1.00 21.98           N
ATOM   2480  CA  VAL A 166      29.707  21.848  43.537  1.00 24.85           C
ATOM   2481  C   VAL A 166      29.662  21.733  45.052  1.00 24.71           C
ATOM   2482  O   VAL A 166      28.776  21.070  45.606  1.00 23.79           O
ATOM   2483  CB  VAL A 166      30.729  20.877  42.937  1.00 23.40           C
ATOM   2484  CG1 VAL A 166      30.500  19.479  43.443  1.00 22.18           C
ATOM   2485  CG2 VAL A 166      30.589  20.909  41.435  1.00 25.04           C
ATOM   2486  H   VAL A 166      30.714  23.291  42.646  1.00 26.38           H
ATOM   2487  HA  VAL A 166      28.832  21.607  43.194  1.00 29.82           H
ATOM   2488  HB  VAL A 166      31.627  21.155  43.175  1.00 28.07           H
ATOM   2489 HG11 VAL A 166      31.160  18.888  43.047  1.00 26.61           H
ATOM   2490 HG12 VAL A 166      30.588  19.474  44.409  1.00 26.61           H
ATOM   2491 HG13 VAL A 166      29.607  19.195  43.190  1.00 26.61           H
ATOM   2492 HG21 VAL A 166      31.233  20.297  41.045  1.00 30.04           H
ATOM   2493 HG22 VAL A 166      29.689  20.639  41.196  1.00 30.04           H
ATOM   2494 HG23 VAL A 166      30.758  21.811  41.121  1.00 30.04           H
ATOM   2495  N   LEU A 167      30.656  22.312  45.732  1.00 24.40           N
ATOM   2496  CA  LEU A 167      30.717  22.216  47.195  1.00 22.95           C
ATOM   2497  C   LEU A 167      29.558  22.944  47.850  1.00 23.16           C
ATOM   2498  O   LEU A 167      28.997  22.454  48.832  1.00 23.77           O
ATOM   2499  CB  LEU A 167      32.070  22.747  47.692  1.00 24.56           C
ATOM   2500  CG  LEU A 167      33.212  21.754  47.489  1.00 23.40           C
ATOM   2501  CD1 LEU A 167      34.613  22.433  47.598  1.00 25.82           C
ATOM   2502  CD2 LEU A 167      33.120  20.599  48.400  1.00 23.88           C
ATOM   2503  H   LEU A 167      31.298  22.761  45.377  1.00 29.28           H
ATOM   2504  HA  LEU A 167      30.657  21.281  47.447  1.00 27.54           H
ATOM   2505  HB2 LEU A 167      32.288  23.557  47.206  1.00 29.47           H
ATOM   2506  HB3 LEU A 167      32.004  22.937  48.641  1.00 29.47           H
ATOM   2507  HG  LEU A 167      33.141  21.404  46.587  1.00 28.08           H
ATOM   2508 HD11 LEU A 167      35.300  21.761  47.462  1.00 30.98           H
ATOM   2509 HD12 LEU A 167      34.684  23.121  46.918  1.00 30.98           H
ATOM   2510 HD13 LEU A 167      34.705  22.827  48.479  1.00 30.98           H
ATOM   2511 HD21 LEU A 167      33.866  20.003  48.230  1.00 28.65           H
ATOM   2512 HD22 LEU A 167      33.152  20.916  49.316  1.00 28.65           H
ATOM   2513 HD23 LEU A 167      32.283  20.136  48.240  1.00 28.65           H
ATOM   2514  N   ILE A 168      29.140  24.073  47.282  1.00 23.78           N
ATOM   2515  CA  ILE A 168      27.948  24.741  47.792  1.00 22.59           C
ATOM   2516  C   ILE A 168      26.694  23.885  47.575  1.00 23.69           C
ATOM   2517  O   ILE A 168      25.813  23.843  48.436  1.00 24.45           O
ATOM   2518  CB  ILE A 168      27.835  26.144  47.171  1.00 22.46           C
ATOM   2519  CG1 ILE A 168      28.963  27.020  47.736  1.00 27.90           C
ATOM   2520  CG2 ILE A 168      26.461  26.755  47.526  1.00 26.53           C
ATOM   2521  CD1 ILE A 168      29.226  28.298  46.921  1.00 30.92           C
ATOM   2522  H   ILE A 168      29.519  24.465  46.617  1.00 28.54           H
ATOM   2523  HA  ILE A 168      28.052  24.858  48.749  1.00 27.11           H
ATOM   2524  HB  ILE A 168      27.924  26.081  46.207  1.00 26.95           H
ATOM   2525 HG12 ILE A 168      28.728  27.287  48.638  1.00 33.48           H
ATOM   2526 HG13 ILE A 168      29.783  26.503  47.749  1.00 33.48           H
ATOM   2527 HG21 ILE A 168      26.398  27.639  47.131  1.00 31.83           H
ATOM   2528 HG22 ILE A 168      25.762  26.183  47.173  1.00 31.83           H
ATOM   2529 HG23 ILE A 168      26.384  26.817  48.490  1.00 31.83           H
ATOM   2530 HD11 ILE A 168      29.947  28.795  47.338  1.00 37.11           H
ATOM   2531 HD12 ILE A 168      29.474  28.049  46.016  1.00 37.11           H
ATOM   2532 HD13 ILE A 168      28.418  28.835  46.906  1.00 37.11           H
ATOM   2533  N   ARG A 169      26.580  23.187  46.441  1.00 21.11           N
ATOM   2534  CA  ARG A 169      25.468  22.257  46.297  1.00 21.35           C
ATOM   2535  C   ARG A 169      25.536  21.157  47.349  1.00 25.22           C
ATOM   2536  O   ARG A 169      24.487  20.712  47.843  1.00 25.45           O
ATOM   2537  CB  ARG A 169      25.435  21.640  44.899  1.00 23.49           C
ATOM   2538  CG  ARG A 169      24.998  22.583  43.763  1.00 27.36           C
ATOM   2539  CD  ARG A 169      24.876  21.788  42.451  1.00 30.59           C
ATOM   2540  NE  ARG A 169      24.791  22.669  41.279  1.00 32.13           N
ATOM   2541  CZ  ARG A 169      23.767  23.450  40.943  1.00 37.87           C
ATOM   2542  NH1 ARG A 169      22.663  23.522  41.707  1.00 33.21           N
ATOM   2543  NH2 ARG A 169      23.868  24.196  39.849  1.00 33.56           N1+
ATOM   2544  H   ARG A 169      27.113  23.233  45.767  1.00 25.33           H
ATOM   2545  HA  ARG A 169      24.638  22.741  46.427  1.00 25.63           H
ATOM   2546  HB2 ARG A 169      26.325  21.320  44.684  1.00 28.19           H
ATOM   2547  HB3 ARG A 169      24.817  20.892  44.909  1.00 28.19           H
ATOM   2548  HG2 ARG A 169      24.133  22.969  43.973  1.00 32.83           H
ATOM   2549  HG3 ARG A 169      25.663  23.279  43.643  1.00 32.83           H
ATOM   2550  HD2 ARG A 169      25.656  21.222  42.348  1.00 36.71           H
ATOM   2551  HD3 ARG A 169      24.071  21.246  42.481  1.00 36.71           H
ATOM   2552  HE  ARG A 169      25.473  22.681  40.755  1.00 38.56           H
ATOM   2553 HH11 ARG A 169      22.601  23.043  42.419  1.00 39.85           H
ATOM   2554 HH12 ARG A 169      22.013  24.035  41.476  1.00 39.85           H
ATOM   2555 HH21 ARG A 169      24.576  24.152  39.362  1.00 40.27           H
ATOM   2556 HH22 ARG A 169      23.217  24.709  39.616  1.00 40.27           H
ATOM   2557  N   GLN A 170      26.747  20.713  47.706  1.00 24.20           N
ATOM   2558  CA  GLN A 170      26.900  19.718  48.777  1.00 21.97           C
ATOM   2559  C   GLN A 170      26.469  20.291  50.114  1.00 22.90           C
ATOM   2560  O   GLN A 170      25.782  19.616  50.903  1.00 24.61           O
ATOM   2561  CB  GLN A 170      28.339  19.224  48.855  1.00 21.66           C
ATOM   2562  CG  GLN A 170      28.753  18.469  47.579  1.00 30.69           C
ATOM   2563  CD  GLN A 170      30.104  17.793  47.704  1.00 24.85           C
ATOM   2564  OE1 GLN A 170      30.802  17.921  48.711  1.00 24.77           O
ATOM   2565  NE2 GLN A 170      30.461  16.989  46.678  1.00 25.79           N
ATOM   2566  H   GLN A 170      27.487  20.968  47.349  1.00 29.04           H
ATOM   2567  HA  GLN A 170      26.332  18.956  48.582  1.00 26.36           H
ATOM   2568  HB2 GLN A 170      28.932  19.984  48.964  1.00 25.99           H
ATOM   2569  HB3 GLN A 170      28.428  18.619  49.608  1.00 25.99           H
ATOM   2570  HG2 GLN A 170      28.092  17.785  47.389  1.00 36.83           H
ATOM   2571  HG3 GLN A 170      28.800  19.098  46.842  1.00 36.83           H
ATOM   2572 HE21 GLN A 170      29.933  16.886  46.008  1.00 30.95           H
ATOM   2573 HE22 GLN A 170      31.217  16.579  46.696  1.00 30.95           H
ATOM   2574  N   LEU A 171      26.882  21.519  50.399  1.00 24.64           N
ATOM   2575  CA  LEU A 171      26.460  22.192  51.616  1.00 22.88           C
ATOM   2576  C   LEU A 171      24.937  22.207  51.727  1.00 23.16           C
ATOM   2577  O   LEU A 171      24.364  21.906  52.791  1.00 24.79           O
ATOM   2578  CB  LEU A 171      27.014  23.624  51.624  1.00 23.75           C
ATOM   2579  CG  LEU A 171      26.502  24.514  52.743  1.00 26.16           C
ATOM   2580  CD1 LEU A 171      27.226  24.220  54.065  1.00 27.56           C
ATOM   2581  CD2 LEU A 171      26.652  26.009  52.327  1.00 26.37           C
ATOM   2582  H   LEU A 171      27.408  21.984  49.902  1.00 29.57           H
ATOM   2583  HA  LEU A 171      26.817  21.721  52.385  1.00 27.46           H
ATOM   2584  HB2 LEU A 171      27.980  23.579  51.706  1.00 28.51           H
ATOM   2585  HB3 LEU A 171      26.780  24.048  50.784  1.00 28.51           H
ATOM   2586  HG  LEU A 171      25.557  24.336  52.876  1.00 31.39           H
ATOM   2587 HD11 LEU A 171      26.873  24.805  54.754  1.00 33.07           H
ATOM   2588 HD12 LEU A 171      27.075  23.293  54.308  1.00 33.07           H
ATOM   2589 HD13 LEU A 171      28.175  24.381  53.947  1.00 33.07           H
ATOM   2590 HD21 LEU A 171      26.323  26.571  53.046  1.00 31.64           H
ATOM   2591 HD22 LEU A 171      27.589  26.197  52.162  1.00 31.64           H
ATOM   2592 HD23 LEU A 171      26.136  26.165  51.521  1.00 31.64           H
ATOM   2593  N   VAL A 172      24.271  22.583  50.645  1.00 21.23           N
ATOM   2594  CA  VAL A 172      22.822  22.738  50.675  1.00 23.53           C
ATOM   2595  C   VAL A 172      22.138  21.397  50.869  1.00 26.99           C
ATOM   2596  O   VAL A 172      21.220  21.272  51.694  1.00 27.73           O
ATOM   2597  CB  VAL A 172      22.370  23.472  49.406  1.00 25.11           C
ATOM   2598  CG1 VAL A 172      20.888  23.307  49.166  1.00 24.18           C
ATOM   2599  CG2 VAL A 172      22.807  24.942  49.549  1.00 26.47           C
ATOM   2600  H   VAL A 172      24.631  22.754  49.883  1.00 25.48           H
ATOM   2601  HA  VAL A 172      22.588  23.296  51.433  1.00 28.24           H
ATOM   2602  HB  VAL A 172      22.838  23.096  48.644  1.00 30.13           H
ATOM   2603 HG11 VAL A 172      20.645  23.784  48.357  1.00 29.02           H
ATOM   2604 HG12 VAL A 172      20.688  22.363  49.066  1.00 29.02           H
ATOM   2605 HG13 VAL A 172      20.404  23.670  49.923  1.00 29.02           H
ATOM   2606 HG21 VAL A 172      22.533  25.431  48.757  1.00 31.77           H
ATOM   2607 HG22 VAL A 172      22.385  25.322  50.335  1.00 31.77           H
ATOM   2608 HG23 VAL A 172      23.772  24.976  49.642  1.00 31.77           H
ATOM   2609  N   ALA A 173      22.586  20.364  50.151  1.00 22.57           N
ATOM   2610  CA  ALA A 173      22.009  19.032  50.313  1.00 30.80           C
ATOM   2611  C   ALA A 173      22.267  18.455  51.720  1.00 27.35           C
ATOM   2612  O   ALA A 173      21.349  17.915  52.378  1.00 26.91           O
ATOM   2613  CB  ALA A 173      22.591  18.104  49.245  1.00 25.84           C
ATOM   2614  H   ALA A 173      23.217  20.410  49.568  1.00 27.08           H
ATOM   2615  HA  ALA A 173      21.050  19.083  50.180  1.00 36.96           H
ATOM   2616  HB1 ALA A 173      22.207  17.219  49.353  1.00 31.00           H
ATOM   2617  HB2 ALA A 173      22.370  18.455  48.368  1.00 31.00           H
ATOM   2618  HB3 ALA A 173      23.554  18.063  49.353  1.00 31.00           H
ATOM   2619  N   ASP A 174      23.513  18.558  52.190  1.00 24.36           N
ATOM   2620  CA  ASP A 174      23.976  17.849  53.387  1.00 22.68           C
ATOM   2621  C   ASP A 174      23.405  18.463  54.674  1.00 26.07           C
ATOM   2622  O   ASP A 174      23.237  17.763  55.673  1.00 25.67           O
ATOM   2623  CB  ASP A 174      25.491  17.853  53.456  1.00 24.49           C
ATOM   2624  CG  ASP A 174      26.132  17.046  52.352  1.00 28.69           C
ATOM   2625  OD1 ASP A 174      25.398  16.312  51.667  1.00 26.23           O
ATOM   2626  OD2 ASP A 174      27.363  17.173  52.159  1.00 25.41           O1-
ATOM   2627  H   ASP A 174      24.122  19.043  51.824  1.00 29.23           H
ATOM   2628  HA  ASP A 174      23.681  16.926  53.340  1.00 27.21           H
ATOM   2629  HB2 ASP A 174      25.808  18.766  53.381  1.00 29.38           H
ATOM   2630  HB3 ASP A 174      25.770  17.473  54.304  1.00 29.38           H
ATOM   2631  N   PHE A 175      23.116  19.764  54.671  1.00 27.81           N
ATOM   2632  CA  PHE A 175      22.523  20.445  55.819  1.00 25.55           C
ATOM   2633  C   PHE A 175      21.026  20.714  55.612  1.00 24.55           C
ATOM   2634  O   PHE A 175      20.413  21.455  56.383  1.00 24.15           O
ATOM   2635  CB  PHE A 175      23.280  21.736  56.088  1.00 22.72           C
ATOM   2636  CG  PHE A 175      24.668  21.540  56.653  1.00 23.69           C
ATOM   2637  CD1 PHE A 175      25.515  22.587  56.759  1.00 23.63           C
ATOM   2638  CD2 PHE A 175      25.111  20.289  57.074  1.00 23.34           C
ATOM   2639  CE1 PHE A 175      26.789  22.418  57.253  1.00 25.11           C
ATOM   2640  CE2 PHE A 175      26.348  20.139  57.609  1.00 26.25           C
ATOM   2641  CZ  PHE A 175      27.198  21.201  57.679  1.00 23.83           C
ATOM   2642  H   PHE A 175      23.258  20.283  54.000  1.00 33.37           H
ATOM   2643  HA  PHE A 175      22.616  19.878  56.600  1.00 30.66           H
ATOM   2644  HB2 PHE A 175      23.369  22.223  55.254  1.00 27.26           H
ATOM   2645  HB3 PHE A 175      22.775  22.265  56.724  1.00 27.26           H
ATOM   2646  HD1 PHE A 175      25.245  23.427  56.466  1.00 28.35           H
ATOM   2647  HD2 PHE A 175      24.538  19.558  57.029  1.00 28.01           H
ATOM   2648  HE1 PHE A 175      27.360  23.149  57.323  1.00 30.14           H
ATOM   2649  HE2 PHE A 175      26.636  19.298  57.880  1.00 31.50           H
ATOM   2650  HZ  PHE A 175      28.053  21.091  58.027  1.00 28.60           H
ATOM   2651  N   ASN A 176      20.418  20.122  54.570  1.00 27.22           N
ATOM   2652  CA  ASN A 176      18.971  20.242  54.339  1.00 24.51           C
ATOM   2653  C   ASN A 176      18.531  21.697  54.196  1.00 26.14           C
ATOM   2654  O   ASN A 176      17.454  22.084  54.664  1.00 24.72           O
ATOM   2655  CB  ASN A 176      18.201  19.570  55.483  1.00 25.44           C
ATOM   2656  CG  ASN A 176      18.602  18.156  55.640  1.00 28.60           C
ATOM   2657  OD1 ASN A 176      19.533  17.852  56.393  1.00 25.70           O
ATOM   2658  ND2 ASN A 176      17.902  17.253  54.936  1.00 26.24           N
ATOM   2659  H   ASN A 176      20.824  19.644  53.982  1.00 32.66           H
ATOM   2660  HA  ASN A 176      18.745  19.781  53.516  1.00 29.42           H
ATOM   2661  HB2 ASN A 176      18.389  20.034  56.313  1.00 30.53           H
ATOM   2662  HB3 ASN A 176      17.251  19.597  55.290  1.00 30.53           H
ATOM   2663 HD21 ASN A 176      18.097  16.418  54.994  1.00 31.49           H
ATOM   2664 HD22 ASN A 176      17.258  17.510  54.427  1.00 31.49           H
ATOM   2665  N   LEU A 177      19.363  22.530  53.577  1.00 25.73           N
ATOM   2666  CA  LEU A 177      19.017  23.935  53.444  1.00 24.81           C
ATOM   2667  C   LEU A 177      17.896  24.136  52.428  1.00 28.50           C
ATOM   2668  O   LEU A 177      17.886  23.545  51.349  1.00 28.22           O
ATOM   2669  CB  LEU A 177      20.259  24.747  53.042  1.00 26.24           C
ATOM   2670  CG  LEU A 177      21.488  24.591  53.922  1.00 28.33           C
ATOM   2671  CD1 LEU A 177      22.629  25.537  53.454  1.00 25.44           C
ATOM   2672  CD2 LEU A 177      21.142  24.826  55.387  1.00 30.72           C
ATOM   2673  H   LEU A 177      20.119  22.309  53.232  1.00 30.87           H
ATOM   2674  HA  LEU A 177      18.707  24.266  54.302  1.00 29.77           H
ATOM   2675  HB2 LEU A 177      20.514  24.485  52.143  1.00 31.48           H
ATOM   2676  HB3 LEU A 177      20.021  25.687  53.045  1.00 31.48           H
ATOM   2677  HG  LEU A 177      21.812  23.681  53.841  1.00 34.00           H
ATOM   2678 HD11 LEU A 177      23.397  25.416  54.033  1.00 30.53           H
ATOM   2679 HD12 LEU A 177      22.866  25.318  52.539  1.00 30.53           H
ATOM   2680 HD13 LEU A 177      22.318  26.455  53.504  1.00 30.53           H
ATOM   2681 HD21 LEU A 177      21.944  24.720  55.922  1.00 36.86           H
ATOM   2682 HD22 LEU A 177      20.793  25.725  55.488  1.00 36.86           H
ATOM   2683 HD23 LEU A 177      20.473  24.179  55.660  1.00 36.86           H
ATOM   2684  N   ASP A 178      16.946  24.995  52.776  1.00 31.40           N
ATOM   2685  CA  ASP A 178      15.760  25.180  51.947  1.00 35.16           C
ATOM   2686  C   ASP A 178      16.001  26.372  51.012  1.00 36.51           C
ATOM   2687  O   ASP A 178      15.437  27.453  51.154  1.00 40.00           O
ATOM   2688  CB  ASP A 178      14.544  25.369  52.847  1.00 35.99           C
ATOM   2689  CG  ASP A 178      13.267  25.587  52.094  1.00 46.87           C
ATOM   2690  OD1 ASP A 178      13.127  25.069  50.964  1.00 52.33           O
ATOM   2691  OD2 ASP A 178      12.382  26.279  52.655  1.00 54.04           O1-
ATOM   2692  H   ASP A 178      16.962  25.481  53.485  1.00 37.68           H
ATOM   2693  HA  ASP A 178      15.619  24.388  51.404  1.00 42.19           H
ATOM   2694  HB2 ASP A 178      14.434  24.577  53.396  1.00 43.18           H
ATOM   2695  HB3 ASP A 178      14.691  26.143  53.413  1.00 43.18           H
ATOM   2696  N   VAL A 179      16.936  26.184  50.090  1.00 29.73           N
ATOM   2697  CA  VAL A 179      17.260  27.190  49.090  1.00 27.95           C
ATOM   2698  C   VAL A 179      17.609  26.461  47.804  1.00 25.53           C
ATOM   2699  O   VAL A 179      18.113  25.341  47.834  1.00 30.56           O
ATOM   2700  CB  VAL A 179      18.432  28.114  49.550  1.00 29.98           C
ATOM   2701  CG1 VAL A 179      19.720  27.301  49.762  1.00 27.53           C
ATOM   2702  CG2 VAL A 179      18.682  29.210  48.547  1.00 24.83           C
ATOM   2703  H   VAL A 179      17.405  25.466  50.022  1.00 35.67           H
ATOM   2704  HA  VAL A 179      16.481  27.744  48.926  1.00 33.53           H
ATOM   2705  HB  VAL A 179      18.196  28.528  50.395  1.00 35.97           H
ATOM   2706 HG11 VAL A 179      20.428  27.900  50.047  1.00 33.04           H
ATOM   2707 HG12 VAL A 179      19.561  26.629  50.444  1.00 33.04           H
ATOM   2708 HG13 VAL A 179      19.965  26.874  48.926  1.00 33.04           H
ATOM   2709 HG21 VAL A 179      19.413  29.764  48.861  1.00 29.79           H
ATOM   2710 HG22 VAL A 179      18.912  28.810  47.694  1.00 29.79           H
ATOM   2711 HG23 VAL A 179      17.877  29.744  48.456  1.00 29.79           H
ATOM   2712  N   ALA A 180      17.310  27.087  46.684  1.00 27.90           N
ATOM   2713  CA  ALA A 180      17.690  26.571  45.381  1.00 27.35           C
ATOM   2714  C   ALA A 180      19.020  27.193  44.943  1.00 28.51           C
ATOM   2715  O   ALA A 180      19.141  28.415  44.889  1.00 28.97           O
ATOM   2716  CB  ALA A 180      16.614  26.896  44.351  1.00 29.01           C
ATOM   2717  H   ALA A 180      16.879  27.830  46.650  1.00 33.48           H
ATOM   2718  HA  ALA A 180      17.796  25.608  45.428  1.00 32.81           H
ATOM   2719  HB1 ALA A 180      16.886  26.544  43.489  1.00 34.81           H
ATOM   2720  HB2 ALA A 180      15.779  26.488  44.628  1.00 34.81           H
ATOM   2721  HB3 ALA A 180      16.511  27.859  44.298  1.00 34.81           H
ATOM   2722  N   VAL A 181      19.994  26.360  44.600  1.00 26.14           N
ATOM   2723  CA  VAL A 181      21.276  26.848  44.086  1.00 22.90           C
ATOM   2724  C   VAL A 181      21.195  26.949  42.564  1.00 27.26           C
ATOM   2725  O   VAL A 181      20.944  25.948  41.885  1.00 25.28           O
ATOM   2726  CB  VAL A 181      22.428  25.929  44.499  1.00 25.92           C
ATOM   2727  CG1 VAL A 181      23.740  26.476  43.949  1.00 27.02           C
ATOM   2728  CG2 VAL A 181      22.490  25.791  46.037  1.00 25.63           C
ATOM   2729  H   VAL A 181      19.942  25.503  44.654  1.00 31.37           H
ATOM   2730  HA  VAL A 181      21.449  27.733  44.443  1.00 27.48           H
ATOM   2731  HB  VAL A 181      22.285  25.048  44.120  1.00 31.10           H
ATOM   2732 HG11 VAL A 181      24.463  25.887  44.216  1.00 32.42           H
ATOM   2733 HG12 VAL A 181      23.684  26.516  42.982  1.00 32.42           H
ATOM   2734 HG13 VAL A 181      23.887  27.365  44.309  1.00 32.42           H
ATOM   2735 HG21 VAL A 181      23.226  25.205  46.271  1.00 30.76           H
ATOM   2736 HG22 VAL A 181      22.626  26.668  46.427  1.00 30.76           H
ATOM   2737 HG23 VAL A 181      21.653  25.414  46.353  1.00 30.76           H
ATOM   2738  N   VAL A 182      21.478  28.137  42.036  1.00 25.43           N
ATOM   2739  CA  VAL A 182      21.465  28.389  40.599  1.00 28.75           C
ATOM   2740  C   VAL A 182      22.874  28.675  40.119  1.00 27.43           C
ATOM   2741  O   VAL A 182      23.450  29.708  40.477  1.00 26.96           O
ATOM   2742  CB  VAL A 182      20.539  29.562  40.230  1.00 29.04           C
ATOM   2743  CG1 VAL A 182      20.518  29.741  38.707  1.00 30.61           C
ATOM   2744  CG2 VAL A 182      19.165  29.319  40.754  1.00 32.69           C
ATOM   2745  H   VAL A 182      21.686  28.829  42.502  1.00 30.51           H
ATOM   2746  HA  VAL A 182      21.145  27.596  40.141  1.00 34.51           H
ATOM   2747  HB  VAL A 182      20.879  30.378  40.629  1.00 34.85           H
ATOM   2748 HG11 VAL A 182      19.932  30.482  38.484  1.00 36.73           H
ATOM   2749 HG12 VAL A 182      21.419  29.927  38.399  1.00 36.73           H
ATOM   2750 HG13 VAL A 182      20.190  28.925  38.298  1.00 36.73           H
ATOM   2751 HG21 VAL A 182      18.598  30.068  40.511  1.00 39.23           H
ATOM   2752 HG22 VAL A 182      18.819  28.501  40.364  1.00 39.23           H
ATOM   2753 HG23 VAL A 182      19.207  29.234  41.719  1.00 39.23           H
ATOM   2754  N   GLY A 183      23.376  27.831  39.223  1.00 25.51           N
ATOM   2755  CA  GLY A 183      24.639  28.071  38.578  1.00 26.74           C
ATOM   2756  C   GLY A 183      24.416  28.832  37.285  1.00 29.54           C
ATOM   2757  O   GLY A 183      23.507  28.528  36.516  1.00 31.34           O
ATOM   2758  H   GLY A 183      22.990  27.104  38.974  1.00 30.61           H
ATOM   2759  HA2 GLY A 183      25.215  28.594  39.157  1.00 32.08           H
ATOM   2760  HA3 GLY A 183      25.075  27.228  38.377  1.00 32.08           H
ATOM   2761  N   VAL A 184      25.243  29.833  37.059  1.00 24.26           N
ATOM   2762  CA  VAL A 184      25.125  30.728  35.919  1.00 24.30           C
ATOM   2763  C   VAL A 184      26.353  30.540  35.036  1.00 26.76           C
ATOM   2764  O   VAL A 184      27.477  30.590  35.543  1.00 26.96           O
ATOM   2765  CB  VAL A 184      24.979  32.197  36.353  1.00 26.27           C
ATOM   2766  CG1 VAL A 184      24.955  33.146  35.159  1.00 30.57           C
ATOM   2767  CG2 VAL A 184      23.715  32.351  37.203  1.00 27.46           C
ATOM   2768  H   VAL A 184      25.908  30.022  37.571  1.00 29.11           H
ATOM   2769  HA  VAL A 184      24.341  30.486  35.403  1.00 29.15           H
ATOM   2770  HB  VAL A 184      25.739  32.436  36.906  1.00 31.53           H
ATOM   2771 HG11 VAL A 184      24.862  34.056  35.482  1.00 36.69           H
ATOM   2772 HG12 VAL A 184      25.785  33.053  34.665  1.00 36.69           H
ATOM   2773 HG13 VAL A 184      24.203  32.918  34.590  1.00 36.69           H
ATOM   2774 HG21 VAL A 184      23.628  33.278  37.473  1.00 32.95           H
ATOM   2775 HG22 VAL A 184      22.946  32.086  36.675  1.00 32.95           H
ATOM   2776 HG23 VAL A 184      23.791  31.783  37.986  1.00 32.95           H
ATOM   2777  N   PRO A 185      26.181  30.339  33.728  1.00 29.18           N
ATOM   2778  CA  PRO A 185      27.332  30.090  32.855  1.00 29.87           C
ATOM   2779  C   PRO A 185      28.336  31.214  32.890  1.00 31.26           C
ATOM   2780  O   PRO A 185      28.007  32.385  33.064  1.00 29.63           O
ATOM   2781  CB  PRO A 185      26.699  29.953  31.466  1.00 32.05           C
ATOM   2782  CG  PRO A 185      25.349  29.375  31.760  1.00 35.40           C
ATOM   2783  CD  PRO A 185      24.913  30.175  32.982  1.00 33.04           C
ATOM   2784  HA  PRO A 185      27.768  29.258  33.096  1.00 35.84           H
ATOM   2785  HB2 PRO A 185      26.621  30.825  31.049  1.00 38.46           H
ATOM   2786  HB3 PRO A 185      27.225  29.349  30.919  1.00 38.46           H
ATOM   2787  HG2 PRO A 185      24.750  29.524  31.011  1.00 42.49           H
ATOM   2788  HG3 PRO A 185      25.426  28.431  31.967  1.00 42.49           H
ATOM   2789  HD2 PRO A 185      24.560  31.038  32.717  1.00 39.65           H
ATOM   2790  HD3 PRO A 185      24.271  29.671  33.508  1.00 39.65           H
ATOM   2791  N   THR A 186      29.584  30.827  32.720  1.00 26.46           N
ATOM   2792  CA  THR A 186      30.704  31.756  32.743  1.00 26.99           C
ATOM   2793  C   THR A 186      30.568  32.846  31.678  1.00 28.71           C
ATOM   2794  O   THR A 186      30.351  32.558  30.495  1.00 27.97           O
ATOM   2795  CB  THR A 186      31.971  30.947  32.510  1.00 29.50           C
ATOM   2796  OG1 THR A 186      32.132  30.023  33.585  1.00 35.25           O
ATOM   2797  CG2 THR A 186      33.171  31.836  32.422  1.00 28.68           C
ATOM   2798  H   THR A 186      29.818  30.011  32.585  1.00 31.75           H
ATOM   2799  HA  THR A 186      30.761  32.178  33.615  1.00 32.38           H
ATOM   2800  HB  THR A 186      31.892  30.458  31.676  1.00 35.40           H
ATOM   2801  HG1 THR A 186      31.471  29.506  33.620  1.00 42.29           H
ATOM   2802 HG21 THR A 186      33.968  31.303  32.273  1.00 34.41           H
ATOM   2803 HG22 THR A 186      33.068  32.460  31.686  1.00 34.41           H
ATOM   2804 HG23 THR A 186      33.275  32.336  33.247  1.00 34.41           H
ATOM   2805  N   VAL A 187      30.782  34.094  32.074  1.00 25.81           N
ATOM   2806  CA  VAL A 187      30.819  35.205  31.117  1.00 29.42           C
ATOM   2807  C   VAL A 187      32.262  35.391  30.652  1.00 28.26           C
ATOM   2808  O   VAL A 187      33.192  35.383  31.482  1.00 26.67           O
ATOM   2809  CB  VAL A 187      30.246  36.497  31.735  1.00 30.36           C
ATOM   2810  CG1 VAL A 187      30.288  37.639  30.710  1.00 33.69           C
ATOM   2811  CG2 VAL A 187      28.824  36.274  32.176  1.00 36.45           C
ATOM   2812  H   VAL A 187      30.910  34.329  32.891  1.00 30.97           H
ATOM   2813  HA  VAL A 187      30.280  34.976  30.343  1.00 35.31           H
ATOM   2814  HB  VAL A 187      30.775  36.752  32.507  1.00 36.43           H
ATOM   2815 HG11 VAL A 187      29.924  38.441  31.117  1.00 40.42           H
ATOM   2816 HG12 VAL A 187      31.208  37.791  30.444  1.00 40.42           H
ATOM   2817 HG13 VAL A 187      29.757  37.390  29.938  1.00 40.42           H
ATOM   2818 HG21 VAL A 187      28.481  37.095  32.562  1.00 43.74           H
ATOM   2819 HG22 VAL A 187      28.291  36.021  31.406  1.00 43.74           H
ATOM   2820 HG23 VAL A 187      28.806  35.565  32.838  1.00 43.74           H
ATOM   2821  N   ARG A 188      32.461  35.498  29.319  1.00 28.55           N
ATOM   2822  CA  ARG A 188      33.796  35.556  28.732  1.00 28.96           C
ATOM   2823  C   ARG A 188      34.017  36.841  27.946  1.00 33.52           C
ATOM   2824  O   ARG A 188      33.078  37.450  27.442  1.00 27.62           O
ATOM   2825  CB  ARG A 188      34.044  34.369  27.792  1.00 27.52           C
ATOM   2826  CG  ARG A 188      33.873  33.042  28.531  1.00 32.04           C
ATOM   2827  CD  ARG A 188      33.914  31.843  27.592  1.00 29.01           C
ATOM   2828  NE  ARG A 188      33.805  30.631  28.380  1.00 26.29           N
ATOM   2829  CZ  ARG A 188      34.823  30.094  29.042  1.00 29.25           C
ATOM   2830  NH1 ARG A 188      36.018  30.632  28.984  1.00 25.37           N
ATOM   2831  NH2 ARG A 188      34.626  29.025  29.812  1.00 29.66           N1+
ATOM   2832  H   ARG A 188      31.826  35.538  28.740  1.00 34.26           H
ATOM   2833  HA  ARG A 188      34.456  35.520  29.443  1.00 34.75           H
ATOM   2834  HB2 ARG A 188      33.405  34.397  27.063  1.00 33.02           H
ATOM   2835  HB3 ARG A 188      34.950  34.413  27.449  1.00 33.02           H
ATOM   2836  HG2 ARG A 188      34.590  32.944  29.176  1.00 38.45           H
ATOM   2837  HG3 ARG A 188      33.015  33.040  28.984  1.00 38.45           H
ATOM   2838  HD2 ARG A 188      33.167  31.883  26.974  1.00 34.81           H
ATOM   2839  HD3 ARG A 188      34.757  31.830  27.112  1.00 34.81           H
ATOM   2840  HE  ARG A 188      33.080  30.174  28.317  1.00 31.55           H
ATOM   2841 HH11 ARG A 188      36.149  31.337  28.510  1.00 30.45           H
ATOM   2842 HH12 ARG A 188      36.671  30.275  29.414  1.00 30.45           H
ATOM   2843 HH21 ARG A 188      33.849  28.659  29.848  1.00 35.59           H
ATOM   2844 HH22 ARG A 188      35.291  28.663  30.220  1.00 35.59           H
ATOM   2845  N   GLU A 189      35.269  37.267  27.893  1.00 28.41           N
ATOM   2846  CA  GLU A 189      35.678  38.352  27.015  1.00 29.83           C
ATOM   2847  C   GLU A 189      35.553  37.905  25.552  1.00 31.67           C
ATOM   2848  O   GLU A 189      35.421  36.727  25.259  1.00 29.17           O
ATOM   2849  CB  GLU A 189      37.110  38.770  27.344  1.00 27.79           C
ATOM   2850  CG  GLU A 189      37.358  39.306  28.708  1.00 33.60           C
ATOM   2851  CD  GLU A 189      36.748  40.692  28.952  1.00 41.45           C
ATOM   2852  OE1 GLU A 189      36.166  41.255  28.013  1.00 36.50           O
ATOM   2853  OE2 GLU A 189      36.867  41.211  30.086  1.00 39.62           O1-
ATOM   2854  H   GLU A 189      35.911  36.939  28.362  1.00 34.10           H
ATOM   2855  HA  GLU A 189      35.097  39.116  27.154  1.00 35.79           H
ATOM   2856  HB2 GLU A 189      37.683  37.995  27.233  1.00 33.35           H
ATOM   2857  HB3 GLU A 189      37.376  39.457  26.714  1.00 33.35           H
ATOM   2858  HG2 GLU A 189      36.976  38.695  29.358  1.00 40.32           H
ATOM   2859  HG3 GLU A 189      38.316  39.375  28.846  1.00 40.32           H
ATOM   2860  N   ALA A 190      35.617  38.866  24.621  1.00 36.59           N
ATOM   2861  CA  ALA A 190      35.397  38.539  23.200  1.00 34.03           C
ATOM   2862  C   ALA A 190      36.301  37.419  22.698  1.00 29.40           C
ATOM   2863  O   ALA A 190      35.902  36.645  21.812  1.00 32.47           O
ATOM   2864  CB  ALA A 190      35.604  39.790  22.336  1.00 36.89           C
ATOM   2865  H   ALA A 190      35.782  39.695  24.778  1.00 43.90           H
ATOM   2866  HA  ALA A 190      34.479  38.249  23.086  1.00 40.83           H
ATOM   2867  HB1 ALA A 190      35.456  39.559  21.406  1.00 44.27           H
ATOM   2868  HB2 ALA A 190      34.971  40.472  22.612  1.00 44.27           H
ATOM   2869  HB3 ALA A 190      36.511  40.111  22.458  1.00 44.27           H
ATOM   2870  N   ASP A 191      37.499  37.277  23.252  1.00 29.10           N
ATOM   2871  CA  ASP A 191      38.384  36.210  22.802  1.00 29.09           C
ATOM   2872  C   ASP A 191      38.211  34.904  23.552  1.00 32.25           C
ATOM   2873  O   ASP A 191      38.912  33.938  23.238  1.00 30.98           O
ATOM   2874  CB  ASP A 191      39.839  36.648  22.867  1.00 30.76           C
ATOM   2875  CG  ASP A 191      40.331  36.914  24.266  1.00 38.42           C
ATOM   2876  OD1 ASP A 191      39.515  36.969  25.194  1.00 31.35           O
ATOM   2877  OD2 ASP A 191      41.560  37.061  24.425  1.00 36.69           O1-
ATOM   2878  H   ASP A 191      37.819  37.774  23.878  1.00 34.92           H
ATOM   2879  HA  ASP A 191      38.183  36.030  21.870  1.00 34.91           H
ATOM   2880  HB2 ASP A 191      40.393  35.949  22.486  1.00 36.91           H
ATOM   2881  HB3 ASP A 191      39.943  37.465  22.356  1.00 36.91           H
ATOM   2882  N   GLY A 192      37.295  34.830  24.516  1.00 28.75           N
ATOM   2883  CA  GLY A 192      37.078  33.616  25.284  1.00 26.10           C
ATOM   2884  C   GLY A 192      37.562  33.684  26.724  1.00 25.23           C
ATOM   2885  O   GLY A 192      37.129  32.859  27.529  1.00 25.67           O
ATOM   2886  H   GLY A 192      36.781  35.481  24.744  1.00 34.50           H
ATOM   2887  HA2 GLY A 192      36.129  33.416  25.296  1.00 31.32           H
ATOM   2888  HA3 GLY A 192      37.536  32.881  24.848  1.00 31.32           H
ATOM   2889  N   LEU A 193      38.413  34.660  27.084  1.00 26.73           N
ATOM   2890  CA  LEU A 193      38.927  34.725  28.458  1.00 25.06           C
ATOM   2891  C   LEU A 193      37.779  34.806  29.459  1.00 25.80           C
ATOM   2892  O   LEU A 193      36.919  35.689  29.374  1.00 25.09           O
ATOM   2893  CB  LEU A 193      39.862  35.914  28.630  1.00 27.95           C
ATOM   2894  CG  LEU A 193      40.496  36.073  30.010  1.00 25.63           C
ATOM   2895  CD1 LEU A 193      41.386  34.881  30.376  1.00 27.73           C
ATOM   2896  CD2 LEU A 193      41.321  37.365  30.116  1.00 28.57           C
ATOM   2897  H   LEU A 193      38.701  35.281  26.563  1.00 32.08           H
ATOM   2898  HA  LEU A 193      39.431  33.917  28.645  1.00 30.08           H
ATOM   2899  HB2 LEU A 193      40.584  35.830  27.988  1.00 33.54           H
ATOM   2900  HB3 LEU A 193      39.361  36.724  28.447  1.00 33.54           H
ATOM   2901  HG  LEU A 193      39.788  36.123  30.671  1.00 30.76           H
ATOM   2902 HD11 LEU A 193      41.764  35.028  31.257  1.00 33.28           H
ATOM   2903 HD12 LEU A 193      40.847  34.074  30.378  1.00 33.28           H
ATOM   2904 HD13 LEU A 193      42.096  34.804  29.720  1.00 33.28           H
ATOM   2905 HD21 LEU A 193      41.703  37.423  31.006  1.00 34.28           H
ATOM   2906 HD22 LEU A 193      42.028  37.343  29.453  1.00 34.28           H
ATOM   2907 HD23 LEU A 193      40.739  38.124  29.955  1.00 34.28           H
ATOM   2908  N   ALA A 194      37.760  33.872  30.405  1.00 23.78           N
ATOM   2909  CA  ALA A 194      36.739  33.911  31.464  1.00 23.70           C
ATOM   2910  C   ALA A 194      36.899  35.187  32.270  1.00 26.33           C
ATOM   2911  O   ALA A 194      37.994  35.486  32.739  1.00 23.17           O
ATOM   2912  CB  ALA A 194      36.890  32.706  32.375  1.00 24.83           C
ATOM   2913  H   ALA A 194      38.312  33.215  30.462  1.00 28.54           H
ATOM   2914  HA  ALA A 194      35.853  33.897  31.069  1.00 28.43           H
ATOM   2915  HB1 ALA A 194      36.212  32.746  33.067  1.00 29.79           H
ATOM   2916  HB2 ALA A 194      36.781  31.898  31.850  1.00 29.79           H
ATOM   2917  HB3 ALA A 194      37.773  32.723  32.777  1.00 29.79           H
ATOM   2918  N   MET A 195      35.811  35.920  32.477  1.00 28.99           N
ATOM   2919  CA  MET A 195      35.927  37.099  33.330  1.00 26.16           C
ATOM   2920  C   MET A 195      36.231  36.745  34.786  1.00 25.08           C
ATOM   2921  O   MET A 195      35.745  35.749  35.345  1.00 26.31           O
ATOM   2922  CB  MET A 195      34.692  37.960  33.219  1.00 38.16           C
ATOM   2923  CG  MET A 195      34.768  38.768  31.892  1.00 37.06           C
ATOM   2924  SD  MET A 195      33.416  39.880  31.843  1.00 46.14           S
ATOM   2925  CE  MET A 195      33.479  40.345  30.090  1.00 40.49           C
ATOM   2926  H   MET A 195      35.029  35.769  32.152  1.00 34.79           H
ATOM   2927  HA  MET A 195      36.667  37.630  32.998  1.00 31.39           H
ATOM   2928  HB2 MET A 195      33.901  37.400  33.199  1.00 45.79           H
ATOM   2929  HB3 MET A 195      34.657  38.582  33.962  1.00 45.79           H
ATOM   2930  HG2 MET A 195      35.594  39.276  31.862  1.00 44.48           H
ATOM   2931  HG3 MET A 195      34.706  38.165  31.135  1.00 44.48           H
ATOM   2932  HE1 MET A 195      32.767  40.977  29.906  1.00 48.59           H
ATOM   2933  HE2 MET A 195      34.340  40.751  29.902  1.00 48.59           H
ATOM   2934  HE3 MET A 195      33.363  39.548  29.549  1.00 48.59           H
ATOM   2935  N   SER A 196      37.100  37.563  35.377  1.00 27.10           N
ATOM   2936  CA  SER A 196      37.599  37.351  36.734  1.00 29.68           C
ATOM   2937  C   SER A 196      38.149  38.670  37.248  1.00 29.96           C
ATOM   2938  O   SER A 196      38.753  39.431  36.484  1.00 29.60           O
ATOM   2939  CB  SER A 196      38.705  36.271  36.732  1.00 27.18           C
ATOM   2940  OG  SER A 196      39.356  36.187  37.974  1.00 34.40           O
ATOM   2941  H   SER A 196      37.423  38.266  35.002  1.00 32.52           H
ATOM   2942  HA  SER A 196      36.876  37.062  37.313  1.00 35.62           H
ATOM   2943  HB2 SER A 196      38.302  35.412  36.532  1.00 32.61           H
ATOM   2944  HB3 SER A 196      39.358  36.495  36.051  1.00 32.61           H
ATOM   2945  HG  SER A 196      39.951  35.595  37.947  1.00 41.28           H
ATOM   2946  N   SER A 197      37.952  38.931  38.546  1.00 28.22           N
ATOM   2947  CA  SER A 197      38.570  40.122  39.124  1.00 29.97           C
ATOM   2948  C   SER A 197      40.092  40.022  39.153  1.00 33.36           C
ATOM   2949  O   SER A 197      40.751  41.004  39.490  1.00 34.79           O
ATOM   2950  CB  SER A 197      38.079  40.342  40.551  1.00 33.18           C
ATOM   2951  OG  SER A 197      38.679  39.391  41.411  1.00 37.80           O
ATOM   2952  H   SER A 197      37.484  38.456  39.090  1.00 33.86           H
ATOM   2953  HA  SER A 197      38.327  40.898  38.594  1.00 35.97           H
ATOM   2954  HB2 SER A 197      38.325  41.235  40.840  1.00 39.81           H
ATOM   2955  HB3 SER A 197      37.115  40.235  40.578  1.00 39.81           H
ATOM   2956  HG  SER A 197      38.475  38.613  41.167  1.00 45.36           H
ATOM   2957  N   ARG A 198      40.653  38.848  38.880  1.00 29.69           N
ATOM   2958  CA  ARG A 198      42.096  38.691  38.801  1.00 32.20           C
ATOM   2959  C   ARG A 198      42.668  39.046  37.426  1.00 28.64           C
ATOM   2960  O   ARG A 198      43.887  39.219  37.321  1.00 30.33           O
ATOM   2961  CB  ARG A 198      42.490  37.260  39.151  1.00 39.53           C
ATOM   2962  CG  ARG A 198      42.431  36.935  40.633  1.00 51.84           C
ATOM   2963  CD  ARG A 198      43.786  37.046  41.266  1.00 60.53           C
ATOM   2964  NE  ARG A 198      43.789  36.470  42.607  1.00 74.46           N
ATOM   2965  CZ  ARG A 198      43.080  36.955  43.620  1.00 70.33           C
ATOM   2966  NH1 ARG A 198      42.312  38.022  43.428  1.00 64.89           N
ATOM   2967  NH2 ARG A 198      43.135  36.364  44.814  1.00 73.59           N1+
ATOM   2968  H   ARG A 198      40.214  38.122  38.736  1.00 35.63           H
ATOM   2969  HA  ARG A 198      42.509  39.279  39.452  1.00 38.64           H
ATOM   2970  HB2 ARG A 198      41.890  36.652  38.692  1.00 47.43           H
ATOM   2971  HB3 ARG A 198      43.400  37.107  38.852  1.00 47.43           H
ATOM   2972  HG2 ARG A 198      41.835  37.559  41.075  1.00 62.20           H
ATOM   2973  HG3 ARG A 198      42.113  36.026  40.749  1.00 62.20           H
ATOM   2974  HD2 ARG A 198      44.433  36.566  40.726  1.00 72.64           H
ATOM   2975  HD3 ARG A 198      44.033  37.982  41.335  1.00 72.64           H
ATOM   2976  HE  ARG A 198      44.352  35.842  42.774  1.00 89.36           H
ATOM   2977 HH11 ARG A 198      42.281  38.395  42.654  1.00 77.87           H
ATOM   2978 HH12 ARG A 198      41.849  38.341  44.079  1.00 77.87           H
ATOM   2979 HH21 ARG A 198      43.635  35.673  44.930  1.00 88.31           H
ATOM   2980 HH22 ARG A 198      42.677  36.677  45.471  1.00 88.31           H
ATOM   2981  N   ASN A 199      41.835  39.156  36.388  1.00 25.16           N
ATOM   2982  CA  ASN A 199      42.344  39.512  35.069  1.00 27.76           C
ATOM   2983  C   ASN A 199      43.056  40.864  35.062  1.00 29.36           C
ATOM   2984  O   ASN A 199      43.885  41.112  34.174  1.00 26.71           O
ATOM   2985  CB  ASN A 199      41.215  39.525  34.022  1.00 29.29           C
ATOM   2986  CG  ASN A 199      40.666  38.133  33.746  1.00 28.78           C
ATOM   2987  OD1 ASN A 199      41.241  37.123  34.176  1.00 29.45           O
ATOM   2988  ND2 ASN A 199      39.560  38.063  33.015  1.00 27.43           N
ATOM   2989  H   ASN A 199      40.985  39.032  36.423  1.00 30.20           H
ATOM   2990  HA  ASN A 199      42.989  38.840  34.797  1.00 33.31           H
ATOM   2991  HB2 ASN A 199      40.487  40.078  34.347  1.00 35.15           H
ATOM   2992  HB3 ASN A 199      41.559  39.884  33.189  1.00 35.15           H
ATOM   2993 HD21 ASN A 199      39.212  37.298  32.833  1.00 32.92           H
ATOM   2994 HD22 ASN A 199      39.191  38.783  32.723  1.00 32.92           H
ATOM   2995  N   ARG A 200      42.770  41.742  36.025  1.00 29.14           N
ATOM   2996  CA  ARG A 200      43.439  43.041  36.074  1.00 30.43           C
ATOM   2997  C   ARG A 200      44.940  42.927  36.345  1.00 32.41           C
ATOM   2998  O   ARG A 200      45.687  43.895  36.139  1.00 31.47           O
ATOM   2999  CB  ARG A 200      42.772  43.909  37.159  1.00 32.39           C
ATOM   3000  CG  ARG A 200      43.002  43.475  38.605  1.00 35.39           C
ATOM   3001  CD  ARG A 200      42.111  44.289  39.585  1.00 34.03           C
ATOM   3002  NE  ARG A 200      40.718  43.845  39.456  1.00 39.69           N
ATOM   3003  CZ  ARG A 200      39.650  44.624  39.560  1.00 42.34           C
ATOM   3004  NH1 ARG A 200      39.780  45.919  39.808  1.00 39.73           N
ATOM   3005  NH2 ARG A 200      38.447  44.108  39.421  1.00 46.11           N1+
ATOM   3006  H   ARG A 200      42.198  41.611  36.655  1.00 34.97           H
ATOM   3007  HA  ARG A 200      43.322  43.487  35.221  1.00 36.51           H
ATOM   3008  HB2 ARG A 200      43.108  44.815  37.073  1.00 38.87           H
ATOM   3009  HB3 ARG A 200      41.814  43.905  37.006  1.00 38.87           H
ATOM   3010  HG2 ARG A 200      42.779  42.536  38.697  1.00 42.47           H
ATOM   3011  HG3 ARG A 200      43.931  43.625  38.841  1.00 42.47           H
ATOM   3012  HD2 ARG A 200      42.403  44.135  40.497  1.00 40.83           H
ATOM   3013  HD3 ARG A 200      42.158  45.232  39.365  1.00 40.83           H
ATOM   3014  HE  ARG A 200      40.584  43.010  39.300  1.00 47.63           H
ATOM   3015 HH11 ARG A 200      40.563  46.263  39.900  1.00 47.67           H
ATOM   3016 HH12 ARG A 200      39.081  46.416  39.875  1.00 47.67           H
ATOM   3017 HH21 ARG A 200      38.356  43.268  39.261  1.00 55.33           H
ATOM   3018 HH22 ARG A 200      37.753  44.611  39.490  1.00 55.33           H
ATOM   3019  N   TYR A 201      45.417  41.778  36.800  1.00 27.53           N
ATOM   3020  CA  TYR A 201      46.829  41.614  37.102  1.00 27.86           C
ATOM   3021  C   TYR A 201      47.614  41.025  35.930  1.00 29.10           C
ATOM   3022  O   TYR A 201      48.800  40.740  36.077  1.00 32.46           O
ATOM   3023  CB  TYR A 201      47.002  40.756  38.368  1.00 29.87           C
ATOM   3024  CG  TYR A 201      46.260  41.378  39.567  1.00 26.45           C
ATOM   3025  CD1 TYR A 201      45.291  40.654  40.274  1.00 35.53           C
ATOM   3026  CD2 TYR A 201      46.553  42.670  39.980  1.00 29.45           C
ATOM   3027  CE1 TYR A 201      44.622  41.224  41.353  1.00 34.16           C
ATOM   3028  CE2 TYR A 201      45.878  43.256  41.070  1.00 37.94           C
ATOM   3029  CZ  TYR A 201      44.910  42.518  41.745  1.00 38.86           C
ATOM   3030  OH  TYR A 201      44.232  43.065  42.827  1.00 39.88           O
ATOM   3031  H   TYR A 201      44.942  41.075  36.943  1.00 33.03           H
ATOM   3032  HA  TYR A 201      47.205  42.488  37.291  1.00 33.43           H
ATOM   3033  HB2 TYR A 201      46.637  39.871  38.209  1.00 35.84           H
ATOM   3034  HB3 TYR A 201      47.945  40.696  38.590  1.00 35.84           H
ATOM   3035  HD1 TYR A 201      45.083  39.786  40.011  1.00 42.63           H
ATOM   3036  HD2 TYR A 201      47.194  43.164  39.520  1.00 35.34           H
ATOM   3037  HE1 TYR A 201      43.975  40.735  41.809  1.00 40.99           H
ATOM   3038  HE2 TYR A 201      46.076  44.125  41.334  1.00 45.53           H
ATOM   3039  HH  TYR A 201      44.495  43.851  42.963  1.00 47.86           H
ATOM   3040  N   LEU A 202      46.982  40.880  34.775  1.00 28.64           N
ATOM   3041  CA  LEU A 202      47.644  40.404  33.572  1.00 32.06           C
ATOM   3042  C   LEU A 202      48.163  41.604  32.816  1.00 28.37           C
ATOM   3043  O   LEU A 202      47.374  42.473  32.456  1.00 31.79           O
ATOM   3044  CB  LEU A 202      46.665  39.637  32.680  1.00 27.57           C
ATOM   3045  CG  LEU A 202      46.062  38.407  33.356  1.00 28.46           C
ATOM   3046  CD1 LEU A 202      44.897  37.934  32.531  1.00 27.30           C
ATOM   3047  CD2 LEU A 202      47.077  37.279  33.624  1.00 26.55           C
ATOM   3048  H   LEU A 202      46.148  41.055  34.661  1.00 34.37           H
ATOM   3049  HA  LEU A 202      48.388  39.825  33.803  1.00 38.47           H
ATOM   3050  HB2 LEU A 202      45.936  40.229  32.434  1.00 33.09           H
ATOM   3051  HB3 LEU A 202      47.132  39.340  31.884  1.00 33.09           H
ATOM   3052  HG  LEU A 202      45.709  38.681  34.217  1.00 34.15           H
ATOM   3053 HD11 LEU A 202      44.508  37.152  32.954  1.00 32.76           H
ATOM   3054 HD12 LEU A 202      44.238  38.644  32.478  1.00 32.76           H
ATOM   3055 HD13 LEU A 202      45.212  37.707  31.642  1.00 32.76           H
ATOM   3056 HD21 LEU A 202      46.619  36.539  34.052  1.00 31.86           H
ATOM   3057 HD22 LEU A 202      47.457  36.990  32.779  1.00 31.86           H
ATOM   3058 HD23 LEU A 202      47.777  37.616  34.204  1.00 31.86           H
ATOM   3059  N   ASP A 203      49.472  41.657  32.599  1.00 31.10           N
ATOM   3060  CA  ASP A 203      50.027  42.702  31.735  1.00 31.86           C
ATOM   3061  C   ASP A 203      49.644  42.370  30.283  1.00 34.17           C
ATOM   3062  O   ASP A 203      49.071  41.307  30.004  1.00 29.99           O
ATOM   3063  CB  ASP A 203      51.532  42.832  31.998  1.00 27.95           C
ATOM   3064  CG  ASP A 203      52.326  41.669  31.460  1.00 37.00           C
ATOM   3065  OD1 ASP A 203      51.866  41.029  30.484  1.00 37.66           O
ATOM   3066  OD2 ASP A 203      53.409  41.411  32.023  1.00 36.76           O1-
ATOM   3067  H   ASP A 203      50.051  41.114  32.930  1.00 37.32           H
ATOM   3068  HA  ASP A 203      49.613  43.549  31.963  1.00 38.24           H
ATOM   3069  HB2 ASP A 203      51.858  43.640  31.572  1.00 33.55           H
ATOM   3070  HB3 ASP A 203      51.682  42.879  32.956  1.00 33.55           H
ATOM   3071  N   PRO A 204      49.840  43.304  29.354  1.00 34.86           N
ATOM   3072  CA  PRO A 204      49.391  43.056  27.970  1.00 38.32           C
ATOM   3073  C   PRO A 204      49.872  41.748  27.384  1.00 32.40           C
ATOM   3074  O   PRO A 204      49.098  41.084  26.675  1.00 32.22           O
ATOM   3075  CB  PRO A 204      49.956  44.261  27.204  1.00 39.10           C
ATOM   3076  CG  PRO A 204      49.840  45.378  28.201  1.00 35.80           C
ATOM   3077  CD  PRO A 204      50.285  44.706  29.513  1.00 38.53           C
ATOM   3078  HA  PRO A 204      48.422  43.082  27.927  1.00 45.99           H
ATOM   3079  HB2 PRO A 204      50.882  44.100  26.966  1.00 46.92           H
ATOM   3080  HB3 PRO A 204      49.417  44.438  26.417  1.00 46.92           H
ATOM   3081  HG2 PRO A 204      50.436  46.104  27.960  1.00 42.96           H
ATOM   3082  HG3 PRO A 204      48.920  45.681  28.258  1.00 42.96           H
ATOM   3083  HD2 PRO A 204      51.251  44.746  29.602  1.00 46.23           H
ATOM   3084  HD3 PRO A 204      49.841  45.117  30.271  1.00 46.23           H
ATOM   3085  N   ALA A 205      51.107  41.345  27.675  1.00 30.57           N
ATOM   3086  CA  ALA A 205      51.613  40.081  27.137  1.00 32.70           C
ATOM   3087  C   ALA A 205      50.884  38.901  27.755  1.00 35.47           C
ATOM   3088  O   ALA A 205      50.489  37.953  27.061  1.00 31.17           O
ATOM   3089  CB  ALA A 205      53.110  39.965  27.415  1.00 36.82           C
ATOM   3090  H   ALA A 205      51.663  41.774  28.170  1.00 36.69           H
ATOM   3091  HA  ALA A 205      51.476  40.059  26.177  1.00 39.24           H
ATOM   3092  HB1 ALA A 205      53.433  39.125  27.054  1.00 44.18           H
ATOM   3093  HB2 ALA A 205      53.567  40.707  26.988  1.00 44.18           H
ATOM   3094  HB3 ALA A 205      53.256  39.993  28.373  1.00 44.18           H
ATOM   3095  N   GLN A 206      50.723  38.938  29.079  1.00 31.93           N
ATOM   3096  CA  GLN A 206      50.020  37.875  29.785  1.00 29.34           C
ATOM   3097  C   GLN A 206      48.563  37.817  29.353  1.00 27.90           C
ATOM   3098  O   GLN A 206      48.006  36.719  29.163  1.00 31.90           O
ATOM   3099  CB  GLN A 206      50.154  38.100  31.292  1.00 29.69           C
ATOM   3100  CG  GLN A 206      51.559  37.828  31.833  1.00 31.39           C
ATOM   3101  CD  GLN A 206      51.764  38.463  33.189  1.00 31.55           C
ATOM   3102  OE1 GLN A 206      51.030  39.365  33.558  1.00 31.80           O
ATOM   3103  NE2 GLN A 206      52.763  38.007  33.922  1.00 34.27           N
ATOM   3104  H   GLN A 206      51.012  39.568  29.588  1.00 38.32           H
ATOM   3105  HA  GLN A 206      50.432  37.024  29.569  1.00 35.21           H
ATOM   3106  HB2 GLN A 206      49.932  39.023  31.492  1.00 35.62           H
ATOM   3107  HB3 GLN A 206      49.539  37.507  31.752  1.00 35.62           H
ATOM   3108  HG2 GLN A 206      51.688  36.871  31.923  1.00 37.67           H
ATOM   3109  HG3 GLN A 206      52.215  38.199  31.221  1.00 37.67           H
ATOM   3110 HE21 GLN A 206      53.263  37.375  33.622  1.00 41.12           H
ATOM   3111 HE22 GLN A 206      52.913  38.341  34.700  1.00 41.12           H
ATOM   3112  N   ARG A 207      47.932  38.979  29.147  1.00 27.70           N
ATOM   3113  CA  ARG A 207      46.552  38.976  28.702  1.00 31.50           C
ATOM   3114  C   ARG A 207      46.447  38.267  27.361  1.00 33.94           C
ATOM   3115  O   ARG A 207      45.541  37.466  27.140  1.00 27.85           O
ATOM   3116  CB  ARG A 207      46.007  40.402  28.596  1.00 31.45           C
ATOM   3117  CG  ARG A 207      44.635  40.499  27.952  1.00 34.71           C
ATOM   3118  CD  ARG A 207      43.573  39.788  28.838  1.00 29.45           C
ATOM   3119  NE  ARG A 207      42.277  39.830  28.203  1.00 31.58           N
ATOM   3120  CZ  ARG A 207      41.840  38.967  27.290  1.00 32.24           C
ATOM   3121  NH1 ARG A 207      42.630  37.984  26.855  1.00 29.19           N
ATOM   3122  NH2 ARG A 207      40.625  39.094  26.792  1.00 32.04           N1+
ATOM   3123  H   ARG A 207      48.277  39.759  29.256  1.00 33.24           H
ATOM   3124  HA  ARG A 207      46.011  38.491  29.345  1.00 37.80           H
ATOM   3125  HB2 ARG A 207      45.941  40.777  29.488  1.00 37.74           H
ATOM   3126  HB3 ARG A 207      46.621  40.931  28.063  1.00 37.74           H
ATOM   3127  HG2 ARG A 207      44.385  41.432  27.861  1.00 41.65           H
ATOM   3128  HG3 ARG A 207      44.653  40.065  27.084  1.00 41.65           H
ATOM   3129  HD2 ARG A 207      43.824  38.859  28.961  1.00 35.34           H
ATOM   3130  HD3 ARG A 207      43.511  40.239  29.694  1.00 35.34           H
ATOM   3131  HE  ARG A 207      41.745  40.465  28.434  1.00 37.90           H
ATOM   3132 HH11 ARG A 207      43.422  37.893  27.178  1.00 35.03           H
ATOM   3133 HH12 ARG A 207      42.344  37.433  26.260  1.00 35.03           H
ATOM   3134 HH21 ARG A 207      40.114  39.731  27.062  1.00 38.45           H
ATOM   3135 HH22 ARG A 207      40.347  38.545  26.192  1.00 38.45           H
ATOM   3136  N   ALA A 208      47.371  38.562  26.449  1.00 31.27           N
ATOM   3137  CA  ALA A 208      47.410  37.857  25.174  1.00 33.25           C
ATOM   3138  C   ALA A 208      47.546  36.348  25.361  1.00 28.31           C
ATOM   3139  O   ALA A 208      46.820  35.576  24.732  1.00 32.98           O
ATOM   3140  CB  ALA A 208      48.582  38.389  24.340  1.00 34.50           C
ATOM   3141  H   ALA A 208      47.980  39.162  26.544  1.00 37.52           H
ATOM   3142  HA  ALA A 208      46.589  38.030  24.688  1.00 39.90           H
ATOM   3143  HB1 ALA A 208      48.606  37.918  23.492  1.00 41.40           H
ATOM   3144  HB2 ALA A 208      48.455  39.339  24.187  1.00 41.40           H
ATOM   3145  HB3 ALA A 208      49.409  38.239  24.825  1.00 41.40           H
ATOM   3146  N   ALA A 209      48.480  35.915  26.208  1.00 28.69           N
ATOM   3147  CA  ALA A 209      48.751  34.501  26.370  1.00 30.36           C
ATOM   3148  C   ALA A 209      47.604  33.774  27.063  1.00 35.07           C
ATOM   3149  O   ALA A 209      47.397  32.579  26.793  1.00 27.75           O
ATOM   3150  CB  ALA A 209      50.040  34.286  27.159  1.00 33.43           C
ATOM   3151  H   ALA A 209      48.967  36.426  26.699  1.00 34.43           H
ATOM   3152  HA  ALA A 209      48.868  34.103  25.494  1.00 36.43           H
ATOM   3153  HB1 ALA A 209      50.198  33.334  27.252  1.00 40.12           H
ATOM   3154  HB2 ALA A 209      50.776  34.698  26.678  1.00 40.12           H
ATOM   3155  HB3 ALA A 209      49.947  34.694  28.034  1.00 40.12           H
ATOM   3156  N   ALA A 210      46.859  34.476  27.946  1.00 30.89           N
ATOM   3157  CA  ALA A 210      45.821  33.844  28.765  1.00 29.54           C
ATOM   3158  C   ALA A 210      44.647  33.299  27.931  1.00 26.86           C
ATOM   3159  O   ALA A 210      43.871  32.479  28.426  1.00 26.65           O
ATOM   3160  CB  ALA A 210      45.296  34.843  29.803  1.00 27.47           C
ATOM   3161  H   ALA A 210      46.943  35.321  28.082  1.00 37.07           H
ATOM   3162  HA  ALA A 210      46.214  33.098  29.245  1.00 35.45           H
ATOM   3163  HB1 ALA A 210      44.611  34.411  30.337  1.00 32.97           H
ATOM   3164  HB2 ALA A 210      46.030  35.124  30.371  1.00 32.97           H
ATOM   3165  HB3 ALA A 210      44.922  35.610  29.342  1.00 32.97           H
ATOM   3166  N   VAL A 211      44.500  33.720  26.683  1.00 27.54           N
ATOM   3167  CA  VAL A 211      43.486  33.152  25.814  1.00 31.42           C
ATOM   3168  C   VAL A 211      43.627  31.638  25.691  1.00 25.69           C
ATOM   3169  O   VAL A 211      42.648  30.944  25.366  1.00 26.87           O
ATOM   3170  CB  VAL A 211      43.533  33.804  24.408  1.00 29.86           C
ATOM   3171  CG1 VAL A 211      44.794  33.379  23.632  1.00 33.39           C
ATOM   3172  CG2 VAL A 211      42.266  33.431  23.632  1.00 32.51           C
ATOM   3173  H   VAL A 211      44.977  34.335  26.315  1.00 33.05           H
ATOM   3174  HA  VAL A 211      42.613  33.336  26.194  1.00 37.70           H
ATOM   3175  HB  VAL A 211      43.552  34.769  24.507  1.00 35.83           H
ATOM   3176 HG11 VAL A 211      44.787  33.806  22.761  1.00 40.07           H
ATOM   3177 HG12 VAL A 211      45.579  33.655  24.131  1.00 40.07           H
ATOM   3178 HG13 VAL A 211      44.789  32.414  23.529  1.00 40.07           H
ATOM   3179 HG21 VAL A 211      42.302  33.842  22.754  1.00 39.01           H
ATOM   3180 HG22 VAL A 211      42.222  32.466  23.545  1.00 39.01           H
ATOM   3181 HG23 VAL A 211      41.492  33.755  24.118  1.00 39.01           H
ATOM   3182  N   ALA A 212      44.820  31.113  25.948  1.00 24.40           N
ATOM   3183  CA  ALA A 212      45.083  29.690  25.786  1.00 30.89           C
ATOM   3184  C   ALA A 212      44.202  28.821  26.685  1.00 25.12           C
ATOM   3185  O   ALA A 212      43.889  27.687  26.312  1.00 24.31           O
ATOM   3186  CB  ALA A 212      46.542  29.393  26.064  1.00 32.21           C
ATOM   3187  H   ALA A 212      45.499  31.565  26.220  1.00 29.28           H
ATOM   3188  HA  ALA A 212      44.901  29.442  24.866  1.00 37.07           H
ATOM   3189  HB1 ALA A 212      46.698  28.443  25.952  1.00 38.65           H
ATOM   3190  HB2 ALA A 212      47.091  29.895  25.441  1.00 38.65           H
ATOM   3191  HB3 ALA A 212      46.749  29.657  26.975  1.00 38.65           H
ATOM   3192  N   LEU A 213      43.808  29.300  27.873  1.00 26.52           N
ATOM   3193  CA  LEU A 213      42.994  28.454  28.746  1.00 26.86           C
ATOM   3194  C   LEU A 213      41.648  28.137  28.114  1.00 25.76           C
ATOM   3195  O   LEU A 213      41.253  26.970  28.043  1.00 25.54           O
ATOM   3196  CB  LEU A 213      42.766  29.110  30.109  1.00 26.08           C
ATOM   3197  CG  LEU A 213      43.888  28.975  31.121  1.00 27.09           C
ATOM   3198  CD1 LEU A 213      45.143  29.719  30.667  1.00 29.51           C
ATOM   3199  CD2 LEU A 213      43.448  29.503  32.501  1.00 29.36           C
ATOM   3200  H   LEU A 213      43.991  30.081  28.183  1.00 31.82           H
ATOM   3201  HA  LEU A 213      43.460  27.616  28.893  1.00 32.23           H
ATOM   3202  HB2 LEU A 213      42.619  30.058  29.968  1.00 31.29           H
ATOM   3203  HB3 LEU A 213      41.973  28.717  30.505  1.00 31.29           H
ATOM   3204  HG  LEU A 213      44.114  28.037  31.218  1.00 32.50           H
ATOM   3205 HD11 LEU A 213      45.835  29.610  31.338  1.00 35.42           H
ATOM   3206 HD12 LEU A 213      45.441  29.349  29.821  1.00 35.42           H
ATOM   3207 HD13 LEU A 213      44.931  30.660  30.561  1.00 35.42           H
ATOM   3208 HD21 LEU A 213      44.184  29.404  33.125  1.00 35.23           H
ATOM   3209 HD22 LEU A 213      43.208  30.439  32.418  1.00 35.23           H
ATOM   3210 HD23 LEU A 213      42.684  28.991  32.806  1.00 35.23           H
ATOM   3211  N   SER A 214      40.935  29.164  27.635  1.00 25.67           N
ATOM   3212  CA  SER A 214      39.627  28.933  27.040  1.00 21.91           C
ATOM   3213  C   SER A 214      39.775  28.267  25.670  1.00 24.80           C
ATOM   3214  O   SER A 214      38.993  27.401  25.301  1.00 24.64           O
ATOM   3215  CB  SER A 214      38.880  30.252  26.912  1.00 23.59           C
ATOM   3216  OG  SER A 214      39.578  31.156  26.068  1.00 24.28           O
ATOM   3217  H   SER A 214      41.186  29.987  27.644  1.00 30.80           H
ATOM   3218  HA  SER A 214      39.113  28.343  27.613  1.00 26.29           H
ATOM   3219  HB2 SER A 214      38.003  30.081  26.534  1.00 28.31           H
ATOM   3220  HB3 SER A 214      38.789  30.649  27.793  1.00 28.31           H
ATOM   3221  HG  SER A 214      40.340  31.313  26.384  1.00 29.14           H
ATOM   3222  N   ALA A 215      40.815  28.616  24.920  1.00 24.68           N
ATOM   3223  CA  ALA A 215      41.045  27.930  23.633  1.00 24.55           C
ATOM   3224  C   ALA A 215      41.300  26.439  23.841  1.00 24.24           C
ATOM   3225  O   ALA A 215      40.838  25.596  23.054  1.00 24.27           O
ATOM   3226  CB  ALA A 215      42.235  28.561  22.909  1.00 26.54           C
ATOM   3227  H   ALA A 215      41.389  29.225  25.117  1.00 29.62           H
ATOM   3228  HA  ALA A 215      40.260  28.028  23.072  1.00 29.45           H
ATOM   3229  HB1 ALA A 215      42.373  28.100  22.066  1.00 31.85           H
ATOM   3230  HB2 ALA A 215      42.044  29.498  22.746  1.00 31.85           H
ATOM   3231  HB3 ALA A 215      43.025  28.476  23.466  1.00 31.85           H
ATOM   3232  N   ALA A 216      42.082  26.097  24.869  1.00 24.63           N
ATOM   3233  CA  ALA A 216      42.387  24.704  25.190  1.00 26.61           C
ATOM   3234  C   ALA A 216      41.127  23.947  25.568  1.00 27.36           C
ATOM   3235  O   ALA A 216      40.939  22.791  25.156  1.00 26.31           O
ATOM   3236  CB  ALA A 216      43.387  24.613  26.345  1.00 24.75           C
ATOM   3237  H   ALA A 216      42.451  26.663  25.402  1.00 29.55           H
ATOM   3238  HA  ALA A 216      42.779  24.275  24.413  1.00 31.93           H
ATOM   3239  HB1 ALA A 216      43.568  23.678  26.532  1.00 29.71           H
ATOM   3240  HB2 ALA A 216      44.206  25.064  26.089  1.00 29.71           H
ATOM   3241  HB3 ALA A 216      43.004  25.039  27.127  1.00 29.71           H
ATOM   3242  N   LEU A 217      40.298  24.565  26.416  1.00 23.67           N
ATOM   3243  CA  LEU A 217      39.074  23.933  26.878  1.00 24.34           C
ATOM   3244  C   LEU A 217      38.091  23.719  25.746  1.00 24.19           C
ATOM   3245  O   LEU A 217      37.504  22.640  25.629  1.00 26.18           O
ATOM   3246  CB  LEU A 217      38.434  24.797  27.970  1.00 25.32           C
ATOM   3247  CG  LEU A 217      39.164  24.888  29.282  1.00 29.97           C
ATOM   3248  CD1 LEU A 217      38.290  25.662  30.295  1.00 24.97           C
ATOM   3249  CD2 LEU A 217      39.489  23.536  29.818  1.00 31.66           C
ATOM   3250  H   LEU A 217      40.429  25.353  26.735  1.00 28.40           H
ATOM   3251  HA  LEU A 217      39.287  23.068  27.262  1.00 29.21           H
ATOM   3252  HB2 LEU A 217      38.348  25.700  27.628  1.00 30.39           H
ATOM   3253  HB3 LEU A 217      37.552  24.441  28.158  1.00 30.39           H
ATOM   3254  HG  LEU A 217      39.994  25.376  29.157  1.00 35.96           H
ATOM   3255 HD11 LEU A 217      38.763  25.720  31.140  1.00 29.97           H
ATOM   3256 HD12 LEU A 217      38.120  26.553  29.949  1.00 29.97           H
ATOM   3257 HD13 LEU A 217      37.452  25.188  30.415  1.00 29.97           H
ATOM   3258 HD21 LEU A 217      39.957  23.635  30.662  1.00 38.00           H
ATOM   3259 HD22 LEU A 217      38.664  23.044  29.953  1.00 38.00           H
ATOM   3260 HD23 LEU A 217      40.051  23.070  29.180  1.00 38.00           H
ATOM   3261  N   THR A 218      37.887  24.743  24.896  1.00 22.96           N
ATOM   3262  CA  THR A 218      36.957  24.586  23.799  1.00 25.92           C
ATOM   3263  C   THR A 218      37.495  23.658  22.731  1.00 22.50           C
ATOM   3264  O   THR A 218      36.704  22.919  22.119  1.00 26.71           O
ATOM   3265  CB  THR A 218      36.600  25.942  23.192  1.00 30.40           C
ATOM   3266  OG1 THR A 218      36.083  26.793  24.240  1.00 33.67           O
ATOM   3267  CG2 THR A 218      35.516  25.720  22.245  1.00 32.30           C
ATOM   3268  H   THR A 218      38.269  25.512  24.942  1.00 27.55           H
ATOM   3269  HA  THR A 218      36.139  24.193  24.142  1.00 31.11           H
ATOM   3270  HB  THR A 218      37.362  26.346  22.748  1.00 36.48           H
ATOM   3271  HG1 THR A 218      36.663  26.895  24.839  1.00 40.40           H
ATOM   3272 HG21 THR A 218      35.257  26.560  21.835  1.00 38.76           H
ATOM   3273 HG22 THR A 218      35.802  25.105  21.551  1.00 38.76           H
ATOM   3274 HG23 THR A 218      34.748  25.343  22.703  1.00 38.76           H
ATOM   3275  N   ALA A 219      38.813  23.626  22.524  1.00 22.40           N
ATOM   3276  CA  ALA A 219      39.375  22.597  21.654  1.00 24.98           C
ATOM   3277  C   ALA A 219      39.085  21.199  22.185  1.00 22.45           C
ATOM   3278  O   ALA A 219      38.604  20.314  21.447  1.00 23.38           O
ATOM   3279  CB  ALA A 219      40.870  22.817  21.497  1.00 23.30           C
ATOM   3280  H   ALA A 219      39.386  24.170  22.864  1.00 26.88           H
ATOM   3281  HA  ALA A 219      38.969  22.672  20.777  1.00 29.97           H
ATOM   3282  HB1 ALA A 219      41.231  22.128  20.917  1.00 27.96           H
ATOM   3283  HB2 ALA A 219      41.021  23.691  21.105  1.00 27.96           H
ATOM   3284  HB3 ALA A 219      41.289  22.768  22.370  1.00 27.96           H
ATOM   3285  N   ALA A 220      39.317  21.004  23.484  1.00 22.86           N
ATOM   3286  CA  ALA A 220      39.053  19.732  24.124  1.00 27.31           C
ATOM   3287  C   ALA A 220      37.591  19.335  23.989  1.00 23.18           C
ATOM   3288  O   ALA A 220      37.300  18.174  23.710  1.00 25.78           O
ATOM   3289  CB  ALA A 220      39.441  19.788  25.599  1.00 27.25           C
ATOM   3290  H   ALA A 220      39.630  21.603  24.015  1.00 27.43           H
ATOM   3291  HA  ALA A 220      39.591  19.046  23.697  1.00 32.78           H
ATOM   3292  HB1 ALA A 220      39.256  18.928  26.006  1.00 32.70           H
ATOM   3293  HB2 ALA A 220      40.387  19.992  25.668  1.00 32.70           H
ATOM   3294  HB3 ALA A 220      38.920  20.480  26.035  1.00 32.70           H
ATOM   3295  N   ALA A 221      36.662  20.286  24.189  1.00 23.04           N
ATOM   3296  CA  ALA A 221      35.247  19.941  24.124  1.00 24.70           C
ATOM   3297  C   ALA A 221      34.864  19.409  22.759  1.00 29.44           C
ATOM   3298  O   ALA A 221      33.957  18.571  22.669  1.00 28.06           O
ATOM   3299  CB  ALA A 221      34.362  21.134  24.477  1.00 27.32           C
ATOM   3300  H   ALA A 221      36.826  21.113  24.359  1.00 27.64           H
ATOM   3301  HA  ALA A 221      35.069  19.242  24.772  1.00 29.64           H
ATOM   3302  HB1 ALA A 221      33.432  20.865  24.422  1.00 32.79           H
ATOM   3303  HB2 ALA A 221      34.570  21.425  25.379  1.00 32.79           H
ATOM   3304  HB3 ALA A 221      34.536  21.853  23.849  1.00 32.79           H
ATOM   3305  N   HIS A 222      35.517  19.888  21.697  1.00 24.34           N
ATOM   3306  CA  HIS A 222      35.214  19.404  20.359  1.00 27.05           C
ATOM   3307  C   HIS A 222      36.009  18.155  20.011  1.00 24.99           C
ATOM   3308  O   HIS A 222      35.507  17.319  19.247  1.00 28.83           O
ATOM   3309  CB  HIS A 222      35.415  20.540  19.321  1.00 30.59           C
ATOM   3310  CG  HIS A 222      34.317  21.556  19.380  1.00 31.07           C
ATOM   3311  ND1 HIS A 222      34.321  22.607  20.282  1.00 31.65           N
ATOM   3312  CD2 HIS A 222      33.126  21.618  18.739  1.00 31.29           C
ATOM   3313  CE1 HIS A 222      33.200  23.295  20.164  1.00 29.43           C
ATOM   3314  NE2 HIS A 222      32.448  22.713  19.240  1.00 35.09           N
ATOM   3315  H   HIS A 222      36.132  20.488  21.729  1.00 29.21           H
ATOM   3316  HA  HIS A 222      34.276  19.159  20.334  1.00 32.46           H
ATOM   3317  HB2 HIS A 222      35.426  20.158  18.430  1.00 36.71           H
ATOM   3318  HB3 HIS A 222      36.255  20.991  19.502  1.00 36.71           H
ATOM   3319  HD1 HIS A 222      34.959  22.789  20.829  1.00 37.98           H
ATOM   3320  HD2 HIS A 222      32.822  21.035  18.082  1.00 37.54           H
ATOM   3321  HE1 HIS A 222      32.977  24.060  20.644  1.00 35.31           H
ATOM   3322  N   ALA A 223      37.215  18.016  20.537  1.00 26.04           N
ATOM   3323  CA  ALA A 223      38.018  16.812  20.316  1.00 26.30           C
ATOM   3324  C   ALA A 223      37.404  15.578  20.978  1.00 27.43           C
ATOM   3325  O   ALA A 223      37.714  14.440  20.589  1.00 27.56           O
ATOM   3326  CB  ALA A 223      39.417  17.014  20.861  1.00 24.31           C
ATOM   3327  H   ALA A 223      37.598  18.606  21.032  1.00 31.25           H
ATOM   3328  HA  ALA A 223      38.085  16.643  19.364  1.00 31.56           H
ATOM   3329  HB1 ALA A 223      39.935  16.209  20.707  1.00 29.18           H
ATOM   3330  HB2 ALA A 223      39.828  17.765  20.405  1.00 29.18           H
ATOM   3331  HB3 ALA A 223      39.362  17.195  21.813  1.00 29.18           H
ATOM   3332  N   ALA A 224      36.537  15.809  21.971  1.00 27.22           N
ATOM   3333  CA  ALA A 224      36.034  14.780  22.859  1.00 26.56           C
ATOM   3334  C   ALA A 224      35.222  13.734  22.108  1.00 26.40           C
ATOM   3335  O   ALA A 224      35.061  12.632  22.618  1.00 28.50           O
ATOM   3336  CB  ALA A 224      35.183  15.412  23.959  1.00 29.42           C
ATOM   3337  H   ALA A 224      36.219  16.588  22.148  1.00 32.67           H
ATOM   3338  HA  ALA A 224      36.784  14.332  23.281  1.00 31.87           H
ATOM   3339  HB1 ALA A 224      34.853  14.713  24.545  1.00 35.30           H
ATOM   3340  HB2 ALA A 224      35.730  16.035  24.463  1.00 35.30           H
ATOM   3341  HB3 ALA A 224      34.437  15.881  23.552  1.00 35.30           H
ATOM   3342  N   THR A 225      34.732  14.034  20.903  1.00 28.25           N
ATOM   3343  CA  THR A 225      34.083  12.979  20.118  1.00 32.88           C
ATOM   3344  C   THR A 225      35.006  11.783  19.972  1.00 31.05           C
ATOM   3345  O   THR A 225      34.548  10.645  19.794  1.00 32.83           O
ATOM   3346  CB  THR A 225      33.684  13.496  18.732  1.00 27.20           C
ATOM   3347  OG1 THR A 225      34.866  13.972  18.080  1.00 29.79           O
ATOM   3348  CG2 THR A 225      32.700  14.639  18.851  1.00 30.65           C
ATOM   3349  H   THR A 225      34.760  14.808  20.529  1.00 33.90           H
ATOM   3350  HA  THR A 225      33.279  12.688  20.577  1.00 39.46           H
ATOM   3351  HB  THR A 225      33.281  12.783  18.213  1.00 32.64           H
ATOM   3352  HG1 THR A 225      34.676  14.262  17.316  1.00 35.75           H
ATOM   3353 HG21 THR A 225      32.454  14.959  17.969  1.00 36.78           H
ATOM   3354 HG22 THR A 225      31.900  14.341  19.313  1.00 36.78           H
ATOM   3355 HG23 THR A 225      33.098  15.369  19.351  1.00 36.78           H
ATOM   3356  N   ALA A 226      36.310  12.027  20.014  1.00 26.97           N
ATOM   3357  CA  ALA A 226      37.306  10.998  19.848  1.00 24.29           C
ATOM   3358  C   ALA A 226      37.757  10.395  21.175  1.00 28.57           C
ATOM   3359  O   ALA A 226      38.707   9.617  21.167  1.00 32.04           O
ATOM   3360  CB  ALA A 226      38.522  11.528  19.097  1.00 26.14           C
ATOM   3361  H   ALA A 226      36.645  12.809  20.143  1.00 32.36           H
ATOM   3362  HA  ALA A 226      36.923  10.282  19.317  1.00 29.15           H
ATOM   3363  HB1 ALA A 226      39.171  10.813  19.003  1.00 31.37           H
ATOM   3364  HB2 ALA A 226      38.242  11.838  18.222  1.00 31.37           H
ATOM   3365  HB3 ALA A 226      38.909  12.261  19.601  1.00 31.37           H
ATOM   3366  N   GLY A 227      37.127  10.763  22.288  1.00 29.22           N
ATOM   3367  CA  GLY A 227      37.409  10.193  23.597  1.00 27.24           C
ATOM   3368  C   GLY A 227      38.163  11.143  24.512  1.00 28.52           C
ATOM   3369  O   GLY A 227      38.589  12.241  24.126  1.00 27.27           O
ATOM   3370  H   GLY A 227      36.511  11.362  22.307  1.00 35.06           H
ATOM   3371  HA2 GLY A 227      36.574   9.953  24.028  1.00 32.69           H
ATOM   3372  HA3 GLY A 227      37.940   9.389  23.489  1.00 32.69           H
ATOM   3373  N   ALA A 228      38.383  10.647  25.744  1.00 28.26           N
ATOM   3374  CA  ALA A 228      38.970  11.478  26.792  1.00 29.21           C
ATOM   3375  C   ALA A 228      40.439  11.785  26.509  1.00 25.16           C
ATOM   3376  O   ALA A 228      40.907  12.907  26.752  1.00 23.46           O
ATOM   3377  CB  ALA A 228      38.825  10.811  28.165  1.00 27.75           C
ATOM   3378  H   ALA A 228      38.202   9.843  25.988  1.00 33.91           H
ATOM   3379  HA  ALA A 228      38.494  12.323  26.823  1.00 35.05           H
ATOM   3380  HB1 ALA A 228      39.223  11.385  28.839  1.00 33.30           H
ATOM   3381  HB2 ALA A 228      37.882  10.683  28.355  1.00 33.30           H
ATOM   3382  HB3 ALA A 228      39.279   9.955  28.149  1.00 33.30           H
ATOM   3383  N   GLN A 229      41.195  10.808  26.001  1.00 27.77           N
ATOM   3384  CA  GLN A 229      42.601  11.067  25.745  1.00 25.02           C
ATOM   3385  C   GLN A 229      42.766  12.144  24.689  1.00 28.96           C
ATOM   3386  O   GLN A 229      43.595  13.048  24.826  1.00 25.67           O
ATOM   3387  CB  GLN A 229      43.297   9.780  25.311  1.00 32.52           C
ATOM   3388  CG  GLN A 229      44.820   9.956  25.284  1.00 33.72           C
ATOM   3389  CD  GLN A 229      45.382  10.091  26.673  1.00 38.31           C
ATOM   3390  OE1 GLN A 229      45.211   9.183  27.509  1.00 35.79           O
ATOM   3391  NE2 GLN A 229      46.003  11.224  26.958  1.00 38.38           N
ATOM   3392  H   GLN A 229      40.925  10.015  25.805  1.00 33.33           H
ATOM   3393  HA  GLN A 229      43.022  11.377  26.562  1.00 30.03           H
ATOM   3394  HB2 GLN A 229      43.083   9.072  25.938  1.00 39.02           H
ATOM   3395  HB3 GLN A 229      43.002   9.541  24.418  1.00 39.02           H
ATOM   3396  HG2 GLN A 229      45.225   9.180  24.866  1.00 40.47           H
ATOM   3397  HG3 GLN A 229      45.042  10.759  24.787  1.00 40.47           H
ATOM   3398 HE21 GLN A 229      46.070  11.840  26.362  1.00 46.06           H
ATOM   3399 HE22 GLN A 229      46.340  11.344  27.741  1.00 46.06           H
ATOM   3400  N   ALA A 230      41.981  12.063  23.626  1.00 27.07           N
ATOM   3401  CA  ALA A 230      42.053  13.073  22.578  1.00 25.90           C
ATOM   3402  C   ALA A 230      41.726  14.454  23.129  1.00 23.78           C
ATOM   3403  O   ALA A 230      42.378  15.442  22.777  1.00 26.83           O
ATOM   3404  CB  ALA A 230      41.122  12.680  21.438  1.00 26.10           C
ATOM   3405  H   ALA A 230      41.403  11.441  23.486  1.00 32.49           H
ATOM   3406  HA  ALA A 230      42.957  13.098  22.229  1.00 31.08           H
ATOM   3407  HB1 ALA A 230      41.173  13.354  20.743  1.00 31.33           H
ATOM   3408  HB2 ALA A 230      41.400  11.820  21.086  1.00 31.33           H
ATOM   3409  HB3 ALA A 230      40.215  12.621  21.777  1.00 31.33           H
ATOM   3410  N   ALA A 231      40.698  14.547  23.978  1.00 25.44           N
ATOM   3411  CA  ALA A 231      40.290  15.832  24.537  1.00 26.00           C
ATOM   3412  C   ALA A 231      41.398  16.417  25.377  1.00 26.58           C
ATOM   3413  O   ALA A 231      41.763  17.594  25.230  1.00 25.66           O
ATOM   3414  CB  ALA A 231      39.024  15.653  25.376  1.00 25.92           C
ATOM   3415  H   ALA A 231      40.225  13.880  24.244  1.00 30.53           H
ATOM   3416  HA  ALA A 231      40.095  16.449  23.815  1.00 31.21           H
ATOM   3417  HB1 ALA A 231      38.763  16.513  25.741  1.00 31.10           H
ATOM   3418  HB2 ALA A 231      38.317  15.306  24.810  1.00 31.10           H
ATOM   3419  HB3 ALA A 231      39.208  15.030  26.096  1.00 31.10           H
ATOM   3420  N   LEU A 232      41.959  15.592  26.262  1.00 27.86           N
ATOM   3421  CA  LEU A 232      43.005  16.076  27.141  1.00 27.91           C
ATOM   3422  C   LEU A 232      44.244  16.471  26.358  1.00 29.23           C
ATOM   3423  O   LEU A 232      44.872  17.490  26.672  1.00 30.70           O
ATOM   3424  CB  LEU A 232      43.342  15.015  28.170  1.00 28.54           C
ATOM   3425  CG  LEU A 232      42.341  14.925  29.330  1.00 33.53           C
ATOM   3426  CD1 LEU A 232      42.461  13.596  30.060  1.00 33.97           C
ATOM   3427  CD2 LEU A 232      42.618  16.141  30.267  1.00 32.76           C
ATOM   3428  H   LEU A 232      41.751  14.764  26.369  1.00 33.43           H
ATOM   3429  HA  LEU A 232      42.684  16.861  27.612  1.00 33.50           H
ATOM   3430  HB2 LEU A 232      43.363  14.150  27.730  1.00 34.25           H
ATOM   3431  HB3 LEU A 232      44.214  15.212  28.546  1.00 34.25           H
ATOM   3432  HG  LEU A 232      41.439  15.004  28.983  1.00 40.23           H
ATOM   3433 HD11 LEU A 232      41.816  13.575  30.784  1.00 40.77           H
ATOM   3434 HD12 LEU A 232      42.282  12.876  29.436  1.00 40.77           H
ATOM   3435 HD13 LEU A 232      43.360  13.512  30.415  1.00 40.77           H
ATOM   3436 HD21 LEU A 232      41.998  16.111  31.013  1.00 39.31           H
ATOM   3437 HD22 LEU A 232      43.530  16.087  30.592  1.00 39.31           H
ATOM   3438 HD23 LEU A 232      42.493  16.961  29.764  1.00 39.31           H
ATOM   3439  N   ASP A 233      44.622  15.674  25.350  1.00 29.14           N
ATOM   3440  CA  ASP A 233      45.833  15.988  24.582  1.00 27.59           C
ATOM   3441  C   ASP A 233      45.667  17.236  23.723  1.00 26.86           C
ATOM   3442  O   ASP A 233      46.643  17.970  23.521  1.00 26.03           O
ATOM   3443  CB  ASP A 233      46.237  14.795  23.749  1.00 26.68           C
ATOM   3444  CG  ASP A 233      46.794  13.651  24.605  1.00 38.46           C
ATOM   3445  OD1 ASP A 233      46.999  13.881  25.803  1.00 36.92           O
ATOM   3446  OD2 ASP A 233      46.994  12.535  24.075  1.00 32.97           O1-
ATOM   3447  H   ASP A 233      44.206  14.964  25.097  1.00 34.97           H
ATOM   3448  HA  ASP A 233      46.554  16.162  25.207  1.00 33.11           H
ATOM   3449  HB2 ASP A 233      45.461  14.464  23.271  1.00 32.02           H
ATOM   3450  HB3 ASP A 233      46.925  15.065  23.121  1.00 32.02           H
ATOM   3451  N   ALA A 234      44.460  17.485  23.206  1.00 26.57           N
ATOM   3452  CA  ALA A 234      44.186  18.734  22.489  1.00 25.39           C
ATOM   3453  C   ALA A 234      44.372  19.939  23.410  1.00 27.17           C
ATOM   3454  O   ALA A 234      45.035  20.935  23.046  1.00 25.22           O
ATOM   3455  CB  ALA A 234      42.768  18.723  21.903  1.00 24.71           C
ATOM   3456  H   ALA A 234      43.788  16.952  23.257  1.00 31.88           H
ATOM   3457  HA  ALA A 234      44.813  18.820  21.754  1.00 30.46           H
ATOM   3458  HB1 ALA A 234      42.613  19.559  21.435  1.00 29.65           H
ATOM   3459  HB2 ALA A 234      42.687  17.979  21.287  1.00 29.65           H
ATOM   3460  HB3 ALA A 234      42.129  18.625  22.626  1.00 29.65           H
ATOM   3461  N   ALA A 235      43.798  19.865  24.622  1.00 26.56           N
ATOM   3462  CA  ALA A 235      43.972  20.962  25.570  1.00 26.68           C
ATOM   3463  C   ALA A 235      45.442  21.150  25.906  1.00 24.94           C
ATOM   3464  O   ALA A 235      45.931  22.284  25.950  1.00 27.50           O
ATOM   3465  CB  ALA A 235      43.155  20.702  26.840  1.00 26.45           C
ATOM   3466  H   ALA A 235      43.319  19.210  24.907  1.00 31.87           H
ATOM   3467  HA  ALA A 235      43.648  21.783  25.167  1.00 32.01           H
ATOM   3468  HB1 ALA A 235      43.284  21.441  27.455  1.00 31.74           H
ATOM   3469  HB2 ALA A 235      42.217  20.629  26.603  1.00 31.74           H
ATOM   3470  HB3 ALA A 235      43.459  19.876  27.247  1.00 31.74           H
ATOM   3471  N   ARG A 236      46.163  20.044  26.147  1.00 23.89           N
ATOM   3472  CA  ARG A 236      47.567  20.149  26.564  1.00 28.74           C
ATOM   3473  C   ARG A 236      48.401  20.797  25.471  1.00 29.58           C
ATOM   3474  O   ARG A 236      49.321  21.578  25.757  1.00 29.30           O
ATOM   3475  CB  ARG A 236      48.110  18.766  26.924  1.00 27.25           C
ATOM   3476  CG  ARG A 236      47.254  18.005  27.997  1.00 46.10           C
ATOM   3477  CD  ARG A 236      48.069  17.289  29.108  1.00 50.88           C
ATOM   3478  NE  ARG A 236      48.345  18.185  30.247  1.00 54.33           N
ATOM   3479  CZ  ARG A 236      49.235  19.165  30.223  1.00 51.03           C
ATOM   3480  NH1 ARG A 236      49.970  19.393  29.144  1.00 57.45           N
ATOM   3481  NH2 ARG A 236      49.417  19.937  31.278  1.00 38.28           N1+
ATOM   3482  H   ARG A 236      45.869  19.239  26.077  1.00 28.67           H
ATOM   3483  HA  ARG A 236      47.622  20.708  27.355  1.00 34.49           H
ATOM   3484  HB2 ARG A 236      48.132  18.222  26.121  1.00 32.70           H
ATOM   3485  HB3 ARG A 236      49.008  18.866  27.277  1.00 32.70           H
ATOM   3486  HG2 ARG A 236      46.666  18.643  28.431  1.00 55.32           H
ATOM   3487  HG3 ARG A 236      46.723  17.331  27.545  1.00 55.32           H
ATOM   3488  HD2 ARG A 236      47.563  16.530  29.436  1.00 61.06           H
ATOM   3489  HD3 ARG A 236      48.917  16.994  28.742  1.00 61.06           H
ATOM   3490  HE  ARG A 236      47.917  18.047  30.980  1.00 65.19           H
ATOM   3491 HH11 ARG A 236      49.867  18.906  28.443  1.00 68.93           H
ATOM   3492 HH12 ARG A 236      50.546  20.031  29.144  1.00 68.93           H
ATOM   3493 HH21 ARG A 236      48.955  19.805  31.992  1.00 45.93           H
ATOM   3494 HH22 ARG A 236      50.003  20.565  31.255  1.00 45.93           H
ATOM   3495  N   ALA A 237      48.067  20.509  24.209  1.00 27.75           N
ATOM   3496  CA  ALA A 237      48.837  21.044  23.098  1.00 29.54           C
ATOM   3497  C   ALA A 237      48.669  22.549  23.015  1.00 26.59           C
ATOM   3498  O   ALA A 237      49.615  23.272  22.674  1.00 27.75           O
ATOM   3499  CB  ALA A 237      48.399  20.379  21.784  1.00 28.64           C
ATOM   3500  H   ALA A 237      47.405  20.010  23.977  1.00 33.30           H
ATOM   3501  HA  ALA A 237      49.777  20.851  23.238  1.00 35.45           H
ATOM   3502  HB1 ALA A 237      48.922  20.747  21.055  1.00 34.37           H
ATOM   3503  HB2 ALA A 237      48.550  19.423  21.850  1.00 34.37           H
ATOM   3504  HB3 ALA A 237      47.457  20.557  21.639  1.00 34.37           H
ATOM   3505  N   VAL A 238      47.457  23.039  23.280  1.00 24.82           N
ATOM   3506  CA  VAL A 238      47.186  24.465  23.238  1.00 24.66           C
ATOM   3507  C   VAL A 238      47.920  25.145  24.375  1.00 29.10           C
ATOM   3508  O   VAL A 238      48.608  26.158  24.179  1.00 26.84           O
ATOM   3509  CB  VAL A 238      45.665  24.731  23.288  1.00 28.50           C
ATOM   3510  CG1 VAL A 238      45.386  26.242  23.410  1.00 30.57           C
ATOM   3511  CG2 VAL A 238      44.972  24.139  22.097  1.00 29.18           C
ATOM   3512  H   VAL A 238      46.774  22.558  23.489  1.00 29.79           H
ATOM   3513  HA  VAL A 238      47.525  24.826  22.404  1.00 29.59           H
ATOM   3514  HB  VAL A 238      45.303  24.302  24.080  1.00 34.19           H
ATOM   3515 HG11 VAL A 238      44.427  26.384  23.440  1.00 36.68           H
ATOM   3516 HG12 VAL A 238      45.795  26.574  24.225  1.00 36.68           H
ATOM   3517 HG13 VAL A 238      45.764  26.696  22.641  1.00 36.68           H
ATOM   3518 HG21 VAL A 238      44.022  24.323  22.160  1.00 35.01           H
ATOM   3519 HG22 VAL A 238      45.334  24.539  21.291  1.00 35.01           H
ATOM   3520 HG23 VAL A 238      45.123  23.180  22.088  1.00 35.01           H
ATOM   3521  N   LEU A 239      47.805  24.573  25.579  1.00 24.59           N
ATOM   3522  CA  LEU A 239      48.495  25.145  26.737  1.00 26.82           C
ATOM   3523  C   LEU A 239      50.012  25.121  26.539  1.00 28.15           C
ATOM   3524  O   LEU A 239      50.699  26.108  26.825  1.00 30.77           O
ATOM   3525  CB  LEU A 239      48.097  24.367  27.997  1.00 26.09           C
ATOM   3526  CG  LEU A 239      46.607  24.580  28.362  1.00 30.22           C
ATOM   3527  CD1 LEU A 239      46.132  23.486  29.312  1.00 28.70           C
ATOM   3528  CD2 LEU A 239      46.397  25.963  28.955  1.00 28.07           C
ATOM   3529  H   LEU A 239      47.342  23.867  25.748  1.00 29.51           H
ATOM   3530  HA  LEU A 239      48.219  26.068  26.850  1.00 32.18           H
ATOM   3531  HB2 LEU A 239      48.239  23.420  27.845  1.00 31.31           H
ATOM   3532  HB3 LEU A 239      48.638  24.671  28.743  1.00 31.31           H
ATOM   3533  HG  LEU A 239      46.076  24.521  27.553  1.00 36.26           H
ATOM   3534 HD11 LEU A 239      45.199  23.639  29.527  1.00 34.44           H
ATOM   3535 HD12 LEU A 239      46.236  22.625  28.878  1.00 34.44           H
ATOM   3536 HD13 LEU A 239      46.668  23.516  30.120  1.00 34.44           H
ATOM   3537 HD21 LEU A 239      45.459  26.072  29.175  1.00 33.68           H
ATOM   3538 HD22 LEU A 239      46.938  26.048  29.756  1.00 33.68           H
ATOM   3539 HD23 LEU A 239      46.665  26.630  28.303  1.00 33.68           H
ATOM   3540  N   ASP A 240      50.543  24.009  26.013  1.00 31.02           N
ATOM   3541  CA  ASP A 240      51.976  23.902  25.737  1.00 34.38           C
ATOM   3542  C   ASP A 240      52.431  24.900  24.682  1.00 33.08           C
ATOM   3543  O   ASP A 240      53.610  25.256  24.635  1.00 38.95           O
ATOM   3544  CB  ASP A 240      52.321  22.491  25.281  1.00 29.65           C
ATOM   3545  CG  ASP A 240      52.361  21.487  26.422  1.00 39.83           C
ATOM   3546  OD1 ASP A 240      52.254  21.883  27.587  1.00 40.74           O
ATOM   3547  OD2 ASP A 240      52.483  20.285  26.132  1.00 44.23           O1-
ATOM   3548  H   ASP A 240      50.093  23.305  25.808  1.00 37.23           H
ATOM   3549  HA  ASP A 240      52.469  24.082  26.553  1.00 41.25           H
ATOM   3550  HB2 ASP A 240      51.651  22.194  24.645  1.00 35.58           H
ATOM   3551  HB3 ASP A 240      53.195  22.501  24.861  1.00 35.58           H
ATOM   3552  N   ALA A 241      51.542  25.347  23.805  1.00 34.81           N
ATOM   3553  CA  ALA A 241      51.957  26.315  22.800  1.00 36.77           C
ATOM   3554  C   ALA A 241      51.985  27.731  23.350  1.00 43.38           C
ATOM   3555  O   ALA A 241      52.447  28.639  22.649  1.00 41.76           O
ATOM   3556  CB  ALA A 241      51.032  26.252  21.582  1.00 34.17           C
ATOM   3557  H   ALA A 241      50.715  25.114  23.770  1.00 41.78           H
ATOM   3558  HA  ALA A 241      52.854  26.094  22.504  1.00 44.12           H
ATOM   3559  HB1 ALA A 241      51.327  26.904  20.928  1.00 41.00           H
ATOM   3560  HB2 ALA A 241      51.071  25.360  21.203  1.00 41.00           H
ATOM   3561  HB3 ALA A 241      50.125  26.452  21.864  1.00 41.00           H
ATOM   3562  N   ALA A 242      51.501  27.937  24.593  1.00 38.19           N
ATOM   3563  CA  ALA A 242      51.250  29.281  25.083  1.00 41.17           C
ATOM   3564  C   ALA A 242      52.471  29.789  25.820  1.00 41.56           C
ATOM   3565  O   ALA A 242      53.020  29.067  26.663  1.00 39.87           O
ATOM   3566  CB  ALA A 242      50.035  29.319  26.007  1.00 38.96           C
ATOM   3567  H   ALA A 242      51.317  27.314  25.156  1.00 45.83           H
ATOM   3568  HA  ALA A 242      51.081  29.870  24.331  1.00 49.41           H
ATOM   3569  HB1 ALA A 242      49.899  30.230  26.312  1.00 46.75           H
ATOM   3570  HB2 ALA A 242      49.255  29.016  25.515  1.00 46.75           H
ATOM   3571  HB3 ALA A 242      50.196  28.736  26.765  1.00 46.75           H
ATOM   3572  N   PRO A 243      52.883  31.028  25.542  1.00 45.78           N
ATOM   3573  CA  PRO A 243      54.090  31.604  26.145  1.00 46.18           C
ATOM   3574  C   PRO A 243      53.832  32.057  27.571  1.00 46.04           C
ATOM   3575  O   PRO A 243      53.001  32.935  27.807  1.00 47.15           O
ATOM   3576  CB  PRO A 243      54.393  32.801  25.233  1.00 54.70           C
ATOM   3577  CG  PRO A 243      53.000  33.257  24.804  1.00 54.39           C
ATOM   3578  CD  PRO A 243      52.275  31.949  24.554  1.00 47.81           C
ATOM   3579  HA  PRO A 243      54.827  30.973  26.122  1.00 55.41           H
ATOM   3580  HB2 PRO A 243      54.850  33.495  25.734  1.00 65.65           H
ATOM   3581  HB3 PRO A 243      54.918  32.514  24.469  1.00 65.65           H
ATOM   3582  HG2 PRO A 243      52.578  33.758  25.519  1.00 65.27           H
ATOM   3583  HG3 PRO A 243      53.057  33.785  23.992  1.00 65.27           H
ATOM   3584  HD2 PRO A 243      51.326  32.049  24.725  1.00 57.37           H
ATOM   3585  HD3 PRO A 243      52.444  31.636  23.652  1.00 57.37           H
ATOM   3586  N   GLY A 244      54.572  31.493  28.521  1.00 39.77           N
ATOM   3587  CA  GLY A 244      54.482  32.001  29.870  1.00 48.73           C
ATOM   3588  C   GLY A 244      53.264  31.509  30.602  1.00 41.01           C
ATOM   3589  O   GLY A 244      52.839  32.144  31.566  1.00 42.97           O
ATOM   3590  H   GLY A 244      55.115  30.836  28.410  1.00 47.72           H
ATOM   3591  HA2 GLY A 244      55.268  31.730  30.368  1.00 58.47           H
ATOM   3592  HA3 GLY A 244      54.453  32.970  29.847  1.00 58.47           H
ATOM   3593  N   VAL A 245      52.683  30.392  30.169  1.00 33.63           N
ATOM   3594  CA  VAL A 245      51.536  29.785  30.849  1.00 35.49           C
ATOM   3595  C   VAL A 245      52.032  28.544  31.593  1.00 36.00           C
ATOM   3596  O   VAL A 245      52.409  27.537  30.973  1.00 34.95           O
ATOM   3597  CB  VAL A 245      50.419  29.441  29.851  1.00 39.08           C
ATOM   3598  CG1 VAL A 245      49.336  28.596  30.525  1.00 43.73           C
ATOM   3599  CG2 VAL A 245      49.842  30.716  29.236  1.00 36.94           C
ATOM   3600  H   VAL A 245      52.938  29.958  29.472  1.00 40.35           H
ATOM   3601  HA  VAL A 245      51.182  30.410  31.500  1.00 42.58           H
ATOM   3602  HB  VAL A 245      50.798  28.913  29.131  1.00 46.90           H
ATOM   3603 HG11 VAL A 245      48.645  28.394  29.876  1.00 52.48           H
ATOM   3604 HG12 VAL A 245      49.735  27.775  30.852  1.00 52.48           H
ATOM   3605 HG13 VAL A 245      48.959  29.098  31.264  1.00 52.48           H
ATOM   3606 HG21 VAL A 245      49.140  30.475  28.611  1.00 44.33           H
ATOM   3607 HG22 VAL A 245      49.479  31.271  29.944  1.00 44.33           H
ATOM   3608 HG23 VAL A 245      50.550  31.191  28.773  1.00 44.33           H
ATOM   3609  N   ALA A 246      51.983  28.575  32.911  1.00 28.77           N
ATOM   3610  CA  ALA A 246      52.425  27.446  33.718  1.00 32.84           C
ATOM   3611  C   ALA A 246      51.210  26.709  34.267  1.00 29.83           C
ATOM   3612  O   ALA A 246      50.593  27.152  35.245  1.00 30.36           O
ATOM   3613  CB  ALA A 246      53.346  27.895  34.857  1.00 35.32           C
ATOM   3614  H   ALA A 246      51.697  29.243  33.370  1.00 34.53           H
ATOM   3615  HA  ALA A 246      52.922  26.830  33.156  1.00 39.41           H
ATOM   3616  HB1 ALA A 246      53.618  27.117  35.369  1.00 42.39           H
ATOM   3617  HB2 ALA A 246      54.126  28.331  34.479  1.00 42.39           H
ATOM   3618  HB3 ALA A 246      52.864  28.515  35.427  1.00 42.39           H
ATOM   3619  N   VAL A 247      50.946  25.522  33.722  1.00 30.29           N
ATOM   3620  CA  VAL A 247      49.754  24.781  34.140  1.00 28.18           C
ATOM   3621  C   VAL A 247      49.953  24.216  35.526  1.00 33.80           C
ATOM   3622  O   VAL A 247      50.934  23.511  35.794  1.00 31.57           O
ATOM   3623  CB  VAL A 247      49.410  23.667  33.138  1.00 27.24           C
ATOM   3624  CG1 VAL A 247      48.237  22.810  33.659  1.00 33.29           C
ATOM   3625  CG2 VAL A 247      49.041  24.264  31.806  1.00 32.71           C
ATOM   3626  H   VAL A 247      51.426  25.131  33.125  1.00 36.34           H
ATOM   3627  HA  VAL A 247      49.002  25.392  34.173  1.00 33.82           H
ATOM   3628  HB  VAL A 247      50.181  23.092  33.015  1.00 32.69           H
ATOM   3629 HG11 VAL A 247      48.041  22.116  33.010  1.00 39.95           H
ATOM   3630 HG12 VAL A 247      48.491  22.410  34.506  1.00 39.95           H
ATOM   3631 HG13 VAL A 247      47.461  23.379  33.782  1.00 39.95           H
ATOM   3632 HG21 VAL A 247      48.827  23.548  31.188  1.00 39.25           H
ATOM   3633 HG22 VAL A 247      48.271  24.842  31.923  1.00 39.25           H
ATOM   3634 HG23 VAL A 247      49.793  24.778  31.472  1.00 39.25           H
ATOM   3635  N   ASP A 248      48.988  24.502  36.400  1.00 32.34           N
ATOM   3636  CA  ASP A 248      48.910  23.869  37.709  1.00 28.84           C
ATOM   3637  C   ASP A 248      48.251  22.496  37.614  1.00 32.49           C
ATOM   3638  O   ASP A 248      48.830  21.481  38.021  1.00 32.68           O
ATOM   3639  CB  ASP A 248      48.129  24.804  38.645  1.00 31.85           C
ATOM   3640  CG  ASP A 248      48.196  24.400  40.052  1.00 45.29           C
ATOM   3641  OD1 ASP A 248      48.783  23.320  40.308  1.00 48.23           O
ATOM   3642  OD2 ASP A 248      47.660  25.147  40.921  1.00 51.39           O1-
ATOM   3643  H   ASP A 248      48.358  25.069  36.253  1.00 38.80           H
ATOM   3644  HA  ASP A 248      49.805  23.755  38.066  1.00 34.60           H
ATOM   3645  HB2 ASP A 248      48.495  25.699  38.573  1.00 38.22           H
ATOM   3646  HB3 ASP A 248      47.196  24.807  38.379  1.00 38.22           H
ATOM   3647  N   TYR A 249      47.042  22.443  37.059  1.00 28.55           N
ATOM   3648  CA  TYR A 249      46.393  21.169  36.815  1.00 27.69           C
ATOM   3649  C   TYR A 249      45.461  21.316  35.626  1.00 25.64           C
ATOM   3650  O   TYR A 249      44.977  22.411  35.305  1.00 25.86           O
ATOM   3651  CB  TYR A 249      45.625  20.649  38.046  1.00 26.87           C
ATOM   3652  CG  TYR A 249      44.461  21.548  38.516  1.00 29.59           C
ATOM   3653  CD1 TYR A 249      43.255  21.582  37.812  1.00 29.26           C
ATOM   3654  CD2 TYR A 249      44.574  22.290  39.675  1.00 31.54           C
ATOM   3655  CE1 TYR A 249      42.181  22.411  38.264  1.00 26.28           C
ATOM   3656  CE2 TYR A 249      43.540  23.073  40.134  1.00 27.62           C
ATOM   3657  CZ  TYR A 249      42.364  23.146  39.436  1.00 28.34           C
ATOM   3658  OH  TYR A 249      41.367  23.962  39.890  1.00 27.79           O
ATOM   3659  H   TYR A 249      46.583  23.129  36.817  1.00 34.26           H
ATOM   3660  HA  TYR A 249      47.068  20.511  36.585  1.00 33.23           H
ATOM   3661  HB2 TYR A 249      45.255  19.778  37.834  1.00 32.24           H
ATOM   3662  HB3 TYR A 249      46.248  20.566  38.785  1.00 32.24           H
ATOM   3663  HD1 TYR A 249      43.161  21.087  37.030  1.00 35.11           H
ATOM   3664  HD2 TYR A 249      45.368  22.258  40.159  1.00 37.85           H
ATOM   3665  HE1 TYR A 249      41.381  22.455  37.792  1.00 31.54           H
ATOM   3666  HE2 TYR A 249      43.652  23.582  40.904  1.00 33.14           H
ATOM   3667  HH  TYR A 249      41.607  24.343  40.599  1.00 33.35           H
ATOM   3668  N   LEU A 250      45.231  20.185  34.984  1.00 27.57           N
ATOM   3669  CA  LEU A 250      44.262  20.043  33.914  1.00 28.21           C
ATOM   3670  C   LEU A 250      43.609  18.700  34.151  1.00 28.38           C
ATOM   3671  O   LEU A 250      44.258  17.670  33.973  1.00 28.14           O
ATOM   3672  CB  LEU A 250      44.935  20.067  32.536  1.00 26.87           C
ATOM   3673  CG  LEU A 250      43.996  19.960  31.335  1.00 26.66           C
ATOM   3674  CD1 LEU A 250      43.164  21.202  31.115  1.00 26.26           C
ATOM   3675  CD2 LEU A 250      44.845  19.656  30.099  1.00 34.19           C
ATOM   3676  H   LEU A 250      45.645  19.452  35.159  1.00 33.09           H
ATOM   3677  HA  LEU A 250      43.593  20.744  33.963  1.00 33.85           H
ATOM   3678  HB2 LEU A 250      45.424  20.900  32.449  1.00 32.25           H
ATOM   3679  HB3 LEU A 250      45.555  19.322  32.486  1.00 32.25           H
ATOM   3680  HG  LEU A 250      43.390  19.215  31.473  1.00 31.99           H
ATOM   3681 HD11 LEU A 250      42.594  21.067  30.342  1.00 31.51           H
ATOM   3682 HD12 LEU A 250      42.622  21.362  31.903  1.00 31.51           H
ATOM   3683 HD13 LEU A 250      43.757  21.955  30.962  1.00 31.51           H
ATOM   3684 HD21 LEU A 250      44.263  19.585  29.326  1.00 41.03           H
ATOM   3685 HD22 LEU A 250      45.482  20.376  29.969  1.00 41.03           H
ATOM   3686 HD23 LEU A 250      45.316  18.819  30.237  1.00 41.03           H
ATOM   3687  N   GLU A 251      42.349  18.693  34.537  1.00 28.05           N
ATOM   3688  CA  GLU A 251      41.711  17.433  34.899  1.00 25.18           C
ATOM   3689  C   GLU A 251      40.316  17.364  34.338  1.00 27.32           C
ATOM   3690  O   GLU A 251      39.566  18.351  34.332  1.00 27.51           O
ATOM   3691  CB  GLU A 251      41.661  17.217  36.431  1.00 30.62           C
ATOM   3692  CG  GLU A 251      42.996  16.812  37.041  1.00 35.55           C
ATOM   3693  CD  GLU A 251      42.883  16.375  38.473  1.00 34.03           C
ATOM   3694  OE1 GLU A 251      41.807  15.845  38.868  1.00 35.94           O
ATOM   3695  OE2 GLU A 251      43.864  16.579  39.195  1.00 43.12           O1-
ATOM   3696  H   GLU A 251      41.844  19.386  34.600  1.00 33.66           H
ATOM   3697  HA  GLU A 251      42.222  16.704  34.514  1.00 30.21           H
ATOM   3698  HB2 GLU A 251      41.381  18.044  36.853  1.00 36.74           H
ATOM   3699  HB3 GLU A 251      41.021  16.515  36.626  1.00 36.74           H
ATOM   3700  HG2 GLU A 251      43.364  16.073  36.531  1.00 42.66           H
ATOM   3701  HG3 GLU A 251      43.601  17.570  37.007  1.00 42.66           H
ATOM   3702  N   LEU A 252      39.968  16.152  33.925  1.00 29.10           N
ATOM   3703  CA  LEU A 252      38.674  15.820  33.368  1.00 28.15           C
ATOM   3704  C   LEU A 252      37.962  14.928  34.358  1.00 29.13           C
ATOM   3705  O   LEU A 252      38.426  13.823  34.631  1.00 30.44           O
ATOM   3706  CB  LEU A 252      38.861  15.110  32.032  1.00 30.87           C
ATOM   3707  CG  LEU A 252      37.638  14.693  31.263  1.00 37.47           C
ATOM   3708  CD1 LEU A 252      36.767  15.877  30.908  1.00 38.35           C
ATOM   3709  CD2 LEU A 252      38.131  14.011  29.989  1.00 40.31           C
ATOM   3710  H   LEU A 252      40.497  15.475  33.961  1.00 34.92           H
ATOM   3711  HA  LEU A 252      38.151  16.626  33.231  1.00 33.79           H
ATOM   3712  HB2 LEU A 252      39.370  15.698  31.453  1.00 37.04           H
ATOM   3713  HB3 LEU A 252      39.378  14.305  32.195  1.00 37.04           H
ATOM   3714  HG  LEU A 252      37.118  14.059  31.782  1.00 44.96           H
ATOM   3715 HD11 LEU A 252      35.993  15.563  30.415  1.00 46.02           H
ATOM   3716 HD12 LEU A 252      36.483  16.316  31.725  1.00 46.02           H
ATOM   3717 HD13 LEU A 252      37.279  16.493  30.362  1.00 46.02           H
ATOM   3718 HD21 LEU A 252      37.365  13.728  29.466  1.00 48.37           H
ATOM   3719 HD22 LEU A 252      38.665  14.641  29.480  1.00 48.37           H
ATOM   3720 HD23 LEU A 252      38.669  13.241  30.232  1.00 48.37           H
ATOM   3721  N   ARG A 253      36.870  15.416  34.921  1.00 28.07           N
ATOM   3722  CA  ARG A 253      36.178  14.677  35.971  1.00 29.60           C
ATOM   3723  C   ARG A 253      34.708  14.483  35.643  1.00 26.34           C
ATOM   3724  O   ARG A 253      34.117  15.180  34.811  1.00 27.61           O
ATOM   3725  CB  ARG A 253      36.304  15.389  37.305  1.00 28.69           C
ATOM   3726  CG  ARG A 253      37.728  15.403  37.824  1.00 31.88           C
ATOM   3727  CD  ARG A 253      37.736  15.684  39.285  1.00 36.93           C
ATOM   3728  NE  ARG A 253      39.093  15.660  39.828  1.00 33.82           N
ATOM   3729  CZ  ARG A 253      39.347  15.597  41.138  1.00 34.71           C
ATOM   3730  NH1 ARG A 253      38.335  15.578  41.984  1.00 38.03           N
ATOM   3731  NH2 ARG A 253      40.592  15.558  41.583  1.00 36.88           N1+
ATOM   3732  H   ARG A 253      36.507  16.168  34.717  1.00 33.68           H
ATOM   3733  HA  ARG A 253      36.584  13.800  36.060  1.00 35.52           H
ATOM   3734  HB2 ARG A 253      36.012  16.308  37.202  1.00 34.43           H
ATOM   3735  HB3 ARG A 253      35.750  14.936  37.960  1.00 34.43           H
ATOM   3736  HG2 ARG A 253      38.137  14.537  37.673  1.00 38.25           H
ATOM   3737  HG3 ARG A 253      38.231  16.100  37.373  1.00 38.25           H
ATOM   3738  HD2 ARG A 253      37.360  16.564  39.444  1.00 44.31           H
ATOM   3739  HD3 ARG A 253      37.213  15.007  39.743  1.00 44.31           H
ATOM   3740  HE  ARG A 253      39.742  15.505  39.285  1.00 40.58           H
ATOM   3741 HH11 ARG A 253      37.528  15.597  41.689  1.00 45.63           H
ATOM   3742 HH12 ARG A 253      38.483  15.540  42.830  1.00 45.63           H
ATOM   3743 HH21 ARG A 253      41.248  15.577  41.027  1.00 44.25           H
ATOM   3744 HH22 ARG A 253      40.745  15.528  42.429  1.00 44.25           H
ATOM   3745  N   ASP A 254      34.092  13.534  36.344  1.00 26.93           N
ATOM   3746  CA  ASP A 254      32.641  13.498  36.377  1.00 27.65           C
ATOM   3747  C   ASP A 254      32.121  14.870  36.803  1.00 27.96           C
ATOM   3748  O   ASP A 254      32.825  15.630  37.477  1.00 29.69           O
ATOM   3749  CB  ASP A 254      32.185  12.395  37.331  1.00 32.94           C
ATOM   3750  CG  ASP A 254      30.678  12.391  37.556  1.00 31.26           C
ATOM   3751  OD1 ASP A 254      30.218  12.895  38.622  1.00 33.04           O
ATOM   3752  OD2 ASP A 254      29.968  11.915  36.649  1.00 35.51           O1-
ATOM   3753  H   ASP A 254      34.482  12.917  36.797  1.00 32.32           H
ATOM   3754  HA  ASP A 254      32.300  13.300  35.491  1.00 33.18           H
ATOM   3755  HB2 ASP A 254      32.435  11.534  36.961  1.00 39.53           H
ATOM   3756  HB3 ASP A 254      32.616  12.524  38.191  1.00 39.53           H
ATOM   3757  N   ILE A 255      30.884  15.193  36.411  1.00 30.75           N
ATOM   3758  CA  ILE A 255      30.350  16.536  36.652  1.00 28.87           C
ATOM   3759  C   ILE A 255      30.225  16.850  38.124  1.00 35.20           C
ATOM   3760  O   ILE A 255      30.245  18.023  38.499  1.00 29.69           O
ATOM   3761  CB  ILE A 255      28.979  16.728  35.973  1.00 37.24           C
ATOM   3762  CG1 ILE A 255      28.090  15.485  36.147  1.00 38.37           C
ATOM   3763  CG2 ILE A 255      29.176  17.100  34.522  1.00 38.58           C
ATOM   3764  CD1 ILE A 255      27.148  15.591  37.262  1.00 50.14           C
ATOM   3765  H   ILE A 255      30.341  14.661  36.009  1.00 36.91           H
ATOM   3766  HA  ILE A 255      30.960  17.183  36.266  1.00 34.64           H
ATOM   3767  HB  ILE A 255      28.535  17.471  36.410  1.00 44.69           H
ATOM   3768 HG12 ILE A 255      27.576  15.352  35.335  1.00 46.05           H
ATOM   3769 HG13 ILE A 255      28.656  14.715  36.309  1.00 46.05           H
ATOM   3770 HG21 ILE A 255      28.308  17.218  34.106  1.00 46.30           H
ATOM   3771 HG22 ILE A 255      29.681  17.926  34.474  1.00 46.30           H
ATOM   3772 HG23 ILE A 255      29.662  16.388  34.077  1.00 46.30           H
ATOM   3773 HD11 ILE A 255      26.624  14.777  37.310  1.00 60.17           H
ATOM   3774 HD12 ILE A 255      27.646  15.714  38.085  1.00 60.17           H
ATOM   3775 HD13 ILE A 255      26.565  16.352  37.110  1.00 60.17           H
ATOM   3776  N   GLY A 256      30.037  15.835  38.979  1.00 29.94           N
ATOM   3777  CA  GLY A 256      29.978  16.114  40.405  1.00 33.32           C
ATOM   3778  C   GLY A 256      31.310  16.197  41.086  1.00 29.95           C
ATOM   3779  O   GLY A 256      31.383  16.492  42.298  1.00 30.55           O
ATOM   3780  H   GLY A 256      29.945  15.008  38.762  1.00 35.93           H
ATOM   3781  HA2 GLY A 256      29.520  16.958  40.541  1.00 39.99           H
ATOM   3782  HA3 GLY A 256      29.462  15.418  40.841  1.00 39.99           H
ATOM   3783  N   LEU A 257      32.380  15.918  40.343  1.00 27.83           N
ATOM   3784  CA  LEU A 257      33.765  15.998  40.793  1.00 28.80           C
ATOM   3785  C   LEU A 257      34.035  15.013  41.913  1.00 38.62           C
ATOM   3786  O   LEU A 257      35.102  15.059  42.512  1.00 36.78           O
ATOM   3787  CB  LEU A 257      34.122  17.414  41.260  1.00 26.12           C
ATOM   3788  CG  LEU A 257      33.839  18.573  40.315  1.00 24.77           C
ATOM   3789  CD1 LEU A 257      34.304  19.878  40.990  1.00 27.18           C
ATOM   3790  CD2 LEU A 257      34.563  18.339  38.979  1.00 27.18           C
ATOM   3791  H   LEU A 257      32.319  15.664  39.523  1.00 33.40           H
ATOM   3792  HA  LEU A 257      34.348  15.773  40.051  1.00 34.56           H
ATOM   3793  HB2 LEU A 257      33.630  17.590  42.077  1.00 31.34           H
ATOM   3794  HB3 LEU A 257      35.072  17.433  41.453  1.00 31.34           H
ATOM   3795  HG  LEU A 257      32.886  18.632  40.146  1.00 29.73           H
ATOM   3796 HD11 LEU A 257      34.127  20.622  40.394  1.00 32.61           H
ATOM   3797 HD12 LEU A 257      33.815  19.995  41.820  1.00 32.61           H
ATOM   3798 HD13 LEU A 257      35.255  19.818  41.172  1.00 32.61           H
ATOM   3799 HD21 LEU A 257      34.376  19.083  38.385  1.00 32.62           H
ATOM   3800 HD22 LEU A 257      35.517  18.278  39.144  1.00 32.62           H
ATOM   3801 HD23 LEU A 257      34.241  17.513  38.586  1.00 32.62           H
ATOM   3802  N   GLY A 258      33.064  14.142  42.204  1.00 33.90           N
ATOM   3803  CA  GLY A 258      33.089  13.259  43.355  1.00 41.03           C
ATOM   3804  C   GLY A 258      33.762  11.945  43.053  1.00 38.16           C
ATOM   3805  O   GLY A 258      34.479  11.802  42.053  1.00 31.23           O
ATOM   3806  H   GLY A 258      32.357  14.048  41.724  1.00 40.68           H
ATOM   3807  HA2 GLY A 258      33.566  13.689  44.082  1.00 49.23           H
ATOM   3808  HA3 GLY A 258      32.181  13.080  43.645  1.00 49.23           H
ATOM   3809  N   PRO A 259      33.507  10.925  43.932  1.00 33.12           N
ATOM   3810  CA  PRO A 259      34.141   9.603  43.837  1.00 29.59           C
ATOM   3811  C   PRO A 259      33.491   8.725  42.786  1.00 33.91           C
ATOM   3812  O   PRO A 259      33.045   7.600  43.062  1.00 37.31           O
ATOM   3813  CB  PRO A 259      33.933   9.042  45.255  1.00 35.78           C
ATOM   3814  CG  PRO A 259      32.598   9.656  45.682  1.00 33.54           C
ATOM   3815  CD  PRO A 259      32.623  11.040  45.117  1.00 35.02           C
ATOM   3816  HA  PRO A 259      35.090   9.689  43.654  1.00 35.51           H
ATOM   3817  HB2 PRO A 259      33.878   8.074  45.224  1.00 42.94           H
ATOM   3818  HB3 PRO A 259      34.653   9.334  45.836  1.00 42.94           H
ATOM   3819  HG2 PRO A 259      31.865   9.143  45.305  1.00 40.24           H
ATOM   3820  HG3 PRO A 259      32.541   9.679  46.650  1.00 40.24           H
ATOM   3821  HD2 PRO A 259      31.731  11.310  44.847  1.00 42.02           H
ATOM   3822  HD3 PRO A 259      33.001  11.660  45.761  1.00 42.02           H
ATOM   3823  N   MET A 260      33.392   9.266  41.576  1.00 37.61           N
ATOM   3824  CA  MET A 260      32.685   8.630  40.483  1.00 34.53           C
ATOM   3825  C   MET A 260      33.594   8.765  39.275  1.00 33.79           C
ATOM   3826  O   MET A 260      34.110   9.872  39.011  1.00 30.42           O
ATOM   3827  CB  MET A 260      31.341   9.296  40.206  1.00 37.09           C
ATOM   3828  CG  MET A 260      30.336   9.136  41.355  1.00 56.69           C
ATOM   3829  SD  MET A 260      29.116   7.832  41.058  1.00 73.00           S
ATOM   3830  CE  MET A 260      30.076   6.298  41.107  1.00 63.77           C
ATOM   3831  H   MET A 260      33.739  10.024  41.363  1.00 45.13           H
ATOM   3832  HA  MET A 260      32.537   7.692  40.684  1.00 41.43           H
ATOM   3833  HB2 MET A 260      31.484  10.245  40.065  1.00 44.51           H
ATOM   3834  HB3 MET A 260      30.951   8.899  39.411  1.00 44.51           H
ATOM   3835  HG2 MET A 260      30.818   8.915  42.167  1.00 68.03           H
ATOM   3836  HG3 MET A 260      29.857   9.972  41.472  1.00 68.03           H
ATOM   3837  HE1 MET A 260      29.480   5.548  40.953  1.00 76.52           H
ATOM   3838  HE2 MET A 260      30.755   6.328  40.414  1.00 76.52           H
ATOM   3839  HE3 MET A 260      30.495   6.215  41.978  1.00 76.52           H
ATOM   3840  N   PRO A 261      33.827   7.689  38.530  1.00 31.88           N
ATOM   3841  CA  PRO A 261      34.599   7.808  37.301  1.00 33.83           C
ATOM   3842  C   PRO A 261      33.836   8.617  36.266  1.00 34.09           C
ATOM   3843  O   PRO A 261      32.601   8.668  36.253  1.00 32.96           O
ATOM   3844  CB  PRO A 261      34.759   6.353  36.856  1.00 36.90           C
ATOM   3845  CG  PRO A 261      33.502   5.723  37.319  1.00 39.63           C
ATOM   3846  CD  PRO A 261      33.285   6.329  38.681  1.00 34.90           C
ATOM   3847  HA  PRO A 261      35.467   8.206  37.468  1.00 40.60           H
ATOM   3848  HB2 PRO A 261      34.838   6.307  35.890  1.00 44.28           H
ATOM   3849  HB3 PRO A 261      35.530   5.955  37.290  1.00 44.28           H
ATOM   3850  HG2 PRO A 261      32.776   5.951  36.717  1.00 47.56           H
ATOM   3851  HG3 PRO A 261      33.616   4.762  37.380  1.00 47.56           H
ATOM   3852  HD2 PRO A 261      32.338   6.363  38.890  1.00 41.88           H
ATOM   3853  HD3 PRO A 261      33.782   5.838  39.354  1.00 41.88           H
ATOM   3854  N   LEU A 262      34.606   9.201  35.348  1.00 28.00           N
ATOM   3855  CA  LEU A 262      34.045   9.894  34.214  1.00 27.45           C
ATOM   3856  C   LEU A 262      33.239   8.930  33.364  1.00 32.55           C
ATOM   3857  O   LEU A 262      33.746   7.884  32.945  1.00 32.71           O
ATOM   3858  CB  LEU A 262      35.185  10.501  33.409  1.00 28.21           C
ATOM   3859  CG  LEU A 262      34.783  11.165  32.102  1.00 30.40           C
ATOM   3860  CD1 LEU A 262      34.043  12.474  32.377  1.00 32.49           C
ATOM   3861  CD2 LEU A 262      36.013  11.392  31.222  1.00 30.23           C
ATOM   3862  H   LEU A 262      35.466   9.204  35.368  1.00 33.60           H
ATOM   3863  HA  LEU A 262      33.462  10.607  34.519  1.00 32.94           H
ATOM   3864  HB2 LEU A 262      35.622  11.174  33.954  1.00 33.85           H
ATOM   3865  HB3 LEU A 262      35.818   9.797  33.194  1.00 33.85           H
ATOM   3866  HG  LEU A 262      34.178  10.577  31.623  1.00 36.48           H
ATOM   3867 HD11 LEU A 262      33.796  12.881  31.531  1.00 38.99           H
ATOM   3868 HD12 LEU A 262      33.247  12.283  32.898  1.00 38.99           H
ATOM   3869 HD13 LEU A 262      34.628  13.069  32.872  1.00 38.99           H
ATOM   3870 HD21 LEU A 262      35.735  11.816  30.395  1.00 36.28           H
ATOM   3871 HD22 LEU A 262      36.637  11.965  31.694  1.00 36.28           H
ATOM   3872 HD23 LEU A 262      36.427  10.536  31.032  1.00 36.28           H
ATOM   3873  N   ASN A 263      31.979   9.283  33.083  1.00 32.48           N
ATOM   3874  CA  ASN A 263      31.167   8.354  32.288  1.00 40.31           C
ATOM   3875  C   ASN A 263      30.238   9.195  31.416  1.00 48.37           C
ATOM   3876  O   ASN A 263      29.035   9.330  31.687  1.00 46.92           O
ATOM   3877  CB  ASN A 263      30.319   7.376  33.116  1.00 52.01           C
ATOM   3878  CG  ASN A 263      31.122   6.449  34.087  1.00 53.42           C
ATOM   3879  OD1 ASN A 263      30.664   6.258  35.234  1.00 52.43           O
ATOM   3880  ND2 ASN A 263      32.228   5.817  33.629  1.00 38.43           N
ATOM   3881  H   ASN A 263      31.589  10.011  33.325  1.00 38.97           H
ATOM   3882  HA  ASN A 263      31.748   7.837  31.707  1.00 48.37           H
ATOM   3883  HB2 ASN A 263      29.695   7.890  33.653  1.00 62.41           H
ATOM   3884  HB3 ASN A 263      29.827   6.804  32.506  1.00 62.41           H
ATOM   3885 HD21 ASN A 263      32.678   5.305  34.153  1.00 46.12           H
ATOM   3886 HD22 ASN A 263      32.481   5.928  32.815  1.00 46.12           H
ATOM   3887  N   GLY A 264      30.784   9.737  30.333  1.00 40.26           N
ATOM   3888  CA  GLY A 264      29.879  10.368  29.367  1.00 42.61           C
ATOM   3889  C   GLY A 264      29.739  11.884  29.462  1.00 44.21           C
ATOM   3890  O   GLY A 264      29.988  12.605  28.484  1.00 41.26           O
ATOM   3891  H   GLY A 264      31.621   9.757  30.138  1.00 48.32           H
ATOM   3892  HA2 GLY A 264      30.186  10.157  28.472  1.00 51.13           H
ATOM   3893  HA3 GLY A 264      28.995   9.984  29.475  1.00 51.13           H
ATOM   3894  N   SER A 265      29.306  12.380  30.618  1.00 37.37           N
ATOM   3895  CA  SER A 265      29.178  13.809  30.875  1.00 36.71           C
ATOM   3896  C   SER A 265      30.212  14.199  31.912  1.00 34.43           C
ATOM   3897  O   SER A 265      30.233  13.651  33.017  1.00 35.83           O
ATOM   3898  CB  SER A 265      27.778  14.167  31.381  1.00 38.34           C
ATOM   3899  OG  SER A 265      26.844  13.953  30.373  1.00 45.42           O
ATOM   3900  H   SER A 265      29.073  11.892  31.287  1.00 44.84           H
ATOM   3901  HA  SER A 265      29.352  14.306  30.060  1.00 44.05           H
ATOM   3902  HB2 SER A 265      27.560  13.606  32.142  1.00 46.00           H
ATOM   3903  HB3 SER A 265      27.761  15.102  31.639  1.00 46.00           H
ATOM   3904  HG  SER A 265      26.074  14.149  30.648  1.00 54.50           H
ATOM   3905  N   GLY A 266      31.050  15.152  31.573  1.00 31.08           N
ATOM   3906  CA  GLY A 266      32.123  15.530  32.464  1.00 30.89           C
ATOM   3907  C   GLY A 266      32.338  17.029  32.493  1.00 22.76           C
ATOM   3908  O   GLY A 266      31.616  17.822  31.849  1.00 25.65           O
ATOM   3909  H   GLY A 266      31.022  15.595  30.836  1.00 37.30           H
ATOM   3910  HA2 GLY A 266      31.918  15.231  33.364  1.00 37.07           H
ATOM   3911  HA3 GLY A 266      32.947  15.105  32.179  1.00 37.07           H
ATOM   3912  N   ARG A 267      33.343  17.394  33.258  1.00 26.19           N
ATOM   3913  CA  ARG A 267      33.791  18.770  33.358  1.00 27.09           C
ATOM   3914  C   ARG A 267      35.300  18.747  33.237  1.00 26.37           C
ATOM   3915  O   ARG A 267      35.968  17.963  33.924  1.00 26.80           O
ATOM   3916  CB  ARG A 267      33.339  19.386  34.676  1.00 25.04           C
ATOM   3917  CG  ARG A 267      33.214  20.919  34.620  1.00 27.32           C
ATOM   3918  CD  ARG A 267      31.954  21.301  33.912  1.00 27.04           C
ATOM   3919  NE  ARG A 267      31.869  22.738  33.806  1.00 25.91           N
ATOM   3920  CZ  ARG A 267      30.762  23.405  33.507  1.00 29.76           C
ATOM   3921  NH1 ARG A 267      29.636  22.758  33.236  1.00 29.84           N
ATOM   3922  NH2 ARG A 267      30.807  24.715  33.465  1.00 27.32           N1+
ATOM   3923  H   ARG A 267      33.797  16.849  33.744  1.00 31.43           H
ATOM   3924  HA  ARG A 267      33.425  19.291  32.626  1.00 32.51           H
ATOM   3925  HB2 ARG A 267      32.469  19.024  34.910  1.00 30.05           H
ATOM   3926  HB3 ARG A 267      33.985  19.164  35.365  1.00 30.05           H
ATOM   3927  HG2 ARG A 267      33.183  21.276  35.521  1.00 32.78           H
ATOM   3928  HG3 ARG A 267      33.967  21.289  34.132  1.00 32.78           H
ATOM   3929  HD2 ARG A 267      31.956  20.924  33.019  1.00 32.45           H
ATOM   3930  HD3 ARG A 267      31.189  20.982  34.416  1.00 32.45           H
ATOM   3931  HE  ARG A 267      32.585  23.194  33.946  1.00 31.09           H
ATOM   3932 HH11 ARG A 267      29.615  21.899  33.271  1.00 35.80           H
ATOM   3933 HH12 ARG A 267      28.925  23.199  33.037  1.00 35.80           H
ATOM   3934 HH21 ARG A 267      31.544  25.126  33.632  1.00 32.78           H
ATOM   3935 HH22 ARG A 267      30.103  25.163  33.258  1.00 32.78           H
ATOM   3936  N   LEU A 268      35.831  19.584  32.348  1.00 24.21           N
ATOM   3937  CA  LEU A 268      37.262  19.726  32.178  1.00 25.74           C
ATOM   3938  C   LEU A 268      37.657  21.002  32.911  1.00 25.40           C
ATOM   3939  O   LEU A 268      37.094  22.076  32.637  1.00 24.79           O
ATOM   3940  CB  LEU A 268      37.634  19.823  30.698  1.00 24.70           C
ATOM   3941  CG  LEU A 268      39.114  19.993  30.406  1.00 26.87           C
ATOM   3942  CD1 LEU A 268      40.017  18.846  30.954  1.00 29.24           C
ATOM   3943  CD2 LEU A 268      39.301  20.161  28.857  1.00 26.26           C
ATOM   3944  H   LEU A 268      35.369  20.087  31.826  1.00 29.05           H
ATOM   3945  HA  LEU A 268      37.724  18.972  32.576  1.00 30.88           H
ATOM   3946  HB2 LEU A 268      37.341  19.011  30.254  1.00 29.64           H
ATOM   3947  HB3 LEU A 268      37.172  20.585  30.315  1.00 29.64           H
ATOM   3948  HG  LEU A 268      39.413  20.816  30.823  1.00 32.24           H
ATOM   3949 HD11 LEU A 268      40.940  19.034  30.724  1.00 35.09           H
ATOM   3950 HD12 LEU A 268      39.918  18.800  31.918  1.00 35.09           H
ATOM   3951 HD13 LEU A 268      39.740  18.007  30.553  1.00 35.09           H
ATOM   3952 HD21 LEU A 268      40.246  20.270  28.664  1.00 31.51           H
ATOM   3953 HD22 LEU A 268      38.961  19.370  28.411  1.00 31.51           H
ATOM   3954 HD23 LEU A 268      38.811  20.944  28.564  1.00 31.51           H
ATOM   3955  N   LEU A 269      38.561  20.877  33.867  1.00 25.04           N
ATOM   3956  CA  LEU A 269      38.997  21.999  34.696  1.00 24.50           C
ATOM   3957  C   LEU A 269      40.478  22.283  34.523  1.00 24.81           C
ATOM   3958  O   LEU A 269      41.309  21.373  34.492  1.00 24.47           O
ATOM   3959  CB  LEU A 269      38.730  21.716  36.195  1.00 23.77           C
ATOM   3960  CG  LEU A 269      37.295  21.319  36.547  1.00 24.00           C
ATOM   3961  CD1 LEU A 269      37.241  19.815  36.718  1.00 32.59           C
ATOM   3962  CD2 LEU A 269      36.792  22.038  37.793  1.00 27.98           C
ATOM   3963  H   LEU A 269      38.948  20.135  34.064  1.00 30.05           H
ATOM   3964  HA  LEU A 269      38.503  22.795  34.443  1.00 29.41           H
ATOM   3965  HB2 LEU A 269      39.309  20.992  36.478  1.00 28.52           H
ATOM   3966  HB3 LEU A 269      38.942  22.516  36.700  1.00 28.52           H
ATOM   3967  HG  LEU A 269      36.712  21.557  35.809  1.00 28.80           H
ATOM   3968 HD11 LEU A 269      36.334  19.555  36.941  1.00 39.11           H
ATOM   3969 HD12 LEU A 269      37.512  19.393  35.887  1.00 39.11           H
ATOM   3970 HD13 LEU A 269      37.845  19.557  37.432  1.00 39.11           H
ATOM   3971 HD21 LEU A 269      35.883  21.755  37.975  1.00 33.57           H
ATOM   3972 HD22 LEU A 269      37.366  21.811  38.541  1.00 33.57           H
ATOM   3973 HD23 LEU A 269      36.816  22.995  37.636  1.00 33.57           H
ATOM   3974  N   VAL A 270      40.821  23.556  34.503  1.00 22.94           N
ATOM   3975  CA  VAL A 270      42.214  23.969  34.352  1.00 23.00           C
ATOM   3976  C   VAL A 270      42.491  25.089  35.341  1.00 25.18           C
ATOM   3977  O   VAL A 270      41.630  25.940  35.578  1.00 28.28           O
ATOM   3978  CB  VAL A 270      42.548  24.421  32.904  1.00 24.78           C
ATOM   3979  CG1 VAL A 270      41.824  25.709  32.516  1.00 24.47           C
ATOM   3980  CG2 VAL A 270      44.090  24.594  32.756  1.00 28.03           C
ATOM   3981  H   VAL A 270      40.267  24.210  34.576  1.00 27.53           H
ATOM   3982  HA  VAL A 270      42.791  23.221  34.574  1.00 27.60           H
ATOM   3983  HB  VAL A 270      42.267  23.726  32.287  1.00 29.74           H
ATOM   3984 HG11 VAL A 270      42.066  25.946  31.607  1.00 29.36           H
ATOM   3985 HG12 VAL A 270      40.867  25.564  32.576  1.00 29.36           H
ATOM   3986 HG13 VAL A 270      42.090  26.416  33.124  1.00 29.36           H
ATOM   3987 HG21 VAL A 270      44.290  24.876  31.850  1.00 33.63           H
ATOM   3988 HG22 VAL A 270      44.394  25.265  33.387  1.00 33.63           H
ATOM   3989 HG23 VAL A 270      44.522  23.746  32.942  1.00 33.63           H
ATOM   3990  N   ALA A 271      43.710  25.094  35.877  1.00 24.56           N
ATOM   3991  CA  ALA A 271      44.279  26.172  36.672  1.00 27.21           C
ATOM   3992  C   ALA A 271      45.697  26.413  36.184  1.00 31.21           C
ATOM   3993  O   ALA A 271      46.454  25.456  36.011  1.00 28.69           O
ATOM   3994  CB  ALA A 271      44.304  25.810  38.174  1.00 29.85           C
ATOM   3995  H   ALA A 271      44.257  24.437  35.785  1.00 29.47           H
ATOM   3996  HA  ALA A 271      43.761  26.983  36.550  1.00 32.65           H
ATOM   3997  HB1 ALA A 271      44.688  26.549  38.670  1.00 35.82           H
ATOM   3998  HB2 ALA A 271      43.396  25.646  38.474  1.00 35.82           H
ATOM   3999  HB3 ALA A 271      44.842  25.013  38.298  1.00 35.82           H
ATOM   4000  N   ALA A 272      46.050  27.670  35.928  1.00 27.11           N
ATOM   4001  CA  ALA A 272      47.369  27.976  35.387  1.00 28.60           C
ATOM   4002  C   ALA A 272      47.841  29.322  35.936  1.00 32.09           C
ATOM   4003  O   ALA A 272      47.031  30.169  36.339  1.00 33.59           O
ATOM   4004  CB  ALA A 272      47.346  27.988  33.857  1.00 30.63           C
ATOM   4005  H   ALA A 272      45.550  28.358  36.058  1.00 32.53           H
ATOM   4006  HA  ALA A 272      47.997  27.294  35.674  1.00 34.31           H
ATOM   4007  HB1 ALA A 272      48.235  28.193  33.529  1.00 36.76           H
ATOM   4008  HB2 ALA A 272      47.069  27.114  33.538  1.00 36.76           H
ATOM   4009  HB3 ALA A 272      46.718  28.664  33.557  1.00 36.76           H
ATOM   4010  N   ARG A 273      49.158  29.493  35.993  1.00 33.01           N
ATOM   4011  CA  ARG A 273      49.776  30.726  36.476  1.00 34.59           C
ATOM   4012  C   ARG A 273      50.375  31.461  35.289  1.00 35.49           C
ATOM   4013  O   ARG A 273      51.026  30.849  34.416  1.00 36.55           O
ATOM   4014  CB  ARG A 273      50.857  30.469  37.532  1.00 36.50           C
ATOM   4015  CG  ARG A 273      50.316  29.978  38.851  1.00 45.09           C
ATOM   4016  CD  ARG A 273      51.402  29.501  39.801  1.00 49.08           C
ATOM   4017  NE  ARG A 273      51.883  28.161  39.455  1.00 58.53           N
ATOM   4018  CZ  ARG A 273      53.035  27.889  38.838  1.00 56.30           C
ATOM   4019  NH1 ARG A 273      53.864  28.869  38.487  1.00 56.56           N
ATOM   4020  NH2 ARG A 273      53.365  26.630  38.573  1.00 54.78           N1+
ATOM   4021  H   ARG A 273      49.728  28.896  35.753  1.00 39.62           H
ATOM   4022  HA  ARG A 273      49.094  31.292  36.871  1.00 41.51           H
ATOM   4023  HB2 ARG A 273      51.470  29.798  37.195  1.00 43.80           H
ATOM   4024  HB3 ARG A 273      51.334  31.297  37.697  1.00 43.80           H
ATOM   4025  HG2 ARG A 273      49.837  30.702  39.284  1.00 54.11           H
ATOM   4026  HG3 ARG A 273      49.715  29.235  38.688  1.00 54.11           H
ATOM   4027  HD2 ARG A 273      52.154  30.113  39.758  1.00 58.90           H
ATOM   4028  HD3 ARG A 273      51.047  29.472  40.703  1.00 58.90           H
ATOM   4029  HE  ARG A 273      51.381  27.495  39.667  1.00 70.24           H
ATOM   4030 HH11 ARG A 273      53.658  29.687  38.654  1.00 67.88           H
ATOM   4031 HH12 ARG A 273      54.605  28.684  38.091  1.00 67.88           H
ATOM   4032 HH21 ARG A 273      52.836  25.991  38.798  1.00 65.73           H
ATOM   4033 HH22 ARG A 273      54.108  26.455  38.177  1.00 65.73           H
ATOM   4034  N   LEU A 274      50.067  32.751  35.221  1.00 29.82           N
ATOM   4035  CA  LEU A 274      50.660  33.683  34.283  1.00 32.85           C
ATOM   4036  C   LEU A 274      51.400  34.700  35.142  1.00 33.51           C
ATOM   4037  O   LEU A 274      50.773  35.596  35.713  1.00 30.69           O
ATOM   4038  CB  LEU A 274      49.602  34.325  33.403  1.00 31.29           C
ATOM   4039  CG  LEU A 274      49.218  33.360  32.254  1.00 34.59           C
ATOM   4040  CD1 LEU A 274      48.064  32.489  32.628  1.00 33.53           C
ATOM   4041  CD2 LEU A 274      48.937  34.106  30.980  1.00 33.11           C
ATOM   4042  H   LEU A 274      49.487  33.121  35.736  1.00 35.78           H
ATOM   4043  HA  LEU A 274      51.300  33.223  33.719  1.00 39.42           H
ATOM   4044  HB2 LEU A 274      48.808  34.510  33.930  1.00 37.55           H
ATOM   4045  HB3 LEU A 274      49.952  35.143  33.016  1.00 37.55           H
ATOM   4046  HG  LEU A 274      49.974  32.777  32.084  1.00 41.51           H
ATOM   4047 HD11 LEU A 274      47.857  31.902  31.884  1.00 40.23           H
ATOM   4048 HD12 LEU A 274      48.304  31.964  33.407  1.00 40.23           H
ATOM   4049 HD13 LEU A 274      47.298  33.050  32.830  1.00 40.23           H
ATOM   4050 HD21 LEU A 274      48.702  33.470  30.287  1.00 39.73           H
ATOM   4051 HD22 LEU A 274      48.201  34.720  31.130  1.00 39.73           H
ATOM   4052 HD23 LEU A 274      49.732  34.599  30.721  1.00 39.73           H
ATOM   4053  N   GLY A 275      52.722  34.527  35.283  1.00 35.59           N
ATOM   4054  CA  GLY A 275      53.446  35.302  36.303  1.00 34.00           C
ATOM   4055  C   GLY A 275      52.942  34.899  37.674  1.00 33.20           C
ATOM   4056  O   GLY A 275      52.866  33.719  38.003  1.00 33.56           O
ATOM   4057  H   GLY A 275      53.206  33.988  34.821  1.00 42.70           H
ATOM   4058  HA2 GLY A 275      54.397  35.122  36.247  1.00 40.80           H
ATOM   4059  HA3 GLY A 275      53.292  36.251  36.173  1.00 40.80           H
ATOM   4060  N   THR A 276      52.523  35.879  38.470  1.00 33.04           N
ATOM   4061  CA  THR A 276      51.950  35.605  39.776  1.00 35.88           C
ATOM   4062  C   THR A 276      50.434  35.432  39.753  1.00 33.97           C
ATOM   4063  O   THR A 276      49.851  35.127  40.802  1.00 31.35           O
ATOM   4064  CB  THR A 276      52.285  36.735  40.764  1.00 33.94           C
ATOM   4065  OG1 THR A 276      51.723  37.951  40.261  1.00 34.77           O
ATOM   4066  CG2 THR A 276      53.827  36.891  40.935  1.00 41.15           C
ATOM   4067  H   THR A 276      52.562  36.716  38.273  1.00 39.65           H
ATOM   4068  HA  THR A 276      52.337  34.785  40.121  1.00 43.06           H
ATOM   4069  HB  THR A 276      51.898  36.533  41.630  1.00 40.73           H
ATOM   4070  HG1 THR A 276      50.890  37.874  40.189  1.00 41.73           H
ATOM   4071 HG21 THR A 276      54.020  37.607  41.560  1.00 49.38           H
ATOM   4072 HG22 THR A 276      54.208  36.066  41.273  1.00 49.38           H
ATOM   4073 HG23 THR A 276      54.236  37.100  40.080  1.00 49.38           H
ATOM   4074  N   THR A 277      49.792  35.618  38.612  1.00 29.41           N
ATOM   4075  CA  THR A 277      48.334  35.541  38.506  1.00 33.24           C
ATOM   4076  C   THR A 277      47.889  34.114  38.197  1.00 32.55           C
ATOM   4077  O   THR A 277      48.258  33.535  37.157  1.00 34.66           O
ATOM   4078  CB  THR A 277      47.820  36.490  37.431  1.00 32.14           C
ATOM   4079  OG1 THR A 277      48.249  37.826  37.741  1.00 34.53           O
ATOM   4080  CG2 THR A 277      46.309  36.455  37.415  1.00 30.96           C
ATOM   4081  H   THR A 277      50.182  35.794  37.866  1.00 35.30           H
ATOM   4082  HA  THR A 277      47.941  35.803  39.353  1.00 39.89           H
ATOM   4083  HB  THR A 277      48.154  36.224  36.561  1.00 38.56           H
ATOM   4084  HG1 THR A 277      47.971  38.360  37.155  1.00 41.44           H
ATOM   4085 HG21 THR A 277      45.971  37.057  36.734  1.00 37.16           H
ATOM   4086 HG22 THR A 277      46.001  35.555  37.223  1.00 37.16           H
ATOM   4087 HG23 THR A 277      45.962  36.729  38.278  1.00 37.16           H
ATOM   4088  N   ARG A 278      47.115  33.543  39.099  1.00 28.11           N
ATOM   4089  CA  ARG A 278      46.556  32.203  38.915  1.00 35.39           C
ATOM   4090  C   ARG A 278      45.152  32.348  38.332  1.00 28.40           C
ATOM   4091  O   ARG A 278      44.302  33.017  38.918  1.00 27.09           O
ATOM   4092  CB  ARG A 278      46.543  31.436  40.240  1.00 40.15           C
ATOM   4093  CG  ARG A 278      46.419  29.929  40.124  1.00 40.95           C
ATOM   4094  CD  ARG A 278      47.057  29.189  41.343  1.00 43.77           C
ATOM   4095  NE  ARG A 278      46.681  27.782  41.334  1.00 41.64           N
ATOM   4096  CZ  ARG A 278      45.448  27.377  41.585  1.00 36.04           C
ATOM   4097  NH1 ARG A 278      44.543  28.295  41.872  1.00 38.07           N
ATOM   4098  NH2 ARG A 278      45.115  26.089  41.558  1.00 32.38           N1+
ATOM   4099  H   ARG A 278      46.891  33.912  39.843  1.00 33.73           H
ATOM   4100  HA  ARG A 278      47.101  31.710  38.282  1.00 42.47           H
ATOM   4101  HB2 ARG A 278      47.371  31.624  40.711  1.00 48.18           H
ATOM   4102  HB3 ARG A 278      45.793  31.750  40.769  1.00 48.18           H
ATOM   4103  HG2 ARG A 278      45.479  29.690  40.084  1.00 49.14           H
ATOM   4104  HG3 ARG A 278      46.873  29.634  39.320  1.00 49.14           H
ATOM   4105  HD2 ARG A 278      48.023  29.251  41.290  1.00 52.52           H
ATOM   4106  HD3 ARG A 278      46.736  29.588  42.168  1.00 52.52           H
ATOM   4107  HE  ARG A 278      47.221  27.224  40.963  1.00 49.97           H
ATOM   4108 HH11 ARG A 278      44.763  29.126  41.884  1.00 45.68           H
ATOM   4109 HH12 ARG A 278      43.733  28.062  42.042  1.00 45.68           H
ATOM   4110 HH21 ARG A 278      45.710  25.495  41.375  1.00 38.85           H
ATOM   4111 HH22 ARG A 278      44.308  25.849  41.733  1.00 38.85           H
ATOM   4112  N   LEU A 279      44.931  31.773  37.150  1.00 27.19           N
ATOM   4113  CA  LEU A 279      43.646  31.803  36.464  1.00 24.95           C
ATOM   4114  C   LEU A 279      43.014  30.411  36.468  1.00 27.94           C
ATOM   4115  O   LEU A 279      43.717  29.395  36.376  1.00 27.49           O
ATOM   4116  CB  LEU A 279      43.823  32.263  35.005  1.00 26.48           C
ATOM   4117  CG  LEU A 279      44.455  33.630  34.779  1.00 29.25           C
ATOM   4118  CD1 LEU A 279      44.551  33.845  33.301  1.00 28.14           C
ATOM   4119  CD2 LEU A 279      43.668  34.765  35.435  1.00 35.01           C
ATOM   4120  H   LEU A 279      45.536  31.345  36.714  1.00 32.63           H
ATOM   4121  HA  LEU A 279      43.047  32.418  36.915  1.00 29.94           H
ATOM   4122  HB2 LEU A 279      44.380  31.612  34.550  1.00 31.77           H
ATOM   4123  HB3 LEU A 279      42.948  32.281  34.587  1.00 31.77           H
ATOM   4124  HG  LEU A 279      45.353  33.632  35.146  1.00 35.10           H
ATOM   4125 HD11 LEU A 279      44.952  34.713  33.134  1.00 33.77           H
ATOM   4126 HD12 LEU A 279      45.102  33.146  32.916  1.00 33.77           H
ATOM   4127 HD13 LEU A 279      43.660  33.813  32.919  1.00 33.77           H
ATOM   4128 HD21 LEU A 279      44.118  35.605  35.256  1.00 42.01           H
ATOM   4129 HD22 LEU A 279      42.772  34.784  35.062  1.00 42.01           H
ATOM   4130 HD23 LEU A 279      43.626  34.608  36.391  1.00 42.01           H
ATOM   4131  N   LEU A 280      41.696  30.370  36.591  1.00 25.15           N
ATOM   4132  CA  LEU A 280      40.927  29.140  36.472  1.00 23.81           C
ATOM   4133  C   LEU A 280      39.950  29.231  35.307  1.00 25.94           C
ATOM   4134  O   LEU A 280      39.450  30.311  34.962  1.00 25.30           O
ATOM   4135  CB  LEU A 280      40.098  28.847  37.733  1.00 26.73           C
ATOM   4136  CG  LEU A 280      40.751  28.962  39.098  1.00 35.07           C
ATOM   4137  CD1 LEU A 280      39.729  28.569  40.159  1.00 31.99           C
ATOM   4138  CD2 LEU A 280      42.010  28.124  39.172  1.00 34.94           C
ATOM   4139  H   LEU A 280      41.210  31.062  36.750  1.00 30.18           H
ATOM   4140  HA  LEU A 280      41.528  28.394  36.315  1.00 28.57           H
ATOM   4141  HB2 LEU A 280      39.343  29.455  37.734  1.00 32.08           H
ATOM   4142  HB3 LEU A 280      39.767  27.938  37.660  1.00 32.08           H
ATOM   4143  HG  LEU A 280      40.998  29.888  39.251  1.00 42.08           H
ATOM   4144 HD11 LEU A 280      40.140  28.641  41.035  1.00 38.39           H
ATOM   4145 HD12 LEU A 280      38.968  29.166  40.101  1.00 38.39           H
ATOM   4146 HD13 LEU A 280      39.446  27.655  40.000  1.00 38.39           H
ATOM   4147 HD21 LEU A 280      42.402  28.220  40.054  1.00 41.93           H
ATOM   4148 HD22 LEU A 280      41.781  27.196  39.010  1.00 41.93           H
ATOM   4149 HD23 LEU A 280      42.635  28.434  38.497  1.00 41.93           H
ATOM   4150  N   ASP A 281      39.627  28.073  34.758  1.00 26.59           N
ATOM   4151  CA  ASP A 281      38.561  27.969  33.777  1.00 22.62           C
ATOM   4152  C   ASP A 281      38.091  26.522  33.752  1.00 24.01           C
ATOM   4153  O   ASP A 281      38.768  25.598  34.236  1.00 25.65           O
ATOM   4154  CB  ASP A 281      39.042  28.467  32.380  1.00 25.95           C
ATOM   4155  CG  ASP A 281      37.891  28.929  31.468  1.00 25.38           C
ATOM   4156  OD1 ASP A 281      36.694  28.751  31.795  1.00 23.39           O
ATOM   4157  OD2 ASP A 281      38.169  29.475  30.371  1.00 26.36           O1-
ATOM   4158  H   ASP A 281      40.013  27.325  34.938  1.00 31.91           H
ATOM   4159  HA  ASP A 281      37.816  28.524  34.056  1.00 27.14           H
ATOM   4160  HB2 ASP A 281      39.643  29.218  32.505  1.00 31.13           H
ATOM   4161  HB3 ASP A 281      39.506  27.743  31.931  1.00 31.13           H
ATOM   4162  N   ASN A 282      36.903  26.333  33.206  1.00 26.58           N
ATOM   4163  CA  ASN A 282      36.348  24.989  33.103  1.00 24.29           C
ATOM   4164  C   ASN A 282      35.258  25.001  32.052  1.00 24.46           C
ATOM   4165  O   ASN A 282      34.719  26.054  31.712  1.00 23.66           O
ATOM   4166  CB  ASN A 282      35.792  24.513  34.450  1.00 24.68           C
ATOM   4167  CG  ASN A 282      34.549  25.301  34.850  1.00 26.29           C
ATOM   4168  OD1 ASN A 282      33.425  24.913  34.485  1.00 26.72           O
ATOM   4169  ND2 ASN A 282      34.732  26.372  35.590  1.00 26.91           N
ATOM   4170  H   ASN A 282      36.400  26.955  32.890  1.00 31.90           H
ATOM   4171  HA  ASN A 282      37.041  24.372  32.821  1.00 29.15           H
ATOM   4172  HB2 ASN A 282      35.550  23.576  34.383  1.00 29.61           H
ATOM   4173  HB3 ASN A 282      36.466  24.638  35.136  1.00 29.61           H
ATOM   4174 HD21 ASN A 282      34.057  26.844  35.837  1.00 32.29           H
ATOM   4175 HD22 ASN A 282      35.526  26.600  35.827  1.00 32.29           H
ATOM   4176  N   ILE A 283      34.906  23.807  31.573  1.00 24.11           N
ATOM   4177  CA  ILE A 283      33.920  23.691  30.522  1.00 25.90           C
ATOM   4178  C   ILE A 283      33.260  22.317  30.631  1.00 26.86           C
ATOM   4179  O   ILE A 283      33.869  21.336  31.084  1.00 23.76           O
ATOM   4180  CB  ILE A 283      34.593  23.890  29.144  1.00 24.50           C
ATOM   4181  CG1 ILE A 283      33.562  24.220  28.092  1.00 26.42           C
ATOM   4182  CG2 ILE A 283      35.428  22.662  28.805  1.00 27.17           C
ATOM   4183  CD1 ILE A 283      34.149  24.544  26.698  1.00 28.93           C
ATOM   4184  H   ILE A 283      35.227  23.056  31.844  1.00 28.94           H
ATOM   4185  HA  ILE A 283      33.239  24.373  30.636  1.00 31.08           H
ATOM   4186  HB  ILE A 283      35.196  24.646  29.214  1.00 29.40           H
ATOM   4187 HG12 ILE A 283      32.968  23.460  27.991  1.00 31.71           H
ATOM   4188 HG13 ILE A 283      33.056  24.993  28.385  1.00 31.71           H
ATOM   4189 HG21 ILE A 283      35.846  22.794  27.940  1.00 32.60           H
ATOM   4190 HG22 ILE A 283      36.107  22.544  29.487  1.00 32.60           H
ATOM   4191 HG23 ILE A 283      34.848  21.885  28.777  1.00 32.60           H
ATOM   4192 HD11 ILE A 283      33.422  24.743  26.088  1.00 34.72           H
ATOM   4193 HD12 ILE A 283      34.737  25.313  26.775  1.00 34.72           H
ATOM   4194 HD13 ILE A 283      34.648  23.776  26.380  1.00 34.72           H
ATOM   4195  N   ALA A 284      31.996  22.271  30.217  1.00 25.39           N
ATOM   4196  CA  ALA A 284      31.260  21.020  30.047  1.00 26.55           C
ATOM   4197  C   ALA A 284      31.861  20.201  28.926  1.00 31.62           C
ATOM   4198  O   ALA A 284      32.268  20.736  27.893  1.00 28.26           O
ATOM   4199  CB  ALA A 284      29.772  21.285  29.748  1.00 28.48           C
ATOM   4200  H   ALA A 284      31.533  22.969  30.023  1.00 30.47           H
ATOM   4201  HA  ALA A 284      31.317  20.503  30.865  1.00 31.86           H
ATOM   4202  HB1 ALA A 284      29.316  20.436  29.641  1.00 34.18           H
ATOM   4203  HB2 ALA A 284      29.385  21.779  30.488  1.00 34.18           H
ATOM   4204  HB3 ALA A 284      29.702  21.804  28.931  1.00 34.18           H
ATOM   4205  N   ILE A 285      31.947  18.896  29.153  1.00 28.72           N
ATOM   4206  CA  ILE A 285      32.493  17.955  28.173  1.00 34.89           C
ATOM   4207  C   ILE A 285      31.512  16.808  28.036  1.00 28.17           C
ATOM   4208  O   ILE A 285      31.075  16.235  29.044  1.00 31.71           O
ATOM   4209  CB  ILE A 285      33.857  17.381  28.597  1.00 31.27           C
ATOM   4210  CG1 ILE A 285      34.888  18.486  28.830  1.00 37.22           C
ATOM   4211  CG2 ILE A 285      34.341  16.333  27.530  1.00 36.65           C
ATOM   4212  CD1 ILE A 285      35.521  19.036  27.573  1.00 38.52           C
ATOM   4213  H   ILE A 285      31.691  18.520  29.882  1.00 34.47           H
ATOM   4214  HA  ILE A 285      32.589  18.392  27.313  1.00 41.87           H
ATOM   4215  HB  ILE A 285      33.732  16.912  29.437  1.00 37.52           H
ATOM   4216 HG12 ILE A 285      34.453  19.223  29.286  1.00 44.66           H
ATOM   4217 HG13 ILE A 285      35.599  18.132  29.386  1.00 44.66           H
ATOM   4218 HG21 ILE A 285      35.200  15.977  27.805  1.00 43.98           H
ATOM   4219 HG22 ILE A 285      33.689  15.617  27.473  1.00 43.98           H
ATOM   4220 HG23 ILE A 285      34.425  16.774  26.670  1.00 43.98           H
ATOM   4221 HD11 ILE A 285      36.157  19.727  27.817  1.00 46.22           H
ATOM   4222 HD12 ILE A 285      35.976  18.317  27.108  1.00 46.22           H
ATOM   4223 HD13 ILE A 285      34.827  19.410  27.008  1.00 46.22           H
ATOM   4224  N   GLU A 286      31.217  16.430  26.805  1.00 26.26           N
ATOM   4225  CA  GLU A 286      30.482  15.199  26.504  1.00 32.96           C
ATOM   4226  C   GLU A 286      31.435  14.258  25.776  1.00 35.57           C
ATOM   4227  O   GLU A 286      31.990  14.635  24.742  1.00 31.78           O
ATOM   4228  CB  GLU A 286      29.274  15.490  25.624  1.00 38.44           C
ATOM   4229  CG  GLU A 286      28.288  16.426  26.265  1.00 40.22           C
ATOM   4230  CD  GLU A 286      27.434  17.151  25.234  1.00 65.23           C
ATOM   4231  OE1 GLU A 286      26.662  16.476  24.498  1.00 61.17           O
ATOM   4232  OE2 GLU A 286      27.550  18.401  25.151  1.00 68.22           O1-
ATOM   4233  H   GLU A 286      31.435  16.877  26.104  1.00 31.51           H
ATOM   4234  HA  GLU A 286      30.184  14.777  27.325  1.00 39.55           H
ATOM   4235  HB2 GLU A 286      29.577  15.897  24.797  1.00 46.13           H
ATOM   4236  HB3 GLU A 286      28.815  14.657  25.433  1.00 46.13           H
ATOM   4237  HG2 GLU A 286      27.698  15.918  26.844  1.00 48.27           H
ATOM   4238  HG3 GLU A 286      28.770  17.091  26.781  1.00 48.27           H
ATOM   4239  N   ILE A 287      31.646  13.065  26.317  1.00 30.13           N
ATOM   4240  CA  ILE A 287      32.621  12.131  25.759  1.00 30.38           C
ATOM   4241  C   ILE A 287      31.950  11.280  24.685  1.00 36.90           C
ATOM   4242  O   ILE A 287      30.898  10.675  24.920  1.00 34.45           O
ATOM   4243  CB  ILE A 287      33.237  11.244  26.858  1.00 36.93           C
ATOM   4244  CG1 ILE A 287      33.920  12.103  27.924  1.00 37.98           C
ATOM   4245  CG2 ILE A 287      34.225  10.243  26.246  1.00 38.01           C
ATOM   4246  CD1 ILE A 287      35.084  12.911  27.435  1.00 34.20           C
ATOM   4247  H   ILE A 287      31.235  12.768  27.012  1.00 36.16           H
ATOM   4248  HA  ILE A 287      33.338  12.633  25.341  1.00 36.46           H
ATOM   4249  HB  ILE A 287      32.521  10.745  27.282  1.00 44.31           H
ATOM   4250 HG12 ILE A 287      33.267  12.721  28.288  1.00 45.58           H
ATOM   4251 HG13 ILE A 287      34.244  11.520  28.629  1.00 45.58           H
ATOM   4252 HG21 ILE A 287      34.600   9.697  26.954  1.00 45.62           H
ATOM   4253 HG22 ILE A 287      33.753   9.683  25.610  1.00 45.62           H
ATOM   4254 HG23 ILE A 287      34.931  10.732  25.796  1.00 45.62           H
ATOM   4255 HD11 ILE A 287      35.449  13.419  28.176  1.00 41.04           H
ATOM   4256 HD12 ILE A 287      35.758  12.311  27.080  1.00 41.04           H
ATOM   4257 HD13 ILE A 287      34.779  13.514  26.739  1.00 41.04           H
ATOM   4258  N   GLY A 288      32.562  11.238  23.503  1.00 35.56           N
ATOM   4259  CA  GLY A 288      32.013  10.472  22.391  1.00 43.59           C
ATOM   4260  C   GLY A 288      30.742  11.032  21.800  1.00 40.23           C
ATOM   4261  O   GLY A 288      29.996  10.291  21.157  1.00 53.99           O
ATOM   4262  H   GLY A 288      33.297  11.646  23.320  1.00 42.67           H
ATOM   4263  HA2 GLY A 288      32.676  10.425  21.684  1.00 52.31           H
ATOM   4264  HA3 GLY A 288      31.830   9.568  22.691  1.00 52.31           H
ATOM   4265  N   THR A 289      30.441  12.304  22.051  1.00 52.05           N
ATOM   4266  CA  THR A 289      29.215  12.945  21.586  1.00 54.85           C
ATOM   4267  C   THR A 289      29.537  14.136  20.673  1.00 59.06           C
ATOM   4268  O   THR A 289      28.791  14.425  19.710  1.00 52.13           O
ATOM   4269  CB  THR A 289      28.345  13.417  22.775  1.00 56.76           C
ATOM   4270  OG1 THR A 289      27.680  12.285  23.375  1.00 51.66           O
ATOM   4271  CG2 THR A 289      27.313  14.456  22.328  1.00 62.66           C
ATOM   4272  H   THR A 289      30.948  12.831  22.504  1.00 62.47           H
ATOM   4273  HA  THR A 289      28.699  12.304  21.073  1.00 65.83           H
ATOM   4274  HB  THR A 289      28.918  13.833  23.438  1.00 68.11           H
ATOM   4275  HG1 THR A 289      28.248  11.733  23.654  1.00 61.99           H
ATOM   4276 HG21 THR A 289      26.728  14.075  21.655  1.00 75.20           H
ATOM   4277 HG22 THR A 289      27.763  15.230  21.953  1.00 75.20           H
ATOM   4278 HG23 THR A 289      26.779  14.739  23.087  1.00 75.20           H
ATOM   4279  HC  THR A 289      30.350  14.698  20.827  1.00 70.87           H
TER
ATOM   4280  N   ALA B   2       1.441  18.741  46.595  1.00 49.38           N
ATOM   4281  CA  ALA B   2       0.476  18.642  47.676  1.00 45.42           C
ATOM   4282  C   ALA B   2       1.157  18.494  49.039  1.00 55.00           C
ATOM   4283  O   ALA B   2       2.149  17.793  49.169  1.00 60.69           O
ATOM   4284  CB  ALA B   2      -0.441  17.484  47.446  1.00 48.55           C
ATOM   4285  H1  ALA B   2       0.978  18.856  45.762  1.00 59.26           H
ATOM   4286  H2  ALA B   2       1.966  17.937  46.561  1.00 59.26           H
ATOM   4287  HA  ALA B   2      -0.060  19.450  47.695  1.00 54.50           H
ATOM   4288  HB1 ALA B   2      -0.910  17.614  46.607  1.00 58.26           H
ATOM   4289  HB2 ALA B   2       0.084  16.669  47.409  1.00 58.26           H
ATOM   4290  HB3 ALA B   2      -1.076  17.435  48.177  1.00 58.26           H
ATOM   4291  N   ILE B   3       0.608  19.143  50.060  1.00 47.79           N
ATOM   4292  CA  ILE B   3       1.190  19.075  51.405  1.00 47.35           C
ATOM   4293  C   ILE B   3       0.687  17.785  52.044  1.00 45.20           C
ATOM   4294  O   ILE B   3      -0.491  17.443  51.872  1.00 44.75           O
ATOM   4295  CB  ILE B   3       0.824  20.332  52.214  1.00 46.03           C
ATOM   4296  CG1 ILE B   3       1.506  21.546  51.570  1.00 47.21           C
ATOM   4297  CG2 ILE B   3       1.197  20.170  53.712  1.00 50.33           C
ATOM   4298  CD1 ILE B   3       1.367  22.821  52.304  1.00 53.43           C
ATOM   4299  H   ILE B   3      -0.099  19.630  50.005  1.00 57.35           H
ATOM   4300  HA  ILE B   3       2.156  19.026  51.336  1.00 56.82           H
ATOM   4301  HB  ILE B   3      -0.136  20.459  52.155  1.00 55.23           H
ATOM   4302 HG12 ILE B   3       2.454  21.358  51.491  1.00 56.65           H
ATOM   4303 HG13 ILE B   3       1.128  21.677  50.686  1.00 56.65           H
ATOM   4304 HG21 ILE B   3       0.952  20.979  54.187  1.00 60.39           H
ATOM   4305 HG22 ILE B   3       0.713  19.412  54.077  1.00 60.39           H
ATOM   4306 HG23 ILE B   3       2.152  20.020  53.785  1.00 60.39           H
ATOM   4307 HD11 ILE B   3       1.832  23.519  51.815  1.00 64.11           H
ATOM   4308 HD12 ILE B   3       0.426  23.041  52.380  1.00 64.11           H
ATOM   4309 HD13 ILE B   3       1.756  22.721  53.187  1.00 64.11           H
ATOM   4310  N   PRO B   4       1.524  17.010  52.741  1.00 45.02           N
ATOM   4311  CA  PRO B   4       1.020  15.784  53.373  1.00 40.87           C
ATOM   4312  C   PRO B   4      -0.053  16.074  54.413  1.00 38.41           C
ATOM   4313  O   PRO B   4      -0.223  17.200  54.889  1.00 38.73           O
ATOM   4314  CB  PRO B   4       2.267  15.152  54.014  1.00 41.04           C
ATOM   4315  CG  PRO B   4       3.385  16.141  53.806  1.00 47.48           C
ATOM   4316  CD  PRO B   4       2.996  17.049  52.708  1.00 41.62           C
ATOM   4317  HA  PRO B   4       0.663  15.181  52.702  1.00 49.04           H
ATOM   4318  HB2 PRO B   4       2.109  15.010  54.960  1.00 49.25           H
ATOM   4319  HB3 PRO B   4       2.468  14.312  53.572  1.00 49.25           H
ATOM   4320  HG2 PRO B   4       3.520  16.645  54.624  1.00 56.98           H
ATOM   4321  HG3 PRO B   4       4.195  15.662  53.571  1.00 56.98           H
ATOM   4322  HD2 PRO B   4       3.315  17.949  52.883  1.00 49.95           H
ATOM   4323  HD3 PRO B   4       3.325  16.714  51.859  1.00 49.95           H
ATOM   4324  N   ALA B   5      -0.799  15.032  54.753  1.00 41.99           N
ATOM   4325  CA  ALA B   5      -1.936  15.187  55.655  1.00 45.51           C
ATOM   4326  C   ALA B   5      -1.481  15.444  57.091  1.00 43.60           C
ATOM   4327  O   ALA B   5      -0.541  14.809  57.583  1.00 40.04           O
ATOM   4328  CB  ALA B   5      -2.816  13.940  55.620  1.00 46.25           C
ATOM   4329  H   ALA B   5      -0.671  14.228  54.477  1.00 50.39           H
ATOM   4330  HA  ALA B   5      -2.471  15.943  55.367  1.00 54.61           H
ATOM   4331  HB1 ALA B   5      -3.563  14.065  56.226  1.00 55.50           H
ATOM   4332  HB2 ALA B   5      -3.140  13.809  54.716  1.00 55.50           H
ATOM   4333  HB3 ALA B   5      -2.288  13.175  55.898  1.00 55.50           H
ATOM   4334  N   PHE B   6      -2.194  16.350  57.770  1.00 38.64           N
ATOM   4335  CA  PHE B   6      -1.986  16.645  59.188  1.00 46.25           C
ATOM   4336  C   PHE B   6      -3.324  16.653  59.924  1.00 44.73           C
ATOM   4337  O   PHE B   6      -4.207  17.447  59.587  1.00 48.98           O
ATOM   4338  CB  PHE B   6      -1.280  17.996  59.367  1.00 37.80           C
ATOM   4339  CG  PHE B   6      -1.178  18.424  60.801  1.00 42.93           C
ATOM   4340  CD1 PHE B   6      -0.250  17.829  61.642  1.00 38.41           C
ATOM   4341  CD2 PHE B   6      -2.033  19.388  61.325  1.00 42.63           C
ATOM   4342  CE1 PHE B   6      -0.159  18.193  62.971  1.00 34.67           C
ATOM   4343  CE2 PHE B   6      -1.945  19.759  62.672  1.00 41.56           C
ATOM   4344  CZ  PHE B   6      -0.996  19.159  63.488  1.00 39.34           C
ATOM   4345  H   PHE B   6      -2.823  16.819  57.416  1.00 46.36           H
ATOM   4346  HA  PHE B   6      -1.428  15.955  59.580  1.00 55.50           H
ATOM   4347  HB2 PHE B   6      -0.380  17.930  59.011  1.00 45.35           H
ATOM   4348  HB3 PHE B   6      -1.777  18.676  58.887  1.00 45.35           H
ATOM   4349  HD1 PHE B   6       0.322  17.177  61.305  1.00 46.10           H
ATOM   4350  HD2 PHE B   6      -2.667  19.790  60.775  1.00 51.16           H
ATOM   4351  HE1 PHE B   6       0.476  17.791  63.518  1.00 41.61           H
ATOM   4352  HE2 PHE B   6      -2.512  20.412  63.015  1.00 49.87           H
ATOM   4353  HZ  PHE B   6      -0.930  19.403  64.383  1.00 47.20           H
ATOM   4354  N   HIS B   7      -3.466  15.791  60.955  1.00 45.30           N
ATOM   4355  CA  HIS B   7      -4.683  15.678  61.761  1.00 46.55           C
ATOM   4356  C   HIS B   7      -4.509  16.375  63.099  1.00 50.70           C
ATOM   4357  O   HIS B   7      -3.951  15.778  64.042  1.00 50.99           O
ATOM   4358  CB  HIS B   7      -5.058  14.214  61.989  1.00 47.82           C
ATOM   4359  CG  HIS B   7      -5.207  13.443  60.726  1.00 52.26           C
ATOM   4360  ND1 HIS B   7      -6.220  13.689  59.830  1.00 50.72           N
ATOM   4361  CD2 HIS B   7      -4.455  12.455  60.193  1.00 52.58           C
ATOM   4362  CE1 HIS B   7      -6.094  12.874  58.801  1.00 58.63           C
ATOM   4363  NE2 HIS B   7      -5.030  12.116  58.997  1.00 58.51           N
ATOM   4364  H   HIS B   7      -2.847  15.250  61.205  1.00 54.36           H
ATOM   4365  HA  HIS B   7      -5.416  16.107  61.291  1.00 55.86           H
ATOM   4366  HB2 HIS B   7      -5.903  14.176  62.463  1.00 57.38           H
ATOM   4367  HB3 HIS B   7      -4.363  13.790  62.517  1.00 57.38           H
ATOM   4368  HD2 HIS B   7      -3.694  12.075  60.569  1.00 63.09           H
ATOM   4369  HE1 HIS B   7      -6.659  12.838  58.063  1.00 70.36           H
ATOM   4370  HE2 HIS B   7      -4.747  11.505  58.461  1.00 70.22           H
ATOM   4371  N   PRO B   8      -5.008  17.591  63.264  1.00 49.71           N
ATOM   4372  CA  PRO B   8      -4.832  18.280  64.540  1.00 47.71           C
ATOM   4373  C   PRO B   8      -5.326  17.416  65.683  1.00 53.64           C
ATOM   4374  O   PRO B   8      -6.179  16.546  65.501  1.00 53.88           O
ATOM   4375  CB  PRO B   8      -5.668  19.550  64.364  1.00 51.00           C
ATOM   4376  CG  PRO B   8      -5.574  19.812  62.883  1.00 51.78           C
ATOM   4377  CD  PRO B   8      -5.694  18.445  62.275  1.00 46.91           C
ATOM   4378  HA  PRO B   8      -3.902  18.515  64.681  1.00 57.25           H
ATOM   4379  HB2 PRO B   8      -6.586  19.386  64.633  1.00 61.20           H
ATOM   4380  HB3 PRO B   8      -5.279  20.279  64.874  1.00 61.20           H
ATOM   4381  HG2 PRO B   8      -6.304  20.384  62.600  1.00 62.13           H
ATOM   4382  HG3 PRO B   8      -4.716  20.212  62.671  1.00 62.13           H
ATOM   4383  HD2 PRO B   8      -6.627  18.189  62.193  1.00 56.30           H
ATOM   4384  HD3 PRO B   8      -5.237  18.410  61.420  1.00 56.30           H
ATOM   4385  N   GLY B   9      -4.751  17.646  66.861  1.00 46.42           N
ATOM   4386  CA  GLY B   9      -5.138  16.919  68.052  1.00 47.11           C
ATOM   4387  C   GLY B   9      -4.696  15.477  68.091  1.00 47.10           C
ATOM   4388  O   GLY B   9      -5.020  14.772  69.055  1.00 50.84           O
ATOM   4389  H   GLY B   9      -4.129  18.225  66.992  1.00 55.71           H
ATOM   4390  HA2 GLY B   9      -4.765  17.367  68.828  1.00 56.53           H
ATOM   4391  HA3 GLY B   9      -6.104  16.938  68.131  1.00 56.53           H
ATOM   4392  N   GLU B  10      -3.978  15.014  67.081  1.00 44.10           N
ATOM   4393  CA  GLU B  10      -3.529  13.638  67.002  1.00 46.26           C
ATOM   4394  C   GLU B  10      -2.020  13.618  66.833  1.00 45.04           C
ATOM   4395  O   GLU B  10      -1.415  14.617  66.443  1.00 42.28           O
ATOM   4396  CB  GLU B  10      -4.177  12.908  65.815  1.00 52.11           C
ATOM   4397  CG  GLU B  10      -5.657  12.525  65.984  1.00 57.95           C
ATOM   4398  CD  GLU B  10      -6.214  11.923  64.697  1.00 57.28           C
ATOM   4399  OE1 GLU B  10      -5.563  11.004  64.161  1.00 57.75           O
ATOM   4400  OE2 GLU B  10      -7.264  12.384  64.194  1.00 63.03           O1-
ATOM   4401  H   GLU B  10      -3.733  15.493  66.410  1.00 52.93           H
ATOM   4402  HA  GLU B  10      -3.758  13.170  67.820  1.00 55.51           H
ATOM   4403  HB2 GLU B  10      -4.114  13.480  65.034  1.00 62.53           H
ATOM   4404  HB3 GLU B  10      -3.683  12.089  65.655  1.00 62.53           H
ATOM   4405  HG2 GLU B  10      -5.741  11.866  66.691  1.00 69.54           H
ATOM   4406  HG3 GLU B  10      -6.173  13.318  66.199  1.00 69.54           H
ATOM   4407  N   LEU B  11      -1.418  12.453  67.097  1.00 40.89           N
ATOM   4408  CA  LEU B  11       0.002  12.250  66.834  1.00 37.89           C
ATOM   4409  C   LEU B  11       0.168  11.840  65.372  1.00 42.46           C
ATOM   4410  O   LEU B  11      -0.191  10.727  64.980  1.00 41.51           O
ATOM   4411  CB  LEU B  11       0.592  11.225  67.806  1.00 39.00           C
ATOM   4412  CG  LEU B  11       2.083  10.972  67.585  1.00 38.68           C
ATOM   4413  CD1 LEU B  11       2.856  12.257  67.801  1.00 39.16           C
ATOM   4414  CD2 LEU B  11       2.586   9.862  68.502  1.00 46.06           C
ATOM   4415  H   LEU B  11      -1.815  11.766  67.429  1.00 49.07           H
ATOM   4416  HA  LEU B  11       0.470  13.089  66.965  1.00 45.46           H
ATOM   4417  HB2 LEU B  11       0.476  11.548  68.713  1.00 46.79           H
ATOM   4418  HB3 LEU B  11       0.127  10.381  67.694  1.00 46.79           H
ATOM   4419  HG  LEU B  11       2.223  10.690  66.668  1.00 46.42           H
ATOM   4420 HD11 LEU B  11       3.800  12.085  67.659  1.00 46.99           H
ATOM   4421 HD12 LEU B  11       2.542  12.924  67.171  1.00 46.99           H
ATOM   4422 HD13 LEU B  11       2.709  12.564  68.710  1.00 46.99           H
ATOM   4423 HD21 LEU B  11       3.532   9.723  68.341  1.00 55.27           H
ATOM   4424 HD22 LEU B  11       2.442  10.125  69.425  1.00 55.27           H
ATOM   4425 HD23 LEU B  11       2.094   9.048  68.310  1.00 55.27           H
ATOM   4426  N   ASN B  12       0.705  12.757  64.570  1.00 37.02           N
ATOM   4427  CA  ASN B  12       1.011  12.538  63.169  1.00 34.11           C
ATOM   4428  C   ASN B  12       2.475  12.151  63.068  1.00 36.74           C
ATOM   4429  O   ASN B  12       3.348  12.943  63.439  1.00 36.26           O
ATOM   4430  CB  ASN B  12       0.755  13.803  62.344  1.00 37.10           C
ATOM   4431  CG  ASN B  12      -0.686  14.282  62.415  1.00 41.31           C
ATOM   4432  OD1 ASN B  12      -1.455  14.082  61.501  1.00 39.23           O
ATOM   4433  ND2 ASN B  12      -1.034  14.951  63.502  1.00 36.45           N
ATOM   4434  H   ASN B  12       0.908  13.550  64.834  1.00 44.43           H
ATOM   4435  HA  ASN B  12       0.467  11.816  62.818  1.00 40.93           H
ATOM   4436  HB2 ASN B  12       1.324  14.515  62.676  1.00 44.52           H
ATOM   4437  HB3 ASN B  12       0.963  13.619  61.414  1.00 44.52           H
ATOM   4438 HD21 ASN B  12      -1.838  15.242  63.588  1.00 43.74           H
ATOM   4439 HD22 ASN B  12      -0.456  15.094  64.122  1.00 43.74           H
ATOM   4440  N   VAL B  13       2.753  10.963  62.568  1.00 35.04           N
ATOM   4441  CA  VAL B  13       4.129  10.496  62.440  1.00 37.26           C
ATOM   4442  C   VAL B  13       4.578  10.614  60.988  1.00 39.54           C
ATOM   4443  O   VAL B  13       3.861  10.196  60.061  1.00 36.44           O
ATOM   4444  CB  VAL B  13       4.277   9.056  62.951  1.00 36.99           C
ATOM   4445  CG1 VAL B  13       5.767   8.636  62.959  1.00 37.20           C
ATOM   4446  CG2 VAL B  13       3.674   8.937  64.335  1.00 37.13           C
ATOM   4447  H   VAL B  13       2.164  10.400  62.293  1.00 42.05           H
ATOM   4448  HA  VAL B  13       4.705  11.063  62.976  1.00 44.71           H
ATOM   4449  HB  VAL B  13       3.797   8.457  62.359  1.00 44.39           H
ATOM   4450 HG11 VAL B  13       5.836   7.725  63.285  1.00 44.64           H
ATOM   4451 HG12 VAL B  13       6.115   8.691  62.055  1.00 44.64           H
ATOM   4452 HG13 VAL B  13       6.261   9.234  63.541  1.00 44.64           H
ATOM   4453 HG21 VAL B  13       3.774   8.023  64.646  1.00 44.55           H
ATOM   4454 HG22 VAL B  13       4.137   9.543  64.934  1.00 44.55           H
ATOM   4455 HG23 VAL B  13       2.733   9.170  64.290  1.00 44.55           H
ATOM   4456  N   TYR B  14       5.774  11.185  60.789  1.00 34.06           N
ATOM   4457  CA  TYR B  14       6.392  11.354  59.475  1.00 34.46           C
ATOM   4458  C   TYR B  14       7.834  10.882  59.550  1.00 33.63           C
ATOM   4459  O   TYR B  14       8.575  11.264  60.463  1.00 32.45           O
ATOM   4460  CB  TYR B  14       6.392  12.817  59.015  1.00 33.17           C
ATOM   4461  CG  TYR B  14       5.059  13.522  59.136  1.00 32.86           C
ATOM   4462  CD1 TYR B  14       4.797  14.368  60.168  1.00 33.54           C
ATOM   4463  CD2 TYR B  14       4.086  13.336  58.175  1.00 38.44           C
ATOM   4464  CE1 TYR B  14       3.591  15.000  60.279  1.00 36.44           C
ATOM   4465  CE2 TYR B  14       2.892  13.968  58.265  1.00 32.81           C
ATOM   4466  CZ  TYR B  14       2.646  14.798  59.307  1.00 35.98           C
ATOM   4467  OH  TYR B  14       1.436  15.416  59.411  1.00 35.69           O
ATOM   4468  H   TYR B  14       6.260  11.492  61.428  1.00 40.87           H
ATOM   4469  HA  TYR B  14       5.920  10.818  58.818  1.00 41.36           H
ATOM   4470  HB2 TYR B  14       7.033  13.309  59.551  1.00 39.80           H
ATOM   4471  HB3 TYR B  14       6.656  12.847  58.082  1.00 39.80           H
ATOM   4472  HD1 TYR B  14       5.443  14.500  60.823  1.00 40.25           H
ATOM   4473  HD2 TYR B  14       4.252  12.768  57.458  1.00 46.12           H
ATOM   4474  HE1 TYR B  14       3.420  15.571  60.993  1.00 43.72           H
ATOM   4475  HE2 TYR B  14       2.240  13.828  57.617  1.00 39.37           H
ATOM   4476  HH  TYR B  14       0.952  15.210  58.756  1.00 42.83           H
ATOM   4477  N   SER B  15       8.242  10.097  58.572  1.00 32.30           N
ATOM   4478  CA  SER B  15       9.610   9.629  58.486  1.00 35.64           C
ATOM   4479  C   SER B  15      10.426  10.343  57.432  1.00 34.01           C
ATOM   4480  O   SER B  15      11.662  10.324  57.508  1.00 36.55           O
ATOM   4481  CB  SER B  15       9.624   8.122  58.177  1.00 40.23           C
ATOM   4482  OG  SER B  15       9.216   7.403  59.326  1.00 38.31           O
ATOM   4483  H   SER B  15       7.736   9.815  57.936  1.00 38.76           H
ATOM   4484  HA  SER B  15      10.044   9.764  59.342  1.00 42.77           H
ATOM   4485  HB2 SER B  15       9.010   7.939  57.450  1.00 48.27           H
ATOM   4486  HB3 SER B  15      10.524   7.853  57.934  1.00 48.27           H
ATOM   4487  HG  SER B  15       9.221   6.578  59.165  1.00 45.97           H
ATOM   4488  N   ALA B  16       9.755  10.942  56.418  1.00 30.44           N
ATOM   4489  CA  ALA B  16      10.470  11.621  55.354  1.00 39.03           C
ATOM   4490  C   ALA B  16      10.778  13.045  55.776  1.00 31.88           C
ATOM   4491  O   ALA B  16       9.860  13.767  56.153  1.00 32.66           O
ATOM   4492  CB  ALA B  16       9.640  11.642  54.079  1.00 37.25           C
ATOM   4493  H   ALA B  16       8.899  10.960  56.340  1.00 36.53           H
ATOM   4494  HA  ALA B  16      11.305  11.162  55.175  1.00 46.83           H
ATOM   4495  HB1 ALA B  16      10.139  12.100  53.385  1.00 44.70           H
ATOM   4496  HB2 ALA B  16       9.457  10.729  53.807  1.00 44.70           H
ATOM   4497  HB3 ALA B  16       8.808  12.109  54.252  1.00 44.70           H
ATOM   4498  N   PRO B  17      12.046  13.474  55.735  1.00 35.60           N
ATOM   4499  CA  PRO B  17      12.341  14.888  56.029  1.00 31.06           C
ATOM   4500  C   PRO B  17      11.459  15.854  55.256  1.00 36.49           C
ATOM   4501  O   PRO B  17      10.911  16.815  55.815  1.00 33.19           O
ATOM   4502  CB  PRO B  17      13.818  15.006  55.640  1.00 30.86           C
ATOM   4503  CG  PRO B  17      14.377  13.635  56.008  1.00 33.47           C
ATOM   4504  CD  PRO B  17      13.275  12.687  55.566  1.00 30.21           C
ATOM   4505  HA  PRO B  17      12.247  15.060  56.979  1.00 37.27           H
ATOM   4506  HB2 PRO B  17      13.900  15.173  54.688  1.00 37.03           H
ATOM   4507  HB3 PRO B  17      14.244  15.708  56.157  1.00 37.03           H
ATOM   4508  HG2 PRO B  17      15.198  13.468  55.520  1.00 40.16           H
ATOM   4509  HG3 PRO B  17      14.522  13.581  56.966  1.00 40.16           H
ATOM   4510  HD2 PRO B  17      13.393  12.444  54.634  1.00 36.25           H
ATOM   4511  HD3 PRO B  17      13.255  11.904  56.137  1.00 36.25           H
ATOM   4512  N   GLY B  18      11.267  15.586  53.968  1.00 31.98           N
ATOM   4513  CA  GLY B  18      10.479  16.487  53.157  1.00 39.59           C
ATOM   4514  C   GLY B  18       9.071  16.633  53.668  1.00 30.70           C
ATOM   4515  O   GLY B  18       8.500  17.734  53.635  1.00 35.38           O
ATOM   4516  H   GLY B  18      11.578  14.901  53.552  1.00 38.37           H
ATOM   4517  HA2 GLY B  18      10.895  17.363  53.150  1.00 47.51           H
ATOM   4518  HA3 GLY B  18      10.443  16.155  52.247  1.00 47.51           H
ATOM   4519  N   ASP B  19       8.480  15.529  54.152  1.00 30.65           N
ATOM   4520  CA  ASP B  19       7.122  15.585  54.690  1.00 34.26           C
ATOM   4521  C   ASP B  19       7.050  16.473  55.937  1.00 33.46           C
ATOM   4522  O   ASP B  19       6.186  17.349  56.051  1.00 31.11           O
ATOM   4523  CB  ASP B  19       6.634  14.174  55.028  1.00 32.27           C
ATOM   4524  CG  ASP B  19       6.257  13.350  53.776  1.00 36.40           C
ATOM   4525  OD1 ASP B  19       6.277  13.884  52.668  1.00 35.12           O
ATOM   4526  OD2 ASP B  19       5.951  12.169  53.924  1.00 38.46           O1-
ATOM   4527  H   ASP B  19       8.842  14.750  54.177  1.00 36.78           H
ATOM   4528  HA  ASP B  19       6.529  15.957  54.019  1.00 41.12           H
ATOM   4529  HB2 ASP B  19       7.339  13.700  55.497  1.00 38.73           H
ATOM   4530  HB3 ASP B  19       5.847  14.239  55.592  1.00 38.73           H
ATOM   4531  N   VAL B  20       7.939  16.254  56.897  1.00 33.52           N
ATOM   4532  CA  VAL B  20       7.822  17.077  58.093  1.00 32.58           C
ATOM   4533  C   VAL B  20       8.153  18.533  57.755  1.00 29.40           C
ATOM   4534  O   VAL B  20       7.557  19.463  58.322  1.00 34.39           O
ATOM   4535  CB  VAL B  20       8.689  16.506  59.239  1.00 33.04           C
ATOM   4536  CG1 VAL B  20      10.128  16.881  59.074  1.00 33.80           C
ATOM   4537  CG2 VAL B  20       8.160  17.028  60.581  1.00 37.10           C
ATOM   4538  H   VAL B  20       8.577  15.678  56.887  1.00 40.23           H
ATOM   4539  HA  VAL B  20       6.899  17.053  58.391  1.00 39.10           H
ATOM   4540  HB  VAL B  20       8.623  15.539  59.240  1.00 39.64           H
ATOM   4541 HG11 VAL B  20      10.638  16.506  59.809  1.00 40.56           H
ATOM   4542 HG12 VAL B  20      10.452  16.526  58.232  1.00 40.56           H
ATOM   4543 HG13 VAL B  20      10.205  17.848  59.077  1.00 40.56           H
ATOM   4544 HG21 VAL B  20       8.706  16.668  61.297  1.00 44.52           H
ATOM   4545 HG22 VAL B  20       8.208  17.997  60.584  1.00 44.52           H
ATOM   4546 HG23 VAL B  20       7.240  16.742  60.690  1.00 44.52           H
ATOM   4547  N   ALA B  21       9.085  18.750  56.837  1.00 31.86           N
ATOM   4548  CA  ALA B  21       9.413  20.093  56.387  1.00 32.77           C
ATOM   4549  C   ALA B  21       8.188  20.786  55.816  1.00 35.21           C
ATOM   4550  O   ALA B  21       7.841  21.910  56.220  1.00 31.66           O
ATOM   4551  CB  ALA B  21      10.527  20.037  55.348  1.00 31.92           C
ATOM   4552  H   ALA B  21       9.545  18.130  56.457  1.00 38.23           H
ATOM   4553  HA  ALA B  21       9.730  20.613  57.142  1.00 39.32           H
ATOM   4554  HB1 ALA B  21      10.733  20.940  55.058  1.00 38.31           H
ATOM   4555  HB2 ALA B  21      11.311  19.630  55.747  1.00 38.31           H
ATOM   4556  HB3 ALA B  21      10.226  19.508  54.592  1.00 38.31           H
ATOM   4557  N   ASP B  22       7.484  20.101  54.906  1.00 32.53           N
ATOM   4558  CA  ASP B  22       6.275  20.666  54.295  1.00 37.62           C
ATOM   4559  C   ASP B  22       5.173  20.933  55.319  1.00 32.78           C
ATOM   4560  O   ASP B  22       4.528  21.988  55.284  1.00 36.42           O
ATOM   4561  CB  ASP B  22       5.756  19.714  53.208  1.00 35.19           C
ATOM   4562  CG  ASP B  22       6.656  19.629  52.037  1.00 40.45           C
ATOM   4563  OD1 ASP B  22       7.521  20.529  51.877  1.00 41.31           O
ATOM   4564  OD2 ASP B  22       6.504  18.652  51.260  1.00 39.22           O1-
ATOM   4565  H   ASP B  22       7.685  19.312  54.628  1.00 39.04           H
ATOM   4566  HA  ASP B  22       6.501  21.509  53.872  1.00 45.15           H
ATOM   4567  HB2 ASP B  22       5.668  18.824  53.584  1.00 42.23           H
ATOM   4568  HB3 ASP B  22       4.892  20.030  52.900  1.00 42.23           H
ATOM   4569  N   VAL B  23       4.895  19.968  56.211  1.00 35.20           N
ATOM   4570  CA  VAL B  23       3.867  20.181  57.232  1.00 36.10           C
ATOM   4571  C   VAL B  23       4.265  21.322  58.155  1.00 37.23           C
ATOM   4572  O   VAL B  23       3.437  22.164  58.532  1.00 36.68           O
ATOM   4573  CB  VAL B  23       3.615  18.890  58.034  1.00 34.74           C
ATOM   4574  CG1 VAL B  23       2.583  19.136  59.152  1.00 35.58           C
ATOM   4575  CG2 VAL B  23       3.140  17.801  57.115  1.00 35.54           C
ATOM   4576  H   VAL B  23       5.279  19.199  56.242  1.00 42.25           H
ATOM   4577  HA  VAL B  23       3.036  20.426  56.795  1.00 43.32           H
ATOM   4578  HB  VAL B  23       4.446  18.602  58.445  1.00 41.69           H
ATOM   4579 HG11 VAL B  23       2.444  18.310  59.640  1.00 42.70           H
ATOM   4580 HG12 VAL B  23       2.923  19.821  59.750  1.00 42.70           H
ATOM   4581 HG13 VAL B  23       1.749  19.430  58.752  1.00 42.70           H
ATOM   4582 HG21 VAL B  23       2.986  16.996  57.634  1.00 42.65           H
ATOM   4583 HG22 VAL B  23       2.316  18.085  56.691  1.00 42.65           H
ATOM   4584 HG23 VAL B  23       3.820  17.638  56.443  1.00 42.65           H
ATOM   4585  N   SER B  24       5.527  21.355  58.560  1.00 33.07           N
ATOM   4586  CA  SER B  24       5.955  22.425  59.457  1.00 34.12           C
ATOM   4587  C   SER B  24       5.727  23.777  58.800  1.00 35.64           C
ATOM   4588  O   SER B  24       5.118  24.667  59.392  1.00 40.58           O
ATOM   4589  CB  SER B  24       7.422  22.255  59.835  1.00 37.41           C
ATOM   4590  OG  SER B  24       7.813  23.334  60.651  1.00 31.25           O
ATOM   4591  H   SER B  24       6.139  20.792  58.341  1.00 39.68           H
ATOM   4592  HA  SER B  24       5.427  22.391  60.269  1.00 40.95           H
ATOM   4593  HB2 SER B  24       7.534  21.425  60.324  1.00 44.89           H
ATOM   4594  HB3 SER B  24       7.963  22.248  59.030  1.00 44.89           H
ATOM   4595  HG  SER B  24       8.621  23.253  60.868  1.00 37.50           H
ATOM   4596  N   ARG B  25       6.182  23.931  57.556  1.00 35.52           N
ATOM   4597  CA  ARG B  25       5.967  25.171  56.808  1.00 39.33           C
ATOM   4598  C   ARG B  25       4.484  25.529  56.736  1.00 39.82           C
ATOM   4599  O   ARG B  25       4.083  26.643  57.096  1.00 38.91           O
ATOM   4600  CB  ARG B  25       6.569  25.036  55.407  1.00 42.40           C
ATOM   4601  CG  ARG B  25       6.287  26.220  54.474  1.00 49.13           C
ATOM   4602  CD  ARG B  25       7.271  26.257  53.316  1.00 56.51           C
ATOM   4603  NE  ARG B  25       6.895  27.224  52.281  1.00 69.37           N
ATOM   4604  CZ  ARG B  25       7.708  27.634  51.305  1.00 76.05           C
ATOM   4605  NH1 ARG B  25       8.955  27.170  51.234  1.00 71.87           N
ATOM   4606  NH2 ARG B  25       7.280  28.513  50.400  1.00 73.06           N1+
ATOM   4607  H   ARG B  25       6.619  23.332  57.122  1.00 42.62           H
ATOM   4608  HA  ARG B  25       6.427  25.895  57.262  1.00 47.19           H
ATOM   4609  HB2 ARG B  25       7.531  24.950  55.490  1.00 50.88           H
ATOM   4610  HB3 ARG B  25       6.205  24.240  54.989  1.00 50.88           H
ATOM   4611  HG2 ARG B  25       5.392  26.136  54.110  1.00 58.96           H
ATOM   4612  HG3 ARG B  25       6.371  27.048  54.972  1.00 58.96           H
ATOM   4613  HD2 ARG B  25       8.146  26.504  53.654  1.00 67.81           H
ATOM   4614  HD3 ARG B  25       7.309  25.379  52.906  1.00 67.81           H
ATOM   4615  HE  ARG B  25       6.099  27.549  52.305  1.00 83.25           H
ATOM   4616 HH11 ARG B  25       9.237  26.602  51.815  1.00 86.24           H
ATOM   4617 HH12 ARG B  25       9.478  27.437  50.605  1.00 86.24           H
ATOM   4618 HH21 ARG B  25       6.477  28.818  50.443  1.00 87.67           H
ATOM   4619 HH22 ARG B  25       7.808  28.778  49.775  1.00 87.67           H
ATOM   4620  N   ALA B  26       3.652  24.588  56.295  1.00 37.79           N
ATOM   4621  CA  ALA B  26       2.221  24.858  56.206  1.00 36.87           C
ATOM   4622  C   ALA B  26       1.669  25.312  57.538  1.00 42.43           C
ATOM   4623  O   ALA B  26       0.915  26.286  57.598  1.00 45.19           O
ATOM   4624  CB  ALA B  26       1.480  23.602  55.722  1.00 35.18           C
ATOM   4625  H   ALA B  26       3.886  23.799  56.045  1.00 45.35           H
ATOM   4626  HA  ALA B  26       2.070  25.565  55.559  1.00 44.24           H
ATOM   4627  HB1 ALA B  26       0.531  23.796  55.668  1.00 42.22           H
ATOM   4628  HB2 ALA B  26       1.818  23.354  54.847  1.00 42.22           H
ATOM   4629  HB3 ALA B  26       1.635  22.881  56.352  1.00 42.22           H
ATOM   4630  N   LEU B  27       2.048  24.633  58.625  1.00 41.99           N
ATOM   4631  CA  LEU B  27       1.479  24.954  59.928  1.00 42.14           C
ATOM   4632  C   LEU B  27       1.913  26.338  60.396  1.00 39.94           C
ATOM   4633  O   LEU B  27       1.103  27.083  60.962  1.00 36.35           O
ATOM   4634  CB  LEU B  27       1.867  23.884  60.950  1.00 38.40           C
ATOM   4635  CG  LEU B  27       1.047  22.603  60.872  1.00 42.03           C
ATOM   4636  CD1 LEU B  27       1.437  21.601  61.899  1.00 38.65           C
ATOM   4637  CD2 LEU B  27      -0.439  22.920  61.024  1.00 43.00           C
ATOM   4638  H   LEU B  27       2.623  23.994  58.632  1.00 50.39           H
ATOM   4639  HA  LEU B  27       0.511  24.956  59.854  1.00 50.57           H
ATOM   4640  HB2 LEU B  27       2.798  23.646  60.811  1.00 46.09           H
ATOM   4641  HB3 LEU B  27       1.754  24.251  61.841  1.00 46.09           H
ATOM   4642  HG  LEU B  27       1.177  22.201  59.999  1.00 50.43           H
ATOM   4643 HD11 LEU B  27       0.881  20.812  61.797  1.00 46.38           H
ATOM   4644 HD12 LEU B  27       2.370  21.367  61.773  1.00 46.38           H
ATOM   4645 HD13 LEU B  27       1.308  21.985  62.780  1.00 46.38           H
ATOM   4646 HD21 LEU B  27      -0.945  22.094  60.972  1.00 51.60           H
ATOM   4647 HD22 LEU B  27      -0.584  23.343  61.885  1.00 51.60           H
ATOM   4648 HD23 LEU B  27      -0.709  23.519  60.311  1.00 51.60           H
ATOM   4649  N   ARG B  28       3.175  26.715  60.139  1.00 38.94           N
ATOM   4650  CA  ARG B  28       3.634  28.049  60.513  1.00 38.26           C
ATOM   4651  C   ARG B  28       2.833  29.122  59.807  1.00 46.65           C
ATOM   4652  O   ARG B  28       2.634  30.214  60.357  1.00 43.13           O
ATOM   4653  CB  ARG B  28       5.118  28.237  60.196  1.00 42.84           C
ATOM   4654  CG  ARG B  28       5.776  29.221  61.173  1.00 54.19           C
ATOM   4655  CD  ARG B  28       7.098  29.756  60.677  1.00 58.67           C
ATOM   4656  NE  ARG B  28       7.751  30.669  61.629  1.00 63.12           N
ATOM   4657  CZ  ARG B  28       7.266  31.849  62.023  1.00 64.04           C
ATOM   4658  NH1 ARG B  28       6.083  32.286  61.586  1.00 63.18           N
ATOM   4659  NH2 ARG B  28       7.955  32.604  62.868  1.00 59.60           N1+
ATOM   4660  H   ARG B  28       3.769  26.225  59.756  1.00 46.73           H
ATOM   4661  HA  ARG B  28       3.515  28.166  61.469  1.00 45.91           H
ATOM   4662  HB2 ARG B  28       5.573  27.383  60.271  1.00 51.41           H
ATOM   4663  HB3 ARG B  28       5.212  28.591  59.298  1.00 51.41           H
ATOM   4664  HG2 ARG B  28       5.181  29.974  61.309  1.00 65.03           H
ATOM   4665  HG3 ARG B  28       5.935  28.768  62.016  1.00 65.03           H
ATOM   4666  HD2 ARG B  28       7.699  29.012  60.518  1.00 70.40           H
ATOM   4667  HD3 ARG B  28       6.950  30.243  59.851  1.00 70.40           H
ATOM   4668  HE  ARG B  28       8.506  30.422  61.959  1.00 75.75           H
ATOM   4669 HH11 ARG B  28       5.627  31.811  61.032  1.00 75.82           H
ATOM   4670 HH12 ARG B  28       5.780  33.045  61.852  1.00 75.82           H
ATOM   4671 HH21 ARG B  28       8.715  32.332  63.165  1.00 71.52           H
ATOM   4672 HH22 ARG B  28       7.634  33.357  63.132  1.00 71.52           H
ATOM   4673  N   LEU B  29       2.380  28.842  58.592  1.00 42.34           N
ATOM   4674  CA  LEU B  29       1.573  29.813  57.860  1.00 49.35           C
ATOM   4675  C   LEU B  29       0.118  29.818  58.307  1.00 47.99           C
ATOM   4676  O   LEU B  29      -0.621  30.723  57.909  1.00 51.24           O
ATOM   4677  CB  LEU B  29       1.654  29.541  56.351  1.00 47.78           C
ATOM   4678  CG  LEU B  29       3.034  29.745  55.727  1.00 51.81           C
ATOM   4679  CD1 LEU B  29       3.043  29.375  54.252  1.00 52.05           C
ATOM   4680  CD2 LEU B  29       3.482  31.183  55.914  1.00 55.61           C
ATOM   4681  H   LEU B  29       2.523  28.106  58.172  1.00 50.81           H
ATOM   4682  HA  LEU B  29       1.933  30.699  58.020  1.00 59.23           H
ATOM   4683  HB2 LEU B  29       1.393  28.621  56.189  1.00 57.34           H
ATOM   4684  HB3 LEU B  29       1.037  30.138  55.898  1.00 57.34           H
ATOM   4685  HG  LEU B  29       3.672  29.173  56.182  1.00 62.17           H
ATOM   4686 HD11 LEU B  29       3.934  29.519  53.896  1.00 62.46           H
ATOM   4687 HD12 LEU B  29       2.795  28.442  54.159  1.00 62.46           H
ATOM   4688 HD13 LEU B  29       2.405  29.935  53.783  1.00 62.46           H
ATOM   4689 HD21 LEU B  29       4.359  31.294  55.513  1.00 66.73           H
ATOM   4690 HD22 LEU B  29       2.843  31.771  55.482  1.00 66.73           H
ATOM   4691 HD23 LEU B  29       3.525  31.379  56.863  1.00 66.73           H
ATOM   4692  N   THR B  30      -0.301  28.857  59.138  1.00 45.20           N
ATOM   4693  CA  THR B  30      -1.671  28.780  59.649  1.00 46.56           C
ATOM   4694  C   THR B  30      -1.841  29.407  61.022  1.00 45.45           C
ATOM   4695  O   THR B  30      -2.942  29.372  61.576  1.00 48.96           O
ATOM   4696  CB  THR B  30      -2.145  27.323  59.744  1.00 51.13           C
ATOM   4697  OG1 THR B  30      -1.398  26.631  60.773  1.00 52.89           O
ATOM   4698  CG2 THR B  30      -2.003  26.635  58.428  1.00 50.07           C
ATOM   4699  H   THR B  30       0.204  28.224  59.426  1.00 54.24           H
ATOM   4700  HA  THR B  30      -2.260  29.245  59.035  1.00 55.87           H
ATOM   4701  HB  THR B  30      -3.085  27.316  59.983  1.00 61.35           H
ATOM   4702  HG1 THR B  30      -0.579  26.640  60.588  1.00 63.46           H
ATOM   4703 HG21 THR B  30      -2.305  25.716  58.501  1.00 60.09           H
ATOM   4704 HG22 THR B  30      -2.535  27.090  57.757  1.00 60.09           H
ATOM   4705 HG23 THR B  30      -1.073  26.640  58.151  1.00 60.09           H
ATOM   4706  N   GLY B  31      -0.789  29.951  61.601  1.00 46.50           N
ATOM   4707  CA  GLY B  31      -0.894  30.550  62.907  1.00 46.19           C
ATOM   4708  C   GLY B  31      -0.365  29.705  64.029  1.00 48.14           C
ATOM   4709  O   GLY B  31      -0.771  29.923  65.190  1.00 41.78           O
ATOM   4710  H   GLY B  31      -0.002  29.985  61.256  1.00 55.79           H
ATOM   4711  HA2 GLY B  31      -0.408  31.389  62.908  1.00 55.42           H
ATOM   4712  HA3 GLY B  31      -1.827  30.744  63.091  1.00 55.42           H
ATOM   4713  N   ARG B  32       0.506  28.736  63.733  1.00 40.09           N
ATOM   4714  CA  ARG B  32       1.157  27.951  64.777  1.00 35.65           C
ATOM   4715  C   ARG B  32       2.638  28.305  64.869  1.00 36.08           C
ATOM   4716  O   ARG B  32       3.271  28.715  63.891  1.00 39.84           O
ATOM   4717  CB  ARG B  32       0.988  26.453  64.524  1.00 38.29           C
ATOM   4718  CG  ARG B  32      -0.487  26.024  64.526  1.00 44.92           C
ATOM   4719  CD  ARG B  32      -0.902  25.327  65.818  1.00 37.51           C
ATOM   4720  NE  ARG B  32      -1.731  24.172  65.454  1.00 42.29           N
ATOM   4721  CZ  ARG B  32      -1.798  23.040  66.141  1.00 48.55           C
ATOM   4722  NH1 ARG B  32      -1.091  22.882  67.258  1.00 36.95           N
ATOM   4723  NH2 ARG B  32      -2.604  22.063  65.699  1.00 50.58           N1+
ATOM   4724  H   ARG B  32       0.735  28.517  62.934  1.00 48.11           H
ATOM   4725  HA  ARG B  32       0.746  28.159  65.630  1.00 42.79           H
ATOM   4726  HB2 ARG B  32       1.364  26.233  63.657  1.00 45.95           H
ATOM   4727  HB3 ARG B  32       1.447  25.960  65.221  1.00 45.95           H
ATOM   4728  HG2 ARG B  32      -1.044  26.810  64.418  1.00 53.90           H
ATOM   4729  HG3 ARG B  32      -0.637  25.408  63.792  1.00 53.90           H
ATOM   4730  HD2 ARG B  32      -0.116  25.014  66.294  1.00 45.01           H
ATOM   4731  HD3 ARG B  32      -1.425  25.930  66.368  1.00 45.01           H
ATOM   4732  HE  ARG B  32      -2.210  24.234  64.743  1.00 50.75           H
ATOM   4733 HH11 ARG B  32      -0.579  23.514  67.536  1.00 44.34           H
ATOM   4734 HH12 ARG B  32      -1.142  22.145  67.698  1.00 44.34           H
ATOM   4735 HH21 ARG B  32      -3.058  22.174  64.977  1.00 60.70           H
ATOM   4736 HH22 ARG B  32      -2.660  21.322  66.133  1.00 60.70           H
ATOM   4737  N   ARG B  33       3.170  28.134  66.066  1.00 36.03           N
ATOM   4738  CA  ARG B  33       4.576  28.332  66.351  1.00 34.06           C
ATOM   4739  C   ARG B  33       5.164  26.946  66.529  1.00 34.76           C
ATOM   4740  O   ARG B  33       4.736  26.200  67.405  1.00 31.54           O
ATOM   4741  CB  ARG B  33       4.767  29.155  67.618  1.00 36.02           C
ATOM   4742  CG  ARG B  33       4.453  30.630  67.495  1.00 44.32           C
ATOM   4743  CD  ARG B  33       4.930  31.320  68.774  1.00 58.36           C
ATOM   4744  NE  ARG B  33       4.815  32.783  68.781  1.00 64.26           N
ATOM   4745  CZ  ARG B  33       5.529  33.582  69.575  1.00 65.23           C
ATOM   4746  NH1 ARG B  33       6.410  33.057  70.414  1.00 58.99           N
ATOM   4747  NH2 ARG B  33       5.370  34.900  69.527  1.00 71.40           N1+
ATOM   4748  H   ARG B  33       2.716  27.893  66.756  1.00 43.24           H
ATOM   4749  HA  ARG B  33       5.013  28.776  65.608  1.00 40.88           H
ATOM   4750  HB2 ARG B  33       4.190  28.792  68.308  1.00 43.23           H
ATOM   4751  HB3 ARG B  33       5.693  29.077  67.896  1.00 43.23           H
ATOM   4752  HG2 ARG B  33       4.927  31.007  66.738  1.00 53.19           H
ATOM   4753  HG3 ARG B  33       3.496  30.759  67.406  1.00 53.19           H
ATOM   4754  HD2 ARG B  33       4.407  30.983  69.518  1.00 70.04           H
ATOM   4755  HD3 ARG B  33       5.866  31.101  68.910  1.00 70.04           H
ATOM   4756  HE  ARG B  33       4.321  33.151  68.179  1.00 77.11           H
ATOM   4757 HH11 ARG B  33       6.516  32.204  70.448  1.00 70.79           H
ATOM   4758 HH12 ARG B  33       6.873  33.569  70.927  1.00 70.79           H
ATOM   4759 HH21 ARG B  33       4.800  35.244  68.983  1.00 85.69           H
ATOM   4760 HH22 ARG B  33       5.836  35.408  70.041  1.00 85.69           H
ATOM   4761  N   VAL B  34       6.124  26.598  65.695  1.00 30.33           N
ATOM   4762  CA  VAL B  34       6.654  25.242  65.673  1.00 30.35           C
ATOM   4763  C   VAL B  34       7.738  25.138  66.731  1.00 29.16           C
ATOM   4764  O   VAL B  34       8.721  25.896  66.716  1.00 30.57           O
ATOM   4765  CB  VAL B  34       7.206  24.885  64.286  1.00 29.06           C
ATOM   4766  CG1 VAL B  34       7.776  23.458  64.309  1.00 30.84           C
ATOM   4767  CG2 VAL B  34       6.118  25.098  63.201  1.00 34.38           C
ATOM   4768  H   VAL B  34       6.491  27.129  65.126  1.00 36.40           H
ATOM   4769  HA  VAL B  34       5.948  24.615  65.894  1.00 36.41           H
ATOM   4770  HB  VAL B  34       7.939  25.487  64.084  1.00 34.87           H
ATOM   4771 HG11 VAL B  34       8.122  23.242  63.429  1.00 37.01           H
ATOM   4772 HG12 VAL B  34       8.489  23.414  64.965  1.00 37.01           H
ATOM   4773 HG13 VAL B  34       7.068  22.839  64.548  1.00 37.01           H
ATOM   4774 HG21 VAL B  34       6.487  24.867  62.335  1.00 41.26           H
ATOM   4775 HG22 VAL B  34       5.359  24.527  63.400  1.00 41.26           H
ATOM   4776 HG23 VAL B  34       5.844  26.028  63.207  1.00 41.26           H
ATOM   4777  N   MET B  35       7.576  24.167  67.625  1.00 26.42           N
ATOM   4778  CA  MET B  35       8.514  23.877  68.700  1.00 26.43           C
ATOM   4779  C   MET B  35       9.170  22.541  68.379  1.00 30.78           C
ATOM   4780  O   MET B  35       8.472  21.558  68.099  1.00 35.03           O
ATOM   4781  CB  MET B  35       7.808  23.778  70.058  1.00 29.10           C
ATOM   4782  CG  MET B  35       6.929  24.957  70.484  1.00 29.82           C
ATOM   4783  SD  MET B  35       7.848  26.459  70.745  1.00 32.97           S
ATOM   4784  CE  MET B  35       7.311  27.592  69.472  1.00 36.46           C
ATOM   4785  H   MET B  35       6.897  23.640  67.627  1.00 31.71           H
ATOM   4786  HA  MET B  35       9.188  24.573  68.747  1.00 31.72           H
ATOM   4787  HB2 MET B  35       7.242  22.991  70.045  1.00 34.92           H
ATOM   4788  HB3 MET B  35       8.488  23.669  70.742  1.00 34.92           H
ATOM   4789  HG2 MET B  35       6.271  25.125  69.791  1.00 35.79           H
ATOM   4790  HG3 MET B  35       6.482  24.732  71.315  1.00 35.79           H
ATOM   4791  HE1 MET B  35       7.788  28.430  69.574  1.00 43.75           H
ATOM   4792  HE2 MET B  35       7.504  27.205  68.604  1.00 43.75           H
ATOM   4793  HE3 MET B  35       6.357  27.740  69.564  1.00 43.75           H
ATOM   4794  N   LEU B  36      10.494  22.488  68.440  1.00 26.27           N
ATOM   4795  CA  LEU B  36      11.230  21.252  68.183  1.00 26.80           C
ATOM   4796  C   LEU B  36      11.879  20.724  69.448  1.00 27.37           C
ATOM   4797  O   LEU B  36      12.590  21.463  70.156  1.00 26.14           O
ATOM   4798  CB  LEU B  36      12.283  21.470  67.103  1.00 27.64           C
ATOM   4799  CG  LEU B  36      13.179  20.280  66.762  1.00 25.28           C
ATOM   4800  CD1 LEU B  36      12.370  19.115  66.236  1.00 22.24           C
ATOM   4801  CD2 LEU B  36      14.285  20.726  65.772  1.00 28.62           C
ATOM   4802  H   LEU B  36      10.996  23.160  68.631  1.00 31.52           H
ATOM   4803  HA  LEU B  36      10.610  20.579  67.863  1.00 32.16           H
ATOM   4804  HB2 LEU B  36      11.828  21.729  66.286  1.00 33.17           H
ATOM   4805  HB3 LEU B  36      12.863  22.192  67.388  1.00 33.17           H
ATOM   4806  HG  LEU B  36      13.619  19.985  67.575  1.00 30.33           H
ATOM   4807 HD11 LEU B  36      12.971  18.381  66.031  1.00 26.68           H
ATOM   4808 HD12 LEU B  36      11.733  18.842  66.914  1.00 26.68           H
ATOM   4809 HD13 LEU B  36      11.901  19.393  65.434  1.00 26.68           H
ATOM   4810 HD21 LEU B  36      14.847  19.964  65.563  1.00 34.35           H
ATOM   4811 HD22 LEU B  36      13.868  21.062  64.963  1.00 34.35           H
ATOM   4812 HD23 LEU B  36      14.815  21.425  66.185  1.00 34.35           H
ATOM   4813  N   VAL B  37      11.668  19.435  69.692  1.00 26.35           N
ATOM   4814  CA  VAL B  37      12.259  18.711  70.804  1.00 24.23           C
ATOM   4815  C   VAL B  37      13.068  17.554  70.233  1.00 27.37           C
ATOM   4816  O   VAL B  37      12.515  16.517  69.871  1.00 28.37           O
ATOM   4817  CB  VAL B  37      11.178  18.209  71.783  1.00 26.90           C
ATOM   4818  CG1 VAL B  37      11.804  17.369  72.890  1.00 26.06           C
ATOM   4819  CG2 VAL B  37      10.452  19.350  72.401  1.00 28.23           C
ATOM   4820  H   VAL B  37      11.163  18.941  69.203  1.00 31.62           H
ATOM   4821  HA  VAL B  37      12.861  19.297  71.288  1.00 29.08           H
ATOM   4822  HB  VAL B  37      10.538  17.659  71.304  1.00 32.28           H
ATOM   4823 HG11 VAL B  37      11.104  17.067  73.490  1.00 31.27           H
ATOM   4824 HG12 VAL B  37      12.252  16.606  72.492  1.00 31.27           H
ATOM   4825 HG13 VAL B  37      12.444  17.913  73.375  1.00 31.27           H
ATOM   4826 HG21 VAL B  37       9.781  19.003  73.010  1.00 33.88           H
ATOM   4827 HG22 VAL B  37      11.086  19.901  72.886  1.00 33.88           H
ATOM   4828 HG23 VAL B  37      10.027  19.870  71.701  1.00 33.88           H
ATOM   4829  N   PRO B  38      14.382  17.712  70.084  1.00 26.23           N
ATOM   4830  CA  PRO B  38      15.191  16.622  69.524  1.00 26.38           C
ATOM   4831  C   PRO B  38      15.470  15.534  70.556  1.00 29.95           C
ATOM   4832  O   PRO B  38      15.869  15.819  71.695  1.00 29.75           O
ATOM   4833  CB  PRO B  38      16.483  17.327  69.088  1.00 26.10           C
ATOM   4834  CG  PRO B  38      16.079  18.798  68.948  1.00 25.65           C
ATOM   4835  CD  PRO B  38      15.119  18.996  70.060  1.00 29.25           C
ATOM   4836  HA  PRO B  38      14.754  16.234  68.750  1.00 31.65           H
ATOM   4837  HB2 PRO B  38      17.164  17.219  69.770  1.00 31.32           H
ATOM   4838  HB3 PRO B  38      16.783  16.969  68.238  1.00 31.32           H
ATOM   4839  HG2 PRO B  38      16.857  19.368  69.055  1.00 30.78           H
ATOM   4840  HG3 PRO B  38      15.653  18.946  68.090  1.00 30.78           H
ATOM   4841  HD2 PRO B  38      15.590  19.134  70.896  1.00 35.10           H
ATOM   4842  HD3 PRO B  38      14.516  19.730  69.862  1.00 35.10           H
ATOM   4843  N   THR B  39      15.247  14.286  70.151  1.00 26.59           N
ATOM   4844  CA  THR B  39      15.536  13.139  71.009  1.00 26.99           C
ATOM   4845  C   THR B  39      16.134  11.988  70.214  1.00 27.72           C
ATOM   4846  O   THR B  39      16.031  11.911  68.983  1.00 29.78           O
ATOM   4847  CB  THR B  39      14.286  12.581  71.740  1.00 27.53           C
ATOM   4848  OG1 THR B  39      13.600  11.623  70.910  1.00 27.14           O
ATOM   4849  CG2 THR B  39      13.334  13.687  72.189  1.00 30.91           C
ATOM   4850  H   THR B  39      14.928  14.075  69.381  1.00 31.91           H
ATOM   4851  HA  THR B  39      16.182  13.405  71.681  1.00 32.39           H
ATOM   4852  HB  THR B  39      14.587  12.124  72.541  1.00 33.03           H
ATOM   4853  HG1 THR B  39      13.353  11.988  70.195  1.00 32.57           H
ATOM   4854 HG21 THR B  39      12.568  13.301  72.641  1.00 37.10           H
ATOM   4855 HG22 THR B  39      13.789  14.289  72.798  1.00 37.10           H
ATOM   4856 HG23 THR B  39      13.026  14.191  71.419  1.00 37.10           H
ATOM   4857  N   MET B  40      16.709  11.049  70.967  1.00 28.41           N
ATOM   4858  CA  MET B  40      17.124   9.766  70.417  1.00 31.20           C
ATOM   4859  C   MET B  40      16.237   8.625  70.907  1.00 33.62           C
ATOM   4860  O   MET B  40      16.673   7.471  70.975  1.00 35.99           O
ATOM   4861  CB  MET B  40      18.574   9.499  70.769  1.00 31.13           C
ATOM   4862  CG  MET B  40      19.465  10.607  70.289  1.00 32.11           C
ATOM   4863  SD  MET B  40      21.046  10.037  69.725  1.00 34.40           S
ATOM   4864  CE  MET B  40      21.712   9.483  71.285  1.00 33.83           C
ATOM   4865  H   MET B  40      16.869  11.135  71.807  1.00 34.09           H
ATOM   4866  HA  MET B  40      17.061   9.811  69.450  1.00 37.44           H
ATOM   4867  HB2 MET B  40      18.663   9.432  71.732  1.00 37.36           H
ATOM   4868  HB3 MET B  40      18.860   8.674  70.346  1.00 37.36           H
ATOM   4869  HG2 MET B  40      19.031  11.062  69.551  1.00 38.53           H
ATOM   4870  HG3 MET B  40      19.615  11.228  71.019  1.00 38.53           H
ATOM   4871  HE1 MET B  40      22.604   9.131  71.139  1.00 40.60           H
ATOM   4872  HE2 MET B  40      21.748  10.234  71.897  1.00 40.60           H
ATOM   4873  HE3 MET B  40      21.137   8.789  71.645  1.00 40.60           H
ATOM   4874  N   GLY B  41      14.988   8.926  71.183  1.00 31.47           N
ATOM   4875  CA  GLY B  41      14.038   7.927  71.682  1.00 30.12           C
ATOM   4876  C   GLY B  41      14.386   7.423  73.081  1.00 35.00           C
ATOM   4877  O   GLY B  41      15.190   8.008  73.847  1.00 34.81           O
ATOM   4878  H   GLY B  41      14.650   9.712  71.091  1.00 37.77           H
ATOM   4879  HA2 GLY B  41      13.149   8.315  71.709  1.00 36.15           H
ATOM   4880  HA3 GLY B  41      14.022   7.168  71.078  1.00 36.15           H
ATOM   4881  N   ALA B  42      13.744   6.312  73.429  1.00 34.83           N
ATOM   4882  CA  ALA B  42      13.874   5.766  74.771  1.00 33.63           C
ATOM   4883  C   ALA B  42      13.478   6.823  75.787  1.00 31.22           C
ATOM   4884  O   ALA B  42      14.221   7.140  76.712  1.00 33.37           O
ATOM   4885  CB  ALA B  42      15.290   5.269  75.003  1.00 40.97           C
ATOM   4886  H   ALA B  42      13.231   5.859  72.908  1.00 41.80           H
ATOM   4887  HA  ALA B  42      13.270   5.013  74.868  1.00 40.36           H
ATOM   4888  HB1 ALA B  42      15.354   4.910  75.902  1.00 49.17           H
ATOM   4889  HB2 ALA B  42      15.491   4.577  74.354  1.00 49.17           H
[truncated: 375,411 more chars]
