# Supplementary material for: High-throughput quantum-mechanics/molecular-mechanics (ONIOM) macromolecular crystallographic refinement with PHENIX/DivCon: the impact of mixed Hamiltonian methods on ligand and protein structure
Source: Acta Crystallogr D Struct Biol. 2018 Oct 29;74(Pt 11):1063–77. doi: 10.1107/S2059798318012913 (PMC6213575; doi:10.1107/S2059798318012913)
Supplement: Supplementary file 4 [file d-74-01063-sup4.gz › results_PHENIX/1N2V-H_refine_001.pdb]

REMARK Date 2017-01-10 Time 17:48:57 EST -0500 (1484088537.36 s)
REMARK PHENIX refinement
REMARK 
REMARK ****************** INPUT FILES AND LABELS ******************************
REMARK Reflections:
REMARK   file name      : 1N2V.sf
REMARK   labels         : ['r1n2vsf,wavelength_id=1,_refln.F_meas_au,_refln.F_meas_sigma_au']
REMARK R-free flags:
REMARK   file name      : 1N2V.sf
REMARK   label          : r1n2vsf,wavelength_id=1,_refln.status
REMARK   test_flag_value: 0
REMARK Model file name(s): 
REMARK   /scratch/oleg/2711072.gondor.quantumbioinc.com/1N2V-H.pdb
REMARK 
REMARK ******************** REFINEMENT SUMMARY: QUICK FACTS *******************
REMARK Start: r_work = 0.1810 r_free = 0.2221 bonds = 0.011 angles = 1.360
REMARK Final: r_work = 0.1563 r_free = 0.2131 bonds = 0.013 angles = 1.191
REMARK ************************************************************************
REMARK 
REMARK ****************** REFINEMENT STATISTICS STEP BY STEP ******************
REMARK leading digit, like 1_, means number of macro-cycle                     
REMARK 0    : statistics at the very beginning when nothing is done yet        
REMARK 1_bss: bulk solvent correction and/or (anisotropic) scaling             
REMARK 1_xyz: refinement of coordinates                                        
REMARK 1_adp: refinement of ADPs (Atomic Displacement Parameters)              
REMARK 1_occ: refinement of occupancies                                        
REMARK ------------------------------------------------------------------------
REMARK  stage       r-work r-free bonds angles b_min b_max b_ave n_water shift
REMARK       0    : 0.2155 0.2622 0.011  1.36   5.2  80.5  26.6 846      0.000
REMARK       1_bss: 0.1810 0.2221 0.011  1.36   5.2  80.5  26.6 846      0.000
REMARK 1_settarget: 0.1810 0.2221 0.011  1.36   5.2  80.5  26.6 846      0.000
REMARK       1_nqh: 0.1810 0.2221 0.011  1.36   5.2  80.5  26.6 846      0.002
REMARK    1_weight: 0.1810 0.2221 0.011  1.36   5.2  80.5  26.6 846      0.002
REMARK    1_checkH: 0.1816 0.2222 0.011  1.36   5.2  80.5  26.6 846      0.425
REMARK    1_xyzrec: 0.1704 0.2220 0.013  1.13   5.2  80.5  26.6 846      0.501
REMARK    1_checkH: 0.1704 0.2220 0.013  1.13   5.2  80.5  26.6 846      0.502
REMARK   1_regHxyz: 0.1708 0.2220 0.013  1.13   5.2  80.5  26.6 846      0.509
REMARK       1_adp: 0.1633 0.2213 0.013  1.13   9.5  83.2  26.8 846      0.509
REMARK   1_regHadp: 0.1626 0.2213 0.013  1.13   9.5  83.2  26.8 846      0.509
REMARK       2_bss: 0.1625 0.2214 0.013  1.13  10.1  83.8  27.5 846      0.509
REMARK 2_settarget: 0.1625 0.2214 0.013  1.13  10.1  83.8  27.5 846      0.509
REMARK 2_updatecdl: 0.1625 0.2214 0.013  1.14  10.1  83.8  27.5 846      0.509
REMARK       2_nqh: 0.1625 0.2214 0.013  1.14  10.1  83.8  27.5 846      0.512
REMARK    2_weight: 0.1625 0.2214 0.013  1.14  10.1  83.8  27.5 846      0.512
REMARK    2_checkH: 0.1625 0.2214 0.013  1.14  10.1  83.8  27.5 846      0.512
REMARK    2_xyzrec: 0.1606 0.2146 0.013  1.13  10.1  83.8  27.5 846      0.515
REMARK    2_checkH: 0.1607 0.2145 0.013  1.13  10.1  83.8  27.5 846      0.514
REMARK   2_regHxyz: 0.1610 0.2145 0.013  1.13  10.1  83.8  27.5 846      0.517
REMARK       2_adp: 0.1590 0.2132 0.013  1.13   7.7  85.6  27.3 846      0.517
REMARK   2_regHadp: 0.1593 0.2132 0.013  1.13   7.7  85.6  27.3 846      0.517
REMARK       3_bss: 0.1592 0.2132 0.013  1.13   7.9  85.7  27.5 846      0.517
REMARK 3_settarget: 0.1592 0.2132 0.013  1.13   7.9  85.7  27.5 846      0.517
REMARK 3_updatecdl: 0.1592 0.2132 0.013  1.13   7.9  85.7  27.5 846      0.517
REMARK       3_nqh: 0.1592 0.2132 0.013  1.13   7.9  85.7  27.5 846      0.517
REMARK    3_weight: 0.1592 0.2132 0.013  1.13   7.9  85.7  27.5 846      0.517
REMARK    3_checkH: 0.1592 0.2132 0.013  1.13   7.9  85.7  27.5 846      0.517
REMARK    3_xyzrec: 0.1560 0.2131 0.013  1.19   7.9  85.7  27.5 846      0.526
REMARK    3_checkH: 0.1560 0.2132 0.013  1.19   7.9  85.7  27.5 846      0.527
REMARK   3_regHxyz: 0.1564 0.2132 0.013  1.19   7.9  85.7  27.5 846      0.528
REMARK       3_adp: 0.1564 0.2131 0.013  1.19   7.9  85.8  27.4 846      0.528
REMARK   3_regHadp: 0.1564 0.2131 0.013  1.19   7.9  85.8  27.4 846      0.528
REMARK         end: 0.1563 0.2131 0.013  1.19   8.0  85.9  27.5 846      0.528
REMARK ------------------------------------------------------------------------
REMARK MODEL CONTENT.
REMARK  ELEMENT        ATOM RECORD COUNT   OCCUPANCY SUM
REMARK        C                     1826         1825.00
REMARK        H                     3430         3427.00
REMARK        O                      777          777.00
REMARK        N                      530          530.00
REMARK        S                       21           21.00
REMARK     Zn2+                        1            1.00
REMARK      O1-                       45           45.00
REMARK    TOTAL                     6630         6626.00
REMARK -----------------------------------------------------------------------
REMARK r_free_flags.md5.hexdigest 65465cf8968cd87bac657861e326da81
REMARK 
REMARK IF THIS FILE IS FOR PDB DEPOSITION: REMOVE ALL FROM THIS LINE UP.
REMARK   3
REMARK   3 REFINEMENT.
REMARK   3   PROGRAM     : PHENIX (1.11.1_2575: ???)
REMARK   3   AUTHORS     : Adams,Afonine,Bunkoczi,Burnley,Chen,Dar,Davis,
REMARK   3               : Draizen,Echols,Gildea,Gros,Grosse-Kunstleve,Headd,
REMARK   3               : Hintze,Hung,Ioerger,Liebschner,McCoy,McKee,Moriarty,
REMARK   3               : Oeffner,Poon,Read,Richardson,Richardson,Sacchettini,
REMARK   3               : Sauter,Sobolev,Storoni,Terwilliger,Williams,Zwart
REMARK   3
REMARK   3  REFINEMENT TARGET : ML
REMARK   3  
REMARK   3  DATA USED IN REFINEMENT.
REMARK   3   RESOLUTION RANGE HIGH (ANGSTROMS) : 2.100   
REMARK   3   RESOLUTION RANGE LOW  (ANGSTROMS) : 9.991   
REMARK   3   MIN(FOBS/SIGMA_FOBS)              : 1.37  
REMARK   3   COMPLETENESS FOR RANGE        (%) : 99.83 
REMARK   3   NUMBER OF REFLECTIONS             : 23607     
REMARK   3   NUMBER OF REFLECTIONS (NON-ANOMALOUS) : 23607     
REMARK   3  
REMARK   3  FIT TO DATA USED IN REFINEMENT.
REMARK   3   R VALUE     (WORKING + TEST SET) : 0.1621
REMARK   3   R VALUE            (WORKING SET) : 0.1563
REMARK   3   FREE R VALUE                     : 0.2131
REMARK   3   FREE R VALUE TEST SET SIZE   (%) : 10.08 
REMARK   3   FREE R VALUE TEST SET COUNT      : 2380      
REMARK   3  
REMARK   3  FIT TO DATA USED IN REFINEMENT (IN BINS).
REMARK   3   BIN  RESOLUTION RANGE  COMPL.    NWORK NFREE   RWORK  RFREE  CCWORK CCFREE
REMARK   3     1 9.9908 - 5.1561      1.00     1278   158  0.1506 0.1746   0.941  0.929
REMARK   3     2 5.1561 - 4.1906      1.00     1254   141  0.1293 0.1689   0.958  0.922
REMARK   3     3 4.1906 - 3.6914      1.00     1275   124  0.1372 0.1958   0.945  0.887
REMARK   3     4 3.6914 - 3.3681      1.00     1264   134  0.1547 0.1984   0.933  0.877
REMARK   3     5 3.3681 - 3.1347      1.00     1243   148  0.1665 0.2316   0.924  0.833
REMARK   3     6 3.1347 - 2.9549      1.00     1243   135  0.1791 0.2084   0.915  0.855
REMARK   3     7 2.9549 - 2.8104      1.00     1245   147  0.1632 0.2466   0.919  0.846
REMARK   3     8 2.8104 - 2.6905      1.00     1241   149  0.1735 0.2363   0.922  0.834
REMARK   3     9 2.6905 - 2.5888      1.00     1266   123  0.1641 0.2730   0.930  0.795
REMARK   3    10 2.5888 - 2.5009      1.00     1273   122  0.1605 0.2111   0.930  0.877
REMARK   3    11 2.5009 - 2.4239      1.00     1227   135  0.1607 0.2151   0.930  0.872
REMARK   3    12 2.4239 - 2.3555      1.00     1292   119  0.1526 0.2178   0.934  0.857
REMARK   3    13 2.3555 - 2.2943      1.00     1233   134  0.1535 0.2079   0.934  0.899
REMARK   3    14 2.2943 - 2.2389      1.00     1216   159  0.1621 0.2376   0.926  0.875
REMARK   3    15 2.2389 - 2.1886      1.00     1212   161  0.1680 0.2615   0.920  0.814
REMARK   3    16 2.1886 - 2.1425      0.99     1225   134  0.1785 0.2632   0.901  0.790
REMARK   3    17 2.1425 - 2.1000      0.99     1240   157  0.1798 0.2537   0.904  0.786
REMARK   3  
REMARK   3  BULK SOLVENT MODELLING.
REMARK   3   METHOD USED        : FLAT BULK SOLVENT MODEL
REMARK   3   SOLVENT RADIUS     : 1.11    
REMARK   3   SHRINKAGE RADIUS   : 0.90    
REMARK   3   GRID STEP FACTOR   : 4.00    
REMARK   3  
REMARK   3  ERROR ESTIMATES.
REMARK   3   COORDINATE ERROR (MAXIMUM-LIKELIHOOD BASED)     : 0.21    
REMARK   3   PHASE ERROR (DEGREES, MAXIMUM-LIKELIHOOD BASED) : 20.27   
REMARK   3  
REMARK   3  STRUCTURE FACTORS CALCULATION ALGORITHM : FFT
REMARK   3  
REMARK   3  RESTRAINTS LIBRARY
REMARK   3    GEOSTD + MON.LIB. + CDL v1.2
REMARK   3  
REMARK   3  DEVIATIONS FROM IDEAL VALUES.
REMARK   3                 RMSD     MAX  COUNT
REMARK   3   BOND      :  0.013   0.150   2980
REMARK   3   ANGLE     :  1.191   9.394   4014
REMARK   3   CHIRALITY :  0.064   0.383    421
REMARK   3   PLANARITY :  0.008   0.052    530
REMARK   3   DIHEDRAL  : 15.963 175.731   1793
REMARK   3   MIN NONBONDED DISTANCE : 1.774 
REMARK   3  
REMARK   3  MOLPROBITY STATISTICS.
REMARK   3   ALL-ATOM CLASHSCORE : 8.49
REMARK   3   RAMACHANDRAN PLOT:
REMARK   3     OUTLIERS : 0.27  %
REMARK   3     ALLOWED  : 4.32  %
REMARK   3     FAVORED  : 95.41 %
REMARK   3   ROTAMER OUTLIERS : 3.62 %
REMARK   3   CBETA DEVIATIONS : 0
REMARK   3   PEPTIDE PLANE:
REMARK   3     CIS-PROLINE     : 2
REMARK   3     CIS-GENERAL     : 0
REMARK   3     TWISTED PROLINE : 0
REMARK   3     TWISTED GENERAL : 0
REMARK   3  
REMARK   3  ATOMIC DISPLACEMENT PARAMETERS.
REMARK   3   WILSON B : 21.27
REMARK   3   RMS(B_ISO_OR_EQUIVALENT_BONDED) : 4.47
REMARK   3   ATOMS          NUMBER OF ATOMS
REMARK   3                    ISO.  ANISO. 
REMARK   3    ALL         :   6630       0
REMARK   3    ALL (NO H)  :   3200       0
REMARK   3    SOLVENT     :    282       0
REMARK   3    NON-SOLVENT :   2918       0
REMARK   3    HYDROGENS   :   3430       0
REMARK   3
HELIX    1   1 PRO A   56  ALA A   61  1               Generated by MOE    6
HELIX    2   2 THR A   71  LEU A   76  1               Generated by MOE    6
HELIX    3   3 ALA A   80  LYS A   85  1               Generated by MOE    6
HELIX    4   4 LEU A   89  MET A   93  1               Generated by MOE    5
HELIX    5   5 GLY A  105  VAL A  108  1               Generated by MOE    4
HELIX    6   6 PRO A  137  LEU A  147  1               Generated by MOE   11
HELIX    7   7 PRO A  165  SER A  188  1               Generated by MOE   24
HELIX    8   8 LYS A  190  ASN A  195  1               Generated by MOE    6
HELIX    9   9 GLU A  208  ILE A  221  1               Generated by MOE   14
HELIX   10  10 GLN A  237  SER A  247  1               Generated by MOE   11
HELIX   11  11 VAL A  248  MET A  250  5               Generated by MOE    3
HELIX   12  12 PRO A  265  GLU A  273  1               Generated by MOE    9
HELIX   13  13 LEU A  283  ASN A  290  1               Generated by MOE    8
HELIX   14  14 ALA A  305  PHE A  307  5               Generated by MOE    3
HELIX   15  15 ALA A  321  LYS A  325  1               Generated by MOE    5
HELIX   16  16 ARG A  328  ARG A  336  1               Generated by MOE    9
HELIX   17  17 ILE A  340  SER A  366  1               Generated by MOE   27
HELIX   18  18 PHE A  370  TYR A  381  1               Generated by MOE   12
SHEET    1       PHE A  14  GLU A  22                  Generated by MOE
SHEET    2       ALA A  25  MET A  32                  Generated by MOE
SHEET    3       GLY A  35  THR A  39                  Generated by MOE
SHEET    4       ALA A  41  MET A  43                  Generated by MOE
SHEET    5       VAL A  45  GLY A  46                  Generated by MOE
SHEET    6       ILE A  67  GLY A  69                  Generated by MOE
SHEET    7       ILE A  99  THR A 101                  Generated by MOE
SHEET    8       SER A 113  GLN A 117                  Generated by MOE
SHEET    9       VAL A 122  LYS A 125                  Generated by MOE
SHEET   10       ARG A 132  LEU A 135                  Generated by MOE
SHEET   11       ILE A 151  MET A 153                  Generated by MOE
SHEET   12       ALA A 197  GLN A 202                  Generated by MOE
SHEET   13       GLY A 225  VAL A 228                  Generated by MOE
SHEET   14       HIS A 257  LEU A 259                  Generated by MOE
SHEET   15       MET A 278  ASP A 280                  Generated by MOE
SHEET   16       GLN A 292  ALA A 293                  Generated by MOE
SHEET   17       ILE A 300  ASN A 301                  Generated by MOE
CRYST1   91.060   64.380   70.770  90.00  96.50  90.00 C 1 2 1
SCALE1      0.010982  0.000000  0.001251        0.00000
SCALE2      0.000000  0.015533  0.000000        0.00000
SCALE3      0.000000  0.000000  0.014222        0.00000
ATOM      1  N   ARG A  11       7.469 -10.736  25.683  1.00 38.06           N
ATOM      2  CA  ARG A  11       8.760 -10.087  25.790  1.00 26.66           C
ATOM      3  C   ARG A  11       8.824  -9.355  27.115  1.00 23.28           C
ATOM      4  O   ARG A  11       7.793  -9.165  27.764  1.00 25.51           O
ATOM      5  CB  ARG A  11       8.987  -9.118  24.626  1.00 38.83           C
ATOM      6  CG  ARG A  11       8.922  -9.714  23.215  1.00 46.96           C
ATOM      7  CD  ARG A  11       9.188  -8.629  22.132  1.00 29.93           C
ATOM      8  NE  ARG A  11       8.767  -9.078  20.818  1.00 47.67           N
ATOM      9  CZ  ARG A  11       7.503  -9.110  20.407  1.00 39.27           C
ATOM     10  NH1 ARG A  11       6.513  -8.699  21.203  1.00 43.30           N
ATOM     11  NH2 ARG A  11       7.235  -9.542  19.185  1.00 52.53           N1+
ATOM     12  H1  ARG A  11       7.421 -11.219  24.855  1.00 45.65           H
ATOM     13  H2  ARG A  11       6.775 -10.072  25.707  1.00 45.65           H
ATOM     14  HA  ARG A  11       9.461 -10.757  25.773  1.00 31.97           H
ATOM     15  HB2 ARG A  11       9.865  -8.720  24.730  1.00 46.57           H
ATOM     16  HB3 ARG A  11       8.312  -8.422  24.676  1.00 46.57           H
ATOM     17  HG2 ARG A  11       8.039 -10.086  23.064  1.00 56.33           H
ATOM     18  HG3 ARG A  11       9.598 -10.405  23.127  1.00 56.33           H
ATOM     19  HD2 ARG A  11      10.138  -8.436  22.098  1.00 35.90           H
ATOM     20  HD3 ARG A  11       8.690  -7.827  22.354  1.00 35.90           H
ATOM     21  HE  ARG A  11       9.375  -9.340  20.269  1.00 57.18           H
ATOM     22 HH11 ARG A  11       5.700  -8.722  20.925  1.00 51.94           H
ATOM     23 HH12 ARG A  11       6.689  -8.418  21.997  1.00 51.94           H
ATOM     24 HH21 ARG A  11       7.873  -9.803  18.672  1.00 63.02           H
ATOM     25 HH22 ARG A  11       6.422  -9.563  18.906  1.00 63.02           H
ATOM     26  N   PRO A  12      10.015  -8.930  27.525  1.00 16.04           N
ATOM     27  CA  PRO A  12      10.126  -8.065  28.707  1.00 22.43           C
ATOM     28  C   PRO A  12       9.717  -6.625  28.425  1.00 22.09           C
ATOM     29  O   PRO A  12       9.532  -6.207  27.283  1.00 25.96           O
ATOM     30  CB  PRO A  12      11.605  -8.135  29.052  1.00 24.72           C
ATOM     31  CG  PRO A  12      12.249  -8.325  27.728  1.00 21.70           C
ATOM     32  CD  PRO A  12      11.327  -9.188  26.922  1.00 21.46           C
ATOM     33  HA  PRO A  12       9.600  -8.418  29.442  1.00 26.89           H
ATOM     34  HB2 PRO A  12      11.891  -7.303  29.463  1.00 29.64           H
ATOM     35  HB3 PRO A  12      11.776  -8.891  29.636  1.00 29.64           H
ATOM     36  HG2 PRO A  12      12.367  -7.463  27.299  1.00 26.01           H
ATOM     37  HG3 PRO A  12      13.106  -8.764  27.846  1.00 26.01           H
ATOM     38  HD2 PRO A  12      11.332  -8.913  25.992  1.00 25.73           H
ATOM     39  HD3 PRO A  12      11.567 -10.123  27.019  1.00 25.73           H
ATOM     40  N   ARG A  13       9.536  -5.886  29.519  1.00 22.79           N
ATOM     41  CA  ARG A  13       9.403  -4.441  29.459  1.00 20.54           C
ATOM     42  C   ARG A  13      10.534  -3.835  28.657  1.00 26.14           C
ATOM     43  O   ARG A  13      10.304  -2.998  27.783  1.00 21.55           O
ATOM     44  CB  ARG A  13       9.395  -3.852  30.863  1.00 20.12           C
ATOM     45  CG  ARG A  13       9.311  -2.345  30.891  1.00 20.44           C
ATOM     46  CD  ARG A  13       9.600  -1.829  32.277  1.00 24.83           C
ATOM     47  NE  ARG A  13      11.004  -2.054  32.633  1.00 19.17           N
ATOM     48  CZ  ARG A  13      11.986  -1.191  32.394  1.00 22.06           C
ATOM     49  NH1 ARG A  13      11.717  -0.033  31.786  1.00 20.13           N
ATOM     50  NH2 ARG A  13      13.236  -1.478  32.772  1.00 16.63           N1+
ATOM     51  H   ARG A  13       9.487  -6.206  30.316  1.00 27.33           H
ATOM     52  HA  ARG A  13       8.565  -4.213  29.026  1.00 24.63           H
ATOM     53  HB2 ARG A  13       8.629  -4.201  31.344  1.00 24.12           H
ATOM     54  HB3 ARG A  13      10.213  -4.112  31.315  1.00 24.12           H
ATOM     55  HG2 ARG A  13       9.968  -1.973  30.281  1.00 24.50           H
ATOM     56  HG3 ARG A  13       8.417  -2.066  30.639  1.00 24.50           H
ATOM     57  HD2 ARG A  13       9.425  -0.876  32.310  1.00 29.77           H
ATOM     58  HD3 ARG A  13       9.043  -2.298  32.919  1.00 29.77           H
ATOM     59  HE  ARG A  13      11.206  -2.794  33.022  1.00 22.98           H
ATOM     60 HH11 ARG A  13      10.911   0.151  31.549  1.00 24.13           H
ATOM     61 HH12 ARG A  13      12.350   0.528  31.630  1.00 24.13           H
ATOM     62 HH21 ARG A  13      13.407  -2.225  33.162  1.00 19.94           H
ATOM     63 HH22 ARG A  13      13.872  -0.921  32.613  1.00 19.94           H
ATOM     64  N   PHE A  14      11.769  -4.249  28.938  1.00 17.29           N
ATOM     65  CA  PHE A  14      12.917  -3.641  28.285  1.00 21.30           C
ATOM     66  C   PHE A  14      14.182  -4.458  28.515  1.00 19.58           C
ATOM     67  O   PHE A  14      14.581  -4.682  29.658  1.00 18.84           O
ATOM     68  CB  PHE A  14      13.115  -2.218  28.806  1.00 19.89           C
ATOM     69  CG  PHE A  14      14.180  -1.448  28.081  1.00 20.01           C
ATOM     70  CD1 PHE A  14      13.860  -0.673  26.954  1.00 17.34           C
ATOM     71  CD2 PHE A  14      15.504  -1.487  28.525  1.00 21.75           C
ATOM     72  CE1 PHE A  14      14.851   0.029  26.296  1.00 21.27           C
ATOM     73  CE2 PHE A  14      16.480  -0.775  27.868  1.00 23.21           C
ATOM     74  CZ  PHE A  14      16.163  -0.025  26.772  1.00 15.47           C
ATOM     75  H   PHE A  14      11.964  -4.872  29.498  1.00 20.73           H
ATOM     76  HA  PHE A  14      12.754  -3.595  27.330  1.00 25.54           H
ATOM     77  HB2 PHE A  14      12.281  -1.731  28.711  1.00 23.84           H
ATOM     78  HB3 PHE A  14      13.366  -2.260  29.743  1.00 23.84           H
ATOM     79  HD1 PHE A  14      12.983  -0.639  26.645  1.00 20.79           H
ATOM     80  HD2 PHE A  14      15.726  -1.992  29.274  1.00 26.08           H
ATOM     81  HE1 PHE A  14      14.644   0.544  25.550  1.00 25.50           H
ATOM     82  HE2 PHE A  14      17.359  -0.807  28.170  1.00 27.83           H
ATOM     83  HZ  PHE A  14      16.832   0.447  26.330  1.00 18.54           H
ATOM     84  N   SER A  15      14.815  -4.893  27.431  1.00 19.30           N
ATOM     85  CA  SER A  15      16.052  -5.665  27.505  1.00 23.05           C
ATOM     86  C   SER A  15      16.906  -5.335  26.295  1.00 18.72           C
ATOM     87  O   SER A  15      16.569  -5.745  25.182  1.00 23.14           O
ATOM     88  CB  SER A  15      15.756  -7.162  27.539  1.00 25.38           C
ATOM     89  OG  SER A  15      16.965  -7.885  27.498  1.00 30.52           O
ATOM     90  H   SER A  15      14.544  -4.753  26.627  1.00 23.14           H
ATOM     91  HA  SER A  15      16.541  -5.425  28.308  1.00 27.64           H
ATOM     92  HB2 SER A  15      15.283  -7.376  28.358  1.00 30.43           H
ATOM     93  HB3 SER A  15      15.216  -7.398  26.768  1.00 30.43           H
ATOM     94  HG  SER A  15      17.442  -7.684  28.159  1.00 36.61           H
ATOM     95  N   PHE A  16      18.041  -4.701  26.526  1.00 17.84           N
ATOM     96  CA  PHE A  16      19.003  -4.372  25.479  1.00 21.40           C
ATOM     97  C   PHE A  16      20.113  -5.398  25.588  1.00 18.53           C
ATOM     98  O   PHE A  16      20.654  -5.593  26.667  1.00 20.74           O
ATOM     99  CB  PHE A  16      19.520  -2.938  25.677  1.00 20.07           C
ATOM    100  CG  PHE A  16      20.644  -2.521  24.752  1.00 17.91           C
ATOM    101  CD1 PHE A  16      20.531  -2.609  23.384  1.00 16.13           C
ATOM    102  CD2 PHE A  16      21.808  -2.002  25.277  1.00 18.16           C
ATOM    103  CE1 PHE A  16      21.566  -2.205  22.550  1.00 15.96           C
ATOM    104  CE2 PHE A  16      22.841  -1.613  24.461  1.00 17.50           C
ATOM    105  CZ  PHE A  16      22.731  -1.697  23.108  1.00 15.82           C
ATOM    106  H   PHE A  16      18.289  -4.442  27.308  1.00 21.39           H
ATOM    107  HA  PHE A  16      18.586  -4.444  24.607  1.00 25.66           H
ATOM    108  HB2 PHE A  16      18.783  -2.324  25.535  1.00 24.06           H
ATOM    109  HB3 PHE A  16      19.844  -2.851  26.587  1.00 24.06           H
ATOM    110  HD1 PHE A  16      19.749  -2.947  23.011  1.00 19.34           H
ATOM    111  HD2 PHE A  16      21.903  -1.934  26.199  1.00 21.77           H
ATOM    112  HE1 PHE A  16      21.480  -2.275  21.626  1.00 19.13           H
ATOM    113  HE2 PHE A  16      23.618  -1.269  24.838  1.00 20.98           H
ATOM    114  HZ  PHE A  16      23.434  -1.428  22.562  1.00 18.96           H
ATOM    115  N   SER A  17      20.400  -6.099  24.500  1.00 18.58           N
ATOM    116  CA  SER A  17      21.512  -7.033  24.462  1.00 23.97           C
ATOM    117  C   SER A  17      22.382  -6.722  23.254  1.00 19.62           C
ATOM    118  O   SER A  17      21.879  -6.494  22.152  1.00 25.74           O
ATOM    119  CB  SER A  17      21.017  -8.486  24.435  1.00 23.91           C
ATOM    120  OG  SER A  17      20.154  -8.672  23.341  1.00 42.55           O
ATOM    121  H   SER A  17      19.959  -6.050  23.763  1.00 22.27           H
ATOM    122  HA  SER A  17      22.051  -6.914  25.260  1.00 28.74           H
ATOM    123  HB2 SER A  17      21.778  -9.081  24.346  1.00 28.67           H
ATOM    124  HB3 SER A  17      20.538  -8.676  25.257  1.00 28.67           H
ATOM    125  HG  SER A  17      19.493  -8.157  23.406  1.00 51.04           H
ATOM    126  N   ILE A  18      23.685  -6.663  23.483  1.00 18.17           N
ATOM    127  CA  ILE A  18      24.669  -6.406  22.448  1.00 21.49           C
ATOM    128  C   ILE A  18      25.162  -7.752  21.946  1.00 25.57           C
ATOM    129  O   ILE A  18      25.677  -8.558  22.731  1.00 22.88           O
ATOM    130  CB  ILE A  18      25.822  -5.568  23.012  1.00 22.98           C
ATOM    131  CG1 ILE A  18      25.259  -4.248  23.525  1.00 22.27           C
ATOM    132  CG2 ILE A  18      26.924  -5.385  21.985  1.00 19.06           C
ATOM    133  CD1 ILE A  18      26.231  -3.432  24.314  1.00 24.85           C
ATOM    134  H   ILE A  18      24.034  -6.774  24.261  1.00 21.78           H
ATOM    135  HA  ILE A  18      24.259  -5.926  21.712  1.00 25.76           H
ATOM    136  HB  ILE A  18      26.196  -6.046  23.768  1.00 27.55           H
ATOM    137 HG12 ILE A  18      24.973  -3.715  22.766  1.00 26.71           H
ATOM    138 HG13 ILE A  18      24.499  -4.436  24.098  1.00 26.71           H
ATOM    139 HG21 ILE A  18      27.633  -4.851  22.375  1.00 22.85           H
ATOM    140 HG22 ILE A  18      27.266  -6.256  21.731  1.00 22.85           H
ATOM    141 HG23 ILE A  18      26.559  -4.933  21.208  1.00 22.85           H
ATOM    142 HD11 ILE A  18      25.796  -2.614  24.601  1.00 29.80           H
ATOM    143 HD12 ILE A  18      26.519  -3.943  25.086  1.00 29.80           H
ATOM    144 HD13 ILE A  18      26.994  -3.222  23.753  1.00 29.80           H
ATOM    145  N   ALA A  19      24.985  -8.010  20.652  1.00 22.59           N
ATOM    146  CA  ALA A  19      25.426  -9.270  20.068  1.00 18.04           C
ATOM    147  C   ALA A  19      26.798  -9.173  19.449  1.00 23.62           C
ATOM    148  O   ALA A  19      27.475 -10.188  19.335  1.00 22.65           O
ATOM    149  CB  ALA A  19      24.453  -9.771  18.988  1.00 23.35           C
ATOM    150  H   ALA A  19      24.614  -7.472  20.093  1.00 27.09           H
ATOM    151  HA  ALA A  19      25.464  -9.941  20.767  1.00 21.62           H
ATOM    152  HB1 ALA A  19      24.785 -10.609  18.628  1.00 28.00           H
ATOM    153  HB2 ALA A  19      23.580  -9.905  19.388  1.00 28.00           H
ATOM    154  HB3 ALA A  19      24.396  -9.108  18.282  1.00 28.00           H
ATOM    155  N   ALA A  20      27.221  -7.990  19.023  1.00 22.16           N
ATOM    156  CA  ALA A  20      28.516  -7.877  18.378  1.00 18.97           C
ATOM    157  C   ALA A  20      29.030  -6.459  18.497  1.00 20.71           C
ATOM    158  O   ALA A  20      28.252  -5.498  18.614  1.00 17.16           O
ATOM    159  CB  ALA A  20      28.463  -8.302  16.913  1.00 19.37           C
ATOM    160  H   ALA A  20      26.785  -7.252  19.094  1.00 26.56           H
ATOM    161  HA  ALA A  20      29.144  -8.460  18.834  1.00 22.74           H
ATOM    162  HB1 ALA A  20      29.347  -8.210  16.525  1.00 23.23           H
ATOM    163  HB2 ALA A  20      28.173  -9.226  16.863  1.00 23.23           H
ATOM    164  HB3 ALA A  20      27.834  -7.732  16.442  1.00 23.23           H
ATOM    165  N   ARG A  21      30.365  -6.359  18.505  1.00 19.71           N
ATOM    166  CA  ARG A  21      31.075  -5.104  18.642  1.00 23.49           C
ATOM    167  C   ARG A  21      32.191  -5.034  17.629  1.00 21.63           C
ATOM    168  O   ARG A  21      32.685  -6.047  17.159  1.00 21.34           O
ATOM    169  CB  ARG A  21      31.686  -4.946  20.033  1.00 20.94           C
ATOM    170  CG  ARG A  21      30.686  -4.862  21.096  1.00 25.03           C
ATOM    171  CD  ARG A  21      31.409  -4.425  22.346  1.00 27.23           C
ATOM    172  NE  ARG A  21      30.573  -4.424  23.510  1.00 28.48           N
ATOM    173  CZ  ARG A  21      30.157  -3.348  24.150  1.00 29.11           C
ATOM    174  NH1 ARG A  21      30.475  -2.095  23.726  1.00 24.51           N
ATOM    175  NH2 ARG A  21      29.414  -3.562  25.241  1.00 30.36           N1+
ATOM    176  H   ARG A  21      30.890  -7.036  18.430  1.00 23.63           H
ATOM    177  HA  ARG A  21      30.466  -4.365  18.485  1.00 28.17           H
ATOM    178  HB2 ARG A  21      32.252  -5.713  20.217  1.00 25.10           H
ATOM    179  HB3 ARG A  21      32.214  -4.133  20.055  1.00 25.10           H
ATOM    180  HG2 ARG A  21      30.013  -4.201  20.871  1.00 30.02           H
ATOM    181  HG3 ARG A  21      30.286  -5.732  21.249  1.00 30.02           H
ATOM    182  HD2 ARG A  21      32.148  -5.031  22.510  1.00 32.65           H
ATOM    183  HD3 ARG A  21      31.742  -3.523  22.217  1.00 32.65           H
ATOM    184  HE  ARG A  21      30.323  -5.187  23.817  1.00 34.16           H
ATOM    185 HH11 ARG A  21      30.963  -1.989  23.026  1.00 29.39           H
ATOM    186 HH12 ARG A  21      30.188  -1.410  24.158  1.00 29.39           H
ATOM    187 HH21 ARG A  21      29.224  -4.366  25.481  1.00 36.41           H
ATOM    188 HH22 ARG A  21      29.104  -2.895  25.688  1.00 36.41           H
ATOM    189  N   GLU A  22      32.585  -3.804  17.332  1.00 21.53           N
ATOM    190  CA  GLU A  22      33.763  -3.518  16.529  1.00 20.08           C
ATOM    191  C   GLU A  22      34.177  -2.110  16.924  1.00 27.19           C
ATOM    192  O   GLU A  22      33.444  -1.152  16.650  1.00 23.12           O
ATOM    193  CB  GLU A  22      33.456  -3.608  15.039  1.00 24.43           C
ATOM    194  CG  GLU A  22      34.707  -3.420  14.146  1.00 20.60           C
ATOM    195  CD  GLU A  22      34.436  -3.559  12.669  1.00 18.87           C
ATOM    196  OE1 GLU A  22      33.533  -4.342  12.271  1.00 17.71           O
ATOM    197  OE2 GLU A  22      35.124  -2.859  11.899  1.00 17.50           O1-
ATOM    198  H   GLU A  22      32.172  -3.097  17.593  1.00 25.82           H
ATOM    199  HA  GLU A  22      34.478  -4.136  16.748  1.00 24.08           H
ATOM    200  HB2 GLU A  22      33.082  -4.482  14.847  1.00 29.29           H
ATOM    201  HB3 GLU A  22      32.817  -2.916  14.807  1.00 29.29           H
ATOM    202  HG2 GLU A  22      35.067  -2.532  14.298  1.00 24.70           H
ATOM    203  HG3 GLU A  22      35.367  -4.087  14.390  1.00 24.70           H
ATOM    204  N   GLY A  23      35.313  -1.983  17.594  1.00 19.18           N
ATOM    205  CA  GLY A  23      35.692  -0.672  18.090  1.00 20.66           C
ATOM    206  C   GLY A  23      34.631  -0.230  19.070  1.00 17.25           C
ATOM    207  O   GLY A  23      34.145  -1.034  19.865  1.00 28.05           O
ATOM    208  H   GLY A  23      35.866  -2.618  17.771  1.00 22.99           H
ATOM    209  HA2 GLY A  23      36.550  -0.715  18.542  1.00 24.77           H
ATOM    210  HA3 GLY A  23      35.743  -0.035  17.360  1.00 24.77           H
ATOM    211  N   LYS A  24      34.187   1.019  18.948  1.00 19.26           N
ATOM    212  CA  LYS A  24      33.057   1.509  19.738  1.00 24.70           C
ATOM    213  C   LYS A  24      31.688   1.096  19.183  1.00 18.29           C
ATOM    214  O   LYS A  24      30.681   1.250  19.878  1.00 21.99           O
ATOM    215  CB  LYS A  24      33.134   3.036  19.839  1.00 27.42           C
ATOM    216  CG  LYS A  24      34.386   3.525  20.585  1.00 22.39           C
ATOM    217  CD  LYS A  24      34.465   5.004  20.517  1.00 18.86           C
ATOM    218  CE  LYS A  24      35.566   5.583  21.423  1.00 32.19           C
ATOM    219  NZ  LYS A  24      35.372   7.080  21.611  1.00 26.01           N1+
ATOM    220  H   LYS A  24      34.523   1.605  18.414  1.00 23.09           H
ATOM    221  HA  LYS A  24      33.129   1.151  20.636  1.00 29.62           H
ATOM    222  HB2 LYS A  24      33.154   3.411  18.945  1.00 32.88           H
ATOM    223  HB3 LYS A  24      32.355   3.360  20.317  1.00 32.88           H
ATOM    224  HG2 LYS A  24      34.333   3.261  21.517  1.00 26.84           H
ATOM    225  HG3 LYS A  24      35.179   3.153  20.169  1.00 26.84           H
ATOM    226  HD2 LYS A  24      34.658   5.268  19.603  1.00 22.61           H
ATOM    227  HD3 LYS A  24      33.616   5.379  20.798  1.00 22.61           H
ATOM    228  HE2 LYS A  24      35.526   5.157  22.294  1.00 38.60           H
ATOM    229  HE3 LYS A  24      36.433   5.435  21.014  1.00 38.60           H
ATOM    230  HZ1 LYS A  24      36.012   7.407  22.135  1.00 31.19           H
ATOM    231  HZ2 LYS A  24      35.405   7.492  20.822  1.00 31.19           H
ATOM    232  HZ3 LYS A  24      34.580   7.239  21.986  1.00 31.19           H
ATOM    233  N   ALA A  25      31.620   0.585  17.961  1.00 20.49           N
ATOM    234  CA  ALA A  25      30.339   0.241  17.370  1.00 18.24           C
ATOM    235  C   ALA A  25      29.768  -1.045  17.960  1.00 21.67           C
ATOM    236  O   ALA A  25      30.488  -1.976  18.345  1.00 19.48           O
ATOM    237  CB  ALA A  25      30.484   0.140  15.837  1.00 19.53           C
ATOM    238  H   ALA A  25      32.298   0.427  17.457  1.00 24.57           H
ATOM    239  HA  ALA A  25      29.710   0.955  17.558  1.00 21.86           H
ATOM    240  HB1 ALA A  25      29.624  -0.090  15.454  1.00 23.42           H
ATOM    241  HB2 ALA A  25      30.783   0.996  15.492  1.00 23.42           H
ATOM    242  HB3 ALA A  25      31.135  -0.548  15.627  1.00 23.42           H
ATOM    243  N   ARG A  26      28.450  -1.065  18.052  1.00 15.74           N
ATOM    244  CA  ARG A  26      27.699  -2.167  18.623  1.00 18.62           C
ATOM    245  C   ARG A  26      26.497  -2.468  17.741  1.00 17.65           C
ATOM    246  O   ARG A  26      25.902  -1.570  17.137  1.00 14.51           O
ATOM    247  CB  ARG A  26      27.184  -1.846  20.039  1.00 24.76           C
ATOM    248  CG  ARG A  26      28.231  -1.302  20.993  1.00 20.90           C
ATOM    249  CD  ARG A  26      28.072   0.205  21.215  1.00 26.40           C
ATOM    250  NE  ARG A  26      26.851   0.535  21.930  1.00 20.61           N
ATOM    251  CZ  ARG A  26      26.720   0.436  23.251  1.00 24.37           C
ATOM    252  NH1 ARG A  26      27.731  -0.001  24.004  1.00 23.65           N
ATOM    253  NH2 ARG A  26      25.580   0.760  23.827  1.00 19.22           N1+
ATOM    254  H   ARG A  26      27.948  -0.422  17.779  1.00 18.86           H
ATOM    255  HA  ARG A  26      28.260  -2.957  18.666  1.00 22.32           H
ATOM    256  HB2 ARG A  26      26.480  -1.183  19.969  1.00 29.69           H
ATOM    257  HB3 ARG A  26      26.827  -2.660  20.429  1.00 29.69           H
ATOM    258  HG2 ARG A  26      28.142  -1.746  21.851  1.00 25.06           H
ATOM    259  HG3 ARG A  26      29.114  -1.463  20.624  1.00 25.06           H
ATOM    260  HD2 ARG A  26      28.823   0.529  21.736  1.00 31.66           H
ATOM    261  HD3 ARG A  26      28.047   0.651  20.354  1.00 31.66           H
ATOM    262  HE  ARG A  26      26.220   0.921  21.491  1.00 24.70           H
ATOM    263 HH11 ARG A  26      28.479  -0.215  23.637  1.00 28.36           H
ATOM    264 HH12 ARG A  26      27.637  -0.065  24.856  1.00 28.36           H
ATOM    265 HH21 ARG A  26      24.922   1.039  23.349  1.00 23.04           H
ATOM    266 HH22 ARG A  26      25.494   0.691  24.680  1.00 23.04           H
ATOM    267  N   THR A  27      26.114  -3.728  17.723  1.00 17.53           N
ATOM    268  CA  THR A  27      24.871  -4.123  17.094  1.00 19.14           C
ATOM    269  C   THR A  27      24.204  -5.107  18.030  1.00 19.21           C
ATOM    270  O   THR A  27      24.881  -5.906  18.679  1.00 18.80           O
ATOM    271  CB  THR A  27      25.104  -4.738  15.695  1.00 16.18           C
ATOM    272  OG1 THR A  27      23.849  -4.986  15.042  1.00 25.92           O
ATOM    273  CG2 THR A  27      25.925  -6.030  15.778  1.00 18.08           C
ATOM    274  H   THR A  27      26.557  -4.379  18.070  1.00 21.01           H
ATOM    275  HA  THR A  27      24.294  -3.348  16.998  1.00 22.95           H
ATOM    276  HB  THR A  27      25.609  -4.105  15.161  1.00 19.39           H
ATOM    277  HG1 THR A  27      23.424  -4.266  14.953  1.00 31.08           H
ATOM    278 HG21 THR A  27      26.057  -6.396  14.890  1.00 21.67           H
ATOM    279 HG22 THR A  27      26.790  -5.848  16.177  1.00 21.67           H
ATOM    280 HG23 THR A  27      25.459  -6.684  16.322  1.00 21.67           H
ATOM    281  N   GLY A  28      22.889  -5.052  18.080  1.00 16.45           N
ATOM    282  CA  GLY A  28      22.116  -5.910  18.965  1.00 19.63           C
ATOM    283  C   GLY A  28      20.626  -5.637  18.910  1.00 14.01           C
ATOM    284  O   GLY A  28      20.111  -5.220  17.858  1.00 20.34           O
ATOM    285  H   GLY A  28      22.409  -4.519  17.605  1.00 19.72           H
ATOM    286  HA2 GLY A  28      22.264  -6.837  18.723  1.00 23.54           H
ATOM    287  HA3 GLY A  28      22.415  -5.781  19.879  1.00 23.54           H
ATOM    288  N   THR A  29      19.928  -5.794  20.032  1.00 14.54           N
ATOM    289  CA  THR A  29      18.486  -5.635  20.018  1.00 18.34           C
ATOM    290  C   THR A  29      18.000  -5.074  21.331  1.00 22.65           C
ATOM    291  O   THR A  29      18.577  -5.324  22.394  1.00 17.59           O
ATOM    292  CB  THR A  29      17.759  -6.945  19.808  1.00 25.74           C
ATOM    293  OG1 THR A  29      18.139  -7.848  20.857  1.00 26.66           O
ATOM    294  CG2 THR A  29      18.095  -7.525  18.485  1.00 20.77           C
ATOM    295  H   THR A  29      20.263  -5.990  20.800  1.00 17.42           H
ATOM    296  HA  THR A  29      18.234  -5.025  19.308  1.00 21.99           H
ATOM    297  HB  THR A  29      16.802  -6.792  19.844  1.00 30.86           H
ATOM    298  HG1 THR A  29      18.969  -7.978  20.838  1.00 31.97           H
ATOM    299 HG21 THR A  29      17.623  -8.363  18.362  1.00 24.90           H
ATOM    300 HG22 THR A  29      17.836  -6.911  17.780  1.00 24.90           H
ATOM    301 HG23 THR A  29      19.049  -7.688  18.428  1.00 24.90           H
ATOM    302  N   ILE A  30      16.908  -4.328  21.237  1.00 16.18           N
ATOM    303  CA  ILE A  30      16.121  -3.923  22.388  1.00 14.49           C
ATOM    304  C   ILE A  30      14.820  -4.704  22.288  1.00 22.32           C
ATOM    305  O   ILE A  30      14.109  -4.595  21.280  1.00 20.29           O
ATOM    306  CB  ILE A  30      15.845  -2.406  22.409  1.00 16.39           C
ATOM    307  CG1 ILE A  30      17.139  -1.623  22.324  1.00 19.51           C
ATOM    308  CG2 ILE A  30      15.078  -2.033  23.620  1.00 18.06           C
ATOM    309  CD1 ILE A  30      16.926  -0.148  22.158  1.00 16.35           C
ATOM    310  H   ILE A  30      16.594  -4.036  20.492  1.00 19.39           H
ATOM    311  HA  ILE A  30      16.577  -4.173  23.206  1.00 17.36           H
ATOM    312  HB  ILE A  30      15.308  -2.186  21.632  1.00 19.65           H
ATOM    313 HG12 ILE A  30      17.646  -1.762  23.139  1.00 23.39           H
ATOM    314 HG13 ILE A  30      17.648  -1.938  21.561  1.00 23.39           H
ATOM    315 HG21 ILE A  30      14.918  -1.077  23.611  1.00 21.65           H
ATOM    316 HG22 ILE A  30      14.233  -2.510  23.618  1.00 21.65           H
ATOM    317 HG23 ILE A  30      15.592  -2.275  24.407  1.00 21.65           H
ATOM    318 HD11 ILE A  30      17.789   0.292  22.111  1.00 19.59           H
ATOM    319 HD12 ILE A  30      16.429   0.009  21.341  1.00 19.59           H
ATOM    320 HD13 ILE A  30      16.426   0.185  22.920  1.00 19.59           H
ATOM    321  N   GLU A  31      14.505  -5.484  23.322  1.00 20.86           N
ATOM    322  CA  GLU A  31      13.227  -6.165  23.413  1.00 21.33           C
ATOM    323  C   GLU A  31      12.299  -5.357  24.287  1.00 19.68           C
ATOM    324  O   GLU A  31      12.659  -4.980  25.416  1.00 15.51           O
ATOM    325  CB  GLU A  31      13.358  -7.584  23.991  1.00 21.19           C
ATOM    326  CG  GLU A  31      13.979  -8.539  23.045  1.00 23.08           C
ATOM    327  CD  GLU A  31      13.875  -9.972  23.515  1.00 37.07           C
ATOM    328  OE1 GLU A  31      13.901 -10.868  22.657  1.00 41.06           O
ATOM    329  OE2 GLU A  31      13.769 -10.198  24.738  1.00 43.31           O1-
ATOM    330  H   GLU A  31      15.026  -5.634  23.990  1.00 25.00           H
ATOM    331  HA  GLU A  31      12.835  -6.231  22.529  1.00 25.57           H
ATOM    332  HB2 GLU A  31      13.911  -7.550  24.787  1.00 25.41           H
ATOM    333  HB3 GLU A  31      12.475  -7.916  24.215  1.00 25.41           H
ATOM    334  HG2 GLU A  31      13.531  -8.471  22.187  1.00 27.67           H
ATOM    335  HG3 GLU A  31      14.919  -8.322  22.948  1.00 27.67           H
ATOM    336  N   MET A  32      11.075  -5.188  23.797  1.00 18.09           N
ATOM    337  CA  MET A  32      10.046  -4.434  24.482  1.00 17.67           C
ATOM    338  C   MET A  32       8.742  -5.179  24.297  1.00 12.87           C
ATOM    339  O   MET A  32       8.610  -6.033  23.422  1.00 18.99           O
ATOM    340  CB  MET A  32       9.944  -3.000  23.954  1.00 18.85           C
ATOM    341  CG  MET A  32      11.233  -2.191  24.113  1.00 18.57           C
ATOM    342  SD  MET A  32      11.026  -0.382  24.040  1.00 18.05           S
ATOM    343  CE  MET A  32      10.204  -0.091  25.598  1.00 19.82           C
ATOM    344  H   MET A  32      10.815  -5.514  23.044  1.00 21.69           H
ATOM    345  HA  MET A  32      10.258  -4.393  25.427  1.00 21.19           H
ATOM    346  HB2 MET A  32       9.726  -3.029  23.009  1.00 22.60           H
ATOM    347  HB3 MET A  32       9.242  -2.538  24.439  1.00 22.60           H
ATOM    348  HG2 MET A  32      11.627  -2.406  24.973  1.00 22.26           H
ATOM    349  HG3 MET A  32      11.844  -2.444  23.404  1.00 22.26           H
ATOM    350  HE1 MET A  32      10.030   0.858  25.690  1.00 23.76           H
ATOM    351  HE2 MET A  32       9.369  -0.584  25.611  1.00 23.76           H
ATOM    352  HE3 MET A  32      10.778  -0.394  26.319  1.00 23.76           H
ATOM    353  N   LYS A  33       7.760  -4.846  25.109  1.00 13.16           N
ATOM    354  CA  LYS A  33       6.488  -5.549  24.972  1.00 19.44           C
ATOM    355  C   LYS A  33       5.958  -5.511  23.542  1.00 18.98           C
ATOM    356  O   LYS A  33       5.519  -6.532  23.011  1.00 16.84           O
ATOM    357  CB  LYS A  33       5.484  -4.988  25.966  1.00 19.99           C
ATOM    358  CG  LYS A  33       5.828  -5.427  27.385  1.00 26.31           C
ATOM    359  CD  LYS A  33       4.842  -4.960  28.443  1.00 34.67           C
ATOM    360  CE  LYS A  33       5.014  -5.810  29.739  1.00 35.80           C
ATOM    361  NZ  LYS A  33       6.447  -5.893  30.101  1.00 45.11           N1+
ATOM    362  H   LYS A  33       7.792  -4.246  25.723  1.00 15.76           H
ATOM    363  HA  LYS A  33       6.630  -6.481  25.200  1.00 23.31           H
ATOM    364  HB2 LYS A  33       5.503  -4.019  25.932  1.00 23.96           H
ATOM    365  HB3 LYS A  33       4.598  -5.317  25.750  1.00 23.96           H
ATOM    366  HG2 LYS A  33       5.853  -6.396  27.413  1.00 31.54           H
ATOM    367  HG3 LYS A  33       6.700  -5.071  27.617  1.00 31.54           H
ATOM    368  HD2 LYS A  33       5.012  -4.030  28.658  1.00 41.58           H
ATOM    369  HD3 LYS A  33       3.936  -5.075  28.116  1.00 41.58           H
ATOM    370  HE2 LYS A  33       4.534  -5.390  30.470  1.00 42.94           H
ATOM    371  HE3 LYS A  33       4.682  -6.709  29.585  1.00 42.94           H
ATOM    372  HZ1 LYS A  33       6.546  -6.377  30.841  1.00 54.11           H
ATOM    373  HZ2 LYS A  33       6.906  -6.274  29.441  1.00 54.11           H
ATOM    374  HZ3 LYS A  33       6.772  -5.076  30.245  1.00 54.11           H
ATOM    375  N   ARG A  34       6.016  -4.368  22.878  1.00 19.49           N
ATOM    376  CA  ARG A  34       5.382  -4.273  21.557  1.00 14.37           C
ATOM    377  C   ARG A  34       6.253  -4.754  20.417  1.00 18.25           C
ATOM    378  O   ARG A  34       5.783  -4.748  19.279  1.00 18.68           O
ATOM    379  CB  ARG A  34       4.962  -2.838  21.289  1.00 23.01           C
ATOM    380  CG  ARG A  34       3.799  -2.445  22.122  1.00 17.58           C
ATOM    381  CD  ARG A  34       3.287  -1.140  21.617  1.00 16.84           C
ATOM    382  NE  ARG A  34       2.331  -0.593  22.541  1.00 22.31           N
ATOM    383  CZ  ARG A  34       1.029  -0.599  22.385  1.00 27.34           C
ATOM    384  NH1 ARG A  34       0.467  -1.122  21.282  1.00 31.20           N
ATOM    385  NH2 ARG A  34       0.310  -0.034  23.362  1.00 29.18           N1+
ATOM    386  H   ARG A  34       6.402  -3.650  23.152  1.00 23.37           H
ATOM    387  HA  ARG A  34       4.579  -4.817  21.561  1.00 17.22           H
ATOM    388  HB2 ARG A  34       5.701  -2.245  21.499  1.00 27.59           H
ATOM    389  HB3 ARG A  34       4.713  -2.747  20.356  1.00 27.59           H
ATOM    390  HG2 ARG A  34       3.096  -3.109  22.045  1.00 21.08           H
ATOM    391  HG3 ARG A  34       4.074  -2.338  23.046  1.00 21.08           H
ATOM    392  HD2 ARG A  34       4.023  -0.514  21.529  1.00 20.19           H
ATOM    393  HD3 ARG A  34       2.849  -1.272  20.762  1.00 20.19           H
ATOM    394  HE  ARG A  34       2.639  -0.231  23.257  1.00 26.75           H
ATOM    395 HH11 ARG A  34       0.961  -1.473  20.672  1.00 37.42           H
ATOM    396 HH12 ARG A  34      -0.388  -1.115  21.190  1.00 37.42           H
ATOM    397 HH21 ARG A  34       0.704   0.294  24.051  1.00 35.00           H
ATOM    398 HH22 ARG A  34      -0.548  -0.009  23.304  1.00 35.00           H
ATOM    399  N   GLY A  35       7.503  -5.122  20.661  1.00 16.00           N
ATOM    400  CA  GLY A  35       8.322  -5.648  19.593  1.00 18.71           C
ATOM    401  C   GLY A  35       9.797  -5.544  19.913  1.00 21.41           C
ATOM    402  O   GLY A  35      10.205  -5.022  20.960  1.00 17.07           O
ATOM    403  H   GLY A  35       7.892  -5.076  21.427  1.00 19.17           H
ATOM    404  HA2 GLY A  35       8.103  -6.581  19.443  1.00 22.43           H
ATOM    405  HA3 GLY A  35       8.148  -5.154  18.776  1.00 22.43           H
ATOM    406  N   VAL A  36      10.590  -6.034  18.959  1.00 20.50           N
ATOM    407  CA  VAL A  36      12.052  -6.017  19.032  1.00 19.09           C
ATOM    408  C   VAL A  36      12.572  -4.882  18.161  1.00 14.05           C
ATOM    409  O   VAL A  36      12.109  -4.679  17.036  1.00 16.68           O
ATOM    410  CB  VAL A  36      12.651  -7.362  18.575  1.00 21.75           C
ATOM    411  CG1 VAL A  36      14.176  -7.315  18.657  1.00 24.38           C
ATOM    412  CG2 VAL A  36      12.048  -8.561  19.387  1.00 21.10           C
ATOM    413  H   VAL A  36      10.293  -6.392  18.236  1.00 24.57           H
ATOM    414  HA  VAL A  36      12.328  -5.854  19.947  1.00 22.89           H
ATOM    415  HB  VAL A  36      12.416  -7.498  17.644  1.00 26.08           H
ATOM    416 HG11 VAL A  36      14.534  -8.169  18.366  1.00 29.23           H
ATOM    417 HG12 VAL A  36      14.502  -6.606  18.080  1.00 29.23           H
ATOM    418 HG13 VAL A  36      14.438  -7.142  19.575  1.00 29.23           H
ATOM    419 HG21 VAL A  36      12.447  -9.387  19.072  1.00 25.30           H
ATOM    420 HG22 VAL A  36      12.244  -8.435  20.328  1.00 25.30           H
ATOM    421 HG23 VAL A  36      11.088  -8.583  19.249  1.00 25.30           H
ATOM    422  N   ILE A  37      13.546  -4.153  18.674  1.00 14.26           N
ATOM    423  CA  ILE A  37      14.198  -3.087  17.939  1.00 17.60           C
ATOM    424  C   ILE A  37      15.617  -3.525  17.643  1.00 14.22           C
ATOM    425  O   ILE A  37      16.398  -3.784  18.563  1.00 15.30           O
ATOM    426  CB  ILE A  37      14.197  -1.767  18.726  1.00 17.43           C
ATOM    427  CG1 ILE A  37      12.768  -1.333  19.137  1.00 17.03           C
ATOM    428  CG2 ILE A  37      14.842  -0.708  17.909  1.00 13.17           C
ATOM    429  CD1 ILE A  37      12.711  -0.541  20.472  1.00 19.49           C
ATOM    430  H   ILE A  37      13.856  -4.260  19.469  1.00 17.09           H
ATOM    431  HA  ILE A  37      13.738  -2.945  17.097  1.00 21.10           H
ATOM    432  HB  ILE A  37      14.722  -1.892  19.532  1.00 20.90           H
ATOM    433 HG12 ILE A  37      12.401  -0.767  18.440  1.00 20.41           H
ATOM    434 HG13 ILE A  37      12.219  -2.126  19.239  1.00 20.41           H
ATOM    435 HG21 ILE A  37      14.838   0.123  18.410  1.00 15.78           H
ATOM    436 HG22 ILE A  37      15.754  -0.973  17.712  1.00 15.78           H
ATOM    437 HG23 ILE A  37      14.343  -0.599  17.084  1.00 15.78           H
ATOM    438 HD11 ILE A  37      11.789  -0.307  20.660  1.00 23.36           H
ATOM    439 HD12 ILE A  37      13.063  -1.098  21.184  1.00 23.36           H
ATOM    440 HD13 ILE A  37      13.246   0.263  20.384  1.00 23.36           H
ATOM    441  N   ARG A  38      15.960  -3.544  16.375  1.00 13.64           N
ATOM    442  CA  ARG A  38      17.305  -3.865  15.936  1.00 10.68           C
ATOM    443  C   ARG A  38      18.163  -2.621  15.964  1.00 12.17           C
ATOM    444  O   ARG A  38      17.752  -1.572  15.465  1.00 14.85           O
ATOM    445  CB  ARG A  38      17.250  -4.445  14.535  1.00 14.50           C
ATOM    446  CG  ARG A  38      16.588  -5.785  14.499  1.00 18.43           C
ATOM    447  CD  ARG A  38      16.319  -6.203  13.018  1.00 22.05           C
ATOM    448  NE  ARG A  38      15.303  -5.351  12.414  1.00 18.24           N
ATOM    449  CZ  ARG A  38      15.008  -5.321  11.117  1.00 21.15           C
ATOM    450  NH1 ARG A  38      15.652  -6.103  10.252  1.00 22.93           N
ATOM    451  NH2 ARG A  38      14.048  -4.504  10.695  1.00 18.31           N1+
ATOM    452  H   ARG A  38      15.420  -3.370  15.730  1.00 16.35           H
ATOM    453  HA  ARG A  38      17.695  -4.525  16.531  1.00 12.80           H
ATOM    454  HB2 ARG A  38      16.747  -3.845  13.963  1.00 17.37           H
ATOM    455  HB3 ARG A  38      18.154  -4.547  14.198  1.00 17.37           H
ATOM    456  HG2 ARG A  38      17.169  -6.447  14.906  1.00 22.09           H
ATOM    457  HG3 ARG A  38      15.740  -5.742  14.967  1.00 22.09           H
ATOM    458  HD2 ARG A  38      17.137  -6.115  12.505  1.00 26.44           H
ATOM    459  HD3 ARG A  38      16.003  -7.120  12.995  1.00 26.44           H
ATOM    460  HE  ARG A  38      14.861  -4.828  12.934  1.00 21.86           H
ATOM    461 HH11 ARG A  38      16.269  -6.634  10.529  1.00 27.49           H
ATOM    462 HH12 ARG A  38      15.452  -6.075   9.416  1.00 27.49           H
ATOM    463 HH21 ARG A  38      13.635  -4.000  11.257  1.00 21.95           H
ATOM    464 HH22 ARG A  38      13.848  -4.472   9.860  1.00 21.95           H
ATOM    465  N   THR A  39      19.361  -2.731  16.550  1.00 13.61           N
ATOM    466  CA  THR A  39      20.219  -1.578  16.722  1.00 11.11           C
ATOM    467  C   THR A  39      21.553  -1.870  16.030  1.00 13.63           C
ATOM    468  O   THR A  39      22.038  -2.992  16.100  1.00 15.92           O
ATOM    469  CB  THR A  39      20.488  -1.186  18.194  1.00 13.29           C
ATOM    470  OG1 THR A  39      21.327  -2.139  18.865  1.00 19.34           O
ATOM    471  CG2 THR A  39      19.214  -1.055  18.968  1.00 14.70           C
ATOM    472  H   THR A  39      19.690  -3.465  16.853  1.00 16.31           H
ATOM    473  HA  THR A  39      19.813  -0.816  16.280  1.00 13.31           H
ATOM    474  HB  THR A  39      20.929  -0.323  18.208  1.00 15.92           H
ATOM    475  HG1 THR A  39      22.068  -2.194  18.474  1.00 23.19           H
ATOM    476 HG21 THR A  39      19.408  -0.809  19.886  1.00 17.62           H
ATOM    477 HG22 THR A  39      18.653  -0.371  18.570  1.00 17.62           H
ATOM    478 HG23 THR A  39      18.734  -1.898  18.962  1.00 17.62           H
ATOM    479  N   PRO A  40      22.203  -0.881  15.409  1.00 14.71           N
ATOM    480  CA  PRO A  40      21.778   0.516  15.438  1.00 15.30           C
ATOM    481  C   PRO A  40      20.430   0.721  14.709  1.00 18.15           C
ATOM    482  O   PRO A  40      20.184   0.047  13.713  1.00 17.52           O
ATOM    483  CB  PRO A  40      22.923   1.230  14.739  1.00 13.55           C
ATOM    484  CG  PRO A  40      24.135   0.368  15.101  1.00 14.81           C
ATOM    485  CD  PRO A  40      23.598  -1.015  14.931  1.00 14.84           C
ATOM    486  HA  PRO A  40      21.706   0.832  16.352  1.00 18.34           H
ATOM    487  HB2 PRO A  40      22.774   1.240  13.781  1.00 16.24           H
ATOM    488  HB3 PRO A  40      23.017   2.130  15.089  1.00 16.24           H
ATOM    489  HG2 PRO A  40      24.865   0.540  14.486  1.00 17.75           H
ATOM    490  HG3 PRO A  40      24.401   0.531  16.019  1.00 17.75           H
ATOM    491  HD2 PRO A  40      23.614  -1.274  13.996  1.00 17.79           H
ATOM    492  HD3 PRO A  40      24.089  -1.642  15.485  1.00 17.79           H
ATOM    493  N   ALA A  41      19.567   1.580  15.240  1.00 14.38           N
ATOM    494  CA  ALA A  41      18.216   1.752  14.721  1.00 12.48           C
ATOM    495  C   ALA A  41      18.002   3.167  14.191  1.00 15.15           C
ATOM    496  O   ALA A  41      18.506   4.144  14.765  1.00 11.08           O
ATOM    497  CB  ALA A  41      17.182   1.449  15.813  1.00 11.60           C
ATOM    498  H   ALA A  41      19.744   2.084  15.914  1.00 17.23           H
ATOM    499  HA  ALA A  41      18.074   1.131  13.989  1.00 14.95           H
ATOM    500  HB1 ALA A  41      16.292   1.569  15.447  1.00 13.90           H
ATOM    501  HB2 ALA A  41      17.297   0.532  16.110  1.00 13.90           H
ATOM    502  HB3 ALA A  41      17.320   2.057  16.555  1.00 13.90           H
ATOM    503  N   PHE A  42      17.271   3.277  13.083  1.00 12.70           N
ATOM    504  CA  PHE A  42      16.756   4.558  12.605  1.00 11.57           C
ATOM    505  C   PHE A  42      15.245   4.622  12.780  1.00 11.15           C
ATOM    506  O   PHE A  42      14.511   3.745  12.298  1.00 11.33           O
ATOM    507  CB  PHE A  42      17.098   4.814  11.138  1.00 17.15           C
ATOM    508  CG  PHE A  42      16.655   6.161  10.684  1.00 19.42           C
ATOM    509  CD1 PHE A  42      17.459   7.252  10.919  1.00 22.42           C
ATOM    510  CD2 PHE A  42      15.410   6.344  10.092  1.00 15.96           C
ATOM    511  CE1 PHE A  42      17.066   8.529  10.531  1.00 33.61           C
ATOM    512  CE2 PHE A  42      14.992   7.616   9.700  1.00 26.37           C
ATOM    513  CZ  PHE A  42      15.830   8.722   9.941  1.00 22.24           C
ATOM    514  H   PHE A  42      17.056   2.611  12.582  1.00 15.21           H
ATOM    515  HA  PHE A  42      17.149   5.271  13.133  1.00 13.86           H
ATOM    516  HB2 PHE A  42      18.060   4.758  11.021  1.00 20.56           H
ATOM    517  HB3 PHE A  42      16.656   4.149  10.588  1.00 20.56           H
ATOM    518  HD1 PHE A  42      18.287   7.131  11.324  1.00 26.88           H
ATOM    519  HD2 PHE A  42      14.856   5.611   9.944  1.00 19.12           H
ATOM    520  HE1 PHE A  42      17.624   9.256  10.689  1.00 40.31           H
ATOM    521  HE2 PHE A  42      14.163   7.734   9.296  1.00 31.62           H
ATOM    522  HZ  PHE A  42      15.567   9.573   9.674  1.00 26.67           H
ATOM    523  N   MET A  43      14.801   5.686  13.411  1.00  8.20           N
ATOM    524  CA  MET A  43      13.426   5.882  13.809  1.00 13.22           C
ATOM    525  C   MET A  43      12.807   6.924  12.909  1.00 13.94           C
ATOM    526  O   MET A  43      13.152   8.118  13.035  1.00 13.86           O
ATOM    527  CB  MET A  43      13.355   6.344  15.262  1.00 14.57           C
ATOM    528  CG  MET A  43      13.849   5.306  16.245  1.00 14.42           C
ATOM    529  SD  MET A  43      13.619   5.884  17.923  1.00 19.21           S
ATOM    530  CE  MET A  43      15.006   7.012  18.083  1.00 16.32           C
ATOM    531  H   MET A  43      15.307   6.345  13.631  1.00  9.82           H
ATOM    532  HA  MET A  43      12.939   5.047  13.725  1.00 15.85           H
ATOM    533  HB2 MET A  43      13.903   7.138  15.366  1.00 17.47           H
ATOM    534  HB3 MET A  43      12.433   6.548  15.482  1.00 17.47           H
ATOM    535  HG2 MET A  43      13.346   4.485  16.130  1.00 17.28           H
ATOM    536  HG3 MET A  43      14.796   5.147  16.101  1.00 17.28           H
ATOM    537  HE1 MET A  43      14.994   7.402  18.971  1.00 19.56           H
ATOM    538  HE2 MET A  43      15.830   6.519  17.948  1.00 19.56           H
ATOM    539  HE3 MET A  43      14.924   7.709  17.413  1.00 19.56           H
ATOM    540  N   PRO A  44      11.906   6.544  12.002  1.00 17.65           N
ATOM    541  CA  PRO A  44      11.153   7.561  11.268  1.00 14.68           C
ATOM    542  C   PRO A  44      10.346   8.401  12.242  1.00 15.39           C
ATOM    543  O   PRO A  44       9.938   7.930  13.307  1.00 12.35           O
ATOM    544  CB  PRO A  44      10.248   6.749  10.347  1.00 15.88           C
ATOM    545  CG  PRO A  44      10.927   5.402  10.221  1.00 13.98           C
ATOM    546  CD  PRO A  44      11.493   5.188  11.601  1.00 12.83           C
ATOM    547  HA  PRO A  44      11.744   8.126  10.746  1.00 17.59           H
ATOM    548  HB2 PRO A  44       9.370   6.655  10.749  1.00 19.03           H
ATOM    549  HB3 PRO A  44      10.186   7.185   9.482  1.00 19.03           H
ATOM    550  HG2 PRO A  44      10.275   4.719  10.000  1.00 16.76           H
ATOM    551  HG3 PRO A  44      11.632   5.444   9.556  1.00 16.76           H
ATOM    552  HD2 PRO A  44      10.809   4.850  12.200  1.00 15.37           H
ATOM    553  HD3 PRO A  44      12.260   4.596  11.565  1.00 15.37           H
ATOM    554  N   VAL A  45      10.123   9.660  11.876  1.00 15.50           N
ATOM    555  CA  VAL A  45       9.448  10.611  12.753  1.00 20.39           C
ATOM    556  C   VAL A  45       8.012  10.795  12.312  1.00 21.21           C
ATOM    557  O   VAL A  45       7.725  11.069  11.134  1.00 22.50           O
ATOM    558  CB  VAL A  45      10.201  11.944  12.814  1.00 20.89           C
ATOM    559  CG1 VAL A  45       9.467  12.955  13.714  1.00 24.76           C
ATOM    560  CG2 VAL A  45      11.576  11.668  13.382  1.00 24.90           C
ATOM    561  H   VAL A  45      10.356   9.990  11.116  1.00 18.58           H
ATOM    562  HA  VAL A  45       9.433  10.244  13.651  1.00 24.44           H
ATOM    563  HB  VAL A  45      10.293  12.318  11.923  1.00 25.04           H
ATOM    564 HG11 VAL A  45       9.969  13.785  13.730  1.00 29.69           H
ATOM    565 HG12 VAL A  45       8.580  13.110  13.356  1.00 29.69           H
ATOM    566 HG13 VAL A  45       9.403  12.589  14.611  1.00 29.69           H
ATOM    567 HG21 VAL A  45      12.071  12.501  13.429  1.00 29.86           H
ATOM    568 HG22 VAL A  45      11.480  11.289  14.270  1.00 29.86           H
ATOM    569 HG23 VAL A  45      12.037  11.042  12.802  1.00 29.86           H
ATOM    570  N   GLY A  46       7.113  10.623  13.267  1.00 18.51           N
ATOM    571  CA  GLY A  46       5.703  10.915  13.100  1.00 29.64           C
ATOM    572  C   GLY A  46       5.396  12.210  13.808  1.00 26.25           C
ATOM    573  O   GLY A  46       5.367  12.279  15.036  1.00 38.00           O
ATOM    574  H   GLY A  46       7.305  10.326  14.051  1.00 22.19           H
ATOM    575  HA2 GLY A  46       5.488  11.007  12.158  1.00 35.55           H
ATOM    576  HA3 GLY A  46       5.165  10.205  13.484  1.00 35.55           H
ATOM    577  N   THR A  47       5.216  13.268  13.041  1.00 28.22           N
ATOM    578  CA  THR A  47       5.111  14.600  13.635  1.00 33.48           C
ATOM    579  C   THR A  47       3.761  14.813  14.323  1.00 35.93           C
ATOM    580  O   THR A  47       3.696  15.103  15.525  1.00 49.90           O
ATOM    581  CB  THR A  47       5.348  15.635  12.545  1.00 38.42           C
ATOM    582  OG1 THR A  47       6.695  15.489  12.077  1.00 36.31           O
ATOM    583  CG2 THR A  47       5.113  17.050  13.076  1.00 36.82           C
ATOM    584  H   THR A  47       5.153  13.251  12.183  1.00 33.84           H
ATOM    585  HA  THR A  47       5.806  14.703  14.304  1.00 40.15           H
ATOM    586  HB  THR A  47       4.734  15.478  11.811  1.00 46.09           H
ATOM    587  HG1 THR A  47       7.234  15.611  12.710  1.00 43.55           H
ATOM    588 HG21 THR A  47       5.268  17.699  12.371  1.00 44.16           H
ATOM    589 HG22 THR A  47       4.199  17.138  13.390  1.00 44.16           H
ATOM    590 HG23 THR A  47       5.718  17.233  13.811  1.00 44.16           H
ATOM    591  N   ALA A  48       2.679  14.674  13.577  1.00 24.00           N
ATOM    592  CA  ALA A  48       1.334  14.857  14.109  1.00 30.33           C
ATOM    593  C   ALA A  48       0.587  13.542  14.049  1.00 19.05           C
ATOM    594  O   ALA A  48      -0.479  13.480  13.448  1.00 18.22           O
ATOM    595  CB  ALA A  48       0.545  15.881  13.296  1.00 33.48           C
ATOM    596  H   ALA A  48       2.695  14.471  12.741  1.00 28.78           H
ATOM    597  HA  ALA A  48       1.379  15.152  15.031  1.00 36.38           H
ATOM    598  HB1 ALA A  48      -0.341  15.974  13.680  1.00 40.16           H
ATOM    599  HB2 ALA A  48       1.009  16.732  13.326  1.00 40.16           H
ATOM    600  HB3 ALA A  48       0.478  15.573  12.379  1.00 40.16           H
ATOM    601  N   ALA A  49       1.178  12.489  14.613  1.00 20.16           N
ATOM    602  CA  ALA A  49       0.620  11.135  14.601  1.00 18.94           C
ATOM    603  C   ALA A  49       0.530  10.596  13.202  1.00 13.05           C
ATOM    604  O   ALA A  49      -0.372   9.841  12.895  1.00 18.84           O
ATOM    605  CB  ALA A  49      -0.763  11.038  15.247  1.00 16.78           C
ATOM    606  H   ALA A  49       1.932  12.537  15.024  1.00 24.17           H
ATOM    607  HA  ALA A  49       1.215  10.554  15.099  1.00 22.71           H
ATOM    608  HB1 ALA A  49      -1.067  10.118  15.203  1.00 20.12           H
ATOM    609  HB2 ALA A  49      -0.699  11.322  16.173  1.00 20.12           H
ATOM    610  HB3 ALA A  49      -1.377  11.614  14.766  1.00 20.12           H
ATOM    611  N   THR A  50       1.489  10.950  12.363  1.00 19.19           N
ATOM    612  CA  THR A  50       1.590  10.343  11.047  1.00 22.32           C
ATOM    613  C   THR A  50       3.034  10.439  10.613  1.00 23.44           C
ATOM    614  O   THR A  50       3.659  11.488  10.773  1.00 21.18           O
ATOM    615  CB  THR A  50       0.666  10.990   9.988  1.00 15.00           C
ATOM    616  OG1 THR A  50       0.987  10.455   8.692  1.00 18.59           O
ATOM    617  CG2 THR A  50       0.714  12.540   9.932  1.00 15.74           C
ATOM    618  H   THR A  50       2.093  11.539  12.531  1.00 23.01           H
ATOM    619  HA  THR A  50       1.357   9.403  11.114  1.00 26.76           H
ATOM    620  HB  THR A  50      -0.249  10.742  10.197  1.00 17.97           H
ATOM    621  HG1 THR A  50       0.874   9.623   8.689  1.00 22.28           H
ATOM    622 HG21 THR A  50       0.110  12.866   9.247  1.00 18.87           H
ATOM    623 HG22 THR A  50       0.449  12.911  10.789  1.00 18.87           H
ATOM    624 HG23 THR A  50       1.614  12.837   9.726  1.00 18.87           H
ATOM    625  N   VAL A  51       3.568   9.343  10.084  1.00 14.82           N
ATOM    626  CA  VAL A  51       4.816   9.450   9.359  1.00 17.04           C
ATOM    627  C   VAL A  51       4.439   9.997   7.989  1.00 18.38           C
ATOM    628  O   VAL A  51       3.696   9.357   7.242  1.00 19.38           O
ATOM    629  CB  VAL A  51       5.565   8.112   9.264  1.00 16.54           C
ATOM    630  CG1 VAL A  51       6.854   8.308   8.487  1.00 14.14           C
ATOM    631  CG2 VAL A  51       5.865   7.539  10.667  1.00 18.86           C
ATOM    632  H   VAL A  51       3.236   8.551  10.130  1.00 17.76           H
ATOM    633  HA  VAL A  51       5.393  10.094   9.799  1.00 20.42           H
ATOM    634  HB  VAL A  51       5.016   7.472   8.786  1.00 19.82           H
ATOM    635 HG11 VAL A  51       7.321   7.460   8.431  1.00 16.94           H
ATOM    636 HG12 VAL A  51       6.639   8.627   7.596  1.00 16.94           H
ATOM    637 HG13 VAL A  51       7.405   8.960   8.948  1.00 16.94           H
ATOM    638 HG21 VAL A  51       6.336   6.697  10.569  1.00 22.61           H
ATOM    639 HG22 VAL A  51       6.415   8.172  11.155  1.00 22.61           H
ATOM    640 HG23 VAL A  51       5.027   7.398  11.136  1.00 22.61           H
ATOM    641  N   LYS A  52       4.933  11.192   7.683  1.00 17.16           N
ATOM    642  CA  LYS A  52       4.472  12.035   6.576  1.00 25.33           C
ATOM    643  C   LYS A  52       4.319  11.241   5.301  1.00 18.39           C
ATOM    644  O   LYS A  52       5.281  10.673   4.798  1.00 18.43           O
ATOM    645  CB  LYS A  52       5.471  13.182   6.361  1.00 29.73           C
ATOM    646  CG  LYS A  52       5.255  14.057   5.107  1.00 36.49           C
ATOM    647  CD  LYS A  52       6.161  15.330   5.156  1.00 40.51           C
ATOM    648  CE  LYS A  52       6.193  16.088   3.835  1.00 48.41           C
ATOM    649  NZ  LYS A  52       6.839  15.246   2.790  1.00 51.23           N1+
ATOM    650  H   LYS A  52       5.572  11.557   8.127  1.00 20.57           H
ATOM    651  HA  LYS A  52       3.610  12.419   6.802  1.00 30.37           H
ATOM    652  HB2 LYS A  52       5.429  13.769   7.132  1.00 35.65           H
ATOM    653  HB3 LYS A  52       6.361  12.801   6.296  1.00 35.65           H
ATOM    654  HG2 LYS A  52       5.486  13.547   4.314  1.00 43.77           H
ATOM    655  HG3 LYS A  52       4.329  14.342   5.068  1.00 43.77           H
ATOM    656  HD2 LYS A  52       5.823  15.931   5.838  1.00 48.59           H
ATOM    657  HD3 LYS A  52       7.069  15.062   5.369  1.00 48.59           H
ATOM    658  HE2 LYS A  52       5.288  16.291   3.553  1.00 58.07           H
ATOM    659  HE3 LYS A  52       6.710  16.903   3.939  1.00 58.07           H
ATOM    660  HZ1 LYS A  52       6.860  15.685   2.016  1.00 61.45           H
ATOM    661  HZ2 LYS A  52       7.672  15.047   3.033  1.00 61.45           H
ATOM    662  HZ3 LYS A  52       6.380  14.491   2.682  1.00 61.45           H
ATOM    663  N   ALA A  53       3.088  11.157   4.816  1.00 16.78           N
ATOM    664  CA  ALA A  53       2.775  10.617   3.500  1.00 16.25           C
ATOM    665  C   ALA A  53       2.873   9.087   3.419  1.00 21.19           C
ATOM    666  O   ALA A  53       2.882   8.529   2.309  1.00 16.27           O
ATOM    667  CB  ALA A  53       3.658  11.253   2.425  1.00 21.18           C
ATOM    668  H   ALA A  53       2.392  11.416   5.248  1.00 20.11           H
ATOM    669  HA  ALA A  53       1.857  10.853   3.291  1.00 19.48           H
ATOM    670  HB1 ALA A  53       3.427  10.875   1.562  1.00 25.39           H
ATOM    671  HB2 ALA A  53       3.506  12.211   2.418  1.00 25.39           H
ATOM    672  HB3 ALA A  53       4.588  11.067   2.629  1.00 25.39           H
ATOM    673  N   LEU A  54       2.910   8.388   4.561  1.00 13.29           N
ATOM    674  CA  LEU A  54       3.051   6.940   4.589  1.00 16.43           C
ATOM    675  C   LEU A  54       2.015   6.309   5.509  1.00 15.95           C
ATOM    676  O   LEU A  54       1.828   6.749   6.648  1.00 14.56           O
ATOM    677  CB  LEU A  54       4.448   6.526   5.057  1.00 15.97           C
ATOM    678  CG  LEU A  54       5.611   6.977   4.170  1.00 19.99           C
ATOM    679  CD1 LEU A  54       6.910   6.494   4.839  1.00 27.60           C
ATOM    680  CD2 LEU A  54       5.506   6.427   2.791  1.00 16.49           C
ATOM    681  H   LEU A  54       2.854   8.743   5.342  1.00 15.92           H
ATOM    682  HA  LEU A  54       2.916   6.590   3.694  1.00 19.70           H
ATOM    683  HB2 LEU A  54       4.597   6.897   5.941  1.00 19.14           H
ATOM    684  HB3 LEU A  54       4.480   5.557   5.105  1.00 19.14           H
ATOM    685  HG  LEU A  54       5.628   7.945   4.119  1.00 23.96           H
ATOM    686 HD11 LEU A  54       7.665   6.768   4.295  1.00 33.10           H
ATOM    687 HD12 LEU A  54       6.976   6.891   5.722  1.00 33.10           H
ATOM    688 HD13 LEU A  54       6.887   5.527   4.911  1.00 33.10           H
ATOM    689 HD21 LEU A  54       6.261   6.738   2.268  1.00 19.76           H
ATOM    690 HD22 LEU A  54       5.512   5.458   2.837  1.00 19.76           H
ATOM    691 HD23 LEU A  54       4.677   6.734   2.391  1.00 19.76           H
ATOM    692  N   LYS A  55       1.364   5.267   5.020  1.00 15.37           N
ATOM    693  CA  LYS A  55       0.618   4.409   5.921  1.00 16.21           C
ATOM    694  C   LYS A  55       1.595   3.692   6.850  1.00 14.08           C
ATOM    695  O   LYS A  55       2.712   3.373   6.447  1.00 12.41           O
ATOM    696  CB  LYS A  55      -0.193   3.355   5.183  1.00 12.90           C
ATOM    697  CG  LYS A  55      -1.463   3.856   4.503  1.00 15.12           C
ATOM    698  CD  LYS A  55      -2.143   2.774   3.717  1.00 18.07           C
ATOM    699  CE  LYS A  55      -3.405   3.279   3.029  1.00 13.79           C
ATOM    700  NZ  LYS A  55      -3.965   2.165   2.225  1.00 16.36           N1+
ATOM    701  H   LYS A  55       1.338   5.038   4.191  1.00 18.42           H
ATOM    702  HA  LYS A  55       0.014   4.945   6.458  1.00 19.42           H
ATOM    703  HB2 LYS A  55       0.369   2.962   4.497  1.00 15.46           H
ATOM    704  HB3 LYS A  55      -0.454   2.670   5.818  1.00 15.46           H
ATOM    705  HG2 LYS A  55      -2.082   4.175   5.178  1.00 18.12           H
ATOM    706  HG3 LYS A  55      -1.235   4.575   3.893  1.00 18.12           H
ATOM    707  HD2 LYS A  55      -1.536   2.446   3.035  1.00 21.66           H
ATOM    708  HD3 LYS A  55      -2.393   2.054   4.317  1.00 21.66           H
ATOM    709  HE2 LYS A  55      -4.059   3.549   3.692  1.00 16.52           H
ATOM    710  HE3 LYS A  55      -3.187   4.016   2.437  1.00 16.52           H
ATOM    711  HZ1 LYS A  55      -4.706   2.432   1.810  1.00 19.62           H
ATOM    712  HZ2 LYS A  55      -3.372   1.901   1.617  1.00 19.62           H
ATOM    713  HZ3 LYS A  55      -4.162   1.478   2.755  1.00 19.62           H
ATOM    714  N   PRO A  56       1.167   3.371   8.069  1.00 14.47           N
ATOM    715  CA  PRO A  56       2.038   2.628   8.993  1.00 17.70           C
ATOM    716  C   PRO A  56       2.538   1.312   8.426  1.00 14.50           C
ATOM    717  O   PRO A  56       3.669   0.899   8.734  1.00 13.75           O
ATOM    718  CB  PRO A  56       1.120   2.386  10.200  1.00 20.08           C
ATOM    719  CG  PRO A  56       0.096   3.383  10.104  1.00 20.08           C
ATOM    720  CD  PRO A  56      -0.131   3.671   8.680  1.00 14.25           C
ATOM    721  HA  PRO A  56       2.792   3.174   9.264  1.00 21.22           H
ATOM    722  HB2 PRO A  56       0.738   1.496  10.146  1.00 24.08           H
ATOM    723  HB3 PRO A  56       1.626   2.492  11.021  1.00 24.08           H
ATOM    724  HG2 PRO A  56      -0.717   3.043  10.510  1.00 24.07           H
ATOM    725  HG3 PRO A  56       0.388   4.185  10.565  1.00 24.07           H
ATOM    726  HD2 PRO A  56      -0.818   3.088   8.321  1.00 17.08           H
ATOM    727  HD3 PRO A  56      -0.356   4.606   8.556  1.00 17.08           H
ATOM    728  N   GLU A  57       1.709   0.606   7.651  1.00 12.07           N
ATOM    729  CA  GLU A  57       2.178  -0.632   7.030  1.00 12.84           C
ATOM    730  C   GLU A  57       3.329  -0.347   6.093  1.00 12.22           C
ATOM    731  O   GLU A  57       4.256  -1.148   5.980  1.00 16.22           O
ATOM    732  CB  GLU A  57       1.056  -1.347   6.283  1.00 21.52           C
ATOM    733  CG  GLU A  57       0.392  -0.465   5.272  1.00 27.49           C
ATOM    734  CD  GLU A  57      -0.901  -1.058   4.731  1.00 32.20           C
ATOM    735  OE1 GLU A  57      -0.834  -1.918   3.822  1.00 38.87           O
ATOM    736  OE2 GLU A  57      -1.975  -0.658   5.236  1.00 25.68           O1-
ATOM    737  H   GLU A  57       0.895   0.817   7.473  1.00 14.46           H
ATOM    738  HA  GLU A  57       2.500  -1.228   7.724  1.00 15.38           H
ATOM    739  HB2 GLU A  57       1.424  -2.115   5.818  1.00 25.80           H
ATOM    740  HB3 GLU A  57       0.384  -1.635   6.920  1.00 25.80           H
ATOM    741  HG2 GLU A  57       0.181   0.387   5.685  1.00 32.97           H
ATOM    742  HG3 GLU A  57       0.995  -0.330   4.524  1.00 32.97           H
ATOM    743  N   THR A  58       3.278   0.773   5.386  1.00 13.47           N
ATOM    744  CA  THR A  58       4.391   1.150   4.515  1.00 15.75           C
ATOM    745  C   THR A  58       5.648   1.480   5.314  1.00 17.32           C
ATOM    746  O   THR A  58       6.760   1.080   4.941  1.00 16.16           O
ATOM    747  CB  THR A  58       3.986   2.341   3.659  1.00 13.97           C
ATOM    748  OG1 THR A  58       2.707   2.075   3.082  1.00 17.71           O
ATOM    749  CG2 THR A  58       4.963   2.551   2.555  1.00 17.83           C
ATOM    750  H   THR A  58       2.621   1.329   5.390  1.00 16.14           H
ATOM    751  HA  THR A  58       4.596   0.409   3.924  1.00 18.87           H
ATOM    752  HB  THR A  58       3.945   3.143   4.202  1.00 16.75           H
ATOM    753  HG1 THR A  58       2.466   2.723   2.605  1.00 21.23           H
ATOM    754 HG21 THR A  58       4.696   3.311   2.016  1.00 21.37           H
ATOM    755 HG22 THR A  58       5.846   2.718   2.921  1.00 21.37           H
ATOM    756 HG23 THR A  58       5.000   1.762   1.991  1.00 21.37           H
ATOM    757  N   VAL A  59       5.498   2.204   6.419  1.00 16.68           N
ATOM    758  CA  VAL A  59       6.636   2.465   7.301  1.00 14.30           C
ATOM    759  C   VAL A  59       7.281   1.143   7.704  1.00 11.99           C
ATOM    760  O   VAL A  59       8.492   0.948   7.589  1.00 15.63           O
ATOM    761  CB  VAL A  59       6.177   3.277   8.530  1.00 17.27           C
ATOM    762  CG1 VAL A  59       7.311   3.460   9.546  1.00 16.34           C
ATOM    763  CG2 VAL A  59       5.652   4.620   8.068  1.00 11.98           C
ATOM    764  H   VAL A  59       4.756   2.553   6.680  1.00 20.00           H
ATOM    765  HA  VAL A  59       7.297   2.990   6.822  1.00 17.14           H
ATOM    766  HB  VAL A  59       5.452   2.805   8.969  1.00 20.70           H
ATOM    767 HG11 VAL A  59       6.979   3.974  10.299  1.00 19.59           H
ATOM    768 HG12 VAL A  59       7.609   2.587   9.846  1.00 19.59           H
ATOM    769 HG13 VAL A  59       8.043   3.932   9.120  1.00 19.59           H
ATOM    770 HG21 VAL A  59       5.364   5.129   8.842  1.00 14.35           H
ATOM    771 HG22 VAL A  59       6.361   5.093   7.605  1.00 14.35           H
ATOM    772 HG23 VAL A  59       4.904   4.477   7.468  1.00 14.35           H
ATOM    773  N   ARG A  60       6.462   0.199   8.151  1.00 14.71           N
ATOM    774  CA  ARG A  60       6.978  -1.096   8.569  1.00 11.22           C
ATOM    775  C   ARG A  60       7.603  -1.836   7.391  1.00 15.60           C
ATOM    776  O   ARG A  60       8.647  -2.483   7.528  1.00 15.28           O
ATOM    777  CB  ARG A  60       5.858  -1.935   9.177  1.00 15.10           C
ATOM    778  CG  ARG A  60       6.279  -3.403   9.468  1.00 15.82           C
ATOM    779  CD  ARG A  60       7.452  -3.408  10.403  1.00 16.52           C
ATOM    780  NE  ARG A  60       7.888  -4.740  10.739  1.00 18.85           N
ATOM    781  CZ  ARG A  60       8.983  -4.995  11.448  1.00 22.18           C
ATOM    782  NH1 ARG A  60       9.723  -4.010  11.925  1.00 16.33           N
ATOM    783  NH2 ARG A  60       9.315  -6.243  11.727  1.00 23.85           N1+
ATOM    784  H   ARG A  60       5.609   0.282   8.222  1.00 17.63           H
ATOM    785  HA  ARG A  60       7.662  -0.965   9.244  1.00 13.44           H
ATOM    786  HB2 ARG A  60       5.583  -1.532  10.015  1.00 18.10           H
ATOM    787  HB3 ARG A  60       5.110  -1.956   8.560  1.00 18.10           H
ATOM    788  HG2 ARG A  60       5.544  -3.876   9.888  1.00 18.96           H
ATOM    789  HG3 ARG A  60       6.539  -3.838   8.641  1.00 18.96           H
ATOM    790  HD2 ARG A  60       8.194  -2.947   9.982  1.00 19.80           H
ATOM    791  HD3 ARG A  60       7.203  -2.957  11.225  1.00 19.80           H
ATOM    792  HE  ARG A  60       7.492  -5.401  10.356  1.00 22.59           H
ATOM    793 HH11 ARG A  60       9.513  -3.194  11.755  1.00 19.58           H
ATOM    794 HH12 ARG A  60      10.426  -4.186  12.388  1.00 19.58           H
ATOM    795 HH21 ARG A  60       8.837  -6.892  11.428  1.00 28.60           H
ATOM    796 HH22 ARG A  60      10.020  -6.407  12.192  1.00 28.60           H
ATOM    797  N   ALA A  61       7.004  -1.718   6.214  1.00 15.00           N
ATOM    798  CA  ALA A  61       7.539  -2.426   5.052  1.00 18.70           C
ATOM    799  C   ALA A  61       8.936  -1.929   4.672  1.00 20.11           C
ATOM    800  O   ALA A  61       9.747  -2.711   4.161  1.00 19.06           O
ATOM    801  CB  ALA A  61       6.571  -2.300   3.884  1.00 20.13           C
ATOM    802  H   ALA A  61       6.302  -1.246   6.060  1.00 17.97           H
ATOM    803  HA  ALA A  61       7.613  -3.368   5.271  1.00 22.41           H
ATOM    804  HB1 ALA A  61       6.936  -2.772   3.120  1.00 24.14           H
ATOM    805  HB2 ALA A  61       5.719  -2.687   4.137  1.00 24.14           H
ATOM    806  HB3 ALA A  61       6.457  -1.361   3.669  1.00 24.14           H
ATOM    807  N   THR A  62       9.256  -0.655   4.945  1.00 17.87           N
ATOM    808  CA  THR A  62      10.628  -0.169   4.746  1.00 16.93           C
ATOM    809  C   THR A  62      11.650  -0.840   5.673  1.00 18.76           C
ATOM    810  O   THR A  62      12.848  -0.754   5.403  1.00 17.16           O
ATOM    811  CB  THR A  62      10.750   1.347   4.961  1.00 14.41           C
ATOM    812  OG1 THR A  62      10.609   1.684   6.352  1.00 16.69           O
ATOM    813  CG2 THR A  62       9.723   2.134   4.187  1.00 22.77           C
ATOM    814  H   THR A  62       8.706  -0.062   5.240  1.00 21.42           H
ATOM    815  HA  THR A  62      10.893  -0.358   3.832  1.00 20.30           H
ATOM    816  HB  THR A  62      11.627   1.633   4.661  1.00 17.26           H
ATOM    817  HG1 THR A  62       9.857   1.435   6.633  1.00 20.01           H
ATOM    818 HG21 THR A  62       9.838   3.083   4.353  1.00 27.30           H
ATOM    819 HG22 THR A  62       9.825   1.966   3.237  1.00 27.30           H
ATOM    820 HG23 THR A  62       8.830   1.872   4.460  1.00 27.30           H
ATOM    821  N   GLY A  63      11.222  -1.454   6.777  1.00 16.03           N
ATOM    822  CA  GLY A  63      12.140  -2.077   7.717  1.00 16.40           C
ATOM    823  C   GLY A  63      12.154  -1.443   9.089  1.00 17.30           C
ATOM    824  O   GLY A  63      12.780  -2.006  10.004  1.00 12.89           O
ATOM    825  H   GLY A  63      10.395  -1.523   7.001  1.00 19.21           H
ATOM    826  HA2 GLY A  63      11.901  -3.011   7.820  1.00 19.66           H
ATOM    827  HA3 GLY A  63      13.039  -2.034   7.357  1.00 19.66           H
ATOM    828  N   ALA A  64      11.403  -0.363   9.296  1.00 11.65           N
ATOM    829  CA  ALA A  64      11.424   0.322  10.578  1.00 11.90           C
ATOM    830  C   ALA A  64      10.844  -0.563  11.673  1.00 15.54           C
ATOM    831  O   ALA A  64       9.796  -1.201  11.497  1.00 13.23           O
ATOM    832  CB  ALA A  64      10.644   1.632  10.488  1.00 10.52           C
ATOM    833  H   ALA A  64      10.878  -0.012   8.713  1.00 13.96           H
ATOM    834  HA  ALA A  64      12.341   0.531  10.813  1.00 14.26           H
ATOM    835  HB1 ALA A  64      10.669   2.074  11.351  1.00 12.60           H
ATOM    836  HB2 ALA A  64      11.054   2.197   9.815  1.00 12.60           H
ATOM    837  HB3 ALA A  64       9.726   1.437  10.242  1.00 12.60           H
ATOM    838  N   ASP A  65      11.556  -0.636  12.794  1.00 14.98           N
ATOM    839  CA  ASP A  65      11.080  -1.354  13.977  1.00 17.31           C
ATOM    840  C   ASP A  65      10.405  -0.451  15.000  1.00 14.83           C
ATOM    841  O   ASP A  65       9.757  -0.959  15.932  1.00 12.81           O
ATOM    842  CB  ASP A  65      12.233  -2.028  14.708  1.00 15.35           C
ATOM    843  CG  ASP A  65      12.926  -3.056  13.888  1.00 16.06           C
ATOM    844  OD1 ASP A  65      12.240  -3.769  13.123  1.00 17.00           O
ATOM    845  OD2 ASP A  65      14.166  -3.129  14.029  1.00 13.90           O1-
ATOM    846  H   ASP A  65      12.328  -0.272  12.897  1.00 17.95           H
ATOM    847  HA  ASP A  65      10.447  -2.038  13.707  1.00 20.75           H
ATOM    848  HB2 ASP A  65      12.886  -1.354  14.954  1.00 18.40           H
ATOM    849  HB3 ASP A  65      11.890  -2.463  15.504  1.00 18.40           H
ATOM    850  N   ILE A  66      10.606   0.860  14.885  1.00 10.68           N
ATOM    851  CA  ILE A  66      10.127   1.807  15.874  1.00 12.31           C
ATOM    852  C   ILE A  66      10.038   3.140  15.177  1.00 13.85           C
ATOM    853  O   ILE A  66      10.811   3.423  14.260  1.00 15.08           O
ATOM    854  CB  ILE A  66      11.075   1.856  17.099  1.00 11.72           C
ATOM    855  CG1 ILE A  66      10.763   3.051  18.011  1.00 14.89           C
ATOM    856  CG2 ILE A  66      12.512   1.894  16.606  1.00 17.42           C
ATOM    857  CD1 ILE A  66      11.359   2.887  19.379  1.00 16.89           C
ATOM    858  H   ILE A  66      11.025   1.227  14.230  1.00 12.80           H
ATOM    859  HA  ILE A  66       9.241   1.551  16.174  1.00 14.75           H
ATOM    860  HB  ILE A  66      10.951   1.042  17.613  1.00 14.04           H
ATOM    861 HG12 ILE A  66      11.130   3.857  17.615  1.00 17.84           H
ATOM    862 HG13 ILE A  66       9.801   3.134  18.108  1.00 17.84           H
ATOM    863 HG21 ILE A  66      13.108   1.924  17.371  1.00 20.88           H
ATOM    864 HG22 ILE A  66      12.687   1.096  16.082  1.00 20.88           H
ATOM    865 HG23 ILE A  66      12.637   2.684  16.058  1.00 20.88           H
ATOM    866 HD11 ILE A  66      11.136   3.664  19.915  1.00 20.24           H
ATOM    867 HD12 ILE A  66      10.995   2.087  19.788  1.00 20.24           H
ATOM    868 HD13 ILE A  66      12.322   2.808  19.296  1.00 20.24           H
ATOM    869  N   ILE A  67       9.103   3.972  15.629  1.00 14.62           N
ATOM    870  CA  ILE A  67       8.977   5.330  15.130  1.00 14.24           C
ATOM    871  C   ILE A  67       9.027   6.279  16.322  1.00 21.34           C
ATOM    872  O   ILE A  67       8.896   5.874  17.482  1.00 15.31           O
ATOM    873  CB  ILE A  67       7.695   5.552  14.305  1.00 15.12           C
ATOM    874  CG1 ILE A  67       6.417   5.299  15.095  1.00 16.08           C
ATOM    875  CG2 ILE A  67       7.638   4.601  13.129  1.00  8.00           C
ATOM    876  CD1 ILE A  67       5.957   6.385  15.832  1.00 37.83           C
ATOM    877  H   ILE A  67       8.525   3.767  16.231  1.00 17.52           H
ATOM    878  HA  ILE A  67       9.736   5.527  14.559  1.00 17.07           H
ATOM    879  HB  ILE A  67       7.686   6.464  13.974  1.00 18.12           H
ATOM    880 HG12 ILE A  67       5.715   5.048  14.475  1.00 19.28           H
ATOM    881 HG13 ILE A  67       6.577   4.571  15.716  1.00 19.28           H
ATOM    882 HG21 ILE A  67       6.822   4.765  12.630  1.00  9.58           H
ATOM    883 HG22 ILE A  67       8.410   4.755  12.562  1.00  9.58           H
ATOM    884 HG23 ILE A  67       7.647   3.689  13.460  1.00  9.58           H
ATOM    885 HD11 ILE A  67       5.145   6.130  16.298  1.00 45.37           H
ATOM    886 HD12 ILE A  67       6.639   6.644  16.472  1.00 45.37           H
ATOM    887 HD13 ILE A  67       5.774   7.122  15.228  1.00 45.37           H
ATOM    888  N   LEU A  68       9.232   7.560  16.028  1.00 17.69           N
ATOM    889  CA  LEU A  68       9.282   8.599  17.055  1.00 20.23           C
ATOM    890  C   LEU A  68       8.018   9.444  16.945  1.00 15.99           C
ATOM    891  O   LEU A  68       7.643   9.847  15.843  1.00 18.45           O
ATOM    892  CB  LEU A  68      10.547   9.449  16.882  1.00 19.36           C
ATOM    893  CG  LEU A  68      10.802  10.624  17.849  1.00 21.67           C
ATOM    894  CD1 LEU A  68      12.258  10.905  17.883  1.00 26.65           C
ATOM    895  CD2 LEU A  68      10.086  11.902  17.410  1.00 28.00           C
ATOM    896  H   LEU A  68       9.346   7.858  15.230  1.00 21.20           H
ATOM    897  HA  LEU A  68       9.304   8.188  17.933  1.00 24.26           H
ATOM    898  HB2 LEU A  68      11.311   8.857  16.956  1.00 23.21           H
ATOM    899  HB3 LEU A  68      10.528   9.825  15.988  1.00 23.21           H
ATOM    900  HG  LEU A  68      10.506  10.388  18.742  1.00 25.98           H
ATOM    901 HD11 LEU A  68      12.423  11.643  18.490  1.00 31.96           H
ATOM    902 HD12 LEU A  68      12.726  10.113  18.190  1.00 31.96           H
ATOM    903 HD13 LEU A  68      12.555  11.139  16.989  1.00 31.96           H
ATOM    904 HD21 LEU A  68      10.278  12.606  18.048  1.00 33.57           H
ATOM    905 HD22 LEU A  68      10.406  12.156  16.530  1.00 33.57           H
ATOM    906 HD23 LEU A  68       9.131  11.734  17.379  1.00 33.57           H
ATOM    907  N   GLY A  69       7.349   9.702  18.062  1.00 17.61           N
ATOM    908  CA  GLY A  69       6.202  10.616  18.095  1.00 20.19           C
ATOM    909  C   GLY A  69       6.582  11.903  18.813  1.00 21.08           C
ATOM    910  O   GLY A  69       7.228  11.856  19.841  1.00 21.77           O
ATOM    911  H   GLY A  69       7.539   9.357  18.827  1.00 21.11           H
ATOM    912  HA2 GLY A  69       5.922  10.831  17.191  1.00 24.20           H
ATOM    913  HA3 GLY A  69       5.461  10.201  18.564  1.00 24.20           H
ATOM    914  N   ASN A  70       6.191  13.057  18.268  1.00 30.78           N
ATOM    915  CA  ASN A  70       6.549  14.348  18.870  1.00 31.59           C
ATOM    916  C   ASN A  70       5.497  14.747  19.904  1.00 28.72           C
ATOM    917  O   ASN A  70       4.318  14.896  19.565  1.00 41.18           O
ATOM    918  CB  ASN A  70       6.697  15.444  17.798  1.00 31.37           C
ATOM    919  CG  ASN A  70       7.998  15.313  16.968  1.00 34.88           C
ATOM    920  OD1 ASN A  70       7.972  15.410  15.742  1.00 36.21           O
ATOM    921  ND2 ASN A  70       9.119  15.084  17.633  1.00 29.94           N
ATOM    922  H   ASN A  70       5.720  13.122  17.552  1.00 36.91           H
ATOM    923  HA  ASN A  70       7.400  14.258  19.327  1.00 37.89           H
ATOM    924  HB2 ASN A  70       5.946  15.390  17.187  1.00 37.62           H
ATOM    925  HB3 ASN A  70       6.707  16.311  18.234  1.00 37.62           H
ATOM    926 HD21 ASN A  70       9.862  15.005  17.208  1.00 35.91           H
ATOM    927 HD22 ASN A  70       9.104  15.014  18.490  1.00 35.91           H
ATOM    928  N   THR A  71       5.923  14.902  21.164  1.00 32.50           N
ATOM    929  CA  THR A  71       4.985  15.224  22.243  1.00 32.53           C
ATOM    930  C   THR A  71       4.425  16.642  22.088  1.00 39.03           C
ATOM    931  O   THR A  71       3.210  16.859  22.198  1.00 34.65           O
ATOM    932  CB  THR A  71       5.676  15.041  23.602  1.00 32.83           C
ATOM    933  OG1 THR A  71       5.801  13.641  23.910  1.00 34.58           O
ATOM    934  CG2 THR A  71       4.902  15.686  24.720  1.00 35.26           C
ATOM    935  H   THR A  71       6.741  14.826  21.416  1.00 38.97           H
ATOM    936  HA  THR A  71       4.240  14.605  22.204  1.00 39.01           H
ATOM    937  HB  THR A  71       6.558  15.442  23.570  1.00 39.38           H
ATOM    938  HG1 THR A  71       6.179  13.543  24.654  1.00 41.47           H
ATOM    939 HG21 THR A  71       5.363  15.552  25.562  1.00 42.29           H
ATOM    940 HG22 THR A  71       4.814  16.638  24.555  1.00 42.29           H
ATOM    941 HG23 THR A  71       4.017  15.294  24.779  1.00 42.29           H
ATOM    942  N   TYR A  72       5.292  17.615  21.803  1.00 33.42           N
ATOM    943  CA  TYR A  72       4.850  18.996  21.634  1.00 38.13           C
ATOM    944  C   TYR A  72       3.659  19.075  20.700  1.00 33.21           C
ATOM    945  O   TYR A  72       2.602  19.616  21.054  1.00 31.05           O
ATOM    946  CB  TYR A  72       5.996  19.863  21.108  1.00 40.96           C
ATOM    947  CG  TYR A  72       5.580  21.289  20.819  1.00 39.94           C
ATOM    948  CD1 TYR A  72       5.300  22.174  21.855  1.00 40.71           C
ATOM    949  CD2 TYR A  72       5.471  21.747  19.515  1.00 40.69           C
ATOM    950  CE1 TYR A  72       4.928  23.452  21.604  1.00 45.20           C
ATOM    951  CE2 TYR A  72       5.099  23.036  19.250  1.00 48.22           C
ATOM    952  CZ  TYR A  72       4.825  23.891  20.300  1.00 50.37           C
ATOM    953  OH  TYR A  72       4.440  25.193  20.064  1.00 51.78           O
ATOM    954  H   TYR A  72       6.138  17.500  21.703  1.00 40.08           H
ATOM    955  HA  TYR A  72       4.579  19.349  22.497  1.00 45.74           H
ATOM    956  HB2 TYR A  72       6.703  19.887  21.772  1.00 49.13           H
ATOM    957  HB3 TYR A  72       6.330  19.476  20.284  1.00 49.13           H
ATOM    958  HD1 TYR A  72       5.368  21.883  22.736  1.00 48.83           H
ATOM    959  HD2 TYR A  72       5.656  21.170  18.810  1.00 48.81           H
ATOM    960  HE1 TYR A  72       4.742  24.031  22.307  1.00 54.22           H
ATOM    961  HE2 TYR A  72       5.027  23.332  18.371  1.00 57.84           H
ATOM    962  HH  TYR A  72       4.414  25.340  19.237  1.00 62.12           H
ATOM    963  N   HIS A  73       3.806  18.550  19.495  1.00 30.01           N
ATOM    964  CA  HIS A  73       2.731  18.733  18.532  1.00 26.08           C
ATOM    965  C   HIS A  73       1.461  18.035  18.968  1.00 24.38           C
ATOM    966  O   HIS A  73       0.360  18.549  18.757  1.00 24.03           O
ATOM    967  CB  HIS A  73       3.169  18.233  17.169  1.00 39.68           C
ATOM    968  CG  HIS A  73       4.190  19.116  16.532  1.00 48.28           C
ATOM    969  ND1 HIS A  73       5.535  18.813  16.524  1.00 44.83           N
ATOM    970  CD2 HIS A  73       4.064  20.317  15.914  1.00 45.58           C
ATOM    971  CE1 HIS A  73       6.193  19.783  15.909  1.00 49.06           C
ATOM    972  NE2 HIS A  73       5.324  20.710  15.538  1.00 46.59           N
ATOM    973  H   HIS A  73       4.485  18.102  19.217  1.00 35.99           H
ATOM    974  HA  HIS A  73       2.538  19.680  18.453  1.00 31.27           H
ATOM    975  HB2 HIS A  73       2.398  18.195  16.583  1.00 47.59           H
ATOM    976  HB3 HIS A  73       3.556  17.349  17.266  1.00 47.59           H
ATOM    977  HD2 HIS A  73       3.274  20.785  15.773  1.00 54.67           H
ATOM    978  HE1 HIS A  73       7.111  19.813  15.769  1.00 58.84           H
ATOM    979  HE2 HIS A  73       5.516  21.435  15.117  1.00 55.89           H
ATOM    980  N   LEU A  74       1.598  16.850  19.562  1.00 30.93           N
ATOM    981  CA  LEU A  74       0.435  16.043  19.894  1.00 31.30           C
ATOM    982  C   LEU A  74      -0.353  16.674  21.027  1.00 30.27           C
ATOM    983  O   LEU A  74      -1.580  16.594  21.057  1.00 23.81           O
ATOM    984  CB  LEU A  74       0.892  14.630  20.279  1.00 33.75           C
ATOM    985  CG  LEU A  74       1.487  13.782  19.139  1.00 34.34           C
ATOM    986  CD1 LEU A  74       2.244  12.610  19.684  1.00 34.61           C
ATOM    987  CD2 LEU A  74       0.375  13.318  18.257  1.00 34.00           C
ATOM    988  H   LEU A  74       2.350  16.496  19.781  1.00 37.10           H
ATOM    989  HA  LEU A  74      -0.144  15.977  19.118  1.00 37.54           H
ATOM    990  HB2 LEU A  74       1.571  14.706  20.968  1.00 40.48           H
ATOM    991  HB3 LEU A  74       0.128  14.147  20.631  1.00 40.48           H
ATOM    992  HG  LEU A  74       2.094  14.325  18.612  1.00 41.19           H
ATOM    993 HD11 LEU A  74       2.606  12.097  18.945  1.00 41.50           H
ATOM    994 HD12 LEU A  74       2.965  12.934  20.246  1.00 41.50           H
ATOM    995 HD13 LEU A  74       1.640  12.059  20.206  1.00 41.50           H
ATOM    996 HD21 LEU A  74       0.746  12.783  17.537  1.00 40.78           H
ATOM    997 HD22 LEU A  74      -0.242  12.785  18.781  1.00 40.78           H
ATOM    998 HD23 LEU A  74      -0.082  14.092  17.892  1.00 40.78           H
ATOM    999  N   MET A  75       0.340  17.301  21.973  1.00 28.20           N
ATOM   1000  CA  MET A  75      -0.347  17.897  23.100  1.00 27.34           C
ATOM   1001  C   MET A  75      -1.182  19.075  22.647  1.00 26.25           C
ATOM   1002  O   MET A  75      -2.192  19.400  23.277  1.00 29.45           O
ATOM   1003  CB  MET A  75       0.666  18.311  24.167  1.00 24.23           C
ATOM   1004  CG  MET A  75       1.561  19.507  23.829  1.00 32.14           C
ATOM   1005  SD  MET A  75       2.621  20.050  25.204  1.00 33.10           S
ATOM   1006  CE  MET A  75       3.884  18.843  25.168  1.00 42.84           C
ATOM   1007  H   MET A  75       1.195  17.393  21.982  1.00 33.82           H
ATOM   1008  HA  MET A  75      -0.934  17.233  23.493  1.00 32.79           H
ATOM   1009  HB2 MET A  75       0.181  18.534  24.977  1.00 29.06           H
ATOM   1010  HB3 MET A  75       1.249  17.555  24.341  1.00 29.06           H
ATOM   1011  HG2 MET A  75       2.138  19.264  23.088  1.00 38.54           H
ATOM   1012  HG3 MET A  75       0.998  20.255  23.576  1.00 38.54           H
ATOM   1013  HE1 MET A  75       4.523  19.034  25.873  1.00 51.38           H
ATOM   1014  HE2 MET A  75       3.488  17.968  25.308  1.00 51.38           H
ATOM   1015  HE3 MET A  75       4.325  18.873  24.305  1.00 51.38           H
ATOM   1016  N   LEU A  76      -0.776  19.706  21.558  1.00 26.31           N
ATOM   1017  CA  LEU A  76      -1.540  20.812  20.965  1.00 37.43           C
ATOM   1018  C   LEU A  76      -2.641  20.264  20.059  1.00 36.09           C
ATOM   1019  O   LEU A  76      -3.832  20.364  20.373  1.00 36.20           O
ATOM   1020  CB  LEU A  76      -0.587  21.742  20.204  1.00 35.58           C
ATOM   1021  CG  LEU A  76       0.416  22.535  21.037  1.00 37.97           C
ATOM   1022  CD1 LEU A  76       1.349  23.307  20.138  1.00 44.72           C
ATOM   1023  CD2 LEU A  76      -0.300  23.486  21.990  1.00 37.79           C
ATOM   1024  H   LEU A  76      -0.053  19.517  21.133  1.00 31.55           H
ATOM   1025  HA  LEU A  76      -1.960  21.324  21.673  1.00 44.90           H
ATOM   1026  HB2 LEU A  76      -0.077  21.205  19.577  1.00 42.68           H
ATOM   1027  HB3 LEU A  76      -1.121  22.385  19.712  1.00 42.68           H
ATOM   1028  HG  LEU A  76       0.947  21.919  21.566  1.00 45.55           H
ATOM   1029 HD11 LEU A  76       1.977  23.802  20.687  1.00 53.64           H
ATOM   1030 HD12 LEU A  76       1.827  22.683  19.569  1.00 53.64           H
ATOM   1031 HD13 LEU A  76       0.829  23.919  19.595  1.00 53.64           H
ATOM   1032 HD21 LEU A  76       0.362  23.974  22.504  1.00 45.32           H
ATOM   1033 HD22 LEU A  76      -0.839  24.104  21.472  1.00 45.32           H
ATOM   1034 HD23 LEU A  76      -0.866  22.969  22.584  1.00 45.32           H
ATOM   1035  N   ARG A  77      -2.253  19.652  18.949  1.00 39.26           N
ATOM   1036  CA  ARG A  77      -3.216  19.539  17.860  1.00 46.47           C
ATOM   1037  C   ARG A  77      -4.358  18.616  18.284  1.00 45.81           C
ATOM   1038  O   ARG A  77      -5.477  19.112  18.472  1.00 53.59           O
ATOM   1039  CB  ARG A  77      -2.526  19.105  16.559  1.00 46.87           C
ATOM   1040  CG  ARG A  77      -3.462  18.896  15.397  1.00 43.03           C
ATOM   1041  CD  ARG A  77      -3.748  20.192  14.628  1.00 46.68           C
ATOM   1042  NE  ARG A  77      -2.599  20.567  13.792  1.00 53.55           N
ATOM   1043  CZ  ARG A  77      -2.596  21.557  12.898  1.00 48.69           C
ATOM   1044  NH1 ARG A  77      -3.677  22.309  12.727  1.00 44.12           N
ATOM   1045  NH2 ARG A  77      -1.507  21.789  12.165  1.00 48.41           N1+
ATOM   1046  H   ARG A  77      -1.479  19.309  18.803  1.00 47.09           H
ATOM   1047  HA  ARG A  77      -3.600  20.415  17.702  1.00 55.74           H
ATOM   1048  HB2 ARG A  77      -1.888  19.789  16.304  1.00 56.23           H
ATOM   1049  HB3 ARG A  77      -2.062  18.268  16.718  1.00 56.23           H
ATOM   1050  HG2 ARG A  77      -3.063  18.263  14.780  1.00 51.61           H
ATOM   1051  HG3 ARG A  77      -4.306  18.552  15.729  1.00 51.61           H
ATOM   1052  HD2 ARG A  77      -4.517  20.061  14.051  1.00 55.99           H
ATOM   1053  HD3 ARG A  77      -3.915  20.910  15.258  1.00 55.99           H
ATOM   1054  HE  ARG A  77      -1.875  20.114  13.886  1.00 64.23           H
ATOM   1055 HH11 ARG A  77      -4.385  22.155  13.191  1.00 52.93           H
ATOM   1056 HH12 ARG A  77      -3.670  22.948  12.152  1.00 52.93           H
ATOM   1057 HH21 ARG A  77      -0.803  21.309  12.278  1.00 58.06           H
ATOM   1058 HH22 ARG A  77      -1.500  22.436  11.598  1.00 58.06           H
ATOM   1059  N   PRO A  78      -4.156  17.298  18.473  1.00 35.49           N
ATOM   1060  CA  PRO A  78      -5.301  16.444  18.870  1.00 35.71           C
ATOM   1061  C   PRO A  78      -5.553  16.489  20.367  1.00 26.02           C
ATOM   1062  O   PRO A  78      -6.701  16.499  20.826  1.00 31.96           O
ATOM   1063  CB  PRO A  78      -4.886  15.043  18.387  1.00 32.96           C
ATOM   1064  CG  PRO A  78      -3.390  15.079  18.462  1.00 37.95           C
ATOM   1065  CD  PRO A  78      -2.983  16.508  18.082  1.00 27.37           C
ATOM   1066  HA  PRO A  78      -6.104  16.720  18.401  1.00 42.84           H
ATOM   1067  HB2 PRO A  78      -5.249  14.367  18.980  1.00 39.53           H
ATOM   1068  HB3 PRO A  78      -5.186  14.905  17.474  1.00 39.53           H
ATOM   1069  HG2 PRO A  78      -3.105  14.873  19.366  1.00 45.51           H
ATOM   1070  HG3 PRO A  78      -3.018  14.440  17.834  1.00 45.51           H
ATOM   1071  HD2 PRO A  78      -2.203  16.784  18.587  1.00 32.82           H
ATOM   1072  HD3 PRO A  78      -2.832  16.575  17.126  1.00 32.82           H
ATOM   1073  N   GLY A  79      -4.470  16.539  21.135  1.00 26.54           N
ATOM   1074  CA  GLY A  79      -4.539  16.651  22.592  1.00 29.52           C
ATOM   1075  C   GLY A  79      -4.163  15.343  23.275  1.00 25.28           C
ATOM   1076  O   GLY A  79      -4.596  14.284  22.828  1.00 21.09           O
ATOM   1077  H   GLY A  79      -3.666  16.510  20.831  1.00 31.83           H
ATOM   1078  HA2 GLY A  79      -3.932  17.344  22.895  1.00 35.40           H
ATOM   1079  HA3 GLY A  79      -5.440  16.891  22.857  1.00 35.40           H
ATOM   1080  N   ALA A  80      -3.361  15.381  24.342  1.00 26.77           N
ATOM   1081  CA  ALA A  80      -2.919  14.136  24.968  1.00 27.20           C
ATOM   1082  C   ALA A  80      -4.094  13.374  25.546  1.00 22.69           C
ATOM   1083  O   ALA A  80      -4.233  12.160  25.345  1.00 19.33           O
ATOM   1084  CB  ALA A  80      -1.915  14.418  26.077  1.00 17.84           C
ATOM   1085  H   ALA A  80      -3.066  16.098  24.714  1.00 32.10           H
ATOM   1086  HA  ALA A  80      -2.490  13.576  24.303  1.00 32.62           H
ATOM   1087  HB1 ALA A  80      -1.639  13.578  26.475  1.00 21.38           H
ATOM   1088  HB2 ALA A  80      -1.147  14.874  25.698  1.00 21.38           H
ATOM   1089  HB3 ALA A  80      -2.336  14.980  26.747  1.00 21.38           H
ATOM   1090  N   GLU A  81      -4.930  14.073  26.303  1.00 22.05           N
ATOM   1091  CA  GLU A  81      -6.097  13.452  26.916  1.00 30.08           C
ATOM   1092  C   GLU A  81      -7.014  12.858  25.860  1.00 22.38           C
ATOM   1093  O   GLU A  81      -7.564  11.768  26.037  1.00 20.66           O
ATOM   1094  CB  GLU A  81      -6.858  14.491  27.745  1.00 27.02           C
ATOM   1095  CG  GLU A  81      -6.291  14.745  29.156  1.00 35.28           C
ATOM   1096  CD  GLU A  81      -4.976  15.493  29.145  1.00 29.35           C
ATOM   1097  OE1 GLU A  81      -4.573  16.039  28.085  1.00 28.02           O
ATOM   1098  OE2 GLU A  81      -4.334  15.512  30.206  1.00 31.47           O1-
ATOM   1099  H   GLU A  81      -4.845  14.911  26.477  1.00 26.44           H
ATOM   1100  HA  GLU A  81      -5.809  12.740  27.508  1.00 36.07           H
ATOM   1101  HB2 GLU A  81      -6.844  15.336  27.268  1.00 32.40           H
ATOM   1102  HB3 GLU A  81      -7.775  14.191  27.848  1.00 32.40           H
ATOM   1103  HG2 GLU A  81      -6.930  15.271  29.661  1.00 42.32           H
ATOM   1104  HG3 GLU A  81      -6.145  13.892  29.594  1.00 42.32           H
ATOM   1105  N   ARG A  82      -7.178  13.550  24.742  1.00 22.10           N
ATOM   1106  CA  ARG A  82      -8.061  13.039  23.700  1.00 28.20           C
ATOM   1107  C   ARG A  82      -7.541  11.724  23.129  1.00 18.28           C
ATOM   1108  O   ARG A  82      -8.298  10.763  22.952  1.00 21.21           O
ATOM   1109  CB  ARG A  82      -8.229  14.079  22.602  1.00 22.61           C
ATOM   1110  CG  ARG A  82      -9.100  13.574  21.460  1.00 19.83           C
ATOM   1111  CD  ARG A  82      -9.465  14.709  20.537  1.00 25.94           C
ATOM   1112  NE  ARG A  82     -10.447  15.590  21.154  1.00 29.14           N
ATOM   1113  CZ  ARG A  82     -10.766  16.794  20.678  1.00 36.07           C
ATOM   1114  NH1 ARG A  82     -10.196  17.274  19.587  1.00 39.04           N
ATOM   1115  NH2 ARG A  82     -11.660  17.531  21.293  1.00 34.66           N1+
ATOM   1116  H   ARG A  82      -6.799  14.301  24.562  1.00 26.50           H
ATOM   1117  HA  ARG A  82      -8.935  12.871  24.086  1.00 33.82           H
ATOM   1118  HB2 ARG A  82      -8.649  14.870  22.974  1.00 27.11           H
ATOM   1119  HB3 ARG A  82      -7.357  14.303  22.240  1.00 27.11           H
ATOM   1120  HG2 ARG A  82      -8.613  12.908  20.950  1.00 23.78           H
ATOM   1121  HG3 ARG A  82      -9.918  13.195  21.819  1.00 23.78           H
ATOM   1122  HD2 ARG A  82      -8.671  15.228  20.337  1.00 31.11           H
ATOM   1123  HD3 ARG A  82      -9.848  14.349  19.721  1.00 31.11           H
ATOM   1124  HE  ARG A  82     -10.912  15.279  21.808  1.00 34.95           H
ATOM   1125 HH11 ARG A  82      -9.607  16.808  19.168  1.00 46.83           H
ATOM   1126 HH12 ARG A  82     -10.414  18.053  19.294  1.00 46.83           H
ATOM   1127 HH21 ARG A  82     -12.043  17.238  22.005  1.00 41.56           H
ATOM   1128 HH22 ARG A  82     -11.864  18.307  20.983  1.00 41.56           H
ATOM   1129  N   ILE A  83      -6.251  11.656  22.834  1.00 24.35           N
ATOM   1130  CA  ILE A  83      -5.691  10.423  22.279  1.00 18.69           C
ATOM   1131  C   ILE A  83      -5.852   9.285  23.263  1.00 18.45           C
ATOM   1132  O   ILE A  83      -6.195   8.155  22.878  1.00 19.12           O
ATOM   1133  CB  ILE A  83      -4.222  10.643  21.878  1.00 15.70           C
ATOM   1134  CG1 ILE A  83      -4.180  11.544  20.651  1.00 28.16           C
ATOM   1135  CG2 ILE A  83      -3.503   9.315  21.591  1.00 17.87           C
ATOM   1136  CD1 ILE A  83      -2.756  11.932  20.206  1.00 30.58           C
ATOM   1137  H   ILE A  83      -5.684  12.294  22.941  1.00 29.19           H
ATOM   1138  HA  ILE A  83      -6.184  10.190  21.477  1.00 22.40           H
ATOM   1139  HB  ILE A  83      -3.766  11.091  22.607  1.00 18.82           H
ATOM   1140 HG12 ILE A  83      -4.605  11.084  19.911  1.00 33.77           H
ATOM   1141 HG13 ILE A  83      -4.661  12.363  20.848  1.00 33.77           H
ATOM   1142 HG21 ILE A  83      -2.584   9.502  21.343  1.00 21.42           H
ATOM   1143 HG22 ILE A  83      -3.525   8.766  22.390  1.00 21.42           H
ATOM   1144 HG23 ILE A  83      -3.957   8.861  20.864  1.00 21.42           H
ATOM   1145 HD11 ILE A  83      -2.815  12.503  19.424  1.00 36.67           H
ATOM   1146 HD12 ILE A  83      -2.318  12.406  20.930  1.00 36.67           H
ATOM   1147 HD13 ILE A  83      -2.262  11.125  19.991  1.00 36.67           H
ATOM   1148  N   ALA A  84      -5.645   9.561  24.548  1.00 18.78           N
ATOM   1149  CA  ALA A  84      -5.809   8.502  25.548  1.00 17.13           C
ATOM   1150  C   ALA A  84      -7.249   8.021  25.569  1.00 17.78           C
ATOM   1151  O   ALA A  84      -7.507   6.813  25.579  1.00 21.65           O
ATOM   1152  CB  ALA A  84      -5.421   8.988  26.934  1.00 18.25           C
ATOM   1153  H   ALA A  84      -5.416  10.328  24.863  1.00 22.51           H
ATOM   1154  HA  ALA A  84      -5.240   7.752  25.317  1.00 20.53           H
ATOM   1155  HB1 ALA A  84      -5.542   8.264  27.568  1.00 21.88           H
ATOM   1156  HB2 ALA A  84      -4.492   9.267  26.922  1.00 21.88           H
ATOM   1157  HB3 ALA A  84      -5.988   9.738  27.176  1.00 21.88           H
ATOM   1158  N   LYS A  85      -8.205   8.951  25.507  1.00 19.63           N
ATOM   1159  CA  LYS A  85      -9.608   8.545  25.478  1.00 27.13           C
ATOM   1160  C   LYS A  85      -9.920   7.729  24.233  1.00 28.20           C
ATOM   1161  O   LYS A  85     -10.761   6.833  24.275  1.00 25.30           O
ATOM   1162  CB  LYS A  85     -10.515   9.758  25.557  1.00 27.99           C
ATOM   1163  CG  LYS A  85     -10.427  10.454  26.901  1.00 42.98           C
ATOM   1164  CD  LYS A  85     -11.330  11.681  26.993  1.00 47.38           C
ATOM   1165  CE  LYS A  85     -12.831  11.328  26.987  1.00 56.12           C
ATOM   1166  NZ  LYS A  85     -13.394  10.866  25.668  1.00 52.82           N1+
ATOM   1167  H   LYS A  85      -8.072   9.800  25.481  1.00 23.54           H
ATOM   1168  HA  LYS A  85      -9.788   7.988  26.251  1.00 32.53           H
ATOM   1169  HB2 LYS A  85     -10.258  10.393  24.871  1.00 33.56           H
ATOM   1170  HB3 LYS A  85     -11.434   9.476  25.423  1.00 33.56           H
ATOM   1171  HG2 LYS A  85     -10.694   9.833  27.597  1.00 51.56           H
ATOM   1172  HG3 LYS A  85      -9.513  10.743  27.048  1.00 51.56           H
ATOM   1173  HD2 LYS A  85     -11.138  12.153  27.818  1.00 56.83           H
ATOM   1174  HD3 LYS A  85     -11.155  12.258  26.233  1.00 56.83           H
ATOM   1175  HE2 LYS A  85     -12.980  10.617  27.629  1.00 67.32           H
ATOM   1176  HE3 LYS A  85     -13.331  12.115  27.255  1.00 67.32           H
ATOM   1177  HZ1 LYS A  85     -14.261  10.685  25.754  1.00 63.36           H
ATOM   1178  HZ2 LYS A  85     -13.291  11.502  25.054  1.00 63.36           H
ATOM   1179  HZ3 LYS A  85     -12.970  10.132  25.397  1.00 63.36           H
ATOM   1180  N   LEU A  86      -9.207   7.983  23.142  1.00 26.80           N
ATOM   1181  CA  LEU A  86      -9.400   7.268  21.890  1.00 25.15           C
ATOM   1182  C   LEU A  86      -8.647   5.941  21.828  1.00 23.50           C
ATOM   1183  O   LEU A  86      -8.735   5.256  20.807  1.00 21.01           O
ATOM   1184  CB  LEU A  86      -8.974   8.173  20.724  1.00 26.62           C
ATOM   1185  CG  LEU A  86     -10.045   9.026  20.032  1.00 30.59           C
ATOM   1186  CD1 LEU A  86     -11.189   9.373  20.910  1.00 31.08           C
ATOM   1187  CD2 LEU A  86      -9.407  10.281  19.494  1.00 24.89           C
ATOM   1188  H   LEU A  86      -8.591   8.582  23.103  1.00 32.14           H
ATOM   1189  HA  LEU A  86     -10.345   7.075  21.785  1.00 30.16           H
ATOM   1190  HB2 LEU A  86      -8.299   8.786  21.055  1.00 31.92           H
ATOM   1191  HB3 LEU A  86      -8.580   7.610  20.040  1.00 31.92           H
ATOM   1192  HG  LEU A  86     -10.396   8.529  19.277  1.00 36.69           H
ATOM   1193 HD11 LEU A  86     -11.821   9.910  20.407  1.00 37.27           H
ATOM   1194 HD12 LEU A  86     -11.614   8.555  21.211  1.00 37.27           H
ATOM   1195 HD13 LEU A  86     -10.860   9.876  21.672  1.00 37.27           H
ATOM   1196 HD21 LEU A  86     -10.087  10.818  19.058  1.00 29.85           H
ATOM   1197 HD22 LEU A  86      -9.016  10.777  20.230  1.00 29.85           H
ATOM   1198 HD23 LEU A  86      -8.719  10.036  18.856  1.00 29.85           H
ATOM   1199  N   GLY A  87      -7.944   5.562  22.893  1.00 21.79           N
ATOM   1200  CA  GLY A  87      -7.251   4.295  22.980  1.00 21.87           C
ATOM   1201  C   GLY A  87      -5.740   4.391  22.889  1.00 20.41           C
ATOM   1202  O   GLY A  87      -5.060   3.353  22.886  1.00 19.23           O
ATOM   1203  H   GLY A  87      -7.856   6.045  23.599  1.00 26.13           H
ATOM   1204  HA2 GLY A  87      -7.473   3.871  23.824  1.00 26.23           H
ATOM   1205  HA3 GLY A  87      -7.558   3.718  22.264  1.00 26.23           H
ATOM   1206  N   GLY A  88      -5.190   5.588  22.806  1.00 20.97           N
ATOM   1207  CA  GLY A  88      -3.750   5.737  22.751  1.00 21.98           C
ATOM   1208  C   GLY A  88      -3.258   5.917  21.331  1.00 18.12           C
ATOM   1209  O   GLY A  88      -3.975   5.700  20.353  1.00 18.57           O
ATOM   1210  H   GLY A  88      -5.627   6.329  22.780  1.00 25.14           H
ATOM   1211  HA2 GLY A  88      -3.483   6.511  23.272  1.00 26.36           H
ATOM   1212  HA3 GLY A  88      -3.327   4.950  23.128  1.00 26.36           H
ATOM   1213  N   LEU A  89      -1.997   6.348  21.238  1.00 16.32           N
ATOM   1214  CA  LEU A  89      -1.433   6.739  19.946  1.00 16.96           C
ATOM   1215  C   LEU A  89      -1.310   5.543  19.006  1.00 14.85           C
ATOM   1216  O   LEU A  89      -1.574   5.664  17.808  1.00 14.36           O
ATOM   1217  CB  LEU A  89      -0.076   7.416  20.159  1.00 14.94           C
ATOM   1218  CG  LEU A  89       0.693   7.963  18.970  1.00 18.35           C
ATOM   1219  CD1 LEU A  89      -0.144   8.945  18.247  1.00 20.60           C
ATOM   1220  CD2 LEU A  89       2.002   8.638  19.446  1.00 11.65           C
ATOM   1221  H   LEU A  89      -1.454   6.423  21.900  1.00 19.57           H
ATOM   1222  HA  LEU A  89      -2.025   7.385  19.528  1.00 20.33           H
ATOM   1223  HB2 LEU A  89      -0.215   8.162  20.764  1.00 17.90           H
ATOM   1224  HB3 LEU A  89       0.506   6.770  20.590  1.00 17.90           H
ATOM   1225  HG  LEU A  89       0.918   7.239  18.364  1.00 22.00           H
ATOM   1226 HD11 LEU A  89       0.356   9.288  17.490  1.00 24.70           H
ATOM   1227 HD12 LEU A  89      -0.951   8.505  17.939  1.00 24.70           H
ATOM   1228 HD13 LEU A  89      -0.371   9.670  18.850  1.00 24.70           H
ATOM   1229 HD21 LEU A  89       2.479   8.981  18.674  1.00 13.96           H
ATOM   1230 HD22 LEU A  89       1.780   9.365  20.048  1.00 13.96           H
ATOM   1231 HD23 LEU A  89       2.546   7.981  19.907  1.00 13.96           H
ATOM   1232  N   HIS A  90      -0.918   4.383  19.533  1.00 17.35           N
ATOM   1233  CA  HIS A  90      -0.752   3.213  18.696  1.00 16.25           C
ATOM   1234  C   HIS A  90      -2.052   2.898  17.976  1.00 16.36           C
ATOM   1235  O   HIS A  90      -2.081   2.731  16.756  1.00 18.28           O
ATOM   1236  CB  HIS A  90      -0.312   1.996  19.529  1.00 18.53           C
ATOM   1237  CG  HIS A  90       1.076   2.088  20.084  1.00 17.02           C
ATOM   1238  ND1 HIS A  90       1.352   2.659  21.307  1.00 14.16           N1+
ATOM   1239  CD2 HIS A  90       2.259   1.645  19.605  1.00 11.10           C
ATOM   1240  CE1 HIS A  90       2.647   2.610  21.533  1.00 14.35           C
ATOM   1241  NE2 HIS A  90       3.221   1.978  20.526  1.00 14.83           N
ATOM   1242  H   HIS A  90      -0.745   4.254  20.365  1.00 20.80           H
ATOM   1243  HA  HIS A  90      -0.069   3.390  18.030  1.00 19.48           H
ATOM   1244  HB2 HIS A  90      -0.352   1.205  18.968  1.00 22.21           H
ATOM   1245  HB3 HIS A  90      -0.921   1.895  20.277  1.00 22.21           H
ATOM   1246  HD1 HIS A  90       0.772   3.029  21.823  1.00 16.97           H
ATOM   1247  HD2 HIS A  90       2.397   1.206  18.797  1.00 13.29           H
ATOM   1248  HE1 HIS A  90       3.079   2.928  22.292  1.00 17.19           H
ATOM   1249  HE2 HIS A  90       4.063   1.817  20.452  1.00 17.78           H
ATOM   1250  N   SER A  91      -3.130   2.788  18.737  1.00 17.05           N
ATOM   1251  CA  SER A  91      -4.440   2.544  18.165  1.00 16.78           C
ATOM   1252  C   SER A  91      -4.872   3.693  17.269  1.00 17.75           C
ATOM   1253  O   SER A  91      -5.401   3.471  16.179  1.00 16.48           O
ATOM   1254  CB  SER A  91      -5.431   2.312  19.321  1.00 18.64           C
ATOM   1255  OG  SER A  91      -6.741   2.318  18.883  1.00 24.63           O
ATOM   1256  H   SER A  91      -3.128   2.852  19.595  1.00 20.44           H
ATOM   1257  HA  SER A  91      -4.407   1.737  17.628  1.00 20.11           H
ATOM   1258  HB2 SER A  91      -5.242   1.452  19.728  1.00 22.35           H
ATOM   1259  HB3 SER A  91      -5.318   3.018  19.977  1.00 22.35           H
ATOM   1260  HG  SER A  91      -6.923   3.058  18.530  1.00 29.53           H
ATOM   1261  N   PHE A  92      -4.649   4.932  17.709  1.00 14.65           N
ATOM   1262  CA  PHE A  92      -5.094   6.109  16.957  1.00 17.43           C
ATOM   1263  C   PHE A  92      -4.524   6.103  15.538  1.00 17.00           C
ATOM   1264  O   PHE A  92      -5.269   6.221  14.556  1.00 18.48           O
ATOM   1265  CB  PHE A  92      -4.663   7.356  17.741  1.00 13.68           C
ATOM   1266  CG  PHE A  92      -5.174   8.644  17.230  1.00 15.09           C
ATOM   1267  CD1 PHE A  92      -6.514   8.911  17.153  1.00 18.78           C
ATOM   1268  CD2 PHE A  92      -4.290   9.638  16.929  1.00 13.18           C
ATOM   1269  CE1 PHE A  92      -6.950  10.135  16.716  1.00 17.05           C
ATOM   1270  CE2 PHE A  92      -4.721  10.855  16.489  1.00 16.19           C
ATOM   1271  CZ  PHE A  92      -6.057  11.106  16.394  1.00 14.78           C
ATOM   1272  H   PHE A  92      -4.241   5.120  18.443  1.00 17.56           H
ATOM   1273  HA  PHE A  92      -6.062   6.105  16.897  1.00 20.90           H
ATOM   1274  HB2 PHE A  92      -4.973   7.264  18.656  1.00 16.39           H
ATOM   1275  HB3 PHE A  92      -3.695   7.405  17.731  1.00 16.39           H
ATOM   1276  HD1 PHE A  92      -7.131   8.251  17.373  1.00 22.51           H
ATOM   1277  HD2 PHE A  92      -3.377   9.473  16.993  1.00 15.79           H
ATOM   1278  HE1 PHE A  92      -7.862  10.304  16.646  1.00 20.44           H
ATOM   1279  HE2 PHE A  92      -4.106  11.516  16.270  1.00 19.40           H
ATOM   1280  HZ  PHE A  92      -6.356  11.933  16.093  1.00 17.72           H
ATOM   1281  N   MET A  93      -3.214   5.878  15.406  1.00 16.51           N
ATOM   1282  CA  MET A  93      -2.556   5.991  14.107  1.00 15.68           C
ATOM   1283  C   MET A  93      -2.345   4.636  13.421  1.00 15.19           C
ATOM   1284  O   MET A  93      -1.941   4.605  12.246  1.00 14.36           O
ATOM   1285  CB  MET A  93      -1.209   6.746  14.247  1.00 18.27           C
ATOM   1286  CG  MET A  93      -0.067   5.979  14.907  1.00 22.16           C
ATOM   1287  SD  MET A  93       1.445   7.013  15.085  1.00 18.60           S
ATOM   1288  CE  MET A  93       1.998   7.036  13.388  1.00 18.36           C
ATOM   1289  H   MET A  93      -2.689   5.660  16.050  1.00 19.79           H
ATOM   1290  HA  MET A  93      -3.123   6.529  13.533  1.00 18.79           H
ATOM   1291  HB2 MET A  93      -0.910   7.001  13.360  1.00 21.90           H
ATOM   1292  HB3 MET A  93      -1.362   7.545  14.776  1.00 21.90           H
ATOM   1293  HG2 MET A  93      -0.344   5.693  15.791  1.00 26.57           H
ATOM   1294  HG3 MET A  93       0.156   5.209  14.361  1.00 26.57           H
ATOM   1295  HE1 MET A  93       2.812   7.562  13.329  1.00 22.01           H
ATOM   1296  HE2 MET A  93       2.170   6.126  13.100  1.00 22.01           H
ATOM   1297  HE3 MET A  93       1.307   7.434  12.836  1.00 22.01           H
ATOM   1298  N   GLY A  94      -2.634   3.533  14.109  1.00 11.73           N
ATOM   1299  CA  GLY A  94      -2.484   2.201  13.540  1.00 12.38           C
ATOM   1300  C   GLY A  94      -1.067   1.693  13.399  1.00 17.53           C
ATOM   1301  O   GLY A  94      -0.750   1.016  12.418  1.00 12.22           O
ATOM   1302  H   GLY A  94      -2.922   3.532  14.919  1.00 14.05           H
ATOM   1303  HA2 GLY A  94      -2.970   1.570  14.094  1.00 14.83           H
ATOM   1304  HA3 GLY A  94      -2.889   2.193  12.658  1.00 14.83           H
ATOM   1305  N   TRP A  95      -0.203   2.003  14.363  1.00 15.78           N
ATOM   1306  CA  TRP A  95       1.154   1.458  14.478  1.00 19.47           C
ATOM   1307  C   TRP A  95       1.223   0.734  15.810  1.00 12.80           C
ATOM   1308  O   TRP A  95       1.001   1.366  16.850  1.00 14.43           O
ATOM   1309  CB  TRP A  95       2.200   2.583  14.417  1.00 18.23           C
ATOM   1310  CG  TRP A  95       3.586   2.134  14.689  1.00 16.68           C
ATOM   1311  CD1 TRP A  95       4.225   2.121  15.895  1.00 13.71           C
ATOM   1312  CD2 TRP A  95       4.548   1.691  13.724  1.00 15.30           C
ATOM   1313  NE1 TRP A  95       5.509   1.671  15.751  1.00 16.57           N
ATOM   1314  CE2 TRP A  95       5.740   1.409  14.427  1.00 17.27           C
ATOM   1315  CE3 TRP A  95       4.519   1.493  12.339  1.00 12.73           C
ATOM   1316  CZ2 TRP A  95       6.885   0.933  13.793  1.00 17.93           C
ATOM   1317  CZ3 TRP A  95       5.664   1.034  11.722  1.00 14.44           C
ATOM   1318  CH2 TRP A  95       6.831   0.767  12.449  1.00 12.86           C
ATOM   1319  H   TRP A  95      -0.389   2.556  14.995  1.00 18.92           H
ATOM   1320  HA  TRP A  95       1.323   0.825  13.762  1.00 23.34           H
ATOM   1321  HB2 TRP A  95       2.185   2.975  13.530  1.00 21.86           H
ATOM   1322  HB3 TRP A  95       1.972   3.256  15.077  1.00 21.86           H
ATOM   1323  HD1 TRP A  95       3.837   2.368  16.703  1.00 16.43           H
ATOM   1324  HE1 TRP A  95       6.082   1.581  16.386  1.00 19.86           H
ATOM   1325  HE3 TRP A  95       3.753   1.678  11.846  1.00 15.26           H
ATOM   1326  HZ2 TRP A  95       7.662   0.751  14.271  1.00 21.49           H
ATOM   1327  HZ3 TRP A  95       5.661   0.899  10.802  1.00 17.31           H
ATOM   1328  HH2 TRP A  95       7.580   0.446  12.001  1.00 15.41           H
ATOM   1329  N   ASP A  96       1.431  -0.597  15.774  1.00 16.19           N
ATOM   1330  CA  ASP A  96       1.328  -1.431  16.967  1.00 16.85           C
ATOM   1331  C   ASP A  96       2.683  -1.831  17.529  1.00 14.30           C
ATOM   1332  O   ASP A  96       2.732  -2.554  18.527  1.00 16.07           O
ATOM   1333  CB  ASP A  96       0.488  -2.693  16.709  1.00 20.46           C
ATOM   1334  CG  ASP A  96       1.095  -3.652  15.682  1.00 24.00           C
ATOM   1335  OD1 ASP A  96       2.260  -3.546  15.285  1.00 22.46           O
ATOM   1336  OD2 ASP A  96       0.378  -4.554  15.259  1.00 26.10           O1-
ATOM   1337  H   ASP A  96       1.634  -1.035  15.061  1.00 19.40           H
ATOM   1338  HA  ASP A  96       0.873  -0.919  17.654  1.00 20.19           H
ATOM   1339  HB2 ASP A  96       0.391  -3.177  17.544  1.00 24.53           H
ATOM   1340  HB3 ASP A  96      -0.385  -2.424  16.383  1.00 24.53           H
ATOM   1341  N   ARG A  97       3.768  -1.306  16.972  1.00 15.42           N
ATOM   1342  CA  ARG A  97       5.125  -1.559  17.424  1.00 15.55           C
ATOM   1343  C   ARG A  97       5.616  -0.415  18.315  1.00 14.45           C
ATOM   1344  O   ARG A  97       4.841   0.485  18.652  1.00 13.20           O
ATOM   1345  CB  ARG A  97       6.028  -1.788  16.206  1.00 16.37           C
ATOM   1346  CG  ARG A  97       5.875  -3.176  15.598  1.00 19.89           C
ATOM   1347  CD  ARG A  97       6.581  -3.317  14.250  1.00 19.07           C
ATOM   1348  NE  ARG A  97       6.304  -4.649  13.731  1.00 22.51           N
ATOM   1349  CZ  ARG A  97       6.995  -5.743  14.033  1.00 30.03           C
ATOM   1350  NH1 ARG A  97       8.047  -5.679  14.838  1.00 30.91           N
ATOM   1351  NH2 ARG A  97       6.635  -6.906  13.520  1.00 27.99           N1+
ATOM   1352  H   ARG A  97       3.738  -0.773  16.297  1.00 18.48           H
ATOM   1353  HA  ARG A  97       5.131  -2.371  17.955  1.00 18.63           H
ATOM   1354  HB2 ARG A  97       5.805  -1.137  15.522  1.00 19.62           H
ATOM   1355  HB3 ARG A  97       6.953  -1.680  16.476  1.00 19.62           H
ATOM   1356  HG2 ARG A  97       6.256  -3.829  16.205  1.00 23.84           H
ATOM   1357  HG3 ARG A  97       4.933  -3.359  15.462  1.00 23.84           H
ATOM   1358  HD2 ARG A  97       6.238  -2.658  13.626  1.00 22.86           H
ATOM   1359  HD3 ARG A  97       7.539  -3.217  14.367  1.00 22.86           H
ATOM   1360  HE  ARG A  97       5.643  -4.734  13.188  1.00 26.98           H
ATOM   1361 HH11 ARG A  97       8.282  -4.926  15.180  1.00 37.07           H
ATOM   1362 HH12 ARG A  97       8.491  -6.393  15.023  1.00 37.07           H
ATOM   1363 HH21 ARG A  97       5.958  -6.952  12.991  1.00 33.56           H
ATOM   1364 HH22 ARG A  97       7.086  -7.615  13.702  1.00 33.56           H
ATOM   1365  N   PRO A  98       6.841  -0.472  18.821  1.00 11.75           N
ATOM   1366  CA  PRO A  98       7.268   0.572  19.749  1.00 15.75           C
ATOM   1367  C   PRO A  98       7.236   1.971  19.149  1.00 14.39           C
ATOM   1368  O   PRO A  98       7.435   2.181  17.951  1.00 12.72           O
ATOM   1369  CB  PRO A  98       8.697   0.158  20.112  1.00 13.70           C
ATOM   1370  CG  PRO A  98       8.666  -1.324  19.973  1.00 12.27           C
ATOM   1371  CD  PRO A  98       7.822  -1.585  18.786  1.00 12.75           C
ATOM   1372  HA  PRO A  98       6.718   0.554  20.548  1.00 18.87           H
ATOM   1373  HB2 PRO A  98       9.327   0.554  19.490  1.00 16.42           H
ATOM   1374  HB3 PRO A  98       8.897   0.419  21.025  1.00 16.42           H
ATOM   1375  HG2 PRO A  98       9.566  -1.658  19.834  1.00 14.70           H
ATOM   1376  HG3 PRO A  98       8.272  -1.718  20.767  1.00 14.70           H
ATOM   1377  HD2 PRO A  98       8.354  -1.543  17.976  1.00 15.28           H
ATOM   1378  HD3 PRO A  98       7.370  -2.439  18.872  1.00 15.28           H
ATOM   1379  N   ILE A  99       6.962   2.931  20.025  1.00 15.02           N
ATOM   1380  CA  ILE A  99       7.005   4.355  19.726  1.00 15.73           C
ATOM   1381  C   ILE A  99       7.845   4.999  20.807  1.00 11.90           C
ATOM   1382  O   ILE A  99       7.587   4.797  21.997  1.00 16.35           O
ATOM   1383  CB  ILE A  99       5.591   4.957  19.707  1.00 15.46           C
ATOM   1384  CG1 ILE A  99       4.785   4.400  18.524  1.00 14.21           C
ATOM   1385  CG2 ILE A  99       5.614   6.482  19.783  1.00 14.07           C
ATOM   1386  CD1 ILE A  99       3.340   4.885  18.549  1.00 14.59           C
ATOM   1387  H   ILE A  99       6.738   2.770  20.840  1.00 18.00           H
ATOM   1388  HA  ILE A  99       7.426   4.503  18.865  1.00 18.85           H
ATOM   1389  HB  ILE A  99       5.147   4.648  20.513  1.00 18.53           H
ATOM   1390 HG12 ILE A  99       5.190   4.697  17.694  1.00 17.03           H
ATOM   1391 HG13 ILE A  99       4.781   3.431  18.568  1.00 17.03           H
ATOM   1392 HG21 ILE A  99       4.702   6.812  19.768  1.00 16.87           H
ATOM   1393 HG22 ILE A  99       6.050   6.750  20.607  1.00 16.87           H
ATOM   1394 HG23 ILE A  99       6.104   6.828  19.021  1.00 16.87           H
ATOM   1395 HD11 ILE A  99       2.869   4.512  17.788  1.00 17.48           H
ATOM   1396 HD12 ILE A  99       2.923   4.591  19.374  1.00 17.48           H
ATOM   1397 HD13 ILE A  99       3.332   5.854  18.501  1.00 17.48           H
ATOM   1398  N   LEU A 100       8.833   5.758  20.410  1.00 14.55           N
ATOM   1399  CA  LEU A 100       9.537   6.659  21.315  1.00 16.32           C
ATOM   1400  C   LEU A 100       8.939   8.057  21.167  1.00 14.38           C
ATOM   1401  O   LEU A 100       8.730   8.539  20.056  1.00 15.41           O
ATOM   1402  CB  LEU A 100      11.042   6.643  20.996  1.00 20.35           C
ATOM   1403  CG  LEU A 100      12.018   7.430  21.878  1.00 16.47           C
ATOM   1404  CD1 LEU A 100      13.392   6.757  21.798  1.00 14.33           C
ATOM   1405  CD2 LEU A 100      12.089   8.851  21.436  1.00 14.36           C
ATOM   1406  H   LEU A 100       9.130   5.777  19.603  1.00 17.44           H
ATOM   1407  HA  LEU A 100       9.412   6.364  22.230  1.00 19.56           H
ATOM   1408  HB2 LEU A 100      11.335   5.718  21.018  1.00 24.40           H
ATOM   1409  HB3 LEU A 100      11.152   6.982  20.093  1.00 24.40           H
ATOM   1410  HG  LEU A 100      11.715   7.407  22.799  1.00 19.74           H
ATOM   1411 HD11 LEU A 100      14.017   7.248  22.354  1.00 17.17           H
ATOM   1412 HD12 LEU A 100      13.315   5.843  22.115  1.00 17.17           H
ATOM   1413 HD13 LEU A 100      13.693   6.764  20.876  1.00 17.17           H
ATOM   1414 HD21 LEU A 100      12.711   9.328  22.008  1.00 17.21           H
ATOM   1415 HD22 LEU A 100      12.396   8.880  20.516  1.00 17.21           H
ATOM   1416 HD23 LEU A 100      11.206   9.247  21.504  1.00 17.21           H
ATOM   1417  N   THR A 101       8.595   8.684  22.270  1.00 13.75           N
ATOM   1418  CA  THR A 101       8.148  10.063  22.226  1.00 18.32           C
ATOM   1419  C   THR A 101       9.206  10.980  22.816  1.00 19.76           C
ATOM   1420  O   THR A 101       9.807  10.661  23.857  1.00 17.82           O
ATOM   1421  CB  THR A 101       6.848  10.231  22.987  1.00 19.62           C
ATOM   1422  OG1 THR A 101       7.025   9.711  24.308  1.00 20.25           O
ATOM   1423  CG2 THR A 101       5.713   9.472  22.267  1.00 21.69           C
ATOM   1424  H   THR A 101       8.610   8.338  23.057  1.00 16.48           H
ATOM   1425  HA  THR A 101       7.998  10.323  21.303  1.00 21.96           H
ATOM   1426  HB  THR A 101       6.614  11.172  23.034  1.00 23.53           H
ATOM   1427  HG1 THR A 101       7.640  10.128  24.701  1.00 24.28           H
ATOM   1428 HG21 THR A 101       4.881   9.579  22.754  1.00 26.01           H
ATOM   1429 HG22 THR A 101       5.600   9.820  21.368  1.00 26.01           H
ATOM   1430 HG23 THR A 101       5.928   8.527  22.214  1.00 26.01           H
ATOM   1431  N   ASP A 102       9.437  12.118  22.154  1.00 14.96           N
ATOM   1432  CA  ASP A 102      10.293  13.118  22.767  1.00 19.17           C
ATOM   1433  C   ASP A 102       9.494  13.821  23.867  1.00 20.52           C
ATOM   1434  O   ASP A 102       8.305  13.602  24.027  1.00 18.10           O
ATOM   1435  CB  ASP A 102      10.835  14.108  21.731  1.00 20.31           C
ATOM   1436  CG  ASP A 102       9.757  14.951  21.068  1.00 26.00           C
ATOM   1437  OD1 ASP A 102       8.595  14.964  21.492  1.00 28.43           O
ATOM   1438  OD2 ASP A 102      10.085  15.622  20.080  1.00 36.92           O1-
ATOM   1439  H   ASP A 102       9.121  12.323  21.381  1.00 17.93           H
ATOM   1440  HA  ASP A 102      11.049  12.675  23.182  1.00 22.98           H
ATOM   1441  HB2 ASP A 102      11.456  14.710  22.170  1.00 24.35           H
ATOM   1442  HB3 ASP A 102      11.294  13.612  21.035  1.00 24.35           H
ATOM   1443  N   SER A 103      10.160  14.645  24.662  1.00 23.35           N
ATOM   1444  CA  SER A 103       9.492  15.174  25.851  1.00 23.38           C
ATOM   1445  C   SER A 103       8.675  16.446  25.594  1.00 24.91           C
ATOM   1446  O   SER A 103       7.887  16.834  26.458  1.00 22.84           O
ATOM   1447  CB  SER A 103      10.536  15.450  26.917  1.00 22.74           C
ATOM   1448  OG  SER A 103      11.548  16.281  26.403  1.00 31.59           O
ATOM   1449  H   SER A 103      10.971  14.908  24.547  1.00 27.99           H
ATOM   1450  HA  SER A 103       8.887  14.499  26.195  1.00 28.03           H
ATOM   1451  HB2 SER A 103      10.113  15.894  27.669  1.00 27.27           H
ATOM   1452  HB3 SER A 103      10.928  14.611  27.203  1.00 27.27           H
ATOM   1453  HG  SER A 103      12.125  16.432  26.995  1.00 37.88           H
ATOM   1454  N   GLY A 104       8.872  17.115  24.461  1.00 24.24           N
ATOM   1455  CA  GLY A 104       8.249  18.390  24.169  1.00 22.71           C
ATOM   1456  C   GLY A 104       9.087  19.597  24.537  1.00 30.25           C
ATOM   1457  O   GLY A 104       8.885  20.671  23.965  1.00 39.19           O
ATOM   1458  H   GLY A 104       9.382  16.835  23.828  1.00 29.06           H
ATOM   1459  HA2 GLY A 104       8.055  18.437  23.220  1.00 27.23           H
ATOM   1460  HA3 GLY A 104       7.409  18.449  24.651  1.00 27.23           H
ATOM   1461  N   GLY A 105      10.033  19.446  25.462  1.00 35.35           N
ATOM   1462  CA  GLY A 105      10.858  20.576  25.860  1.00 43.93           C
ATOM   1463  C   GLY A 105      11.509  21.287  24.689  1.00 46.60           C
ATOM   1464  O   GLY A 105      11.441  22.514  24.582  1.00 43.21           O
ATOM   1465  H   GLY A 105      10.212  18.710  25.867  1.00 42.40           H
ATOM   1466  HA2 GLY A 105      10.312  21.217  26.340  1.00 52.69           H
ATOM   1467  HA3 GLY A 105      11.559  20.266  26.455  1.00 52.69           H
ATOM   1468  N   TYR A 106      12.132  20.527  23.781  1.00 34.16           N
ATOM   1469  CA  TYR A 106      12.902  21.145  22.711  1.00 34.77           C
ATOM   1470  C   TYR A 106      12.014  21.990  21.814  1.00 42.93           C
ATOM   1471  O   TYR A 106      12.304  23.163  21.572  1.00 40.50           O
ATOM   1472  CB  TYR A 106      13.612  20.079  21.897  1.00 45.54           C
ATOM   1473  CG  TYR A 106      14.412  20.574  20.710  1.00 40.21           C
ATOM   1474  CD1 TYR A 106      15.792  20.674  20.790  1.00 48.54           C
ATOM   1475  CD2 TYR A 106      13.793  20.886  19.487  1.00 53.97           C
ATOM   1476  CE1 TYR A 106      16.558  21.099  19.697  1.00 50.56           C
ATOM   1477  CE2 TYR A 106      14.544  21.319  18.382  1.00 54.84           C
ATOM   1478  CZ  TYR A 106      15.941  21.420  18.498  1.00 60.36           C
ATOM   1479  OH  TYR A 106      16.747  21.846  17.439  1.00 63.00           O
ATOM   1480  H   TYR A 106      12.123  19.667  23.766  1.00 40.97           H
ATOM   1481  HA  TYR A 106      13.575  21.725  23.100  1.00 41.70           H
ATOM   1482  HB2 TYR A 106      14.225  19.607  22.481  1.00 54.63           H
ATOM   1483  HB3 TYR A 106      12.946  19.460  21.559  1.00 54.63           H
ATOM   1484  HD1 TYR A 106      16.218  20.459  21.588  1.00 58.22           H
ATOM   1485  HD2 TYR A 106      12.868  20.817  19.412  1.00 64.74           H
ATOM   1486  HE1 TYR A 106      17.482  21.169  19.777  1.00 60.66           H
ATOM   1487  HE2 TYR A 106      14.122  21.533  17.581  1.00 65.78           H
ATOM   1488  HH  TYR A 106      16.272  22.012  16.766  1.00 75.58           H
ATOM   1489  N   GLN A 107      10.934  21.402  21.288  1.00 39.88           N
ATOM   1490  CA  GLN A 107      10.098  22.134  20.344  1.00 42.56           C
ATOM   1491  C   GLN A 107       9.432  23.330  20.997  1.00 45.04           C
ATOM   1492  O   GLN A 107       9.169  24.325  20.317  1.00 50.91           O
ATOM   1493  CB  GLN A 107       9.026  21.234  19.726  1.00 42.64           C
ATOM   1494  CG  GLN A 107       9.546  20.172  18.770  1.00 38.72           C
ATOM   1495  CD  GLN A 107      10.339  19.117  19.484  1.00 42.24           C
ATOM   1496  OE1 GLN A 107      10.247  18.979  20.715  1.00 41.55           O
ATOM   1497  NE2 GLN A 107      11.154  18.379  18.733  1.00 48.99           N
ATOM   1498  H   GLN A 107      10.673  20.601  21.459  1.00 47.84           H
ATOM   1499  HA  GLN A 107      10.658  22.464  19.624  1.00 51.05           H
ATOM   1500  HB2 GLN A 107       8.557  20.778  20.442  1.00 51.14           H
ATOM   1501  HB3 GLN A 107       8.403  21.791  19.233  1.00 51.14           H
ATOM   1502  HG2 GLN A 107       8.794  19.742  18.333  1.00 46.44           H
ATOM   1503  HG3 GLN A 107      10.122  20.591  18.112  1.00 46.44           H
ATOM   1504 HE21 GLN A 107      11.204  18.519  17.886  1.00 58.77           H
ATOM   1505 HE22 GLN A 107      11.630  17.761  19.095  1.00 58.77           H
ATOM   1506  N   VAL A 108       9.133  23.261  22.296  1.00 45.85           N
ATOM   1507  CA  VAL A 108       8.614  24.448  22.974  1.00 51.57           C
ATOM   1508  C   VAL A 108       9.610  25.594  22.854  1.00 51.84           C
ATOM   1509  O   VAL A 108       9.224  26.757  22.729  1.00 54.88           O
ATOM   1510  CB  VAL A 108       8.280  24.154  24.449  1.00 41.62           C
ATOM   1511  CG1 VAL A 108       7.819  25.434  25.153  1.00 57.05           C
ATOM   1512  CG2 VAL A 108       7.185  23.143  24.572  1.00 48.65           C
ATOM   1513  H   VAL A 108       9.219  22.564  22.792  1.00 55.00           H
ATOM   1514  HA  VAL A 108       7.794  24.722  22.535  1.00 61.86           H
ATOM   1515  HB  VAL A 108       9.068  23.816  24.903  1.00 49.92           H
ATOM   1516 HG11 VAL A 108       7.614  25.228  26.079  1.00 68.44           H
ATOM   1517 HG12 VAL A 108       8.530  26.091  25.109  1.00 68.44           H
ATOM   1518 HG13 VAL A 108       7.027  25.772  24.706  1.00 68.44           H
ATOM   1519 HG21 VAL A 108       7.004  22.985  25.512  1.00 58.36           H
ATOM   1520 HG22 VAL A 108       6.389  23.485  24.134  1.00 58.36           H
ATOM   1521 HG23 VAL A 108       7.468  22.318  24.146  1.00 58.36           H
ATOM   1522  N   MET A 109      10.901  25.291  22.888  1.00 46.90           N
ATOM   1523  CA  MET A 109      11.925  26.323  22.792  1.00 52.12           C
ATOM   1524  C   MET A 109      12.295  26.678  21.360  1.00 57.74           C
ATOM   1525  O   MET A 109      13.170  27.523  21.162  1.00 64.72           O
ATOM   1526  CB  MET A 109      13.186  25.886  23.549  1.00 55.40           C
ATOM   1527  CG  MET A 109      13.004  25.811  25.073  1.00 53.58           C
ATOM   1528  SD  MET A 109      12.305  27.343  25.735  1.00 73.16           S
ATOM   1529  CE  MET A 109      13.652  28.501  25.405  1.00 62.75           C
ATOM   1530  H   MET A 109      11.212  24.493  22.966  1.00 56.25           H
ATOM   1531  HA  MET A 109      11.591  27.123  23.227  1.00 62.53           H
ATOM   1532  HB2 MET A 109      13.446  25.004  23.239  1.00 66.46           H
ATOM   1533  HB3 MET A 109      13.896  26.521  23.366  1.00 66.46           H
ATOM   1534  HG2 MET A 109      12.400  25.084  25.289  1.00 64.27           H
ATOM   1535  HG3 MET A 109      13.867  25.665  25.492  1.00 64.27           H
ATOM   1536  HE1 MET A 109      13.396  29.381  25.721  1.00 75.27           H
ATOM   1537  HE2 MET A 109      14.448  28.201  25.871  1.00 75.27           H
ATOM   1538  HE3 MET A 109      13.818  28.528  24.450  1.00 75.27           H
ATOM   1539  N   SER A 110      11.649  26.067  20.365  1.00 60.32           N
ATOM   1540  CA  SER A 110      11.887  26.370  18.957  1.00 59.78           C
ATOM   1541  C   SER A 110      10.640  26.952  18.304  1.00 58.27           C
ATOM   1542  O   SER A 110      10.649  28.111  17.879  1.00 64.11           O
ATOM   1543  CB  SER A 110      12.339  25.102  18.207  1.00 59.47           C
ATOM   1544  OG  SER A 110      13.460  24.495  18.820  1.00 57.97           O
ATOM   1545  H   SER A 110      11.054  25.458  20.486  1.00 72.37           H
ATOM   1546  HA  SER A 110      12.597  27.029  18.890  1.00 71.71           H
ATOM   1547  HB2 SER A 110      11.606  24.467  18.198  1.00 71.34           H
ATOM   1548  HB3 SER A 110      12.574  25.344  17.297  1.00 71.34           H
ATOM   1549  HG  SER A 110      13.684  23.808  18.391  1.00 69.54           H
ATOM   1550  N   LEU A 111       9.553  26.189  18.250  1.00 58.41           N
ATOM   1551  CA  LEU A 111       8.348  26.551  17.514  1.00 63.05           C
ATOM   1552  C   LEU A 111       7.405  27.438  18.318  1.00 66.02           C
ATOM   1553  O   LEU A 111       6.745  28.321  17.758  1.00 66.97           O
ATOM   1554  CB  LEU A 111       7.604  25.280  17.093  1.00 64.81           C
ATOM   1555  CG  LEU A 111       8.250  24.370  16.047  1.00 64.20           C
ATOM   1556  CD1 LEU A 111       9.701  24.045  16.339  1.00 57.60           C
ATOM   1557  CD2 LEU A 111       7.424  23.098  15.973  1.00 62.16           C
ATOM   1558  H   LEU A 111       9.489  25.429  18.648  1.00 70.07           H
ATOM   1559  HA  LEU A 111       8.601  27.031  16.710  1.00 75.63           H
ATOM   1560  HB2 LEU A 111       7.466  24.741  17.888  1.00 77.75           H
ATOM   1561  HB3 LEU A 111       6.740  25.546  16.739  1.00 77.75           H
ATOM   1562  HG  LEU A 111       8.208  24.805  15.182  1.00 77.02           H
ATOM   1563 HD11 LEU A 111      10.042  23.468  15.638  1.00 69.10           H
ATOM   1564 HD12 LEU A 111      10.210  24.871  16.365  1.00 69.10           H
ATOM   1565 HD13 LEU A 111       9.758  23.594  17.196  1.00 69.10           H
ATOM   1566 HD21 LEU A 111       7.818  22.505  15.314  1.00 74.57           H
ATOM   1567 HD22 LEU A 111       7.424  22.672  16.845  1.00 74.57           H
ATOM   1568 HD23 LEU A 111       6.517  23.326  15.715  1.00 74.57           H
ATOM   1569  N   SER A 112       7.303  27.202  19.619  1.00 62.24           N
ATOM   1570  CA  SER A 112       6.380  27.960  20.437  1.00 64.70           C
ATOM   1571  C   SER A 112       6.791  29.437  20.506  1.00 68.74           C
ATOM   1572  O   SER A 112       7.840  29.857  19.998  1.00 65.43           O
ATOM   1573  CB  SER A 112       6.318  27.356  21.834  1.00 61.49           C
ATOM   1574  OG  SER A 112       5.576  28.188  22.687  1.00 60.83           O
ATOM   1575  H   SER A 112       7.756  26.610  20.048  1.00 74.66           H
ATOM   1576  HA  SER A 112       5.494  27.911  20.046  1.00 77.62           H
ATOM   1577  HB2 SER A 112       5.891  26.487  21.786  1.00 73.76           H
ATOM   1578  HB3 SER A 112       7.219  27.267  22.182  1.00 73.76           H
ATOM   1579  HG  SER A 112       5.935  28.946  22.734  1.00 72.97           H
ATOM   1580  N   SER A 113       5.937  30.231  21.156  1.00 68.78           N
ATOM   1581  CA  SER A 113       6.155  31.665  21.285  1.00 70.87           C
ATOM   1582  C   SER A 113       5.822  32.112  22.702  1.00 67.57           C
ATOM   1583  O   SER A 113       4.974  31.521  23.378  1.00 65.45           O
ATOM   1584  CB  SER A 113       5.317  32.453  20.265  1.00 67.69           C
ATOM   1585  OG  SER A 113       5.752  32.165  18.944  1.00 68.34           O
ATOM   1586  H   SER A 113       5.216  29.955  21.534  1.00 82.51           H
ATOM   1587  HA  SER A 113       7.090  31.860  21.120  1.00 85.02           H
ATOM   1588  HB2 SER A 113       4.385  32.200  20.356  1.00 81.21           H
ATOM   1589  HB3 SER A 113       5.422  33.403  20.434  1.00 81.21           H
ATOM   1590  HG  SER A 113       5.292  32.597  18.389  1.00 81.98           H
ATOM   1591  N   LEU A 114       6.528  33.156  23.146  1.00 69.01           N
ATOM   1592  CA  LEU A 114       6.321  33.775  24.461  1.00 71.16           C
ATOM   1593  C   LEU A 114       6.568  32.778  25.593  1.00 64.58           C
ATOM   1594  O   LEU A 114       5.839  32.735  26.592  1.00 58.16           O
ATOM   1595  CB  LEU A 114       4.925  34.407  24.556  1.00 69.87           C
ATOM   1596  CG  LEU A 114       4.702  35.576  23.575  1.00 72.51           C
ATOM   1597  CD1 LEU A 114       3.329  36.229  23.785  1.00 67.64           C
ATOM   1598  CD2 LEU A 114       5.824  36.638  23.659  1.00 68.09           C
ATOM   1599  H   LEU A 114       7.151  33.534  22.690  1.00 82.79           H
ATOM   1600  HA  LEU A 114       6.967  34.491  24.564  1.00 85.38           H
ATOM   1601  HB2 LEU A 114       4.261  33.727  24.363  1.00 83.83           H
ATOM   1602  HB3 LEU A 114       4.797  34.746  25.455  1.00 83.83           H
ATOM   1603  HG  LEU A 114       4.714  35.219  22.673  1.00 86.99           H
ATOM   1604 HD11 LEU A 114       3.226  36.957  23.152  1.00 81.15           H
ATOM   1605 HD12 LEU A 114       2.638  35.564  23.640  1.00 81.15           H
ATOM   1606 HD13 LEU A 114       3.277  36.569  24.692  1.00 81.15           H
ATOM   1607 HD21 LEU A 114       5.636  37.347  23.025  1.00 81.68           H
ATOM   1608 HD22 LEU A 114       5.851  36.997  24.560  1.00 81.68           H
ATOM   1609 HD23 LEU A 114       6.672  36.218  23.445  1.00 81.68           H
ATOM   1610  N   THR A 115       7.640  32.004  25.447  1.00 64.62           N
ATOM   1611  CA  THR A 115       7.971  30.982  26.425  1.00 63.90           C
ATOM   1612  C   THR A 115       8.515  31.618  27.694  1.00 59.58           C
ATOM   1613  O   THR A 115       9.429  32.444  27.647  1.00 60.92           O
ATOM   1614  CB  THR A 115       9.008  30.011  25.865  1.00 57.69           C
ATOM   1615  OG1 THR A 115      10.176  30.747  25.505  1.00 62.22           O
ATOM   1616  CG2 THR A 115       8.474  29.290  24.664  1.00 60.91           C
ATOM   1617  H   THR A 115       8.191  32.054  24.788  1.00 77.52           H
ATOM   1618  HA  THR A 115       7.172  30.480  26.651  1.00 76.66           H
ATOM   1619  HB  THR A 115       9.235  29.354  26.542  1.00 69.21           H
ATOM   1620  HG1 THR A 115      10.490  31.135  26.181  1.00 74.64           H
ATOM   1621 HG21 THR A 115       9.144  28.678  24.321  1.00 73.07           H
ATOM   1622 HG22 THR A 115       7.681  28.786  24.905  1.00 73.07           H
ATOM   1623 HG23 THR A 115       8.244  29.927  23.970  1.00 73.07           H
ATOM   1624  N   LYS A 116       7.963  31.214  28.828  1.00 59.78           N
ATOM   1625  CA  LYS A 116       8.447  31.628  30.137  1.00 55.74           C
ATOM   1626  C   LYS A 116       9.019  30.395  30.838  1.00 47.65           C
ATOM   1627  O   LYS A 116       8.298  29.418  31.053  1.00 41.53           O
ATOM   1628  CB  LYS A 116       7.308  32.261  30.934  1.00 51.71           C
ATOM   1629  CG  LYS A 116       7.751  33.141  32.075  1.00 60.41           C
ATOM   1630  CD  LYS A 116       6.565  33.767  32.817  1.00 61.32           C
ATOM   1631  CE  LYS A 116       7.041  34.667  33.967  1.00 61.88           C
ATOM   1632  NZ  LYS A 116       5.909  35.232  34.773  1.00 60.94           N1+
ATOM   1633  H   LYS A 116       7.287  30.684  28.867  1.00 71.72           H
ATOM   1634  HA  LYS A 116       9.155  32.282  30.032  1.00 66.87           H
ATOM   1635  HB2 LYS A 116       6.776  32.806  30.334  1.00 62.03           H
ATOM   1636  HB3 LYS A 116       6.759  31.553  31.306  1.00 62.03           H
ATOM   1637  HG2 LYS A 116       8.257  32.609  32.709  1.00 72.47           H
ATOM   1638  HG3 LYS A 116       8.303  33.859  31.727  1.00 72.47           H
ATOM   1639  HD2 LYS A 116       6.050  34.308  32.199  1.00 73.56           H
ATOM   1640  HD3 LYS A 116       6.012  33.063  33.190  1.00 73.56           H
ATOM   1641  HE2 LYS A 116       7.603  34.147  34.563  1.00 74.23           H
ATOM   1642  HE3 LYS A 116       7.546  35.409  33.599  1.00 74.23           H
ATOM   1643  HZ1 LYS A 116       6.228  35.746  35.426  1.00 73.11           H
ATOM   1644  HZ2 LYS A 116       5.380  35.722  34.251  1.00 73.11           H
ATOM   1645  HZ3 LYS A 116       5.432  34.572  35.131  1.00 73.11           H
ATOM   1646  N   GLN A 117      10.313  30.431  31.163  1.00 42.19           N
ATOM   1647  CA  GLN A 117      11.021  29.299  31.740  1.00 40.20           C
ATOM   1648  C   GLN A 117      11.349  29.552  33.200  1.00 41.26           C
ATOM   1649  O   GLN A 117      11.731  30.663  33.577  1.00 44.18           O
ATOM   1650  CB  GLN A 117      12.304  29.027  30.990  1.00 38.40           C
ATOM   1651  CG  GLN A 117      12.076  28.863  29.513  1.00 51.89           C
ATOM   1652  CD  GLN A 117      13.360  28.876  28.776  1.00 56.77           C
ATOM   1653  OE1 GLN A 117      13.669  29.828  28.043  1.00 55.07           O
ATOM   1654  NE2 GLN A 117      14.146  27.817  28.969  1.00 52.09           N
ATOM   1655  H   GLN A 117      10.812  31.123  31.054  1.00 50.60           H
ATOM   1656  HA  GLN A 117      10.461  28.508  31.685  1.00 48.22           H
ATOM   1657  HB2 GLN A 117      12.912  29.771  31.121  1.00 46.06           H
ATOM   1658  HB3 GLN A 117      12.701  28.209  31.327  1.00 46.06           H
ATOM   1659  HG2 GLN A 117      11.637  28.014  29.347  1.00 62.24           H
ATOM   1660  HG3 GLN A 117      11.530  29.596  29.188  1.00 62.24           H
ATOM   1661 HE21 GLN A 117      13.895  27.185  29.494  1.00 62.49           H
ATOM   1662 HE22 GLN A 117      14.906  27.767  28.568  1.00 62.49           H
ATOM   1663  N   SER A 118      11.210  28.508  34.009  1.00 35.13           N
ATOM   1664  CA  SER A 118      11.420  28.577  35.444  1.00 30.95           C
ATOM   1665  C   SER A 118      11.886  27.204  35.887  1.00 32.60           C
ATOM   1666  O   SER A 118      11.910  26.259  35.100  1.00 24.68           O
ATOM   1667  CB  SER A 118      10.153  28.977  36.193  1.00 29.44           C
ATOM   1668  OG  SER A 118       9.254  27.890  36.260  1.00 38.08           O
ATOM   1669  H   SER A 118      10.987  27.723  33.736  1.00 42.13           H
ATOM   1670  HA  SER A 118      12.117  29.222  35.643  1.00 37.11           H
ATOM   1671  HB2 SER A 118      10.389  29.248  37.094  1.00 35.31           H
ATOM   1672  HB3 SER A 118       9.727  29.712  35.726  1.00 35.31           H
ATOM   1673  HG  SER A 118       8.559  28.118  36.673  1.00 45.67           H
ATOM   1674  N   GLU A 119      12.247  27.089  37.165  1.00 28.97           N
ATOM   1675  CA  GLU A 119      12.676  25.795  37.674  1.00 33.80           C
ATOM   1676  C   GLU A 119      11.539  24.791  37.641  1.00 27.53           C
ATOM   1677  O   GLU A 119      11.784  23.579  37.689  1.00 30.79           O
ATOM   1678  CB  GLU A 119      13.210  25.934  39.105  1.00 31.11           C
ATOM   1679  CG  GLU A 119      13.755  24.649  39.710  1.00 25.61           C
ATOM   1680  CD  GLU A 119      14.997  24.152  39.013  1.00 30.02           C
ATOM   1681  OE1 GLU A 119      15.330  22.971  39.177  1.00 33.12           O
ATOM   1682  OE2 GLU A 119      15.629  24.942  38.298  1.00 24.87           O1-
ATOM   1683  H   GLU A 119      12.252  27.728  37.741  1.00 34.75           H
ATOM   1684  HA  GLU A 119      13.394  25.456  37.116  1.00 40.54           H
ATOM   1685  HB2 GLU A 119      13.928  26.586  39.105  1.00 37.31           H
ATOM   1686  HB3 GLU A 119      12.489  26.244  39.675  1.00 37.31           H
ATOM   1687  HG2 GLU A 119      13.977  24.807  40.640  1.00 30.71           H
ATOM   1688  HG3 GLU A 119      13.078  23.957  39.643  1.00 30.71           H
ATOM   1689  N   GLU A 120      10.306  25.271  37.575  1.00 19.95           N
ATOM   1690  CA  GLU A 120       9.175  24.363  37.577  1.00 29.60           C
ATOM   1691  C   GLU A 120       8.905  23.817  36.178  1.00 30.13           C
ATOM   1692  O   GLU A 120       8.505  22.666  36.042  1.00 26.84           O
ATOM   1693  CB  GLU A 120       7.938  25.073  38.129  1.00 31.05           C
ATOM   1694  CG  GLU A 120       6.738  24.170  38.316  1.00 46.68           C
ATOM   1695  CD  GLU A 120       7.004  23.001  39.311  1.00 57.02           C
ATOM   1696  OE1 GLU A 120       6.152  22.066  39.358  1.00 53.00           O
ATOM   1697  OE2 GLU A 120       8.050  23.013  40.043  1.00 48.41           O1-
ATOM   1698  H   GLU A 120      10.101  26.105  37.528  1.00 23.92           H
ATOM   1699  HA  GLU A 120       9.374  23.613  38.158  1.00 35.50           H
ATOM   1700  HB2 GLU A 120       8.158  25.454  38.993  1.00 37.23           H
ATOM   1701  HB3 GLU A 120       7.684  25.778  37.514  1.00 37.23           H
ATOM   1702  HG2 GLU A 120       6.000  24.695  38.663  1.00 56.00           H
ATOM   1703  HG3 GLU A 120       6.497  23.785  37.459  1.00 56.00           H
ATOM   1704  N   GLY A 121       9.151  24.600  35.138  1.00 29.52           N
ATOM   1705  CA  GLY A 121       8.975  24.104  33.793  1.00 31.82           C
ATOM   1706  C   GLY A 121       9.036  25.199  32.759  1.00 37.11           C
ATOM   1707  O   GLY A 121       9.819  26.148  32.870  1.00 33.78           O
ATOM   1708  H   GLY A 121       9.417  25.416  35.187  1.00 35.40           H
ATOM   1709  HA2 GLY A 121       9.670  23.456  33.595  1.00 38.16           H
ATOM   1710  HA3 GLY A 121       8.114  23.662  33.722  1.00 38.16           H
ATOM   1711  N   VAL A 122       8.202  25.095  31.741  1.00 33.22           N
ATOM   1712  CA  VAL A 122       8.145  26.124  30.721  1.00 34.74           C
ATOM   1713  C   VAL A 122       6.690  26.424  30.411  1.00 38.86           C
ATOM   1714  O   VAL A 122       5.858  25.518  30.286  1.00 37.29           O
ATOM   1715  CB  VAL A 122       8.935  25.715  29.463  1.00 31.04           C
ATOM   1716  CG1 VAL A 122       8.547  24.354  29.007  1.00 34.19           C
ATOM   1717  CG2 VAL A 122       8.716  26.750  28.368  1.00 44.78           C
ATOM   1718  H   VAL A 122       7.659  24.440  31.617  1.00 39.84           H
ATOM   1719  HA  VAL A 122       8.547  26.934  31.071  1.00 41.67           H
ATOM   1720  HB  VAL A 122       9.881  25.701  29.676  1.00 37.22           H
ATOM   1721 HG11 VAL A 122       9.061  24.129  28.216  1.00 41.00           H
ATOM   1722 HG12 VAL A 122       8.734  23.719  29.716  1.00 41.00           H
ATOM   1723 HG13 VAL A 122       7.600  24.349  28.799  1.00 41.00           H
ATOM   1724 HG21 VAL A 122       9.216  26.486  27.580  1.00 53.72           H
ATOM   1725 HG22 VAL A 122       7.769  26.794  28.161  1.00 53.72           H
ATOM   1726 HG23 VAL A 122       9.026  27.613  28.683  1.00 53.72           H
ATOM   1727  N   THR A 123       6.387  27.707  30.315  1.00 39.76           N
ATOM   1728  CA  THR A 123       5.078  28.193  29.930  1.00 42.68           C
ATOM   1729  C   THR A 123       5.182  28.735  28.522  1.00 42.97           C
ATOM   1730  O   THR A 123       6.197  29.328  28.161  1.00 44.31           O
ATOM   1731  CB  THR A 123       4.609  29.289  30.876  1.00 45.12           C
ATOM   1732  OG1 THR A 123       4.469  28.722  32.177  1.00 49.49           O
ATOM   1733  CG2 THR A 123       3.283  29.878  30.423  1.00 52.81           C
ATOM   1734  H   THR A 123       6.948  28.339  30.475  1.00 47.68           H
ATOM   1735  HA  THR A 123       4.435  27.466  29.943  1.00 51.19           H
ATOM   1736  HB  THR A 123       5.269  29.999  30.901  1.00 54.12           H
ATOM   1737  HG1 THR A 123       4.211  29.309  32.720  1.00 59.36           H
ATOM   1738 HG21 THR A 123       3.003  30.574  31.039  1.00 63.34           H
ATOM   1739 HG22 THR A 123       3.376  30.261  29.537  1.00 63.34           H
ATOM   1740 HG23 THR A 123       2.604  29.186  30.399  1.00 63.34           H
ATOM   1741  N   PHE A 124       4.140  28.541  27.727  1.00 41.14           N
ATOM   1742  CA  PHE A 124       4.268  28.908  26.330  1.00 46.56           C
ATOM   1743  C   PHE A 124       2.897  29.036  25.690  1.00 48.26           C
ATOM   1744  O   PHE A 124       1.906  28.506  26.192  1.00 48.10           O
ATOM   1745  CB  PHE A 124       5.125  27.886  25.588  1.00 46.50           C
ATOM   1746  CG  PHE A 124       4.523  26.495  25.506  1.00 51.74           C
ATOM   1747  CD1 PHE A 124       4.709  25.587  26.536  1.00 52.52           C
ATOM   1748  CD2 PHE A 124       3.814  26.083  24.386  1.00 50.20           C
ATOM   1749  CE1 PHE A 124       4.183  24.309  26.463  1.00 49.17           C
ATOM   1750  CE2 PHE A 124       3.283  24.804  24.314  1.00 46.28           C
ATOM   1751  CZ  PHE A 124       3.472  23.917  25.346  1.00 49.90           C
ATOM   1752  H   PHE A 124       3.380  28.213  27.959  1.00 49.34           H
ATOM   1753  HA  PHE A 124       4.709  29.769  26.269  1.00 55.85           H
ATOM   1754  HB2 PHE A 124       5.264  28.200  24.681  1.00 55.78           H
ATOM   1755  HB3 PHE A 124       5.978  27.810  26.042  1.00 55.78           H
ATOM   1756  HD1 PHE A 124       5.189  25.841  27.291  1.00 63.01           H
ATOM   1757  HD2 PHE A 124       3.683  26.675  23.681  1.00 60.21           H
ATOM   1758  HE1 PHE A 124       4.310  23.713  27.166  1.00 58.98           H
ATOM   1759  HE2 PHE A 124       2.804  24.543  23.560  1.00 55.52           H
ATOM   1760  HZ  PHE A 124       3.114  23.061  25.297  1.00 59.86           H
ATOM   1761  N   LYS A 125       2.867  29.765  24.577  1.00 47.58           N
ATOM   1762  CA  LYS A 125       1.680  29.922  23.747  1.00 56.04           C
ATOM   1763  C   LYS A 125       1.806  29.087  22.475  1.00 54.71           C
ATOM   1764  O   LYS A 125       2.840  29.118  21.797  1.00 56.33           O
ATOM   1765  CB  LYS A 125       1.454  31.389  23.382  1.00 56.02           C
ATOM   1766  CG  LYS A 125       0.870  32.222  24.534  1.00 65.01           C
ATOM   1767  CD  LYS A 125       0.473  33.635  24.083  1.00 65.14           C
ATOM   1768  CE  LYS A 125       0.022  34.510  25.264  1.00 64.90           C
ATOM   1769  NZ  LYS A 125      -0.180  35.946  24.887  1.00 65.28           N1+
ATOM   1770  H   LYS A 125       3.549  30.192  24.273  1.00 57.07           H
ATOM   1771  HA  LYS A 125       0.905  29.610  24.239  1.00 67.22           H
ATOM   1772  HB2 LYS A 125       2.303  31.785  23.129  1.00 67.20           H
ATOM   1773  HB3 LYS A 125       0.834  31.435  22.637  1.00 67.20           H
ATOM   1774  HG2 LYS A 125       0.077  31.780  24.876  1.00 77.99           H
ATOM   1775  HG3 LYS A 125       1.535  32.305  25.235  1.00 77.99           H
ATOM   1776  HD2 LYS A 125       1.236  34.062  23.664  1.00 78.15           H
ATOM   1777  HD3 LYS A 125      -0.263  33.573  23.454  1.00 78.15           H
ATOM   1778  HE2 LYS A 125      -0.820  34.170  25.605  1.00 77.86           H
ATOM   1779  HE3 LYS A 125       0.698  34.476  25.958  1.00 77.86           H
ATOM   1780  HZ1 LYS A 125      -0.440  36.413  25.598  1.00 78.32           H
ATOM   1781  HZ2 LYS A 125       0.581  36.289  24.578  1.00 78.32           H
ATOM   1782  HZ3 LYS A 125      -0.804  36.010  24.256  1.00 78.32           H
ATOM   1783  N   SER A 126       0.742  28.362  22.148  1.00 56.46           N
ATOM   1784  CA  SER A 126       0.722  27.526  20.954  1.00 58.65           C
ATOM   1785  C   SER A 126       0.948  28.356  19.694  1.00 61.35           C
ATOM   1786  O   SER A 126       0.313  29.398  19.494  1.00 56.66           O
ATOM   1787  CB  SER A 126      -0.621  26.795  20.871  1.00 57.60           C
ATOM   1788  OG  SER A 126      -0.698  26.016  19.701  1.00 52.98           O
ATOM   1789  H   SER A 126       0.013  28.337  22.604  1.00 67.73           H
ATOM   1790  HA  SER A 126       1.427  26.863  21.013  1.00 70.36           H
ATOM   1791  HB2 SER A 126      -0.712  26.215  21.643  1.00 69.10           H
ATOM   1792  HB3 SER A 126      -1.336  27.450  20.862  1.00 69.10           H
ATOM   1793  HG  SER A 126      -1.438  25.620  19.668  1.00 63.55           H
ATOM   1794  N   HIS A 127       1.839  27.875  18.825  1.00 58.77           N
ATOM   1795  CA  HIS A 127       1.994  28.477  17.497  1.00 60.89           C
ATOM   1796  C   HIS A 127       0.785  28.240  16.589  1.00 61.99           C
ATOM   1797  O   HIS A 127       0.877  28.634  15.424  1.00 62.59           O
ATOM   1798  CB  HIS A 127       3.255  27.948  16.809  1.00 64.38           C
ATOM   1799  CG  HIS A 127       3.197  26.486  16.464  1.00 66.50           C
ATOM   1800  ND1 HIS A 127       3.219  25.492  17.419  1.00 60.48           N
ATOM   1801  CD2 HIS A 127       3.132  25.852  15.267  1.00 66.95           C
ATOM   1802  CE1 HIS A 127       3.170  24.311  16.827  1.00 64.87           C
ATOM   1803  NE2 HIS A 127       3.109  24.501  15.522  1.00 62.55           N
ATOM   1804  H   HIS A 127       2.361  27.208  18.976  1.00 70.51           H
ATOM   1805  HA  HIS A 127       2.098  29.436  17.603  1.00 73.04           H
ATOM   1806  HB2 HIS A 127       4.012  28.083  17.400  1.00 77.23           H
ATOM   1807  HB3 HIS A 127       3.390  28.441  15.985  1.00 77.23           H
ATOM   1808  HD2 HIS A 127       3.102  26.256  14.430  1.00 80.32           H
ATOM   1809  HE1 HIS A 127       3.167  23.486  17.257  1.00 77.82           H
ATOM   1810  HE2 HIS A 127       3.068  23.881  14.927  1.00 75.04           H
ATOM   1811  N   LEU A 128      -0.274  27.615  17.114  1.00 66.93           N
ATOM   1812  CA  LEU A 128      -1.549  27.420  16.430  1.00 68.34           C
ATOM   1813  C   LEU A 128      -2.616  28.361  16.996  1.00 71.24           C
ATOM   1814  O   LEU A 128      -2.949  29.377  16.380  1.00 74.04           O
ATOM   1815  CB  LEU A 128      -2.024  25.963  16.576  1.00 67.67           C
ATOM   1816  CG  LEU A 128      -1.252  24.799  15.937  1.00 67.58           C
ATOM   1817  CD1 LEU A 128       0.127  24.637  16.513  1.00 66.99           C
ATOM   1818  CD2 LEU A 128      -2.027  23.495  16.094  1.00 61.23           C
ATOM   1819  H   LEU A 128      -0.271  27.281  17.906  1.00 80.29           H
ATOM   1820  HA  LEU A 128      -1.440  27.613  15.485  1.00 81.99           H
ATOM   1821  HB2 LEU A 128      -2.064  25.770  17.525  1.00 81.18           H
ATOM   1822  HB3 LEU A 128      -2.923  25.919  16.215  1.00 81.18           H
ATOM   1823  HG  LEU A 128      -1.157  24.972  14.987  1.00 81.08           H
ATOM   1824 HD11 LEU A 128       0.566  23.891  16.075  1.00 80.36           H
ATOM   1825 HD12 LEU A 128       0.630  25.453  16.361  1.00 80.36           H
ATOM   1826 HD13 LEU A 128       0.053  24.466  17.464  1.00 80.36           H
ATOM   1827 HD21 LEU A 128      -1.521  22.776  15.685  1.00 73.45           H
ATOM   1828 HD22 LEU A 128      -2.153  23.315  17.039  1.00 73.45           H
ATOM   1829 HD23 LEU A 128      -2.888  23.586  15.657  1.00 73.45           H
ATOM   1830  N   ASP A 129      -3.156  28.026  18.174  1.00 75.58           N
ATOM   1831  CA  ASP A 129      -4.257  28.765  18.782  1.00 71.46           C
ATOM   1832  C   ASP A 129      -3.805  29.998  19.548  1.00 75.64           C
ATOM   1833  O   ASP A 129      -4.659  30.791  19.957  1.00 76.42           O
ATOM   1834  CB  ASP A 129      -5.042  27.859  19.744  1.00 72.69           C
ATOM   1835  CG  ASP A 129      -5.754  26.712  19.031  1.00 79.73           C
ATOM   1836  OD1 ASP A 129      -5.071  25.827  18.463  1.00 78.93           O
ATOM   1837  OD2 ASP A 129      -7.007  26.692  19.046  1.00 79.02           O1-
ATOM   1838  H   ASP A 129      -2.892  27.358  18.646  1.00 90.68           H
ATOM   1839  HA  ASP A 129      -4.864  29.054  18.083  1.00 85.73           H
ATOM   1840  HB2 ASP A 129      -4.427  27.475  20.389  1.00 87.21           H
ATOM   1841  HB3 ASP A 129      -5.713  28.389  20.201  1.00 87.21           H
ATOM   1842  N   GLY A 130      -2.502  30.180  19.762  1.00 75.14           N
ATOM   1843  CA  GLY A 130      -2.032  31.170  20.708  1.00 70.77           C
ATOM   1844  C   GLY A 130      -2.376  30.866  22.152  1.00 73.79           C
ATOM   1845  O   GLY A 130      -2.029  31.659  23.036  1.00 74.17           O
ATOM   1846  H   GLY A 130      -1.876  29.741  19.369  1.00 90.14           H
ATOM   1847  HA2 GLY A 130      -1.068  31.243  20.637  1.00 84.90           H
ATOM   1848  HA3 GLY A 130      -2.418  32.032  20.482  1.00 84.90           H
ATOM   1849  N   SER A 131      -3.032  29.736  22.417  1.00 72.98           N
ATOM   1850  CA  SER A 131      -3.364  29.320  23.772  1.00 74.97           C
ATOM   1851  C   SER A 131      -2.096  29.044  24.579  1.00 70.23           C
ATOM   1852  O   SER A 131      -1.041  28.723  24.024  1.00 66.41           O
ATOM   1853  CB  SER A 131      -4.241  28.069  23.714  1.00 77.33           C
ATOM   1854  OG  SER A 131      -3.748  27.142  22.743  1.00 72.00           O
ATOM   1855  H   SER A 131      -3.298  29.184  21.814  1.00 87.55           H
ATOM   1856  HA  SER A 131      -3.863  30.025  24.214  1.00 89.94           H
ATOM   1857  HB2 SER A 131      -4.240  27.643  24.586  1.00 92.77           H
ATOM   1858  HB3 SER A 131      -5.144  28.328  23.473  1.00 92.77           H
ATOM   1859  HG  SER A 131      -4.239  26.460  22.722  1.00 86.38           H
ATOM   1860  N   ARG A 132      -2.208  29.162  25.904  1.00 71.33           N
ATOM   1861  CA  ARG A 132      -1.075  28.972  26.802  1.00 70.23           C
ATOM   1862  C   ARG A 132      -1.046  27.541  27.331  1.00 71.67           C
ATOM   1863  O   ARG A 132      -2.061  26.839  27.362  1.00 68.53           O
ATOM   1864  CB  ARG A 132      -1.119  29.953  27.979  1.00 73.76           C
ATOM   1865  CG  ARG A 132       0.076  29.846  28.971  1.00 76.37           C
ATOM   1866  CD  ARG A 132      -0.189  30.547  30.307  1.00 80.98           C
ATOM   1867  NE  ARG A 132      -0.414  31.983  30.157  1.00 85.87           N
ATOM   1868  CZ  ARG A 132      -0.748  32.802  31.153  1.00 84.04           C
ATOM   1869  NH1 ARG A 132      -0.898  32.339  32.395  1.00 82.49           N
ATOM   1870  NH2 ARG A 132      -0.935  34.093  30.901  1.00 83.54           N1+
ATOM   1871  H   ARG A 132      -2.941  29.355  26.310  1.00 85.58           H
ATOM   1872  HA  ARG A 132      -0.252  29.128  26.312  1.00 84.26           H
ATOM   1873  HB2 ARG A 132      -1.127  30.857  27.628  1.00 88.50           H
ATOM   1874  HB3 ARG A 132      -1.933  29.794  28.483  1.00 88.50           H
ATOM   1875  HG2 ARG A 132       0.250  28.909  29.154  1.00 91.62           H
ATOM   1876  HG3 ARG A 132       0.857  30.255  28.568  1.00 91.62           H
ATOM   1877  HD2 ARG A 132      -0.979  30.160  30.716  1.00 97.16           H
ATOM   1878  HD3 ARG A 132       0.579  30.423  30.887  1.00 97.16           H
ATOM   1879  HE  ARG A 132      -0.326  32.323  29.372  1.00103.03           H
ATOM   1880 HH11 ARG A 132      -0.779  31.503  32.560  1.00 98.96           H
ATOM   1881 HH12 ARG A 132      -1.113  32.876  33.031  1.00 98.96           H
ATOM   1882 HH21 ARG A 132      -0.838  34.393  30.101  1.00100.22           H
ATOM   1883 HH22 ARG A 132      -1.148  34.629  31.539  1.00100.22           H
ATOM   1884  N   HIS A 133       0.150  27.113  27.734  1.00 70.43           N
ATOM   1885  CA  HIS A 133       0.379  25.799  28.311  1.00 67.00           C
ATOM   1886  C   HIS A 133       1.586  25.896  29.237  1.00 60.30           C
ATOM   1887  O   HIS A 133       2.481  26.720  29.026  1.00 52.74           O
ATOM   1888  CB  HIS A 133       0.609  24.742  27.216  1.00 66.81           C
ATOM   1889  CG  HIS A 133      -0.494  24.666  26.201  1.00 70.28           C
ATOM   1890  ND1 HIS A 133      -1.742  24.151  26.488  1.00 74.01           N1+
ATOM   1891  CD2 HIS A 133      -0.536  25.045  24.900  1.00 69.38           C
ATOM   1892  CE1 HIS A 133      -2.503  24.217  25.407  1.00 69.73           C
ATOM   1893  NE2 HIS A 133      -1.797  24.760  24.431  1.00 64.01           N
ATOM   1894  H   HIS A 133       0.866  27.587  27.679  1.00 84.49           H
ATOM   1895  HA  HIS A 133      -0.393  25.536  28.836  1.00 80.38           H
ATOM   1896  HB2 HIS A 133       0.687  23.871  27.635  1.00 80.15           H
ATOM   1897  HB3 HIS A 133       1.431  24.954  26.745  1.00 80.15           H
ATOM   1898  HD1 HIS A 133      -1.987  23.836  27.250  1.00 88.79           H
ATOM   1899  HD2 HIS A 133       0.157  25.433  24.417  1.00 83.23           H
ATOM   1900  HE1 HIS A 133      -3.386  23.933  25.345  1.00 83.66           H
ATOM   1901  HE2 HIS A 133      -2.077  24.904  23.631  1.00 76.79           H
ATOM   1902  N   MET A 134       1.586  25.071  30.283  1.00 58.71           N
ATOM   1903  CA  MET A 134       2.732  24.910  31.175  1.00 52.07           C
ATOM   1904  C   MET A 134       3.147  23.455  31.064  1.00 53.58           C
ATOM   1905  O   MET A 134       2.377  22.562  31.431  1.00 59.98           O
ATOM   1906  CB  MET A 134       2.404  25.295  32.625  1.00 56.32           C
ATOM   1907  CG  MET A 134       3.331  24.716  33.754  1.00 57.74           C
ATOM   1908  SD  MET A 134       5.164  24.978  33.752  1.00 57.21           S
ATOM   1909  CE  MET A 134       5.396  26.484  34.715  1.00 47.91           C
ATOM   1910  H   MET A 134       0.914  24.580  30.502  1.00 70.42           H
ATOM   1911  HA  MET A 134       3.459  25.474  30.867  1.00 62.46           H
ATOM   1912  HB2 MET A 134       2.441  26.262  32.695  1.00 67.56           H
ATOM   1913  HB3 MET A 134       1.501  24.997  32.818  1.00 67.56           H
ATOM   1914  HG2 MET A 134       3.011  25.075  34.596  1.00 69.26           H
ATOM   1915  HG3 MET A 134       3.199  23.755  33.763  1.00 69.26           H
ATOM   1916  HE1 MET A 134       6.343  26.687  34.758  1.00 57.47           H
ATOM   1917  HE2 MET A 134       4.920  27.210  34.283  1.00 57.47           H
ATOM   1918  HE3 MET A 134       5.045  26.343  35.608  1.00 57.47           H
ATOM   1919  N   LEU A 135       4.343  23.231  30.522  1.00 38.01           N
ATOM   1920  CA  LEU A 135       4.979  21.925  30.453  1.00 27.97           C
ATOM   1921  C   LEU A 135       6.067  21.819  31.516  1.00 30.88           C
ATOM   1922  O   LEU A 135       6.880  22.730  31.668  1.00 25.41           O
ATOM   1923  CB  LEU A 135       5.573  21.740  29.058  1.00 34.91           C
ATOM   1924  CG  LEU A 135       5.769  20.380  28.443  1.00 36.34           C
ATOM   1925  CD1 LEU A 135       4.537  19.512  28.563  1.00 29.42           C
ATOM   1926  CD2 LEU A 135       6.138  20.601  26.976  1.00 23.91           C
ATOM   1927  H   LEU A 135       4.824  23.854  30.174  1.00 45.59           H
ATOM   1928  HA  LEU A 135       4.321  21.230  30.608  1.00 33.54           H
ATOM   1929  HB2 LEU A 135       5.006  22.231  28.443  1.00 41.87           H
ATOM   1930  HB3 LEU A 135       6.448  22.157  29.066  1.00 41.87           H
ATOM   1931  HG  LEU A 135       6.507  19.930  28.881  1.00 43.58           H
ATOM   1932 HD11 LEU A 135       4.717  18.652  28.152  1.00 35.29           H
ATOM   1933 HD12 LEU A 135       4.325  19.394  29.502  1.00 35.29           H
ATOM   1934 HD13 LEU A 135       3.799  19.948  28.109  1.00 35.29           H
ATOM   1935 HD21 LEU A 135       6.271  19.740  26.551  1.00 28.67           H
ATOM   1936 HD22 LEU A 135       5.417  21.079  26.538  1.00 28.67           H
ATOM   1937 HD23 LEU A 135       6.955  21.123  26.932  1.00 28.67           H
ATOM   1938  N   SER A 136       6.089  20.707  32.237  1.00 30.69           N
ATOM   1939  CA  SER A 136       7.037  20.448  33.304  1.00 28.81           C
ATOM   1940  C   SER A 136       7.545  19.030  33.176  1.00 27.69           C
ATOM   1941  O   SER A 136       6.966  18.242  32.423  1.00 28.37           O
ATOM   1942  CB  SER A 136       6.344  20.632  34.652  1.00 27.85           C
ATOM   1943  OG  SER A 136       5.197  19.787  34.706  1.00 26.74           O
ATOM   1944  H   SER A 136       5.536  20.059  32.118  1.00 36.81           H
ATOM   1945  HA  SER A 136       7.785  21.062  33.243  1.00 34.55           H
ATOM   1946  HB2 SER A 136       6.956  20.388  35.364  1.00 33.40           H
ATOM   1947  HB3 SER A 136       6.067  21.557  34.747  1.00 33.40           H
ATOM   1948  HG  SER A 136       4.807  19.880  35.444  1.00 32.07           H
ATOM   1949  N   PRO A 137       8.570  18.635  33.922  1.00 26.64           N
ATOM   1950  CA  PRO A 137       8.912  17.209  33.914  1.00 28.01           C
ATOM   1951  C   PRO A 137       7.700  16.330  34.202  1.00 29.64           C
ATOM   1952  O   PRO A 137       7.455  15.347  33.486  1.00 19.81           O
ATOM   1953  CB  PRO A 137       9.999  17.100  34.986  1.00 29.06           C
ATOM   1954  CG  PRO A 137      10.594  18.474  35.094  1.00 25.83           C
ATOM   1955  CD  PRO A 137       9.453  19.417  34.805  1.00 26.74           C
ATOM   1956  HA  PRO A 137       9.287  16.961  33.055  1.00 33.59           H
ATOM   1957  HB2 PRO A 137       9.601  16.832  35.828  1.00 34.85           H
ATOM   1958  HB3 PRO A 137      10.670  16.458  34.704  1.00 34.85           H
ATOM   1959  HG2 PRO A 137      10.936  18.613  35.991  1.00 30.97           H
ATOM   1960  HG3 PRO A 137      11.300  18.578  34.437  1.00 30.97           H
ATOM   1961  HD2 PRO A 137       8.990  19.648  35.626  1.00 32.06           H
ATOM   1962  HD3 PRO A 137       9.777  20.207  34.346  1.00 32.06           H
ATOM   1963  N   GLU A 138       6.885  16.702  35.184  1.00 26.76           N
ATOM   1964  CA  GLU A 138       5.770  15.849  35.586  1.00 24.13           C
ATOM   1965  C   GLU A 138       4.690  15.781  34.505  1.00 20.53           C
ATOM   1966  O   GLU A 138       4.127  14.705  34.239  1.00 19.34           O
ATOM   1967  CB  GLU A 138       5.184  16.351  36.905  1.00 24.00           C
ATOM   1968  CG  GLU A 138       6.104  16.178  38.125  1.00 19.62           C
ATOM   1969  CD  GLU A 138       7.244  17.205  38.209  1.00 23.33           C
ATOM   1970  OE1 GLU A 138       8.237  16.936  38.914  1.00 21.62           O
ATOM   1971  OE2 GLU A 138       7.152  18.270  37.570  1.00 19.09           O1-
ATOM   1972  H   GLU A 138       6.954  17.434  35.629  1.00 32.09           H
ATOM   1973  HA  GLU A 138       6.102  14.949  35.731  1.00 28.93           H
ATOM   1974  HB2 GLU A 138       4.988  17.297  36.816  1.00 28.77           H
ATOM   1975  HB3 GLU A 138       4.364  15.864  37.084  1.00 28.77           H
ATOM   1976  HG2 GLU A 138       5.571  16.264  38.931  1.00 23.53           H
ATOM   1977  HG3 GLU A 138       6.505  15.296  38.090  1.00 23.53           H
ATOM   1978  N   ARG A 139       4.388  16.913  33.877  1.00 23.04           N
ATOM   1979  CA  ARG A 139       3.334  16.962  32.875  1.00 20.49           C
ATOM   1980  C   ARG A 139       3.780  16.327  31.567  1.00 22.63           C
ATOM   1981  O   ARG A 139       2.955  15.763  30.837  1.00 18.99           O
ATOM   1982  CB  ARG A 139       2.918  18.410  32.640  1.00 24.59           C
ATOM   1983  CG  ARG A 139       1.946  18.639  31.446  1.00 25.78           C
ATOM   1984  CD  ARG A 139       0.614  17.922  31.631  1.00 28.84           C
ATOM   1985  NE  ARG A 139      -0.317  18.128  30.496  1.00 27.93           N
ATOM   1986  CZ  ARG A 139      -1.433  17.425  30.301  1.00 25.40           C
ATOM   1987  NH1 ARG A 139      -1.757  16.474  31.168  1.00 29.61           N
ATOM   1988  NH2 ARG A 139      -2.223  17.649  29.241  1.00 24.76           N1+
ATOM   1989  H   ARG A 139       4.780  17.666  34.014  1.00 27.62           H
ATOM   1990  HA  ARG A 139       2.561  16.474  33.201  1.00 24.56           H
ATOM   1991  HB2 ARG A 139       2.478  18.737  33.440  1.00 29.49           H
ATOM   1992  HB3 ARG A 139       3.716  18.935  32.471  1.00 29.49           H
ATOM   1993  HG2 ARG A 139       1.767  19.588  31.361  1.00 30.92           H
ATOM   1994  HG3 ARG A 139       2.358  18.303  30.634  1.00 30.92           H
ATOM   1995  HD2 ARG A 139       0.778  16.969  31.714  1.00 34.58           H
ATOM   1996  HD3 ARG A 139       0.185  18.256  32.434  1.00 34.58           H
ATOM   1997  HE  ARG A 139      -0.125  18.742  29.925  1.00 33.49           H
ATOM   1998 HH11 ARG A 139      -1.251  16.321  31.846  1.00 35.51           H
ATOM   1999 HH12 ARG A 139      -2.474  16.014  31.053  1.00 35.51           H
ATOM   2000 HH21 ARG A 139      -2.020  18.265  28.677  1.00 29.69           H
ATOM   2001 HH22 ARG A 139      -2.942  17.189  29.136  1.00 29.69           H
ATOM   2002  N   SER A 140       5.075  16.410  31.262  1.00 18.50           N
ATOM   2003  CA  SER A 140       5.622  15.773  30.066  1.00 20.21           C
ATOM   2004  C   SER A 140       5.532  14.262  30.181  1.00 17.94           C
ATOM   2005  O   SER A 140       5.135  13.581  29.234  1.00 18.61           O
ATOM   2006  CB  SER A 140       7.078  16.182  29.864  1.00 16.13           C
ATOM   2007  OG  SER A 140       7.637  15.508  28.760  1.00 19.85           O
ATOM   2008  H   SER A 140       5.659  16.831  31.733  1.00 22.17           H
ATOM   2009  HA  SER A 140       5.113  16.053  29.289  1.00 24.23           H
ATOM   2010  HB2 SER A 140       7.118  17.138  29.704  1.00 19.33           H
ATOM   2011  HB3 SER A 140       7.583  15.957  30.661  1.00 19.33           H
ATOM   2012  HG  SER A 140       7.208  15.694  28.063  1.00 23.80           H
ATOM   2013  N   ILE A 141       5.938  13.729  31.337  1.00 18.17           N
ATOM   2014  CA  ILE A 141       5.868  12.299  31.567  1.00 14.77           C
ATOM   2015  C   ILE A 141       4.418  11.838  31.474  1.00 20.61           C
ATOM   2016  O   ILE A 141       4.125  10.769  30.924  1.00 21.25           O
ATOM   2017  CB  ILE A 141       6.503  11.947  32.930  1.00 20.24           C
ATOM   2018  CG1 ILE A 141       8.002  12.234  32.961  1.00 20.94           C
ATOM   2019  CG2 ILE A 141       6.206  10.477  33.351  1.00 22.49           C
ATOM   2020  CD1 ILE A 141       8.867  11.584  31.861  1.00 24.90           C
ATOM   2021  H   ILE A 141       6.256  14.179  31.997  1.00 21.79           H
ATOM   2022  HA  ILE A 141       6.373  11.843  30.875  1.00 17.70           H
ATOM   2023  HB  ILE A 141       6.090  12.522  33.593  1.00 24.27           H
ATOM   2024 HG12 ILE A 141       8.127  13.194  32.890  1.00 25.11           H
ATOM   2025 HG13 ILE A 141       8.350  11.930  33.814  1.00 25.11           H
ATOM   2026 HG21 ILE A 141       6.624  10.304  34.209  1.00 26.96           H
ATOM   2027 HG22 ILE A 141       5.246  10.356  33.419  1.00 26.96           H
ATOM   2028 HG23 ILE A 141       6.569   9.878  32.679  1.00 26.96           H
ATOM   2029 HD11 ILE A 141       9.792  11.843  31.993  1.00 29.86           H
ATOM   2030 HD12 ILE A 141       8.781  10.619  31.922  1.00 29.86           H
ATOM   2031 HD13 ILE A 141       8.557  11.889  30.994  1.00 29.86           H
ATOM   2032  N   GLU A 142       3.491  12.635  32.019  1.00 18.48           N
ATOM   2033  CA  GLU A 142       2.070  12.289  31.978  1.00 23.61           C
ATOM   2034  C   GLU A 142       1.542  12.248  30.548  1.00 18.91           C
ATOM   2035  O   GLU A 142       0.830  11.319  30.158  1.00 18.83           O
ATOM   2036  CB  GLU A 142       1.262  13.297  32.805  1.00 20.71           C
ATOM   2037  CG  GLU A 142      -0.208  12.954  32.913  1.00 27.48           C
ATOM   2038  CD  GLU A 142      -1.061  14.050  33.584  1.00 26.64           C
ATOM   2039  OE1 GLU A 142      -0.703  15.244  33.484  1.00 25.32           O
ATOM   2040  OE2 GLU A 142      -2.095  13.707  34.173  1.00 30.97           O1-
ATOM   2041  H   GLU A 142       3.661  13.378  32.417  1.00 22.16           H
ATOM   2042  HA  GLU A 142       1.946  11.411  32.370  1.00 28.31           H
ATOM   2043  HB2 GLU A 142       1.627  13.329  33.703  1.00 24.83           H
ATOM   2044  HB3 GLU A 142       1.333  14.171  32.390  1.00 24.83           H
ATOM   2045  HG2 GLU A 142      -0.561  12.809  32.022  1.00 32.96           H
ATOM   2046  HG3 GLU A 142      -0.301  12.144  33.439  1.00 32.96           H
ATOM   2047  N   ILE A 143       1.859  13.267  29.761  1.00 22.22           N
ATOM   2048  CA  ILE A 143       1.449  13.287  28.367  1.00 20.25           C
ATOM   2049  C   ILE A 143       1.991  12.061  27.628  1.00 19.45           C
ATOM   2050  O   ILE A 143       1.279  11.416  26.859  1.00 17.78           O
ATOM   2051  CB  ILE A 143       1.911  14.598  27.716  1.00 14.87           C
ATOM   2052  CG1 ILE A 143       1.128  15.769  28.302  1.00 28.07           C
ATOM   2053  CG2 ILE A 143       1.746  14.503  26.221  1.00 22.56           C
ATOM   2054  CD1 ILE A 143       1.519  17.165  27.738  1.00 27.46           C
ATOM   2055  H   ILE A 143       2.310  13.956  30.009  1.00 26.64           H
ATOM   2056  HA  ILE A 143       0.481  13.258  28.324  1.00 24.28           H
ATOM   2057  HB  ILE A 143       2.852  14.726  27.914  1.00 17.82           H
ATOM   2058 HG12 ILE A 143       0.185  15.633  28.120  1.00 33.66           H
ATOM   2059 HG13 ILE A 143       1.275  15.790  29.261  1.00 33.66           H
ATOM   2060 HG21 ILE A 143       2.040  15.335  25.818  1.00 27.04           H
ATOM   2061 HG22 ILE A 143       2.283  13.767  25.890  1.00 27.04           H
ATOM   2062 HG23 ILE A 143       0.810  14.349  26.017  1.00 27.04           H
ATOM   2063 HD11 ILE A 143       0.973  17.843  28.166  1.00 32.93           H
ATOM   2064 HD12 ILE A 143       2.457  17.329  27.924  1.00 32.93           H
ATOM   2065 HD13 ILE A 143       1.365  17.172  26.780  1.00 32.93           H
ATOM   2066  N   GLN A 144       3.271  11.759  27.799  1.00 14.60           N
ATOM   2067  CA  GLN A 144       3.820  10.571  27.145  1.00 14.00           C
ATOM   2068  C   GLN A 144       3.101   9.298  27.595  1.00 17.28           C
ATOM   2069  O   GLN A 144       2.819   8.412  26.777  1.00 19.35           O
ATOM   2070  CB  GLN A 144       5.313  10.473  27.394  1.00 15.59           C
ATOM   2071  CG  GLN A 144       6.063  11.676  26.799  1.00 12.84           C
ATOM   2072  CD  GLN A 144       7.573  11.659  27.024  1.00 16.03           C
ATOM   2073  OE1 GLN A 144       8.283  10.793  26.505  1.00 15.52           O
ATOM   2074  NE2 GLN A 144       8.065  12.604  27.826  1.00 14.03           N
ATOM   2075  H   GLN A 144       3.831  12.208  28.272  1.00 17.50           H
ATOM   2076  HA  GLN A 144       3.689  10.658  26.188  1.00 16.78           H
ATOM   2077  HB2 GLN A 144       5.477  10.455  28.350  1.00 18.68           H
ATOM   2078  HB3 GLN A 144       5.655   9.665  26.979  1.00 18.68           H
ATOM   2079  HG2 GLN A 144       5.909  11.693  25.841  1.00 15.39           H
ATOM   2080  HG3 GLN A 144       5.715  12.487  27.200  1.00 15.39           H
ATOM   2081 HE21 GLN A 144       7.538  13.181  28.185  1.00 16.82           H
ATOM   2082 HE22 GLN A 144       8.910  12.637  27.985  1.00 16.82           H
ATOM   2083  N   HIS A 145       2.742   9.209  28.874  1.00 17.67           N
ATOM   2084  CA  HIS A 145       1.908   8.102  29.330  1.00 18.01           C
ATOM   2085  C   HIS A 145       0.563   8.088  28.622  1.00 18.38           C
ATOM   2086  O   HIS A 145       0.071   7.031  28.198  1.00 15.53           O
ATOM   2087  CB  HIS A 145       1.679   8.217  30.810  1.00 16.83           C
ATOM   2088  CG  HIS A 145       0.594   7.333  31.294  1.00 14.70           C
ATOM   2089  ND1 HIS A 145       0.727   5.964  31.325  1.00 19.72           N
ATOM   2090  CD2 HIS A 145      -0.651   7.606  31.750  1.00 21.03           C
ATOM   2091  CE1 HIS A 145      -0.381   5.428  31.802  1.00 28.66           C
ATOM   2092  NE2 HIS A 145      -1.232   6.403  32.074  1.00 27.37           N
ATOM   2093  H   HIS A 145       2.965   9.768  29.489  1.00 21.18           H
ATOM   2094  HA  HIS A 145       2.358   7.262  29.152  1.00 21.59           H
ATOM   2095  HB2 HIS A 145       1.438   9.133  31.022  1.00 20.18           H
ATOM   2096  HB3 HIS A 145       2.495   7.973  31.276  1.00 20.18           H
ATOM   2097  HD2 HIS A 145      -1.031   8.449  31.849  1.00 25.22           H
ATOM   2098  HE1 HIS A 145      -0.537   4.519  31.924  1.00 34.37           H
ATOM   2099  HE2 HIS A 145      -2.027   6.300  32.386  1.00 32.82           H
ATOM   2100  N   LEU A 146      -0.078   9.259  28.544  1.00 23.24           N
ATOM   2101  CA  LEU A 146      -1.403   9.349  27.951  1.00 21.06           C
ATOM   2102  C   LEU A 146      -1.358   8.941  26.489  1.00 23.02           C
ATOM   2103  O   LEU A 146      -2.294   8.318  25.977  1.00 20.33           O
ATOM   2104  CB  LEU A 146      -1.942  10.770  28.119  1.00 16.16           C
ATOM   2105  CG  LEU A 146      -2.510  11.198  29.466  1.00 19.11           C
ATOM   2106  CD1 LEU A 146      -2.665  12.714  29.553  1.00 18.84           C
ATOM   2107  CD2 LEU A 146      -3.822  10.550  29.714  1.00 22.81           C
ATOM   2108  H   LEU A 146       0.236  10.008  28.827  1.00 27.86           H
ATOM   2109  HA  LEU A 146      -2.001   8.743  28.416  1.00 25.25           H
ATOM   2110  HB2 LEU A 146      -1.219  11.384  27.916  1.00 19.37           H
ATOM   2111  HB3 LEU A 146      -2.650  10.894  27.468  1.00 19.37           H
ATOM   2112  HG  LEU A 146      -1.901  10.919  30.168  1.00 22.91           H
ATOM   2113 HD11 LEU A 146      -3.028  12.944  30.423  1.00 22.59           H
ATOM   2114 HD12 LEU A 146      -1.796  13.127  29.437  1.00 22.59           H
ATOM   2115 HD13 LEU A 146      -3.269  13.009  28.853  1.00 22.59           H
ATOM   2116 HD21 LEU A 146      -4.159  10.839  30.576  1.00 27.35           H
ATOM   2117 HD22 LEU A 146      -4.440  10.810  29.013  1.00 27.35           H
ATOM   2118 HD23 LEU A 146      -3.704   9.587  29.711  1.00 27.35           H
ATOM   2119  N   LEU A 147      -0.254   9.236  25.817  1.00 20.39           N
ATOM   2120  CA  LEU A 147      -0.083   8.783  24.444  1.00 16.07           C
ATOM   2121  C   LEU A 147       0.202   7.293  24.344  1.00 16.88           C
ATOM   2122  O   LEU A 147      -0.003   6.704  23.268  1.00 18.96           O
ATOM   2123  CB  LEU A 147       1.056   9.561  23.798  1.00 15.12           C
ATOM   2124  CG  LEU A 147       0.919  11.068  23.681  1.00 17.87           C
ATOM   2125  CD1 LEU A 147       2.213  11.642  23.136  1.00 22.26           C
ATOM   2126  CD2 LEU A 147      -0.228  11.365  22.752  1.00 21.06           C
ATOM   2127  H   LEU A 147       0.404   9.692  26.129  1.00 24.45           H
ATOM   2128  HA  LEU A 147      -0.895   8.968  23.946  1.00 19.26           H
ATOM   2129  HB2 LEU A 147       1.861   9.391  24.312  1.00 18.12           H
ATOM   2130  HB3 LEU A 147       1.177   9.219  22.898  1.00 18.12           H
ATOM   2131  HG  LEU A 147       0.737  11.457  24.550  1.00 21.42           H
ATOM   2132 HD11 LEU A 147       2.124  12.605  23.061  1.00 26.69           H
ATOM   2133 HD12 LEU A 147       2.936  11.422  23.744  1.00 26.69           H
ATOM   2134 HD13 LEU A 147       2.386  11.256  22.263  1.00 26.69           H
ATOM   2135 HD21 LEU A 147      -0.325  12.326  22.669  1.00 25.25           H
ATOM   2136 HD22 LEU A 147      -0.040  10.975  21.884  1.00 25.25           H
ATOM   2137 HD23 LEU A 147      -1.039  10.980  23.120  1.00 25.25           H
ATOM   2138  N   GLY A 148       0.663   6.670  25.424  1.00 15.87           N
ATOM   2139  CA  GLY A 148       1.011   5.255  25.391  1.00 16.50           C
ATOM   2140  C   GLY A 148       2.405   4.988  24.883  1.00 15.07           C
ATOM   2141  O   GLY A 148       2.674   3.912  24.327  1.00 17.70           O
ATOM   2142  H   GLY A 148       0.784   7.045  26.188  1.00 19.02           H
ATOM   2143  HA2 GLY A 148       0.938   4.887  26.286  1.00 19.78           H
ATOM   2144  HA3 GLY A 148       0.384   4.786  24.818  1.00 19.78           H
ATOM   2145  N   SER A 149       3.293   5.962  25.035  1.00 14.33           N
ATOM   2146  CA  SER A 149       4.666   5.821  24.588  1.00 14.23           C
ATOM   2147  C   SER A 149       5.330   4.603  25.233  1.00 16.98           C
ATOM   2148  O   SER A 149       5.181   4.354  26.435  1.00 17.75           O
ATOM   2149  CB  SER A 149       5.449   7.098  24.936  1.00 17.96           C
ATOM   2150  OG  SER A 149       6.834   6.919  24.765  1.00 26.47           O
ATOM   2151  H   SER A 149       3.121   6.723  25.398  1.00 17.17           H
ATOM   2152  HA  SER A 149       4.681   5.705  23.626  1.00 17.05           H
ATOM   2153  HB2 SER A 149       5.151   7.816  24.356  1.00 21.53           H
ATOM   2154  HB3 SER A 149       5.275   7.330  25.862  1.00 21.53           H
ATOM   2155  HG  SER A 149       7.242   7.627  24.960  1.00 31.75           H
ATOM   2156  N   ASP A 150       6.133   3.899  24.432  1.00 13.43           N
ATOM   2157  CA  ASP A 150       6.965   2.785  24.874  1.00 17.08           C
ATOM   2158  C   ASP A 150       8.320   3.230  25.414  1.00 17.83           C
ATOM   2159  O   ASP A 150       8.796   2.666  26.402  1.00 17.57           O
ATOM   2160  CB  ASP A 150       7.199   1.826  23.733  1.00 14.48           C
ATOM   2161  CG  ASP A 150       5.904   1.270  23.176  1.00 19.73           C
ATOM   2162  OD1 ASP A 150       5.415   1.730  22.123  1.00 15.53           O
ATOM   2163  OD2 ASP A 150       5.347   0.398  23.837  1.00 19.66           O1-
ATOM   2164  H   ASP A 150       6.212   4.059  23.591  1.00 16.09           H
ATOM   2165  HA  ASP A 150       6.503   2.306  25.580  1.00 20.47           H
ATOM   2166  HB2 ASP A 150       7.660   2.291  23.017  1.00 17.35           H
ATOM   2167  HB3 ASP A 150       7.736   1.083  24.048  1.00 17.35           H
ATOM   2168  N   ILE A 151       8.970   4.211  24.783  1.00 18.29           N
ATOM   2169  CA  ILE A 151      10.231   4.765  25.278  1.00 17.35           C
ATOM   2170  C   ILE A 151       9.950   6.230  25.552  1.00 19.90           C
ATOM   2171  O   ILE A 151       9.697   7.012  24.619  1.00 11.50           O
ATOM   2172  CB  ILE A 151      11.415   4.618  24.313  1.00 12.94           C
ATOM   2173  CG1 ILE A 151      11.786   3.151  23.979  1.00 18.64           C
ATOM   2174  CG2 ILE A 151      12.654   5.233  24.926  1.00 14.22           C
ATOM   2175  CD1 ILE A 151      10.828   2.554  23.024  1.00 33.12           C
ATOM   2176  H   ILE A 151       8.696   4.577  24.054  1.00 21.93           H
ATOM   2177  HA  ILE A 151      10.464   4.336  26.116  1.00 20.80           H
ATOM   2178  HB  ILE A 151      11.208   5.085  23.488  1.00 15.50           H
ATOM   2179 HG12 ILE A 151      12.669   3.126  23.579  1.00 22.35           H
ATOM   2180 HG13 ILE A 151      11.771   2.624  24.793  1.00 22.35           H
ATOM   2181 HG21 ILE A 151      13.395   5.134  24.307  1.00 17.04           H
ATOM   2182 HG22 ILE A 151      12.489   6.174  25.096  1.00 17.04           H
ATOM   2183 HG23 ILE A 151      12.854   4.777  25.758  1.00 17.04           H
ATOM   2184 HD11 ILE A 151      11.093   1.639  22.841  1.00 39.72           H
ATOM   2185 HD12 ILE A 151       9.941   2.570  23.416  1.00 39.72           H
ATOM   2186 HD13 ILE A 151      10.837   3.072  22.203  1.00 39.72           H
ATOM   2187  N   VAL A 152       9.981   6.594  26.837  1.00 18.29           N
ATOM   2188  CA  VAL A 152       9.693   7.947  27.319  1.00 16.87           C
ATOM   2189  C   VAL A 152      11.010   8.708  27.502  1.00 16.26           C
ATOM   2190  O   VAL A 152      11.951   8.189  28.114  1.00 18.46           O
ATOM   2191  CB  VAL A 152       8.919   7.878  28.648  1.00 18.68           C
ATOM   2192  CG1 VAL A 152       8.678   9.265  29.238  1.00 17.59           C
ATOM   2193  CG2 VAL A 152       7.628   7.102  28.447  1.00 18.45           C
ATOM   2194  H   VAL A 152      10.176   6.049  27.473  1.00 21.92           H
ATOM   2195  HA  VAL A 152       9.151   8.418  26.667  1.00 20.22           H
ATOM   2196  HB  VAL A 152       9.455   7.383  29.287  1.00 22.39           H
ATOM   2197 HG11 VAL A 152       8.189   9.173  30.070  1.00 21.08           H
ATOM   2198 HG12 VAL A 152       9.534   9.691  29.401  1.00 21.08           H
ATOM   2199 HG13 VAL A 152       8.162   9.791  28.607  1.00 21.08           H
ATOM   2200 HG21 VAL A 152       7.148   7.065  29.290  1.00 22.12           H
ATOM   2201 HG22 VAL A 152       7.089   7.554  27.779  1.00 22.12           H
ATOM   2202 HG23 VAL A 152       7.842   6.205  28.148  1.00 22.12           H
ATOM   2203  N   MET A 153      11.077   9.934  26.978  1.00 17.03           N
ATOM   2204  CA  MET A 153      12.263  10.778  27.105  1.00 19.43           C
ATOM   2205  C   MET A 153      12.085  11.688  28.323  1.00 22.12           C
ATOM   2206  O   MET A 153      11.011  12.264  28.522  1.00 19.12           O
ATOM   2207  CB  MET A 153      12.500  11.631  25.852  1.00 17.48           C
ATOM   2208  CG  MET A 153      12.796  10.865  24.570  1.00 15.69           C
ATOM   2209  SD  MET A 153      14.138   9.647  24.783  1.00 18.05           S
ATOM   2210  CE  MET A 153      15.502  10.749  25.251  1.00 17.77           C
ATOM   2211  H   MET A 153      10.437  10.304  26.537  1.00 20.42           H
ATOM   2212  HA  MET A 153      13.041  10.214  27.239  1.00 23.30           H
ATOM   2213  HB2 MET A 153      11.707  12.166  25.692  1.00 20.96           H
ATOM   2214  HB3 MET A 153      13.255  12.216  26.020  1.00 20.96           H
ATOM   2215  HG2 MET A 153      11.998  10.388  24.293  1.00 18.80           H
ATOM   2216  HG3 MET A 153      13.065  11.492  23.881  1.00 18.80           H
ATOM   2217  HE1 MET A 153      16.300  10.217  25.398  1.00 21.30           H
ATOM   2218  HE2 MET A 153      15.655  11.384  24.534  1.00 21.30           H
ATOM   2219  HE3 MET A 153      15.263  11.219  26.065  1.00 21.30           H
ATOM   2220  N   ALA A 154      13.118  11.783  29.160  1.00 19.54           N
ATOM   2221  CA  ALA A 154      13.081  12.739  30.255  1.00 19.50           C
ATOM   2222  C   ALA A 154      12.946  14.140  29.687  1.00 18.47           C
ATOM   2223  O   ALA A 154      13.396  14.427  28.575  1.00 16.24           O
ATOM   2224  CB  ALA A 154      14.339  12.629  31.113  1.00 24.08           C
ATOM   2225  H   ALA A 154      13.838  11.314  29.114  1.00 23.42           H
ATOM   2226  HA  ALA A 154      12.310  12.559  30.815  1.00 23.38           H
ATOM   2227  HB1 ALA A 154      14.287  13.277  31.833  1.00 28.88           H
ATOM   2228  HB2 ALA A 154      14.394  11.732  31.478  1.00 28.88           H
ATOM   2229  HB3 ALA A 154      15.115  12.810  30.560  1.00 28.88           H
ATOM   2230  N   PHE A 155      12.267  15.000  30.444  1.00 21.67           N
ATOM   2231  CA  PHE A 155      12.026  16.381  30.040  1.00 19.42           C
ATOM   2232  C   PHE A 155      13.238  17.217  30.445  1.00 28.77           C
ATOM   2233  O   PHE A 155      13.690  17.175  31.598  1.00 22.09           O
ATOM   2234  CB  PHE A 155      10.743  16.893  30.687  1.00 21.95           C
ATOM   2235  CG  PHE A 155      10.412  18.318  30.384  1.00 25.03           C
ATOM   2236  CD1 PHE A 155      10.839  19.327  31.222  1.00 27.37           C
ATOM   2237  CD2 PHE A 155       9.658  18.652  29.297  1.00 21.81           C
ATOM   2238  CE1 PHE A 155      10.526  20.641  30.980  1.00 21.66           C
ATOM   2239  CE2 PHE A 155       9.335  19.969  29.068  1.00 28.95           C
ATOM   2240  CZ  PHE A 155       9.778  20.965  29.932  1.00 21.14           C
ATOM   2241  H   PHE A 155      11.930  14.802  31.210  1.00 25.98           H
ATOM   2242  HA  PHE A 155      11.927  16.426  29.076  1.00 23.28           H
ATOM   2243  HB2 PHE A 155      10.003  16.348  30.378  1.00 26.32           H
ATOM   2244  HB3 PHE A 155      10.829  16.811  31.650  1.00 26.32           H
ATOM   2245  HD1 PHE A 155      11.350  19.112  31.968  1.00 32.82           H
ATOM   2246  HD2 PHE A 155       9.345  17.988  28.725  1.00 26.14           H
ATOM   2247  HE1 PHE A 155      10.826  21.304  31.560  1.00 25.96           H
ATOM   2248  HE2 PHE A 155       8.824  20.197  28.325  1.00 34.71           H
ATOM   2249  HZ  PHE A 155       9.576  21.857  29.761  1.00 25.34           H
ATOM   2250  N   ASP A 156      13.799  17.915  29.477  1.00 18.77           N
ATOM   2251  CA  ASP A 156      15.041  18.630  29.675  1.00 26.37           C
ATOM   2252  C   ASP A 156      14.932  19.989  29.013  1.00 27.15           C
ATOM   2253  O   ASP A 156      13.910  20.329  28.413  1.00 33.36           O
ATOM   2254  CB  ASP A 156      16.228  17.838  29.114  1.00 25.45           C
ATOM   2255  CG  ASP A 156      16.184  17.707  27.590  1.00 24.99           C
ATOM   2256  OD1 ASP A 156      15.124  17.922  26.974  1.00 24.76           O
ATOM   2257  OD2 ASP A 156      17.226  17.370  27.009  1.00 31.43           O1-
ATOM   2258  H   ASP A 156      13.475  17.992  28.684  1.00 22.50           H
ATOM   2259  HA  ASP A 156      15.186  18.764  30.625  1.00 31.62           H
ATOM   2260  HB2 ASP A 156      17.051  18.292  29.353  1.00 30.52           H
ATOM   2261  HB3 ASP A 156      16.219  16.945  29.492  1.00 30.52           H
ATOM   2262  N   GLU A 157      16.038  20.735  29.071  1.00 38.25           N
ATOM   2263  CA  GLU A 157      16.198  22.052  28.446  1.00 37.49           C
ATOM   2264  C   GLU A 157      17.374  21.925  27.476  1.00 45.34           C
ATOM   2265  O   GLU A 157      18.495  21.610  27.900  1.00 44.72           O
ATOM   2266  CB  GLU A 157      16.437  23.097  29.544  1.00 35.72           C
ATOM   2267  CG  GLU A 157      16.831  24.508  29.161  1.00 37.17           C
ATOM   2268  CD  GLU A 157      17.013  25.381  30.413  1.00 43.24           C
ATOM   2269  OE1 GLU A 157      16.021  25.930  30.940  1.00 39.79           O
ATOM   2270  OE2 GLU A 157      18.162  25.492  30.898  1.00 44.13           O1-
ATOM   2271  H   GLU A 157      16.746  20.484  29.491  1.00 45.87           H
ATOM   2272  HA  GLU A 157      15.398  22.287  27.950  1.00 44.97           H
ATOM   2273  HB2 GLU A 157      15.620  23.169  30.062  1.00 42.85           H
ATOM   2274  HB3 GLU A 157      17.142  22.760  30.119  1.00 42.85           H
ATOM   2275  HG2 GLU A 157      17.671  24.489  28.677  1.00 44.58           H
ATOM   2276  HG3 GLU A 157      16.133  24.900  28.613  1.00 44.58           H
ATOM   2277  N   CYS A 158      17.118  22.090  26.173  1.00 40.49           N
ATOM   2278  CA  CYS A 158      18.158  21.886  25.154  1.00 51.44           C
ATOM   2279  C   CYS A 158      19.007  23.151  25.059  1.00 54.90           C
ATOM   2280  O   CYS A 158      18.490  24.229  24.739  1.00 56.02           O
ATOM   2281  CB  CYS A 158      17.566  21.527  23.781  1.00 49.38           C
ATOM   2282  SG  CYS A 158      18.834  21.353  22.416  1.00 59.62           S
ATOM   2283  H   CYS A 158      16.354  22.319  25.853  1.00 48.57           H
ATOM   2284  HA  CYS A 158      18.735  21.157  25.432  1.00 61.70           H
ATOM   2285  HB2 CYS A 158      17.096  20.682  23.856  1.00 59.24           H
ATOM   2286  HB3 CYS A 158      16.945  22.224  23.518  1.00 59.24           H
ATOM   2287  HG  CYS A 158      18.272  21.074  21.393  1.00 71.53           H
ATOM   2288  N   THR A 159      20.308  23.008  25.327  1.00 54.88           N
ATOM   2289  CA  THR A 159      21.202  24.158  25.486  1.00 41.96           C
ATOM   2290  C   THR A 159      21.540  24.781  24.131  1.00 44.10           C
ATOM   2291  O   THR A 159      22.097  24.091  23.267  1.00 43.07           O
ATOM   2292  CB  THR A 159      22.483  23.722  26.187  1.00 46.88           C
ATOM   2293  OG1 THR A 159      22.163  23.027  27.402  1.00 39.32           O
ATOM   2294  CG2 THR A 159      23.356  24.934  26.505  1.00 48.41           C
ATOM   2295  H   THR A 159      20.700  22.249  25.423  1.00 65.83           H
ATOM   2296  HA  THR A 159      20.767  24.831  26.033  1.00 50.33           H
ATOM   2297  HB  THR A 159      22.983  23.132  25.602  1.00 56.23           H
ATOM   2298  HG1 THR A 159      22.868  22.786  27.789  1.00 47.16           H
ATOM   2299 HG21 THR A 159      24.169  24.649  26.951  1.00 58.07           H
ATOM   2300 HG22 THR A 159      23.591  25.397  25.686  1.00 58.07           H
ATOM   2301 HG23 THR A 159      22.875  25.544  27.086  1.00 58.07           H
ATOM   2302  N   PRO A 160      21.257  26.073  23.912  1.00 51.63           N
ATOM   2303  CA  PRO A 160      21.550  26.706  22.604  1.00 48.43           C
ATOM   2304  C   PRO A 160      23.035  26.737  22.240  1.00 40.26           C
ATOM   2305  O   PRO A 160      23.903  26.849  23.103  1.00 44.69           O
ATOM   2306  CB  PRO A 160      21.012  28.126  22.781  1.00 43.79           C
ATOM   2307  CG  PRO A 160      19.922  27.971  23.801  1.00 53.91           C
ATOM   2308  CD  PRO A 160      20.421  26.930  24.764  1.00 47.38           C
ATOM   2309  HA  PRO A 160      21.056  26.262  21.897  1.00 58.09           H
ATOM   2310  HB2 PRO A 160      21.715  28.708  23.109  1.00 52.52           H
ATOM   2311  HB3 PRO A 160      20.656  28.452  21.939  1.00 52.52           H
ATOM   2312  HG2 PRO A 160      19.778  28.816  24.255  1.00 64.66           H
ATOM   2313  HG3 PRO A 160      19.108  27.673  23.366  1.00 64.66           H
ATOM   2314  HD2 PRO A 160      20.955  27.341  25.462  1.00 56.84           H
ATOM   2315  HD3 PRO A 160      19.679  26.425  25.132  1.00 56.84           H
ATOM   2316  N   TYR A 161      23.326  26.669  20.924  1.00 43.66           N
ATOM   2317  CA  TYR A 161      24.712  26.668  20.434  1.00 42.11           C
ATOM   2318  C   TYR A 161      24.969  27.925  19.620  1.00 42.79           C
ATOM   2319  O   TYR A 161      24.220  28.208  18.677  1.00 41.94           O
ATOM   2320  CB  TYR A 161      25.042  25.421  19.571  1.00 46.55           C
ATOM   2321  CG  TYR A 161      26.480  25.392  19.038  1.00 36.91           C
ATOM   2322  CD1 TYR A 161      27.532  25.006  19.847  1.00 41.90           C
ATOM   2323  CD2 TYR A 161      26.775  25.745  17.727  1.00 41.77           C
ATOM   2324  CE1 TYR A 161      28.840  24.986  19.383  1.00 40.35           C
ATOM   2325  CE2 TYR A 161      28.099  25.728  17.248  1.00 35.96           C
ATOM   2326  CZ  TYR A 161      29.124  25.351  18.089  1.00 41.20           C
ATOM   2327  OH  TYR A 161      30.453  25.312  17.679  1.00 38.81           O
ATOM   2328  H   TYR A 161      22.735  26.623  20.300  1.00 52.36           H
ATOM   2329  HA  TYR A 161      25.315  26.674  21.194  1.00 50.51           H
ATOM   2330  HB2 TYR A 161      24.911  24.625  20.111  1.00 55.84           H
ATOM   2331  HB3 TYR A 161      24.444  25.402  18.808  1.00 55.84           H
ATOM   2332  HD1 TYR A 161      27.361  24.767  20.729  1.00 50.25           H
ATOM   2333  HD2 TYR A 161      26.087  26.011  17.160  1.00 50.10           H
ATOM   2334  HE1 TYR A 161      29.528  24.729  19.954  1.00 48.40           H
ATOM   2335  HE2 TYR A 161      28.281  25.974  16.370  1.00 43.13           H
ATOM   2336  HH  TYR A 161      30.513  25.553  16.876  1.00 46.55           H
ATOM   2337  N   PRO A 162      26.027  28.689  19.923  1.00 41.09           N
ATOM   2338  CA  PRO A 162      27.045  28.415  20.945  1.00 44.13           C
ATOM   2339  C   PRO A 162      26.590  28.712  22.392  1.00 37.37           C
ATOM   2340  O   PRO A 162      25.626  29.436  22.577  1.00 42.32           O
ATOM   2341  CB  PRO A 162      28.180  29.343  20.530  1.00 42.73           C
ATOM   2342  CG  PRO A 162      27.479  30.507  19.939  1.00 43.18           C
ATOM   2343  CD  PRO A 162      26.310  29.939  19.195  1.00 41.38           C
ATOM   2344  HA  PRO A 162      27.345  27.495  20.885  1.00 52.93           H
ATOM   2345  HB2 PRO A 162      28.694  29.606  21.309  1.00 51.25           H
ATOM   2346  HB3 PRO A 162      28.742  28.904  19.872  1.00 51.25           H
ATOM   2347  HG2 PRO A 162      27.178  31.100  20.646  1.00 51.79           H
ATOM   2348  HG3 PRO A 162      28.076  30.973  19.333  1.00 51.79           H
ATOM   2349  HD2 PRO A 162      25.551  30.540  19.246  1.00 49.64           H
ATOM   2350  HD3 PRO A 162      26.554  29.748  18.276  1.00 49.64           H
ATOM   2351  N   ALA A 163      27.267  28.136  23.388  1.00 38.95           N
ATOM   2352  CA  ALA A 163      26.929  28.350  24.792  1.00 38.20           C
ATOM   2353  C   ALA A 163      28.185  28.521  25.625  1.00 35.77           C
ATOM   2354  O   ALA A 163      29.112  27.707  25.552  1.00 32.48           O
ATOM   2355  CB  ALA A 163      26.121  27.186  25.356  1.00 42.68           C
ATOM   2356  H   ALA A 163      27.937  27.609  23.272  1.00 46.72           H
ATOM   2357  HA  ALA A 163      26.397  29.157  24.873  1.00 45.82           H
ATOM   2358  HB1 ALA A 163      25.917  27.366  26.288  1.00 51.20           H
ATOM   2359  HB2 ALA A 163      25.299  27.097  24.849  1.00 51.20           H
ATOM   2360  HB3 ALA A 163      26.645  26.373  25.283  1.00 51.20           H
ATOM   2361  N   THR A 164      28.191  29.554  26.447  1.00 31.75           N
ATOM   2362  CA  THR A 164      29.294  29.757  27.343  1.00 31.54           C
ATOM   2363  C   THR A 164      29.312  28.648  28.382  1.00 31.01           C
ATOM   2364  O   THR A 164      28.272  28.055  28.701  1.00 31.62           O
ATOM   2365  CB  THR A 164      29.185  31.114  28.049  1.00 36.98           C
ATOM   2366  OG1 THR A 164      28.132  31.079  29.013  1.00 33.08           O
ATOM   2367  CG2 THR A 164      28.893  32.237  27.061  1.00 36.55           C
ATOM   2368  H   THR A 164      27.570  30.146  26.501  1.00 38.08           H
ATOM   2369  HA  THR A 164      30.127  29.731  26.846  1.00 37.82           H
ATOM   2370  HB  THR A 164      30.023  31.311  28.497  1.00 44.36           H
ATOM   2371  HG1 THR A 164      28.072  31.822  29.400  1.00 39.67           H
ATOM   2372 HG21 THR A 164      28.829  33.083  27.531  1.00 43.84           H
ATOM   2373 HG22 THR A 164      29.606  32.294  26.405  1.00 43.84           H
ATOM   2374 HG23 THR A 164      28.056  32.066  26.603  1.00 43.84           H
ATOM   2375  N   PRO A 165      30.477  28.378  28.962  1.00 32.05           N
ATOM   2376  CA  PRO A 165      30.543  27.300  29.955  1.00 35.35           C
ATOM   2377  C   PRO A 165      29.593  27.499  31.122  1.00 38.33           C
ATOM   2378  O   PRO A 165      29.049  26.503  31.627  1.00 28.10           O
ATOM   2379  CB  PRO A 165      32.015  27.325  30.392  1.00 38.72           C
ATOM   2380  CG  PRO A 165      32.730  27.854  29.195  1.00 32.32           C
ATOM   2381  CD  PRO A 165      31.814  28.905  28.636  1.00 34.21           C
ATOM   2382  HA  PRO A 165      30.353  26.448  29.534  1.00 42.40           H
ATOM   2383  HB2 PRO A 165      32.125  27.917  31.152  1.00 46.44           H
ATOM   2384  HB3 PRO A 165      32.312  26.426  30.604  1.00 46.44           H
ATOM   2385  HG2 PRO A 165      33.577  28.243  29.465  1.00 38.76           H
ATOM   2386  HG3 PRO A 165      32.868  27.140  28.553  1.00 38.76           H
ATOM   2387  HD2 PRO A 165      31.961  29.755  29.079  1.00 41.03           H
ATOM   2388  HD3 PRO A 165      31.926  28.978  27.675  1.00 41.03           H
ATOM   2389  N   SER A 166      29.355  28.742  31.570  1.00 32.96           N
ATOM   2390  CA  SER A 166      28.510  28.897  32.748  1.00 34.45           C
ATOM   2391  C   SER A 166      27.058  28.682  32.375  1.00 30.87           C
ATOM   2392  O   SER A 166      26.305  28.052  33.127  1.00 29.91           O
ATOM   2393  CB  SER A 166      28.693  30.271  33.414  1.00 35.60           C
ATOM   2394  OG  SER A 166      28.105  31.309  32.651  1.00 42.11           O
ATOM   2395  H   SER A 166      29.656  29.471  31.226  1.00 39.53           H
ATOM   2396  HA  SER A 166      28.753  28.219  33.398  1.00 41.32           H
ATOM   2397  HB2 SER A 166      28.275  30.252  34.290  1.00 42.69           H
ATOM   2398  HB3 SER A 166      29.642  30.450  33.506  1.00 42.69           H
ATOM   2399  HG  SER A 166      28.458  31.341  31.890  1.00 50.51           H
ATOM   2400  N   ARG A 167      26.644  29.220  31.228  1.00 24.75           N
ATOM   2401  CA  ARG A 167      25.289  28.991  30.749  1.00 26.98           C
ATOM   2402  C   ARG A 167      25.031  27.505  30.475  1.00 38.85           C
ATOM   2403  O   ARG A 167      23.954  26.984  30.803  1.00 29.22           O
ATOM   2404  CB  ARG A 167      25.036  29.786  29.480  1.00 29.82           C
ATOM   2405  CG  ARG A 167      25.084  31.286  29.624  1.00 39.81           C
ATOM   2406  CD  ARG A 167      24.521  31.962  28.371  1.00 50.01           C
ATOM   2407  NE  ARG A 167      23.089  32.260  28.510  1.00 57.01           N
ATOM   2408  CZ  ARG A 167      22.082  31.437  28.203  1.00 58.90           C
ATOM   2409  NH1 ARG A 167      22.303  30.221  27.718  1.00 64.57           N
ATOM   2410  NH2 ARG A 167      20.830  31.841  28.377  1.00 56.91           N1+
ATOM   2411  H   ARG A 167      27.125  29.716  30.715  1.00 29.68           H
ATOM   2412  HA  ARG A 167      24.659  29.289  31.424  1.00 32.35           H
ATOM   2413  HB2 ARG A 167      25.706  29.537  28.824  1.00 35.77           H
ATOM   2414  HB3 ARG A 167      24.155  29.556  29.145  1.00 35.77           H
ATOM   2415  HG2 ARG A 167      24.548  31.556  30.386  1.00 47.75           H
ATOM   2416  HG3 ARG A 167      26.004  31.571  29.739  1.00 47.75           H
ATOM   2417  HD2 ARG A 167      24.992  32.796  28.219  1.00 59.99           H
ATOM   2418  HD3 ARG A 167      24.636  31.370  27.610  1.00 59.99           H
ATOM   2419  HE  ARG A 167      22.880  33.035  28.817  1.00 68.39           H
ATOM   2420 HH11 ARG A 167      23.109  29.946  27.599  1.00 77.46           H
ATOM   2421 HH12 ARG A 167      21.640  29.707  27.527  1.00 77.46           H
ATOM   2422 HH21 ARG A 167      20.672  32.627  28.689  1.00 68.27           H
ATOM   2423 HH22 ARG A 167      20.178  31.316  28.181  1.00 68.27           H
ATOM   2424  N   ALA A 168      25.998  26.817  29.851  1.00 30.14           N
ATOM   2425  CA  ALA A 168      25.855  25.389  29.579  1.00 28.11           C
ATOM   2426  C   ALA A 168      25.788  24.589  30.875  1.00 28.75           C
ATOM   2427  O   ALA A 168      25.096  23.563  30.953  1.00 25.56           O
ATOM   2428  CB  ALA A 168      27.028  24.893  28.716  1.00 30.03           C
ATOM   2429  H   ALA A 168      26.740  27.156  29.579  1.00 36.14           H
ATOM   2430  HA  ALA A 168      25.032  25.239  29.087  1.00 33.71           H
ATOM   2431  HB1 ALA A 168      26.916  23.945  28.546  1.00 36.02           H
ATOM   2432  HB2 ALA A 168      27.032  25.382  27.878  1.00 36.02           H
ATOM   2433  HB3 ALA A 168      27.858  25.048  29.194  1.00 36.02           H
ATOM   2434  N   ALA A 169      26.532  25.024  31.889  1.00 22.94           N
ATOM   2435  CA  ALA A 169      26.538  24.323  33.170  1.00 31.24           C
ATOM   2436  C   ALA A 169      25.186  24.428  33.856  1.00 30.03           C
ATOM   2437  O   ALA A 169      24.676  23.442  34.422  1.00 22.74           O
ATOM   2438  CB  ALA A 169      27.634  24.896  34.078  1.00 32.44           C
ATOM   2439  H   ALA A 169      27.039  25.718  31.862  1.00 27.50           H
ATOM   2440  HA  ALA A 169      26.730  23.384  33.020  1.00 37.46           H
ATOM   2441  HB1 ALA A 169      27.623  24.419  34.923  1.00 38.90           H
ATOM   2442  HB2 ALA A 169      28.494  24.783  33.645  1.00 38.90           H
ATOM   2443  HB3 ALA A 169      27.459  25.838  34.227  1.00 38.90           H
ATOM   2444  N   SER A 170      24.613  25.635  33.840  1.00 28.61           N
ATOM   2445  CA  SER A 170      23.353  25.897  34.536  1.00 39.12           C
ATOM   2446  C   SER A 170      22.200  25.124  33.896  1.00 30.69           C
ATOM   2447  O   SER A 170      21.381  24.523  34.605  1.00 31.49           O
ATOM   2448  CB  SER A 170      23.057  27.412  34.542  1.00 38.07           C
ATOM   2449  OG  SER A 170      23.956  28.140  35.399  1.00 36.55           O
ATOM   2450  H   SER A 170      24.936  26.320  33.433  1.00 34.31           H
ATOM   2451  HA  SER A 170      23.435  25.604  35.457  1.00 46.92           H
ATOM   2452  HB2 SER A 170      23.146  27.750  33.638  1.00 45.66           H
ATOM   2453  HB3 SER A 170      22.149  27.550  34.855  1.00 45.66           H
ATOM   2454  HG  SER A 170      23.769  28.959  35.381  1.00 43.83           H
ATOM   2455  N   SER A 171      22.105  25.156  32.554  1.00 26.92           N
ATOM   2456  CA  SER A 171      21.091  24.377  31.831  1.00 31.93           C
ATOM   2457  C   SER A 171      21.240  22.896  32.100  1.00 28.71           C
ATOM   2458  O   SER A 171      20.257  22.187  32.357  1.00 33.34           O
ATOM   2459  CB  SER A 171      21.207  24.589  30.328  1.00 33.64           C
ATOM   2460  OG  SER A 171      21.202  25.958  30.041  1.00 43.06           O
ATOM   2461  H   SER A 171      22.617  25.621  32.044  1.00 32.28           H
ATOM   2462  HA  SER A 171      20.206  24.655  32.114  1.00 38.30           H
ATOM   2463  HB2 SER A 171      22.039  24.200  30.014  1.00 40.34           H
ATOM   2464  HB3 SER A 171      20.453  24.168  29.887  1.00 40.34           H
ATOM   2465  HG  SER A 171      21.850  26.334  30.422  1.00 51.65           H
ATOM   2466  N   MET A 172      22.463  22.405  31.957  1.00 28.94           N
ATOM   2467  CA  MET A 172      22.763  21.014  32.226  1.00 31.75           C
ATOM   2468  C   MET A 172      22.368  20.642  33.635  1.00 32.75           C
ATOM   2469  O   MET A 172      21.734  19.607  33.856  1.00 23.69           O
ATOM   2470  CB  MET A 172      24.261  20.790  32.032  1.00 29.94           C
ATOM   2471  CG  MET A 172      24.701  19.420  32.313  1.00 18.78           C
ATOM   2472  SD  MET A 172      25.052  18.876  33.986  1.00 25.79           S
ATOM   2473  CE  MET A 172      26.799  19.312  34.155  1.00 19.57           C
ATOM   2474  H   MET A 172      23.142  22.865  31.702  1.00 34.71           H
ATOM   2475  HA  MET A 172      22.285  20.452  31.597  1.00 38.08           H
ATOM   2476  HB2 MET A 172      24.489  20.992  31.111  1.00 35.90           H
ATOM   2477  HB3 MET A 172      24.744  21.384  32.627  1.00 35.90           H
ATOM   2478  HG2 MET A 172      24.015  18.824  31.974  1.00 22.52           H
ATOM   2479  HG3 MET A 172      25.514  19.271  31.805  1.00 22.52           H
ATOM   2480  HE1 MET A 172      27.103  19.059  35.040  1.00 23.46           H
ATOM   2481  HE2 MET A 172      27.309  18.837  33.480  1.00 23.46           H
ATOM   2482  HE3 MET A 172      26.898  20.269  34.032  1.00 23.46           H
ATOM   2483  N   GLU A 173      22.770  21.472  34.609  1.00 26.64           N
ATOM   2484  CA  GLU A 173      22.459  21.205  36.011  1.00 28.68           C
ATOM   2485  C   GLU A 173      20.958  21.136  36.214  1.00 27.05           C
ATOM   2486  O   GLU A 173      20.461  20.272  36.947  1.00 24.84           O
ATOM   2487  CB  GLU A 173      23.075  22.291  36.905  1.00 26.76           C
ATOM   2488  CG  GLU A 173      24.597  22.221  36.990  1.00 32.28           C
ATOM   2489  CD  GLU A 173      25.268  23.488  37.496  1.00 34.02           C
ATOM   2490  OE1 GLU A 173      24.631  24.566  37.533  1.00 34.82           O
ATOM   2491  OE2 GLU A 173      26.469  23.396  37.822  1.00 33.59           O1-
ATOM   2492  H   GLU A 173      23.221  22.193  34.480  1.00 31.94           H
ATOM   2493  HA  GLU A 173      22.840  20.350  36.265  1.00 34.39           H
ATOM   2494  HB2 GLU A 173      22.837  23.161  36.549  1.00 32.09           H
ATOM   2495  HB3 GLU A 173      22.722  22.195  37.803  1.00 32.09           H
ATOM   2496  HG2 GLU A 173      24.840  21.500  37.593  1.00 38.71           H
ATOM   2497  HG3 GLU A 173      24.948  22.036  36.105  1.00 38.71           H
ATOM   2498  N   ARG A 174      20.227  22.024  35.535  1.00 21.46           N
ATOM   2499  CA  ARG A 174      18.779  22.039  35.613  1.00 26.34           C
ATOM   2500  C   ARG A 174      18.189  20.801  34.943  1.00 26.41           C
ATOM   2501  O   ARG A 174      17.309  20.145  35.507  1.00 20.51           O
ATOM   2502  CB  ARG A 174      18.247  23.315  34.968  1.00 22.18           C
ATOM   2503  CG  ARG A 174      16.754  23.271  34.654  1.00 26.74           C
ATOM   2504  CD  ARG A 174      16.184  24.594  34.282  1.00 30.93           C
ATOM   2505  NE  ARG A 174      16.026  25.466  35.443  1.00 35.27           N
ATOM   2506  CZ  ARG A 174      15.669  26.745  35.366  1.00 40.19           C
ATOM   2507  NH1 ARG A 174      15.433  27.284  34.184  1.00 39.59           N
ATOM   2508  NH2 ARG A 174      15.546  27.486  36.470  1.00 40.04           N1+
ATOM   2509  H   ARG A 174      20.556  22.630  35.020  1.00 25.73           H
ATOM   2510  HA  ARG A 174      18.511  22.036  36.545  1.00 31.58           H
ATOM   2511  HB2 ARG A 174      18.400  24.058  35.572  1.00 26.60           H
ATOM   2512  HB3 ARG A 174      18.720  23.466  34.135  1.00 26.60           H
ATOM   2513  HG2 ARG A 174      16.608  22.665  33.910  1.00 32.07           H
ATOM   2514  HG3 ARG A 174      16.278  22.952  35.436  1.00 32.07           H
ATOM   2515  HD2 ARG A 174      16.778  25.032  33.653  1.00 37.09           H
ATOM   2516  HD3 ARG A 174      15.310  24.464  33.881  1.00 37.09           H
ATOM   2517  HE  ARG A 174      16.257  25.158  36.212  1.00 42.30           H
ATOM   2518 HH11 ARG A 174      15.512  26.809  33.471  1.00 47.49           H
ATOM   2519 HH12 ARG A 174      15.201  28.110  34.127  1.00 47.49           H
ATOM   2520 HH21 ARG A 174      15.699  27.137  37.241  1.00 48.02           H
ATOM   2521 HH22 ARG A 174      15.313  28.312  36.410  1.00 48.02           H
ATOM   2522  N   SER A 175      18.682  20.448  33.754  1.00 29.33           N
ATOM   2523  CA  SER A 175      18.182  19.247  33.108  1.00 24.60           C
ATOM   2524  C   SER A 175      18.390  18.061  34.018  1.00 26.23           C
ATOM   2525  O   SER A 175      17.511  17.206  34.144  1.00 27.86           O
ATOM   2526  CB  SER A 175      18.866  19.034  31.751  1.00 22.56           C
ATOM   2527  OG  SER A 175      18.498  20.061  30.830  1.00 21.71           O
ATOM   2528  H   SER A 175      19.288  20.875  33.318  1.00 35.17           H
ATOM   2529  HA  SER A 175      17.230  19.343  32.953  1.00 29.50           H
ATOM   2530  HB2 SER A 175      19.828  19.051  31.876  1.00 27.05           H
ATOM   2531  HB3 SER A 175      18.594  18.175  31.391  1.00 27.05           H
ATOM   2532  HG  SER A 175      18.878  19.934  30.092  1.00 26.03           H
ATOM   2533  N   MET A 176      19.533  18.014  34.701  1.00 20.51           N
ATOM   2534  CA  MET A 176      19.779  16.892  35.585  1.00 25.95           C
ATOM   2535  C   MET A 176      18.766  16.876  36.719  1.00 22.82           C
ATOM   2536  O   MET A 176      18.352  15.799  37.166  1.00 22.77           O
ATOM   2537  CB  MET A 176      21.213  16.935  36.132  1.00 24.89           C
ATOM   2538  CG  MET A 176      22.307  16.708  35.067  1.00 28.84           C
ATOM   2539  SD  MET A 176      22.062  15.330  33.884  1.00 23.13           S
ATOM   2540  CE  MET A 176      21.072  16.176  32.640  1.00 19.97           C
ATOM   2541  H   MET A 176      20.159  18.602  34.670  1.00 24.59           H
ATOM   2542  HA  MET A 176      19.685  16.072  35.075  1.00 31.11           H
ATOM   2543  HB2 MET A 176      21.367  17.804  36.533  1.00 29.85           H
ATOM   2544  HB3 MET A 176      21.309  16.243  36.805  1.00 29.85           H
ATOM   2545  HG2 MET A 176      22.389  17.521  34.543  1.00 34.59           H
ATOM   2546  HG3 MET A 176      23.145  16.542  35.527  1.00 34.59           H
ATOM   2547  HE1 MET A 176      20.859  15.552  31.929  1.00 23.94           H
ATOM   2548  HE2 MET A 176      20.255  16.499  33.053  1.00 23.94           H
ATOM   2549  HE3 MET A 176      21.581  16.922  32.285  1.00 23.94           H
ATOM   2550  N   ARG A 177      18.356  18.057  37.184  1.00 20.47           N
ATOM   2551  CA  ARG A 177      17.320  18.136  38.212  1.00 28.78           C
ATOM   2552  C   ARG A 177      15.981  17.710  37.633  1.00 22.70           C
ATOM   2553  O   ARG A 177      15.223  16.972  38.269  1.00 23.69           O
ATOM   2554  CB  ARG A 177      17.206  19.562  38.771  1.00 26.33           C
ATOM   2555  CG  ARG A 177      18.431  20.064  39.550  1.00 31.09           C
ATOM   2556  CD  ARG A 177      18.084  21.319  40.393  1.00 31.13           C
ATOM   2557  NE  ARG A 177      17.884  22.502  39.573  1.00 15.16           N
ATOM   2558  CZ  ARG A 177      18.868  23.256  39.095  1.00 24.82           C
ATOM   2559  NH1 ARG A 177      20.134  22.985  39.379  1.00 30.54           N
ATOM   2560  NH2 ARG A 177      18.584  24.289  38.341  1.00 22.61           N1+
ATOM   2561  H   ARG A 177      18.659  18.819  36.924  1.00 24.55           H
ATOM   2562  HA  ARG A 177      17.543  17.537  38.942  1.00 34.52           H
ATOM   2563  HB2 ARG A 177      17.061  20.171  38.030  1.00 31.58           H
ATOM   2564  HB3 ARG A 177      16.445  19.596  39.371  1.00 31.58           H
ATOM   2565  HG2 ARG A 177      18.737  19.368  40.152  1.00 37.29           H
ATOM   2566  HG3 ARG A 177      19.134  20.302  38.925  1.00 37.29           H
ATOM   2567  HD2 ARG A 177      17.265  21.153  40.886  1.00 37.33           H
ATOM   2568  HD3 ARG A 177      18.812  21.500  41.008  1.00 37.33           H
ATOM   2569  HE  ARG A 177      17.076  22.728  39.385  1.00 18.17           H
ATOM   2570 HH11 ARG A 177      20.329  22.305  39.868  1.00 36.62           H
ATOM   2571 HH12 ARG A 177      20.761  23.485  39.067  1.00 36.62           H
ATOM   2572 HH21 ARG A 177      17.764  24.476  38.159  1.00 27.11           H
ATOM   2573 HH22 ARG A 177      19.216  24.789  38.040  1.00 27.11           H
ATOM   2574  N   TRP A 178      15.689  18.176  36.426  1.00 22.47           N
ATOM   2575  CA  TRP A 178      14.494  17.744  35.715  1.00 25.28           C
ATOM   2576  C   TRP A 178      14.516  16.242  35.399  1.00 23.05           C
ATOM   2577  O   TRP A 178      13.467  15.592  35.431  1.00 22.25           O
ATOM   2578  CB  TRP A 178      14.375  18.581  34.457  1.00 22.04           C
ATOM   2579  CG  TRP A 178      13.854  19.941  34.712  1.00 20.64           C
ATOM   2580  CD1 TRP A 178      13.540  20.478  35.911  1.00 23.82           C
ATOM   2581  CD2 TRP A 178      13.558  20.940  33.738  1.00 25.36           C
ATOM   2582  NE1 TRP A 178      13.076  21.746  35.754  1.00 28.26           N
ATOM   2583  CE2 TRP A 178      13.098  22.069  34.430  1.00 22.66           C
ATOM   2584  CE3 TRP A 178      13.680  21.006  32.354  1.00 24.57           C
ATOM   2585  CZ2 TRP A 178      12.739  23.239  33.789  1.00 20.99           C
ATOM   2586  CZ3 TRP A 178      13.328  22.177  31.716  1.00 23.41           C
ATOM   2587  CH2 TRP A 178      12.870  23.281  32.438  1.00 24.87           C
ATOM   2588  H   TRP A 178      16.168  18.745  35.995  1.00 26.94           H
ATOM   2589  HA  TRP A 178      13.717  17.921  36.268  1.00 30.32           H
ATOM   2590  HB2 TRP A 178      15.252  18.668  34.052  1.00 26.42           H
ATOM   2591  HB3 TRP A 178      13.769  18.140  33.841  1.00 26.42           H
ATOM   2592  HD1 TRP A 178      13.613  20.036  36.727  1.00 28.56           H
ATOM   2593  HE1 TRP A 178      12.831  22.270  36.391  1.00 33.89           H
ATOM   2594  HE3 TRP A 178      14.004  20.281  31.871  1.00 29.47           H
ATOM   2595  HZ2 TRP A 178      12.424  23.973  34.266  1.00 25.17           H
ATOM   2596  HZ3 TRP A 178      13.400  22.233  30.791  1.00 28.07           H
ATOM   2597  HH2 TRP A 178      12.622  24.052  31.981  1.00 29.82           H
ATOM   2598  N   ALA A 179      15.695  15.672  35.144  1.00 16.22           N
ATOM   2599  CA  ALA A 179      15.813  14.229  34.923  1.00 26.31           C
ATOM   2600  C   ALA A 179      15.397  13.424  36.146  1.00 25.90           C
ATOM   2601  O   ALA A 179      14.708  12.402  36.019  1.00 23.12           O
ATOM   2602  CB  ALA A 179      17.245  13.854  34.538  1.00 25.42           C
ATOM   2603  H   ALA A 179      16.441  16.097  35.094  1.00 19.44           H
ATOM   2604  HA  ALA A 179      15.231  13.977  34.190  1.00 31.55           H
ATOM   2605  HB1 ALA A 179      17.293  12.895  34.398  1.00 30.48           H
ATOM   2606  HB2 ALA A 179      17.484  14.320  33.721  1.00 30.48           H
ATOM   2607  HB3 ALA A 179      17.844  14.114  35.255  1.00 30.48           H
ATOM   2608  N   LYS A 180      15.845  13.836  37.338  1.00 22.98           N
ATOM   2609  CA  LYS A 180      15.372  13.202  38.561  1.00 17.64           C
ATOM   2610  C   LYS A 180      13.842  13.278  38.665  1.00 19.05           C
ATOM   2611  O   LYS A 180      13.176  12.286  38.977  1.00 21.56           O
ATOM   2612  CB  LYS A 180      16.037  13.869  39.779  1.00 25.40           C
ATOM   2613  CG  LYS A 180      15.578  13.371  41.118  1.00 24.54           C
ATOM   2614  CD  LYS A 180      15.766  11.853  41.231  1.00 31.11           C
ATOM   2615  CE  LYS A 180      15.250  11.293  42.575  1.00 39.17           C
ATOM   2616  NZ  LYS A 180      15.043   9.801  42.513  1.00 36.27           N1+
ATOM   2617  H   LYS A 180      16.413  14.471  37.459  1.00 27.56           H
ATOM   2618  HA  LYS A 180      15.627  12.266  38.553  1.00 21.15           H
ATOM   2619  HB2 LYS A 180      16.994  13.720  39.725  1.00 30.46           H
ATOM   2620  HB3 LYS A 180      15.855  14.821  39.744  1.00 30.46           H
ATOM   2621  HG2 LYS A 180      16.099  13.797  41.816  1.00 29.43           H
ATOM   2622  HG3 LYS A 180      14.636  13.571  41.230  1.00 29.43           H
ATOM   2623  HD2 LYS A 180      15.276  11.418  40.516  1.00 37.31           H
ATOM   2624  HD3 LYS A 180      16.711  11.645  41.162  1.00 37.31           H
ATOM   2625  HE2 LYS A 180      15.900  11.481  43.270  1.00 46.98           H
ATOM   2626  HE3 LYS A 180      14.400  11.709  42.789  1.00 46.98           H
ATOM   2627  HZ1 LYS A 180      14.746   9.502  43.297  1.00 43.50           H
ATOM   2628  HZ2 LYS A 180      14.446   9.603  41.883  1.00 43.50           H
ATOM   2629  HZ3 LYS A 180      15.811   9.395  42.321  1.00 43.50           H
ATOM   2630  N   ARG A 181      13.270  14.454  38.420  1.00 20.26           N
ATOM   2631  CA  ARG A 181      11.812  14.597  38.482  1.00 22.66           C
ATOM   2632  C   ARG A 181      11.122  13.696  37.454  1.00 19.48           C
ATOM   2633  O   ARG A 181      10.138  13.020  37.770  1.00 16.27           O
ATOM   2634  CB  ARG A 181      11.436  16.060  38.268  1.00 22.64           C
ATOM   2635  CG  ARG A 181      11.761  16.931  39.498  1.00 31.00           C
ATOM   2636  CD  ARG A 181      11.705  18.408  39.208  1.00 24.05           C
ATOM   2637  NE  ARG A 181      10.378  18.869  38.799  1.00 25.43           N
ATOM   2638  CZ  ARG A 181      10.125  20.116  38.419  1.00 23.80           C
ATOM   2639  NH1 ARG A 181      11.097  21.019  38.391  1.00 25.77           N
ATOM   2640  NH2 ARG A 181       8.905  20.475  38.067  1.00 23.50           N1+
ATOM   2641  H   ARG A 181      13.694  15.175  38.219  1.00 24.29           H
ATOM   2642  HA  ARG A 181      11.506  14.334  39.364  1.00 27.17           H
ATOM   2643  HB2 ARG A 181      11.933  16.408  37.512  1.00 27.14           H
ATOM   2644  HB3 ARG A 181      10.483  16.121  38.099  1.00 27.14           H
ATOM   2645  HG2 ARG A 181      11.118  16.739  40.199  1.00 37.17           H
ATOM   2646  HG3 ARG A 181      12.657  16.720  39.805  1.00 37.17           H
ATOM   2647  HD2 ARG A 181      11.956  18.895  40.009  1.00 28.84           H
ATOM   2648  HD3 ARG A 181      12.326  18.611  38.491  1.00 28.84           H
ATOM   2649  HE  ARG A 181       9.771  18.275  38.662  1.00 30.49           H
ATOM   2650 HH11 ARG A 181      11.896  20.799  38.621  1.00 30.90           H
ATOM   2651 HH12 ARG A 181      10.928  21.825  38.144  1.00 30.90           H
ATOM   2652 HH21 ARG A 181       8.267  19.899  38.079  1.00 28.18           H
ATOM   2653 HH22 ARG A 181       8.750  21.284  37.820  1.00 28.18           H
ATOM   2654  N   SER A 182      11.657  13.641  36.232  1.00 19.32           N
ATOM   2655  CA  SER A 182      11.110  12.745  35.219  1.00 16.36           C
ATOM   2656  C   SER A 182      11.145  11.319  35.720  1.00 18.16           C
ATOM   2657  O   SER A 182      10.147  10.580  35.636  1.00 18.82           O
ATOM   2658  CB  SER A 182      11.918  12.855  33.924  1.00 17.84           C
ATOM   2659  OG  SER A 182      11.819  14.132  33.362  1.00 16.71           O
ATOM   2660  H   SER A 182      12.329  14.109  35.969  1.00 23.16           H
ATOM   2661  HA  SER A 182      10.189  12.986  35.032  1.00 19.60           H
ATOM   2662  HB2 SER A 182      12.850  12.670  34.120  1.00 21.38           H
ATOM   2663  HB3 SER A 182      11.580  12.205  33.287  1.00 21.38           H
ATOM   2664  HG  SER A 182      12.111  14.707  33.901  1.00 20.03           H
ATOM   2665  N   ARG A 183      12.307  10.914  36.243  1.00 20.30           N
ATOM   2666  CA  ARG A 183      12.460   9.574  36.797  1.00 17.69           C
ATOM   2667  C   ARG A 183      11.403   9.291  37.857  1.00 24.22           C
ATOM   2668  O   ARG A 183      10.699   8.276  37.793  1.00 23.18           O
ATOM   2669  CB  ARG A 183      13.857   9.414  37.374  1.00 20.91           C
ATOM   2670  CG  ARG A 183      13.999   8.192  38.248  1.00 23.45           C
ATOM   2671  CD  ARG A 183      13.394   6.922  37.639  1.00 35.09           C
ATOM   2672  NE  ARG A 183      14.279   6.319  36.704  1.00 27.16           N
ATOM   2673  CZ  ARG A 183      13.992   5.253  35.956  1.00 30.74           C
ATOM   2674  NH1 ARG A 183      12.799   4.653  35.979  1.00 28.75           N
ATOM   2675  NH2 ARG A 183      14.932   4.777  35.170  1.00 27.47           N1+
ATOM   2676  H   ARG A 183      13.017  11.397  36.287  1.00 24.34           H
ATOM   2677  HA  ARG A 183      12.352   8.924  36.086  1.00 21.21           H
ATOM   2678  HB2 ARG A 183      14.492   9.335  36.645  1.00 25.07           H
ATOM   2679  HB3 ARG A 183      14.067  10.193  37.913  1.00 25.07           H
ATOM   2680  HG2 ARG A 183      14.942   8.026  38.403  1.00 28.12           H
ATOM   2681  HG3 ARG A 183      13.551   8.358  39.093  1.00 28.12           H
ATOM   2682  HD2 ARG A 183      13.215   6.281  38.345  1.00 42.08           H
ATOM   2683  HD3 ARG A 183      12.572   7.149  37.176  1.00 42.08           H
ATOM   2684  HE  ARG A 183      15.059   6.668  36.614  1.00 32.57           H
ATOM   2685 HH11 ARG A 183      12.180   4.946  36.498  1.00 34.48           H
ATOM   2686 HH12 ARG A 183      12.652   3.970  35.476  1.00 34.48           H
ATOM   2687 HH21 ARG A 183      15.701   5.160  35.138  1.00 32.95           H
ATOM   2688 HH22 ARG A 183      14.767   4.102  34.662  1.00 32.95           H
ATOM   2689  N   ASP A 184      11.266  10.192  38.836  1.00 21.65           N
ATOM   2690  CA  ASP A 184      10.293   9.954  39.901  1.00 25.16           C
ATOM   2691  C   ASP A 184       8.866   9.981  39.363  1.00 25.23           C
ATOM   2692  O   ASP A 184       8.018   9.193  39.801  1.00 18.77           O
ATOM   2693  CB  ASP A 184      10.439  10.991  41.008  1.00 24.25           C
ATOM   2694  CG  ASP A 184      11.742  10.862  41.780  1.00 21.75           C
ATOM   2695  OD1 ASP A 184      12.337   9.760  41.827  1.00 26.94           O
ATOM   2696  OD2 ASP A 184      12.144  11.893  42.336  1.00 30.22           O1-
ATOM   2697  H   ASP A 184      11.710  10.925  38.904  1.00 25.95           H
ATOM   2698  HA  ASP A 184      10.453   9.078  40.286  1.00 30.16           H
ATOM   2699  HB2 ASP A 184      10.412  11.877  40.615  1.00 29.07           H
ATOM   2700  HB3 ASP A 184       9.708  10.885  41.637  1.00 29.07           H
ATOM   2701  N   ALA A 185       8.571  10.869  38.414  1.00 23.20           N
ATOM   2702  CA  ALA A 185       7.210  10.890  37.894  1.00 21.71           C
ATOM   2703  C   ALA A 185       6.918   9.594  37.161  1.00 20.66           C
ATOM   2704  O   ALA A 185       5.864   8.983  37.346  1.00 20.75           O
ATOM   2705  CB  ALA A 185       7.000  12.099  36.996  1.00 18.63           C
ATOM   2706  H   ALA A 185       9.112  11.442  38.070  1.00 27.82           H
ATOM   2707  HA  ALA A 185       6.591  10.959  38.637  1.00 26.03           H
ATOM   2708  HB1 ALA A 185       6.089  12.090  36.663  1.00 22.34           H
ATOM   2709  HB2 ALA A 185       7.157  12.906  37.511  1.00 22.34           H
ATOM   2710  HB3 ALA A 185       7.624  12.053  36.254  1.00 22.34           H
ATOM   2711  N   PHE A 186       7.852   9.146  36.330  1.00 26.17           N
ATOM   2712  CA  PHE A 186       7.660   7.886  35.615  1.00 19.50           C
ATOM   2713  C   PHE A 186       7.428   6.726  36.585  1.00 22.53           C
ATOM   2714  O   PHE A 186       6.489   5.939  36.425  1.00 20.82           O
ATOM   2715  CB  PHE A 186       8.883   7.666  34.747  1.00 19.90           C
ATOM   2716  CG  PHE A 186       8.878   6.423  33.929  1.00 19.88           C
ATOM   2717  CD1 PHE A 186       9.331   5.245  34.459  1.00 17.76           C
ATOM   2718  CD2 PHE A 186       8.511   6.466  32.583  1.00 21.37           C
ATOM   2719  CE1 PHE A 186       9.393   4.117  33.686  1.00 16.42           C
ATOM   2720  CE2 PHE A 186       8.552   5.350  31.811  1.00 20.80           C
ATOM   2721  CZ  PHE A 186       9.002   4.160  32.361  1.00 18.36           C
ATOM   2722  H   PHE A 186       8.596   9.545  36.163  1.00 31.38           H
ATOM   2723  HA  PHE A 186       6.884   7.959  35.037  1.00 23.37           H
ATOM   2724  HB2 PHE A 186       8.964   8.416  34.136  1.00 23.85           H
ATOM   2725  HB3 PHE A 186       9.664   7.632  35.322  1.00 23.85           H
ATOM   2726  HD1 PHE A 186       9.603   5.212  35.348  1.00 21.29           H
ATOM   2727  HD2 PHE A 186       8.216   7.267  32.215  1.00 25.63           H
ATOM   2728  HE1 PHE A 186       9.683   3.315  34.058  1.00 19.68           H
ATOM   2729  HE2 PHE A 186       8.290   5.386  30.920  1.00 24.94           H
ATOM   2730  HZ  PHE A 186       9.027   3.388  31.842  1.00 22.00           H
ATOM   2731  N   ASP A 187       8.247   6.642  37.632  1.00 23.56           N
ATOM   2732  CA  ASP A 187       8.175   5.515  38.570  1.00 23.07           C
ATOM   2733  C   ASP A 187       6.928   5.525  39.449  1.00 22.86           C
ATOM   2734  O   ASP A 187       6.499   4.469  39.910  1.00 23.57           O
ATOM   2735  CB  ASP A 187       9.402   5.501  39.494  1.00 22.12           C
ATOM   2736  CG  ASP A 187      10.661   5.198  38.770  1.00 24.52           C
ATOM   2737  OD1 ASP A 187      10.627   4.562  37.692  1.00 23.01           O
ATOM   2738  OD2 ASP A 187      11.693   5.564  39.314  1.00 26.06           O1-
ATOM   2739  H   ASP A 187       8.853   7.222  37.824  1.00 28.25           H
ATOM   2740  HA  ASP A 187       8.175   4.687  38.064  1.00 27.66           H
ATOM   2741  HB2 ASP A 187       9.496   6.374  39.907  1.00 26.53           H
ATOM   2742  HB3 ASP A 187       9.277   4.823  40.176  1.00 26.53           H
ATOM   2743  N   SER A 188       6.373   6.688  39.757  1.00 24.30           N
ATOM   2744  CA  SER A 188       5.148   6.714  40.552  1.00 32.95           C
ATOM   2745  C   SER A 188       3.928   6.218  39.790  1.00 30.68           C
ATOM   2746  O   SER A 188       2.897   5.941  40.406  1.00 34.02           O
ATOM   2747  CB  SER A 188       4.891   8.124  41.039  1.00 29.34           C
ATOM   2748  OG  SER A 188       5.930   8.494  41.928  1.00 34.67           O
ATOM   2749  H   SER A 188       6.675   7.460  39.527  1.00 29.14           H
ATOM   2750  HA  SER A 188       5.266   6.145  41.329  1.00 39.51           H
ATOM   2751  HB2 SER A 188       4.883   8.731  40.282  1.00 35.18           H
ATOM   2752  HB3 SER A 188       4.042   8.155  41.506  1.00 35.18           H
ATOM   2753  HG  SER A 188       6.671   8.463  41.533  1.00 41.59           H
ATOM   2754  N   ARG A 189       4.017   6.120  38.476  1.00 29.80           N
ATOM   2755  CA  ARG A 189       2.892   5.781  37.626  1.00 21.72           C
ATOM   2756  C   ARG A 189       3.069   4.320  37.268  1.00 25.50           C
ATOM   2757  O   ARG A 189       3.809   3.987  36.337  1.00 22.23           O
ATOM   2758  CB  ARG A 189       2.855   6.671  36.387  1.00 24.47           C
ATOM   2759  CG  ARG A 189       1.512   6.571  35.605  1.00 29.41           C
ATOM   2760  CD  ARG A 189       1.532   7.458  34.379  1.00 29.42           C
ATOM   2761  NE  ARG A 189       1.971   8.823  34.735  1.00 35.70           N
ATOM   2762  CZ  ARG A 189       1.144   9.758  35.156  1.00 28.76           C
ATOM   2763  NH1 ARG A 189      -0.149   9.489  35.257  1.00 48.94           N
ATOM   2764  NH2 ARG A 189       1.593  10.959  35.471  1.00 27.99           N1+
ATOM   2765  H   ARG A 189       4.746   6.251  38.038  1.00 35.74           H
ATOM   2766  HA  ARG A 189       2.062   5.888  38.117  1.00 26.04           H
ATOM   2767  HB2 ARG A 189       2.975   7.595  36.659  1.00 29.34           H
ATOM   2768  HB3 ARG A 189       3.571   6.407  35.788  1.00 29.34           H
ATOM   2769  HG2 ARG A 189       1.374   5.655  35.317  1.00 35.27           H
ATOM   2770  HG3 ARG A 189       0.783   6.857  36.178  1.00 35.27           H
ATOM   2771  HD2 ARG A 189       2.152   7.096  33.728  1.00 35.29           H
ATOM   2772  HD3 ARG A 189       0.639   7.511  34.004  1.00 35.29           H
ATOM   2773  HE  ARG A 189       2.767   9.059  34.513  1.00 42.82           H
ATOM   2774 HH11 ARG A 189      -0.443   8.706  35.055  1.00 58.70           H
ATOM   2775 HH12 ARG A 189      -0.695  10.096  35.529  1.00 58.70           H
ATOM   2776 HH21 ARG A 189       2.432  11.136  35.402  1.00 33.56           H
ATOM   2777 HH22 ARG A 189       1.046  11.566  35.738  1.00 33.56           H
ATOM   2778  N   LYS A 190       2.379   3.456  38.022  1.00 22.72           N
ATOM   2779  CA  LYS A 190       2.682   2.032  38.045  1.00 28.64           C
ATOM   2780  C   LYS A 190       2.610   1.420  36.662  1.00 28.78           C
ATOM   2781  O   LYS A 190       3.471   0.631  36.283  1.00 21.97           O
ATOM   2782  CB  LYS A 190       1.712   1.281  38.969  1.00 38.05           C
ATOM   2783  CG  LYS A 190       1.946   1.492  40.468  1.00 41.75           C
ATOM   2784  CD  LYS A 190       1.127   0.477  41.311  1.00 52.49           C
ATOM   2785  CE  LYS A 190      -0.407   0.537  41.038  1.00 54.86           C
ATOM   2786  NZ  LYS A 190      -1.041   1.831  41.510  1.00 52.17           N1+
ATOM   2787  H   LYS A 190       1.725   3.679  38.534  1.00 27.24           H
ATOM   2788  HA  LYS A 190       3.582   1.904  38.384  1.00 34.35           H
ATOM   2789  HB2 LYS A 190       0.809   1.574  38.771  1.00 45.64           H
ATOM   2790  HB3 LYS A 190       1.791   0.330  38.793  1.00 45.64           H
ATOM   2791  HG2 LYS A 190       2.887   1.365  40.668  1.00 50.08           H
ATOM   2792  HG3 LYS A 190       1.667   2.388  40.714  1.00 50.08           H
ATOM   2793  HD2 LYS A 190       1.431  -0.420  41.103  1.00 62.97           H
ATOM   2794  HD3 LYS A 190       1.269   0.664  42.252  1.00 62.97           H
ATOM   2795  HE2 LYS A 190      -0.561   0.459  40.084  1.00 65.81           H
ATOM   2796  HE3 LYS A 190      -0.839  -0.195  41.505  1.00 65.81           H
ATOM   2797  HZ1 LYS A 190      -1.913   1.823  41.335  1.00 62.58           H
ATOM   2798  HZ2 LYS A 190      -0.922   1.925  42.387  1.00 62.58           H
ATOM   2799  HZ3 LYS A 190      -0.668   2.522  41.091  1.00 62.58           H
ATOM   2800  N   GLU A 191       1.544   1.711  35.927  1.00 32.57           N
ATOM   2801  CA  GLU A 191       1.372   1.099  34.620  1.00 27.91           C
ATOM   2802  C   GLU A 191       2.469   1.545  33.669  1.00 21.93           C
ATOM   2803  O   GLU A 191       2.897   0.790  32.797  1.00 24.15           O
ATOM   2804  CB  GLU A 191       0.001   1.471  34.053  1.00 33.05           C
ATOM   2805  CG  GLU A 191      -0.299   0.826  32.684  1.00 39.92           C
ATOM   2806  CD  GLU A 191      -1.533   1.416  32.028  1.00 50.03           C
ATOM   2807  OE1 GLU A 191      -1.835   1.033  30.874  1.00 59.19           O
ATOM   2808  OE2 GLU A 191      -2.187   2.276  32.662  1.00 56.10           O1-
ATOM   2809  H   GLU A 191       0.915   2.251  36.159  1.00 39.07           H
ATOM   2810  HA  GLU A 191       1.417   0.134  34.708  1.00 33.47           H
ATOM   2811  HB2 GLU A 191      -0.684   1.179  34.675  1.00 39.64           H
ATOM   2812  HB3 GLU A 191      -0.042   2.433  33.944  1.00 39.64           H
ATOM   2813  HG2 GLU A 191       0.456   0.971  32.093  1.00 47.88           H
ATOM   2814  HG3 GLU A 191      -0.449  -0.125  32.807  1.00 47.88           H
ATOM   2815  N   GLN A 192       2.906   2.783  33.803  1.00 23.70           N
ATOM   2816  CA  GLN A 192       3.951   3.296  32.931  1.00 27.02           C
ATOM   2817  C   GLN A 192       5.290   2.676  33.296  1.00 22.87           C
ATOM   2818  O   GLN A 192       5.991   2.139  32.432  1.00 20.04           O
ATOM   2819  CB  GLN A 192       3.987   4.826  33.025  1.00 17.03           C
ATOM   2820  CG  GLN A 192       5.048   5.536  32.215  1.00 20.51           C
ATOM   2821  CD  GLN A 192       4.851   7.023  32.187  1.00 20.45           C
ATOM   2822  OE1 GLN A 192       4.562   7.671  33.220  1.00 21.47           O
ATOM   2823  NE2 GLN A 192       4.969   7.590  30.996  1.00 18.83           N
ATOM   2824  H   GLN A 192       2.619   3.346  34.387  1.00 28.42           H
ATOM   2825  HA  GLN A 192       3.746   3.054  32.014  1.00 32.40           H
ATOM   2826  HB2 GLN A 192       3.128   5.167  32.732  1.00 20.42           H
ATOM   2827  HB3 GLN A 192       4.127   5.068  33.954  1.00 20.42           H
ATOM   2828  HG2 GLN A 192       5.918   5.356  32.604  1.00 24.59           H
ATOM   2829  HG3 GLN A 192       5.019   5.212  31.301  1.00 24.59           H
ATOM   2830 HE21 GLN A 192       5.148   7.108  30.306  1.00 22.58           H
ATOM   2831 HE22 GLN A 192       4.868   8.440  30.912  1.00 22.58           H
ATOM   2832  N   ALA A 193       5.628   2.689  34.588  1.00 21.45           N
ATOM   2833  CA  ALA A 193       6.889   2.123  35.046  1.00 15.74           C
ATOM   2834  C   ALA A 193       7.029   0.676  34.629  1.00 20.75           C
ATOM   2835  O   ALA A 193       8.154   0.200  34.406  1.00 22.67           O
ATOM   2836  CB  ALA A 193       7.001   2.239  36.572  1.00 18.24           C
ATOM   2837  H   ALA A 193       5.142   3.020  35.215  1.00 25.71           H
ATOM   2838  HA  ALA A 193       7.621   2.622  34.652  1.00 18.87           H
ATOM   2839  HB1 ALA A 193       7.846   1.857  36.856  1.00 21.87           H
ATOM   2840  HB2 ALA A 193       6.961   3.175  36.822  1.00 21.87           H
ATOM   2841  HB3 ALA A 193       6.266   1.755  36.980  1.00 21.87           H
ATOM   2842  N   GLU A 194       5.908  -0.041  34.545  1.00 20.66           N
ATOM   2843  CA  GLU A 194       5.899  -1.482  34.312  1.00 21.50           C
ATOM   2844  C   GLU A 194       5.885  -1.872  32.839  1.00 17.14           C
ATOM   2845  O   GLU A 194       6.291  -2.990  32.499  1.00 16.61           O
ATOM   2846  CB  GLU A 194       4.691  -2.102  35.024  1.00 23.71           C
ATOM   2847  CG  GLU A 194       4.897  -2.125  36.548  1.00 29.89           C
ATOM   2848  CD  GLU A 194       3.697  -2.652  37.331  1.00 35.72           C
ATOM   2849  OE1 GLU A 194       3.496  -2.196  38.501  1.00 36.54           O
ATOM   2850  OE2 GLU A 194       2.982  -3.527  36.787  1.00 35.32           O1-
ATOM   2851  H   GLU A 194       5.120   0.296  34.622  1.00 24.77           H
ATOM   2852  HA  GLU A 194       6.699  -1.863  34.707  1.00 25.77           H
ATOM   2853  HB2 GLU A 194       3.899  -1.576  34.831  1.00 28.43           H
ATOM   2854  HB3 GLU A 194       4.572  -3.015  34.719  1.00 28.43           H
ATOM   2855  HG2 GLU A 194       5.656  -2.694  36.752  1.00 35.85           H
ATOM   2856  HG3 GLU A 194       5.074  -1.221  36.852  1.00 35.85           H
ATOM   2857  N   ASN A 195       5.463  -0.987  31.946  1.00 18.05           N
ATOM   2858  CA  ASN A 195       5.341  -1.356  30.541  1.00 19.31           C
ATOM   2859  C   ASN A 195       6.176  -0.529  29.588  1.00 19.84           C
ATOM   2860  O   ASN A 195       6.345  -0.939  28.434  1.00 23.42           O
ATOM   2861  CB  ASN A 195       3.884  -1.258  30.095  1.00 22.15           C
ATOM   2862  CG  ASN A 195       3.044  -2.296  30.753  1.00 22.78           C
ATOM   2863  OD1 ASN A 195       3.194  -3.477  30.468  1.00 23.57           O
ATOM   2864  ND2 ASN A 195       2.183  -1.876  31.669  1.00 24.29           N
ATOM   2865  H   ASN A 195       5.243  -0.175  32.124  1.00 21.63           H
ATOM   2866  HA  ASN A 195       5.616  -2.281  30.442  1.00 23.15           H
ATOM   2867  HB2 ASN A 195       3.533  -0.386  30.335  1.00 26.55           H
ATOM   2868  HB3 ASN A 195       3.832  -1.389  29.135  1.00 26.55           H
ATOM   2869 HD21 ASN A 195       1.677  -2.441  32.075  1.00 29.12           H
ATOM   2870 HD22 ASN A 195       2.130  -1.038  31.857  1.00 29.12           H
ATOM   2871  N   ALA A 196       6.648   0.626  30.013  1.00 16.38           N
ATOM   2872  CA  ALA A 196       7.418   1.529  29.200  1.00 19.04           C
ATOM   2873  C   ALA A 196       8.812   1.647  29.788  1.00 18.59           C
ATOM   2874  O   ALA A 196       9.067   1.207  30.908  1.00 17.90           O
ATOM   2875  CB  ALA A 196       6.737   2.888  29.139  1.00 18.73           C
ATOM   2876  H   ALA A 196       6.525   0.918  30.812  1.00 19.63           H
ATOM   2877  HA  ALA A 196       7.490   1.177  28.299  1.00 22.83           H
ATOM   2878  HB1 ALA A 196       7.269   3.483  28.588  1.00 22.46           H
ATOM   2879  HB2 ALA A 196       5.853   2.781  28.754  1.00 22.46           H
ATOM   2880  HB3 ALA A 196       6.665   3.245  30.038  1.00 22.46           H
ATOM   2881  N   ALA A 197       9.699   2.260  29.020  1.00 17.18           N
ATOM   2882  CA  ALA A 197      11.068   2.534  29.411  1.00 15.23           C
ATOM   2883  C   ALA A 197      11.297   4.041  29.417  1.00 19.19           C
ATOM   2884  O   ALA A 197      10.558   4.808  28.810  1.00 16.45           O
ATOM   2885  CB  ALA A 197      12.056   1.834  28.466  1.00 18.49           C
ATOM   2886  H   ALA A 197       9.518   2.539  28.227  1.00 20.59           H
ATOM   2887  HA  ALA A 197      11.217   2.200  30.309  1.00 18.26           H
ATOM   2888  HB1 ALA A 197      12.961   2.035  28.751  1.00 22.17           H
ATOM   2889  HB2 ALA A 197      11.902   0.877  28.501  1.00 22.17           H
ATOM   2890  HB3 ALA A 197      11.913   2.160  27.563  1.00 22.17           H
ATOM   2891  N   LEU A 198      12.308   4.469  30.165  1.00 20.40           N
ATOM   2892  CA  LEU A 198      12.596   5.881  30.358  1.00 15.05           C
ATOM   2893  C   LEU A 198      14.046   6.101  29.976  1.00 17.09           C
ATOM   2894  O   LEU A 198      14.916   5.433  30.528  1.00 18.27           O
ATOM   2895  CB  LEU A 198      12.382   6.282  31.825  1.00 18.40           C
ATOM   2896  CG  LEU A 198      11.849   7.636  32.295  1.00 31.68           C
ATOM   2897  CD1 LEU A 198      12.499   8.048  33.664  1.00 18.57           C
ATOM   2898  CD2 LEU A 198      11.989   8.684  31.279  1.00 21.40           C
ATOM   2899  H   LEU A 198      12.852   3.947  30.579  1.00 24.46           H
ATOM   2900  HA  LEU A 198      12.027   6.423  29.789  1.00 18.04           H
ATOM   2901  HB2 LEU A 198      11.776   5.624  32.200  1.00 22.06           H
ATOM   2902  HB3 LEU A 198      13.242   6.179  32.262  1.00 22.06           H
ATOM   2903  HG  LEU A 198      10.898   7.536  32.459  1.00 37.99           H
ATOM   2904 HD11 LEU A 198      12.142   8.908  33.935  1.00 22.26           H
ATOM   2905 HD12 LEU A 198      12.285   7.375  34.329  1.00 22.26           H
ATOM   2906 HD13 LEU A 198      13.460   8.108  33.551  1.00 22.26           H
ATOM   2907 HD21 LEU A 198      11.636   9.516  31.633  1.00 25.66           H
ATOM   2908 HD22 LEU A 198      12.929   8.790  31.062  1.00 25.66           H
ATOM   2909 HD23 LEU A 198      11.493   8.424  30.487  1.00 25.66           H
ATOM   2910  N   PHE A 199      14.305   7.072  29.098  1.00 17.51           N
ATOM   2911  CA  PHE A 199      15.653   7.495  28.717  1.00 15.00           C
ATOM   2912  C   PHE A 199      15.999   8.855  29.345  1.00 14.96           C
ATOM   2913  O   PHE A 199      15.197   9.803  29.314  1.00 22.43           O
ATOM   2914  CB  PHE A 199      15.769   7.606  27.179  1.00 13.55           C
ATOM   2915  CG  PHE A 199      15.971   6.287  26.451  1.00 14.27           C
ATOM   2916  CD1 PHE A 199      15.529   5.092  26.970  1.00 13.99           C
ATOM   2917  CD2 PHE A 199      16.619   6.262  25.227  1.00 17.72           C
ATOM   2918  CE1 PHE A 199      15.729   3.895  26.284  1.00 16.57           C
ATOM   2919  CE2 PHE A 199      16.807   5.065  24.539  1.00 15.47           C
ATOM   2920  CZ  PHE A 199      16.363   3.883  25.082  1.00 11.52           C
ATOM   2921  H   PHE A 199      13.690   7.517  28.695  1.00 20.99           H
ATOM   2922  HA  PHE A 199      16.297   6.840  29.028  1.00 17.98           H
ATOM   2923  HB2 PHE A 199      14.955   8.007  26.837  1.00 16.24           H
ATOM   2924  HB3 PHE A 199      16.525   8.175  26.967  1.00 16.24           H
ATOM   2925  HD1 PHE A 199      15.095   5.082  27.792  1.00 16.76           H
ATOM   2926  HD2 PHE A 199      16.923   7.057  24.854  1.00 21.24           H
ATOM   2927  HE1 PHE A 199      15.422   3.098  26.651  1.00 19.86           H
ATOM   2928  HE2 PHE A 199      17.246   5.065  23.719  1.00 18.55           H
ATOM   2929  HZ  PHE A 199      16.490   3.082  24.627  1.00 13.80           H
ATOM   2930  N   GLY A 200      17.217   8.971  29.868  1.00 20.58           N
ATOM   2931  CA  GLY A 200      17.740  10.234  30.331  1.00 11.34           C
ATOM   2932  C   GLY A 200      18.544  10.850  29.217  1.00 19.45           C
ATOM   2933  O   GLY A 200      19.009  10.151  28.323  1.00 17.93           O
ATOM   2934  H   GLY A 200      17.764   8.315  29.964  1.00 24.67           H
ATOM   2935  HA2 GLY A 200      17.015  10.831  30.571  1.00 13.58           H
ATOM   2936  HA3 GLY A 200      18.313  10.098  31.102  1.00 13.58           H
ATOM   2937  N   ILE A 201      18.719  12.167  29.262  1.00 20.04           N
ATOM   2938  CA  ILE A 201      19.409  12.877  28.187  1.00 14.93           C
ATOM   2939  C   ILE A 201      20.607  13.634  28.745  1.00 25.83           C
ATOM   2940  O   ILE A 201      20.462  14.520  29.597  1.00 22.29           O
ATOM   2941  CB  ILE A 201      18.498  13.852  27.440  1.00 20.67           C
ATOM   2942  CG1 ILE A 201      17.187  13.194  27.009  1.00 21.90           C
ATOM   2943  CG2 ILE A 201      19.266  14.387  26.230  1.00 21.49           C
ATOM   2944  CD1 ILE A 201      16.147  14.223  26.492  1.00 23.67           C
ATOM   2945  H   ILE A 201      18.449  12.673  29.903  1.00 24.02           H
ATOM   2946  HA  ILE A 201      19.739  12.229  27.546  1.00 17.89           H
ATOM   2947  HB  ILE A 201      18.292  14.595  28.029  1.00 24.78           H
ATOM   2948 HG12 ILE A 201      17.369  12.565  26.293  1.00 26.26           H
ATOM   2949 HG13 ILE A 201      16.800  12.731  27.768  1.00 26.26           H
ATOM   2950 HG21 ILE A 201      18.699  15.008  25.746  1.00 25.77           H
ATOM   2951 HG22 ILE A 201      20.066  14.841  26.539  1.00 25.77           H
ATOM   2952 HG23 ILE A 201      19.509  13.644  25.656  1.00 25.77           H
ATOM   2953 HD11 ILE A 201      15.340  13.752  26.233  1.00 28.38           H
ATOM   2954 HD12 ILE A 201      15.950  14.855  27.201  1.00 28.38           H
ATOM   2955 HD13 ILE A 201      16.518  14.689  25.726  1.00 28.38           H
ATOM   2956  N   GLN A 202      21.779  13.311  28.233  1.00 21.99           N
ATOM   2957  CA  GLN A 202      22.983  14.046  28.576  1.00 24.05           C
ATOM   2958  C   GLN A 202      23.010  15.412  27.895  1.00 25.63           C
ATOM   2959  O   GLN A 202      22.752  15.545  26.688  1.00 19.29           O
ATOM   2960  CB  GLN A 202      24.217  13.226  28.191  1.00 20.53           C
ATOM   2961  CG  GLN A 202      25.561  13.862  28.559  1.00 23.08           C
ATOM   2962  CD  GLN A 202      26.676  13.260  27.730  1.00 27.82           C
ATOM   2963  OE1 GLN A 202      26.535  13.078  26.511  1.00 22.84           O
ATOM   2964  NE2 GLN A 202      27.791  12.949  28.379  1.00 22.09           N
ATOM   2965  H   GLN A 202      21.907  12.665  27.679  1.00 26.37           H
ATOM   2966  HA  GLN A 202      23.004  14.189  29.535  1.00 28.84           H
ATOM   2967  HB2 GLN A 202      24.168  12.367  28.639  1.00 24.61           H
ATOM   2968  HB3 GLN A 202      24.210  13.093  27.230  1.00 24.61           H
ATOM   2969  HG2 GLN A 202      25.528  14.815  28.382  1.00 27.67           H
ATOM   2970  HG3 GLN A 202      25.751  13.697  29.496  1.00 27.67           H
ATOM   2971 HE21 GLN A 202      27.850  13.093  29.225  1.00 26.48           H
ATOM   2972 HE22 GLN A 202      28.454  12.604  27.954  1.00 26.48           H
ATOM   2973  N   GLN A 203      23.344  16.441  28.682  1.00 29.51           N
ATOM   2974  CA  GLN A 203      23.609  17.772  28.140  1.00 23.66           C
ATOM   2975  C   GLN A 203      25.050  18.169  28.450  1.00 22.96           C
ATOM   2976  O   GLN A 203      25.872  17.306  28.758  1.00 26.13           O
ATOM   2977  CB  GLN A 203      22.596  18.791  28.689  1.00 21.33           C
ATOM   2978  CG  GLN A 203      21.146  18.510  28.254  1.00 22.03           C
ATOM   2979  CD  GLN A 203      20.951  18.646  26.765  1.00 26.96           C
ATOM   2980  OE1 GLN A 203      21.723  19.307  26.099  1.00 28.15           O
ATOM   2981  NE2 GLN A 203      19.913  18.011  26.235  1.00 31.37           N
ATOM   2982  H   GLN A 203      23.423  16.390  29.537  1.00 35.38           H
ATOM   2983  HA  GLN A 203      23.509  17.744  27.176  1.00 28.37           H
ATOM   2984  HB2 GLN A 203      22.624  18.772  29.658  1.00 25.58           H
ATOM   2985  HB3 GLN A 203      22.836  19.675  28.370  1.00 25.58           H
ATOM   2986  HG2 GLN A 203      20.910  17.603  28.506  1.00 26.41           H
ATOM   2987  HG3 GLN A 203      20.555  19.141  28.693  1.00 26.41           H
ATOM   2988 HE21 GLN A 203      19.389  17.549  26.737  1.00 37.62           H
ATOM   2989 HE22 GLN A 203      19.764  18.061  25.389  1.00 37.62           H
ATOM   2990  N   GLY A 204      25.369  19.458  28.373  1.00 29.77           N
ATOM   2991  CA  GLY A 204      26.719  19.915  28.638  1.00 22.58           C
ATOM   2992  C   GLY A 204      27.362  20.611  27.455  1.00 26.00           C
ATOM   2993  O   GLY A 204      28.567  20.870  27.475  1.00 31.32           O
ATOM   2994  H   GLY A 204      24.818  20.086  28.169  1.00 35.70           H
ATOM   2995  HA2 GLY A 204      26.706  20.535  29.385  1.00 27.07           H
ATOM   2996  HA3 GLY A 204      27.271  19.156  28.882  1.00 27.07           H
ATOM   2997  N   SER A 205      26.584  20.901  26.414  1.00 22.50           N
ATOM   2998  CA  SER A 205      27.082  21.544  25.198  1.00 26.65           C
ATOM   2999  C   SER A 205      28.321  20.798  24.689  1.00 30.06           C
ATOM   3000  O   SER A 205      28.328  19.557  24.632  1.00 29.15           O
ATOM   3001  CB  SER A 205      27.306  23.016  25.513  1.00 30.05           C
ATOM   3002  OG  SER A 205      27.681  23.731  24.343  1.00 29.04           O
ATOM   3003  H   SER A 205      25.742  20.729  26.388  1.00 26.97           H
ATOM   3004  HA  SER A 205      26.399  21.488  24.511  1.00 31.96           H
ATOM   3005  HB2 SER A 205      26.483  23.393  25.864  1.00 36.04           H
ATOM   3006  HB3 SER A 205      28.014  23.094  26.172  1.00 36.04           H
ATOM   3007  HG  SER A 205      27.076  23.671  23.764  1.00 34.83           H
ATOM   3008  N   VAL A 206      29.394  21.499  24.329  1.00 30.82           N
ATOM   3009  CA  VAL A 206      30.587  20.900  23.758  1.00 25.17           C
ATOM   3010  C   VAL A 206      31.673  20.689  24.798  1.00 34.99           C
ATOM   3011  O   VAL A 206      32.822  20.431  24.438  1.00 31.72           O
ATOM   3012  CB  VAL A 206      31.113  21.767  22.613  1.00 30.50           C
ATOM   3013  CG1 VAL A 206      30.002  22.062  21.647  1.00 31.85           C
ATOM   3014  CG2 VAL A 206      31.673  23.076  23.157  1.00 34.07           C
ATOM   3015  H   VAL A 206      29.452  22.353  24.412  1.00 36.96           H
ATOM   3016  HA  VAL A 206      30.356  20.032  23.391  1.00 30.18           H
ATOM   3017  HB  VAL A 206      31.819  21.296  22.142  1.00 36.58           H
ATOM   3018 HG11 VAL A 206      30.349  22.612  20.927  1.00 38.20           H
ATOM   3019 HG12 VAL A 206      29.663  21.226  21.292  1.00 38.20           H
ATOM   3020 HG13 VAL A 206      29.296  22.535  22.114  1.00 38.20           H
ATOM   3021 HG21 VAL A 206      32.000  23.611  22.417  1.00 40.87           H
ATOM   3022 HG22 VAL A 206      30.967  23.552  23.622  1.00 40.87           H
ATOM   3023 HG23 VAL A 206      32.398  22.878  23.770  1.00 40.87           H
ATOM   3024  N   PHE A 207      31.345  20.795  26.081  1.00 26.55           N
ATOM   3025  CA  PHE A 207      32.357  20.823  27.122  1.00 22.64           C
ATOM   3026  C   PHE A 207      32.452  19.462  27.775  1.00 34.50           C
ATOM   3027  O   PHE A 207      31.451  18.917  28.250  1.00 23.49           O
ATOM   3028  CB  PHE A 207      32.048  21.928  28.140  1.00 31.06           C
ATOM   3029  CG  PHE A 207      31.838  23.247  27.483  1.00 29.99           C
ATOM   3030  CD1 PHE A 207      32.911  23.921  26.886  1.00 34.95           C
ATOM   3031  CD2 PHE A 207      30.575  23.780  27.362  1.00 27.07           C
ATOM   3032  CE1 PHE A 207      32.725  25.125  26.231  1.00 31.22           C
ATOM   3033  CE2 PHE A 207      30.383  24.991  26.710  1.00 28.05           C
ATOM   3034  CZ  PHE A 207      31.461  25.661  26.141  1.00 32.95           C
ATOM   3035  H   PHE A 207      30.539  20.852  26.373  1.00 31.83           H
ATOM   3036  HA  PHE A 207      33.218  21.021  26.720  1.00 27.15           H
ATOM   3037  HB2 PHE A 207      31.238  21.698  28.622  1.00 37.25           H
ATOM   3038  HB3 PHE A 207      32.792  22.012  28.756  1.00 37.25           H
ATOM   3039  HD1 PHE A 207      33.766  23.560  26.945  1.00 41.92           H
ATOM   3040  HD2 PHE A 207      29.848  23.339  27.739  1.00 32.46           H
ATOM   3041  HE1 PHE A 207      33.450  25.571  25.856  1.00 37.44           H
ATOM   3042  HE2 PHE A 207      29.529  25.353  26.649  1.00 33.64           H
ATOM   3043  HZ  PHE A 207      31.329  26.473  25.707  1.00 39.51           H
ATOM   3044  N   GLU A 208      33.662  18.923  27.783  1.00 26.70           N
ATOM   3045  CA  GLU A 208      33.880  17.589  28.289  1.00 29.47           C
ATOM   3046  C   GLU A 208      33.475  17.490  29.752  1.00 33.69           C
ATOM   3047  O   GLU A 208      32.788  16.548  30.162  1.00 29.35           O
ATOM   3048  CB  GLU A 208      35.354  17.222  28.083  1.00 23.29           C
ATOM   3049  CG  GLU A 208      35.724  15.814  28.480  1.00 28.88           C
ATOM   3050  CD  GLU A 208      37.080  15.402  27.938  1.00 33.81           C
ATOM   3051  OE1 GLU A 208      37.773  16.255  27.369  1.00 33.26           O
ATOM   3052  OE2 GLU A 208      37.456  14.228  28.077  1.00 31.23           O1-
ATOM   3053  H   GLU A 208      34.373  19.314  27.498  1.00 32.02           H
ATOM   3054  HA  GLU A 208      33.339  16.963  27.783  1.00 35.34           H
ATOM   3055  HB2 GLU A 208      35.569  17.327  27.143  1.00 27.92           H
ATOM   3056  HB3 GLU A 208      35.899  17.827  28.610  1.00 27.92           H
ATOM   3057  HG2 GLU A 208      35.755  15.754  29.447  1.00 34.63           H
ATOM   3058  HG3 GLU A 208      35.060  15.200  28.129  1.00 34.63           H
ATOM   3059  N   ASN A 209      33.911  18.440  30.570  1.00 33.28           N
ATOM   3060  CA  ASN A 209      33.666  18.289  31.995  1.00 33.98           C
ATOM   3061  C   ASN A 209      32.175  18.356  32.287  1.00 27.01           C
ATOM   3062  O   ASN A 209      31.667  17.630  33.145  1.00 33.60           O
ATOM   3063  CB  ASN A 209      34.445  19.349  32.798  1.00 33.44           C
ATOM   3064  CG  ASN A 209      34.006  20.777  32.495  1.00 24.73           C
ATOM   3065  OD1 ASN A 209      33.764  21.148  31.342  1.00 34.73           O
ATOM   3066  ND2 ASN A 209      33.901  21.593  33.536  1.00 44.98           N
ATOM   3067  H   ASN A 209      34.334  19.152  30.338  1.00 39.91           H
ATOM   3068  HA  ASN A 209      33.982  17.415  32.274  1.00 40.76           H
ATOM   3069  HB2 ASN A 209      34.308  19.189  33.745  1.00 40.10           H
ATOM   3070  HB3 ASN A 209      35.388  19.274  32.583  1.00 40.10           H
ATOM   3071 HD21 ASN A 209      33.657  22.410  33.419  1.00 53.96           H
ATOM   3072 HD22 ASN A 209      34.077  21.306  34.327  1.00 53.96           H
ATOM   3073  N   LEU A 210      31.460  19.222  31.588  1.00 24.31           N
ATOM   3074  CA  LEU A 210      30.016  19.275  31.760  1.00 26.74           C
ATOM   3075  C   LEU A 210      29.357  17.986  31.297  1.00 36.64           C
ATOM   3076  O   LEU A 210      28.436  17.483  31.952  1.00 33.34           O
ATOM   3077  CB  LEU A 210      29.455  20.450  30.993  1.00 28.60           C
ATOM   3078  CG  LEU A 210      29.122  21.685  31.807  1.00 30.47           C
ATOM   3079  CD1 LEU A 210      30.034  21.893  33.012  1.00 34.20           C
ATOM   3080  CD2 LEU A 210      29.251  22.805  30.864  1.00 25.25           C
ATOM   3081  H   LEU A 210      31.778  19.781  31.018  1.00 29.15           H
ATOM   3082  HA  LEU A 210      29.810  19.400  32.699  1.00 32.07           H
ATOM   3083  HB2 LEU A 210      30.105  20.713  30.322  1.00 34.29           H
ATOM   3084  HB3 LEU A 210      28.639  20.165  30.554  1.00 34.29           H
ATOM   3085  HG  LEU A 210      28.202  21.639  32.113  1.00 36.54           H
ATOM   3086 HD11 LEU A 210      29.759  22.698  33.480  1.00 41.01           H
ATOM   3087 HD12 LEU A 210      29.959  21.126  33.601  1.00 41.01           H
ATOM   3088 HD13 LEU A 210      30.949  21.986  32.703  1.00 41.01           H
ATOM   3089 HD21 LEU A 210      29.049  23.632  31.328  1.00 30.28           H
ATOM   3090 HD22 LEU A 210      30.160  22.828  30.526  1.00 30.28           H
ATOM   3091 HD23 LEU A 210      28.629  22.674  30.132  1.00 30.28           H
ATOM   3092  N   ARG A 211      29.835  17.422  30.184  1.00 37.29           N
ATOM   3093  CA  ARG A 211      29.295  16.158  29.705  1.00 27.43           C
ATOM   3094  C   ARG A 211      29.534  15.057  30.704  1.00 28.12           C
ATOM   3095  O   ARG A 211      28.693  14.157  30.874  1.00 27.36           O
ATOM   3096  CB  ARG A 211      29.929  15.819  28.366  1.00 24.96           C
ATOM   3097  CG  ARG A 211      29.458  16.730  27.243  1.00 22.15           C
ATOM   3098  CD  ARG A 211      28.200  16.150  26.578  1.00 20.16           C
ATOM   3099  NE  ARG A 211      27.631  17.069  25.598  1.00 22.08           N
ATOM   3100  CZ  ARG A 211      26.391  17.007  25.143  1.00 17.20           C
ATOM   3101  NH1 ARG A 211      25.569  16.044  25.553  1.00 33.75           N
ATOM   3102  NH2 ARG A 211      25.977  17.905  24.269  1.00 20.81           N1+
ATOM   3103  H   ARG A 211      30.464  17.750  29.697  1.00 44.73           H
ATOM   3104  HA  ARG A 211      28.338  16.247  29.574  1.00 32.89           H
ATOM   3105  HB2 ARG A 211      30.892  15.909  28.440  1.00 29.93           H
ATOM   3106  HB3 ARG A 211      29.699  14.907  28.129  1.00 29.93           H
ATOM   3107  HG2 ARG A 211      29.239  17.603  27.605  1.00 26.55           H
ATOM   3108  HG3 ARG A 211      30.154  16.805  26.572  1.00 26.55           H
ATOM   3109  HD2 ARG A 211      28.432  15.326  26.122  1.00 24.16           H
ATOM   3110  HD3 ARG A 211      27.530  15.979  27.258  1.00 24.16           H
ATOM   3111  HE  ARG A 211      28.137  17.695  25.295  1.00 26.47           H
ATOM   3112 HH11 ARG A 211      25.840  15.463  26.126  1.00 40.47           H
ATOM   3113 HH12 ARG A 211      24.765  16.007  25.250  1.00 40.47           H
ATOM   3114 HH21 ARG A 211      26.512  18.523  24.001  1.00 24.95           H
ATOM   3115 HH22 ARG A 211      25.176  17.866  23.960  1.00 24.95           H
ATOM   3116  N   GLN A 212      30.683  15.106  31.378  1.00 25.00           N
ATOM   3117  CA  GLN A 212      31.005  14.062  32.335  1.00 25.87           C
ATOM   3118  C   GLN A 212      30.116  14.188  33.560  1.00 26.41           C
ATOM   3119  O   GLN A 212      29.652  13.181  34.118  1.00 26.21           O
ATOM   3120  CB  GLN A 212      32.489  14.136  32.710  1.00 29.95           C
ATOM   3121  CG  GLN A 212      32.932  13.071  33.680  1.00 27.01           C
ATOM   3122  CD  GLN A 212      32.870  11.659  33.138  1.00 25.20           C
ATOM   3123  OE1 GLN A 212      33.675  11.264  32.302  1.00 28.54           O
ATOM   3124  NE2 GLN A 212      31.942  10.874  33.658  1.00 34.87           N
ATOM   3125  H   GLN A 212      31.279  15.722  31.299  1.00 29.97           H
ATOM   3126  HA  GLN A 212      30.839  13.197  31.929  1.00 31.02           H
ATOM   3127  HB2 GLN A 212      33.019  14.040  31.904  1.00 35.91           H
ATOM   3128  HB3 GLN A 212      32.665  14.998  33.118  1.00 35.91           H
ATOM   3129  HG2 GLN A 212      33.852  13.248  33.935  1.00 32.39           H
ATOM   3130  HG3 GLN A 212      32.363  13.110  34.465  1.00 32.39           H
ATOM   3131 HE21 GLN A 212      31.417  11.175  34.269  1.00 41.82           H
ATOM   3132 HE22 GLN A 212      31.864  10.062  33.385  1.00 41.82           H
ATOM   3133  N   GLN A 213      29.881  15.422  34.000  1.00 27.89           N
ATOM   3134  CA  GLN A 213      29.007  15.628  35.145  1.00 33.77           C
ATOM   3135  C   GLN A 213      27.594  15.153  34.820  1.00 26.18           C
ATOM   3136  O   GLN A 213      26.977  14.420  35.599  1.00 27.83           O
ATOM   3137  CB  GLN A 213      29.008  17.097  35.527  1.00 33.45           C
ATOM   3138  CG  GLN A 213      30.340  17.608  36.107  1.00 40.60           C
ATOM   3139  CD  GLN A 213      30.387  19.123  36.161  1.00 41.91           C
ATOM   3140  OE1 GLN A 213      31.380  19.733  35.771  1.00 53.80           O
ATOM   3141  NE2 GLN A 213      29.309  19.738  36.640  1.00 44.53           N
ATOM   3142  H   GLN A 213      30.209  16.141  33.659  1.00 33.45           H
ATOM   3143  HA  GLN A 213      29.337  15.115  35.899  1.00 40.50           H
ATOM   3144  HB2 GLN A 213      28.811  17.623  34.737  1.00 40.11           H
ATOM   3145  HB3 GLN A 213      28.321  17.244  36.196  1.00 40.11           H
ATOM   3146  HG2 GLN A 213      30.446  17.269  37.010  1.00 48.69           H
ATOM   3147  HG3 GLN A 213      31.070  17.302  35.546  1.00 48.69           H
ATOM   3148 HE21 GLN A 213      28.631  19.277  36.900  1.00 53.42           H
ATOM   3149 HE22 GLN A 213      29.290  20.596  36.690  1.00 53.42           H
ATOM   3150  N   SER A 214      27.083  15.549  33.650  1.00 24.58           N
ATOM   3151  CA  SER A 214      25.757  15.115  33.212  1.00 30.96           C
ATOM   3152  C   SER A 214      25.673  13.598  33.179  1.00 26.97           C
ATOM   3153  O   SER A 214      24.712  12.999  33.675  1.00 26.71           O
ATOM   3154  CB  SER A 214      25.452  15.702  31.836  1.00 24.75           C
ATOM   3155  OG  SER A 214      24.124  15.382  31.412  1.00 29.75           O
ATOM   3156  H   SER A 214      27.485  16.069  33.095  1.00 29.48           H
ATOM   3157  HA  SER A 214      25.091  15.442  33.836  1.00 37.13           H
ATOM   3158  HB2 SER A 214      25.543  16.667  31.879  1.00 29.68           H
ATOM   3159  HB3 SER A 214      26.082  15.340  31.193  1.00 29.68           H
ATOM   3160  HG  SER A 214      23.566  15.691  31.958  1.00 35.68           H
ATOM   3161  N   ALA A 215      26.677  12.957  32.600  1.00 23.49           N
ATOM   3162  CA  ALA A 215      26.646  11.509  32.516  1.00 24.96           C
ATOM   3163  C   ALA A 215      26.637  10.878  33.902  1.00 30.48           C
ATOM   3164  O   ALA A 215      25.904   9.908  34.148  1.00 26.92           O
ATOM   3165  CB  ALA A 215      27.837  11.005  31.694  1.00 22.58           C
ATOM   3166  H   ALA A 215      27.373  13.328  32.255  1.00 28.16           H
ATOM   3167  HA  ALA A 215      25.833  11.238  32.060  1.00 29.93           H
ATOM   3168  HB1 ALA A 215      27.802  10.037  31.647  1.00 27.07           H
ATOM   3169  HB2 ALA A 215      27.786  11.382  30.801  1.00 27.07           H
ATOM   3170  HB3 ALA A 215      28.659  11.286  32.125  1.00 27.07           H
ATOM   3171  N   ASP A 216      27.462  11.389  34.823  1.00 25.19           N
ATOM   3172  CA  ASP A 216      27.499  10.796  36.151  1.00 29.70           C
ATOM   3173  C   ASP A 216      26.138  10.936  36.816  1.00 23.83           C
ATOM   3174  O   ASP A 216      25.612   9.985  37.409  1.00 30.10           O
ATOM   3175  CB  ASP A 216      28.580  11.458  37.023  1.00 34.35           C
ATOM   3176  CG  ASP A 216      29.999  11.235  36.507  1.00 39.34           C
ATOM   3177  OD1 ASP A 216      30.283  10.230  35.808  1.00 36.12           O
ATOM   3178  OD2 ASP A 216      30.844  12.086  36.840  1.00 42.49           O1-
ATOM   3179  H   ASP A 216      27.992  12.056  34.704  1.00 30.21           H
ATOM   3180  HA  ASP A 216      27.705   9.851  36.075  1.00 35.62           H
ATOM   3181  HB2 ASP A 216      28.420  12.415  37.049  1.00 41.20           H
ATOM   3182  HB3 ASP A 216      28.529  11.091  37.919  1.00 41.20           H
ATOM   3183  N   ALA A 217      25.566  12.132  36.737  1.00 22.90           N
ATOM   3184  CA  ALA A 217      24.277  12.391  37.375  1.00 29.24           C
ATOM   3185  C   ALA A 217      23.194  11.504  36.790  1.00 27.07           C
ATOM   3186  O   ALA A 217      22.352  10.966  37.522  1.00 24.43           O
ATOM   3187  CB  ALA A 217      23.900  13.860  37.198  1.00 23.08           C
ATOM   3188  H   ALA A 217      25.900  12.807  36.323  1.00 27.46           H
ATOM   3189  HA  ALA A 217      24.345  12.205  38.324  1.00 35.07           H
ATOM   3190  HB1 ALA A 217      23.044  14.019  37.625  1.00 27.68           H
ATOM   3191  HB2 ALA A 217      24.583  14.413  37.609  1.00 27.68           H
ATOM   3192  HB3 ALA A 217      23.839  14.058  36.250  1.00 27.68           H
ATOM   3193  N   LEU A 218      23.220  11.315  35.464  1.00 30.58           N
ATOM   3194  CA  LEU A 218      22.235  10.457  34.811  1.00 26.57           C
ATOM   3195  C   LEU A 218      22.439   9.007  35.186  1.00 24.53           C
ATOM   3196  O   LEU A 218      21.466   8.287  35.429  1.00 26.04           O
ATOM   3197  CB  LEU A 218      22.321  10.614  33.292  1.00 22.68           C
ATOM   3198  CG  LEU A 218      21.377  11.493  32.499  1.00 22.42           C
ATOM   3199  CD1 LEU A 218      20.592  12.412  33.323  1.00 21.86           C
ATOM   3200  CD2 LEU A 218      22.081  12.197  31.403  1.00 23.91           C
ATOM   3201  H   LEU A 218      23.792  11.671  34.929  1.00 36.68           H
ATOM   3202  HA  LEU A 218      21.345  10.720  35.093  1.00 31.86           H
ATOM   3203  HB2 LEU A 218      23.213  10.941  33.095  1.00 27.19           H
ATOM   3204  HB3 LEU A 218      22.234   9.725  32.914  1.00 27.19           H
ATOM   3205  HG  LEU A 218      20.735  10.905  32.070  1.00 26.88           H
ATOM   3206 HD11 LEU A 218      20.015  12.938  32.747  1.00 26.22           H
ATOM   3207 HD12 LEU A 218      20.057  11.898  33.947  1.00 26.22           H
ATOM   3208 HD13 LEU A 218      21.197  12.996  33.807  1.00 26.22           H
ATOM   3209 HD21 LEU A 218      21.444  12.747  30.921  1.00 28.67           H
ATOM   3210 HD22 LEU A 218      22.779  12.753  31.783  1.00 28.67           H
ATOM   3211 HD23 LEU A 218      22.471  11.540  30.805  1.00 28.67           H
ATOM   3212  N   ALA A 219      23.691   8.539  35.206  1.00 22.24           N
ATOM   3213  CA  ALA A 219      23.928   7.174  35.661  1.00 20.96           C
ATOM   3214  C   ALA A 219      23.563   7.016  37.122  1.00 20.52           C
ATOM   3215  O   ALA A 219      23.139   5.936  37.555  1.00 21.42           O
ATOM   3216  CB  ALA A 219      25.394   6.787  35.448  1.00 31.32           C
ATOM   3217  H   ALA A 219      24.394   8.976  34.971  1.00 26.66           H
ATOM   3218  HA  ALA A 219      23.376   6.566  35.145  1.00 25.13           H
ATOM   3219  HB1 ALA A 219      25.528   5.877  35.756  1.00 37.56           H
ATOM   3220  HB2 ALA A 219      25.602   6.850  34.502  1.00 37.56           H
ATOM   3221  HB3 ALA A 219      25.957   7.394  35.952  1.00 37.56           H
ATOM   3222  N   GLU A 220      23.706   8.082  37.888  1.00 25.03           N
ATOM   3223  CA  GLU A 220      23.343   8.043  39.297  1.00 34.39           C
ATOM   3224  C   GLU A 220      21.839   7.843  39.459  1.00 22.92           C
ATOM   3225  O   GLU A 220      21.393   7.011  40.257  1.00 28.12           O
ATOM   3226  CB  GLU A 220      23.829   9.344  39.955  1.00 34.88           C
ATOM   3227  CG  GLU A 220      23.576   9.487  41.446  1.00 42.88           C
ATOM   3228  CD  GLU A 220      23.819   8.209  42.180  1.00 44.63           C
ATOM   3229  OE1 GLU A 220      24.867   7.552  41.916  1.00 45.81           O
ATOM   3230  OE2 GLU A 220      22.939   7.853  43.005  1.00 52.17           O1-
ATOM   3231  H   GLU A 220      24.010   8.841  37.620  1.00 30.01           H
ATOM   3232  HA  GLU A 220      23.796   7.299  39.724  1.00 41.25           H
ATOM   3233  HB2 GLU A 220      24.786   9.414  39.817  1.00 41.84           H
ATOM   3234  HB3 GLU A 220      23.387  10.088  39.516  1.00 41.84           H
ATOM   3235  HG2 GLU A 220      24.173  10.161  41.807  1.00 51.44           H
ATOM   3236  HG3 GLU A 220      22.653   9.747  41.590  1.00 51.44           H
ATOM   3237  N   ILE A 221      21.039   8.591  38.697  1.00 28.31           N
ATOM   3238  CA  ILE A 221      19.595   8.343  38.665  1.00 26.79           C
ATOM   3239  C   ILE A 221      19.325   6.931  38.172  1.00 26.75           C
ATOM   3240  O   ILE A 221      18.554   6.173  38.771  1.00 24.88           O
ATOM   3241  CB  ILE A 221      18.869   9.366  37.772  1.00 24.46           C
ATOM   3242  CG1 ILE A 221      19.278  10.836  38.065  1.00 23.61           C
ATOM   3243  CG2 ILE A 221      17.347   9.095  37.811  1.00 22.82           C
ATOM   3244  CD1 ILE A 221      18.840  11.335  39.255  1.00 35.25           C
ATOM   3245  H   ILE A 221      21.302   9.239  38.196  1.00 33.95           H
ATOM   3246  HA  ILE A 221      19.239   8.422  39.564  1.00 32.13           H
ATOM   3247  HB  ILE A 221      19.154   9.184  36.863  1.00 29.32           H
ATOM   3248 HG12 ILE A 221      20.247  10.892  38.065  1.00 28.31           H
ATOM   3249 HG13 ILE A 221      18.921  11.401  37.362  1.00 28.31           H
ATOM   3250 HG21 ILE A 221      16.896   9.742  37.247  1.00 27.36           H
ATOM   3251 HG22 ILE A 221      17.178   8.197  37.485  1.00 27.36           H
ATOM   3252 HG23 ILE A 221      17.035   9.179  38.726  1.00 27.36           H
ATOM   3253 HD11 ILE A 221      19.145  12.252  39.344  1.00 42.27           H
ATOM   3254 HD12 ILE A 221      17.870  11.306  39.271  1.00 42.27           H
ATOM   3255 HD13 ILE A 221      19.200  10.795  39.976  1.00 42.27           H
ATOM   3256  N   GLY A 222      19.930   6.566  37.044  1.00 21.61           N
ATOM   3257  CA  GLY A 222      19.675   5.265  36.468  1.00 20.70           C
ATOM   3258  C   GLY A 222      18.518   5.353  35.493  1.00 22.62           C
ATOM   3259  O   GLY A 222      17.412   5.743  35.876  1.00 22.17           O
ATOM   3260  H   GLY A 222      20.486   7.053  36.603  1.00 25.91           H
ATOM   3261  HA2 GLY A 222      20.462   4.950  35.997  1.00 24.81           H
ATOM   3262  HA3 GLY A 222      19.451   4.631  37.167  1.00 24.81           H
ATOM   3263  N   PHE A 223      18.790   5.024  34.227  1.00 25.35           N
ATOM   3264  CA  PHE A 223      17.822   5.047  33.140  1.00 23.75           C
ATOM   3265  C   PHE A 223      17.985   3.798  32.288  1.00 22.00           C
ATOM   3266  O   PHE A 223      18.990   3.098  32.375  1.00 24.46           O
ATOM   3267  CB  PHE A 223      18.006   6.292  32.262  1.00 20.86           C
ATOM   3268  CG  PHE A 223      17.591   7.540  32.922  1.00 13.81           C
ATOM   3269  CD1 PHE A 223      16.254   7.947  32.914  1.00 18.79           C
ATOM   3270  CD2 PHE A 223      18.537   8.329  33.574  1.00 16.99           C
ATOM   3271  CE1 PHE A 223      15.884   9.122  33.540  1.00 18.61           C
ATOM   3272  CE2 PHE A 223      18.189   9.465  34.175  1.00 16.47           C
ATOM   3273  CZ  PHE A 223      16.854   9.886  34.170  1.00 17.47           C
ATOM   3274  H   PHE A 223      19.570   4.773  33.968  1.00 30.40           H
ATOM   3275  HA  PHE A 223      16.923   5.057  33.505  1.00 28.47           H
ATOM   3276  HB2 PHE A 223      18.944   6.377  32.030  1.00 25.01           H
ATOM   3277  HB3 PHE A 223      17.475   6.190  31.457  1.00 25.01           H
ATOM   3278  HD1 PHE A 223      15.613   7.428  32.484  1.00 22.52           H
ATOM   3279  HD2 PHE A 223      19.428   8.062  33.581  1.00 20.37           H
ATOM   3280  HE1 PHE A 223      14.997   9.400  33.535  1.00 22.31           H
ATOM   3281  HE2 PHE A 223      18.835   9.979  34.603  1.00 19.74           H
ATOM   3282  HZ  PHE A 223      16.616  10.678  34.596  1.00 20.95           H
ATOM   3283  N   ASP A 224      16.975   3.531  31.450  1.00 15.42           N
ATOM   3284  CA  ASP A 224      16.975   2.378  30.565  1.00 20.12           C
ATOM   3285  C   ASP A 224      17.841   2.595  29.325  1.00 13.62           C
ATOM   3286  O   ASP A 224      18.203   1.625  28.653  1.00 18.12           O
ATOM   3287  CB  ASP A 224      15.538   2.088  30.147  1.00 19.55           C
ATOM   3288  CG  ASP A 224      14.666   1.674  31.310  1.00 17.98           C
ATOM   3289  OD1 ASP A 224      15.065   0.813  32.101  1.00 21.26           O
ATOM   3290  OD2 ASP A 224      13.556   2.193  31.432  1.00 20.55           O1-
ATOM   3291  H   ASP A 224      16.269   4.017  31.380  1.00 18.49           H
ATOM   3292  HA  ASP A 224      17.316   1.606  31.043  1.00 24.12           H
ATOM   3293  HB2 ASP A 224      15.155   2.887  29.754  1.00 23.43           H
ATOM   3294  HB3 ASP A 224      15.536   1.366  29.499  1.00 23.43           H
ATOM   3295  N   GLY A 225      18.123   3.854  29.008  1.00 14.54           N
ATOM   3296  CA  GLY A 225      18.897   4.270  27.855  1.00 16.29           C
ATOM   3297  C   GLY A 225      19.313   5.697  28.098  1.00 15.60           C
ATOM   3298  O   GLY A 225      18.769   6.373  28.971  1.00 13.33           O
ATOM   3299  H   GLY A 225      17.857   4.522  29.480  1.00 17.43           H
ATOM   3300  HA2 GLY A 225      19.685   3.714  27.755  1.00 19.52           H
ATOM   3301  HA3 GLY A 225      18.360   4.221  27.048  1.00 19.52           H
ATOM   3302  N   TYR A 226      20.313   6.135  27.342  1.00 15.40           N
ATOM   3303  CA  TYR A 226      20.896   7.456  27.508  1.00 16.19           C
ATOM   3304  C   TYR A 226      21.005   8.119  26.162  1.00 13.00           C
ATOM   3305  O   TYR A 226      21.571   7.562  25.218  1.00 18.10           O
ATOM   3306  CB  TYR A 226      22.283   7.383  28.193  1.00 19.90           C
ATOM   3307  CG  TYR A 226      22.173   6.751  29.558  1.00 18.81           C
ATOM   3308  CD1 TYR A 226      22.127   5.387  29.693  1.00 14.91           C
ATOM   3309  CD2 TYR A 226      22.063   7.525  30.700  1.00 17.28           C
ATOM   3310  CE1 TYR A 226      21.994   4.777  30.953  1.00 18.76           C
ATOM   3311  CE2 TYR A 226      21.927   6.932  31.959  1.00 19.16           C
ATOM   3312  CZ  TYR A 226      21.880   5.563  32.074  1.00 19.56           C
ATOM   3313  OH  TYR A 226      21.721   4.972  33.312  1.00 22.39           O
ATOM   3314  H   TYR A 226      20.677   5.674  26.713  1.00 18.46           H
ATOM   3315  HA  TYR A 226      20.312   7.994  28.064  1.00 19.40           H
ATOM   3316  HB2 TYR A 226      22.881   6.844  27.653  1.00 23.86           H
ATOM   3317  HB3 TYR A 226      22.637   8.280  28.299  1.00 23.86           H
ATOM   3318  HD1 TYR A 226      22.190   4.853  28.934  1.00 17.87           H
ATOM   3319  HD2 TYR A 226      22.080   8.452  30.630  1.00 20.71           H
ATOM   3320  HE1 TYR A 226      21.959   3.850  31.024  1.00 22.49           H
ATOM   3321  HE2 TYR A 226      21.849   7.465  32.717  1.00 22.97           H
ATOM   3322  HH  TYR A 226      21.712   4.136  33.232  1.00 26.84           H
ATOM   3323  N   ALA A 227      20.469   9.300  26.070  1.00 16.54           N
ATOM   3324  CA  ALA A 227      20.591  10.072  24.856  1.00 13.64           C
ATOM   3325  C   ALA A 227      21.713  11.077  24.983  1.00 22.79           C
ATOM   3326  O   ALA A 227      21.964  11.637  26.054  1.00 16.04           O
ATOM   3327  CB  ALA A 227      19.306  10.810  24.553  1.00 16.10           C
ATOM   3328  H   ALA A 227      20.026   9.688  26.697  1.00 19.83           H
ATOM   3329  HA  ALA A 227      20.790   9.480  24.114  1.00 16.35           H
ATOM   3330  HB1 ALA A 227      19.420  11.317  23.734  1.00 19.30           H
ATOM   3331  HB2 ALA A 227      18.590  10.165  24.446  1.00 19.30           H
ATOM   3332  HB3 ALA A 227      19.106  11.409  25.289  1.00 19.30           H
ATOM   3333  N   VAL A 228      22.360  11.330  23.857  1.00 19.55           N
ATOM   3334  CA  VAL A 228      23.241  12.467  23.723  1.00 21.34           C
ATOM   3335  C   VAL A 228      22.391  13.605  23.173  1.00 27.46           C
ATOM   3336  O   VAL A 228      21.979  13.609  22.007  1.00 19.49           O
ATOM   3337  CB  VAL A 228      24.441  12.148  22.832  1.00 21.49           C
ATOM   3338  CG1 VAL A 228      25.394  13.273  22.824  1.00 19.86           C
ATOM   3339  CG2 VAL A 228      25.144  10.874  23.319  1.00 23.28           C
ATOM   3340  H   VAL A 228      22.301  10.848  23.147  1.00 23.44           H
ATOM   3341  HA  VAL A 228      23.570  12.725  24.598  1.00 25.59           H
ATOM   3342  HB  VAL A 228      24.136  12.000  21.923  1.00 25.77           H
ATOM   3343 HG11 VAL A 228      26.145  13.047  22.253  1.00 23.81           H
ATOM   3344 HG12 VAL A 228      24.947  14.064  22.485  1.00 23.81           H
ATOM   3345 HG13 VAL A 228      25.704  13.431  23.730  1.00 23.81           H
ATOM   3346 HG21 VAL A 228      25.901  10.690  22.741  1.00 27.92           H
ATOM   3347 HG22 VAL A 228      25.449  11.010  24.230  1.00 27.92           H
ATOM   3348 HG23 VAL A 228      24.516  10.135  23.287  1.00 27.92           H
ATOM   3349  N   GLY A 229      22.091  14.557  24.030  1.00 22.02           N
ATOM   3350  CA  GLY A 229      21.330  15.711  23.633  1.00 23.92           C
ATOM   3351  C   GLY A 229      22.238  16.863  23.276  1.00 20.08           C
ATOM   3352  O   GLY A 229      23.461  16.837  23.476  1.00 19.71           O
ATOM   3353  H   GLY A 229      22.320  14.555  24.859  1.00 26.40           H
ATOM   3354  HA2 GLY A 229      20.784  15.493  22.862  1.00 28.68           H
ATOM   3355  HA3 GLY A 229      20.749  15.986  24.360  1.00 28.68           H
ATOM   3356  N   GLY A 230      21.611  17.853  22.674  1.00 24.02           N
ATOM   3357  CA  GLY A 230      22.227  19.130  22.410  1.00 30.83           C
ATOM   3358  C   GLY A 230      23.205  19.170  21.261  1.00 29.49           C
ATOM   3359  O   GLY A 230      23.942  20.146  21.154  1.00 24.62           O
ATOM   3360  H   GLY A 230      20.797  17.805  22.401  1.00 28.81           H
ATOM   3361  HA2 GLY A 230      21.530  19.779  22.226  1.00 36.97           H
ATOM   3362  HA3 GLY A 230      22.698  19.419  23.207  1.00 36.97           H
ATOM   3363  N   LEU A 231      23.248  18.156  20.393  1.00 29.48           N
ATOM   3364  CA  LEU A 231      24.204  18.157  19.293  1.00 29.39           C
ATOM   3365  C   LEU A 231      23.539  18.324  17.948  1.00 27.21           C
ATOM   3366  O   LEU A 231      24.218  18.284  16.918  1.00 33.72           O
ATOM   3367  CB  LEU A 231      25.044  16.883  19.305  1.00 22.86           C
ATOM   3368  CG  LEU A 231      26.035  16.757  20.456  1.00 29.01           C
ATOM   3369  CD1 LEU A 231      26.905  15.532  20.260  1.00 26.09           C
ATOM   3370  CD2 LEU A 231      26.909  17.952  20.574  1.00 29.25           C
ATOM   3371  H   LEU A 231      22.738  17.464  20.421  1.00 35.35           H
ATOM   3372  HA  LEU A 231      24.809  18.906  19.413  1.00 35.25           H
ATOM   3373  HB2 LEU A 231      24.445  16.122  19.353  1.00 27.41           H
ATOM   3374  HB3 LEU A 231      25.552  16.843  18.479  1.00 27.41           H
ATOM   3375  HG  LEU A 231      25.548  16.654  21.288  1.00 34.79           H
ATOM   3376 HD11 LEU A 231      27.529  15.466  20.999  1.00 31.29           H
ATOM   3377 HD12 LEU A 231      26.339  14.744  20.233  1.00 31.29           H
ATOM   3378 HD13 LEU A 231      27.390  15.619  19.424  1.00 31.29           H
ATOM   3379 HD21 LEU A 231      27.519  17.824  21.317  1.00 35.07           H
ATOM   3380 HD22 LEU A 231      27.409  18.059  19.750  1.00 35.07           H
ATOM   3381 HD23 LEU A 231      26.356  18.733  20.730  1.00 35.07           H
ATOM   3382  N   ALA A 232      22.234  18.502  17.915  1.00 25.25           N
ATOM   3383  CA  ALA A 232      21.568  18.812  16.656  1.00 31.55           C
ATOM   3384  C   ALA A 232      21.262  20.305  16.592  1.00 39.51           C
ATOM   3385  O   ALA A 232      20.102  20.731  16.523  1.00 47.11           O
ATOM   3386  CB  ALA A 232      20.300  17.970  16.501  1.00 39.51           C
ATOM   3387  H   ALA A 232      21.712  18.452  18.596  1.00 30.27           H
ATOM   3388  HA  ALA A 232      22.163  18.596  15.921  1.00 37.83           H
ATOM   3389  HB1 ALA A 232      19.875  18.193  15.658  1.00 47.39           H
ATOM   3390  HB2 ALA A 232      20.542  17.031  16.511  1.00 47.39           H
ATOM   3391  HB3 ALA A 232      19.700  18.166  17.237  1.00 47.39           H
ATOM   3392  N   VAL A 233      22.332  21.106  16.636  1.00 38.84           N
ATOM   3393  CA  VAL A 233      22.192  22.547  16.857  1.00 39.79           C
ATOM   3394  C   VAL A 233      22.993  23.390  15.876  1.00 39.43           C
ATOM   3395  O   VAL A 233      23.080  24.603  16.052  1.00 40.62           O
ATOM   3396  CB  VAL A 233      22.617  22.939  18.280  1.00 32.23           C
ATOM   3397  CG1 VAL A 233      21.613  22.457  19.312  1.00 37.94           C
ATOM   3398  CG2 VAL A 233      24.012  22.441  18.583  1.00 36.31           C
ATOM   3399  H   VAL A 233      23.144  20.840  16.542  1.00 46.58           H
ATOM   3400  HA  VAL A 233      21.258  22.785  16.754  1.00 47.72           H
ATOM   3401  HB  VAL A 233      22.640  23.907  18.333  1.00 38.65           H
ATOM   3402 HG11 VAL A 233      21.915  22.723  20.194  1.00 45.51           H
ATOM   3403 HG12 VAL A 233      20.750  22.857  19.123  1.00 45.51           H
ATOM   3404 HG13 VAL A 233      21.548  21.490  19.261  1.00 45.51           H
ATOM   3405 HG21 VAL A 233      24.251  22.703  19.486  1.00 43.55           H
ATOM   3406 HG22 VAL A 233      24.026  21.474  18.504  1.00 43.55           H
ATOM   3407 HG23 VAL A 233      24.632  22.834  17.949  1.00 43.55           H
ATOM   3408  N   GLY A 234      23.602  22.760  14.871  1.00 44.74           N
ATOM   3409  CA  GLY A 234      24.362  23.451  13.846  1.00 43.52           C
ATOM   3410  C   GLY A 234      25.813  23.689  14.212  1.00 44.12           C
ATOM   3411  O   GLY A 234      26.376  24.750  13.924  1.00 50.64           O
ATOM   3412  H   GLY A 234      23.584  21.906  14.764  1.00 53.66           H
ATOM   3413  HA2 GLY A 234      24.337  22.932  13.028  1.00 52.21           H
ATOM   3414  HA3 GLY A 234      23.949  24.312  13.671  1.00 52.21           H
ATOM   3415  N   GLU A 235      26.446  22.701  14.830  1.00 44.23           N
ATOM   3416  CA  GLU A 235      27.829  22.857  15.231  1.00 39.51           C
ATOM   3417  C   GLU A 235      28.797  22.323  14.187  1.00 47.72           C
ATOM   3418  O   GLU A 235      30.014  22.520  14.334  1.00 45.87           O
ATOM   3419  CB  GLU A 235      28.088  22.159  16.576  1.00 40.67           C
ATOM   3420  CG  GLU A 235      28.013  20.630  16.554  1.00 37.94           C
ATOM   3421  CD  GLU A 235      26.595  20.087  16.674  1.00 35.57           C
ATOM   3422  OE1 GLU A 235      25.630  20.854  16.487  1.00 32.71           O
ATOM   3423  OE2 GLU A 235      26.458  18.879  16.943  1.00 28.97           O1-
ATOM   3424  H   GLU A 235      26.098  21.939  15.026  1.00 53.06           H
ATOM   3425  HA  GLU A 235      28.014  23.802  15.348  1.00 47.38           H
ATOM   3426  HB2 GLU A 235      28.977  22.401  16.881  1.00 48.79           H
ATOM   3427  HB3 GLU A 235      27.430  22.473  17.216  1.00 48.79           H
ATOM   3428  HG2 GLU A 235      28.383  20.310  15.717  1.00 45.51           H
ATOM   3429  HG3 GLU A 235      28.528  20.281  17.298  1.00 45.51           H
ATOM   3430  N   GLY A 236      28.290  21.654  13.159  1.00 40.52           N
ATOM   3431  CA  GLY A 236      29.161  21.007  12.187  1.00 37.31           C
ATOM   3432  C   GLY A 236      29.502  19.580  12.572  1.00 29.92           C
ATOM   3433  O   GLY A 236      29.668  19.231  13.744  1.00 32.28           O
ATOM   3434  H   GLY A 236      27.450  21.561  13.001  1.00 48.60           H
ATOM   3435  HA2 GLY A 236      28.725  20.995  11.321  1.00 44.75           H
ATOM   3436  HA3 GLY A 236      29.987  21.509  12.109  1.00 44.75           H
ATOM   3437  N   GLN A 237      29.633  18.737  11.551  1.00 33.39           N
ATOM   3438  CA  GLN A 237      29.945  17.337  11.798  1.00 26.48           C
ATOM   3439  C   GLN A 237      31.245  17.185  12.554  1.00 28.24           C
ATOM   3440  O   GLN A 237      31.346  16.365  13.474  1.00 28.24           O
ATOM   3441  CB  GLN A 237      29.997  16.579  10.481  1.00 29.59           C
ATOM   3442  CG  GLN A 237      30.446  15.148  10.696  1.00 33.82           C
ATOM   3443  CD  GLN A 237      30.654  14.429   9.410  1.00 29.71           C
ATOM   3444  OE1 GLN A 237      31.790  14.269   8.961  1.00 30.37           O
ATOM   3445  NE2 GLN A 237      29.564  14.018   8.789  1.00 26.85           N
ATOM   3446  H   GLN A 237      29.548  18.948  10.722  1.00 40.04           H
ATOM   3447  HA  GLN A 237      29.240  16.948  12.338  1.00 31.76           H
ATOM   3448  HB2 GLN A 237      29.112  16.565  10.083  1.00 35.49           H
ATOM   3449  HB3 GLN A 237      30.628  17.011   9.885  1.00 35.49           H
ATOM   3450  HG2 GLN A 237      31.285  15.148  11.183  1.00 40.56           H
ATOM   3451  HG3 GLN A 237      29.767  14.674  11.201  1.00 40.56           H
ATOM   3452 HE21 GLN A 237      28.790  14.171   9.131  1.00 32.19           H
ATOM   3453 HE22 GLN A 237      29.628  13.597   8.042  1.00 32.19           H
ATOM   3454  N   ASP A 238      32.256  17.974  12.195  1.00 30.51           N
ATOM   3455  CA  ASP A 238      33.544  17.845  12.854  1.00 29.25           C
ATOM   3456  C   ASP A 238      33.399  18.066  14.351  1.00 26.95           C
ATOM   3457  O   ASP A 238      33.874  17.261  15.162  1.00 25.56           O
ATOM   3458  CB  ASP A 238      34.551  18.821  12.223  1.00 35.03           C
ATOM   3459  CG  ASP A 238      34.852  18.490  10.761  1.00 43.54           C
ATOM   3460  OD1 ASP A 238      34.813  17.302  10.386  1.00 38.77           O
ATOM   3461  OD2 ASP A 238      35.117  19.418   9.974  1.00 51.92           O1-
ATOM   3462  H   ASP A 238      32.220  18.578  11.585  1.00 36.59           H
ATOM   3463  HA  ASP A 238      33.877  16.944  12.717  1.00 35.08           H
ATOM   3464  HB2 ASP A 238      34.187  19.719  12.260  1.00 42.01           H
ATOM   3465  HB3 ASP A 238      35.384  18.779  12.718  1.00 42.01           H
ATOM   3466  N   GLU A 239      32.721  19.146  14.736  1.00 34.95           N
ATOM   3467  CA  GLU A 239      32.545  19.438  16.157  1.00 35.34           C
ATOM   3468  C   GLU A 239      31.657  18.390  16.816  1.00 24.48           C
ATOM   3469  O   GLU A 239      31.933  17.930  17.934  1.00 25.65           O
ATOM   3470  CB  GLU A 239      31.952  20.838  16.309  1.00 38.15           C
ATOM   3471  CG  GLU A 239      31.814  21.366  17.742  1.00 36.20           C
ATOM   3472  CD  GLU A 239      33.157  21.622  18.413  1.00 46.94           C
ATOM   3473  OE1 GLU A 239      33.146  22.233  19.509  1.00 49.81           O
ATOM   3474  OE2 GLU A 239      34.220  21.229  17.860  1.00 42.37           O1-
ATOM   3475  H   GLU A 239      32.359  19.717  14.205  1.00 41.91           H
ATOM   3476  HA  GLU A 239      33.409  19.424  16.596  1.00 42.38           H
ATOM   3477  HB2 GLU A 239      32.516  21.461  15.826  1.00 45.75           H
ATOM   3478  HB3 GLU A 239      31.065  20.837  15.917  1.00 45.75           H
ATOM   3479  HG2 GLU A 239      31.325  22.203  17.723  1.00 43.42           H
ATOM   3480  HG3 GLU A 239      31.334  20.712  18.274  1.00 43.42           H
ATOM   3481  N   MET A 240      30.590  17.997  16.137  1.00 23.62           N
ATOM   3482  CA  MET A 240      29.699  16.983  16.696  1.00 25.96           C
ATOM   3483  C   MET A 240      30.463  15.701  16.980  1.00 28.77           C
ATOM   3484  O   MET A 240      30.375  15.134  18.082  1.00 22.28           O
ATOM   3485  CB  MET A 240      28.537  16.711  15.742  1.00 24.43           C
ATOM   3486  CG  MET A 240      27.536  15.702  16.301  1.00 30.01           C
ATOM   3487  SD  MET A 240      26.289  15.270  15.103  1.00 32.18           S
ATOM   3488  CE  MET A 240      27.160  14.091  14.119  1.00 23.06           C
ATOM   3489  H   MET A 240      30.359  18.294  15.364  1.00 28.32           H
ATOM   3490  HA  MET A 240      29.328  17.316  17.528  1.00 31.13           H
ATOM   3491  HB2 MET A 240      28.065  17.541  15.575  1.00 29.29           H
ATOM   3492  HB3 MET A 240      28.888  16.356  14.910  1.00 29.29           H
ATOM   3493  HG2 MET A 240      28.006  14.892  16.553  1.00 35.99           H
ATOM   3494  HG3 MET A 240      27.093  16.086  17.073  1.00 35.99           H
ATOM   3495  HE1 MET A 240      26.574  13.773  13.415  1.00 27.65           H
ATOM   3496  HE2 MET A 240      27.941  14.518  13.733  1.00 27.65           H
ATOM   3497  HE3 MET A 240      27.433  13.350  14.683  1.00 27.65           H
ATOM   3498  N   PHE A 241      31.235  15.237  15.991  1.00 28.76           N
ATOM   3499  CA  PHE A 241      32.049  14.039  16.164  1.00 28.52           C
ATOM   3500  C   PHE A 241      33.027  14.217  17.308  1.00 24.34           C
ATOM   3501  O   PHE A 241      33.215  13.306  18.124  1.00 24.19           O
ATOM   3502  CB  PHE A 241      32.808  13.726  14.862  1.00 27.29           C
ATOM   3503  CG  PHE A 241      31.971  13.082  13.785  1.00 23.06           C
ATOM   3504  CD1 PHE A 241      30.648  12.798  13.993  1.00 23.56           C
ATOM   3505  CD2 PHE A 241      32.539  12.750  12.557  1.00 17.51           C
ATOM   3506  CE1 PHE A 241      29.918  12.202  13.023  1.00 25.65           C
ATOM   3507  CE2 PHE A 241      31.805  12.195  11.581  1.00 22.31           C
ATOM   3508  CZ  PHE A 241      30.488  11.901  11.810  1.00 20.38           C
ATOM   3509  H   PHE A 241      31.303  15.600  15.214  1.00 34.49           H
ATOM   3510  HA  PHE A 241      31.473  13.286  16.370  1.00 34.20           H
ATOM   3511  HB2 PHE A 241      33.161  14.555  14.503  1.00 32.72           H
ATOM   3512  HB3 PHE A 241      33.538  13.121  15.067  1.00 32.72           H
ATOM   3513  HD1 PHE A 241      30.255  12.997  14.812  1.00 28.25           H
ATOM   3514  HD2 PHE A 241      33.433  12.950  12.399  1.00 20.99           H
ATOM   3515  HE1 PHE A 241      29.019  12.017  13.170  1.00 30.76           H
ATOM   3516  HE2 PHE A 241      32.198  11.977  10.767  1.00 26.75           H
ATOM   3517  HZ  PHE A 241      29.978  11.502  11.143  1.00 24.43           H
ATOM   3518  N   ARG A 242      33.663  15.393  17.385  1.00 25.93           N
ATOM   3519  CA  ARG A 242      34.598  15.660  18.484  1.00 27.70           C
ATOM   3520  C   ARG A 242      33.911  15.467  19.837  1.00 21.51           C
ATOM   3521  O   ARG A 242      34.407  14.733  20.691  1.00 25.07           O
ATOM   3522  CB  ARG A 242      35.177  17.084  18.358  1.00 33.50           C
ATOM   3523  CG  ARG A 242      36.321  17.384  19.324  1.00 35.17           C
ATOM   3524  CD  ARG A 242      36.825  18.848  19.242  1.00 43.45           C
ATOM   3525  NE  ARG A 242      35.862  19.854  19.725  1.00 44.09           N
ATOM   3526  CZ  ARG A 242      35.694  20.199  21.004  1.00 38.37           C
ATOM   3527  NH1 ARG A 242      36.410  19.614  21.952  1.00 42.85           N
ATOM   3528  NH2 ARG A 242      34.806  21.136  21.346  1.00 41.45           N1+
ATOM   3529  H   ARG A 242      33.572  16.040  16.826  1.00 31.09           H
ATOM   3530  HA  ARG A 242      35.335  15.031  18.430  1.00 33.22           H
ATOM   3531  HB2 ARG A 242      35.514  17.204  17.456  1.00 40.17           H
ATOM   3532  HB3 ARG A 242      34.469  17.724  18.531  1.00 40.17           H
ATOM   3533  HG2 ARG A 242      36.016  17.224  20.231  1.00 42.18           H
ATOM   3534  HG3 ARG A 242      37.067  16.800  19.118  1.00 42.18           H
ATOM   3535  HD2 ARG A 242      37.629  18.930  19.778  1.00 52.11           H
ATOM   3536  HD3 ARG A 242      37.026  19.055  18.316  1.00 52.11           H
ATOM   3537  HE  ARG A 242      35.371  20.249  19.140  1.00 52.89           H
ATOM   3538 HH11 ARG A 242      36.989  19.012  21.745  1.00 51.39           H
ATOM   3539 HH12 ARG A 242      36.298  19.837  22.775  1.00 51.39           H
ATOM   3540 HH21 ARG A 242      34.332  21.521  20.740  1.00 49.71           H
ATOM   3541 HH22 ARG A 242      34.700  21.346  22.173  1.00 49.71           H
ATOM   3542  N   VAL A 243      32.710  16.033  20.009  1.00 24.26           N
ATOM   3543  CA  VAL A 243      31.993  15.863  21.277  1.00 22.32           C
ATOM   3544  C   VAL A 243      31.591  14.402  21.485  1.00 23.25           C
ATOM   3545  O   VAL A 243      31.686  13.864  22.602  1.00 24.21           O
ATOM   3546  CB  VAL A 243      30.781  16.814  21.317  1.00 23.08           C
ATOM   3547  CG1 VAL A 243      30.022  16.660  22.627  1.00 25.87           C
ATOM   3548  CG2 VAL A 243      31.265  18.272  21.149  1.00 28.38           C
ATOM   3549  H   VAL A 243      32.299  16.509  19.423  1.00 29.08           H
ATOM   3550  HA  VAL A 243      32.586  16.111  22.004  1.00 26.76           H
ATOM   3551  HB  VAL A 243      30.180  16.603  20.586  1.00 27.68           H
ATOM   3552 HG11 VAL A 243      29.266  17.267  22.627  1.00 31.02           H
ATOM   3553 HG12 VAL A 243      29.712  15.744  22.705  1.00 31.02           H
ATOM   3554 HG13 VAL A 243      30.618  16.871  23.363  1.00 31.02           H
ATOM   3555 HG21 VAL A 243      30.497  18.864  21.175  1.00 34.04           H
ATOM   3556 HG22 VAL A 243      31.874  18.488  21.873  1.00 34.04           H
ATOM   3557 HG23 VAL A 243      31.721  18.358  20.297  1.00 34.04           H
ATOM   3558  N   LEU A 244      31.142  13.726  20.419  1.00 24.49           N
ATOM   3559  CA  LEU A 244      30.798  12.312  20.559  1.00 21.83           C
ATOM   3560  C   LEU A 244      32.009  11.515  21.013  1.00 18.66           C
ATOM   3561  O   LEU A 244      31.890  10.625  21.860  1.00 23.10           O
ATOM   3562  CB  LEU A 244      30.250  11.766  19.240  1.00 19.48           C
ATOM   3563  CG  LEU A 244      28.822  12.180  18.830  1.00 19.49           C
ATOM   3564  CD1 LEU A 244      28.469  11.486  17.520  1.00 19.75           C
ATOM   3565  CD2 LEU A 244      27.795  11.844  19.917  1.00 17.60           C
ATOM   3566  H   LEU A 244      31.031  14.053  19.632  1.00 29.37           H
ATOM   3567  HA  LEU A 244      30.107  12.219  21.234  1.00 26.17           H
ATOM   3568  HB2 LEU A 244      30.843  12.053  18.528  1.00 23.35           H
ATOM   3569  HB3 LEU A 244      30.260  10.797  19.290  1.00 23.35           H
ATOM   3570  HG  LEU A 244      28.800  13.138  18.679  1.00 23.37           H
ATOM   3571 HD11 LEU A 244      27.571  11.744  17.258  1.00 23.68           H
ATOM   3572 HD12 LEU A 244      29.103  11.757  16.838  1.00 23.68           H
ATOM   3573 HD13 LEU A 244      28.513  10.526  17.650  1.00 23.68           H
ATOM   3574 HD21 LEU A 244      26.915  12.121  19.616  1.00 21.09           H
ATOM   3575 HD22 LEU A 244      27.805  10.887  20.074  1.00 21.09           H
ATOM   3576 HD23 LEU A 244      28.031  12.316  20.730  1.00 21.09           H
ATOM   3577  N   ASP A 245      33.191  11.845  20.474  1.00 20.81           N
ATOM   3578  CA  ASP A 245      34.398  11.098  20.808  1.00 23.90           C
ATOM   3579  C   ASP A 245      34.553  10.954  22.315  1.00 25.85           C
ATOM   3580  O   ASP A 245      34.759   9.845  22.815  1.00 19.76           O
ATOM   3581  CB  ASP A 245      35.632  11.763  20.184  1.00 24.49           C
ATOM   3582  CG  ASP A 245      35.669  11.592  18.689  1.00 24.89           C
ATOM   3583  OD1 ASP A 245      35.178  10.540  18.204  1.00 23.30           O
ATOM   3584  OD2 ASP A 245      36.159  12.501  17.994  1.00 25.85           O1-
ATOM   3585  H   ASP A 245      33.315  12.491  19.919  1.00 24.95           H
ATOM   3586  HA  ASP A 245      34.324  10.206  20.434  1.00 28.65           H
ATOM   3587  HB2 ASP A 245      35.615  12.713  20.379  1.00 29.36           H
ATOM   3588  HB3 ASP A 245      36.433  11.360  20.554  1.00 29.36           H
ATOM   3589  N   PHE A 246      34.404  12.050  23.068  1.00 24.52           N
ATOM   3590  CA  PHE A 246      34.536  11.936  24.517  1.00 22.13           C
ATOM   3591  C   PHE A 246      33.205  11.780  25.242  1.00 19.21           C
ATOM   3592  O   PHE A 246      33.198  11.288  26.371  1.00 28.87           O
ATOM   3593  CB  PHE A 246      35.316  13.131  25.109  1.00 26.19           C
ATOM   3594  CG  PHE A 246      34.684  14.483  24.878  1.00 26.89           C
ATOM   3595  CD1 PHE A 246      33.512  14.841  25.508  1.00 28.63           C
ATOM   3596  CD2 PHE A 246      35.294  15.401  24.060  1.00 22.79           C
ATOM   3597  CE1 PHE A 246      32.965  16.056  25.293  1.00 23.79           C
ATOM   3598  CE2 PHE A 246      34.753  16.647  23.856  1.00 21.72           C
ATOM   3599  CZ  PHE A 246      33.598  16.978  24.469  1.00 25.53           C
ATOM   3600  H   PHE A 246      34.233  12.840  22.775  1.00 29.40           H
ATOM   3601  HA  PHE A 246      35.054  11.138  24.706  1.00 26.54           H
ATOM   3602  HB2 PHE A 246      35.394  13.005  26.068  1.00 31.41           H
ATOM   3603  HB3 PHE A 246      36.201  13.150  24.711  1.00 31.41           H
ATOM   3604  HD1 PHE A 246      33.083  14.233  26.065  1.00 34.34           H
ATOM   3605  HD2 PHE A 246      36.093  15.177  23.641  1.00 27.33           H
ATOM   3606  HE1 PHE A 246      32.172  16.287  25.720  1.00 28.53           H
ATOM   3607  HE2 PHE A 246      35.176  17.254  23.292  1.00 26.04           H
ATOM   3608  HZ  PHE A 246      33.217  17.815  24.326  1.00 30.61           H
ATOM   3609  N   SER A 247      32.079  12.115  24.624  1.00 27.29           N
ATOM   3610  CA  SER A 247      30.822  12.043  25.371  1.00 24.45           C
ATOM   3611  C   SER A 247      30.283  10.621  25.483  1.00 24.19           C
ATOM   3612  O   SER A 247      29.846  10.204  26.560  1.00 20.77           O
ATOM   3613  CB  SER A 247      29.804  12.970  24.733  1.00 23.73           C
ATOM   3614  OG  SER A 247      30.206  14.305  24.922  1.00 24.60           O
ATOM   3615  H   SER A 247      32.011  12.378  23.808  1.00 32.72           H
ATOM   3616  HA  SER A 247      30.983  12.364  26.272  1.00 29.31           H
ATOM   3617  HB2 SER A 247      29.752  12.783  23.782  1.00 28.45           H
ATOM   3618  HB3 SER A 247      28.940  12.833  25.151  1.00 28.45           H
ATOM   3619  HG  SER A 247      30.957  14.432  24.568  1.00 29.49           H
ATOM   3620  N   VAL A 248      30.290   9.847  24.395  1.00 22.26           N
ATOM   3621  CA  VAL A 248      29.601   8.558  24.405  1.00 17.15           C
ATOM   3622  C   VAL A 248      30.264   7.587  25.370  1.00 21.48           C
ATOM   3623  O   VAL A 248      29.546   6.809  26.036  1.00 20.95           O
ATOM   3624  CB  VAL A 248      29.475   8.003  22.986  1.00 23.14           C
ATOM   3625  CG1 VAL A 248      28.678   6.726  23.023  1.00 24.11           C
ATOM   3626  CG2 VAL A 248      28.800   9.036  22.011  1.00 18.22           C
ATOM   3627  H   VAL A 248      30.678  10.041  23.653  1.00 26.68           H
ATOM   3628  HA  VAL A 248      28.699   8.705  24.730  1.00 20.55           H
ATOM   3629  HB  VAL A 248      30.359   7.798  22.645  1.00 27.74           H
ATOM   3630 HG11 VAL A 248      28.601   6.377  22.121  1.00 28.91           H
ATOM   3631 HG12 VAL A 248      29.137   6.085  23.588  1.00 28.91           H
ATOM   3632 HG13 VAL A 248      27.797   6.914  23.382  1.00 28.91           H
ATOM   3633 HG21 VAL A 248      28.741   8.643  21.126  1.00 21.84           H
ATOM   3634 HG22 VAL A 248      27.912   9.246  22.340  1.00 21.84           H
ATOM   3635 HG23 VAL A 248      29.341   9.841  21.981  1.00 21.84           H
ATOM   3636  N   PRO A 249      31.591   7.526  25.465  1.00 19.38           N
ATOM   3637  CA  PRO A 249      32.192   6.649  26.468  1.00 23.19           C
ATOM   3638  C   PRO A 249      31.790   6.989  27.896  1.00 16.95           C
ATOM   3639  O   PRO A 249      31.944   6.143  28.778  1.00 17.22           O
ATOM   3640  CB  PRO A 249      33.695   6.852  26.247  1.00 24.08           C
ATOM   3641  CG  PRO A 249      33.803   7.307  24.825  1.00 27.59           C
ATOM   3642  CD  PRO A 249      32.611   8.182  24.638  1.00 19.84           C
ATOM   3643  HA  PRO A 249      31.964   5.724  26.284  1.00 27.80           H
ATOM   3644  HB2 PRO A 249      34.028   7.533  26.853  1.00 28.88           H
ATOM   3645  HB3 PRO A 249      34.163   6.013  26.378  1.00 28.88           H
ATOM   3646  HG2 PRO A 249      34.624   7.808  24.700  1.00 33.09           H
ATOM   3647  HG3 PRO A 249      33.769   6.541  24.230  1.00 33.09           H
ATOM   3648  HD2 PRO A 249      32.791   9.076  24.968  1.00 23.79           H
ATOM   3649  HD3 PRO A 249      32.339   8.191  23.707  1.00 23.79           H
ATOM   3650  N   MET A 250      31.254   8.180  28.160  1.00 25.63           N
ATOM   3651  CA  MET A 250      30.851   8.502  29.533  1.00 23.55           C
ATOM   3652  C   MET A 250      29.573   7.777  29.939  1.00 30.65           C
ATOM   3653  O   MET A 250      29.348   7.521  31.131  1.00 21.26           O
ATOM   3654  CB  MET A 250      30.643  10.001  29.664  1.00 26.50           C
ATOM   3655  CG  MET A 250      31.841  10.811  29.307  1.00 23.84           C
ATOM   3656  SD  MET A 250      31.461  12.559  29.325  1.00 29.71           S
ATOM   3657  CE  MET A 250      33.075  13.249  29.010  1.00 28.64           C
ATOM   3658  H   MET A 250      31.115   8.803  27.584  1.00 30.73           H
ATOM   3659  HA  MET A 250      31.564   8.245  30.138  1.00 28.24           H
ATOM   3660  HB2 MET A 250      29.919  10.268  29.076  1.00 31.77           H
ATOM   3661  HB3 MET A 250      30.411  10.205  30.584  1.00 31.77           H
ATOM   3662  HG2 MET A 250      32.545  10.644  29.953  1.00 28.58           H
ATOM   3663  HG3 MET A 250      32.136  10.571  28.415  1.00 28.58           H
ATOM   3664  HE1 MET A 250      33.007  14.216  28.994  1.00 34.35           H
ATOM   3665  HE2 MET A 250      33.680  12.971  29.716  1.00 34.35           H
ATOM   3666  HE3 MET A 250      33.395  12.925  28.153  1.00 34.35           H
ATOM   3667  N   LEU A 251      28.731   7.441  28.973  1.00 24.02           N
ATOM   3668  CA  LEU A 251      27.462   6.832  29.279  1.00 22.86           C
ATOM   3669  C   LEU A 251      27.658   5.365  29.575  1.00 17.08           C
ATOM   3670  O   LEU A 251      28.617   4.755  29.116  1.00 21.26           O
ATOM   3671  CB  LEU A 251      26.504   6.978  28.101  1.00 24.80           C
ATOM   3672  CG  LEU A 251      26.429   8.356  27.498  1.00 21.27           C
ATOM   3673  CD1 LEU A 251      25.699   8.288  26.146  1.00 29.91           C
ATOM   3674  CD2 LEU A 251      25.733   9.246  28.434  1.00 26.30           C
ATOM   3675  H   LEU A 251      28.876   7.558  28.133  1.00 28.80           H
ATOM   3676  HA  LEU A 251      27.071   7.260  30.057  1.00 27.40           H
ATOM   3677  HB2 LEU A 251      26.783   6.369  27.400  1.00 29.74           H
ATOM   3678  HB3 LEU A 251      25.612   6.742  28.400  1.00 29.74           H
ATOM   3679  HG  LEU A 251      27.325   8.697  27.352  1.00 25.50           H
ATOM   3680 HD11 LEU A 251      25.656   9.180  25.766  1.00 35.88           H
ATOM   3681 HD12 LEU A 251      26.190   7.698  25.552  1.00 35.88           H
ATOM   3682 HD13 LEU A 251      24.803   7.945  26.288  1.00 35.88           H
ATOM   3683 HD21 LEU A 251      25.684  10.134  28.047  1.00 31.53           H
ATOM   3684 HD22 LEU A 251      24.839   8.903  28.590  1.00 31.53           H
ATOM   3685 HD23 LEU A 251      26.228   9.275  29.268  1.00 31.53           H
ATOM   3686  N   PRO A 252      26.724   4.751  30.284  1.00 22.53           N
ATOM   3687  CA  PRO A 252      26.868   3.327  30.572  1.00 22.53           C
ATOM   3688  C   PRO A 252      26.908   2.498  29.301  1.00 27.50           C
ATOM   3689  O   PRO A 252      26.118   2.701  28.378  1.00 19.18           O
ATOM   3690  CB  PRO A 252      25.639   3.022  31.412  1.00 19.71           C
ATOM   3691  CG  PRO A 252      25.412   4.311  32.138  1.00 24.25           C
ATOM   3692  CD  PRO A 252      25.714   5.388  31.149  1.00 20.14           C
ATOM   3693  HA  PRO A 252      27.669   3.163  31.095  1.00 27.01           H
ATOM   3694  HB2 PRO A 252      24.888   2.806  30.838  1.00 23.64           H
ATOM   3695  HB3 PRO A 252      25.829   2.300  32.031  1.00 23.64           H
ATOM   3696  HG2 PRO A 252      24.488   4.363  32.428  1.00 29.07           H
ATOM   3697  HG3 PRO A 252      26.012   4.367  32.898  1.00 29.07           H
ATOM   3698  HD2 PRO A 252      24.921   5.613  30.638  1.00 24.15           H
ATOM   3699  HD3 PRO A 252      26.087   6.165  31.594  1.00 24.15           H
ATOM   3700  N   ASP A 253      27.840   1.544  29.274  1.00 22.40           N
ATOM   3701  CA  ASP A 253      28.065   0.735  28.080  1.00 26.81           C
ATOM   3702  C   ASP A 253      26.910  -0.219  27.783  1.00 25.97           C
ATOM   3703  O   ASP A 253      26.629  -0.488  26.610  1.00 23.40           O
ATOM   3704  CB  ASP A 253      29.361  -0.060  28.225  1.00 19.27           C
ATOM   3705  CG  ASP A 253      29.748  -0.781  26.938  1.00 23.87           C
ATOM   3706  OD1 ASP A 253      29.520  -1.993  26.843  1.00 23.50           O
ATOM   3707  OD2 ASP A 253      30.252  -0.131  26.003  1.00 27.16           O1-
ATOM   3708  H   ASP A 253      28.354   1.347  29.935  1.00 26.86           H
ATOM   3709  HA  ASP A 253      28.163   1.326  27.317  1.00 32.15           H
ATOM   3710  HB2 ASP A 253      30.081   0.547  28.458  1.00 23.10           H
ATOM   3711  HB3 ASP A 253      29.249  -0.726  28.921  1.00 23.10           H
ATOM   3712  N   ASP A 254      26.249  -0.753  28.817  1.00 24.59           N
ATOM   3713  CA  ASP A 254      25.258  -1.803  28.656  1.00 23.98           C
ATOM   3714  C   ASP A 254      23.841  -1.255  28.399  1.00 23.57           C
ATOM   3715  O   ASP A 254      22.874  -2.012  28.486  1.00 22.21           O
ATOM   3716  CB  ASP A 254      25.252  -2.717  29.910  1.00 26.62           C
ATOM   3717  CG  ASP A 254      24.763  -1.988  31.176  1.00 27.62           C
ATOM   3718  OD1 ASP A 254      24.361  -2.632  32.169  1.00 25.59           O
ATOM   3719  OD2 ASP A 254      24.783  -0.749  31.168  1.00 20.42           O1-
ATOM   3720  H   ASP A 254      26.366  -0.514  29.635  1.00 29.48           H
ATOM   3721  HA  ASP A 254      25.506  -2.350  27.893  1.00 28.76           H
ATOM   3722  HB2 ASP A 254      24.661  -3.469  29.750  1.00 31.92           H
ATOM   3723  HB3 ASP A 254      26.154  -3.033  30.075  1.00 31.92           H
ATOM   3724  N   LYS A 255      23.696   0.032  28.130  1.00 17.47           N
ATOM   3725  CA  LYS A 255      22.406   0.594  27.763  1.00 19.64           C
ATOM   3726  C   LYS A 255      22.494   1.305  26.417  1.00 20.03           C
ATOM   3727  O   LYS A 255      23.571   1.799  26.020  1.00 20.72           O
ATOM   3728  CB  LYS A 255      21.895   1.587  28.815  1.00 24.33           C
ATOM   3729  CG  LYS A 255      21.930   1.096  30.274  1.00 23.50           C
ATOM   3730  CD  LYS A 255      20.944   0.001  30.485  1.00 25.53           C
ATOM   3731  CE  LYS A 255      20.856  -0.420  31.959  1.00 25.11           C
ATOM   3732  NZ  LYS A 255      19.922  -1.559  32.098  1.00 36.64           N1+
ATOM   3733  H   LYS A 255      24.335   0.608  28.153  1.00 20.95           H
ATOM   3734  HA  LYS A 255      21.758  -0.123  27.684  1.00 23.55           H
ATOM   3735  HB2 LYS A 255      22.437   2.390  28.767  1.00 29.18           H
ATOM   3736  HB3 LYS A 255      20.974   1.807  28.606  1.00 29.18           H
ATOM   3737  HG2 LYS A 255      22.815   0.755  30.478  1.00 28.17           H
ATOM   3738  HG3 LYS A 255      21.705   1.830  30.867  1.00 28.17           H
ATOM   3739  HD2 LYS A 255      20.066   0.305  30.205  1.00 30.62           H
ATOM   3740  HD3 LYS A 255      21.211  -0.773  29.965  1.00 30.62           H
ATOM   3741  HE2 LYS A 255      21.732  -0.698  32.271  1.00 30.10           H
ATOM   3742  HE3 LYS A 255      20.524   0.320  32.490  1.00 30.10           H
ATOM   3743  HZ1 LYS A 255      19.868  -1.806  32.952  1.00 43.95           H
ATOM   3744  HZ2 LYS A 255      19.112  -1.324  31.814  1.00 43.95           H
ATOM   3745  HZ3 LYS A 255      20.209  -2.249  31.615  1.00 43.95           H
ATOM   3746  N   PRO A 256      21.374   1.404  25.701  1.00 16.36           N
ATOM   3747  CA  PRO A 256      21.384   2.145  24.441  1.00 16.34           C
ATOM   3748  C   PRO A 256      21.861   3.584  24.580  1.00 18.33           C
ATOM   3749  O   PRO A 256      21.649   4.251  25.598  1.00 18.39           O
ATOM   3750  CB  PRO A 256      19.920   2.094  24.006  1.00 15.63           C
ATOM   3751  CG  PRO A 256      19.392   0.906  24.600  1.00 17.60           C
ATOM   3752  CD  PRO A 256      20.036   0.834  25.946  1.00 15.01           C
ATOM   3753  HA  PRO A 256      21.931   1.687  23.784  1.00 19.59           H
ATOM   3754  HB2 PRO A 256      19.453   2.878  24.336  1.00 18.74           H
ATOM   3755  HB3 PRO A 256      19.868   2.046  23.039  1.00 18.74           H
ATOM   3756  HG2 PRO A 256      18.429   0.980  24.683  1.00 21.09           H
ATOM   3757  HG3 PRO A 256      19.634   0.135  24.063  1.00 21.09           H
ATOM   3758  HD2 PRO A 256      19.547   1.377  26.585  1.00 17.99           H
ATOM   3759  HD3 PRO A 256      20.108  -0.087  26.240  1.00 17.99           H
ATOM   3760  N   HIS A 257      22.456   4.058  23.487  1.00 16.43           N
ATOM   3761  CA  HIS A 257      22.924   5.419  23.290  1.00 15.14           C
ATOM   3762  C   HIS A 257      22.205   6.019  22.102  1.00 15.51           C
ATOM   3763  O   HIS A 257      22.362   5.551  20.968  1.00 15.44           O
ATOM   3764  CB  HIS A 257      24.425   5.420  23.033  1.00 16.81           C
ATOM   3765  CG  HIS A 257      25.196   4.653  24.061  1.00 19.10           C
ATOM   3766  ND1 HIS A 257      26.411   4.066  23.795  1.00 19.88           N1+
ATOM   3767  CD2 HIS A 257      24.931   4.396  25.362  1.00 17.22           C
ATOM   3768  CE1 HIS A 257      26.862   3.474  24.883  1.00 19.60           C
ATOM   3769  NE2 HIS A 257      25.989   3.670  25.853  1.00 18.38           N
ATOM   3770  H   HIS A 257      22.607   3.565  22.799  1.00 19.69           H
ATOM   3771  HA  HIS A 257      22.737   5.954  24.078  1.00 18.14           H
ATOM   3772  HB2 HIS A 257      24.745   6.335  23.040  1.00 20.15           H
ATOM   3773  HB3 HIS A 257      24.596   5.015  22.168  1.00 20.15           H
ATOM   3774  HD1 HIS A 257      26.813   4.080  23.034  1.00 23.83           H
ATOM   3775  HD2 HIS A 257      24.182   4.671  25.839  1.00 20.64           H
ATOM   3776  HE1 HIS A 257      27.662   3.007  24.957  1.00 23.50           H
ATOM   3777  HE2 HIS A 257      26.060   3.372  26.656  1.00 22.04           H
ATOM   3778  N   TYR A 258      21.453   7.060  22.355  1.00 16.42           N
ATOM   3779  CA  TYR A 258      20.548   7.650  21.380  1.00 18.27           C
ATOM   3780  C   TYR A 258      21.012   9.063  21.034  1.00 16.21           C
ATOM   3781  O   TYR A 258      20.982   9.965  21.880  1.00 14.71           O
ATOM   3782  CB  TYR A 258      19.131   7.613  21.960  1.00 18.05           C
ATOM   3783  CG  TYR A 258      18.049   8.405  21.252  1.00 15.18           C
ATOM   3784  CD1 TYR A 258      18.155   8.749  19.919  1.00 15.05           C
ATOM   3785  CD2 TYR A 258      16.916   8.813  21.955  1.00 17.17           C
ATOM   3786  CE1 TYR A 258      17.169   9.484  19.295  1.00 16.07           C
ATOM   3787  CE2 TYR A 258      15.937   9.559  21.358  1.00 17.15           C
ATOM   3788  CZ  TYR A 258      16.045   9.865  20.027  1.00 15.71           C
ATOM   3789  OH  TYR A 258      15.076  10.611  19.463  1.00 15.40           O
ATOM   3790  H   TYR A 258      21.443   7.464  23.114  1.00 19.68           H
ATOM   3791  HA  TYR A 258      20.559   7.119  20.568  1.00 21.90           H
ATOM   3792  HB2 TYR A 258      18.839   6.688  21.975  1.00 21.63           H
ATOM   3793  HB3 TYR A 258      19.173   7.945  22.871  1.00 21.63           H
ATOM   3794  HD1 TYR A 258      18.903   8.483  19.435  1.00 18.03           H
ATOM   3795  HD2 TYR A 258      16.838   8.597  22.856  1.00 20.58           H
ATOM   3796  HE1 TYR A 258      17.247   9.712  18.397  1.00 19.26           H
ATOM   3797  HE2 TYR A 258      15.185   9.819  21.840  1.00 20.56           H
ATOM   3798  HH  TYR A 258      15.272  10.780  18.663  1.00 18.46           H
ATOM   3799  N   LEU A 259      21.441   9.260  19.784  1.00 14.60           N
ATOM   3800  CA  LEU A 259      21.841  10.586  19.315  1.00 14.12           C
ATOM   3801  C   LEU A 259      20.621  11.291  18.705  1.00 21.85           C
ATOM   3802  O   LEU A 259      20.115  10.907  17.638  1.00 19.91           O
ATOM   3803  CB  LEU A 259      23.001  10.482  18.342  1.00 17.86           C
ATOM   3804  CG  LEU A 259      23.453  11.847  17.811  1.00 17.61           C
ATOM   3805  CD1 LEU A 259      23.866  12.760  18.965  1.00 19.83           C
ATOM   3806  CD2 LEU A 259      24.573  11.680  16.756  1.00 23.38           C
ATOM   3807  H   LEU A 259      21.508   8.641  19.191  1.00 17.50           H
ATOM   3808  HA  LEU A 259      22.138  11.110  20.075  1.00 16.92           H
ATOM   3809  HB2 LEU A 259      23.755  10.070  18.792  1.00 21.41           H
ATOM   3810  HB3 LEU A 259      22.730   9.940  17.585  1.00 21.41           H
ATOM   3811  HG  LEU A 259      22.699  12.267  17.367  1.00 21.11           H
ATOM   3812 HD11 LEU A 259      24.147  13.615  18.605  1.00 23.77           H
ATOM   3813 HD12 LEU A 259      23.107  12.882  19.556  1.00 23.77           H
ATOM   3814 HD13 LEU A 259      24.598  12.346  19.447  1.00 23.77           H
ATOM   3815 HD21 LEU A 259      24.839  12.557  16.438  1.00 28.04           H
ATOM   3816 HD22 LEU A 259      25.329  11.233  17.167  1.00 28.04           H
ATOM   3817 HD23 LEU A 259      24.234  11.149  16.019  1.00 28.04           H
ATOM   3818  N   MET A 260      20.132  12.305  19.404  1.00 16.85           N
ATOM   3819  CA  MET A 260      18.844  12.908  19.079  1.00 24.55           C
ATOM   3820  C   MET A 260      18.990  13.868  17.906  1.00 19.93           C
ATOM   3821  O   MET A 260      19.902  14.699  17.881  1.00 23.37           O
ATOM   3822  CB  MET A 260      18.263  13.646  20.294  1.00 24.28           C
ATOM   3823  CG  MET A 260      17.795  12.725  21.421  1.00 29.03           C
ATOM   3824  SD  MET A 260      17.069  13.556  22.850  1.00 25.14           S
ATOM   3825  CE  MET A 260      15.370  13.448  22.465  1.00 22.10           C
ATOM   3826  H   MET A 260      20.528  12.667  20.077  1.00 20.20           H
ATOM   3827  HA  MET A 260      18.222  12.205  18.833  1.00 29.43           H
ATOM   3828  HB2 MET A 260      18.944  14.233  20.657  1.00 29.11           H
ATOM   3829  HB3 MET A 260      17.499  14.169  20.005  1.00 29.11           H
ATOM   3830  HG2 MET A 260      17.126  12.120  21.065  1.00 34.82           H
ATOM   3831  HG3 MET A 260      18.557  12.215  21.737  1.00 34.82           H
ATOM   3832  HE1 MET A 260      14.859  13.869  23.174  1.00 26.50           H
ATOM   3833  HE2 MET A 260      15.208  13.904  21.624  1.00 26.50           H
ATOM   3834  HE3 MET A 260      15.123  12.513  22.389  1.00 26.50           H
ATOM   3835  N   GLY A 261      18.092  13.742  16.937  1.00 15.89           N
ATOM   3836  CA  GLY A 261      18.029  14.730  15.880  1.00 27.03           C
ATOM   3837  C   GLY A 261      19.155  14.638  14.882  1.00 28.78           C
ATOM   3838  O   GLY A 261      19.386  15.586  14.133  1.00 29.29           O
ATOM   3839  H   GLY A 261      17.520  13.103  16.871  1.00 19.05           H
ATOM   3840  HA2 GLY A 261      17.192  14.628  15.400  1.00 32.41           H
ATOM   3841  HA3 GLY A 261      18.046  15.616  16.273  1.00 32.41           H
ATOM   3842  N   VAL A 262      19.858  13.517  14.833  1.00 24.60           N
ATOM   3843  CA  VAL A 262      20.931  13.331  13.876  1.00 22.18           C
ATOM   3844  C   VAL A 262      20.544  12.234  12.916  1.00 28.29           C
ATOM   3845  O   VAL A 262      20.182  11.119  13.329  1.00 22.18           O
ATOM   3846  CB  VAL A 262      22.264  13.018  14.544  1.00 26.17           C
ATOM   3847  CG1 VAL A 262      23.267  12.796  13.441  1.00 27.03           C
ATOM   3848  CG2 VAL A 262      22.633  14.171  15.421  1.00 26.52           C
ATOM   3849  H   VAL A 262      19.729  12.841  15.349  1.00 29.50           H
ATOM   3850  HA  VAL A 262      21.040  14.149  13.365  1.00 26.60           H
ATOM   3851  HB  VAL A 262      22.192  12.214  15.081  1.00 31.39           H
ATOM   3852 HG11 VAL A 262      24.130  12.594  13.835  1.00 32.41           H
ATOM   3853 HG12 VAL A 262      22.972  12.054  12.891  1.00 32.41           H
ATOM   3854 HG13 VAL A 262      23.329  13.602  12.904  1.00 32.41           H
ATOM   3855 HG21 VAL A 262      23.482  13.981  15.851  1.00 31.80           H
ATOM   3856 HG22 VAL A 262      22.710  14.970  14.876  1.00 31.80           H
ATOM   3857 HG23 VAL A 262      21.942  14.292  16.090  1.00 31.80           H
ATOM   3858  N   GLY A 263      20.673  12.561  11.639  1.00 28.09           N
ATOM   3859  CA  GLY A 263      20.048  11.842  10.576  1.00 33.00           C
ATOM   3860  C   GLY A 263      20.773  11.825   9.257  1.00 22.06           C
ATOM   3861  O   GLY A 263      20.433  10.955   8.473  1.00 33.01           O
ATOM   3862  H   GLY A 263      21.142  13.228  11.365  1.00 33.69           H
ATOM   3863  HA2 GLY A 263      19.927  10.921  10.855  1.00 39.57           H
ATOM   3864  HA3 GLY A 263      19.168  12.221  10.422  1.00 39.57           H
ATOM   3865  N   LYS A 264      21.727  12.718   8.949  1.00 19.40           N
ATOM   3866  CA  LYS A 264      22.365  12.616   7.631  1.00 20.08           C
ATOM   3867  C   LYS A 264      23.097  11.271   7.554  1.00 21.41           C
ATOM   3868  O   LYS A 264      23.676  10.845   8.549  1.00 17.06           O
ATOM   3869  CB  LYS A 264      23.351  13.764   7.376  1.00 34.54           C
ATOM   3870  CG  LYS A 264      22.735  15.153   6.878  1.00 29.58           C
ATOM   3871  CD  LYS A 264      23.839  16.243   6.575  1.00 36.88           C
ATOM   3872  CE  LYS A 264      24.641  16.631   7.863  1.00 44.65           C
ATOM   3873  NZ  LYS A 264      26.054  17.147   7.693  1.00 47.04           N1+
ATOM   3874  H   LYS A 264      22.007  13.356   9.454  1.00 23.26           H
ATOM   3875  HA  LYS A 264      21.685  12.636   6.940  1.00 24.07           H
ATOM   3876  HB2 LYS A 264      23.826  13.943   8.203  1.00 41.43           H
ATOM   3877  HB3 LYS A 264      23.983  13.474   6.701  1.00 41.43           H
ATOM   3878  HG2 LYS A 264      22.233  15.000   6.062  1.00 35.48           H
ATOM   3879  HG3 LYS A 264      22.149  15.503   7.567  1.00 35.48           H
ATOM   3880  HD2 LYS A 264      24.465  15.891   5.924  1.00 44.23           H
ATOM   3881  HD3 LYS A 264      23.412  17.043   6.232  1.00 44.23           H
ATOM   3882  HE2 LYS A 264      24.143  17.322   8.327  1.00 53.56           H
ATOM   3883  HE3 LYS A 264      24.694  15.845   8.429  1.00 53.56           H
ATOM   3884  HZ1 LYS A 264      26.407  17.334   8.489  1.00 56.42           H
ATOM   3885  HZ2 LYS A 264      26.556  16.532   7.291  1.00 56.42           H
ATOM   3886  HZ3 LYS A 264      26.051  17.886   7.197  1.00 56.42           H
ATOM   3887  N   PRO A 265      23.093  10.567   6.402  1.00 19.81           N
ATOM   3888  CA  PRO A 265      23.704   9.224   6.397  1.00 22.48           C
ATOM   3889  C   PRO A 265      25.130   9.217   6.885  1.00 21.25           C
ATOM   3890  O   PRO A 265      25.489   8.351   7.702  1.00 17.92           O
ATOM   3891  CB  PRO A 265      23.575   8.772   4.934  1.00 21.24           C
ATOM   3892  CG  PRO A 265      22.317   9.385   4.491  1.00 22.66           C
ATOM   3893  CD  PRO A 265      22.372  10.812   5.137  1.00 25.80           C
ATOM   3894  HA  PRO A 265      23.183   8.626   6.954  1.00 26.95           H
ATOM   3895  HB2 PRO A 265      24.325   9.106   4.416  1.00 25.46           H
ATOM   3896  HB3 PRO A 265      23.524   7.804   4.890  1.00 25.46           H
ATOM   3897  HG2 PRO A 265      22.296   9.441   3.523  1.00 27.17           H
ATOM   3898  HG3 PRO A 265      21.562   8.878   4.829  1.00 27.17           H
ATOM   3899  HD2 PRO A 265      22.872  11.422   4.572  1.00 30.94           H
ATOM   3900  HD3 PRO A 265      21.476  11.140   5.314  1.00 30.94           H
ATOM   3901  N   ASP A 266      25.947  10.193   6.472  1.00 21.97           N
ATOM   3902  CA  ASP A 266      27.331  10.174   6.915  1.00 18.68           C
ATOM   3903  C   ASP A 266      27.434  10.507   8.390  1.00 17.60           C
ATOM   3904  O   ASP A 266      28.383  10.073   9.039  1.00 17.55           O
ATOM   3905  CB  ASP A 266      28.231  11.124   6.109  1.00 27.85           C
ATOM   3906  CG  ASP A 266      29.709  11.088   6.605  1.00 38.44           C
ATOM   3907  OD1 ASP A 266      30.392  12.163   6.655  1.00 33.97           O
ATOM   3908  OD2 ASP A 266      30.176   9.966   6.986  1.00 41.51           O1-
ATOM   3909  H   ASP A 266      25.731  10.847   5.957  1.00 26.34           H
ATOM   3910  HA  ASP A 266      27.677   9.276   6.796  1.00 22.39           H
ATOM   3911  HB2 ASP A 266      28.219  10.860   5.176  1.00 33.40           H
ATOM   3912  HB3 ASP A 266      27.903  12.032   6.204  1.00 33.40           H
ATOM   3913  N   ASP A 267      26.488  11.273   8.947  1.00 20.81           N
ATOM   3914  CA  ASP A 267      26.529  11.485  10.394  1.00 23.56           C
ATOM   3915  C   ASP A 267      26.233  10.182  11.129  1.00 18.25           C
ATOM   3916  O   ASP A 267      26.885   9.868  12.136  1.00 14.66           O
ATOM   3917  CB  ASP A 267      25.527  12.563  10.826  1.00 24.64           C
ATOM   3918  CG  ASP A 267      25.903  13.967  10.325  1.00 30.91           C
ATOM   3919  OD1 ASP A 267      25.012  14.808  10.273  1.00 34.42           O
ATOM   3920  OD2 ASP A 267      27.073  14.221   9.975  1.00 29.79           O1-
ATOM   3921  H   ASP A 267      25.843  11.662   8.532  1.00 24.95           H
ATOM   3922  HA  ASP A 267      27.418  11.780  10.647  1.00 28.25           H
ATOM   3923  HB2 ASP A 267      24.652  12.342  10.469  1.00 29.54           H
ATOM   3924  HB3 ASP A 267      25.492  12.590  11.795  1.00 29.54           H
ATOM   3925  N   ILE A 268      25.256   9.426  10.620  1.00 18.94           N
ATOM   3926  CA  ILE A 268      24.866   8.154  11.223  1.00 17.53           C
ATOM   3927  C   ILE A 268      26.063   7.225  11.259  1.00 13.93           C
ATOM   3928  O   ILE A 268      26.414   6.675  12.302  1.00 15.80           O
ATOM   3929  CB  ILE A 268      23.690   7.515  10.450  1.00 13.77           C
ATOM   3930  CG1 ILE A 268      22.314   8.142  10.763  1.00 23.46           C
ATOM   3931  CG2 ILE A 268      23.483   6.069  10.852  1.00  9.55           C
ATOM   3932  CD1 ILE A 268      22.313   9.525  11.040  1.00 31.08           C
ATOM   3933  H   ILE A 268      24.801   9.632   9.919  1.00 22.71           H
ATOM   3934  HA  ILE A 268      24.577   8.310  12.136  1.00 21.01           H
ATOM   3935  HB  ILE A 268      23.861   7.565   9.497  1.00 16.50           H
ATOM   3936 HG12 ILE A 268      21.733   8.000  10.000  1.00 28.13           H
ATOM   3937 HG13 ILE A 268      21.943   7.692  11.539  1.00 28.13           H
ATOM   3938 HG21 ILE A 268      22.739   5.705  10.347  1.00 11.44           H
ATOM   3939 HG22 ILE A 268      24.291   5.569  10.659  1.00 11.44           H
ATOM   3940 HG23 ILE A 268      23.288   6.030  11.802  1.00 11.44           H
ATOM   3941 HD11 ILE A 268      21.404   9.810  11.221  1.00 37.28           H
ATOM   3942 HD12 ILE A 268      22.873   9.693  11.814  1.00 37.28           H
ATOM   3943 HD13 ILE A 268      22.662  10.001  10.269  1.00 37.28           H
ATOM   3944  N   VAL A 269      26.719   7.040  10.113  1.00 17.05           N
ATOM   3945  CA  VAL A 269      27.862   6.132  10.079  1.00 13.64           C
ATOM   3946  C   VAL A 269      28.893   6.548  11.107  1.00 18.21           C
ATOM   3947  O   VAL A 269      29.382   5.721  11.876  1.00 14.90           O
ATOM   3948  CB  VAL A 269      28.475   6.060   8.673  1.00 15.56           C
ATOM   3949  CG1 VAL A 269      29.729   5.172   8.708  1.00 20.72           C
ATOM   3950  CG2 VAL A 269      27.446   5.555   7.671  1.00 15.67           C
ATOM   3951  H   VAL A 269      26.528   7.415   9.363  1.00 20.43           H
ATOM   3952  HA  VAL A 269      27.558   5.241  10.312  1.00 16.35           H
ATOM   3953  HB  VAL A 269      28.746   6.951   8.401  1.00 18.65           H
ATOM   3954 HG11 VAL A 269      30.111   5.131   7.818  1.00 24.84           H
ATOM   3955 HG12 VAL A 269      30.370   5.556   9.326  1.00 24.84           H
ATOM   3956 HG13 VAL A 269      29.477   4.282   9.002  1.00 24.84           H
ATOM   3957 HG21 VAL A 269      27.853   5.518   6.792  1.00 18.78           H
ATOM   3958 HG22 VAL A 269      27.153   4.670   7.938  1.00 18.78           H
ATOM   3959 HG23 VAL A 269      26.691   6.164   7.660  1.00 18.78           H
ATOM   3960  N   GLY A 270      29.289   7.827  11.097  1.00 16.90           N
ATOM   3961  CA  GLY A 270      30.313   8.265  12.032  1.00 17.97           C
ATOM   3962  C   GLY A 270      29.866   8.193  13.480  1.00 17.04           C
ATOM   3963  O   GLY A 270      30.673   7.926  14.385  1.00 16.43           O
ATOM   3964  H   GLY A 270      28.988   8.438  10.572  1.00 20.26           H
ATOM   3965  HA2 GLY A 270      31.102   7.709  11.929  1.00 21.54           H
ATOM   3966  HA3 GLY A 270      30.558   9.182  11.834  1.00 21.54           H
ATOM   3967  N   ALA A 271      28.577   8.399  13.722  1.00 17.18           N
ATOM   3968  CA  ALA A 271      28.061   8.283  15.078  1.00 14.89           C
ATOM   3969  C   ALA A 271      28.062   6.840  15.553  1.00 16.60           C
ATOM   3970  O   ALA A 271      28.360   6.578  16.724  1.00 17.17           O
ATOM   3971  CB  ALA A 271      26.660   8.874  15.154  1.00 15.28           C
ATOM   3972  H   ALA A 271      27.989   8.604  13.129  1.00 20.59           H
ATOM   3973  HA  ALA A 271      28.631   8.792  15.675  1.00 17.85           H
ATOM   3974  HB1 ALA A 271      26.331   8.789  16.063  1.00 18.32           H
ATOM   3975  HB2 ALA A 271      26.699   9.810  14.902  1.00 18.32           H
ATOM   3976  HB3 ALA A 271      26.080   8.390  14.545  1.00 18.32           H
ATOM   3977  N   VAL A 272      27.736   5.877  14.671  1.00 15.00           N
ATOM   3978  CA  VAL A 272      27.806   4.471  15.081  1.00 14.32           C
ATOM   3979  C   VAL A 272      29.257   4.106  15.387  1.00 14.18           C
ATOM   3980  O   VAL A 272      29.546   3.334  16.306  1.00 14.29           O
ATOM   3981  CB  VAL A 272      27.211   3.545  13.994  1.00 15.52           C
ATOM   3982  CG1 VAL A 272      27.477   2.088  14.298  1.00 13.17           C
ATOM   3983  CG2 VAL A 272      25.686   3.776  13.817  1.00 12.72           C
ATOM   3984  H   VAL A 272      27.481   6.009  13.860  1.00 17.98           H
ATOM   3985  HA  VAL A 272      27.289   4.352  15.893  1.00 17.16           H
ATOM   3986  HB  VAL A 272      27.638   3.749  13.148  1.00 18.60           H
ATOM   3987 HG11 VAL A 272      27.089   1.543  13.595  1.00 15.78           H
ATOM   3988 HG12 VAL A 272      28.436   1.944  14.338  1.00 15.78           H
ATOM   3989 HG13 VAL A 272      27.073   1.865  15.151  1.00 15.78           H
ATOM   3990 HG21 VAL A 272      25.354   3.178  13.129  1.00 15.24           H
ATOM   3991 HG22 VAL A 272      25.239   3.594  14.659  1.00 15.24           H
ATOM   3992 HG23 VAL A 272      25.535   4.698  13.555  1.00 15.24           H
ATOM   3993  N   GLU A 273      30.194   4.651  14.606  1.00 15.55           N
ATOM   3994  CA  GLU A 273      31.610   4.422  14.869  1.00 18.42           C
ATOM   3995  C   GLU A 273      32.010   4.927  16.246  1.00 20.29           C
ATOM   3996  O   GLU A 273      33.027   4.484  16.793  1.00 17.95           O
ATOM   3997  CB  GLU A 273      32.482   5.113  13.814  1.00 18.86           C
ATOM   3998  CG  GLU A 273      32.424   4.510  12.422  1.00 21.97           C
ATOM   3999  CD  GLU A 273      33.246   5.349  11.433  1.00 26.53           C
ATOM   4000  OE1 GLU A 273      32.893   6.524  11.210  1.00 31.09           O
ATOM   4001  OE2 GLU A 273      34.261   4.866  10.932  1.00 34.91           O1-
ATOM   4002  H   GLU A 273      30.035   5.152  13.926  1.00 18.64           H
ATOM   4003  HA  GLU A 273      31.790   3.470  14.833  1.00 22.08           H
ATOM   4004  HB2 GLU A 273      32.200   6.038  13.742  1.00 22.61           H
ATOM   4005  HB3 GLU A 273      33.405   5.078  14.109  1.00 22.61           H
ATOM   4006  HG2 GLU A 273      32.792   3.613  12.443  1.00 26.34           H
ATOM   4007  HG3 GLU A 273      31.503   4.490  12.116  1.00 26.34           H
ATOM   4008  N   ARG A 274      31.225   5.842  16.813  1.00 19.69           N
ATOM   4009  CA  ARG A 274      31.500   6.423  18.115  1.00 12.00           C
ATOM   4010  C   ARG A 274      30.578   5.894  19.193  1.00 19.39           C
ATOM   4011  O   ARG A 274      30.593   6.427  20.311  1.00 20.42           O
ATOM   4012  CB  ARG A 274      31.424   7.949  17.999  1.00 17.58           C
ATOM   4013  CG  ARG A 274      32.500   8.479  17.058  1.00 17.59           C
ATOM   4014  CD  ARG A 274      32.314   9.937  16.651  1.00 21.12           C
ATOM   4015  NE  ARG A 274      33.495  10.453  15.944  1.00 22.70           N
ATOM   4016  CZ  ARG A 274      33.838  10.148  14.690  1.00 26.24           C
ATOM   4017  NH1 ARG A 274      33.098   9.317  13.950  1.00 23.93           N
ATOM   4018  NH2 ARG A 274      34.928  10.690  14.158  1.00 28.94           N1+
ATOM   4019  H   ARG A 274      30.509   6.147  16.448  1.00 23.61           H
ATOM   4020  HA  ARG A 274      32.407   6.193  18.369  1.00 14.38           H
ATOM   4021  HB2 ARG A 274      30.557   8.202  17.645  1.00 21.07           H
ATOM   4022  HB3 ARG A 274      31.560   8.345  18.873  1.00 21.07           H
ATOM   4023  HG2 ARG A 274      33.362   8.404  17.497  1.00 21.09           H
ATOM   4024  HG3 ARG A 274      32.497   7.944  16.249  1.00 21.09           H
ATOM   4025  HD2 ARG A 274      31.549  10.008  16.058  1.00 25.32           H
ATOM   4026  HD3 ARG A 274      32.175  10.476  17.445  1.00 25.32           H
ATOM   4027  HE  ARG A 274      34.007  10.996  16.372  1.00 27.22           H
ATOM   4028 HH11 ARG A 274      32.388   8.962  14.282  1.00 28.69           H
ATOM   4029 HH12 ARG A 274      33.334   9.133  13.144  1.00 28.69           H
ATOM   4030 HH21 ARG A 274      35.412  11.227  14.624  1.00 34.71           H
ATOM   4031 HH22 ARG A 274      35.155  10.497  13.352  1.00 34.71           H
ATOM   4032  N   GLY A 275      29.823   4.827  18.911  1.00 17.16           N
ATOM   4033  CA  GLY A 275      29.050   4.141  19.929  1.00 14.75           C
ATOM   4034  C   GLY A 275      27.546   4.428  20.018  1.00 17.62           C
ATOM   4035  O   GLY A 275      26.910   3.990  20.979  1.00 17.33           O
ATOM   4036  H   GLY A 275      29.746   4.485  18.126  1.00 20.57           H
ATOM   4037  HA2 GLY A 275      29.152   3.186  19.793  1.00 17.67           H
ATOM   4038  HA3 GLY A 275      29.434   4.353  20.794  1.00 17.67           H
ATOM   4039  N   ILE A 276      26.974   5.152  19.082  1.00 16.82           N
ATOM   4040  CA  ILE A 276      25.553   5.443  19.112  1.00 15.87           C
ATOM   4041  C   ILE A 276      24.766   4.276  18.532  1.00 17.29           C
ATOM   4042  O   ILE A 276      25.152   3.678  17.525  1.00 14.90           O
ATOM   4043  CB  ILE A 276      25.266   6.733  18.334  1.00 10.94           C
ATOM   4044  CG1 ILE A 276      25.838   7.950  19.055  1.00 15.88           C
ATOM   4045  CG2 ILE A 276      23.758   6.932  18.211  1.00 12.12           C
ATOM   4046  CD1 ILE A 276      27.243   8.073  18.990  1.00 32.87           C
ATOM   4047  H   ILE A 276      27.388   5.492  18.410  1.00 20.16           H
ATOM   4048  HA  ILE A 276      25.271   5.573  20.031  1.00 19.02           H
ATOM   4049  HB  ILE A 276      25.657   6.670  17.448  1.00 13.10           H
ATOM   4050 HG12 ILE A 276      25.456   8.750  18.662  1.00 19.04           H
ATOM   4051 HG13 ILE A 276      25.592   7.897  19.992  1.00 19.04           H
ATOM   4052 HG21 ILE A 276      23.587   7.749  17.718  1.00 14.52           H
ATOM   4053 HG22 ILE A 276      23.378   6.175  17.739  1.00 14.52           H
ATOM   4054 HG23 ILE A 276      23.375   6.994  19.100  1.00 14.52           H
ATOM   4055 HD11 ILE A 276      27.512   8.870  19.474  1.00 39.42           H
ATOM   4056 HD12 ILE A 276      27.647   7.289  19.393  1.00 39.42           H
ATOM   4057 HD13 ILE A 276      27.511   8.143  18.061  1.00 39.42           H
ATOM   4058  N   ASP A 277      23.622   3.993  19.146  1.00 12.40           N
ATOM   4059  CA  ASP A 277      22.743   2.899  18.773  1.00 14.30           C
ATOM   4060  C   ASP A 277      21.413   3.338  18.174  1.00 19.19           C
ATOM   4061  O   ASP A 277      20.726   2.509  17.583  1.00 15.78           O
ATOM   4062  CB  ASP A 277      22.433   2.037  20.017  1.00 18.60           C
ATOM   4063  CG  ASP A 277      23.691   1.642  20.809  1.00 19.71           C
ATOM   4064  OD1 ASP A 277      24.574   0.975  20.247  1.00 16.38           O
ATOM   4065  OD2 ASP A 277      23.784   2.019  21.993  1.00 16.00           O1-
ATOM   4066  H   ASP A 277      23.323   4.446  19.814  1.00 14.86           H
ATOM   4067  HA  ASP A 277      23.195   2.338  18.124  1.00 17.14           H
ATOM   4068  HB2 ASP A 277      21.852   2.538  20.610  1.00 22.30           H
ATOM   4069  HB3 ASP A 277      21.991   1.222  19.732  1.00 22.30           H
ATOM   4070  N   MET A 278      21.008   4.593  18.341  1.00 13.27           N
ATOM   4071  CA  MET A 278      19.676   5.008  17.933  1.00 12.40           C
ATOM   4072  C   MET A 278      19.726   6.391  17.323  1.00 14.21           C
ATOM   4073  O   MET A 278      20.459   7.264  17.801  1.00 16.35           O
ATOM   4074  CB  MET A 278      18.698   5.017  19.094  1.00 13.89           C
ATOM   4075  CG  MET A 278      18.440   3.639  19.637  1.00 13.23           C
ATOM   4076  SD  MET A 278      17.533   3.622  21.175  1.00 15.39           S
ATOM   4077  CE  MET A 278      15.954   4.279  20.736  1.00 20.52           C
ATOM   4078  H   MET A 278      21.484   5.219  18.688  1.00 15.90           H
ATOM   4079  HA  MET A 278      19.344   4.385  17.269  1.00 14.85           H
ATOM   4080  HB2 MET A 278      19.061   5.560  19.811  1.00 16.65           H
ATOM   4081  HB3 MET A 278      17.852   5.385  18.794  1.00 16.65           H
ATOM   4082  HG2 MET A 278      17.927   3.137  18.985  1.00 15.85           H
ATOM   4083  HG3 MET A 278      19.292   3.200  19.792  1.00 15.85           H
ATOM   4084  HE1 MET A 278      15.392   4.304  21.527  1.00 24.60           H
ATOM   4085  HE2 MET A 278      16.072   5.175  20.385  1.00 24.60           H
ATOM   4086  HE3 MET A 278      15.551   3.709  20.062  1.00 24.60           H
ATOM   4087  N   PHE A 279      18.904   6.574  16.286  1.00 16.13           N
ATOM   4088  CA  PHE A 279      18.844   7.778  15.483  1.00 15.62           C
ATOM   4089  C   PHE A 279      17.416   8.114  15.104  1.00 19.83           C
ATOM   4090  O   PHE A 279      16.549   7.245  15.005  1.00 16.56           O
ATOM   4091  CB  PHE A 279      19.611   7.612  14.197  1.00 18.17           C
ATOM   4092  CG  PHE A 279      21.038   7.347  14.398  1.00 16.05           C
ATOM   4093  CD1 PHE A 279      21.490   6.033  14.569  1.00 14.45           C
ATOM   4094  CD2 PHE A 279      21.953   8.393  14.434  1.00 13.75           C
ATOM   4095  CE1 PHE A 279      22.845   5.790  14.777  1.00 15.98           C
ATOM   4096  CE2 PHE A 279      23.306   8.144  14.634  1.00 16.38           C
ATOM   4097  CZ  PHE A 279      23.747   6.833  14.812  1.00 15.66           C
ATOM   4098  H   PHE A 279      18.346   5.975  16.023  1.00 19.33           H
ATOM   4099  HA  PHE A 279      19.220   8.522  15.978  1.00 18.72           H
ATOM   4100  HB2 PHE A 279      19.237   6.866  13.702  1.00 21.78           H
ATOM   4101  HB3 PHE A 279      19.530   8.426  13.676  1.00 21.78           H
ATOM   4102  HD1 PHE A 279      20.886   5.326  14.554  1.00 17.32           H
ATOM   4103  HD2 PHE A 279      21.658   9.268  14.321  1.00 16.48           H
ATOM   4104  HE1 PHE A 279      23.145   4.917  14.890  1.00 19.15           H
ATOM   4105  HE2 PHE A 279      23.913   8.848  14.657  1.00 19.64           H
ATOM   4106  HZ  PHE A 279      24.652   6.661  14.942  1.00 18.77           H
ATOM   4107  N   ASP A 280      17.187   9.394  14.871  1.00 20.80           N
ATOM   4108  CA  ASP A 280      15.913   9.852  14.358  1.00 22.80           C
ATOM   4109  C   ASP A 280      16.198  11.062  13.497  1.00 30.95           C
ATOM   4110  O   ASP A 280      17.114  11.830  13.799  1.00 36.40           O
ATOM   4111  CB  ASP A 280      14.938  10.227  15.485  1.00 23.85           C
ATOM   4112  CG  ASP A 280      15.233  11.588  16.082  1.00 24.67           C
ATOM   4113  OD1 ASP A 280      15.943  11.665  17.082  1.00 22.15           O
ATOM   4114  OD2 ASP A 280      14.777  12.583  15.522  1.00 36.05           O1-
ATOM   4115  H   ASP A 280      17.759  10.022  15.003  1.00 24.94           H
ATOM   4116  HA  ASP A 280      15.509   9.162  13.809  1.00 27.34           H
ATOM   4117  HB2 ASP A 280      14.035  10.244  15.130  1.00 28.60           H
ATOM   4118  HB3 ASP A 280      15.004   9.568  16.193  1.00 28.60           H
ATOM   4119  N   CYS A 281      15.390  11.267  12.458  1.00 36.44           N
ATOM   4120  CA  CYS A 281      15.451  12.583  11.818  1.00 44.88           C
ATOM   4121  C   CYS A 281      14.278  12.756  10.884  1.00 37.13           C
ATOM   4122  O   CYS A 281      13.706  11.781  10.381  1.00 46.98           O
ATOM   4123  CB  CYS A 281      16.761  12.807  11.046  1.00 48.74           C
ATOM   4124  SG  CYS A 281      17.269  14.575  10.953  1.00 57.48           S
ATOM   4125  H   CYS A 281      14.834  10.704  12.122  1.00 43.70           H
ATOM   4126  HA  CYS A 281      15.389  13.267  12.503  1.00 53.84           H
ATOM   4127  HB2 CYS A 281      17.472  12.317  11.488  1.00 58.46           H
ATOM   4128  HB3 CYS A 281      16.651  12.481  10.139  1.00 58.46           H
ATOM   4129  HG  CYS A 281      18.296  14.655  10.337  1.00 68.96           H
ATOM   4130  N   VAL A 282      13.941  14.027  10.651  1.00 47.17           N
ATOM   4131  CA  VAL A 282      12.897  14.390   9.690  1.00 58.69           C
ATOM   4132  C   VAL A 282      13.460  14.590   8.288  1.00 57.03           C
ATOM   4133  O   VAL A 282      12.686  14.573   7.321  1.00 59.79           O
ATOM   4134  CB  VAL A 282      12.140  15.669  10.092  1.00 53.35           C
ATOM   4135  CG1 VAL A 282      11.232  15.426  11.287  1.00 51.93           C
ATOM   4136  CG2 VAL A 282      13.128  16.800  10.369  1.00 60.28           C
ATOM   4137  H   VAL A 282      14.305  14.702  11.040  1.00 56.58           H
ATOM   4138  HA  VAL A 282      12.252  13.668   9.648  1.00 70.41           H
ATOM   4139  HB  VAL A 282      11.580  15.944   9.349  1.00 64.00           H
ATOM   4140 HG11 VAL A 282      10.774  16.252  11.509  1.00 62.29           H
ATOM   4141 HG12 VAL A 282      10.586  14.740  11.057  1.00 62.29           H
ATOM   4142 HG13 VAL A 282      11.772  15.134  12.039  1.00 62.29           H
ATOM   4143 HG21 VAL A 282      12.634  17.596  10.620  1.00 72.31           H
ATOM   4144 HG22 VAL A 282      13.717  16.533  11.092  1.00 72.31           H
ATOM   4145 HG23 VAL A 282      13.645  16.970   9.566  1.00 72.31           H
ATOM   4146  N   LEU A 283      14.779  14.781   8.157  1.00 57.51           N
ATOM   4147  CA  LEU A 283      15.472  14.805   6.858  1.00 65.85           C
ATOM   4148  C   LEU A 283      14.897  13.840   5.815  1.00 66.36           C
ATOM   4149  O   LEU A 283      14.675  14.276   4.677  1.00 61.54           O
ATOM   4150  CB  LEU A 283      16.967  14.537   7.120  1.00 61.72           C
ATOM   4151  CG  LEU A 283      18.027  15.147   6.198  1.00 60.46           C
ATOM   4152  CD1 LEU A 283      19.386  14.543   6.470  1.00 51.34           C
ATOM   4153  CD2 LEU A 283      17.655  14.935   4.764  1.00 62.87           C
ATOM   4154  H   LEU A 283      15.308  14.903   8.824  1.00 68.99           H
ATOM   4155  HA  LEU A 283      15.399  15.700   6.492  1.00 79.00           H
ATOM   4156  HB2 LEU A 283      17.166  14.854   8.015  1.00 74.04           H
ATOM   4157  HB3 LEU A 283      17.099  13.577   7.094  1.00 74.04           H
ATOM   4158  HG  LEU A 283      18.081  16.102   6.360  1.00 72.53           H
ATOM   4159 HD11 LEU A 283      20.035  14.947   5.873  1.00 61.58           H
ATOM   4160 HD12 LEU A 283      19.629  14.718   7.392  1.00 61.58           H
ATOM   4161 HD13 LEU A 283      19.342  13.586   6.314  1.00 61.58           H
ATOM   4162 HD21 LEU A 283      18.339  15.328   4.199  1.00 75.42           H
ATOM   4163 HD22 LEU A 283      17.592  13.982   4.592  1.00 75.42           H
ATOM   4164 HD23 LEU A 283      16.800  15.360   4.593  1.00 75.42           H
ATOM   4165  N   PRO A 284      14.633  12.555   6.113  1.00 63.25           N
ATOM   4166  CA  PRO A 284      14.049  11.663   5.082  1.00 58.78           C
ATOM   4167  C   PRO A 284      12.646  12.039   4.631  1.00 64.19           C
ATOM   4168  O   PRO A 284      12.323  11.868   3.443  1.00 60.53           O
ATOM   4169  CB  PRO A 284      14.033  10.295   5.778  1.00 60.67           C
ATOM   4170  CG  PRO A 284      15.017  10.403   6.879  1.00 62.32           C
ATOM   4171  CD  PRO A 284      14.957  11.816   7.348  1.00 64.56           C
ATOM   4172  HA  PRO A 284      14.632  11.619   4.308  1.00 70.52           H
ATOM   4173  HB2 PRO A 284      13.146  10.118   6.128  1.00 72.78           H
ATOM   4174  HB3 PRO A 284      14.297   9.606   5.149  1.00 72.78           H
ATOM   4175  HG2 PRO A 284      14.771   9.796   7.595  1.00 74.77           H
ATOM   4176  HG3 PRO A 284      15.903  10.193   6.544  1.00 74.77           H
ATOM   4177  HD2 PRO A 284      14.252  11.926   8.005  1.00 77.45           H
ATOM   4178  HD3 PRO A 284      15.818  12.096   7.696  1.00 77.45           H
ATOM   4179  N   THR A 285      11.786  12.485   5.564  1.00 71.24           N
ATOM   4180  CA  THR A 285      10.413  12.884   5.225  1.00 72.78           C
ATOM   4181  C   THR A 285      10.378  14.248   4.537  1.00 70.01           C
ATOM   4182  O   THR A 285       9.740  14.406   3.488  1.00 70.12           O
ATOM   4183  CB  THR A 285       9.523  12.916   6.481  1.00 68.36           C
ATOM   4184  OG1 THR A 285      10.068  13.823   7.451  1.00 71.62           O
ATOM   4185  CG2 THR A 285       9.378  11.533   7.097  1.00 61.87           C
ATOM   4186  H   THR A 285      11.976  12.564   6.399  1.00 85.47           H
ATOM   4187  HA  THR A 285      10.039  12.232   4.612  1.00 87.31           H
ATOM   4188  HB  THR A 285       8.638  13.223   6.229  1.00 82.01           H
ATOM   4189  HG1 THR A 285      10.840  13.577   7.671  1.00 85.92           H
ATOM   4190 HG21 THR A 285       8.814  11.578   7.885  1.00 74.22           H
ATOM   4191 HG22 THR A 285       8.976  10.925   6.456  1.00 74.22           H
ATOM   4192 HG23 THR A 285      10.249  11.190   7.352  1.00 74.22           H
ATOM   4193  N   ARG A 286      11.039  15.255   5.126  1.00 68.69           N
ATOM   4194  CA  ARG A 286      11.140  16.562   4.477  1.00 75.78           C
ATOM   4195  C   ARG A 286      11.848  16.484   3.122  1.00 74.96           C
ATOM   4196  O   ARG A 286      11.493  17.226   2.199  1.00 69.81           O
ATOM   4197  CB  ARG A 286      11.873  17.543   5.384  1.00 72.88           C
ATOM   4198  CG  ARG A 286      13.315  17.167   5.644  1.00 71.59           C
ATOM   4199  CD  ARG A 286      14.024  18.189   6.523  1.00 78.11           C
ATOM   4200  NE  ARG A 286      13.229  18.582   7.684  1.00 79.03           N
ATOM   4201  CZ  ARG A 286      13.647  19.414   8.634  1.00 80.63           C
ATOM   4202  NH1 ARG A 286      14.866  19.942   8.572  1.00 82.56           N
ATOM   4203  NH2 ARG A 286      12.847  19.712   9.655  1.00 78.94           N1+
ATOM   4204  H   ARG A 286      11.431  15.204   5.890  1.00 82.40           H
ATOM   4205  HA  ARG A 286      10.246  16.907   4.326  1.00 90.91           H
ATOM   4206  HB2 ARG A 286      11.865  18.419   4.968  1.00 87.44           H
ATOM   4207  HB3 ARG A 286      11.417  17.580   6.239  1.00 87.44           H
ATOM   4208  HG2 ARG A 286      13.344  16.309   6.095  1.00 85.89           H
ATOM   4209  HG3 ARG A 286      13.788  17.115   4.798  1.00 85.89           H
ATOM   4210  HD2 ARG A 286      14.856  17.807   6.844  1.00 93.70           H
ATOM   4211  HD3 ARG A 286      14.204  18.985   5.999  1.00 93.70           H
ATOM   4212  HE  ARG A 286      12.438  18.253   7.759  1.00 94.82           H
ATOM   4213 HH11 ARG A 286      15.384  19.750   7.913  1.00 99.05           H
ATOM   4214 HH12 ARG A 286      15.134  20.478   9.188  1.00 99.05           H
ATOM   4215 HH21 ARG A 286      12.059  19.370   9.698  1.00 94.70           H
ATOM   4216 HH22 ARG A 286      13.117  20.248  10.271  1.00 94.70           H
ATOM   4217  N   SER A 287      12.857  15.609   2.991  1.00 75.83           N
ATOM   4218  CA  SER A 287      13.489  15.313   1.705  1.00 65.66           C
ATOM   4219  C   SER A 287      12.531  14.700   0.700  1.00 64.65           C
ATOM   4220  O   SER A 287      12.882  14.623  -0.482  1.00 61.87           O
ATOM   4221  CB  SER A 287      14.673  14.387   1.908  1.00 63.36           C
ATOM   4222  OG  SER A 287      15.664  15.050   2.660  1.00 65.96           O
ATOM   4223  H   SER A 287      13.196  15.169   3.648  1.00 90.98           H
ATOM   4224  HA  SER A 287      13.823  16.141   1.326  1.00 78.77           H
ATOM   4225  HB2 SER A 287      14.382  13.596   2.388  1.00 76.01           H
ATOM   4226  HB3 SER A 287      15.038  14.140   1.044  1.00 76.01           H
ATOM   4227  HG  SER A 287      15.919  15.740   2.255  1.00 79.13           H
ATOM   4228  N   GLY A 288      11.341  14.269   1.137  1.00 73.68           N
ATOM   4229  CA  GLY A 288      10.347  13.777   0.199  1.00 65.56           C
ATOM   4230  C   GLY A 288       9.660  14.881  -0.587  1.00 65.60           C
ATOM   4231  O   GLY A 288       9.365  14.713  -1.775  1.00 62.73           O
ATOM   4232  H   GLY A 288      11.095  14.254   1.961  1.00 88.39           H
ATOM   4233  HA2 GLY A 288      10.772  13.175  -0.431  1.00 78.65           H
ATOM   4234  HA3 GLY A 288       9.668  13.282   0.684  1.00 78.65           H
ATOM   4235  N   ARG A 289       9.382  16.016   0.055  1.00 67.14           N
ATOM   4236  CA  ARG A 289       8.691  17.099  -0.642  1.00 72.44           C
ATOM   4237  C   ARG A 289       9.642  18.090  -1.299  1.00 61.80           C
ATOM   4238  O   ARG A 289       9.302  18.667  -2.340  1.00 60.92           O
ATOM   4239  CB  ARG A 289       7.770  17.865   0.315  1.00 77.84           C
ATOM   4240  CG  ARG A 289       6.287  17.490   0.200  1.00 70.20           C
ATOM   4241  CD  ARG A 289       5.412  18.657   0.581  1.00 76.32           C
ATOM   4242  NE  ARG A 289       5.525  19.734  -0.401  1.00 77.95           N
ATOM   4243  CZ  ARG A 289       5.020  20.955  -0.247  1.00 78.70           C
ATOM   4244  NH1 ARG A 289       4.353  21.287   0.854  1.00 77.74           N
ATOM   4245  NH2 ARG A 289       5.188  21.853  -1.205  1.00 77.31           N1+
ATOM   4246  H   ARG A 289       9.579  16.181   0.876  1.00 80.55           H
ATOM   4247  HA  ARG A 289       8.137  16.715  -1.339  1.00 86.91           H
ATOM   4248  HB2 ARG A 289       8.050  17.685   1.227  1.00 93.39           H
ATOM   4249  HB3 ARG A 289       7.849  18.814   0.130  1.00 93.39           H
ATOM   4250  HG2 ARG A 289       6.087  17.243  -0.716  1.00 84.22           H
ATOM   4251  HG3 ARG A 289       6.093  16.753   0.800  1.00 84.22           H
ATOM   4252  HD2 ARG A 289       4.487  18.369   0.614  1.00 91.56           H
ATOM   4253  HD3 ARG A 289       5.691  19.000   1.444  1.00 91.56           H
ATOM   4254  HE  ARG A 289       5.947  19.566  -1.131  1.00 93.52           H
ATOM   4255 HH11 ARG A 289       4.242  20.708   1.481  1.00 93.26           H
ATOM   4256 HH12 ARG A 289       4.032  22.080   0.940  1.00 93.26           H
ATOM   4257 HH21 ARG A 289       5.618  21.644  -1.920  1.00 92.74           H
ATOM   4258 HH22 ARG A 289       4.863  22.644  -1.114  1.00 92.74           H
ATOM   4259  N   ASN A 290      10.807  18.330  -0.698  1.00 59.79           N
ATOM   4260  CA  ASN A 290      11.780  19.226  -1.310  1.00 59.50           C
ATOM   4261  C   ASN A 290      12.492  18.590  -2.496  1.00 53.53           C
ATOM   4262  O   ASN A 290      13.190  19.311  -3.230  1.00 51.46           O
ATOM   4263  CB  ASN A 290      12.813  19.665  -0.281  1.00 56.55           C
ATOM   4264  CG  ASN A 290      13.550  18.500   0.312  1.00 65.54           C
ATOM   4265  OD1 ASN A 290      13.979  17.597  -0.408  1.00 60.24           O
ATOM   4266  ND2 ASN A 290      13.685  18.490   1.646  1.00 75.58           N
ATOM   4267  H   ASN A 290      11.053  17.991   0.053  1.00 71.72           H
ATOM   4268  HA  ASN A 290      11.320  20.018  -1.628  1.00 71.38           H
ATOM   4269  HB2 ASN A 290      13.461  20.246  -0.710  1.00 67.83           H
ATOM   4270  HB3 ASN A 290      12.365  20.137   0.438  1.00 67.83           H
ATOM   4271 HD21 ASN A 290      14.100  17.843   2.031  1.00 90.67           H
ATOM   4272 HD22 ASN A 290      13.357  19.131   2.116  1.00 90.67           H
ATOM   4273  N   GLY A 291      12.346  17.276  -2.699  1.00 35.60           N
ATOM   4274  CA  GLY A 291      12.912  16.638  -3.876  1.00 38.01           C
ATOM   4275  C   GLY A 291      14.281  16.005  -3.718  1.00 23.78           C
ATOM   4276  O   GLY A 291      14.849  15.548  -4.717  1.00 23.86           O
ATOM   4277  H   GLY A 291      11.926  16.742  -2.172  1.00 42.69           H
ATOM   4278  HA2 GLY A 291      12.302  15.945  -4.174  1.00 45.59           H
ATOM   4279  HA3 GLY A 291      12.976  17.299  -4.583  1.00 45.59           H
ATOM   4280  N   GLN A 292      14.817  15.928  -2.508  1.00 19.61           N
ATOM   4281  CA  GLN A 292      16.085  15.261  -2.253  1.00 21.68           C
ATOM   4282  C   GLN A 292      15.855  13.764  -2.050  1.00 17.71           C
ATOM   4283  O   GLN A 292      15.144  13.368  -1.128  1.00 17.02           O
ATOM   4284  CB  GLN A 292      16.744  15.888  -1.030  1.00 33.50           C
ATOM   4285  CG  GLN A 292      17.924  15.132  -0.506  1.00 32.32           C
ATOM   4286  CD  GLN A 292      18.495  15.755   0.752  1.00 43.34           C
ATOM   4287  OE1 GLN A 292      17.776  16.043   1.721  1.00 46.10           O
ATOM   4288  NE2 GLN A 292      19.795  15.968   0.743  1.00 45.98           N
ATOM   4289  H   GLN A 292      14.456  16.263  -1.802  1.00 23.51           H
ATOM   4290  HA  GLN A 292      16.673  15.382  -3.015  1.00 26.00           H
ATOM   4291  HB2 GLN A 292      17.046  16.780  -1.263  1.00 40.18           H
ATOM   4292  HB3 GLN A 292      16.089  15.941  -0.317  1.00 40.18           H
ATOM   4293  HG2 GLN A 292      17.652  14.225  -0.297  1.00 38.77           H
ATOM   4294  HG3 GLN A 292      18.621  15.123  -1.181  1.00 38.77           H
ATOM   4295 HE21 GLN A 292      20.260  15.755   0.052  1.00 55.16           H
ATOM   4296 HE22 GLN A 292      20.178  16.319   1.428  1.00 55.16           H
ATOM   4297  N   ALA A 293      16.492  12.943  -2.875  1.00 14.57           N
ATOM   4298  CA  ALA A 293      16.446  11.493  -2.773  1.00 16.72           C
ATOM   4299  C   ALA A 293      17.838  10.945  -2.438  1.00 18.46           C
ATOM   4300  O   ALA A 293      18.827  11.296  -3.083  1.00 18.16           O
ATOM   4301  CB  ALA A 293      15.957  10.886  -4.074  1.00 16.35           C
ATOM   4302  H   ALA A 293      16.977  13.217  -3.529  1.00 17.46           H
ATOM   4303  HA  ALA A 293      15.835  11.236  -2.064  1.00 20.04           H
ATOM   4304  HB1 ALA A 293      15.935   9.921  -3.983  1.00 19.59           H
ATOM   4305  HB2 ALA A 293      15.067  11.222  -4.263  1.00 19.59           H
ATOM   4306  HB3 ALA A 293      16.565  11.138  -4.787  1.00 19.59           H
ATOM   4307  N   PHE A 294      17.929  10.105  -1.425  1.00 15.63           N
ATOM   4308  CA  PHE A 294      19.224   9.512  -1.099  1.00 16.89           C
ATOM   4309  C   PHE A 294      19.551   8.347  -2.026  1.00 21.66           C
ATOM   4310  O   PHE A 294      18.675   7.561  -2.398  1.00 19.21           O
ATOM   4311  CB  PHE A 294      19.220   9.081   0.355  1.00 18.18           C
ATOM   4312  CG  PHE A 294      19.072  10.221   1.274  1.00 22.23           C
ATOM   4313  CD1 PHE A 294      20.170  10.997   1.582  1.00 22.46           C
ATOM   4314  CD2 PHE A 294      17.833  10.568   1.798  1.00 27.32           C
ATOM   4315  CE1 PHE A 294      20.069  12.092   2.437  1.00 30.29           C
ATOM   4316  CE2 PHE A 294      17.718  11.660   2.648  1.00 32.01           C
ATOM   4317  CZ  PHE A 294      18.854  12.425   2.955  1.00 37.43           C
ATOM   4318  H   PHE A 294      17.278   9.862  -0.918  1.00 18.74           H
ATOM   4319  HA  PHE A 294      19.914  10.184  -1.210  1.00 20.24           H
ATOM   4320  HB2 PHE A 294      18.478   8.474   0.505  1.00 21.79           H
ATOM   4321  HB3 PHE A 294      20.059   8.637   0.557  1.00 21.79           H
ATOM   4322  HD1 PHE A 294      21.000  10.771   1.228  1.00 26.93           H
ATOM   4323  HD2 PHE A 294      17.083  10.059   1.591  1.00 32.77           H
ATOM   4324  HE1 PHE A 294      20.821  12.600   2.640  1.00 36.32           H
ATOM   4325  HE2 PHE A 294      16.891  11.888   3.006  1.00 38.39           H
ATOM   4326  HZ  PHE A 294      18.779  13.155   3.526  1.00 44.90           H
ATOM   4327  N   THR A 295      20.805   8.306  -2.479  1.00 21.70           N
ATOM   4328  CA  THR A 295      21.353   7.197  -3.239  1.00 21.27           C
ATOM   4329  C   THR A 295      22.703   6.832  -2.641  1.00 22.33           C
ATOM   4330  O   THR A 295      23.296   7.598  -1.875  1.00 17.41           O
ATOM   4331  CB  THR A 295      21.524   7.551  -4.717  1.00 20.84           C
ATOM   4332  OG1 THR A 295      22.790   8.186  -4.889  1.00 19.18           O
ATOM   4333  CG2 THR A 295      20.426   8.465  -5.174  1.00 22.88           C
ATOM   4334  H   THR A 295      21.374   8.938  -2.350  1.00 26.02           H
ATOM   4335  HA  THR A 295      20.764   6.430  -3.169  1.00 25.50           H
ATOM   4336  HB  THR A 295      21.493   6.741  -5.250  1.00 24.99           H
ATOM   4337  HG1 THR A 295      22.826   8.886  -4.425  1.00 22.99           H
ATOM   4338 HG21 THR A 295      20.544   8.683  -6.112  1.00 27.43           H
ATOM   4339 HG22 THR A 295      19.565   8.034  -5.057  1.00 27.43           H
ATOM   4340 HG23 THR A 295      20.440   9.285  -4.656  1.00 27.43           H
ATOM   4341  N   TRP A 296      23.204   5.655  -3.017  1.00 18.20           N
ATOM   4342  CA  TRP A 296      24.513   5.252  -2.519  1.00 21.43           C
ATOM   4343  C   TRP A 296      25.614   6.097  -3.115  1.00 21.81           C
ATOM   4344  O   TRP A 296      26.716   6.129  -2.564  1.00 25.87           O
ATOM   4345  CB  TRP A 296      24.746   3.771  -2.785  1.00 19.84           C
ATOM   4346  CG  TRP A 296      23.770   2.961  -2.018  1.00 13.86           C
ATOM   4347  CD1 TRP A 296      22.682   2.309  -2.501  1.00 17.91           C
ATOM   4348  CD2 TRP A 296      23.744   2.791  -0.608  1.00 20.11           C
ATOM   4349  NE1 TRP A 296      22.001   1.706  -1.482  1.00 25.72           N
ATOM   4350  CE2 TRP A 296      22.631   1.991  -0.305  1.00 21.07           C
ATOM   4351  CE3 TRP A 296      24.553   3.244   0.438  1.00 22.33           C
ATOM   4352  CZ2 TRP A 296      22.294   1.635   1.001  1.00 24.93           C
ATOM   4353  CZ3 TRP A 296      24.233   2.872   1.720  1.00 18.70           C
ATOM   4354  CH2 TRP A 296      23.094   2.076   1.990  1.00 19.22           C
ATOM   4355  H   TRP A 296      22.821   5.092  -3.542  1.00 21.82           H
ATOM   4356  HA  TRP A 296      24.532   5.384  -1.558  1.00 25.70           H
ATOM   4357  HB2 TRP A 296      24.626   3.588  -3.729  1.00 23.78           H
ATOM   4358  HB3 TRP A 296      25.641   3.527  -2.501  1.00 23.78           H
ATOM   4359  HD1 TRP A 296      22.454   2.250  -3.401  1.00 21.47           H
ATOM   4360  HE1 TRP A 296      21.289   1.232  -1.567  1.00 30.84           H
ATOM   4361  HE3 TRP A 296      25.297   3.775   0.268  1.00 26.78           H
ATOM   4362  HZ2 TRP A 296      21.556   1.098   1.180  1.00 29.89           H
ATOM   4363  HZ3 TRP A 296      24.765   3.161   2.425  1.00 22.41           H
ATOM   4364  HH2 TRP A 296      22.908   1.833   2.868  1.00 23.05           H
ATOM   4365  N   ASP A 297      25.321   6.832  -4.186  1.00 18.99           N
ATOM   4366  CA  ASP A 297      26.260   7.777  -4.783  1.00 24.05           C
ATOM   4367  C   ASP A 297      26.051   9.189  -4.298  1.00 22.94           C
ATOM   4368  O   ASP A 297      26.536  10.126  -4.931  1.00 27.62           O
ATOM   4369  CB  ASP A 297      26.159   7.715  -6.302  1.00 31.02           C
ATOM   4370  CG  ASP A 297      26.517   6.320  -6.840  1.00 31.66           C
ATOM   4371  OD1 ASP A 297      27.695   5.938  -6.713  1.00 32.34           O
ATOM   4372  OD2 ASP A 297      25.639   5.586  -7.332  1.00 25.93           O1-
ATOM   4373  H   ASP A 297      24.565   6.798  -4.594  1.00 22.76           H
ATOM   4374  HA  ASP A 297      27.161   7.514  -4.538  1.00 28.83           H
ATOM   4375  HB2 ASP A 297      25.250   7.919  -6.570  1.00 37.20           H
ATOM   4376  HB3 ASP A 297      26.775   8.357  -6.689  1.00 37.20           H
ATOM   4377  N   GLY A 298      25.384   9.358  -3.164  1.00 24.33           N
ATOM   4378  CA  GLY A 298      25.067  10.663  -2.644  1.00 22.00           C
ATOM   4379  C   GLY A 298      23.651  11.051  -2.989  1.00 15.99           C
ATOM   4380  O   GLY A 298      22.994  10.437  -3.831  1.00 20.15           O
ATOM   4381  H   GLY A 298      25.101   8.712  -2.672  1.00 29.18           H
ATOM   4382  HA2 GLY A 298      25.165  10.665  -1.679  1.00 26.38           H
ATOM   4383  HA3 GLY A 298      25.672  11.322  -3.020  1.00 26.38           H
ATOM   4384  N   PRO A 299      23.171  12.111  -2.371  1.00 17.87           N
ATOM   4385  CA  PRO A 299      21.807  12.562  -2.639  1.00 18.37           C
ATOM   4386  C   PRO A 299      21.692  13.247  -3.989  1.00 18.18           C
ATOM   4387  O   PRO A 299      22.647  13.809  -4.505  1.00 18.29           O
ATOM   4388  CB  PRO A 299      21.540  13.541  -1.496  1.00 19.40           C
ATOM   4389  CG  PRO A 299      22.897  14.067  -1.145  1.00 27.60           C
ATOM   4390  CD  PRO A 299      23.858  12.965  -1.376  1.00 20.22           C
ATOM   4391  HA  PRO A 299      21.183  11.821  -2.590  1.00 22.03           H
ATOM   4392  HB2 PRO A 299      20.960  14.255  -1.802  1.00 23.25           H
ATOM   4393  HB3 PRO A 299      21.146  13.071  -0.744  1.00 23.25           H
ATOM   4394  HG2 PRO A 299      23.106  14.823  -1.716  1.00 33.09           H
ATOM   4395  HG3 PRO A 299      22.907  14.334  -0.213  1.00 33.09           H
ATOM   4396  HD2 PRO A 299      24.687  13.311  -1.742  1.00 24.24           H
ATOM   4397  HD3 PRO A 299      24.011  12.472  -0.555  1.00 24.24           H
ATOM   4398  N   ILE A 300      20.519  13.123  -4.593  1.00 16.87           N
ATOM   4399  CA  ILE A 300      20.186  13.849  -5.805  1.00 20.77           C
ATOM   4400  C   ILE A 300      18.951  14.678  -5.530  1.00 20.15           C
ATOM   4401  O   ILE A 300      18.164  14.350  -4.638  1.00 18.47           O
ATOM   4402  CB  ILE A 300      19.956  12.893  -6.981  1.00 15.68           C
ATOM   4403  CG1 ILE A 300      18.756  11.945  -6.701  1.00 19.48           C
ATOM   4404  CG2 ILE A 300      21.260  12.147  -7.243  1.00 19.41           C
ATOM   4405  CD1 ILE A 300      18.387  10.988  -7.848  1.00 21.03           C
ATOM   4406  H   ILE A 300      19.886  12.613  -4.311  1.00 20.22           H
ATOM   4407  HA  ILE A 300      20.914  14.448  -6.035  1.00 24.90           H
ATOM   4408  HB  ILE A 300      19.746  13.423  -7.766  1.00 18.80           H
ATOM   4409 HG12 ILE A 300      18.969  11.402  -5.926  1.00 23.35           H
ATOM   4410 HG13 ILE A 300      17.974  12.488  -6.512  1.00 23.35           H
ATOM   4411 HG21 ILE A 300      21.130  11.537  -7.986  1.00 23.27           H
ATOM   4412 HG22 ILE A 300      21.953  12.790  -7.460  1.00 23.27           H
ATOM   4413 HG23 ILE A 300      21.505  11.652  -6.446  1.00 23.27           H
ATOM   4414 HD11 ILE A 300      17.632  10.444  -7.574  1.00 25.21           H
ATOM   4415 HD12 ILE A 300      18.152  11.510  -8.631  1.00 25.21           H
ATOM   4416 HD13 ILE A 300      19.149  10.421  -8.044  1.00 25.21           H
ATOM   4417  N   ASN A 301      18.794  15.773  -6.269  1.00 18.45           N
ATOM   4418  CA  ASN A 301      17.550  16.523  -6.236  1.00 21.75           C
ATOM   4419  C   ASN A 301      16.773  16.145  -7.485  1.00 20.96           C
ATOM   4420  O   ASN A 301      17.124  16.553  -8.601  1.00 18.28           O
ATOM   4421  CB  ASN A 301      17.729  18.033  -6.159  1.00 32.01           C
ATOM   4422  CG  ASN A 301      16.394  18.735  -5.758  1.00 30.95           C
ATOM   4423  OD1 ASN A 301      15.328  18.470  -6.346  1.00 21.62           O
ATOM   4424  ND2 ASN A 301      16.447  19.575  -4.722  1.00 46.83           N
ATOM   4425  H   ASN A 301      19.391  16.099  -6.795  1.00 22.12           H
ATOM   4426  HA  ASN A 301      17.033  16.243  -5.464  1.00 26.08           H
ATOM   4427  HB2 ASN A 301      18.398  18.244  -5.489  1.00 38.39           H
ATOM   4428  HB3 ASN A 301      18.002  18.369  -7.026  1.00 38.39           H
ATOM   4429 HD21 ASN A 301      15.737  19.986  -4.464  1.00 56.18           H
ATOM   4430 HD22 ASN A 301      17.192  19.706  -4.312  1.00 56.18           H
ATOM   4431  N   ILE A 302      15.695  15.390  -7.285  1.00 19.38           N
ATOM   4432  CA  ILE A 302      14.954  14.837  -8.406  1.00 19.89           C
ATOM   4433  C   ILE A 302      14.296  15.921  -9.275  1.00 17.08           C
ATOM   4434  O   ILE A 302      13.880  15.644 -10.404  1.00 17.81           O
ATOM   4435  CB  ILE A 302      13.932  13.831  -7.839  1.00 13.99           C
ATOM   4436  CG1 ILE A 302      13.448  12.900  -8.944  1.00 18.00           C
ATOM   4437  CG2 ILE A 302      12.793  14.562  -7.143  1.00 18.07           C
ATOM   4438  CD1 ILE A 302      14.536  12.055  -9.558  1.00 13.79           C
ATOM   4439  H   ILE A 302      15.376  15.186  -6.513  1.00 23.24           H
ATOM   4440  HA  ILE A 302      15.569  14.343  -8.971  1.00 23.85           H
ATOM   4441  HB  ILE A 302      14.386  13.290  -7.174  1.00 16.77           H
ATOM   4442 HG12 ILE A 302      12.780  12.301  -8.577  1.00 21.57           H
ATOM   4443 HG13 ILE A 302      13.055  13.435  -9.652  1.00 21.57           H
ATOM   4444 HG21 ILE A 302      12.165  13.910  -6.795  1.00 21.67           H
ATOM   4445 HG22 ILE A 302      13.156  15.092  -6.416  1.00 21.67           H
ATOM   4446 HG23 ILE A 302      12.350  15.139  -7.785  1.00 21.67           H
ATOM   4447 HD11 ILE A 302      14.149  11.495 -10.249  1.00 16.53           H
ATOM   4448 HD12 ILE A 302      15.209  12.638  -9.944  1.00 16.53           H
ATOM   4449 HD13 ILE A 302      14.934  11.502  -8.867  1.00 16.53           H
ATOM   4450  N   ARG A 303      14.152  17.137  -8.763  1.00 11.69           N
ATOM   4451  CA  ARG A 303      13.575  18.215  -9.548  1.00 14.76           C
ATOM   4452  C   ARG A 303      14.490  18.668 -10.663  1.00 18.72           C
ATOM   4453  O   ARG A 303      14.034  19.336 -11.595  1.00 14.28           O
ATOM   4454  CB  ARG A 303      13.259  19.406  -8.689  1.00 17.35           C
ATOM   4455  CG  ARG A 303      12.238  19.142  -7.605  1.00 20.93           C
ATOM   4456  CD  ARG A 303      12.057  20.410  -6.811  1.00 20.68           C
ATOM   4457  NE  ARG A 303      11.635  21.400  -7.768  1.00 30.21           N
ATOM   4458  CZ  ARG A 303      10.392  21.837  -7.951  1.00 29.96           C
ATOM   4459  NH1 ARG A 303       9.420  21.422  -7.160  1.00 26.35           N
ATOM   4460  NH2 ARG A 303      10.148  22.714  -8.930  1.00 27.21           N1+
ATOM   4461  H   ARG A 303      14.382  17.363  -7.965  1.00 14.01           H
ATOM   4462  HA  ARG A 303      12.747  17.905  -9.947  1.00 17.69           H
ATOM   4463  HB2 ARG A 303      14.076  19.703  -8.259  1.00 20.80           H
ATOM   4464  HB3 ARG A 303      12.912  20.113  -9.255  1.00 20.80           H
ATOM   4465  HG2 ARG A 303      11.388  18.897  -8.004  1.00 25.09           H
ATOM   4466  HG3 ARG A 303      12.557  18.443  -7.013  1.00 25.09           H
ATOM   4467  HD2 ARG A 303      11.366  20.295  -6.140  1.00 24.79           H
ATOM   4468  HD3 ARG A 303      12.898  20.684  -6.412  1.00 24.79           H
ATOM   4469  HE  ARG A 303      12.245  21.741  -8.270  1.00 36.22           H
ATOM   4470 HH11 ARG A 303       9.584  20.847  -6.542  1.00 31.60           H
ATOM   4471 HH12 ARG A 303       8.619  21.716  -7.272  1.00 31.60           H
ATOM   4472 HH21 ARG A 303      10.791  22.992  -9.429  1.00 32.63           H
ATOM   4473 HH22 ARG A 303       9.355  23.028  -9.038  1.00 32.63           H
ATOM   4474  N   ASN A 304      15.761  18.312 -10.588  1.00 15.41           N
ATOM   4475  CA  ASN A 304      16.711  18.772 -11.577  1.00 18.34           C
ATOM   4476  C   ASN A 304      16.329  18.267 -12.946  1.00 21.15           C
ATOM   4477  O   ASN A 304      15.913  17.116 -13.113  1.00 19.94           O
ATOM   4478  CB  ASN A 304      18.123  18.314 -11.232  1.00 23.94           C
ATOM   4479  CG  ASN A 304      19.149  18.961 -12.118  1.00 21.80           C
ATOM   4480  OD1 ASN A 304      19.187  18.722 -13.315  1.00 19.21           O
ATOM   4481  ND2 ASN A 304      19.960  19.803 -11.544  1.00 21.23           N
ATOM   4482  H   ASN A 304      16.096  17.808  -9.977  1.00 18.47           H
ATOM   4483  HA  ASN A 304      16.704  19.742 -11.599  1.00 21.98           H
ATOM   4484  HB2 ASN A 304      18.321  18.553 -10.314  1.00 28.71           H
ATOM   4485  HB3 ASN A 304      18.184  17.353 -11.349  1.00 28.71           H
ATOM   4486 HD21 ASN A 304      20.566  20.201 -12.007  1.00 25.45           H
ATOM   4487 HD22 ASN A 304      19.890  19.962 -10.701  1.00 25.45           H
ATOM   4488  N   ALA A 305      16.509  19.137 -13.939  1.00 22.90           N
ATOM   4489  CA  ALA A 305      16.037  18.827 -15.282  1.00 21.89           C
ATOM   4490  C   ALA A 305      16.753  17.632 -15.879  1.00 18.92           C
ATOM   4491  O   ALA A 305      16.189  16.960 -16.741  1.00 18.39           O
ATOM   4492  CB  ALA A 305      16.208  20.035 -16.191  1.00 26.72           C
ATOM   4493  H   ALA A 305      16.896  19.901 -13.862  1.00 27.46           H
ATOM   4494  HA  ALA A 305      15.091  18.616 -15.241  1.00 26.24           H
ATOM   4495  HB1 ALA A 305      15.889  19.809 -17.079  1.00 32.04           H
ATOM   4496  HB2 ALA A 305      15.695  20.775 -15.832  1.00 32.04           H
ATOM   4497  HB3 ALA A 305      17.149  20.271 -16.228  1.00 32.04           H
ATOM   4498  N   ARG A 306      17.957  17.316 -15.410  1.00 21.33           N
ATOM   4499  CA  ARG A 306      18.604  16.128 -15.941  1.00 29.83           C
ATOM   4500  C   ARG A 306      17.827  14.849 -15.661  1.00 15.46           C
ATOM   4501  O   ARG A 306      18.166  13.823 -16.252  1.00 22.75           O
ATOM   4502  CB  ARG A 306      20.045  15.996 -15.401  1.00 26.79           C
ATOM   4503  CG  ARG A 306      20.173  15.704 -13.917  1.00 31.69           C
ATOM   4504  CD  ARG A 306      21.635  15.370 -13.568  1.00 32.07           C
ATOM   4505  NE  ARG A 306      21.852  15.549 -12.154  1.00 35.86           N
ATOM   4506  CZ  ARG A 306      22.129  16.723 -11.581  1.00 45.75           C
ATOM   4507  NH1 ARG A 306      22.274  17.828 -12.317  1.00 47.75           N
ATOM   4508  NH2 ARG A 306      22.275  16.792 -10.265  1.00 48.83           N1+
ATOM   4509  H   ARG A 306      18.399  17.750 -14.814  1.00 25.57           H
ATOM   4510  HA  ARG A 306      18.665  16.222 -16.905  1.00 35.77           H
ATOM   4511  HB2 ARG A 306      20.483  15.273 -15.877  1.00 32.13           H
ATOM   4512  HB3 ARG A 306      20.513  16.827 -15.574  1.00 32.13           H
ATOM   4513  HG2 ARG A 306      19.905  16.485 -13.408  1.00 38.00           H
ATOM   4514  HG3 ARG A 306      19.619  14.941 -13.687  1.00 38.00           H
ATOM   4515  HD2 ARG A 306      21.821  14.446 -13.795  1.00 38.46           H
ATOM   4516  HD3 ARG A 306      22.229  15.966 -14.050  1.00 38.46           H
ATOM   4517  HE  ARG A 306      21.840  14.850 -11.653  1.00 43.01           H
ATOM   4518 HH11 ARG A 306      22.171  17.793 -13.170  1.00 57.28           H
ATOM   4519 HH12 ARG A 306      22.459  18.576 -11.936  1.00 57.28           H
ATOM   4520 HH21 ARG A 306      22.195  16.082  -9.786  1.00 58.58           H
ATOM   4521 HH22 ARG A 306      22.473  17.541  -9.893  1.00 58.58           H
ATOM   4522  N   PHE A 307      16.807  14.859 -14.793  1.00 18.84           N
ATOM   4523  CA  PHE A 307      16.072  13.627 -14.481  1.00 19.06           C
ATOM   4524  C   PHE A 307      14.768  13.498 -15.257  1.00 22.40           C
ATOM   4525  O   PHE A 307      14.082  12.479 -15.129  1.00 18.78           O
ATOM   4526  CB  PHE A 307      15.821  13.540 -12.969  1.00 17.57           C
ATOM   4527  CG  PHE A 307      17.089  13.454 -12.171  1.00 17.47           C
ATOM   4528  CD1 PHE A 307      17.955  12.397 -12.347  1.00 15.44           C
ATOM   4529  CD2 PHE A 307      17.427  14.445 -11.270  1.00 16.22           C
ATOM   4530  CE1 PHE A 307      19.115  12.330 -11.659  1.00 18.03           C
ATOM   4531  CE2 PHE A 307      18.616  14.384 -10.564  1.00 16.73           C
ATOM   4532  CZ  PHE A 307      19.445  13.339 -10.738  1.00 24.03           C
ATOM   4533  H   PHE A 307      16.525  15.557 -14.377  1.00 22.58           H
ATOM   4534  HA  PHE A 307      16.629  12.871 -14.725  1.00 22.84           H
ATOM   4535  HB2 PHE A 307      15.340  14.333 -12.684  1.00 21.06           H
ATOM   4536  HB3 PHE A 307      15.294  12.747 -12.782  1.00 21.06           H
ATOM   4537  HD1 PHE A 307      17.744  11.726 -12.957  1.00 18.50           H
ATOM   4538  HD2 PHE A 307      16.857  15.170 -11.149  1.00 19.44           H
ATOM   4539  HE1 PHE A 307      19.687  11.607 -11.781  1.00 21.62           H
ATOM   4540  HE2 PHE A 307      18.830  15.052  -9.953  1.00 20.05           H
ATOM   4541  HZ  PHE A 307      20.240  13.290 -10.258  1.00 28.82           H
ATOM   4542  N   SER A 308      14.440  14.486 -16.099  1.00 19.69           N
ATOM   4543  CA  SER A 308      13.138  14.523 -16.773  1.00 17.80           C
ATOM   4544  C   SER A 308      12.904  13.307 -17.667  1.00 17.37           C
ATOM   4545  O   SER A 308      11.762  12.890 -17.851  1.00 20.48           O
ATOM   4546  CB  SER A 308      13.020  15.822 -17.588  1.00 22.62           C
ATOM   4547  OG  SER A 308      13.950  15.850 -18.672  1.00 22.39           O
ATOM   4548  H   SER A 308      14.955  15.146 -16.296  1.00 23.61           H
ATOM   4549  HA  SER A 308      12.440  14.532 -16.100  1.00 21.33           H
ATOM   4550  HB2 SER A 308      12.121  15.887 -17.946  1.00 27.12           H
ATOM   4551  HB3 SER A 308      13.198  16.575 -17.004  1.00 27.12           H
ATOM   4552  HG  SER A 308      14.735  15.796 -18.378  1.00 26.85           H
ATOM   4553  N   GLU A 309      13.963  12.695 -18.200  1.00 18.52           N
ATOM   4554  CA  GLU A 309      13.796  11.531 -19.060  1.00 17.07           C
ATOM   4555  C   GLU A 309      14.641  10.374 -18.572  1.00 21.71           C
ATOM   4556  O   GLU A 309      14.927   9.447 -19.344  1.00 18.26           O
ATOM   4557  CB  GLU A 309      14.140  11.847 -20.530  1.00 23.57           C
ATOM   4558  CG  GLU A 309      13.328  13.054 -21.013  1.00 27.44           C
ATOM   4559  CD  GLU A 309      13.467  13.385 -22.517  1.00 22.12           C
ATOM   4560  OE1 GLU A 309      14.440  12.971 -23.171  1.00 28.80           O
ATOM   4561  OE2 GLU A 309      12.608  14.128 -22.989  1.00 29.99           O1-
ATOM   4562  H   GLU A 309      14.780  12.934 -18.078  1.00 22.20           H
ATOM   4563  HA  GLU A 309      12.868  11.252 -19.029  1.00 20.46           H
ATOM   4564  HB2 GLU A 309      15.084  12.060 -20.604  1.00 28.26           H
ATOM   4565  HB3 GLU A 309      13.920  11.084 -21.087  1.00 28.26           H
ATOM   4566  HG2 GLU A 309      12.390  12.883 -20.837  1.00 32.90           H
ATOM   4567  HG3 GLU A 309      13.614  13.836 -20.515  1.00 32.90           H
ATOM   4568  N   ASP A 310      15.034  10.405 -17.304  1.00 17.65           N
ATOM   4569  CA  ASP A 310      15.831   9.331 -16.732  1.00 16.43           C
ATOM   4570  C   ASP A 310      14.905   8.183 -16.320  1.00 19.02           C
ATOM   4571  O   ASP A 310      14.121   8.314 -15.375  1.00 16.64           O
ATOM   4572  CB  ASP A 310      16.630   9.860 -15.556  1.00 19.21           C
ATOM   4573  CG  ASP A 310      17.713   8.899 -15.104  1.00 18.72           C
ATOM   4574  OD1 ASP A 310      17.661   7.695 -15.466  1.00 20.60           O
ATOM   4575  OD2 ASP A 310      18.610   9.356 -14.400  1.00 22.28           O1-
ATOM   4576  H   ASP A 310      14.851  11.040 -16.753  1.00 21.16           H
ATOM   4577  HA  ASP A 310      16.451   8.999 -17.400  1.00 19.69           H
ATOM   4578  HB2 ASP A 310      17.056  10.693 -15.812  1.00 23.04           H
ATOM   4579  HB3 ASP A 310      16.031  10.010 -14.808  1.00 23.04           H
ATOM   4580  N   LEU A 311      14.983   7.065 -17.048  1.00 16.47           N
ATOM   4581  CA  LEU A 311      14.176   5.888 -16.781  1.00 15.88           C
ATOM   4582  C   LEU A 311      14.659   5.048 -15.596  1.00 19.31           C
ATOM   4583  O   LEU A 311      13.895   4.197 -15.127  1.00 13.71           O
ATOM   4584  CB  LEU A 311      14.121   5.006 -18.022  1.00 20.65           C
ATOM   4585  CG  LEU A 311      13.120   5.433 -19.109  1.00 27.21           C
ATOM   4586  CD1 LEU A 311      11.744   5.744 -18.519  1.00 29.49           C
ATOM   4587  CD2 LEU A 311      13.617   6.606 -19.893  1.00 38.46           C
ATOM   4588  H   LEU A 311      15.513   6.970 -17.719  1.00 19.74           H
ATOM   4589  HA  LEU A 311      13.270   6.174 -16.585  1.00 19.03           H
ATOM   4590  HB2 LEU A 311      15.001   4.996 -18.428  1.00 24.76           H
ATOM   4591  HB3 LEU A 311      13.883   4.107 -17.747  1.00 24.76           H
ATOM   4592  HG  LEU A 311      13.009   4.695 -19.729  1.00 32.63           H
ATOM   4593 HD11 LEU A 311      11.146   6.008 -19.236  1.00 35.37           H
ATOM   4594 HD12 LEU A 311      11.403   4.950 -18.078  1.00 35.37           H
ATOM   4595 HD13 LEU A 311      11.832   6.467 -17.878  1.00 35.37           H
ATOM   4596 HD21 LEU A 311      12.956   6.839 -20.564  1.00 46.13           H
ATOM   4597 HD22 LEU A 311      13.754   7.353 -19.289  1.00 46.13           H
ATOM   4598 HD23 LEU A 311      14.454   6.367 -20.321  1.00 46.13           H
ATOM   4599  N   LYS A 312      15.875   5.268 -15.090  1.00 21.08           N
ATOM   4600  CA  LYS A 312      16.385   4.488 -13.961  1.00 15.52           C
ATOM   4601  C   LYS A 312      15.641   4.771 -12.662  1.00 19.71           C
ATOM   4602  O   LYS A 312      15.027   5.832 -12.489  1.00 15.24           O
ATOM   4603  CB  LYS A 312      17.866   4.764 -13.734  1.00 16.45           C
ATOM   4604  CG  LYS A 312      18.725   4.415 -14.931  1.00 22.94           C
ATOM   4605  CD  LYS A 312      20.193   4.640 -14.676  1.00 25.45           C
ATOM   4606  CE  LYS A 312      20.548   6.115 -14.495  1.00 26.10           C
ATOM   4607  NZ  LYS A 312      20.255   6.957 -15.707  1.00 26.68           N1+
ATOM   4608  H   LYS A 312      16.423   5.863 -15.382  1.00 25.27           H
ATOM   4609  HA  LYS A 312      16.285   3.544 -14.161  1.00 18.60           H
ATOM   4610  HB2 LYS A 312      17.985   5.708 -13.546  1.00 19.72           H
ATOM   4611  HB3 LYS A 312      18.173   4.236 -12.981  1.00 19.72           H
ATOM   4612  HG2 LYS A 312      18.598   3.479 -15.150  1.00 27.50           H
ATOM   4613  HG3 LYS A 312      18.462   4.971 -15.682  1.00 27.50           H
ATOM   4614  HD2 LYS A 312      20.448   4.170 -13.866  1.00 30.52           H
ATOM   4615  HD3 LYS A 312      20.700   4.301 -15.429  1.00 30.52           H
ATOM   4616  HE2 LYS A 312      20.035   6.472 -13.753  1.00 31.29           H
ATOM   4617  HE3 LYS A 312      21.496   6.188 -14.305  1.00 31.29           H
ATOM   4618  HZ1 LYS A 312      20.479   7.804 -15.550  1.00 31.99           H
ATOM   4619  HZ2 LYS A 312      20.721   6.659 -16.404  1.00 31.99           H
ATOM   4620  HZ3 LYS A 312      19.387   6.918 -15.901  1.00 31.99           H
ATOM   4621  N   PRO A 313      15.660   3.812 -11.734  1.00 23.22           N
ATOM   4622  CA  PRO A 313      15.090   4.063 -10.418  1.00 16.92           C
ATOM   4623  C   PRO A 313      15.883   5.137  -9.707  1.00 16.10           C
ATOM   4624  O   PRO A 313      17.011   5.460 -10.074  1.00 14.78           O
ATOM   4625  CB  PRO A 313      15.216   2.722  -9.702  1.00 18.53           C
ATOM   4626  CG  PRO A 313      16.382   2.018 -10.406  1.00 23.43           C
ATOM   4627  CD  PRO A 313      16.231   2.448 -11.836  1.00 21.95           C
ATOM   4628  HA  PRO A 313      14.157   4.321 -10.483  1.00 20.28           H
ATOM   4629  HB2 PRO A 313      15.416   2.867  -8.765  1.00 22.21           H
ATOM   4630  HB3 PRO A 313      14.395   2.216  -9.806  1.00 22.21           H
ATOM   4631  HG2 PRO A 313      17.225   2.324 -10.037  1.00 28.09           H
ATOM   4632  HG3 PRO A 313      16.290   1.056 -10.320  1.00 28.09           H
ATOM   4633  HD2 PRO A 313      17.096   2.477 -12.272  1.00 26.31           H
ATOM   4634  HD3 PRO A 313      15.617   1.859 -12.302  1.00 26.31           H
ATOM   4635  N   LEU A 314      15.292   5.638  -8.629  1.00 12.48           N
ATOM   4636  CA  LEU A 314      15.973   6.641  -7.812  1.00 15.66           C
ATOM   4637  C   LEU A 314      17.391   6.186  -7.504  1.00 19.41           C
ATOM   4638  O   LEU A 314      18.361   6.931  -7.699  1.00 17.78           O
ATOM   4639  CB  LEU A 314      15.188   6.880  -6.520  1.00 15.03           C
ATOM   4640  CG  LEU A 314      14.284   8.096  -6.273  1.00 26.07           C
ATOM   4641  CD1 LEU A 314      14.010   8.889  -7.490  1.00 25.30           C
ATOM   4642  CD2 LEU A 314      12.994   7.695  -5.514  1.00 14.38           C
ATOM   4643  H   LEU A 314      14.508   5.420  -8.351  1.00 14.95           H
ATOM   4644  HA  LEU A 314      16.019   7.477  -8.301  1.00 18.77           H
ATOM   4645  HB2 LEU A 314      14.619   6.105  -6.396  1.00 18.01           H
ATOM   4646  HB3 LEU A 314      15.839   6.892  -5.801  1.00 18.01           H
ATOM   4647  HG  LEU A 314      14.768   8.688  -5.676  1.00 31.26           H
ATOM   4648 HD11 LEU A 314      13.436   9.636  -7.257  1.00 30.34           H
ATOM   4649 HD12 LEU A 314      14.850   9.217  -7.848  1.00 30.34           H
ATOM   4650 HD13 LEU A 314      13.569   8.324  -8.143  1.00 30.34           H
ATOM   4651 HD21 LEU A 314      12.450   8.486  -5.377  1.00 17.23           H
ATOM   4652 HD22 LEU A 314      12.506   7.045  -6.043  1.00 17.23           H
ATOM   4653 HD23 LEU A 314      13.239   7.309  -4.659  1.00 17.23           H
ATOM   4654  N   ASP A 315      17.533   4.934  -7.066  1.00 19.20           N
ATOM   4655  CA  ASP A 315      18.840   4.350  -6.798  1.00 22.67           C
ATOM   4656  C   ASP A 315      18.919   2.964  -7.431  1.00 23.95           C
ATOM   4657  O   ASP A 315      18.004   2.152  -7.291  1.00 19.33           O
ATOM   4658  CB  ASP A 315      19.126   4.286  -5.276  1.00 17.87           C
ATOM   4659  CG  ASP A 315      20.447   3.585  -4.958  1.00 21.33           C
ATOM   4660  OD1 ASP A 315      20.423   2.339  -4.786  1.00 24.67           O
ATOM   4661  OD2 ASP A 315      21.487   4.281  -4.881  1.00 18.85           O1-
ATOM   4662  H   ASP A 315      16.877   4.399  -6.915  1.00 23.02           H
ATOM   4663  HA  ASP A 315      19.522   4.905  -7.207  1.00 27.18           H
ATOM   4664  HB2 ASP A 315      19.172   5.188  -4.924  1.00 21.42           H
ATOM   4665  HB3 ASP A 315      18.413   3.794  -4.840  1.00 21.42           H
ATOM   4666  N   SER A 316      20.058   2.690  -8.075  1.00 29.83           N
ATOM   4667  CA  SER A 316      20.262   1.465  -8.854  1.00 24.97           C
ATOM   4668  C   SER A 316      20.287   0.181  -8.016  1.00 18.96           C
ATOM   4669  O   SER A 316      20.094  -0.897  -8.566  1.00 20.62           O
ATOM   4670  CB  SER A 316      21.590   1.571  -9.630  1.00 33.64           C
ATOM   4671  OG  SER A 316      22.710   1.594  -8.739  1.00 31.80           O
ATOM   4672  H   SER A 316      20.742   3.211  -8.074  1.00 35.78           H
ATOM   4673  HA  SER A 316      19.544   1.383  -9.501  1.00 29.94           H
ATOM   4674  HB2 SER A 316      21.672   0.805 -10.219  1.00 40.35           H
ATOM   4675  HB3 SER A 316      21.586   2.390 -10.150  1.00 40.35           H
ATOM   4676  HG  SER A 316      22.653   2.253  -8.222  1.00 38.14           H
ATOM   4677  N   GLU A 317      20.519   0.252  -6.706  1.00 20.18           N
ATOM   4678  CA  GLU A 317      20.551  -0.946  -5.869  1.00 22.88           C
ATOM   4679  C   GLU A 317      19.396  -1.034  -4.891  1.00 18.66           C
ATOM   4680  O   GLU A 317      19.097  -2.126  -4.404  1.00 23.31           O
ATOM   4681  CB  GLU A 317      21.854  -0.988  -5.062  1.00 23.44           C
ATOM   4682  CG  GLU A 317      23.117  -1.159  -5.891  1.00 23.76           C
ATOM   4683  CD  GLU A 317      24.381  -0.916  -5.102  1.00 24.98           C
ATOM   4684  OE1 GLU A 317      24.363  -0.973  -3.854  1.00 29.34           O
ATOM   4685  OE2 GLU A 317      25.398  -0.666  -5.746  1.00 28.41           O1-
ATOM   4686  H   GLU A 317      20.660   0.984  -6.277  1.00 24.19           H
ATOM   4687  HA  GLU A 317      20.524  -1.731  -6.439  1.00 27.43           H
ATOM   4688  HB2 GLU A 317      21.938  -0.157  -4.568  1.00 28.10           H
ATOM   4689  HB3 GLU A 317      21.809  -1.732  -4.441  1.00 28.10           H
ATOM   4690  HG2 GLU A 317      23.148  -2.066  -6.234  1.00 28.49           H
ATOM   4691  HG3 GLU A 317      23.098  -0.527  -6.627  1.00 28.49           H
ATOM   4692  N   CYS A 318      18.791   0.093  -4.548  1.00 20.31           N
ATOM   4693  CA  CYS A 318      17.756   0.120  -3.536  1.00 18.68           C
ATOM   4694  C   CYS A 318      16.708  -0.924  -3.859  1.00 23.78           C
ATOM   4695  O   CYS A 318      16.299  -1.069  -5.013  1.00 20.12           O
ATOM   4696  CB  CYS A 318      17.121   1.520  -3.478  1.00 19.50           C
ATOM   4697  SG  CYS A 318      15.728   1.620  -2.360  1.00 17.81           S1-
ATOM   4698  H   CYS A 318      18.965   0.862  -4.892  1.00 24.34           H
ATOM   4699  HA  CYS A 318      18.141  -0.083  -2.669  1.00 22.40           H
ATOM   4700  HB2 CYS A 318      17.790   2.156  -3.179  1.00 23.38           H
ATOM   4701  HB3 CYS A 318      16.809   1.760  -4.365  1.00 23.38           H
ATOM   4702  N   HIS A 319      16.257  -1.650  -2.844  1.00 19.03           N
ATOM   4703  CA  HIS A 319      15.242  -2.665  -3.089  1.00 25.93           C
ATOM   4704  C   HIS A 319      13.828  -2.220  -2.683  1.00 23.48           C
ATOM   4705  O   HIS A 319      12.912  -3.045  -2.673  1.00 21.61           O
ATOM   4706  CB  HIS A 319      15.637  -3.995  -2.429  1.00 30.59           C
ATOM   4707  CG  HIS A 319      15.853  -3.942  -0.949  1.00 44.05           C
ATOM   4708  ND1 HIS A 319      15.206  -3.048  -0.116  1.00 54.73           N
ATOM   4709  CD2 HIS A 319      16.618  -4.722  -0.141  1.00 51.69           C
ATOM   4710  CE1 HIS A 319      15.583  -3.265   1.136  1.00 50.06           C
ATOM   4711  NE2 HIS A 319      16.442  -4.274   1.150  1.00 51.64           N
ATOM   4712  H   HIS A 319      16.513  -1.579  -2.026  1.00 22.82           H
ATOM   4713  HA  HIS A 319      15.216  -2.828  -4.044  1.00 31.09           H
ATOM   4714  HB2 HIS A 319      16.463  -4.304  -2.832  1.00 36.68           H
ATOM   4715  HB3 HIS A 319      14.934  -4.642  -2.597  1.00 36.68           H
ATOM   4716  HD1 HIS A 319      14.653  -2.441  -0.371  1.00 65.66           H
ATOM   4717  HD2 HIS A 319      17.170  -5.420  -0.411  1.00 62.00           H
ATOM   4718  HE1 HIS A 319      15.296  -2.787   1.880  1.00 60.05           H
ATOM   4719  N   CYS A 320      13.606  -0.925  -2.446  1.00 15.33           N
ATOM   4720  CA  CYS A 320      12.278  -0.479  -2.034  1.00 14.55           C
ATOM   4721  C   CYS A 320      11.258  -0.585  -3.173  1.00 14.89           C
ATOM   4722  O   CYS A 320      11.581  -0.638  -4.360  1.00 16.63           O
ATOM   4723  CB  CYS A 320      12.345   0.951  -1.500  1.00 16.60           C
ATOM   4724  SG  CYS A 320      12.213   2.231  -2.773  1.00 14.37           S1-
ATOM   4725  H   CYS A 320      14.193  -0.301  -2.516  1.00 18.37           H
ATOM   4726  HA  CYS A 320      11.971  -1.049  -1.311  1.00 17.44           H
ATOM   4727  HB2 CYS A 320      11.616   1.083  -0.873  1.00 19.90           H
ATOM   4728  HB3 CYS A 320      13.193   1.073  -1.046  1.00 19.90           H
ATOM   4729  N   ALA A 321       9.990  -0.620  -2.788  1.00 14.69           N
ATOM   4730  CA  ALA A 321       8.917  -0.748  -3.776  1.00 16.57           C
ATOM   4731  C   ALA A 321       8.933   0.385  -4.797  1.00 20.84           C
ATOM   4732  O   ALA A 321       8.537   0.186  -5.949  1.00 16.39           O
ATOM   4733  CB  ALA A 321       7.561  -0.812  -3.058  1.00 18.42           C
ATOM   4734  H   ALA A 321       9.722  -0.572  -1.973  1.00 17.60           H
ATOM   4735  HA  ALA A 321       9.035  -1.581  -4.258  1.00 19.86           H
ATOM   4736  HB1 ALA A 321       6.857  -0.897  -3.720  1.00 22.08           H
ATOM   4737  HB2 ALA A 321       7.554  -1.580  -2.466  1.00 22.08           H
ATOM   4738  HB3 ALA A 321       7.437   0.002  -2.545  1.00 22.08           H
ATOM   4739  N   VAL A 322       9.366   1.583  -4.406  1.00 16.94           N
ATOM   4740  CA  VAL A 322       9.388   2.696  -5.364  1.00 13.99           C
ATOM   4741  C   VAL A 322      10.421   2.439  -6.461  1.00 14.10           C
ATOM   4742  O   VAL A 322      10.175   2.690  -7.646  1.00 22.29           O
ATOM   4743  CB  VAL A 322       9.652   4.023  -4.632  1.00 12.54           C
ATOM   4744  CG1 VAL A 322       9.747   5.232  -5.608  1.00 17.56           C
ATOM   4745  CG2 VAL A 322       8.613   4.211  -3.546  1.00 17.65           C
ATOM   4746  H   VAL A 322       9.644   1.777  -3.616  1.00 20.31           H
ATOM   4747  HA  VAL A 322       8.517   2.760  -5.788  1.00 16.77           H
ATOM   4748  HB  VAL A 322      10.512   3.952  -4.189  1.00 15.02           H
ATOM   4749 HG11 VAL A 322       9.913   6.038  -5.096  1.00 21.05           H
ATOM   4750 HG12 VAL A 322      10.475   5.078  -6.230  1.00 21.05           H
ATOM   4751 HG13 VAL A 322       8.910   5.313  -6.092  1.00 21.05           H
ATOM   4752 HG21 VAL A 322       8.784   5.049  -3.087  1.00 21.16           H
ATOM   4753 HG22 VAL A 322       7.732   4.229  -3.951  1.00 21.16           H
ATOM   4754 HG23 VAL A 322       8.674   3.473  -2.920  1.00 21.16           H
ATOM   4755  N   CYS A 323      11.587   1.936  -6.091  1.00 18.03           N
ATOM   4756  CA  CYS A 323      12.646   1.717  -7.058  1.00 17.98           C
ATOM   4757  C   CYS A 323      12.386   0.493  -7.921  1.00 21.00           C
ATOM   4758  O   CYS A 323      12.997   0.371  -8.989  1.00 15.55           O
ATOM   4759  CB  CYS A 323      13.952   1.579  -6.314  1.00 15.87           C
ATOM   4760  SG  CYS A 323      14.538   3.126  -5.663  1.00 15.54           S1-
ATOM   4761  H   CYS A 323      11.790   1.713  -5.285  1.00 21.62           H
ATOM   4762  HA  CYS A 323      12.709   2.490  -7.641  1.00 21.55           H
ATOM   4763  HB2 CYS A 323      13.830   0.968  -5.571  1.00 19.02           H
ATOM   4764  HB3 CYS A 323      14.626   1.234  -6.920  1.00 19.02           H
ATOM   4765  N   GLN A 324      11.498  -0.411  -7.471  1.00 17.37           N
ATOM   4766  CA  GLN A 324      11.048  -1.506  -8.320  1.00 19.60           C
ATOM   4767  C   GLN A 324      10.093  -1.007  -9.389  1.00 22.13           C
ATOM   4768  O   GLN A 324      10.032  -1.575 -10.468  1.00 16.00           O
ATOM   4769  CB  GLN A 324      10.300  -2.590  -7.526  1.00 23.98           C
ATOM   4770  CG  GLN A 324      11.006  -3.108  -6.328  1.00 37.15           C
ATOM   4771  CD  GLN A 324      10.246  -4.242  -5.668  1.00 50.91           C
ATOM   4772  OE1 GLN A 324       9.005  -4.259  -5.657  1.00 51.80           O
ATOM   4773  NE2 GLN A 324      10.990  -5.208  -5.118  1.00 50.91           N
ATOM   4774  H   GLN A 324      11.149  -0.405  -6.685  1.00 20.82           H
ATOM   4775  HA  GLN A 324      11.813  -1.914  -8.755  1.00 23.50           H
ATOM   4776  HB2 GLN A 324       9.453  -2.222  -7.228  1.00 28.76           H
ATOM   4777  HB3 GLN A 324      10.137  -3.343  -8.115  1.00 28.76           H
ATOM   4778  HG2 GLN A 324      11.878  -3.441  -6.591  1.00 44.55           H
ATOM   4779  HG3 GLN A 324      11.103  -2.392  -5.681  1.00 44.55           H
ATOM   4780 HE21 GLN A 324      11.848  -5.162  -5.151  1.00 61.06           H
ATOM   4781 HE22 GLN A 324      10.611  -5.876  -4.730  1.00 61.06           H
ATOM   4782  N   LYS A 325       9.291  -0.006  -9.082  1.00 20.10           N
ATOM   4783  CA  LYS A 325       8.128   0.267  -9.908  1.00 21.70           C
ATOM   4784  C   LYS A 325       8.147   1.582 -10.681  1.00 21.47           C
ATOM   4785  O   LYS A 325       7.460   1.672 -11.688  1.00 20.13           O
ATOM   4786  CB  LYS A 325       6.872   0.244  -9.048  1.00 20.73           C
ATOM   4787  CG  LYS A 325       6.602  -1.112  -8.386  1.00 25.87           C
ATOM   4788  CD  LYS A 325       5.321  -1.085  -7.559  1.00 33.19           C
ATOM   4789  CE  LYS A 325       5.220  -2.362  -6.748  1.00 38.45           C
ATOM   4790  NZ  LYS A 325       3.907  -2.486  -6.086  1.00 48.28           N1+
ATOM   4791  H   LYS A 325       9.393   0.525  -8.412  1.00 24.10           H
ATOM   4792  HA  LYS A 325       8.046  -0.448 -10.560  1.00 26.01           H
ATOM   4793  HB2 LYS A 325       6.963   0.905  -8.344  1.00 24.85           H
ATOM   4794  HB3 LYS A 325       6.107   0.459  -9.605  1.00 24.85           H
ATOM   4795  HG2 LYS A 325       6.507  -1.790  -9.073  1.00 31.02           H
ATOM   4796  HG3 LYS A 325       7.341  -1.332  -7.797  1.00 31.02           H
ATOM   4797  HD2 LYS A 325       5.341  -0.331  -6.949  1.00 39.81           H
ATOM   4798  HD3 LYS A 325       4.553  -1.030  -8.148  1.00 39.81           H
ATOM   4799  HE2 LYS A 325       5.337  -3.124  -7.336  1.00 46.12           H
ATOM   4800  HE3 LYS A 325       5.906  -2.359  -6.062  1.00 46.12           H
ATOM   4801  HZ1 LYS A 325       3.873  -3.242  -5.617  1.00 57.92           H
ATOM   4802  HZ2 LYS A 325       3.777  -1.799  -5.536  1.00 57.92           H
ATOM   4803  HZ3 LYS A 325       3.259  -2.495  -6.696  1.00 57.92           H
ATOM   4804  N   TRP A 326       8.819   2.631 -10.215  1.00 18.96           N
ATOM   4805  CA  TRP A 326       8.738   3.909 -10.906  1.00 15.53           C
ATOM   4806  C   TRP A 326      10.119   4.459 -11.193  1.00 17.77           C
ATOM   4807  O   TRP A 326      11.092   4.196 -10.466  1.00 17.76           O
ATOM   4808  CB  TRP A 326       7.896   4.920 -10.085  1.00 16.92           C
ATOM   4809  CG  TRP A 326       6.483   4.458  -9.923  1.00 13.09           C
ATOM   4810  CD1 TRP A 326       5.479   4.564 -10.842  1.00 12.30           C
ATOM   4811  CD2 TRP A 326       5.925   3.777  -8.797  1.00 13.98           C
ATOM   4812  NE1 TRP A 326       4.330   4.028 -10.340  1.00 19.11           N
ATOM   4813  CE2 TRP A 326       4.575   3.510  -9.100  1.00 15.62           C
ATOM   4814  CE3 TRP A 326       6.430   3.378  -7.552  1.00 16.36           C
ATOM   4815  CZ2 TRP A 326       3.714   2.877  -8.201  1.00 18.01           C
ATOM   4816  CZ3 TRP A 326       5.579   2.743  -6.658  1.00 19.95           C
ATOM   4817  CH2 TRP A 326       4.233   2.492  -6.989  1.00 23.49           C
ATOM   4818  H   TRP A 326       9.319   2.628  -9.515  1.00 22.73           H
ATOM   4819  HA  TRP A 326       8.291   3.775 -11.756  1.00 18.62           H
ATOM   4820  HB2 TRP A 326       8.286   5.019  -9.203  1.00 20.28           H
ATOM   4821  HB3 TRP A 326       7.886   5.774 -10.545  1.00 20.28           H
ATOM   4822  HD1 TRP A 326       5.563   4.959 -11.680  1.00 14.74           H
ATOM   4823  HE1 TRP A 326       3.580   3.981 -10.758  1.00 22.91           H
ATOM   4824  HE3 TRP A 326       7.319   3.537  -7.329  1.00 19.61           H
ATOM   4825  HZ2 TRP A 326       2.824   2.719  -8.416  1.00 21.59           H
ATOM   4826  HZ3 TRP A 326       5.907   2.464  -5.834  1.00 23.92           H
ATOM   4827  HH2 TRP A 326       3.684   2.061  -6.374  1.00 28.17           H
ATOM   4828  N   SER A 327      10.172   5.286 -12.230  1.00 14.22           N
ATOM   4829  CA  SER A 327      11.404   5.891 -12.704  1.00 13.23           C
ATOM   4830  C   SER A 327      11.661   7.247 -12.056  1.00 15.46           C
ATOM   4831  O   SER A 327      10.763   7.911 -11.549  1.00 14.15           O
ATOM   4832  CB  SER A 327      11.355   6.102 -14.215  1.00 24.43           C
ATOM   4833  OG  SER A 327      10.421   7.139 -14.505  1.00 14.28           O
ATOM   4834  H   SER A 327       9.483   5.517 -12.689  1.00 17.05           H
ATOM   4835  HA  SER A 327      12.151   5.306 -12.499  1.00 15.86           H
ATOM   4836  HB2 SER A 327      12.234   6.363 -14.532  1.00 29.30           H
ATOM   4837  HB3 SER A 327      11.070   5.281 -14.646  1.00 29.30           H
ATOM   4838  HG  SER A 327       9.658   6.925 -14.227  1.00 17.11           H
ATOM   4839  N   ARG A 328      12.928   7.662 -12.112  1.00 18.37           N
ATOM   4840  CA  ARG A 328      13.286   9.037 -11.802  1.00 13.94           C
ATOM   4841  C   ARG A 328      12.400  10.021 -12.553  1.00 17.35           C
ATOM   4842  O   ARG A 328      11.895  10.976 -11.968  1.00 14.61           O
ATOM   4843  CB  ARG A 328      14.750   9.285 -12.133  1.00 11.90           C
ATOM   4844  CG  ARG A 328      15.658   8.568 -11.261  1.00 13.01           C
ATOM   4845  CD  ARG A 328      17.066   8.666 -11.718  1.00 15.78           C
ATOM   4846  NE  ARG A 328      17.949   8.128 -10.692  1.00 18.34           N
ATOM   4847  CZ  ARG A 328      19.272   8.181 -10.776  1.00 27.70           C
ATOM   4848  NH1 ARG A 328      19.828   8.733 -11.852  1.00 21.00           N
ATOM   4849  NH2 ARG A 328      20.033   7.707  -9.795  1.00 19.26           N1+
ATOM   4850  H   ARG A 328      13.595   7.163 -12.326  1.00 22.03           H
ATOM   4851  HA  ARG A 328      13.163   9.189 -10.852  1.00 16.71           H
ATOM   4852  HB2 ARG A 328      14.920   8.998 -13.044  1.00 14.26           H
ATOM   4853  HB3 ARG A 328      14.937  10.233 -12.045  1.00 14.26           H
ATOM   4854  HG2 ARG A 328      15.603   8.942 -10.368  1.00 15.59           H
ATOM   4855  HG3 ARG A 328      15.410   7.630 -11.246  1.00 15.59           H
ATOM   4856  HD2 ARG A 328      17.182   8.148 -12.530  1.00 18.92           H
ATOM   4857  HD3 ARG A 328      17.296   9.596 -11.869  1.00 18.92           H
ATOM   4858  HE  ARG A 328      17.602   7.911  -9.936  1.00 21.99           H
ATOM   4859 HH11 ARG A 328      19.331   9.048 -12.479  1.00 25.17           H
ATOM   4860 HH12 ARG A 328      20.684   8.772 -11.921  1.00 25.17           H
ATOM   4861 HH21 ARG A 328      19.669   7.346  -9.105  1.00 23.09           H
ATOM   4862 HH22 ARG A 328      20.890   7.735  -9.864  1.00 23.09           H
ATOM   4863  N   ALA A 329      12.233   9.813 -13.863  1.00 14.10           N
ATOM   4864  CA  ALA A 329      11.472  10.730 -14.707  1.00 17.98           C
ATOM   4865  C   ALA A 329      10.061  10.946 -14.191  1.00 14.43           C
ATOM   4866  O   ALA A 329       9.549  12.072 -14.183  1.00 13.67           O
ATOM   4867  CB  ALA A 329      11.422  10.195 -16.147  1.00 18.27           C
ATOM   4868  H   ALA A 329      12.556   9.139 -14.288  1.00 16.90           H
ATOM   4869  HA  ALA A 329      11.920  11.590 -14.722  1.00 21.55           H
ATOM   4870  HB1 ALA A 329      10.914  10.813 -16.695  1.00 21.90           H
ATOM   4871  HB2 ALA A 329      12.327  10.118 -16.487  1.00 21.90           H
ATOM   4872  HB3 ALA A 329      10.993   9.325 -16.145  1.00 21.90           H
ATOM   4873  N   TYR A 330       9.396   9.870 -13.791  1.00 15.64           N
ATOM   4874  CA  TYR A 330       8.042  10.004 -13.277  1.00 18.24           C
ATOM   4875  C   TYR A 330       8.030  10.797 -11.975  1.00 18.25           C
ATOM   4876  O   TYR A 330       7.180  11.677 -11.781  1.00 13.81           O
ATOM   4877  CB  TYR A 330       7.422   8.618 -13.081  1.00 16.38           C
ATOM   4878  CG  TYR A 330       5.980   8.638 -12.559  1.00 16.16           C
ATOM   4879  CD1 TYR A 330       4.979   9.303 -13.253  1.00 14.80           C
ATOM   4880  CD2 TYR A 330       5.632   7.974 -11.382  1.00 17.57           C
ATOM   4881  CE1 TYR A 330       3.666   9.350 -12.763  1.00 16.07           C
ATOM   4882  CE2 TYR A 330       4.333   7.986 -10.916  1.00 14.72           C
ATOM   4883  CZ  TYR A 330       3.351   8.663 -11.608  1.00 17.13           C
ATOM   4884  OH  TYR A 330       2.044   8.677 -11.129  1.00 17.25           O
ATOM   4885  H   TYR A 330       9.700   9.065 -13.806  1.00 18.74           H
ATOM   4886  HA  TYR A 330       7.504  10.485 -13.926  1.00 21.87           H
ATOM   4887  HB2 TYR A 330       7.421   8.155 -13.933  1.00 19.63           H
ATOM   4888  HB3 TYR A 330       7.960   8.125 -12.442  1.00 19.63           H
ATOM   4889  HD1 TYR A 330       5.193   9.764 -14.032  1.00 17.73           H
ATOM   4890  HD2 TYR A 330       6.284   7.511 -10.908  1.00 21.06           H
ATOM   4891  HE1 TYR A 330       3.003   9.794 -13.241  1.00 19.27           H
ATOM   4892  HE2 TYR A 330       4.119   7.539 -10.129  1.00 17.64           H
ATOM   4893  HH  TYR A 330       1.557   9.138 -11.636  1.00 20.68           H
ATOM   4894  N   ILE A 331       8.980  10.511 -11.080  1.00 16.30           N
ATOM   4895  CA  ILE A 331       8.962  11.124  -9.756  1.00 16.54           C
ATOM   4896  C   ILE A 331       9.338  12.586  -9.882  1.00 17.56           C
ATOM   4897  O   ILE A 331       8.819  13.448  -9.158  1.00 18.55           O
ATOM   4898  CB  ILE A 331       9.903  10.362  -8.796  1.00 13.36           C
ATOM   4899  CG1 ILE A 331       9.359   8.949  -8.555  1.00 17.79           C
[truncated: 136,786 more chars]
