# Supplementary material for: High-throughput quantum-mechanics/molecular-mechanics (ONIOM) macromolecular crystallographic refinement with PHENIX/DivCon: the impact of mixed Hamiltonian methods on ligand and protein structure
Source: Acta Crystallogr D Struct Biol. 2018 Oct 29;74(Pt 11):1063–77. doi: 10.1107/S2059798318012913 (PMC6213575; doi:10.1107/S2059798318012913)
Supplement: Supplementary file 4 [file d-74-01063-sup4.gz › results_PHENIX/1N46-H_refine_001.pdb]

REMARK Date 2017-01-10 Time 17:50:44 EST -0500 (1484088644.83 s)
REMARK PHENIX refinement
REMARK 
REMARK ****************** INPUT FILES AND LABELS ******************************
REMARK Reflections:
REMARK   file name      : 1N46.sf
REMARK   labels         : ['r1n46sf,wavelength_id=1,_refln.F_meas_au,_refln.F_meas_sigma_au']
REMARK R-free flags:
REMARK   file name      : 1N46.sf
REMARK   label          : r1n46sf,wavelength_id=1,_refln.status
REMARK   test_flag_value: 0
REMARK Model file name(s): 
REMARK   /scratch/oleg/2711073.gondor.quantumbioinc.com/1N46-H.pdb
REMARK 
REMARK ******************** REFINEMENT SUMMARY: QUICK FACTS *******************
REMARK Start: r_work = 0.1886 r_free = 0.2521 bonds = 0.027 angles = 2.239
REMARK Final: r_work = 0.1777 r_free = 0.2482 bonds = 0.017 angles = 1.538
REMARK ************************************************************************
REMARK 
REMARK ****************** REFINEMENT STATISTICS STEP BY STEP ******************
REMARK leading digit, like 1_, means number of macro-cycle                     
REMARK 0    : statistics at the very beginning when nothing is done yet        
REMARK 1_bss: bulk solvent correction and/or (anisotropic) scaling             
REMARK 1_xyz: refinement of coordinates                                        
REMARK 1_adp: refinement of ADPs (Atomic Displacement Parameters)              
REMARK 1_occ: refinement of occupancies                                        
REMARK ------------------------------------------------------------------------
REMARK  stage       r-work r-free bonds angles b_min b_max b_ave n_water shift
REMARK       0    : 0.3234 0.3298 0.027  2.24   8.8 117.8  30.1 342      0.000
REMARK       1_bss: 0.1886 0.2521 0.027  2.24   5.9 114.9  27.2 342      0.000
REMARK 1_settarget: 0.1886 0.2521 0.027  2.24   5.9 114.9  27.2 342      0.000
REMARK       1_nqh: 0.1886 0.2521 0.027  2.24   5.9 114.9  27.2 342      0.001
REMARK    1_weight: 0.1886 0.2521 0.027  2.24   5.9 114.9  27.2 342      0.001
REMARK    1_checkH: 0.1881 0.2528 0.027  2.24   5.9 114.9  27.2 342      0.462
REMARK    1_xyzrec: 0.1867 0.2523 0.017  1.62   5.9 114.9  27.2 342      0.532
REMARK    1_checkH: 0.1867 0.2524 0.017  1.62   5.9 114.9  27.2 342      0.532
REMARK   1_regHxyz: 0.1873 0.2519 0.017  1.62   5.9 114.9  27.2 342      0.536
REMARK       1_adp: 0.1797 0.2498 0.017  1.62   7.9 111.9  27.4 342      0.536
REMARK   1_regHadp: 0.1792 0.2495 0.017  1.62   7.9 111.9  27.4 342      0.536
REMARK       2_bss: 0.1793 0.2507 0.017  1.62   7.4 111.5  26.9 342      0.536
REMARK 2_settarget: 0.1793 0.2507 0.017  1.62   7.4 111.5  26.9 342      0.536
REMARK 2_updatecdl: 0.1793 0.2507 0.017  1.62   7.4 111.5  26.9 342      0.536
REMARK       2_nqh: 0.1793 0.2507 0.017  1.62   7.4 111.5  26.9 342      0.536
REMARK    2_weight: 0.1793 0.2507 0.017  1.62   7.4 111.5  26.9 342      0.536
REMARK    2_checkH: 0.1793 0.2507 0.017  1.62   7.4 111.5  26.9 342      0.536
REMARK    2_xyzrec: 0.1798 0.2484 0.017  1.53   7.4 111.5  26.9 342      0.540
REMARK    2_checkH: 0.1799 0.2482 0.017  1.53   7.4 111.5  26.9 342      0.540
REMARK   2_regHxyz: 0.1802 0.2481 0.017  1.53   7.4 111.5  26.9 342      0.541
REMARK       2_adp: 0.1795 0.2486 0.017  1.53   6.4 111.2  26.7 342      0.541
REMARK   2_regHadp: 0.1796 0.2487 0.017  1.53   6.4 111.2  26.7 342      0.541
REMARK       3_bss: 0.1792 0.2477 0.017  1.53   6.2 111.0  26.5 342      0.541
REMARK 3_settarget: 0.1792 0.2477 0.017  1.53   6.2 111.0  26.5 342      0.541
REMARK 3_updatecdl: 0.1792 0.2477 0.017  1.53   6.2 111.0  26.5 342      0.541
REMARK       3_nqh: 0.1792 0.2477 0.017  1.53   6.2 111.0  26.5 342      0.541
REMARK    3_weight: 0.1792 0.2477 0.017  1.53   6.2 111.0  26.5 342      0.541
REMARK    3_checkH: 0.1792 0.2476 0.017  1.53   6.2 111.0  26.5 342      0.541
REMARK    3_xyzrec: 0.1772 0.2481 0.017  1.54   6.2 111.0  26.5 342      0.549
REMARK    3_checkH: 0.1772 0.2482 0.017  1.54   6.2 111.0  26.5 342      0.549
REMARK   3_regHxyz: 0.1777 0.2481 0.017  1.54   6.2 111.0  26.5 342      0.550
REMARK       3_adp: 0.1777 0.2480 0.017  1.54   6.2 111.0  26.5 342      0.550
REMARK   3_regHadp: 0.1777 0.2480 0.017  1.54   6.2 111.0  26.5 342      0.550
REMARK         end: 0.1777 0.2482 0.017  1.54   6.0 110.9  26.4 342      0.550
REMARK ------------------------------------------------------------------------
REMARK MODEL CONTENT.
REMARK  ELEMENT        ATOM RECORD COUNT   OCCUPANCY SUM
REMARK        C                     2527         2527.00
REMARK        H                     4157         4157.00
REMARK        O                      761          761.00
REMARK        N                      647          647.00
REMARK        S                       32           32.00
REMARK      O1-                       73           73.00
REMARK    TOTAL                     8197         8197.00
REMARK -----------------------------------------------------------------------
REMARK r_free_flags.md5.hexdigest 749e96f8886136d2f8886309d424f58a
REMARK 
REMARK IF THIS FILE IS FOR PDB DEPOSITION: REMOVE ALL FROM THIS LINE UP.
REMARK   3
REMARK   3 REFINEMENT.
REMARK   3   PROGRAM     : PHENIX (1.11.1_2575: ???)
REMARK   3   AUTHORS     : Adams,Afonine,Bunkoczi,Burnley,Chen,Dar,Davis,
REMARK   3               : Draizen,Echols,Gildea,Gros,Grosse-Kunstleve,Headd,
REMARK   3               : Hintze,Hung,Ioerger,Liebschner,McCoy,McKee,Moriarty,
REMARK   3               : Oeffner,Poon,Read,Richardson,Richardson,Sacchettini,
REMARK   3               : Sauter,Sobolev,Storoni,Terwilliger,Williams,Zwart
REMARK   3
REMARK   3  REFINEMENT TARGET : ML
REMARK   3  
REMARK   3  DATA USED IN REFINEMENT.
REMARK   3   RESOLUTION RANGE HIGH (ANGSTROMS) : 2.200   
REMARK   3   RESOLUTION RANGE LOW  (ANGSTROMS) : 29.656  
REMARK   3   MIN(FOBS/SIGMA_FOBS)              : 1.36  
REMARK   3   COMPLETENESS FOR RANGE        (%) : 96.65 
REMARK   3   NUMBER OF REFLECTIONS             : 24192     
REMARK   3   NUMBER OF REFLECTIONS (NON-ANOMALOUS) : 24192     
REMARK   3  
REMARK   3  FIT TO DATA USED IN REFINEMENT.
REMARK   3   R VALUE     (WORKING + TEST SET) : 0.1814
REMARK   3   R VALUE            (WORKING SET) : 0.1777
REMARK   3   FREE R VALUE                     : 0.2482
REMARK   3   FREE R VALUE TEST SET SIZE   (%) : 5.07  
REMARK   3   FREE R VALUE TEST SET COUNT      : 1226      
REMARK   3  
REMARK   3  FIT TO DATA USED IN REFINEMENT (IN BINS).
REMARK   3   BIN  RESOLUTION RANGE  COMPL.    NWORK NFREE   RWORK  RFREE  CCWORK CCFREE
REMARK   3     1 29.6582 -  4.5712    1.00     2676   147  0.1531 0.1750   0.946  0.925
REMARK   3     2  4.5712 -  3.6304    1.00     2630   152  0.1498 0.2220   0.938  0.870
REMARK   3     3  3.6304 -  3.1721    1.00     2612   171  0.1811 0.3054   0.910  0.710
REMARK   3     4  3.1721 -  2.8823    1.00     2630   125  0.2013 0.2903   0.888  0.808
REMARK   3     5  2.8823 -  2.6759    0.99     2627   133  0.1976 0.2649   0.889  0.776
REMARK   3     6  2.6759 -  2.5182    0.98     2572   133  0.1846 0.2529   0.900  0.832
REMARK   3     7  2.5182 -  2.3921    0.97     2579   121  0.1884 0.2332   0.895  0.814
REMARK   3     8  2.3921 -  2.2880    0.95     2517   124  0.1938 0.2678   0.885  0.778
REMARK   3     9  2.2880 -  2.2000    0.81     2123   120  0.2205 0.3365   0.838  0.563
REMARK   3  
REMARK   3  BULK SOLVENT MODELLING.
REMARK   3   METHOD USED        : FLAT BULK SOLVENT MODEL
REMARK   3   SOLVENT RADIUS     : 1.11    
REMARK   3   SHRINKAGE RADIUS   : 0.90    
REMARK   3   GRID STEP FACTOR   : 4.00    
REMARK   3  
REMARK   3  ERROR ESTIMATES.
REMARK   3   COORDINATE ERROR (MAXIMUM-LIKELIHOOD BASED)     : 0.29    
REMARK   3   PHASE ERROR (DEGREES, MAXIMUM-LIKELIHOOD BASED) : 25.14   
REMARK   3  
REMARK   3  STRUCTURE FACTORS CALCULATION ALGORITHM : FFT
REMARK   3  
REMARK   3  RESTRAINTS LIBRARY
REMARK   3    GEOSTD + MON.LIB. + CDL v1.2
REMARK   3  
REMARK   3  DEVIATIONS FROM IDEAL VALUES.
REMARK   3                 RMSD     MAX  COUNT
REMARK   3   BOND      :  0.017   0.195   4015
REMARK   3   ANGLE     :  1.538  13.625   5436
REMARK   3   CHIRALITY :  0.067   0.355    608
REMARK   3   PLANARITY :  0.009   0.068    694
REMARK   3   DIHEDRAL  : 16.362 175.693   2414
REMARK   3   MIN NONBONDED DISTANCE : 2.144 
REMARK   3  
REMARK   3  MOLPROBITY STATISTICS.
REMARK   3   ALL-ATOM CLASHSCORE : 9.69
REMARK   3   RAMACHANDRAN PLOT:
REMARK   3     OUTLIERS : 1.05  %
REMARK   3     ALLOWED  : 2.52  %
REMARK   3     FAVORED  : 96.44 %
REMARK   3   ROTAMER OUTLIERS : 11.42 %
REMARK   3   CBETA DEVIATIONS : 0
REMARK   3   PEPTIDE PLANE:
REMARK   3     CIS-PROLINE     : 0
REMARK   3     CIS-GENERAL     : 0
REMARK   3     TWISTED PROLINE : 0
REMARK   3     TWISTED GENERAL : 1
REMARK   3  
REMARK   3  ATOMIC DISPLACEMENT PARAMETERS.
REMARK   3   WILSON B : 19.24
REMARK   3   RMS(B_ISO_OR_EQUIVALENT_BONDED) : 4.65
REMARK   3   ATOMS          NUMBER OF ATOMS
REMARK   3                    ISO.  ANISO. 
REMARK   3    ALL         :   8197       0
REMARK   3    ALL (NO H)  :   4040       0
REMARK   3    SOLVENT     :    114       0
REMARK   3    NON-SOLVENT :   3926       0
REMARK   3    HYDROGENS   :   4157       0
REMARK   3
HELIX    1   1 ASP A  216  VAL A  230  1               Generated by MOE   15
HELIX    2   2 LEU A  266  THR A  273  1               Generated by MOE    8
HELIX    3   3 ILE A  276  LYS A  288  1               Generated by MOE   13
HELIX    4   4 PHE A  293  GLU A  295  5               Generated by MOE    3
HELIX    5   5 CYS A  298  VAL A  319  1               Generated by MOE   22
HELIX    6   6 ARG A  338  ASN A  343  1               Generated by MOE    6
HELIX    7   7 VAL A  349  LEU A  360  1               Generated by MOE   12
HELIX    8   8 SER A  361  PHE A  363  5               Generated by MOE    3
HELIX    9   9 ASP A  367  LEU A  378  1               Generated by MOE   12
HELIX   10  10 VAL A  389  ARG A  410  1               Generated by MOE   22
HELIX   11  11 PHE A  417  GLU A  445  1               Generated by MOE   29
HELIX   12  12 THR A  448  LEU A  450  5               Generated by MOE    3
HELIX   13  13 PRO A  453  PHE A  459  1               Generated by MOE    7
HELIX   14  14 ASP B  216  VAL B  230  1               Generated by MOE   15
HELIX   15  15 LEU B  266  LYS B  288  1               Generated by MOE   23
HELIX   16  16 PRO B  291  GLU B  295  1               Generated by MOE    5
HELIX   17  17 CYS B  298  VAL B  319  1               Generated by MOE   22
HELIX   18  18 ARG B  338  ASN B  343  1               Generated by MOE    6
HELIX   19  19 VAL B  348  LEU B  360  1               Generated by MOE   13
HELIX   20  20 SER B  361  PHE B  363  5               Generated by MOE    3
HELIX   21  21 ASP B  367  LEU B  378  1               Generated by MOE   12
HELIX   22  22 VAL B  389  ASN B  408  1               Generated by MOE   20
HELIX   23  23 PHE B  417  GLU B  445  1               Generated by MOE   29
HELIX   24  24 THR B  448  LEU B  450  5               Generated by MOE    3
HELIX   25  25 PRO B  453  PHE B  459  1               Generated by MOE    7
SHEET    1       LYS A 244  PHE A 245                  Generated by MOE
SHEET    2       LEU A 328  LEU A 330                  Generated by MOE
SHEET    3       MET A 334  ALA A 335                  Generated by MOE
SHEET    4       VAL A 336  VAL A 336                  Generated by MOE
SHEET    5       TYR B 321  ASP B 322                  Generated by MOE
SHEET    6       THR B 327  LEU B 330                  Generated by MOE
SHEET    7       MET B 334  THR B 337                  Generated by MOE
CRYST1   42.918  105.315   55.988  90.00  98.19  90.00 P 1 21 1
SCALE1      0.023300  0.000000  0.003353        0.00000
SCALE2      0.000000  0.009495  0.000000        0.00000
SCALE3      0.000000  0.000000  0.018045        0.00000
ATOM      1  N   LYS A 211      -4.972 -21.213   0.529  1.00 24.27           N
ATOM      2  CA  LYS A 211      -3.741 -20.502   0.147  1.00 32.19           C
ATOM      3  C   LYS A 211      -2.772 -20.713   1.305  1.00 24.90           C
ATOM      4  O   LYS A 211      -3.073 -20.347   2.418  1.00 27.58           O
ATOM      5  CB  LYS A 211      -3.982 -18.998  -0.119  1.00 26.25           C
ATOM      6  CG  LYS A 211      -4.117 -18.559  -1.639  1.00 34.64           C
ATOM      7  CD  LYS A 211      -3.559 -17.124  -1.937  1.00 27.66           C
ATOM      8  CE  LYS A 211      -4.086 -16.443  -3.225  1.00 30.49           C
ATOM      9  NZ  LYS A 211      -4.813 -15.094  -3.011  1.00 43.13           N1+
ATOM     10  H1  LYS A 211      -5.654 -21.048  -0.127  1.00 29.15           H
ATOM     11  H2  LYS A 211      -5.271 -20.898   1.386  1.00 29.15           H
ATOM     12  HA  LYS A 211      -3.365 -20.903  -0.652  1.00 38.65           H
ATOM     13  HB2 LYS A 211      -3.240 -18.501   0.259  1.00 31.53           H
ATOM     14  HB3 LYS A 211      -4.803 -18.739   0.329  1.00 31.53           H
ATOM     15  HG2 LYS A 211      -5.055 -18.569  -1.885  1.00 41.59           H
ATOM     16  HG3 LYS A 211      -3.626 -19.188  -2.190  1.00 41.59           H
ATOM     17  HD2 LYS A 211      -2.594 -17.182  -2.015  1.00 33.22           H
ATOM     18  HD3 LYS A 211      -3.788 -16.547  -1.191  1.00 33.22           H
ATOM     19  HE2 LYS A 211      -4.712 -17.045  -3.657  1.00 36.61           H
ATOM     20  HE3 LYS A 211      -3.334 -16.279  -3.815  1.00 36.61           H
ATOM     21  HZ1 LYS A 211      -5.521 -15.210  -2.485  1.00 51.78           H
ATOM     22  HZ2 LYS A 211      -4.262 -14.509  -2.630  1.00 51.78           H
ATOM     23  HZ3 LYS A 211      -5.084 -14.768  -3.794  1.00 51.78           H
ATOM     24  N   PRO A 212      -1.621 -21.347   1.075  1.00 25.35           N
ATOM     25  CA  PRO A 212      -0.870 -21.898   2.210  1.00 19.57           C
ATOM     26  C   PRO A 212      -0.268 -20.828   3.106  1.00 26.73           C
ATOM     27  O   PRO A 212       0.243 -19.792   2.658  1.00 28.35           O
ATOM     28  CB  PRO A 212       0.221 -22.749   1.553  1.00 26.83           C
ATOM     29  CG  PRO A 212      -0.118 -22.808   0.122  1.00 26.17           C
ATOM     30  CD  PRO A 212      -1.004 -21.692  -0.213  1.00 27.46           C
ATOM     31  HA  PRO A 212      -1.443 -22.472   2.742  1.00 23.51           H
ATOM     32  HB2 PRO A 212       1.085 -22.325   1.681  1.00 32.22           H
ATOM     33  HB3 PRO A 212       0.217 -23.638   1.941  1.00 32.22           H
ATOM     34  HG2 PRO A 212       0.699 -22.748  -0.397  1.00 31.43           H
ATOM     35  HG3 PRO A 212      -0.564 -23.650  -0.060  1.00 31.43           H
ATOM     36  HD2 PRO A 212      -0.490 -20.943  -0.553  1.00 32.98           H
ATOM     37  HD3 PRO A 212      -1.681 -21.976  -0.847  1.00 32.98           H
ATOM     38  N   GLU A 213      -0.308 -21.102   4.382  1.00 25.65           N
ATOM     39  CA  GLU A 213       0.348 -20.252   5.345  1.00 27.50           C
ATOM     40  C   GLU A 213       1.691 -20.869   5.729  1.00 23.39           C
ATOM     41  O   GLU A 213       2.033 -21.975   5.298  1.00 25.24           O
ATOM     42  CB  GLU A 213      -0.595 -20.035   6.534  1.00 28.08           C
ATOM     43  CG  GLU A 213      -1.843 -19.226   6.077  1.00 27.21           C
ATOM     44  CD  GLU A 213      -2.718 -18.666   7.240  1.00 26.33           C
ATOM     45  OE1 GLU A 213      -2.404 -18.829   8.441  1.00 30.87           O
ATOM     46  OE2 GLU A 213      -3.740 -18.049   6.936  1.00 37.51           O1-
ATOM     47  H   GLU A 213      -0.712 -21.780   4.725  1.00 30.80           H
ATOM     48  HA  GLU A 213       0.521 -19.388   4.938  1.00 33.02           H
ATOM     49  HB2 GLU A 213      -0.890 -20.893   6.875  1.00 33.72           H
ATOM     50  HB3 GLU A 213      -0.136 -19.532   7.225  1.00 33.72           H
ATOM     51  HG2 GLU A 213      -1.546 -18.471   5.545  1.00 32.67           H
ATOM     52  HG3 GLU A 213      -2.406 -19.803   5.539  1.00 32.67           H
ATOM     53  N   PRO A 214       2.518 -20.158   6.478  1.00 22.22           N
ATOM     54  CA  PRO A 214       3.897 -20.639   6.686  1.00 19.68           C
ATOM     55  C   PRO A 214       3.962 -22.015   7.357  1.00 26.84           C
ATOM     56  O   PRO A 214       3.285 -22.281   8.357  1.00 19.42           O
ATOM     57  CB  PRO A 214       4.508 -19.546   7.562  1.00 18.44           C
ATOM     58  CG  PRO A 214       3.666 -18.272   7.239  1.00 19.73           C
ATOM     59  CD  PRO A 214       2.290 -18.829   7.074  1.00 19.52           C
ATOM     60  HA  PRO A 214       4.371 -20.673   5.841  1.00 23.64           H
ATOM     61  HB2 PRO A 214       4.422 -19.787   8.498  1.00 22.15           H
ATOM     62  HB3 PRO A 214       5.439 -19.414   7.323  1.00 22.15           H
ATOM     63  HG2 PRO A 214       3.706 -17.648   7.980  1.00 23.70           H
ATOM     64  HG3 PRO A 214       3.980 -17.864   6.417  1.00 23.70           H
ATOM     65  HD2 PRO A 214       1.856 -18.916   7.937  1.00 23.45           H
ATOM     66  HD3 PRO A 214       1.772 -18.273   6.471  1.00 23.45           H
ATOM     67  N   THR A 215       4.798 -22.894   6.803  1.00 23.80           N
ATOM     68  CA  THR A 215       5.138 -24.110   7.513  1.00 18.92           C
ATOM     69  C   THR A 215       5.904 -23.759   8.793  1.00 23.21           C
ATOM     70  O   THR A 215       6.361 -22.629   8.975  1.00 24.55           O
ATOM     71  CB  THR A 215       5.996 -25.017   6.631  1.00 20.90           C
ATOM     72  OG1 THR A 215       7.218 -24.332   6.325  1.00 16.73           O
ATOM     73  CG2 THR A 215       5.276 -25.349   5.332  1.00 19.49           C
ATOM     74  H   THR A 215       5.171 -22.807   6.033  1.00 28.59           H
ATOM     75  HA  THR A 215       4.328 -24.586   7.755  1.00 22.73           H
ATOM     76  HB  THR A 215       6.192 -25.843   7.100  1.00 25.11           H
ATOM     77  HG1 THR A 215       7.705 -24.814   5.840  1.00 20.11           H
ATOM     78 HG21 THR A 215       5.832 -25.925   4.783  1.00 23.42           H
ATOM     79 HG22 THR A 215       4.442 -25.806   5.523  1.00 23.42           H
ATOM     80 HG23 THR A 215       5.085 -24.535   4.841  1.00 23.42           H
ATOM     81  N   ASP A 216       6.075 -24.759   9.670  1.00 18.29           N
ATOM     82  CA  ASP A 216       6.926 -24.591  10.843  1.00 19.19           C
ATOM     83  C   ASP A 216       8.325 -24.103  10.472  1.00 21.66           C
ATOM     84  O   ASP A 216       8.883 -23.204  11.126  1.00 13.49           O
ATOM     85  CB  ASP A 216       7.055 -25.901  11.611  1.00 18.10           C
ATOM     86  CG  ASP A 216       5.738 -26.379  12.243  1.00 22.18           C
ATOM     87  OD1 ASP A 216       4.697 -25.697  12.111  1.00 25.96           O
ATOM     88  OD2 ASP A 216       5.771 -27.455  12.901  1.00 25.42           O1-
ATOM     89  H   ASP A 216       5.710 -25.535   9.604  1.00 21.98           H
ATOM     90  HA  ASP A 216       6.525 -23.934  11.433  1.00 23.06           H
ATOM     91  HB2 ASP A 216       7.361 -26.591  11.002  1.00 21.74           H
ATOM     92  HB3 ASP A 216       7.701 -25.782  12.324  1.00 21.74           H
ATOM     93  N   GLU A 217       8.943 -24.733   9.465  1.00 17.45           N
ATOM     94  CA  GLU A 217      10.297 -24.325   9.113  1.00 20.45           C
ATOM     95  C   GLU A 217      10.275 -22.907   8.586  1.00 15.50           C
ATOM     96  O   GLU A 217      11.200 -22.142   8.849  1.00 14.85           O
ATOM     97  CB  GLU A 217      10.953 -25.254   8.070  1.00 13.79           C
ATOM     98  CG  GLU A 217      10.730 -26.790   8.269  1.00 28.09           C
ATOM     99  CD  GLU A 217       9.294 -27.339   7.793  1.00 40.72           C
ATOM    100  OE1 GLU A 217       8.344 -27.487   8.631  1.00 17.60           O
ATOM    101  OE2 GLU A 217       9.128 -27.639   6.565  1.00 44.43           O1-
ATOM    102  H   GLU A 217       8.614 -25.371   8.992  1.00 20.96           H
ATOM    103  HA  GLU A 217      10.847 -24.338   9.912  1.00 24.57           H
ATOM    104  HB2 GLU A 217      10.603 -25.023   7.195  1.00 16.58           H
ATOM    105  HB3 GLU A 217      11.911 -25.098   8.084  1.00 16.58           H
ATOM    106  HG2 GLU A 217      11.407 -27.268   7.764  1.00 33.74           H
ATOM    107  HG3 GLU A 217      10.823 -26.995   9.212  1.00 33.74           H
ATOM    108  N   GLU A 218       9.215 -22.546   7.853  1.00 17.76           N
ATOM    109  CA  GLU A 218       9.087 -21.188   7.347  1.00 18.91           C
ATOM    110  C   GLU A 218       8.870 -20.189   8.484  1.00 21.18           C
ATOM    111  O   GLU A 218       9.422 -19.082   8.427  1.00 17.33           O
ATOM    112  CB  GLU A 218       7.990 -21.131   6.302  1.00 18.67           C
ATOM    113  CG  GLU A 218       8.489 -21.669   4.951  1.00 16.48           C
ATOM    114  CD  GLU A 218       7.412 -21.869   3.919  1.00 19.35           C
ATOM    115  OE1 GLU A 218       6.217 -21.718   4.271  1.00 17.64           O
ATOM    116  OE2 GLU A 218       7.778 -22.190   2.763  1.00 16.61           O1-
ATOM    117  H   GLU A 218       8.565 -23.069   7.641  1.00 21.33           H
ATOM    118  HA  GLU A 218       9.917 -20.947   6.907  1.00 22.72           H
ATOM    119  HB2 GLU A 218       7.241 -21.676   6.592  1.00 22.43           H
ATOM    120  HB3 GLU A 218       7.709 -20.210   6.180  1.00 22.43           H
ATOM    121  HG2 GLU A 218       9.132 -21.042   4.587  1.00 19.80           H
ATOM    122  HG3 GLU A 218       8.917 -22.527   5.099  1.00 19.80           H
ATOM    123  N   TRP A 219       8.175 -20.585   9.559  1.00 16.46           N
ATOM    124  CA  TRP A 219       8.023 -19.670  10.693  1.00 17.50           C
ATOM    125  C   TRP A 219       9.360 -19.400  11.344  1.00 19.86           C
ATOM    126  O   TRP A 219       9.647 -18.268  11.745  1.00 15.89           O
ATOM    127  CB  TRP A 219       7.066 -20.212  11.762  1.00 14.47           C
ATOM    128  CG  TRP A 219       5.658 -19.913  11.479  1.00 17.80           C
ATOM    129  CD1 TRP A 219       4.671 -20.819  11.183  1.00 16.35           C
ATOM    130  CD2 TRP A 219       5.054 -18.625  11.399  1.00 19.59           C
ATOM    131  NE1 TRP A 219       3.512 -20.179  10.936  1.00 20.12           N
ATOM    132  CE2 TRP A 219       3.703 -18.826  11.057  1.00 20.87           C
ATOM    133  CE3 TRP A 219       5.510 -17.329  11.592  1.00 15.43           C
ATOM    134  CZ2 TRP A 219       2.799 -17.771  10.912  1.00 17.01           C
ATOM    135  CZ3 TRP A 219       4.602 -16.271  11.448  1.00 19.12           C
ATOM    136  CH2 TRP A 219       3.271 -16.500  11.121  1.00 21.79           C
ATOM    137  H   TRP A 219       7.795 -21.351   9.654  1.00 19.78           H
ATOM    138  HA  TRP A 219       7.669 -18.825  10.373  1.00 21.02           H
ATOM    139  HB2 TRP A 219       7.162 -21.176  11.811  1.00 17.39           H
ATOM    140  HB3 TRP A 219       7.290 -19.813  12.617  1.00 17.39           H
ATOM    141  HD1 TRP A 219       4.791 -21.740  11.139  1.00 19.65           H
ATOM    142  HE1 TRP A 219       2.767 -20.559  10.735  1.00 24.17           H
ATOM    143  HE3 TRP A 219       6.398 -17.165  11.815  1.00 18.54           H
ATOM    144  HZ2 TRP A 219       1.907 -17.926  10.698  1.00 20.44           H
ATOM    145  HZ3 TRP A 219       4.897 -15.398  11.571  1.00 22.98           H
ATOM    146  HH2 TRP A 219       2.695 -15.777  11.024  1.00 26.17           H
ATOM    147  N   GLU A 220      10.178 -20.442  11.480  1.00 15.63           N
ATOM    148  CA  GLU A 220      11.527 -20.276  11.983  1.00 22.67           C
ATOM    149  C   GLU A 220      12.352 -19.304  11.117  1.00 22.16           C
ATOM    150  O   GLU A 220      13.053 -18.427  11.652  1.00 14.74           O
ATOM    151  CB  GLU A 220      12.200 -21.647  12.065  1.00 23.88           C
ATOM    152  CG  GLU A 220      13.233 -21.730  13.115  1.00 36.34           C
ATOM    153  CD  GLU A 220      14.417 -22.510  12.642  1.00 48.40           C
ATOM    154  OE1 GLU A 220      14.347 -23.766  12.665  1.00 43.68           O
ATOM    155  OE2 GLU A 220      15.411 -21.865  12.236  1.00 59.19           O1-
ATOM    156  H   GLU A 220       9.971 -21.253  11.286  1.00 18.78           H
ATOM    157  HA  GLU A 220      11.485 -19.912  12.880  1.00 27.23           H
ATOM    158  HB2 GLU A 220      11.525 -22.317  12.257  1.00 28.68           H
ATOM    159  HB3 GLU A 220      12.624 -21.840  11.214  1.00 28.68           H
ATOM    160  HG2 GLU A 220      13.530 -20.836  13.346  1.00 43.64           H
ATOM    161  HG3 GLU A 220      12.865 -22.175  13.894  1.00 43.64           H
ATOM    162  N   LEU A 221      12.323 -19.472   9.777  1.00 17.05           N
ATOM    163  CA  LEU A 221      13.020 -18.523   8.900  1.00 17.72           C
ATOM    164  C   LEU A 221      12.497 -17.117   9.126  1.00 18.04           C
ATOM    165  O   LEU A 221      13.278 -16.153   9.179  1.00 17.30           O
ATOM    166  CB  LEU A 221      12.846 -18.904   7.432  1.00 15.58           C
ATOM    167  CG  LEU A 221      13.928 -18.826   6.366  1.00 21.28           C
ATOM    168  CD1 LEU A 221      13.283 -18.540   5.006  1.00 24.02           C
ATOM    169  CD2 LEU A 221      15.070 -17.865   6.582  1.00 21.19           C
ATOM    170  H   LEU A 221      11.917 -20.110   9.367  1.00 20.49           H
ATOM    171  HA  LEU A 221      13.967 -18.533   9.107  1.00 21.29           H
ATOM    172  HB2 LEU A 221      12.551 -19.828   7.426  1.00 18.72           H
ATOM    173  HB3 LEU A 221      12.119 -18.358   7.096  1.00 18.72           H
ATOM    174  HG  LEU A 221      14.327 -19.707   6.299  1.00 25.56           H
ATOM    175 HD11 LEU A 221      13.978 -18.492   4.331  1.00 28.85           H
ATOM    176 HD12 LEU A 221      12.665 -19.257   4.794  1.00 28.85           H
ATOM    177 HD13 LEU A 221      12.808 -17.696   5.054  1.00 28.85           H
ATOM    178 HD21 LEU A 221      15.678 -17.922   5.828  1.00 25.46           H
ATOM    179 HD22 LEU A 221      14.716 -16.965   6.653  1.00 25.46           H
ATOM    180 HD23 LEU A 221      15.534 -18.104   7.400  1.00 25.46           H
ATOM    181  N   ILE A 222      11.171 -17.000   9.286  1.00 13.37           N
ATOM    182  CA  ILE A 222      10.527 -15.729   9.542  1.00 15.10           C
ATOM    183  C   ILE A 222      11.077 -15.094  10.824  1.00 16.38           C
ATOM    184  O   ILE A 222      11.438 -13.918  10.839  1.00 14.54           O
ATOM    185  CB  ILE A 222       8.995 -15.915   9.584  1.00 15.94           C
ATOM    186  CG1 ILE A 222       8.399 -15.907   8.167  1.00 19.26           C
ATOM    187  CG2 ILE A 222       8.344 -14.794  10.359  1.00 15.69           C
ATOM    188  CD1 ILE A 222       7.170 -16.742   7.995  1.00 21.13           C
ATOM    189  H   ILE A 222      10.623 -17.662   9.248  1.00 16.07           H
ATOM    190  HA  ILE A 222      10.729 -15.127   8.808  1.00 18.15           H
ATOM    191  HB  ILE A 222       8.788 -16.761  10.012  1.00 19.16           H
ATOM    192 HG12 ILE A 222       8.167 -14.994   7.935  1.00 23.14           H
ATOM    193 HG13 ILE A 222       9.068 -16.240   7.548  1.00 23.14           H
ATOM    194 HG21 ILE A 222       7.384 -14.935  10.371  1.00 18.85           H
ATOM    195 HG22 ILE A 222       8.690 -14.796  11.266  1.00 18.85           H
ATOM    196 HG23 ILE A 222       8.550 -13.951   9.928  1.00 18.85           H
ATOM    197 HD11 ILE A 222       6.869 -16.675   7.076  1.00 25.38           H
ATOM    198 HD12 ILE A 222       7.383 -17.664   8.207  1.00 25.38           H
ATOM    199 HD13 ILE A 222       6.480 -16.416   8.594  1.00 25.38           H
ATOM    200  N   LYS A 223      11.162 -15.850  11.916  1.00 15.73           N
ATOM    201  CA  LYS A 223      11.745 -15.292  13.143  1.00 15.34           C
ATOM    202  C   LYS A 223      13.183 -14.834  12.910  1.00 16.57           C
ATOM    203  O   LYS A 223      13.567 -13.720  13.287  1.00 16.38           O
ATOM    204  CB  LYS A 223      11.696 -16.314  14.282  1.00 18.36           C
ATOM    205  CG  LYS A 223      12.630 -16.024  15.452  1.00 17.83           C
ATOM    206  CD  LYS A 223      12.443 -17.022  16.585  1.00 23.61           C
ATOM    207  CE  LYS A 223      13.007 -16.508  17.934  1.00 28.37           C
ATOM    208  NZ  LYS A 223      13.859 -17.525  18.650  1.00 35.64           N1+
ATOM    209  H   LYS A 223      10.899 -16.667  11.977  1.00 18.90           H
ATOM    210  HA  LYS A 223      11.226 -14.519  13.414  1.00 18.44           H
ATOM    211  HB2 LYS A 223      10.791 -16.344  14.630  1.00 22.06           H
ATOM    212  HB3 LYS A 223      11.935 -17.184  13.925  1.00 22.06           H
ATOM    213  HG2 LYS A 223      13.549 -16.080  15.148  1.00 21.43           H
ATOM    214  HG3 LYS A 223      12.444 -15.137  15.796  1.00 21.43           H
ATOM    215  HD2 LYS A 223      11.495 -17.193  16.701  1.00 28.35           H
ATOM    216  HD3 LYS A 223      12.905 -17.845  16.360  1.00 28.35           H
ATOM    217  HE2 LYS A 223      13.554 -15.724  17.768  1.00 34.06           H
ATOM    218  HE3 LYS A 223      12.266 -16.277  18.516  1.00 34.06           H
ATOM    219  HZ1 LYS A 223      14.158 -17.185  19.416  1.00 42.79           H
ATOM    220  HZ2 LYS A 223      13.380 -18.254  18.824  1.00 42.79           H
ATOM    221  HZ3 LYS A 223      14.554 -17.750  18.142  1.00 42.79           H
ATOM    222  N   THR A 224      13.995 -15.686  12.293  1.00 15.87           N
ATOM    223  CA  THR A 224      15.368 -15.310  11.981  1.00 19.97           C
ATOM    224  C   THR A 224      15.455 -14.018  11.155  1.00 10.32           C
ATOM    225  O   THR A 224      16.111 -13.061  11.557  1.00 14.32           O
ATOM    226  CB  THR A 224      16.053 -16.464  11.267  1.00 13.50           C
ATOM    227  OG1 THR A 224      16.050 -17.591  12.126  1.00 16.96           O
ATOM    228  CG2 THR A 224      17.462 -16.113  10.956  1.00 18.82           C
ATOM    229  H   THR A 224      13.778 -16.481  12.046  1.00 19.07           H
ATOM    230  HA  THR A 224      15.842 -15.157  12.813  1.00 23.98           H
ATOM    231  HB  THR A 224      15.586 -16.671  10.442  1.00 16.22           H
ATOM    232  HG1 THR A 224      15.261 -17.805  12.317  1.00 20.38           H
ATOM    233 HG21 THR A 224      17.895 -16.852  10.500  1.00 22.61           H
ATOM    234 HG22 THR A 224      17.490 -15.330  10.384  1.00 22.61           H
ATOM    235 HG23 THR A 224      17.944 -15.922  11.775  1.00 22.61           H
ATOM    236  N   VAL A 225      14.796 -13.946  10.008  1.00 14.63           N
ATOM    237  CA  VAL A 225      14.964 -12.702   9.241  1.00 14.78           C
ATOM    238  C   VAL A 225      14.339 -11.494   9.969  1.00 14.20           C
ATOM    239  O   VAL A 225      14.863 -10.365   9.889  1.00 10.59           O
ATOM    240  CB  VAL A 225      14.444 -12.870   7.793  1.00 14.86           C
ATOM    241  CG1 VAL A 225      12.972 -12.893   7.723  1.00 13.10           C
ATOM    242  CG2 VAL A 225      14.953 -11.698   6.880  1.00 18.09           C
ATOM    243  H   VAL A 225      14.283 -14.545   9.665  1.00 17.59           H
ATOM    244  HA  VAL A 225      15.915 -12.524   9.175  1.00 17.76           H
ATOM    245  HB  VAL A 225      14.778 -13.704   7.428  1.00 17.85           H
ATOM    246 HG11 VAL A 225      12.702 -13.000   6.798  1.00 15.74           H
ATOM    247 HG12 VAL A 225      12.643 -13.637   8.252  1.00 15.74           H
ATOM    248 HG13 VAL A 225      12.626 -12.058   8.075  1.00 15.74           H
ATOM    249 HG21 VAL A 225      14.614 -11.827   5.981  1.00 21.74           H
ATOM    250 HG22 VAL A 225      14.630 -10.856   7.238  1.00 21.74           H
ATOM    251 HG23 VAL A 225      15.923 -11.703   6.872  1.00 21.74           H
ATOM    252  N   THR A 226      13.246 -11.692  10.715  1.00 13.27           N
ATOM    253  CA  THR A 226      12.593 -10.549  11.358  1.00 15.41           C
ATOM    254  C   THR A 226      13.495  -9.971  12.451  1.00 17.23           C
ATOM    255  O   THR A 226      13.693  -8.750  12.515  1.00 13.17           O
ATOM    256  CB  THR A 226      11.193 -10.934  11.890  1.00 12.96           C
ATOM    257  OG1 THR A 226      10.328 -11.274  10.805  1.00 17.19           O
ATOM    258  CG2 THR A 226      10.490  -9.801  12.602  1.00 14.26           C
ATOM    259  H   THR A 226      12.874 -12.453  10.860  1.00 15.95           H
ATOM    260  HA  THR A 226      12.467  -9.856  10.691  1.00 18.52           H
ATOM    261  HB  THR A 226      11.267 -11.687  12.498  1.00 15.58           H
ATOM    262  HG1 THR A 226      10.644 -11.925  10.379  1.00 20.66           H
ATOM    263 HG21 THR A 226       9.620 -10.096  12.914  1.00 17.14           H
ATOM    264 HG22 THR A 226      11.017  -9.511  13.363  1.00 17.14           H
ATOM    265 HG23 THR A 226      10.371  -9.053  11.996  1.00 17.14           H
ATOM    266  N   GLU A 227      14.104 -10.833  13.266  1.00 13.34           N
ATOM    267  CA  GLU A 227      15.041 -10.356  14.273  1.00 18.25           C
ATOM    268  C   GLU A 227      16.225  -9.671  13.624  1.00 15.33           C
ATOM    269  O   GLU A 227      16.655  -8.606  14.079  1.00 17.50           O
ATOM    270  CB  GLU A 227      15.525 -11.514  15.144  1.00 10.83           C
ATOM    271  CG  GLU A 227      14.473 -11.972  16.112  1.00 19.32           C
ATOM    272  CD  GLU A 227      14.983 -13.109  16.944  1.00 28.77           C
ATOM    273  OE1 GLU A 227      15.980 -13.704  16.470  1.00 32.25           O
ATOM    274  OE2 GLU A 227      14.423 -13.392  18.037  1.00 20.28           O1-
ATOM    275  H   GLU A 227      13.991 -11.686  13.255  1.00 16.04           H
ATOM    276  HA  GLU A 227      14.594  -9.713  14.845  1.00 21.93           H
ATOM    277  HB2 GLU A 227      15.758 -12.264  14.575  1.00 13.02           H
ATOM    278  HB3 GLU A 227      16.299 -11.227  15.652  1.00 13.02           H
ATOM    279  HG2 GLU A 227      14.238 -11.240  16.704  1.00 23.21           H
ATOM    280  HG3 GLU A 227      13.693 -12.275  15.622  1.00 23.21           H
ATOM    281  N   ALA A 228      16.765 -10.274  12.560  1.00 10.38           N
ATOM    282  CA  ALA A 228      17.944  -9.712  11.901  1.00 14.34           C
ATOM    283  C   ALA A 228      17.679  -8.280  11.519  1.00 15.33           C
ATOM    284  O   ALA A 228      18.541  -7.412  11.675  1.00 11.62           O
ATOM    285  CB  ALA A 228      18.289 -10.477  10.632  1.00 12.80           C
ATOM    286  H   ALA A 228      16.470 -11.000  12.205  1.00 12.49           H
ATOM    287  HA  ALA A 228      18.704  -9.741  12.502  1.00 17.23           H
ATOM    288  HB1 ALA A 228      19.074 -10.075  10.225  1.00 15.39           H
ATOM    289  HB2 ALA A 228      18.472 -11.401  10.861  1.00 15.39           H
ATOM    290  HB3 ALA A 228      17.538 -10.429  10.020  1.00 15.39           H
ATOM    291  N   HIS A 229      16.471  -8.034  11.004  1.00 13.22           N
ATOM    292  CA  HIS A 229      16.072  -6.716  10.552  1.00 10.52           C
ATOM    293  C   HIS A 229      15.821  -5.760  11.728  1.00 15.92           C
ATOM    294  O   HIS A 229      16.358  -4.653  11.743  1.00 14.47           O
ATOM    295  CB  HIS A 229      14.830  -6.834   9.677  1.00  9.66           C
ATOM    296  CG  HIS A 229      14.163  -5.524   9.404  1.00 15.64           C
ATOM    297  ND1 HIS A 229      14.791  -4.487   8.757  1.00 10.03           N
ATOM    298  CD2 HIS A 229      12.923  -5.078   9.723  1.00 14.46           C
ATOM    299  CE1 HIS A 229      13.949  -3.473   8.646  1.00 12.49           C
ATOM    300  NE2 HIS A 229      12.814  -3.804   9.240  1.00 10.17           N
ATOM    301  H   HIS A 229      15.859  -8.631  10.908  1.00 15.89           H
ATOM    302  HA  HIS A 229      16.784  -6.341  10.011  1.00 12.65           H
ATOM    303  HB2 HIS A 229      14.187  -7.408  10.122  1.00 11.62           H
ATOM    304  HB3 HIS A 229      15.084  -7.222   8.825  1.00 11.62           H
ATOM    305  HD2 HIS A 229      12.263  -5.556  10.170  1.00 17.37           H
ATOM    306  HE1 HIS A 229      14.137  -2.653   8.251  1.00 15.02           H
ATOM    307  HE2 HIS A 229      12.120  -3.300   9.308  1.00 12.23           H
ATOM    308  N   VAL A 230      15.018  -6.157  12.734  1.00 19.53           N
ATOM    309  CA  VAL A 230      14.705  -5.155  13.763  1.00 17.16           C
ATOM    310  C   VAL A 230      15.915  -4.888  14.608  1.00 15.35           C
ATOM    311  O   VAL A 230      16.112  -3.749  15.046  1.00 12.32           O
ATOM    312  CB  VAL A 230      13.484  -5.465  14.670  1.00 22.12           C
ATOM    313  CG1 VAL A 230      12.494  -6.432  14.050  1.00 17.45           C
ATOM    314  CG2 VAL A 230      13.882  -5.854  16.047  1.00 19.07           C
ATOM    315  H   VAL A 230      14.668  -6.936  12.838  1.00 23.46           H
ATOM    316  HA  VAL A 230      14.501  -4.325  13.305  1.00 20.62           H
ATOM    317  HB  VAL A 230      12.999  -4.630  14.768  1.00 26.57           H
ATOM    318 HG11 VAL A 230      11.763  -6.576  14.671  1.00 20.97           H
ATOM    319 HG12 VAL A 230      12.156  -6.052  13.224  1.00 20.97           H
ATOM    320 HG13 VAL A 230      12.944  -7.272  13.869  1.00 20.97           H
ATOM    321 HG21 VAL A 230      13.084  -6.035  16.567  1.00 22.91           H
ATOM    322 HG22 VAL A 230      14.436  -6.649  16.003  1.00 22.91           H
ATOM    323 HG23 VAL A 230      14.381  -5.125  16.449  1.00 22.91           H
ATOM    324  N   ALA A 231      16.800  -5.882  14.761  1.00 16.75           N
ATOM    325  CA  ALA A 231      18.075  -5.664  15.452  1.00 12.64           C
ATOM    326  C   ALA A 231      18.959  -4.608  14.779  1.00 22.35           C
ATOM    327  O   ALA A 231      19.863  -4.041  15.428  1.00 19.07           O
ATOM    328  CB  ALA A 231      18.834  -7.001  15.537  1.00 16.96           C
ATOM    329  H   ALA A 231      16.685  -6.685  14.475  1.00 20.13           H
ATOM    330  HA  ALA A 231      17.894  -5.367  16.358  1.00 15.19           H
ATOM    331  HB1 ALA A 231      19.677  -6.857  15.994  1.00 20.37           H
ATOM    332  HB2 ALA A 231      18.294  -7.639  16.030  1.00 20.37           H
ATOM    333  HB3 ALA A 231      18.996  -7.329  14.638  1.00 20.37           H
ATOM    334  N   THR A 232      18.738  -4.340  13.488  1.00 21.43           N
ATOM    335  CA  THR A 232      19.586  -3.435  12.727  1.00 18.14           C
ATOM    336  C   THR A 232      18.772  -2.270  12.199  1.00 20.67           C
ATOM    337  O   THR A 232      19.167  -1.620  11.230  1.00 21.82           O
ATOM    338  CB  THR A 232      20.316  -4.184  11.590  1.00 20.03           C
ATOM    339  OG1 THR A 232      19.398  -4.803  10.652  1.00 10.23           O
ATOM    340  CG2 THR A 232      21.255  -5.249  12.217  1.00 11.55           C
ATOM    341  H   THR A 232      18.093  -4.677  13.030  1.00 25.74           H
ATOM    342  HA  THR A 232      20.263  -3.074  13.321  1.00 21.79           H
ATOM    343  HB  THR A 232      20.871  -3.551  11.109  1.00 24.06           H
ATOM    344  HG1 THR A 232      18.911  -5.359  11.050  1.00 12.30           H
ATOM    345 HG21 THR A 232      21.723  -5.731  11.517  1.00 13.89           H
ATOM    346 HG22 THR A 232      21.906  -4.818  12.793  1.00 13.89           H
ATOM    347 HG23 THR A 232      20.737  -5.879  12.742  1.00 13.89           H
ATOM    348  N   ASN A 233      17.655  -1.965  12.848  1.00 17.85           N
ATOM    349  CA  ASN A 233      16.791  -0.907  12.351  1.00 23.79           C
ATOM    350  C   ASN A 233      16.342   0.023  13.475  1.00 23.87           C
ATOM    351  O   ASN A 233      15.169   0.341  13.614  1.00 25.74           O
ATOM    352  CB  ASN A 233      15.596  -1.490  11.605  1.00 14.31           C
ATOM    353  CG  ASN A 233      14.890  -0.416  10.757  1.00 20.63           C
ATOM    354  OD1 ASN A 233      15.547   0.478  10.233  1.00 21.62           O
ATOM    355  ND2 ASN A 233      13.577  -0.469  10.665  1.00 18.29           N
ATOM    356  H   ASN A 233      17.378  -2.349  13.566  1.00 21.45           H
ATOM    357  HA  ASN A 233      17.296  -0.372  11.717  1.00 28.58           H
ATOM    358  HB2 ASN A 233      15.900  -2.195  11.012  1.00 17.20           H
ATOM    359  HB3 ASN A 233      14.958  -1.841  12.245  1.00 17.20           H
ATOM    360 HD21 ASN A 233      13.155   0.117  10.199  1.00 21.98           H
ATOM    361 HD22 ASN A 233      13.142  -1.090  11.072  1.00 21.98           H
ATOM    362  N   ALA A 234      17.294   0.488  14.266  1.00 36.89           N
ATOM    363  CA  ALA A 234      17.106   1.372  15.422  1.00 49.07           C
ATOM    364  C   ALA A 234      15.759   2.110  15.549  1.00 59.88           C
ATOM    365  O   ALA A 234      15.343   2.850  14.642  1.00 61.40           O
ATOM    366  CB  ALA A 234      18.244   2.409  15.428  1.00 46.33           C
ATOM    367  H   ALA A 234      18.123   0.292  14.146  1.00 44.29           H
ATOM    368  HA  ALA A 234      17.207   0.836  16.224  1.00 58.92           H
ATOM    369  HB1 ALA A 234      18.129   2.999  16.189  1.00 55.62           H
ATOM    370  HB2 ALA A 234      19.093   1.945  15.493  1.00 55.62           H
ATOM    371  HB3 ALA A 234      18.208   2.920  14.604  1.00 55.62           H
ATOM    372  N   GLN A 235      15.116   1.949  16.722  1.00 61.94           N
ATOM    373  CA  GLN A 235      13.880   2.639  17.176  1.00 61.93           C
ATOM    374  C   GLN A 235      12.656   2.396  16.284  1.00 59.00           C
ATOM    375  O   GLN A 235      12.745   1.744  15.237  1.00 58.04           O
ATOM    376  CB  GLN A 235      14.077   4.163  17.327  1.00 63.43           C
ATOM    377  CG  GLN A 235      15.456   4.781  17.028  1.00 66.53           C
ATOM    378  CD  GLN A 235      15.865   5.758  18.096  1.00 72.02           C
ATOM    379  OE1 GLN A 235      15.500   5.597  19.265  1.00 73.28           O
ATOM    380  NE2 GLN A 235      16.629   6.785  17.709  1.00 72.27           N
ATOM    381  H   GLN A 235      15.402   1.400  17.318  1.00 74.35           H
ATOM    382  HA  GLN A 235      13.658   2.296  18.056  1.00 74.34           H
ATOM    383  HB2 GLN A 235      13.862   4.397  18.243  1.00 76.14           H
ATOM    384  HB3 GLN A 235      13.444   4.600  16.736  1.00 76.14           H
ATOM    385  HG2 GLN A 235      15.419   5.253  16.181  1.00 79.86           H
ATOM    386  HG3 GLN A 235      16.122   4.076  16.990  1.00 79.86           H
ATOM    387 HE21 GLN A 235      16.887   7.369  18.285  1.00 86.75           H
ATOM    388 HE22 GLN A 235      16.862   6.861  16.885  1.00 86.75           H
ATOM    389  HC  GLN A 235      11.757   2.757  16.533  1.00 70.83           H
ATOM    390  N   TRP A 239      10.266   4.984  15.219  1.00 92.81           N
ATOM    391  CA  TRP A 239      11.220   6.047  14.853  1.00 92.69           C
ATOM    392  C   TRP A 239      10.730   7.459  15.123  1.00 95.54           C
ATOM    393  O   TRP A 239      11.526   8.384  15.266  1.00 93.52           O
ATOM    394  CB  TRP A 239      11.597   5.971  13.372  1.00 90.62           C
ATOM    395  CG  TRP A 239      10.425   5.892  12.447  1.00 83.49           C
ATOM    396  CD1 TRP A 239       9.734   4.774  12.118  1.00 77.52           C
ATOM    397  CD2 TRP A 239       9.809   6.972  11.727  1.00 74.24           C
ATOM    398  NE1 TRP A 239       8.723   5.079  11.243  1.00 73.49           N
ATOM    399  CE2 TRP A 239       8.746   6.421  10.984  1.00 71.48           C
ATOM    400  CE3 TRP A 239      10.048   8.342  11.643  1.00 69.76           C
ATOM    401  CZ2 TRP A 239       7.920   7.190  10.164  1.00 69.31           C
ATOM    402  CZ3 TRP A 239       9.226   9.107  10.827  1.00 70.60           C
ATOM    403  CH2 TRP A 239       8.171   8.526  10.102  1.00 68.89           C
ATOM    404  H1  TRP A 239      10.665   4.126  15.056  1.00111.40           H
ATOM    405  H2  TRP A 239       9.470   5.072  14.690  1.00111.40           H
ATOM    406  HA  TRP A 239      12.032   5.918  15.367  1.00111.25           H
ATOM    407  HB2 TRP A 239      12.140   5.180  13.229  1.00108.77           H
ATOM    408  HB3 TRP A 239      12.105   6.764  13.139  1.00108.77           H
ATOM    409  HD1 TRP A 239       9.920   3.921  12.439  1.00 93.05           H
ATOM    410  HE1 TRP A 239       8.166   4.515  10.908  1.00 88.21           H
ATOM    411  HE3 TRP A 239      10.741   8.735  12.122  1.00 83.74           H
ATOM    412  HZ2 TRP A 239       7.222   6.805   9.684  1.00 83.20           H
ATOM    413  HZ3 TRP A 239       9.375  10.022  10.761  1.00 84.74           H
ATOM    414  HH2 TRP A 239       7.640   9.065   9.560  1.00 82.69           H
ATOM    415  N   LYS A 240       9.419   7.646  15.154  1.00101.21           N
ATOM    416  CA  LYS A 240       8.898   8.975  15.418  1.00101.37           C
ATOM    417  C   LYS A 240       9.196   9.346  16.861  1.00101.92           C
ATOM    418  O   LYS A 240       9.278   8.482  17.737  1.00104.59           O
ATOM    419  CB  LYS A 240       7.402   9.033  15.142  1.00102.68           C
ATOM    420  CG  LYS A 240       7.042  10.106  14.132  1.00103.71           C
ATOM    421  CD  LYS A 240       5.534  10.364  14.069  1.00108.17           C
ATOM    422  CE  LYS A 240       4.969  10.234  12.664  1.00103.64           C
ATOM    423  NZ  LYS A 240       4.210   8.970  12.512  1.00105.05           N1+
ATOM    424  H   LYS A 240       8.825   7.037  15.030  1.00121.48           H
ATOM    425  HA  LYS A 240       9.341   9.615  14.839  1.00121.67           H
ATOM    426  HB2 LYS A 240       7.110   8.178  14.790  1.00123.24           H
ATOM    427  HB3 LYS A 240       6.934   9.230  15.969  1.00123.24           H
ATOM    428  HG2 LYS A 240       7.480  10.935  14.380  1.00124.48           H
ATOM    429  HG3 LYS A 240       7.337   9.824  13.251  1.00124.48           H
ATOM    430  HD2 LYS A 240       5.080   9.720  14.634  1.00129.83           H
ATOM    431  HD3 LYS A 240       5.355  11.265  14.381  1.00129.83           H
ATOM    432  HE2 LYS A 240       4.367  10.975  12.489  1.00124.40           H
ATOM    433  HE3 LYS A 240       5.697  10.233  12.023  1.00124.40           H
ATOM    434  HZ1 LYS A 240       3.886   8.908  11.685  1.00126.09           H
ATOM    435  HZ2 LYS A 240       4.744   8.275  12.666  1.00126.09           H
ATOM    436  HZ3 LYS A 240       3.534   8.950  13.090  1.00126.09           H
ATOM    437  N   GLN A 241       9.371  10.643  17.099  1.00 96.03           N
ATOM    438  CA  GLN A 241      10.001  11.118  18.326  1.00 98.45           C
ATOM    439  C   GLN A 241      11.498  10.816  18.233  1.00 97.30           C
ATOM    440  O   GLN A 241      11.896   9.853  17.564  1.00 98.19           O
ATOM    441  CB  GLN A 241       9.372  10.485  19.586  1.00103.48           C
ATOM    442  CG  GLN A 241       7.832  10.668  19.710  1.00107.66           C
ATOM    443  CD  GLN A 241       7.260  10.126  21.030  1.00110.86           C
ATOM    444  OE1 GLN A 241       7.994   9.550  21.845  1.00110.01           O
ATOM    445  NE2 GLN A 241       5.945  10.311  21.244  1.00107.47           N
ATOM    446  H   GLN A 241       9.131  11.271  16.563  1.00115.27           H
ATOM    447  HA  GLN A 241       9.892  12.080  18.387  1.00118.17           H
ATOM    448  HB2 GLN A 241       9.554   9.532  19.577  1.00124.20           H
ATOM    449  HB3 GLN A 241       9.779  10.886  20.370  1.00124.20           H
ATOM    450  HG2 GLN A 241       7.623  11.614  19.661  1.00129.22           H
ATOM    451  HG3 GLN A 241       7.399  10.195  18.982  1.00129.22           H
ATOM    452 HE21 GLN A 241       5.467  10.716  20.655  1.00128.99           H
ATOM    453 HE22 GLN A 241       5.583  10.024  21.969  1.00128.99           H
ATOM    454  N   LYS A 242      12.335  11.652  18.864  1.00 93.25           N
ATOM    455  CA  LYS A 242      13.799  11.599  18.760  1.00 87.27           C
ATOM    456  C   LYS A 242      14.311  12.080  17.403  1.00 81.93           C
ATOM    457  O   LYS A 242      15.491  12.422  17.264  1.00 78.46           O
ATOM    458  CB  LYS A 242      14.341  10.185  19.020  1.00 87.63           C
ATOM    459  CG  LYS A 242      14.142   9.702  20.439  1.00 89.17           C
ATOM    460  CD  LYS A 242      13.675   8.262  20.481  1.00 89.07           C
ATOM    461  CE  LYS A 242      12.786   8.006  21.672  1.00 90.88           C
ATOM    462  NZ  LYS A 242      13.516   7.330  22.770  1.00 89.87           N1+
ATOM    463  H   LYS A 242      12.063  12.285  19.378  1.00111.92           H
ATOM    464  HA  LYS A 242      14.175  12.184  19.437  1.00104.75           H
ATOM    465  HB2 LYS A 242      13.886   9.564  18.430  1.00105.19           H
ATOM    466  HB3 LYS A 242      15.293  10.177  18.835  1.00105.19           H
ATOM    467  HG2 LYS A 242      14.983   9.762  20.918  1.00107.03           H
ATOM    468  HG3 LYS A 242      13.470  10.251  20.873  1.00107.03           H
ATOM    469  HD2 LYS A 242      13.169   8.065  19.676  1.00106.91           H
ATOM    470  HD3 LYS A 242      14.445   7.676  20.545  1.00106.91           H
ATOM    471  HE2 LYS A 242      12.451   8.853  22.007  1.00109.08           H
ATOM    472  HE3 LYS A 242      12.048   7.437  21.403  1.00109.08           H
ATOM    473  HZ1 LYS A 242      12.969   7.192  23.459  1.00107.87           H
ATOM    474  HZ2 LYS A 242      13.830   6.546  22.489  1.00107.87           H
ATOM    475  HZ3 LYS A 242      14.198   7.835  23.039  1.00107.87           H
ATOM    476  N   ARG A 243      13.434  12.107  16.401  1.00 75.79           N
ATOM    477  CA  ARG A 243      13.821  12.485  15.051  1.00 65.76           C
ATOM    478  C   ARG A 243      14.058  13.994  14.977  1.00 58.67           C
ATOM    479  O   ARG A 243      13.229  14.792  15.419  1.00 59.74           O
ATOM    480  CB  ARG A 243      12.734  12.008  14.071  1.00 63.01           C
ATOM    481  CG  ARG A 243      12.033  13.070  13.241  1.00 57.78           C
ATOM    482  CD  ARG A 243      10.772  12.561  12.528  1.00 59.03           C
ATOM    483  NE  ARG A 243       9.599  13.368  12.861  1.00 62.98           N
ATOM    484  CZ  ARG A 243       8.465  13.386  12.174  1.00 57.29           C
ATOM    485  NH1 ARG A 243       8.325  12.656  11.087  1.00 60.33           N
ATOM    486  NH2 ARG A 243       7.472  14.152  12.578  1.00 56.38           N1+
ATOM    487  H   ARG A 243      12.602  11.908  16.481  1.00 90.97           H
ATOM    488  HA  ARG A 243      14.651  12.039  14.821  1.00 78.93           H
ATOM    489  HB2 ARG A 243      13.142  11.384  13.450  1.00 75.63           H
ATOM    490  HB3 ARG A 243      12.050  11.548  14.582  1.00 75.63           H
ATOM    491  HG2 ARG A 243      11.771  13.801  13.823  1.00 69.36           H
ATOM    492  HG3 ARG A 243      12.647  13.394  12.563  1.00 69.36           H
ATOM    493  HD2 ARG A 243      10.908  12.605  11.568  1.00 70.86           H
ATOM    494  HD3 ARG A 243      10.599  11.646  12.800  1.00 70.86           H
ATOM    495  HE  ARG A 243       9.649  13.870  13.557  1.00 75.60           H
ATOM    496 HH11 ARG A 243       8.970  12.154  10.820  1.00 72.42           H
ATOM    497 HH12 ARG A 243       7.586  12.678  10.647  1.00 72.42           H
ATOM    498 HH21 ARG A 243       7.560  14.633  13.285  1.00 67.68           H
ATOM    499 HH22 ARG A 243       6.736  14.172  12.133  1.00 67.68           H
ATOM    500  N   LYS A 244      15.215  14.379  14.465  1.00 51.22           N
ATOM    501  CA  LYS A 244      15.556  15.771  14.237  1.00 53.11           C
ATOM    502  C   LYS A 244      15.463  16.083  12.750  1.00 47.18           C
ATOM    503  O   LYS A 244      15.845  15.263  11.907  1.00 41.52           O
ATOM    504  CB  LYS A 244      16.971  16.084  14.710  1.00 55.37           C
ATOM    505  CG  LYS A 244      17.415  15.291  15.909  1.00 64.92           C
ATOM    506  CD  LYS A 244      18.864  15.620  16.261  1.00 72.98           C
ATOM    507  CE  LYS A 244      18.948  16.701  17.330  1.00 77.89           C
ATOM    508  NZ  LYS A 244      20.256  17.439  17.319  1.00 77.72           N1+
ATOM    509  H   LYS A 244      15.838  13.834  14.235  1.00 61.49           H
ATOM    510  HA  LYS A 244      14.935  16.342  14.714  1.00 63.75           H
ATOM    511  HB2 LYS A 244      17.589  15.894  13.987  1.00 66.48           H
ATOM    512  HB3 LYS A 244      17.019  17.024  14.943  1.00 66.48           H
ATOM    513  HG2 LYS A 244      16.856  15.515  16.670  1.00 77.93           H
ATOM    514  HG3 LYS A 244      17.355  14.344  15.711  1.00 77.93           H
ATOM    515  HD2 LYS A 244      19.299  14.822  16.600  1.00 87.60           H
ATOM    516  HD3 LYS A 244      19.321  15.940  15.468  1.00 87.60           H
ATOM    517  HE2 LYS A 244      18.240  17.347  17.181  1.00 93.50           H
ATOM    518  HE3 LYS A 244      18.844  16.290  18.202  1.00 93.50           H
ATOM    519  HZ1 LYS A 244      20.260  18.058  17.958  1.00 93.29           H
ATOM    520  HZ2 LYS A 244      20.926  16.871  17.463  1.00 93.29           H
ATOM    521  HZ3 LYS A 244      20.376  17.835  16.531  1.00 93.29           H
ATOM    522  N   PHE A 245      14.979  17.280  12.443  1.00 39.86           N
ATOM    523  CA  PHE A 245      14.863  17.737  11.066  1.00 36.88           C
ATOM    524  C   PHE A 245      16.162  18.369  10.604  1.00 34.14           C
ATOM    525  O   PHE A 245      16.756  19.187  11.314  1.00 28.94           O
ATOM    526  CB  PHE A 245      13.733  18.748  10.921  1.00 39.52           C
ATOM    527  CG  PHE A 245      12.398  18.128  10.941  1.00 37.66           C
ATOM    528  CD1 PHE A 245      11.727  17.901   9.768  1.00 40.01           C
ATOM    529  CD2 PHE A 245      11.838  17.704  12.125  1.00 38.84           C
ATOM    530  CE1 PHE A 245      10.489  17.281   9.783  1.00 37.94           C
ATOM    531  CE2 PHE A 245      10.614  17.094  12.137  1.00 40.04           C
ATOM    532  CZ  PHE A 245       9.943  16.884  10.973  1.00 36.61           C
ATOM    533  H   PHE A 245      14.708  17.854  13.023  1.00 47.86           H
ATOM    534  HA  PHE A 245      14.671  16.980  10.491  1.00 44.28           H
ATOM    535  HB2 PHE A 245      13.780  19.380  11.655  1.00 47.45           H
ATOM    536  HB3 PHE A 245      13.833  19.214  10.076  1.00 47.45           H
ATOM    537  HD1 PHE A 245      12.101  18.170   8.960  1.00 48.04           H
ATOM    538  HD2 PHE A 245      12.291  17.842  12.925  1.00 46.64           H
ATOM    539  HE1 PHE A 245      10.028  17.140   8.988  1.00 45.55           H
ATOM    540  HE2 PHE A 245      10.238  16.823  12.943  1.00 48.07           H
ATOM    541  HZ  PHE A 245       9.108  16.474  10.986  1.00 43.96           H
ATOM    542  N   LEU A 246      16.615  17.974   9.426  1.00 31.68           N
ATOM    543  CA  LEU A 246      17.718  18.681   8.818  1.00 25.75           C
ATOM    544  C   LEU A 246      17.286  20.141   8.670  1.00 24.98           C
ATOM    545  O   LEU A 246      16.165  20.404   8.221  1.00 25.65           O
ATOM    546  CB  LEU A 246      18.099  18.051   7.478  1.00 20.73           C
ATOM    547  CG  LEU A 246      19.306  18.636   6.731  1.00 22.57           C
ATOM    548  CD1 LEU A 246      20.628  18.352   7.431  1.00 23.19           C
ATOM    549  CD2 LEU A 246      19.360  18.111   5.335  1.00 21.21           C
ATOM    550  H   LEU A 246      16.308  17.314   8.969  1.00 38.04           H
ATOM    551  HA  LEU A 246      18.490  18.645   9.405  1.00 30.93           H
ATOM    552  HB2 LEU A 246      18.290  17.112   7.632  1.00 24.90           H
ATOM    553  HB3 LEU A 246      17.336  18.125   6.884  1.00 24.90           H
ATOM    554  HG  LEU A 246      19.202  19.599   6.680  1.00 27.11           H
ATOM    555 HD11 LEU A 246      21.349  18.744   6.914  1.00 27.86           H
ATOM    556 HD12 LEU A 246      20.605  18.743   8.318  1.00 27.86           H
ATOM    557 HD13 LEU A 246      20.751  17.392   7.495  1.00 27.86           H
ATOM    558 HD21 LEU A 246      20.128  18.494   4.884  1.00 25.48           H
ATOM    559 HD22 LEU A 246      19.439  17.145   5.364  1.00 25.48           H
ATOM    560 HD23 LEU A 246      18.545  18.363   4.872  1.00 25.48           H
ATOM    561  N   PRO A 247      18.087  21.094   9.135  1.00 23.92           N
ATOM    562  CA  PRO A 247      17.698  22.510   9.080  1.00 30.73           C
ATOM    563  C   PRO A 247      17.282  22.923   7.682  1.00 21.51           C
ATOM    564  O   PRO A 247      17.918  22.552   6.705  1.00 22.93           O
ATOM    565  CB  PRO A 247      18.971  23.244   9.517  1.00 24.37           C
ATOM    566  CG  PRO A 247      19.729  22.270  10.318  1.00 31.56           C
ATOM    567  CD  PRO A 247      19.381  20.898   9.813  1.00 36.07           C
ATOM    568  HA  PRO A 247      16.981  22.695   9.706  1.00 36.90           H
ATOM    569  HB2 PRO A 247      19.478  23.513   8.735  1.00 29.27           H
ATOM    570  HB3 PRO A 247      18.734  24.017  10.054  1.00 29.27           H
ATOM    571  HG2 PRO A 247      20.679  22.436  10.208  1.00 37.89           H
ATOM    572  HG3 PRO A 247      19.478  22.358  11.250  1.00 37.89           H
ATOM    573  HD2 PRO A 247      20.050  20.591   9.182  1.00 43.31           H
ATOM    574  HD3 PRO A 247      19.283  20.281  10.555  1.00 43.31           H
ATOM    575  N   GLU A 248      16.220  23.721   7.604  1.00 24.63           N
ATOM    576  CA  GLU A 248      15.556  23.964   6.332  1.00 29.44           C
ATOM    577  C   GLU A 248      16.382  24.814   5.395  1.00 25.54           C
ATOM    578  O   GLU A 248      16.132  24.808   4.181  1.00 26.33           O
ATOM    579  CB  GLU A 248      14.207  24.639   6.561  1.00 27.14           C
ATOM    580  CG  GLU A 248      12.962  23.668   6.743  1.00 51.05           C
ATOM    581  CD  GLU A 248      12.919  22.348   5.819  1.00 57.77           C
ATOM    582  OE1 GLU A 248      13.812  22.134   4.956  1.00 55.60           O
ATOM    583  OE2 GLU A 248      11.972  21.515   5.974  1.00 57.97           O1-
ATOM    584  H   GLU A 248      15.867  24.132   8.272  1.00 29.58           H
ATOM    585  HA  GLU A 248      15.393  23.113   5.897  1.00 35.36           H
ATOM    586  HB2 GLU A 248      14.270  25.181   7.363  1.00 32.60           H
ATOM    587  HB3 GLU A 248      14.020  25.211   5.801  1.00 32.60           H
ATOM    588  HG2 GLU A 248      12.943  23.371   7.666  1.00 61.29           H
ATOM    589  HG3 GLU A 248      12.156  24.174   6.554  1.00 61.29           H
ATOM    590  N   ASP A 249      17.359  25.536   5.924  1.00 24.63           N
ATOM    591  CA  ASP A 249      18.268  26.260   5.068  1.00 29.20           C
ATOM    592  C   ASP A 249      19.187  25.329   4.288  1.00 27.75           C
ATOM    593  O   ASP A 249      19.675  25.737   3.232  1.00 26.72           O
ATOM    594  CB  ASP A 249      19.122  27.220   5.890  1.00 31.12           C
ATOM    595  CG  ASP A 249      20.015  26.496   6.946  1.00 28.87           C
ATOM    596  OD1 ASP A 249      19.453  25.936   7.907  1.00 25.84           O
ATOM    597  OD2 ASP A 249      21.263  26.506   6.808  1.00 26.55           O1-
ATOM    598  H   ASP A 249      17.513  25.619   6.766  1.00 29.58           H
ATOM    599  HA  ASP A 249      17.756  26.782   4.431  1.00 35.06           H
ATOM    600  HB2 ASP A 249      19.706  27.713   5.293  1.00 37.37           H
ATOM    601  HB3 ASP A 249      18.538  27.834   6.363  1.00 37.37           H
ATOM    602  N   ILE A 250      19.413  24.087   4.747  1.00 23.61           N
ATOM    603  CA  ILE A 250      20.631  23.383   4.329  1.00 28.61           C
ATOM    604  C   ILE A 250      20.628  23.137   2.827  1.00 33.90           C
ATOM    605  O   ILE A 250      21.526  23.607   2.100  1.00 43.24           O
ATOM    606  CB  ILE A 250      20.837  22.077   5.113  1.00 22.65           C
ATOM    607  CG1 ILE A 250      21.248  22.332   6.579  1.00 29.09           C
ATOM    608  CG2 ILE A 250      21.914  21.225   4.456  1.00 18.73           C
ATOM    609  CD1 ILE A 250      22.226  23.429   6.802  1.00 32.59           C
ATOM    610  H   ILE A 250      18.899  23.648   5.279  1.00 28.35           H
ATOM    611  HA  ILE A 250      21.391  23.955   4.523  1.00 34.36           H
ATOM    612  HB  ILE A 250      20.004  21.580   5.108  1.00 27.20           H
ATOM    613 HG12 ILE A 250      20.450  22.548   7.086  1.00 34.94           H
ATOM    614 HG13 ILE A 250      21.642  21.518   6.930  1.00 34.94           H
ATOM    615 HG21 ILE A 250      22.025  20.408   4.967  1.00 22.50           H
ATOM    616 HG22 ILE A 250      21.640  21.014   3.550  1.00 22.50           H
ATOM    617 HG23 ILE A 250      22.746  21.723   4.443  1.00 22.50           H
ATOM    618 HD11 ILE A 250      22.410  23.499   7.752  1.00 39.14           H
ATOM    619 HD12 ILE A 250      23.043  23.226   6.320  1.00 39.14           H
ATOM    620 HD13 ILE A 250      21.847  24.260   6.476  1.00 39.14           H
ATOM    621  N   GLY A 251      19.662  22.384   2.336  1.00 22.69           N
ATOM    622  CA  GLY A 251      19.793  22.003   0.924  1.00 27.96           C
ATOM    623  C   GLY A 251      18.588  22.332   0.076  1.00 28.89           C
ATOM    624  O   GLY A 251      18.068  21.482  -0.653  1.00 28.33           O
ATOM    625  H   GLY A 251      18.968  22.094   2.753  1.00 27.26           H
ATOM    626  HA2 GLY A 251      20.561  22.457   0.544  1.00 33.58           H
ATOM    627  HA3 GLY A 251      19.948  21.047   0.867  1.00 33.58           H
ATOM    628  N   GLN A 252      18.158  23.581   0.166  1.00 24.09           N
ATOM    629  CA  GLN A 252      16.881  24.050  -0.371  1.00 29.76           C
ATOM    630  C   GLN A 252      16.986  25.548  -0.538  1.00 29.49           C
ATOM    631  O   GLN A 252      17.241  26.264   0.441  1.00 17.54           O
ATOM    632  CB  GLN A 252      15.701  23.764   0.563  1.00 31.09           C
ATOM    633  CG  GLN A 252      15.241  22.352   0.621  1.00 49.29           C
ATOM    634  CD  GLN A 252      14.140  22.139   1.675  1.00 49.40           C
ATOM    635  OE1 GLN A 252      13.207  21.369   1.449  1.00 48.81           O
ATOM    636  NE2 GLN A 252      14.240  22.829   2.817  1.00 53.57           N
ATOM    637  H   GLN A 252      18.608  24.205   0.550  1.00 28.94           H
ATOM    638  HA  GLN A 252      16.710  23.643  -1.235  1.00 35.74           H
ATOM    639  HB2 GLN A 252      15.955  24.023   1.463  1.00 37.33           H
ATOM    640  HB3 GLN A 252      14.947  24.302   0.275  1.00 37.33           H
ATOM    641  HG2 GLN A 252      14.884  22.098  -0.244  1.00 59.18           H
ATOM    642  HG3 GLN A 252      15.992  21.782   0.851  1.00 59.18           H
ATOM    643 HE21 GLN A 252      14.901  23.366   2.939  1.00 64.31           H
ATOM    644 HE22 GLN A 252      13.643  22.736   3.429  1.00 64.31           H
ATOM    645  N   ALA A 253      16.749  26.023  -1.737  1.00 31.38           N
ATOM    646  CA  ALA A 253      16.453  27.425  -1.893  1.00 20.50           C
ATOM    647  C   ALA A 253      15.057  27.674  -1.342  1.00 24.30           C
ATOM    648  O   ALA A 253      14.140  26.880  -1.602  1.00 21.99           O
ATOM    649  CB  ALA A 253      16.543  27.828  -3.351  1.00 27.04           C
ATOM    650  H   ALA A 253      16.753  25.566  -2.465  1.00 37.68           H
ATOM    651  HA  ALA A 253      17.087  27.953  -1.383  1.00 24.62           H
ATOM    652  HB1 ALA A 253      16.340  28.774  -3.430  1.00 32.48           H
ATOM    653  HB2 ALA A 253      17.443  27.655  -3.671  1.00 32.48           H
ATOM    654  HB3 ALA A 253      15.904  27.308  -3.863  1.00 32.48           H
ATOM    655  N   PRO A 254      14.856  28.721  -0.545  1.00 26.95           N
ATOM    656  CA  PRO A 254      13.474  29.050  -0.135  1.00 26.82           C
ATOM    657  C   PRO A 254      12.524  29.210  -1.327  1.00 20.79           C
ATOM    658  O   PRO A 254      11.386  28.733  -1.288  1.00 22.15           O
ATOM    659  CB  PRO A 254      13.656  30.343   0.664  1.00 26.17           C
ATOM    660  CG  PRO A 254      15.120  30.265   1.204  1.00 20.96           C
ATOM    661  CD  PRO A 254      15.896  29.468   0.205  1.00 21.52           C
ATOM    662  HA  PRO A 254      13.129  28.360   0.453  1.00 32.21           H
ATOM    663  HB2 PRO A 254      13.544  31.109   0.080  1.00 31.43           H
ATOM    664  HB3 PRO A 254      13.019  30.370   1.396  1.00 31.43           H
ATOM    665  HG2 PRO A 254      15.485  31.160   1.280  1.00 25.18           H
ATOM    666  HG3 PRO A 254      15.123  29.822   2.067  1.00 25.18           H
ATOM    667  HD2 PRO A 254      16.382  30.058  -0.392  1.00 25.85           H
ATOM    668  HD3 PRO A 254      16.493  28.852   0.657  1.00 25.85           H
ATOM    669  N   ILE A 255      12.973  29.849  -2.396  1.00 22.17           N
ATOM    670  CA  ILE A 255      12.201  30.029  -3.626  1.00 20.66           C
ATOM    671  C   ILE A 255      12.971  29.323  -4.740  1.00 31.55           C
ATOM    672  O   ILE A 255      14.129  29.678  -5.001  1.00 21.30           O
ATOM    673  CB  ILE A 255      12.020  31.506  -3.994  1.00 24.78           C
ATOM    674  CG1 ILE A 255      11.348  32.297  -2.879  1.00 21.42           C
ATOM    675  CG2 ILE A 255      11.288  31.618  -5.331  1.00 28.65           C
ATOM    676  CD1 ILE A 255       9.913  32.053  -2.747  1.00 18.18           C
ATOM    677  H   ILE A 255      13.756  30.203  -2.438  1.00 26.63           H
ATOM    678  HA  ILE A 255      11.328  29.616  -3.534  1.00 24.82           H
ATOM    679  HB  ILE A 255      12.906  31.882  -4.118  1.00 29.76           H
ATOM    680 HG12 ILE A 255      11.765  32.061  -2.036  1.00 25.73           H
ATOM    681 HG13 ILE A 255      11.471  33.243  -3.052  1.00 25.73           H
ATOM    682 HG21 ILE A 255      11.180  32.556  -5.553  1.00 34.41           H
ATOM    683 HG22 ILE A 255      11.812  31.174  -6.015  1.00 34.41           H
ATOM    684 HG23 ILE A 255      10.419  31.194  -5.251  1.00 34.41           H
ATOM    685 HD11 ILE A 255       9.567  32.594  -2.019  1.00 21.84           H
ATOM    686 HD12 ILE A 255       9.474  32.296  -3.577  1.00 21.84           H
ATOM    687 HD13 ILE A 255       9.768  31.113  -2.559  1.00 21.84           H
ATOM    688  N   VAL A 256      12.331  28.324  -5.397  1.00 32.91           N
ATOM    689  CA  VAL A 256      12.975  27.509  -6.421  1.00 18.50           C
ATOM    690  C   VAL A 256      12.745  28.179  -7.765  1.00 21.58           C
ATOM    691  O   VAL A 256      11.596  28.437  -8.144  1.00 30.55           O
ATOM    692  CB  VAL A 256      12.438  26.054  -6.393  1.00 22.45           C
ATOM    693  CG1 VAL A 256      13.143  25.175  -7.420  1.00 21.38           C
ATOM    694  CG2 VAL A 256      12.624  25.431  -5.019  1.00 23.36           C
ATOM    695  H   VAL A 256      11.511  28.107  -5.254  1.00 39.52           H
ATOM    696  HA  VAL A 256      13.930  27.483  -6.255  1.00 22.23           H
ATOM    697  HB  VAL A 256      11.490  26.060  -6.599  1.00 26.97           H
ATOM    698 HG11 VAL A 256      12.779  24.278  -7.369  1.00 25.68           H
ATOM    699 HG12 VAL A 256      12.996  25.544  -8.305  1.00 25.68           H
ATOM    700 HG13 VAL A 256      14.093  25.159  -7.221  1.00 25.68           H
ATOM    701 HG21 VAL A 256      12.279  24.524  -5.035  1.00 28.06           H
ATOM    702 HG22 VAL A 256      13.569  25.422  -4.802  1.00 28.06           H
ATOM    703 HG23 VAL A 256      12.139  25.958  -4.365  1.00 28.06           H
ATOM    704  N   ASN A 257      13.834  28.433  -8.501  1.00 23.15           N
ATOM    705  CA  ASN A 257      13.800  29.128  -9.790  1.00 24.96           C
ATOM    706  C   ASN A 257      14.266  28.302 -10.985  1.00 31.87           C
ATOM    707  O   ASN A 257      14.145  28.780 -12.123  1.00 27.75           O
ATOM    708  CB  ASN A 257      14.678  30.391  -9.726  1.00 29.55           C
ATOM    709  CG  ASN A 257      14.165  31.382  -8.712  1.00 29.67           C
ATOM    710  OD1 ASN A 257      12.958  31.589  -8.588  1.00 32.26           O
ATOM    711  ND2 ASN A 257      15.074  31.959  -7.942  1.00 35.89           N
ATOM    712  H   ASN A 257      14.628  28.203  -8.264  1.00 27.80           H
ATOM    713  HA  ASN A 257      12.889  29.411  -9.965  1.00 29.98           H
ATOM    714  HB2 ASN A 257      15.580  30.140  -9.474  1.00 35.49           H
ATOM    715  HB3 ASN A 257      14.681  30.822 -10.595  1.00 35.49           H
ATOM    716 HD21 ASN A 257      14.834  32.531  -7.348  1.00 43.09           H
ATOM    717 HD22 ASN A 257      15.906  31.760  -8.036  1.00 43.09           H
ATOM    718  N   ALA A 258      14.831  27.117 -10.768  1.00 32.15           N
ATOM    719  CA  ALA A 258      15.248  26.205 -11.826  1.00 28.82           C
ATOM    720  C   ALA A 258      15.032  24.790 -11.326  1.00 23.38           C
ATOM    721  O   ALA A 258      14.913  24.560 -10.118  1.00 25.71           O
ATOM    722  CB  ALA A 258      16.727  26.360 -12.240  1.00 26.10           C
ATOM    723  H   ALA A 258      14.988  26.809  -9.981  1.00 38.61           H
ATOM    724  HA  ALA A 258      14.694  26.344 -12.610  1.00 34.60           H
ATOM    725  HB1 ALA A 258      16.925  25.722 -12.943  1.00 31.35           H
ATOM    726  HB2 ALA A 258      16.872  27.263 -12.560  1.00 31.35           H
ATOM    727  HB3 ALA A 258      17.289  26.188 -11.468  1.00 31.35           H
ATOM    728  N   PRO A 259      14.978  23.821 -12.226  1.00 25.57           N
ATOM    729  CA  PRO A 259      14.928  22.423 -11.791  1.00 30.24           C
ATOM    730  C   PRO A 259      16.058  22.101 -10.799  1.00 27.23           C
ATOM    731  O   PRO A 259      17.195  22.552 -10.942  1.00 28.99           O
ATOM    732  CB  PRO A 259      15.062  21.650 -13.108  1.00 34.36           C
ATOM    733  CG  PRO A 259      14.564  22.644 -14.172  1.00 28.26           C
ATOM    734  CD  PRO A 259      15.067  23.944 -13.692  1.00 30.87           C
ATOM    735  HA  PRO A 259      14.071  22.224 -11.383  1.00 36.31           H
ATOM    736  HB2 PRO A 259      15.991  21.415 -13.261  1.00 41.26           H
ATOM    737  HB3 PRO A 259      14.502  20.858 -13.085  1.00 41.26           H
ATOM    738  HG2 PRO A 259      14.943  22.422 -15.036  1.00 33.94           H
ATOM    739  HG3 PRO A 259      13.595  22.637 -14.204  1.00 33.94           H
ATOM    740  HD2 PRO A 259      15.989  24.073 -13.966  1.00 37.07           H
ATOM    741  HD3 PRO A 259      14.498  24.664 -14.006  1.00 37.07           H
ATOM    742  N   GLU A 260      15.711  21.351  -9.758  1.00 31.65           N
ATOM    743  CA  GLU A 260      16.591  20.992  -8.651  1.00 29.15           C
ATOM    744  C   GLU A 260      17.369  19.714  -8.942  1.00 32.66           C
ATOM    745  O   GLU A 260      16.939  18.878  -9.728  1.00 24.48           O
ATOM    746  CB  GLU A 260      15.763  20.761  -7.405  1.00 30.20           C
ATOM    747  CG  GLU A 260      15.746  21.905  -6.474  1.00 29.70           C
ATOM    748  CD  GLU A 260      14.560  21.821  -5.556  1.00 30.06           C
ATOM    749  OE1 GLU A 260      13.585  21.083  -5.865  1.00 30.10           O
ATOM    750  OE2 GLU A 260      14.620  22.493  -4.522  1.00 25.35           O1-
ATOM    751  H   GLU A 260      14.923  21.019  -9.668  1.00 38.00           H
ATOM    752  HA  GLU A 260      17.220  21.712  -8.482  1.00 35.01           H
ATOM    753  HB2 GLU A 260      14.847  20.581  -7.669  1.00 36.27           H
ATOM    754  HB3 GLU A 260      16.123  19.997  -6.929  1.00 36.27           H
ATOM    755  HG2 GLU A 260      16.553  21.895  -5.935  1.00 35.67           H
ATOM    756  HG3 GLU A 260      15.686  22.732  -6.978  1.00 35.67           H
ATOM    757  N   GLY A 261      18.500  19.546  -8.258  1.00 28.62           N
ATOM    758  CA  GLY A 261      19.201  18.279  -8.317  1.00 35.69           C
ATOM    759  C   GLY A 261      20.241  18.174  -9.400  1.00 37.22           C
ATOM    760  O   GLY A 261      20.750  17.063  -9.644  1.00 35.56           O
ATOM    761  H   GLY A 261      18.872  20.142  -7.762  1.00 34.37           H
ATOM    762  HA2 GLY A 261      19.641  18.124  -7.466  1.00 42.85           H
ATOM    763  HA3 GLY A 261      18.555  17.569  -8.454  1.00 42.85           H
ATOM    764  N   GLY A 262      20.592  19.294 -10.032  1.00 32.56           N
ATOM    765  CA  GLY A 262      21.445  19.295 -11.201  1.00 38.35           C
ATOM    766  C   GLY A 262      22.911  19.370 -10.847  1.00 42.59           C
ATOM    767  O   GLY A 262      23.756  18.901 -11.604  1.00 49.47           O
ATOM    768  H   GLY A 262      20.338  20.080  -9.791  1.00 39.09           H
ATOM    769  HA2 GLY A 262      21.293  18.485 -11.711  1.00 46.04           H
ATOM    770  HA3 GLY A 262      21.225  20.057 -11.760  1.00 46.04           H
ATOM    771  N   LYS A 263      23.214  19.991  -9.717  1.00 41.97           N
ATOM    772  CA  LYS A 263      24.528  19.945  -9.106  1.00 42.34           C
ATOM    773  C   LYS A 263      24.342  19.465  -7.671  1.00 37.92           C
ATOM    774  O   LYS A 263      23.242  19.482  -7.114  1.00 35.72           O
ATOM    775  CB  LYS A 263      25.245  21.317  -9.156  1.00 37.54           C
ATOM    776  CG  LYS A 263      25.528  21.869 -10.577  1.00 55.74           C
ATOM    777  CD  LYS A 263      26.406  20.914 -11.472  1.00 67.94           C
ATOM    778  CE  LYS A 263      26.481  21.346 -12.974  1.00 70.02           C
ATOM    779  NZ  LYS A 263      27.788  21.033 -13.649  1.00 71.83           N1+
ATOM    780  H   LYS A 263      22.651  20.463  -9.271  1.00 50.39           H
ATOM    781  HA  LYS A 263      25.077  19.298  -9.575  1.00 50.83           H
ATOM    782  HB2 LYS A 263      24.693  21.969  -8.695  1.00 45.07           H
ATOM    783  HB3 LYS A 263      26.097  21.235  -8.700  1.00 45.07           H
ATOM    784  HG2 LYS A 263      24.683  22.006 -11.033  1.00 66.92           H
ATOM    785  HG3 LYS A 263      25.998  22.713 -10.497  1.00 66.92           H
ATOM    786  HD2 LYS A 263      27.310  20.901 -11.121  1.00 81.56           H
ATOM    787  HD3 LYS A 263      26.028  20.021 -11.439  1.00 81.56           H
ATOM    788  HE2 LYS A 263      25.780  20.888 -13.464  1.00 84.05           H
ATOM    789  HE3 LYS A 263      26.345  22.305 -13.028  1.00 84.05           H
ATOM    790  HZ1 LYS A 263      27.764  21.304 -14.497  1.00 86.22           H
ATOM    791  HZ2 LYS A 263      28.453  21.451 -13.231  1.00 86.22           H
ATOM    792  HZ3 LYS A 263      27.938  20.156 -13.629  1.00 86.22           H
ATOM    793  N   VAL A 264      25.417  18.962  -7.099  1.00 25.28           N
ATOM    794  CA  VAL A 264      25.388  18.500  -5.722  1.00 28.71           C
ATOM    795  C   VAL A 264      25.604  19.695  -4.788  1.00 24.66           C
ATOM    796  O   VAL A 264      26.587  20.435  -4.911  1.00 21.65           O
ATOM    797  CB  VAL A 264      26.440  17.399  -5.509  1.00 21.60           C
ATOM    798  CG1 VAL A 264      26.427  16.909  -4.094  1.00 25.11           C
ATOM    799  CG2 VAL A 264      26.143  16.205  -6.417  1.00 25.21           C
ATOM    800  H   VAL A 264      26.180  18.874  -7.486  1.00 30.36           H
ATOM    801  HA  VAL A 264      24.515  18.123  -5.532  1.00 34.47           H
ATOM    802  HB  VAL A 264      27.324  17.740  -5.717  1.00 25.94           H
ATOM    803 HG11 VAL A 264      27.100  16.218  -3.993  1.00 30.16           H
ATOM    804 HG12 VAL A 264      26.624  17.652  -3.502  1.00 30.16           H
ATOM    805 HG13 VAL A 264      25.549  16.549  -3.893  1.00 30.16           H
ATOM    806 HG21 VAL A 264      26.815  15.522  -6.269  1.00 30.28           H
ATOM    807 HG22 VAL A 264      25.264  15.857  -6.201  1.00 30.28           H
ATOM    808 HG23 VAL A 264      26.166  16.498  -7.341  1.00 30.28           H
ATOM    809  N   ASP A 265      24.670  19.911  -3.868  1.00 18.99           N
ATOM    810  CA  ASP A 265      24.899  20.877  -2.794  1.00 18.85           C
ATOM    811  C   ASP A 265      25.868  20.258  -1.773  1.00 21.06           C
ATOM    812  O   ASP A 265      25.542  19.302  -1.060  1.00 17.73           O
ATOM    813  CB  ASP A 265      23.577  21.309  -2.169  1.00 20.91           C
ATOM    814  CG  ASP A 265      23.758  22.318  -1.033  1.00 18.47           C
ATOM    815  OD1 ASP A 265      24.065  21.934   0.099  1.00 16.55           O
ATOM    816  OD2 ASP A 265      23.616  23.522  -1.278  1.00 31.23           O1-
ATOM    817  H   ASP A 265      23.906  19.518  -3.841  1.00 22.82           H
ATOM    818  HA  ASP A 265      25.323  21.666  -3.166  1.00 22.64           H
ATOM    819  HB2 ASP A 265      23.025  21.721  -2.851  1.00 25.12           H
ATOM    820  HB3 ASP A 265      23.129  20.528  -1.807  1.00 25.12           H
ATOM    821  N   LEU A 266      27.080  20.798  -1.701  1.00 19.15           N
ATOM    822  CA  LEU A 266      28.127  20.151  -0.910  1.00 21.25           C
ATOM    823  C   LEU A 266      27.807  20.138   0.589  1.00 17.54           C
ATOM    824  O   LEU A 266      28.113  19.165   1.286  1.00 20.53           O
ATOM    825  CB  LEU A 266      29.456  20.850  -1.161  1.00 28.51           C
ATOM    826  CG  LEU A 266      30.002  20.769  -2.577  1.00 24.29           C
ATOM    827  CD1 LEU A 266      31.459  21.028  -2.454  1.00 36.39           C
ATOM    828  CD2 LEU A 266      29.780  19.433  -3.308  1.00 30.86           C
ATOM    829  H   LEU A 266      27.322  21.525  -2.092  1.00 23.01           H
ATOM    830  HA  LEU A 266      28.215  19.231  -1.202  1.00 25.52           H
ATOM    831  HB2 LEU A 266      29.350  21.790  -0.947  1.00 34.23           H
ATOM    832  HB3 LEU A 266      30.121  20.459  -0.573  1.00 34.23           H
ATOM    833  HG  LEU A 266      29.612  21.478  -3.112  1.00 29.17           H
ATOM    834 HD11 LEU A 266      31.862  20.989  -3.335  1.00 43.69           H
ATOM    835 HD12 LEU A 266      31.592  21.909  -2.068  1.00 43.69           H
ATOM    836 HD13 LEU A 266      31.852  20.353  -1.879  1.00 43.69           H
ATOM    837 HD21 LEU A 266      30.165  19.492  -4.196  1.00 37.06           H
ATOM    838 HD22 LEU A 266      30.210  18.724  -2.806  1.00 37.06           H
ATOM    839 HD23 LEU A 266      28.827  19.263  -3.371  1.00 37.06           H
ATOM    840  N   GLU A 267      27.163  21.186   1.102  1.00 18.30           N
ATOM    841  CA  GLU A 267      26.793  21.191   2.514  1.00 21.35           C
ATOM    842  C   GLU A 267      25.810  20.074   2.830  1.00 24.51           C
ATOM    843  O   GLU A 267      26.061  19.250   3.718  1.00 26.25           O
ATOM    844  CB  GLU A 267      26.195  22.542   2.908  1.00 23.44           C
ATOM    845  CG  GLU A 267      26.188  22.738   4.403  1.00 26.82           C
ATOM    846  CD  GLU A 267      25.233  23.850   4.788  1.00 32.34           C
ATOM    847  OE1 GLU A 267      24.570  24.371   3.868  1.00 29.24           O
ATOM    848  OE2 GLU A 267      25.145  24.193   5.983  1.00 29.03           O1-
ATOM    849  H   GLU A 267      26.934  21.890   0.664  1.00 21.98           H
ATOM    850  HA  GLU A 267      27.590  21.049   3.048  1.00 25.65           H
ATOM    851  HB2 GLU A 267      26.724  23.253   2.512  1.00 28.15           H
ATOM    852  HB3 GLU A 267      25.280  22.590   2.592  1.00 28.15           H
ATOM    853  HG2 GLU A 267      25.896  21.920   4.835  1.00 32.21           H
ATOM    854  HG3 GLU A 267      27.078  22.981   4.702  1.00 32.21           H
ATOM    855  N   ALA A 268      24.684  20.021   2.109  1.00 20.25           N
ATOM    856  CA  ALA A 268      23.739  18.931   2.300  1.00 23.80           C
ATOM    857  C   ALA A 268      24.456  17.601   2.158  1.00 20.69           C
ATOM    858  O   ALA A 268      24.331  16.716   3.009  1.00 18.78           O
ATOM    859  CB  ALA A 268      22.584  19.036   1.299  1.00 18.05           C
ATOM    860  H   ALA A 268      24.452  20.598   1.515  1.00 24.33           H
ATOM    861  HA  ALA A 268      23.370  18.982   3.195  1.00 28.58           H
ATOM    862  HB1 ALA A 268      21.971  18.300   1.447  1.00 21.68           H
ATOM    863  HB2 ALA A 268      22.127  19.881   1.434  1.00 21.68           H
ATOM    864  HB3 ALA A 268      22.942  18.994   0.399  1.00 21.68           H
ATOM    865  N   PHE A 269      25.265  17.474   1.108  1.00 20.91           N
ATOM    866  CA  PHE A 269      25.977  16.223   0.863  1.00 22.52           C
ATOM    867  C   PHE A 269      26.765  15.816   2.098  1.00 25.00           C
ATOM    868  O   PHE A 269      26.706  14.652   2.536  1.00 16.26           O
ATOM    869  CB  PHE A 269      26.908  16.358  -0.349  1.00 19.98           C
ATOM    870  CG  PHE A 269      27.714  15.132  -0.652  1.00 17.89           C
ATOM    871  CD1 PHE A 269      27.137  14.066  -1.335  1.00 20.59           C
ATOM    872  CD2 PHE A 269      29.072  15.055  -0.291  1.00 20.46           C
ATOM    873  CE1 PHE A 269      27.878  12.936  -1.632  1.00 21.25           C
ATOM    874  CE2 PHE A 269      29.822  13.932  -0.586  1.00 19.79           C
ATOM    875  CZ  PHE A 269      29.220  12.865  -1.265  1.00 20.46           C
ATOM    876  H   PHE A 269      25.417  18.091   0.529  1.00 25.12           H
ATOM    877  HA  PHE A 269      25.333  15.524   0.672  1.00 27.06           H
ATOM    878  HB2 PHE A 269      26.371  16.558  -1.132  1.00 24.00           H
ATOM    879  HB3 PHE A 269      27.529  17.084  -0.185  1.00 24.00           H
ATOM    880  HD1 PHE A 269      26.242  14.108  -1.583  1.00 24.74           H
ATOM    881  HD2 PHE A 269      29.468  15.767   0.159  1.00 24.58           H
ATOM    882  HE1 PHE A 269      27.482  12.226  -2.083  1.00 25.52           H
ATOM    883  HE2 PHE A 269      30.717  13.886  -0.337  1.00 23.77           H
ATOM    884  HZ  PHE A 269      29.715  12.103  -1.465  1.00 24.57           H
ATOM    885  N   SER A 270      27.496  16.774   2.686  1.00 20.07           N
ATOM    886  CA  SER A 270      28.333  16.440   3.835  1.00 20.35           C
ATOM    887  C   SER A 270      27.517  16.015   5.053  1.00 13.83           C
ATOM    888  O   SER A 270      27.998  15.198   5.846  1.00 17.72           O
ATOM    889  CB  SER A 270      29.252  17.603   4.209  1.00 22.07           C
ATOM    890  OG  SER A 270      28.523  18.687   4.722  1.00 27.50           O
ATOM    891  H   SER A 270      27.522  17.598   2.444  1.00 24.11           H
ATOM    892  HA  SER A 270      28.899  15.690   3.592  1.00 24.45           H
ATOM    893  HB2 SER A 270      29.882  17.302   4.881  1.00 26.51           H
ATOM    894  HB3 SER A 270      29.729  17.893   3.416  1.00 26.51           H
ATOM    895  HG  SER A 270      27.973  18.961   4.150  1.00 33.02           H
ATOM    896  N   HIS A 271      26.308  16.551   5.240  1.00 18.64           N
ATOM    897  CA  HIS A 271      25.445  16.064   6.321  1.00 19.49           C
ATOM    898  C   HIS A 271      24.978  14.646   6.063  1.00 20.94           C
ATOM    899  O   HIS A 271      24.825  13.848   6.996  1.00 21.46           O
ATOM    900  CB  HIS A 271      24.223  16.955   6.493  1.00 16.80           C
ATOM    901  CG  HIS A 271      24.482  18.172   7.297  1.00 22.95           C
ATOM    902  ND1 HIS A 271      24.938  19.342   6.740  1.00 27.63           N
ATOM    903  CD2 HIS A 271      24.369  18.399   8.619  1.00 19.51           C
ATOM    904  CE1 HIS A 271      25.097  20.241   7.688  1.00 26.50           C
ATOM    905  NE2 HIS A 271      24.748  19.697   8.836  1.00 20.71           N
ATOM    906  H   HIS A 271      25.969  17.184   4.766  1.00 22.39           H
ATOM    907  HA  HIS A 271      25.944  16.071   7.153  1.00 23.42           H
ATOM    908  HB2 HIS A 271      23.526  16.448   6.939  1.00 20.18           H
ATOM    909  HB3 HIS A 271      23.915  17.237   5.618  1.00 20.18           H
ATOM    910  HD1 HIS A 271      25.102  19.465   5.905  1.00 33.19           H
ATOM    911  HD2 HIS A 271      24.081  17.791   9.262  1.00 23.43           H
ATOM    912  HE1 HIS A 271      25.389  21.116   7.566  1.00 31.82           H
ATOM    913  N   PHE A 272      24.686  14.324   4.815  1.00 18.25           N
ATOM    914  CA  PHE A 272      24.284  12.958   4.548  1.00 14.86           C
ATOM    915  C   PHE A 272      25.427  11.987   4.768  1.00 17.12           C
ATOM    916  O   PHE A 272      25.231  10.936   5.392  1.00 19.99           O
ATOM    917  CB  PHE A 272      23.717  12.863   3.140  1.00 18.69           C
ATOM    918  CG  PHE A 272      22.409  13.586   2.975  1.00 14.81           C
ATOM    919  CD1 PHE A 272      21.357  13.379   3.863  1.00 20.24           C
ATOM    920  CD2 PHE A 272      22.243  14.493   1.960  1.00 15.86           C
ATOM    921  CE1 PHE A 272      20.147  14.049   3.684  1.00 19.55           C
ATOM    922  CE2 PHE A 272      21.051  15.159   1.805  1.00 14.88           C
ATOM    923  CZ  PHE A 272      20.013  14.948   2.688  1.00 15.88           C
ATOM    924  H   PHE A 272      24.710  14.849   4.134  1.00 21.93           H
ATOM    925  HA  PHE A 272      23.575  12.719   5.165  1.00 17.86           H
ATOM    926  HB2 PHE A 272      24.352  13.251   2.518  1.00 22.45           H
ATOM    927  HB3 PHE A 272      23.570  11.929   2.923  1.00 22.45           H
ATOM    928  HD1 PHE A 272      21.449  12.765   4.555  1.00 24.31           H
ATOM    929  HD2 PHE A 272      22.939  14.650   1.363  1.00 19.05           H
ATOM    930  HE1 PHE A 272      19.447  13.910   4.280  1.00 23.48           H
ATOM    931  HE2 PHE A 272      20.950  15.771   1.112  1.00 17.88           H
ATOM    932  HZ  PHE A 272      19.207  15.397   2.573  1.00 19.09           H
ATOM    933  N   THR A 273      26.632  12.309   4.286  1.00 15.95           N
ATOM    934  CA  THR A 273      27.713  11.327   4.409  1.00 21.49           C
ATOM    935  C   THR A 273      28.103  11.141   5.869  1.00 20.90           C
ATOM    936  O   THR A 273      28.768  10.164   6.199  1.00 16.92           O
ATOM    937  CB  THR A 273      28.963  11.720   3.588  1.00 20.29           C
ATOM    938  OG1 THR A 273      29.491  12.994   3.995  1.00 12.14           O
ATOM    939  CG2 THR A 273      28.632  11.800   2.078  1.00 20.28           C
ATOM    940  H   THR A 273      26.842  13.050   3.904  1.00 19.17           H
ATOM    941  HA  THR A 273      27.396  10.472   4.076  1.00 25.82           H
ATOM    942  HB  THR A 273      29.646  11.042   3.709  1.00 24.38           H
ATOM    943  HG1 THR A 273      30.168  13.185   3.536  1.00 14.60           H
ATOM    944 HG21 THR A 273      29.425  12.048   1.578  1.00 24.37           H
ATOM    945 HG22 THR A 273      28.316  10.939   1.762  1.00 24.37           H
ATOM    946 HG23 THR A 273      27.943  12.465   1.925  1.00 24.37           H
ATOM    947  N   LYS A 274      27.721  12.076   6.740  1.00 22.05           N
ATOM    948  CA  LYS A 274      27.978  11.916   8.170  1.00 30.16           C
ATOM    949  C   LYS A 274      27.183  10.767   8.783  1.00 25.13           C
ATOM    950  O   LYS A 274      27.600  10.240   9.808  1.00 28.50           O
ATOM    951  CB  LYS A 274      27.669  13.233   8.895  1.00 27.82           C
ATOM    952  CG  LYS A 274      28.779  13.750   9.753  1.00 40.20           C
ATOM    953  CD  LYS A 274      28.648  15.262   9.993  1.00 52.73           C
ATOM    954  CE  LYS A 274      29.328  15.698  11.304  1.00 59.98           C
ATOM    955  NZ  LYS A 274      30.154  16.928  11.133  1.00 58.74           N1+
ATOM    956  H   LYS A 274      27.315  12.805   6.531  1.00 26.49           H
ATOM    957  HA  LYS A 274      28.920  11.723   8.297  1.00 36.21           H
ATOM    958  HB2 LYS A 274      27.469  13.912   8.232  1.00 33.42           H
ATOM    959  HB3 LYS A 274      26.896  13.098   9.466  1.00 33.42           H
ATOM    960  HG2 LYS A 274      28.755  13.302  10.613  1.00 48.27           H
ATOM    961  HG3 LYS A 274      29.627  13.585   9.312  1.00 48.27           H
ATOM    962  HD2 LYS A 274      29.069  15.739   9.261  1.00 63.30           H
ATOM    963  HD3 LYS A 274      27.708  15.495  10.048  1.00 63.30           H
ATOM    964  HE2 LYS A 274      28.646  15.883  11.969  1.00 72.00           H
ATOM    965  HE3 LYS A 274      29.909  14.985  11.612  1.00 72.00           H
ATOM    966  HZ1 LYS A 274      30.531  17.151  11.907  1.00 70.52           H
ATOM    967  HZ2 LYS A 274      30.793  16.783  10.531  1.00 70.52           H
ATOM    968  HZ3 LYS A 274      29.643  17.601  10.855  1.00 70.52           H
ATOM    969  N   ILE A 275      26.056  10.359   8.189  1.00 22.22           N
ATOM    970  CA  ILE A 275      25.269   9.249   8.723  1.00 22.68           C
ATOM    971  C   ILE A 275      25.331   8.003   7.821  1.00 26.45           C
ATOM    972  O   ILE A 275      24.645   7.012   8.092  1.00 15.93           O
ATOM    973  CB  ILE A 275      23.811   9.672   8.961  1.00 19.31           C
ATOM    974  CG1 ILE A 275      23.107   9.987   7.630  1.00 20.60           C
ATOM    975  CG2 ILE A 275      23.773  10.910   9.844  1.00 25.81           C
ATOM    976  CD1 ILE A 275      21.565  10.172   7.716  1.00 18.45           C
ATOM    977  H   ILE A 275      25.728  10.711   7.476  1.00 26.69           H
ATOM    978  HA  ILE A 275      25.641   8.999   9.584  1.00 27.24           H
ATOM    979  HB  ILE A 275      23.340   8.951   9.407  1.00 23.19           H
ATOM    980 HG12 ILE A 275      23.479  10.808   7.273  1.00 24.74           H
ATOM    981 HG13 ILE A 275      23.278   9.258   7.013  1.00 24.74           H
ATOM    982 HG21 ILE A 275      22.848  11.167   9.987  1.00 31.00           H
ATOM    983 HG22 ILE A 275      24.194  10.706  10.693  1.00 31.00           H
ATOM    984 HG23 ILE A 275      24.252  11.628   9.401  1.00 31.00           H
ATOM    985 HD11 ILE A 275      21.220  10.365   6.830  1.00 22.16           H
ATOM    986 HD12 ILE A 275      21.167   9.355   8.055  1.00 22.16           H
ATOM    987 HD13 ILE A 275      21.369  10.909   8.315  1.00 22.16           H
ATOM    988  N   ILE A 276      26.120   8.031   6.748  1.00 18.57           N
ATOM    989  CA  ILE A 276      26.032   6.951   5.799  1.00 17.44           C
ATOM    990  C   ILE A 276      26.897   5.758   6.237  1.00 15.88           C
ATOM    991  O   ILE A 276      26.637   4.625   5.818  1.00 15.27           O
ATOM    992  CB  ILE A 276      26.345   7.486   4.383  1.00 13.18           C
ATOM    993  CG1 ILE A 276      25.606   6.643   3.341  1.00 13.18           C
ATOM    994  CG2 ILE A 276      27.777   7.432   4.073  1.00 20.16           C
ATOM    995  CD1 ILE A 276      25.187   7.391   2.200  1.00 17.58           C
ATOM    996  H   ILE A 276      26.692   8.645   6.559  1.00 22.31           H
ATOM    997  HA  ILE A 276      25.113   6.641   5.786  1.00 20.96           H
ATOM    998  HB  ILE A 276      26.042   8.405   4.318  1.00 15.84           H
ATOM    999 HG12 ILE A 276      26.194   5.936   3.034  1.00 15.85           H
ATOM   1000 HG13 ILE A 276      24.815   6.259   3.752  1.00 15.85           H
ATOM   1001 HG21 ILE A 276      27.919   7.777   3.177  1.00 24.22           H
ATOM   1002 HG22 ILE A 276      28.259   7.974   4.717  1.00 24.22           H
ATOM   1003 HG23 ILE A 276      28.077   6.511   4.125  1.00 24.22           H
ATOM   1004 HD11 ILE A 276      24.728   6.797   1.585  1.00 21.12           H
ATOM   1005 HD12 ILE A 276      24.588   8.097   2.489  1.00 21.12           H
ATOM   1006 HD13 ILE A 276      25.968   7.774   1.771  1.00 21.12           H
ATOM   1007  N   THR A 277      27.905   5.959   7.087  1.00 22.50           N
ATOM   1008  CA  THR A 277      28.653   4.798   7.570  1.00 14.77           C
ATOM   1009  C   THR A 277      27.777   3.939   8.457  1.00 18.02           C
ATOM   1010  O   THR A 277      27.617   2.751   8.156  1.00 12.70           O
ATOM   1011  CB  THR A 277      29.934   5.236   8.274  1.00 14.65           C
ATOM   1012  OG1 THR A 277      30.808   5.775   7.290  1.00 19.63           O
ATOM   1013  CG2 THR A 277      30.667   4.031   8.984  1.00 17.65           C
ATOM   1014  H   THR A 277      28.167   6.721   7.387  1.00 27.03           H
ATOM   1015  HA  THR A 277      28.911   4.259   6.806  1.00 17.75           H
ATOM   1016  HB  THR A 277      29.730   5.913   8.937  1.00 17.60           H
ATOM   1017  HG1 THR A 277      30.447   6.433   6.914  1.00 23.58           H
ATOM   1018 HG21 THR A 277      31.475   4.345   9.420  1.00 21.21           H
ATOM   1019 HG22 THR A 277      30.083   3.635   9.650  1.00 21.21           H
ATOM   1020 HG23 THR A 277      30.904   3.355   8.330  1.00 21.21           H
ATOM   1021  N   PRO A 278      27.152   4.455   9.506  1.00 15.21           N
ATOM   1022  CA  PRO A 278      26.190   3.621  10.230  1.00 16.37           C
ATOM   1023  C   PRO A 278      25.099   3.054   9.335  1.00 20.58           C
ATOM   1024  O   PRO A 278      24.636   1.931   9.561  1.00 17.46           O
ATOM   1025  CB  PRO A 278      25.600   4.574  11.275  1.00 21.39           C
ATOM   1026  CG  PRO A 278      26.145   5.910  10.991  1.00 17.39           C
ATOM   1027  CD  PRO A 278      27.201   5.848   9.988  1.00 14.96           C
ATOM   1028  HA  PRO A 278      26.646   2.894  10.681  1.00 19.67           H
ATOM   1029  HB2 PRO A 278      24.633   4.580  11.197  1.00 25.69           H
ATOM   1030  HB3 PRO A 278      25.865   4.283  12.162  1.00 25.69           H
ATOM   1031  HG2 PRO A 278      25.424   6.473  10.668  1.00 20.90           H
ATOM   1032  HG3 PRO A 278      26.501   6.279  11.814  1.00 20.90           H
ATOM   1033  HD2 PRO A 278      27.012   6.463   9.261  1.00 17.98           H
ATOM   1034  HD3 PRO A 278      28.062   6.034  10.394  1.00 17.98           H
ATOM   1035  N   ALA A 279      24.653   3.803   8.327  1.00 18.06           N
ATOM   1036  CA  ALA A 279      23.574   3.279   7.485  1.00 22.63           C
ATOM   1037  C   ALA A 279      24.031   2.018   6.761  1.00 13.53           C
ATOM   1038  O   ALA A 279      23.343   1.004   6.755  1.00 16.13           O
ATOM   1039  CB  ALA A 279      23.083   4.355   6.487  1.00 14.76           C
ATOM   1040  H   ALA A 279      24.942   4.585   8.115  1.00 21.70           H
ATOM   1041  HA  ALA A 279      22.825   3.039   8.052  1.00 27.18           H
ATOM   1042  HB1 ALA A 279      22.371   3.981   5.945  1.00 17.73           H
ATOM   1043  HB2 ALA A 279      22.753   5.120   6.985  1.00 17.73           H
ATOM   1044  HB3 ALA A 279      23.824   4.623   5.922  1.00 17.73           H
ATOM   1045  N   ILE A 280      25.205   2.068   6.151  1.00 17.97           N
ATOM   1046  CA  ILE A 280      25.724   0.905   5.441  1.00 20.53           C
ATOM   1047  C   ILE A 280      25.950  -0.261   6.404  1.00 18.18           C
ATOM   1048  O   ILE A 280      25.778  -1.426   6.025  1.00 14.28           O
ATOM   1049  CB  ILE A 280      27.022   1.276   4.694  1.00 11.82           C
ATOM   1050  CG1 ILE A 280      26.747   2.324   3.626  1.00 20.60           C
ATOM   1051  CG2 ILE A 280      27.709   0.065   4.133  1.00  8.82           C
ATOM   1052  CD1 ILE A 280      28.011   2.904   3.000  1.00 16.18           C
ATOM   1053  H   ILE A 280      25.719   2.757   6.131  1.00 21.59           H
ATOM   1054  HA  ILE A 280      25.072   0.623   4.781  1.00 24.66           H
ATOM   1055  HB  ILE A 280      27.624   1.675   5.342  1.00 14.21           H
ATOM   1056 HG12 ILE A 280      26.223   1.919   2.917  1.00 24.74           H
ATOM   1057 HG13 ILE A 280      26.250   3.055   4.026  1.00 24.74           H
ATOM   1058 HG21 ILE A 280      28.516   0.345   3.674  1.00 10.62           H
ATOM   1059 HG22 ILE A 280      27.933  -0.536   4.860  1.00 10.62           H
ATOM   1060 HG23 ILE A 280      27.111  -0.377   3.510  1.00 10.62           H
ATOM   1061 HD11 ILE A 280      27.760   3.561   2.333  1.00 19.45           H
ATOM   1062 HD12 ILE A 280      28.543   3.324   3.695  1.00 19.45           H
ATOM   1063 HD13 ILE A 280      28.516   2.187   2.586  1.00 19.45           H
ATOM   1064  N   THR A 281      26.403   0.010   7.644  1.00 19.78           N
ATOM   1065  CA  THR A 281      26.816  -1.142   8.455  1.00 23.61           C
ATOM   1066  C   THR A 281      25.597  -1.871   9.013  1.00 17.74           C
ATOM   1067  O   THR A 281      25.647  -3.090   9.224  1.00 20.94           O
ATOM   1068  CB  THR A 281      27.860  -0.782   9.573  1.00 23.57           C
ATOM   1069  OG1 THR A 281      27.281  -0.731  10.884  1.00 30.67           O
ATOM   1070  CG2 THR A 281      28.575   0.482   9.324  1.00 15.47           C
ATOM   1071  H   THR A 281      26.475   0.785   8.010  1.00 23.76           H
ATOM   1072  HA  THR A 281      27.259  -1.768   7.861  1.00 28.36           H
ATOM   1073  HB  THR A 281      28.532  -1.482   9.579  1.00 28.31           H
ATOM   1074  HG1 THR A 281      27.870  -0.536  11.451  1.00 36.83           H
ATOM   1075 HG21 THR A 281      29.204   0.654  10.042  1.00 18.59           H
ATOM   1076 HG22 THR A 281      29.061   0.428   8.486  1.00 18.59           H
ATOM   1077 HG23 THR A 281      27.943   1.216   9.275  1.00 18.59           H
ATOM   1078  N   ARG A 282      24.491  -1.163   9.172  1.00 14.39           N
ATOM   1079  CA  ARG A 282      23.236  -1.815   9.503  1.00 16.08           C
ATOM   1080  C   ARG A 282      22.798  -2.769   8.407  1.00 15.43           C
ATOM   1081  O   ARG A 282      22.300  -3.869   8.683  1.00 13.62           O
ATOM   1082  CB  ARG A 282      22.159  -0.769   9.738  1.00 14.17           C
ATOM   1083  CG  ARG A 282      22.494   0.081  10.901  1.00 25.61           C
ATOM   1084  CD  ARG A 282      21.250   0.582  11.576  1.00 39.60           C
ATOM   1085  NE  ARG A 282      21.159   2.028  11.648  1.00 42.27           N
ATOM   1086  CZ  ARG A 282      20.041   2.727  11.458  1.00 46.70           C
ATOM   1087  NH1 ARG A 282      18.884   2.151  11.090  1.00 45.55           N
ATOM   1088  NH2 ARG A 282      20.094   4.032  11.605  1.00 51.84           N1+
ATOM   1089  H   ARG A 282      24.440  -0.308   9.095  1.00 17.30           H
ATOM   1090  HA  ARG A 282      23.347  -2.325  10.321  1.00 19.32           H
ATOM   1091  HB2 ARG A 282      22.086  -0.202   8.955  1.00 17.03           H
ATOM   1092  HB3 ARG A 282      21.314  -1.211   9.916  1.00 17.03           H
ATOM   1093  HG2 ARG A 282      23.003  -0.438  11.543  1.00 30.76           H
ATOM   1094  HG3 ARG A 282      23.009   0.847  10.601  1.00 30.76           H
ATOM   1095  HD2 ARG A 282      20.477   0.262  11.085  1.00 47.54           H
ATOM   1096  HD3 ARG A 282      21.227   0.239  12.483  1.00 47.54           H
ATOM   1097  HE  ARG A 282      21.878   2.465  11.827  1.00 50.75           H
ATOM   1098 HH11 ARG A 282      18.838   1.296  11.002  1.00 54.69           H
ATOM   1099 HH12 ARG A 282      18.184   2.634  10.962  1.00 54.69           H
ATOM   1100 HH21 ARG A 282      20.835   4.411  11.822  1.00 62.24           H
ATOM   1101 HH22 ARG A 282      19.394   4.510  11.458  1.00 62.24           H
ATOM   1102  N   VAL A 283      22.954  -2.374   7.154  1.00 13.93           N
ATOM   1103  CA  VAL A 283      22.672  -3.332   6.090  1.00 12.76           C
ATOM   1104  C   VAL A 283      23.616  -4.520   6.204  1.00 13.08           C
ATOM   1105  O   VAL A 283      23.188  -5.675   6.127  1.00 13.12           O
ATOM   1106  CB  VAL A 283      22.752  -2.683   4.695  1.00 12.88           C
ATOM   1107  CG1 VAL A 283      22.328  -3.709   3.653  1.00 10.85           C
ATOM   1108  CG2 VAL A 283      21.891  -1.388   4.601  1.00 13.02           C
ATOM   1109  H   VAL A 283      23.211  -1.594   6.897  1.00 16.74           H
ATOM   1110  HA  VAL A 283      21.768  -3.664   6.206  1.00 15.33           H
ATOM   1111  HB  VAL A 283      23.673  -2.440   4.515  1.00 15.48           H
ATOM   1112 HG11 VAL A 283      22.377  -3.304   2.773  1.00 13.05           H
ATOM   1113 HG12 VAL A 283      22.926  -4.472   3.701  1.00 13.05           H
ATOM   1114 HG13 VAL A 283      21.418  -3.990   3.839  1.00 13.05           H
ATOM   1115 HG21 VAL A 283      21.974  -1.019   3.708  1.00 15.65           H
ATOM   1116 HG22 VAL A 283      20.965  -1.612   4.783  1.00 15.65           H
ATOM   1117 HG23 VAL A 283      22.212  -0.748   5.255  1.00 15.65           H
ATOM   1118  N   VAL A 284      24.918  -4.257   6.381  1.00 13.42           N
ATOM   1119  CA  VAL A 284      25.881  -5.350   6.463  1.00 12.35           C
ATOM   1120  C   VAL A 284      25.541  -6.268   7.626  1.00 12.70           C
ATOM   1121  O   VAL A 284      25.647  -7.497   7.515  1.00 17.31           O
ATOM   1122  CB  VAL A 284      27.314  -4.819   6.606  1.00 20.64           C
ATOM   1123  CG1 VAL A 284      28.282  -5.973   6.943  1.00 17.63           C
ATOM   1124  CG2 VAL A 284      27.772  -4.108   5.330  1.00 15.92           C
ATOM   1125  H   VAL A 284      25.258  -3.470   6.454  1.00 16.13           H
ATOM   1126  HA  VAL A 284      25.836  -5.872   5.646  1.00 14.84           H
ATOM   1127  HB  VAL A 284      27.343  -4.179   7.335  1.00 24.80           H
ATOM   1128 HG11 VAL A 284      29.180  -5.616   7.030  1.00 21.18           H
ATOM   1129 HG12 VAL A 284      28.006  -6.382   7.779  1.00 21.18           H
ATOM   1130 HG13 VAL A 284      28.253  -6.627   6.228  1.00 21.18           H
ATOM   1131 HG21 VAL A 284      28.678  -3.787   5.457  1.00 19.12           H
ATOM   1132 HG22 VAL A 284      27.743  -4.737   4.592  1.00 19.12           H
ATOM   1133 HG23 VAL A 284      27.177  -3.363   5.154  1.00 19.12           H
ATOM   1134  N   ASP A 285      25.162  -5.690   8.770  1.00 15.80           N
ATOM   1135  CA  ASP A 285      24.881  -6.497   9.960  1.00 17.53           C
ATOM   1136  C   ASP A 285      23.581  -7.275   9.809  1.00 14.16           C
ATOM   1137  O   ASP A 285      23.440  -8.372  10.368  1.00 16.57           O
ATOM   1138  CB  ASP A 285      24.829  -5.622  11.229  1.00 15.19           C
ATOM   1139  CG  ASP A 285      26.210  -5.067  11.632  1.00 19.82           C
ATOM   1140  OD1 ASP A 285      27.260  -5.496  11.074  1.00 23.15           O
ATOM   1141  OD2 ASP A 285      26.236  -4.239  12.555  1.00 18.58           O1-
ATOM   1142  H   ASP A 285      25.061  -4.843   8.882  1.00 18.99           H
ATOM   1143  HA  ASP A 285      25.598  -7.141  10.075  1.00 21.06           H
ATOM   1144  HB2 ASP A 285      24.239  -4.869  11.069  1.00 18.25           H
ATOM   1145  HB3 ASP A 285      24.494  -6.155  11.967  1.00 18.25           H
ATOM   1146  N   PHE A 286      22.633  -6.728   9.058  1.00 15.66           N
ATOM   1147  CA  PHE A 286      21.413  -7.458   8.757  1.00 15.35           C
ATOM   1148  C   PHE A 286      21.742  -8.723   8.003  1.00  8.57           C
ATOM   1149  O   PHE A 286      21.247  -9.802   8.328  1.00 13.24           O
ATOM   1150  CB  PHE A 286      20.463  -6.610   7.921  1.00 13.48           C
ATOM   1151  CG  PHE A 286      19.347  -7.429   7.275  1.00  8.82           C
ATOM   1152  CD1 PHE A 286      18.328  -7.949   8.028  1.00 12.57           C
ATOM   1153  CD2 PHE A 286      19.356  -7.694   5.918  1.00 10.87           C
ATOM   1154  CE1 PHE A 286      17.316  -8.714   7.454  1.00 15.54           C
ATOM   1155  CE2 PHE A 286      18.342  -8.455   5.315  1.00  7.76           C
ATOM   1156  CZ  PHE A 286      17.323  -8.980   6.084  1.00 10.30           C
ATOM   1157  H   PHE A 286      22.672  -5.941   8.713  1.00 18.82           H
ATOM   1158  HA  PHE A 286      20.966  -7.698   9.584  1.00 18.45           H
ATOM   1159  HB2 PHE A 286      20.052  -5.941   8.492  1.00 16.20           H
ATOM   1160  HB3 PHE A 286      20.966  -6.178   7.213  1.00 16.20           H
ATOM   1161  HD1 PHE A 286      18.312  -7.788   8.944  1.00 15.11           H
ATOM   1162  HD2 PHE A 286      20.042  -7.351   5.392  1.00 13.07           H
ATOM   1163  HE1 PHE A 286      16.633  -9.053   7.987  1.00 18.68           H
ATOM   1164  HE2 PHE A 286      18.366  -8.620   4.400  1.00  9.34           H
ATOM   1165  HZ  PHE A 286      16.645  -9.482   5.694  1.00 12.39           H
ATOM   1166  N   ALA A 287      22.561  -8.591   6.970  1.00 11.20           N
ATOM   1167  CA  ALA A 287      22.892  -9.729   6.131  1.00 14.29           C
ATOM   1168  C   ALA A 287      23.674 -10.787   6.914  1.00 15.17           C
ATOM   1169  O   ALA A 287      23.440 -11.991   6.744  1.00 12.06           O
ATOM   1170  CB  ALA A 287      23.678  -9.253   4.911  1.00 12.71           C
ATOM   1171  H   ALA A 287      22.938  -7.855   6.735  1.00 13.47           H
ATOM   1172  HA  ALA A 287      22.071 -10.138   5.816  1.00 17.18           H
ATOM   1173  HB1 ALA A 287      23.894 -10.019   4.356  1.00 15.28           H
ATOM   1174  HB2 ALA A 287      23.133  -8.625   4.410  1.00 15.28           H
ATOM   1175  HB3 ALA A 287      24.493  -8.819   5.210  1.00 15.28           H
ATOM   1176  N   LYS A 288      24.567 -10.357   7.812  1.00 10.66           N
ATOM   1177  CA  LYS A 288      25.444 -11.310   8.479  1.00 19.85           C
ATOM   1178  C   LYS A 288      24.707 -12.135   9.528  1.00 11.89           C
ATOM   1179  O   LYS A 288      25.174 -13.216   9.869  1.00 18.51           O
ATOM   1180  CB  LYS A 288      26.660 -10.599   9.128  1.00 20.69           C
ATOM   1181  CG  LYS A 288      27.473  -9.815   8.138  1.00 26.31           C
ATOM   1182  CD  LYS A 288      28.955 -10.173   8.157  1.00 43.03           C
ATOM   1183  CE  LYS A 288      29.829  -8.952   7.858  1.00 46.13           C
ATOM   1184  NZ  LYS A 288      30.144  -8.202   9.129  1.00 47.21           N1+
ATOM   1185  H   LYS A 288      24.680  -9.537   8.045  1.00 12.82           H
ATOM   1186  HA  LYS A 288      25.789 -11.926   7.814  1.00 23.85           H
ATOM   1187  HB2 LYS A 288      26.340  -9.984   9.807  1.00 24.86           H
ATOM   1188  HB3 LYS A 288      27.238 -11.266   9.530  1.00 24.86           H
ATOM   1189  HG2 LYS A 288      27.135  -9.991   7.246  1.00 31.60           H
ATOM   1190  HG3 LYS A 288      27.391  -8.871   8.343  1.00 31.60           H
ATOM   1191  HD2 LYS A 288      29.193 -10.508   9.036  1.00 51.66           H
ATOM   1192  HD3 LYS A 288      29.131 -10.846   7.482  1.00 51.66           H
ATOM   1193  HE2 LYS A 288      30.663  -9.242   7.457  1.00 55.38           H
ATOM   1194  HE3 LYS A 288      29.355  -8.355   7.258  1.00 55.38           H
ATOM   1195  HZ1 LYS A 288      30.652  -7.494   8.947  1.00 56.67           H
ATOM   1196  HZ2 LYS A 288      29.390  -7.926   9.514  1.00 56.67           H
ATOM   1197  HZ3 LYS A 288      30.580  -8.733   9.695  1.00 56.67           H
ATOM   1198  N   LYS A 289      23.559 -11.658  10.008  1.00 16.81           N
ATOM   1199  CA  LYS A 289      22.624 -12.417  10.836  1.00 15.54           C
ATOM   1200  C   LYS A 289      21.774 -13.445  10.052  1.00 18.69           C
ATOM   1201  O   LYS A 289      20.995 -14.196  10.655  1.00 17.72           O
ATOM   1202  CB  LYS A 289      21.715 -11.421  11.588  1.00 13.17           C
ATOM   1203  CG  LYS A 289      22.591 -10.510  12.557  1.00 13.75           C
ATOM   1204  CD  LYS A 289      21.832  -9.407  13.377  1.00 27.58           C
ATOM   1205  CE  LYS A 289      22.747  -8.708  14.459  1.00 25.61           C
ATOM   1206  NZ  LYS A 289      22.656  -9.467  15.783  1.00 34.85           N1+
ATOM   1207  H   LYS A 289      23.289 -10.855   9.858  1.00 20.20           H
ATOM   1208  HA  LYS A 289      23.132 -12.908  11.501  1.00 18.67           H
ATOM   1209  HB2 LYS A 289      21.263 -10.847  10.950  1.00 15.83           H
ATOM   1210  HB3 LYS A 289      21.070 -11.910  12.123  1.00 15.83           H
ATOM   1211  HG2 LYS A 289      23.033 -11.090  13.198  1.00 16.52           H
ATOM   1212  HG3 LYS A 289      23.262 -10.058  12.022  1.00 16.52           H
ATOM   1213  HD2 LYS A 289      21.514  -8.723  12.767  1.00 33.13           H
ATOM   1214  HD3 LYS A 289      21.083  -9.815  13.838  1.00 33.13           H
ATOM   1215  HE2 LYS A 289      23.670  -8.717  14.160  1.00 30.76           H
ATOM   1216  HE3 LYS A 289      22.444  -7.798  14.602  1.00 30.76           H
ATOM   1217  HZ1 LYS A 289      23.170  -9.075  16.394  1.00 41.84           H
ATOM   1218  HZ2 LYS A 289      21.814  -9.472  16.073  1.00 41.84           H
ATOM   1219  HZ3 LYS A 289      22.928 -10.307  15.671  1.00 41.84           H
ATOM   1220  N   LEU A 290      21.869 -13.512   8.736  1.00 17.46           N
ATOM   1221  CA  LEU A 290      21.124 -14.527   8.021  1.00 13.26           C
ATOM   1222  C   LEU A 290      21.982 -15.769   7.912  1.00 16.02           C
ATOM   1223  O   LEU A 290      23.088 -15.702   7.358  1.00 18.28           O
ATOM   1224  CB  LEU A 290      20.694 -14.044   6.662  1.00 11.27           C
ATOM   1225  CG  LEU A 290      19.862 -12.751   6.760  1.00 18.68           C
ATOM   1226  CD1 LEU A 290      19.287 -12.309   5.371  1.00 15.67           C
ATOM   1227  CD2 LEU A 290      18.730 -12.840   7.765  1.00 17.13           C
ATOM   1228  H   LEU A 290      22.347 -12.994   8.244  1.00 20.98           H
ATOM   1229  HA  LEU A 290      20.328 -14.753   8.526  1.00 15.93           H
ATOM   1230  HB2 LEU A 290      21.480 -13.860   6.124  1.00 13.55           H
ATOM   1231  HB3 LEU A 290      20.149 -14.725   6.238  1.00 13.55           H
ATOM   1232  HG  LEU A 290      20.451 -12.041   7.061  1.00 22.44           H
ATOM   1233 HD11 LEU A 290      18.773 -11.494   5.488  1.00 18.83           H
ATOM   1234 HD12 LEU A 290      20.023 -12.152   4.760  1.00 18.83           H
ATOM   1235 HD13 LEU A 290      18.716 -13.014   5.028  1.00 18.83           H
ATOM   1236 HD21 LEU A 290      18.251 -11.997   7.776  1.00 20.58           H
ATOM   1237 HD22 LEU A 290      18.132 -13.558   7.504  1.00 20.58           H
ATOM   1238 HD23 LEU A 290      19.101 -13.021   8.643  1.00 20.58           H
ATOM   1239  N   PRO A 291      21.545 -16.905   8.438  1.00 17.62           N
ATOM   1240  CA  PRO A 291      22.400 -18.087   8.320  1.00 16.80           C
ATOM   1241  C   PRO A 291      22.699 -18.460   6.864  1.00 15.67           C
ATOM   1242  O   PRO A 291      23.834 -18.851   6.549  1.00 17.36           O
ATOM   1243  CB  PRO A 291      21.605 -19.164   9.090  1.00 14.89           C
ATOM   1244  CG  PRO A 291      20.731 -18.437  10.022  1.00 16.55           C
ATOM   1245  CD  PRO A 291      20.449 -17.089   9.410  1.00 20.74           C
ATOM   1246  HA  PRO A 291      23.240 -17.931   8.780  1.00 20.19           H
ATOM   1247  HB2 PRO A 291      21.078 -19.686   8.466  1.00 17.90           H
ATOM   1248  HB3 PRO A 291      22.221 -19.735   9.577  1.00 17.90           H
ATOM   1249  HG2 PRO A 291      19.905 -18.932  10.140  1.00 19.89           H
ATOM   1250  HG3 PRO A 291      21.185 -18.332  10.873  1.00 19.89           H
ATOM   1251  HD2 PRO A 291      19.593 -17.099   8.954  1.00 24.91           H
ATOM   1252  HD3 PRO A 291      20.481 -16.397  10.089  1.00 24.91           H
ATOM   1253  N   MET A 292      21.734 -18.325   5.946  1.00 18.50           N
ATOM   1254  CA  MET A 292      22.030 -18.609   4.528  1.00 20.37           C
ATOM   1255  C   MET A 292      23.152 -17.714   3.962  1.00 22.91           C
ATOM   1256  O   MET A 292      23.999 -18.183   3.178  1.00 12.59           O
ATOM   1257  CB  MET A 292      20.766 -18.465   3.687  1.00 14.25           C
ATOM   1258  CG  MET A 292      19.700 -19.437   4.095  1.00 20.72           C
ATOM   1259  SD  MET A 292      18.076 -19.060   3.436  1.00 21.67           S
ATOM   1260  CE  MET A 292      17.137 -20.555   3.921  1.00 13.58           C
ATOM   1261  H   MET A 292      20.926 -18.079   6.107  1.00 22.23           H
ATOM   1262  HA  MET A 292      22.317 -19.533   4.459  1.00 24.47           H
ATOM   1263  HB2 MET A 292      20.413 -17.568   3.794  1.00 17.13           H
ATOM   1264  HB3 MET A 292      20.983 -18.628   2.756  1.00 17.13           H
ATOM   1265  HG2 MET A 292      19.949 -20.321   3.781  1.00 24.89           H
ATOM   1266  HG3 MET A 292      19.634 -19.439   5.062  1.00 24.89           H
ATOM   1267  HE1 MET A 292      16.222 -20.467   3.612  1.00 16.33           H
ATOM   1268  HE2 MET A 292      17.550 -21.333   3.513  1.00 16.33           H
ATOM   1269  HE3 MET A 292      17.155 -20.639   4.887  1.00 16.33           H
ATOM   1270  N   PHE A 293      23.180 -16.427   4.341  1.00 13.22           N
ATOM   1271  CA  PHE A 293      24.236 -15.540   3.848  1.00 16.06           C
ATOM   1272  C   PHE A 293      25.589 -15.996   4.395  1.00 16.82           C
ATOM   1273  O   PHE A 293      26.619 -15.885   3.718  1.00 11.49           O
ATOM   1274  CB  PHE A 293      23.880 -14.082   4.241  1.00 12.74           C
ATOM   1275  CG  PHE A 293      24.860 -13.038   3.766  1.00 14.12           C
ATOM   1276  CD1 PHE A 293      24.789 -12.520   2.462  1.00 14.92           C
ATOM   1277  CD2 PHE A 293      25.856 -12.569   4.605  1.00 12.63           C
ATOM   1278  CE1 PHE A 293      25.714 -11.544   2.015  1.00 11.08           C
ATOM   1279  CE2 PHE A 293      26.793 -11.606   4.170  1.00  9.63           C
ATOM   1280  CZ  PHE A 293      26.718 -11.093   2.873  1.00 11.32           C
ATOM   1281  H   PHE A 293      22.613 -16.054   4.869  1.00 15.89           H
ATOM   1282  HA  PHE A 293      24.269 -15.592   2.880  1.00 19.30           H
ATOM   1283  HB2 PHE A 293      23.013 -13.863   3.864  1.00 15.31           H
ATOM   1284  HB3 PHE A 293      23.837 -14.025   5.209  1.00 15.31           H
ATOM   1285  HD1 PHE A 293      24.126 -12.822   1.884  1.00 17.93           H
ATOM   1286  HD2 PHE A 293      25.919 -12.908   5.469  1.00 15.18           H
ATOM   1287  HE1 PHE A 293      25.658 -11.211   1.149  1.00 13.33           H
ATOM   1288  HE2 PHE A 293      27.454 -11.304   4.752  1.00 11.59           H
ATOM   1289  HZ  PHE A 293      27.327 -10.451   2.587  1.00 13.62           H
ATOM   1290  N   CYS A 294      25.598 -16.569   5.591  1.00 16.53           N
ATOM   1291  CA  CYS A 294      26.858 -16.988   6.185  1.00 19.73           C
ATOM   1292  C   CYS A 294      27.377 -18.313   5.595  1.00 17.45           C
ATOM   1293  O   CYS A 294      28.464 -18.746   5.946  1.00 18.00           O
ATOM   1294  CB  CYS A 294      26.700 -17.103   7.715  1.00 18.67           C
ATOM   1295  SG  CYS A 294      26.356 -15.547   8.556  1.00 15.58           S
ATOM   1296  H   CYS A 294      24.902 -16.725   6.071  1.00 19.86           H
ATOM   1297  HA  CYS A 294      27.525 -16.306   6.009  1.00 23.71           H
ATOM   1298  HB2 CYS A 294      25.965 -17.708   7.905  1.00 22.43           H
ATOM   1299  HB3 CYS A 294      27.521 -17.462   8.085  1.00 22.43           H
ATOM   1300  HG  CYS A 294      25.332 -15.090   8.130  1.00 18.73           H
ATOM   1301  N   GLU A 295      26.627 -18.966   4.719  1.00 19.05           N
ATOM   1302  CA  GLU A 295      27.117 -20.115   3.953  1.00 17.28           C
ATOM   1303  C   GLU A 295      27.766 -19.694   2.648  1.00 16.91           C
ATOM   1304  O   GLU A 295      28.316 -20.533   1.938  1.00 17.49           O
ATOM   1305  CB  GLU A 295      25.948 -21.096   3.647  1.00 16.07           C
ATOM   1306  CG  GLU A 295      25.068 -21.449   4.869  1.00 17.63           C
ATOM   1307  CD  GLU A 295      23.998 -22.541   4.567  1.00 21.58           C
ATOM   1308  OE1 GLU A 295      23.553 -22.674   3.397  1.00 25.10           O
ATOM   1309  OE2 GLU A 295      23.618 -23.279   5.508  1.00 23.04           O1-
ATOM   1310  H   GLU A 295      25.810 -18.762   4.544  1.00 22.89           H
ATOM   1311  HA  GLU A 295      27.780 -20.589   4.480  1.00 20.77           H
ATOM   1312  HB2 GLU A 295      25.374 -20.693   2.978  1.00 19.31           H
ATOM   1313  HB3 GLU A 295      26.320 -21.923   3.304  1.00 19.31           H
ATOM   1314  HG2 GLU A 295      25.638 -21.779   5.581  1.00 21.19           H
ATOM   1315  HG3 GLU A 295      24.603 -20.650   5.162  1.00 21.19           H
ATOM   1316  N   LEU A 296      27.674 -18.470   2.303  1.00 13.16           N
ATOM   1317  CA  LEU A 296      28.310 -18.153   1.051  1.00 15.13           C
ATOM   1318  C   LEU A 296      29.776 -17.787   1.273  1.00 12.48           C
ATOM   1319  O   LEU A 296      30.135 -17.231   2.307  1.00 14.37           O
ATOM   1320  CB  LEU A 296      27.581 -17.009   0.366  1.00 16.70           C
ATOM   1321  CG  LEU A 296      26.187 -17.381  -0.154  1.00 16.59           C
ATOM   1322  CD1 LEU A 296      25.440 -16.132  -0.495  1.00 16.39           C
ATOM   1323  CD2 LEU A 296      26.271 -18.339  -1.353  1.00 16.65           C
ATOM   1324  H   LEU A 296      27.284 -17.831   2.725  1.00 15.82           H
ATOM   1325  HA  LEU A 296      28.275 -18.928   0.468  1.00 18.19           H
ATOM   1326  HB2 LEU A 296      27.477 -16.282   1.000  1.00 20.07           H
ATOM   1327  HB3 LEU A 296      28.110 -16.711  -0.391  1.00 20.07           H
ATOM   1328  HG  LEU A 296      25.700 -17.833   0.553  1.00 19.93           H
ATOM   1329 HD11 LEU A 296      24.559 -16.371  -0.823  1.00 19.70           H
ATOM   1330 HD12 LEU A 296      25.359 -15.586   0.302  1.00 19.70           H
ATOM   1331 HD13 LEU A 296      25.929 -15.649  -1.180  1.00 19.70           H
ATOM   1332 HD21 LEU A 296      25.373 -18.550  -1.652  1.00 20.01           H
ATOM   1333 HD22 LEU A 296      26.765 -17.907  -2.067  1.00 20.01           H
ATOM   1334 HD23 LEU A 296      26.727 -19.150  -1.077  1.00 20.01           H
ATOM   1335  N   PRO A 297      30.634 -18.066   0.301  1.00 10.29           N
ATOM   1336  CA  PRO A 297      32.002 -17.552   0.370  1.00 20.71           C
ATOM   1337  C   PRO A 297      32.037 -16.029   0.425  1.00 19.07           C
ATOM   1338  O   PRO A 297      31.151 -15.337  -0.087  1.00 16.73           O
ATOM   1339  CB  PRO A 297      32.643 -18.046  -0.929  1.00 15.90           C
ATOM   1340  CG  PRO A 297      31.541 -18.949  -1.643  1.00 22.14           C
ATOM   1341  CD  PRO A 297      30.257 -18.429  -1.077  1.00 15.33           C
ATOM   1342  HA  PRO A 297      32.473 -17.922   1.133  1.00 24.88           H
ATOM   1343  HB2 PRO A 297      32.876 -17.287  -1.486  1.00 19.10           H
ATOM   1344  HB3 PRO A 297      33.432 -18.572  -0.722  1.00 19.10           H
ATOM   1345  HG2 PRO A 297      31.577 -18.820  -2.604  1.00 26.60           H
ATOM   1346  HG3 PRO A 297      31.673 -19.881  -1.410  1.00 26.60           H
ATOM   1347  HD2 PRO A 297      29.962 -17.645  -1.567  1.00 18.42           H
ATOM   1348  HD3 PRO A 297      29.580 -19.124  -1.073  1.00 18.42           H
ATOM   1349  N   CYS A 298      33.171 -15.529   0.936  1.00 19.73           N
ATOM   1350  CA  CYS A 298      33.381 -14.106   1.160  1.00 14.71           C
ATOM   1351  C   CYS A 298      33.209 -13.290  -0.119  1.00 15.20           C
ATOM   1352  O   CYS A 298      32.661 -12.200  -0.072  1.00 14.47           O
ATOM   1353  CB  CYS A 298      34.778 -13.889   1.747  1.00 13.51           C
ATOM   1354  SG  CYS A 298      35.275 -12.160   1.791  1.00 23.71           S
ATOM   1355  H   CYS A 298      33.845 -16.013   1.164  1.00 23.70           H
ATOM   1356  HA  CYS A 298      32.732 -13.789   1.807  1.00 17.68           H
ATOM   1357  HB2 CYS A 298      34.792 -14.227   2.656  1.00 16.24           H
ATOM   1358  HB3 CYS A 298      35.424 -14.371   1.206  1.00 16.24           H
ATOM   1359  HG  CYS A 298      36.376 -12.082   2.263  1.00 28.48           H
ATOM   1360  N   GLU A 299      33.695 -13.773  -1.263  1.00 15.34           N
ATOM   1361  CA  GLU A 299      33.568 -12.974  -2.482  1.00 14.32           C
ATOM   1362  C   GLU A 299      32.103 -12.804  -2.910  1.00 17.31           C
ATOM   1363  O   GLU A 299      31.734 -11.765  -3.456  1.00 16.67           O
ATOM   1364  CB  GLU A 299      34.356 -13.619  -3.625  1.00 13.60           C
ATOM   1365  CG  GLU A 299      34.684 -12.681  -4.787  1.00 22.15           C
ATOM   1366  CD  GLU A 299      35.867 -11.738  -4.542  1.00 14.39           C
ATOM   1367  OE1 GLU A 299      36.091 -10.885  -5.427  1.00 18.31           O
ATOM   1368  OE2 GLU A 299      36.551 -11.836  -3.501  1.00  8.37           O1-
ATOM   1369  H   GLU A 299      34.089 -14.532  -1.359  1.00 18.44           H
ATOM   1370  HA  GLU A 299      33.939 -12.092  -2.322  1.00 17.21           H
ATOM   1371  HB2 GLU A 299      35.195 -13.953  -3.272  1.00 16.35           H
ATOM   1372  HB3 GLU A 299      33.836 -14.356  -3.981  1.00 16.35           H
ATOM   1373  HG2 GLU A 299      34.895 -13.218  -5.567  1.00 26.60           H
ATOM   1374  HG3 GLU A 299      33.906 -12.133  -4.970  1.00 26.60           H
ATOM   1375  N   ASP A 300      31.271 -13.819  -2.708  1.00 15.27           N
ATOM   1376  CA  ASP A 300      29.853 -13.675  -3.015  1.00 19.97           C
ATOM   1377  C   ASP A 300      29.185 -12.746  -2.003  1.00 15.95           C
ATOM   1378  O   ASP A 300      28.309 -11.948  -2.361  1.00 16.74           O
ATOM   1379  CB  ASP A 300      29.160 -15.047  -3.018  1.00 18.02           C
ATOM   1380  CG  ASP A 300      29.303 -15.803  -4.355  1.00 17.66           C
ATOM   1381  OD1 ASP A 300      30.024 -15.361  -5.278  1.00 18.32           O
ATOM   1382  OD2 ASP A 300      28.676 -16.880  -4.468  1.00 12.78           O1-
ATOM   1383  H   ASP A 300      31.496 -14.589  -2.400  1.00 18.35           H
ATOM   1384  HA  ASP A 300      29.755 -13.284  -3.897  1.00 23.99           H
ATOM   1385  HB2 ASP A 300      29.550 -15.598  -2.322  1.00 21.65           H
ATOM   1386  HB3 ASP A 300      28.213 -14.921  -2.848  1.00 21.65           H
ATOM   1387  N   GLN A 301      29.591 -12.847  -0.736  1.00 17.11           N
ATOM   1388  CA  GLN A 301      29.065 -11.966   0.306  1.00 18.50           C
ATOM   1389  C   GLN A 301      29.295 -10.516  -0.061  1.00 17.73           C
ATOM   1390  O   GLN A 301      28.373  -9.688   0.028  1.00 13.25           O
ATOM   1391  CB  GLN A 301      29.721 -12.290   1.652  1.00 15.73           C
ATOM   1392  CG  GLN A 301      29.179 -13.559   2.254  1.00 21.32           C
ATOM   1393  CD  GLN A 301      29.673 -13.802   3.638  1.00 18.34           C
ATOM   1394  OE1 GLN A 301      30.536 -13.114   4.146  1.00 27.01           O
ATOM   1395  NE2 GLN A 301      29.101 -14.783   4.266  1.00 22.83           N
ATOM   1396  H   GLN A 301      30.170 -13.418  -0.455  1.00 20.56           H
ATOM   1397  HA  GLN A 301      28.109 -12.109   0.393  1.00 22.23           H
ATOM   1398  HB2 GLN A 301      30.676 -12.401   1.522  1.00 18.90           H
ATOM   1399  HB3 GLN A 301      29.550 -11.564   2.272  1.00 18.90           H
ATOM   1400  HG2 GLN A 301      28.211 -13.504   2.287  1.00 25.61           H
ATOM   1401  HG3 GLN A 301      29.450 -14.310   1.704  1.00 25.61           H
ATOM   1402 HE21 GLN A 301      28.483 -15.240   3.879  1.00 27.43           H
ATOM   1403 HE22 GLN A 301      29.339 -14.977   5.069  1.00 27.43           H
ATOM   1404  N   ILE A 302      30.505 -10.221  -0.542  1.00 10.30           N
ATOM   1405  CA  ILE A 302      30.904  -8.861  -0.894  1.00 15.73           C
ATOM   1406  C   ILE A 302      30.021  -8.329  -2.012  1.00 18.21           C
ATOM   1407  O   ILE A 302      29.407  -7.259  -1.897  1.00 10.96           O
ATOM   1408  CB  ILE A 302      32.388  -8.805  -1.327  1.00 15.95           C
ATOM   1409  CG1 ILE A 302      33.346  -9.170  -0.163  1.00 19.02           C
ATOM   1410  CG2 ILE A 302      32.688  -7.402  -1.886  1.00 13.40           C
ATOM   1411  CD1 ILE A 302      34.762  -9.508  -0.531  1.00 16.82           C
ATOM   1412  H   ILE A 302      31.122 -10.805  -0.676  1.00 12.39           H
ATOM   1413  HA  ILE A 302      30.793  -8.286  -0.120  1.00 18.90           H
ATOM   1414  HB  ILE A 302      32.519  -9.450  -2.039  1.00 19.16           H
ATOM   1415 HG12 ILE A 302      33.381  -8.416   0.447  1.00 22.85           H
ATOM   1416 HG13 ILE A 302      32.979  -9.939   0.301  1.00 22.85           H
ATOM   1417 HG21 ILE A 302      33.618  -7.364  -2.158  1.00 16.11           H
ATOM   1418 HG22 ILE A 302      32.112  -7.237  -2.649  1.00 16.11           H
ATOM   1419 HG23 ILE A 302      32.518  -6.744  -1.194  1.00 16.11           H
ATOM   1420 HD11 ILE A 302      35.257  -9.716   0.277  1.00 20.21           H
ATOM   1421 HD12 ILE A 302      34.759 -10.275  -1.124  1.00 20.21           H
ATOM   1422 HD13 ILE A 302      35.162  -8.745  -0.977  1.00 20.21           H
ATOM   1423  N   ILE A 303      29.986  -9.072  -3.127  1.00 16.66           N
ATOM   1424  CA  ILE A 303      29.207  -8.692  -4.304  1.00 14.23           C
ATOM   1425  C   ILE A 303      27.730  -8.521  -3.982  1.00 13.44           C
ATOM   1426  O   ILE A 303      27.068  -7.637  -4.550  1.00 19.90           O
ATOM   1427  CB  ILE A 303      29.401  -9.723  -5.433  1.00 13.91           C
ATOM   1428  CG1 ILE A 303      30.896  -9.813  -5.868  1.00 17.27           C
ATOM   1429  CG2 ILE A 303      28.498  -9.391  -6.642  1.00  7.99           C
ATOM   1430  CD1 ILE A 303      31.175 -10.959  -6.909  1.00 21.04           C
ATOM   1431  H   ILE A 303      30.414  -9.812  -3.222  1.00 20.02           H
ATOM   1432  HA  ILE A 303      29.536  -7.838  -4.628  1.00 17.10           H
ATOM   1433  HB  ILE A 303      29.137 -10.592  -5.092  1.00 16.71           H
ATOM   1434 HG12 ILE A 303      31.156  -8.972  -6.275  1.00 20.76           H
ATOM   1435 HG13 ILE A 303      31.441  -9.984  -5.084  1.00 20.76           H
ATOM   1436 HG21 ILE A 303      28.642 -10.055  -7.334  1.00  9.61           H
ATOM   1437 HG22 ILE A 303      27.571  -9.405  -6.356  1.00  9.61           H
ATOM   1438 HG23 ILE A 303      28.729  -8.510  -6.975  1.00  9.61           H
ATOM   1439 HD11 ILE A 303      32.119 -10.957  -7.134  1.00 25.28           H
ATOM   1440 HD12 ILE A 303      30.930 -11.810  -6.514  1.00 25.28           H
ATOM   1441 HD13 ILE A 303      30.644 -10.798  -7.705  1.00 25.28           H
ATOM   1442  N   LEU A 304      27.167  -9.379  -3.118  1.00  9.72           N
ATOM   1443  CA  LEU A 304      25.735  -9.265  -2.801  1.00 14.10           C
ATOM   1444  C   LEU A 304      25.453  -8.018  -1.958  1.00 10.20           C
ATOM   1445  O   LEU A 304      24.418  -7.369  -2.118  1.00 10.81           O
ATOM   1446  CB  LEU A 304      25.249 -10.507  -2.050  1.00  8.53           C
ATOM   1447  CG  LEU A 304      24.353 -11.617  -2.602  1.00 21.26           C
ATOM   1448  CD1 LEU A 304      24.112 -11.711  -4.143  1.00  7.83           C
ATOM   1449  CD2 LEU A 304      24.831 -12.881  -2.011  1.00 13.58           C
ATOM   1450  H   LEU A 304      27.578 -10.017  -2.713  1.00 11.69           H
ATOM   1451  HA  LEU A 304      25.230  -9.193  -3.626  1.00 16.95           H
ATOM   1452  HB2 LEU A 304      26.050 -10.962  -1.746  1.00 10.26           H
ATOM   1453  HB3 LEU A 304      24.783 -10.177  -1.266  1.00 10.26           H
ATOM   1454  HG  LEU A 304      23.474 -11.469  -2.219  1.00 25.53           H
ATOM   1455 HD11 LEU A 304      23.527 -12.462  -4.326  1.00  9.42           H
ATOM   1456 HD12 LEU A 304      23.701 -10.887  -4.449  1.00  9.42           H
ATOM   1457 HD13 LEU A 304      24.965 -11.840  -4.588  1.00  9.42           H
ATOM   1458 HD21 LEU A 304      24.283 -13.610  -2.340  1.00 16.32           H
ATOM   1459 HD22 LEU A 304      25.756 -13.019  -2.268  1.00 16.32           H
ATOM   1460 HD23 LEU A 304      24.761 -12.824  -1.045  1.00 16.32           H
ATOM   1461  N   LEU A 305      26.336  -7.691  -1.030  1.00 17.70           N
ATOM   1462  CA  LEU A 305      26.178  -6.451  -0.266  1.00 14.78           C
ATOM   1463  C   LEU A 305      26.334  -5.220  -1.142  1.00 12.15           C
ATOM   1464  O   LEU A 305      25.543  -4.285  -1.039  1.00 13.29           O
ATOM   1465  CB  LEU A 305      27.181  -6.416   0.891  1.00 13.33           C
ATOM   1466  CG  LEU A 305      27.006  -7.558   1.886  1.00 22.80           C
ATOM   1467  CD1 LEU A 305      28.325  -7.848   2.751  1.00 22.24           C
ATOM   1468  CD2 LEU A 305      25.734  -7.240   2.721  1.00 18.40           C
ATOM   1469  H   LEU A 305      27.028  -8.157  -0.821  1.00 21.26           H
ATOM   1470  HA  LEU A 305      25.287  -6.432   0.115  1.00 17.76           H
ATOM   1471  HB2 LEU A 305      28.079  -6.473   0.529  1.00 16.02           H
ATOM   1472  HB3 LEU A 305      27.072  -5.582   1.374  1.00 16.02           H
ATOM   1473  HG  LEU A 305      26.818  -8.365   1.383  1.00 27.38           H
ATOM   1474 HD11 LEU A 305      28.147  -8.581   3.360  1.00 26.71           H
ATOM   1475 HD12 LEU A 305      29.049  -8.085   2.150  1.00 26.71           H
ATOM   1476 HD13 LEU A 305      28.556  -7.050   3.251  1.00 26.71           H
ATOM   1477 HD21 LEU A 305      25.595  -7.951   3.366  1.00 22.11           H
ATOM   1478 HD22 LEU A 305      25.861  -6.396   3.180  1.00 22.11           H
ATOM   1479 HD23 LEU A 305      24.972  -7.181   2.123  1.00 22.11           H
ATOM   1480  N   LYS A 306      27.329  -5.201  -2.023  1.00 16.00           N
ATOM   1481  CA  LYS A 306      27.431  -4.109  -2.990  1.00 15.44           C
ATOM   1482  C   LYS A 306      26.147  -3.990  -3.827  1.00 14.39           C
ATOM   1483  O   LYS A 306      25.702  -2.882  -4.146  1.00 14.84           O
ATOM   1484  CB  LYS A 306      28.661  -4.332  -3.891  1.00 11.97           C
ATOM   1485  CG  LYS A 306      30.023  -4.214  -3.123  1.00 16.06           C
ATOM   1486  CD  LYS A 306      31.278  -4.449  -3.985  1.00 12.34           C
ATOM   1487  CE  LYS A 306      31.560  -3.295  -4.946  1.00 26.07           C
ATOM   1488  NZ  LYS A 306      32.998  -3.162  -5.380  1.00 31.77           N1+
ATOM   1489  H   LYS A 306      27.947  -5.795  -2.084  1.00 19.22           H
ATOM   1490  HA  LYS A 306      27.556  -3.274  -2.513  1.00 18.55           H
ATOM   1491  HB2 LYS A 306      28.612  -5.221  -4.275  1.00 14.39           H
ATOM   1492  HB3 LYS A 306      28.658  -3.666  -4.596  1.00 14.39           H
ATOM   1493  HG2 LYS A 306      30.089  -3.322  -2.747  1.00 19.29           H
ATOM   1494  HG3 LYS A 306      30.032  -4.870  -2.408  1.00 19.29           H
ATOM   1495  HD2 LYS A 306      32.047  -4.548  -3.403  1.00 14.84           H
ATOM   1496  HD3 LYS A 306      31.154  -5.254  -4.511  1.00 14.84           H
ATOM   1497  HE2 LYS A 306      31.024  -3.421  -5.744  1.00 31.31           H
ATOM   1498  HE3 LYS A 306      31.308  -2.464  -4.513  1.00 31.31           H
ATOM   1499  HZ1 LYS A 306      33.085  -2.473  -5.936  1.00 38.15           H
ATOM   1500  HZ2 LYS A 306      33.518  -3.030  -4.671  1.00 38.15           H
ATOM   1501  HZ3 LYS A 306      33.259  -3.904  -5.797  1.00 38.15           H
ATOM   1502  N   GLY A 307      25.538  -5.126  -4.175  1.00 11.12           N
ATOM   1503  CA  GLY A 307      24.412  -5.100  -5.075  1.00  8.83           C
ATOM   1504  C   GLY A 307      23.151  -4.587  -4.398  1.00 14.68           C
ATOM   1505  O   GLY A 307      22.388  -3.840  -4.999  1.00 14.02           O
ATOM   1506  H   GLY A 307      25.763  -5.910  -3.902  1.00 13.37           H
ATOM   1507  HA2 GLY A 307      24.612  -4.525  -5.830  1.00 10.62           H
ATOM   1508  HA3 GLY A 307      24.241  -5.996  -5.406  1.00 10.62           H
ATOM   1509  N   CYS A 308      22.926  -4.953  -3.131  1.00 12.86           N
ATOM   1510  CA  CYS A 308      21.644  -4.671  -2.505  1.00 12.97           C
ATOM   1511  C   CYS A 308      21.704  -3.513  -1.537  1.00 11.70           C
ATOM   1512  O   CYS A 308      20.652  -3.122  -1.023  1.00 11.74           O
ATOM   1513  CB  CYS A 308      21.118  -5.886  -1.740  1.00 12.17           C
ATOM   1514  SG  CYS A 308      21.950  -6.201  -0.139  1.00 12.80           S
ATOM   1515  H   CYS A 308      23.492  -5.359  -2.626  1.00 15.45           H
ATOM   1516  HA  CYS A 308      21.000  -4.450  -3.195  1.00 15.59           H
ATOM   1517  HB2 CYS A 308      20.174  -5.752  -1.559  1.00 14.63           H
ATOM   1518  HB3 CYS A 308      21.236  -6.674  -2.292  1.00 14.63           H
ATOM   1519  HG  CYS A 308      23.118  -6.388  -0.336  1.00 15.38           H
ATOM   1520  N   CYS A 309      22.903  -2.989  -1.247  1.00  8.89           N
ATOM   1521  CA  CYS A 309      23.033  -1.993  -0.195  1.00 11.42           C
ATOM   1522  C   CYS A 309      22.042  -0.849  -0.398  1.00  9.24           C
ATOM   1523  O   CYS A 309      21.245  -0.538   0.494  1.00  9.79           O
ATOM   1524  CB  CYS A 309      24.476  -1.443  -0.118  1.00 12.49           C
ATOM   1525  SG  CYS A 309      24.745  -0.545   1.479  1.00  9.90           S
ATOM   1526  H   CYS A 309      23.640  -3.194  -1.641  1.00 10.69           H
ATOM   1527  HA  CYS A 309      22.830  -2.412   0.656  1.00 13.73           H
ATOM   1528  HB2 CYS A 309      25.106  -2.179  -0.166  1.00 15.01           H
ATOM   1529  HB3 CYS A 309      24.625  -0.822  -0.848  1.00 15.01           H
ATOM   1530  HG  CYS A 309      24.564  -1.305   2.390  1.00 11.91           H
ATOM   1531  N   MET A 310      22.114  -0.175  -1.559  1.00  8.02           N
ATOM   1532  CA  MET A 310      21.207   0.952  -1.813  1.00 15.33           C
ATOM   1533  C   MET A 310      19.755   0.508  -1.915  1.00 13.92           C
ATOM   1534  O   MET A 310      18.854   1.292  -1.614  1.00 12.80           O
ATOM   1535  CB  MET A 310      21.558   1.697  -3.116  1.00 13.67           C
ATOM   1536  CG  MET A 310      20.707   2.980  -3.274  1.00 13.97           C
ATOM   1537  SD  MET A 310      20.810   4.185  -1.962  1.00 12.88           S
ATOM   1538  CE  MET A 310      22.493   3.984  -1.516  1.00 28.00           C
ATOM   1539  H   MET A 310      22.664  -0.346  -2.198  1.00  9.65           H
ATOM   1540  HA  MET A 310      21.287   1.584  -1.081  1.00 18.42           H
ATOM   1541  HB2 MET A 310      22.494   1.952  -3.098  1.00 16.43           H
ATOM   1542  HB3 MET A 310      21.382   1.118  -3.874  1.00 16.43           H
ATOM   1543  HG2 MET A 310      20.979   3.424  -4.093  1.00 16.79           H
ATOM   1544  HG3 MET A 310      19.776   2.717  -3.349  1.00 16.79           H
ATOM   1545  HE1 MET A 310      22.702   4.593  -0.791  1.00 33.62           H
ATOM   1546  HE2 MET A 310      22.636   3.068  -1.230  1.00 33.62           H
ATOM   1547  HE3 MET A 310      23.049   4.181  -2.286  1.00 33.62           H
ATOM   1548  N   GLU A 311      19.514  -0.711  -2.395  1.00 11.22           N
ATOM   1549  CA  GLU A 311      18.145  -1.207  -2.503  1.00  9.35           C
ATOM   1550  C   GLU A 311      17.520  -1.306  -1.117  1.00 14.53           C
ATOM   1551  O   GLU A 311      16.373  -0.896  -0.912  1.00 10.51           O
ATOM   1552  CB  GLU A 311      18.125  -2.558  -3.203  1.00  9.34           C
ATOM   1553  CG  GLU A 311      18.632  -2.571  -4.663  1.00 14.82           C
ATOM   1554  CD  GLU A 311      18.893  -3.982  -5.212  1.00 13.85           C
ATOM   1555  OE1 GLU A 311      18.793  -4.972  -4.453  1.00 15.80           O
ATOM   1556  OE2 GLU A 311      19.226  -4.118  -6.410  1.00 18.38           O1-
ATOM   1557  H   GLU A 311      20.117  -1.263  -2.662  1.00 13.49           H
ATOM   1558  HA  GLU A 311      17.619  -0.584  -3.029  1.00 11.25           H
ATOM   1559  HB2 GLU A 311      18.681  -3.172  -2.699  1.00 11.24           H
ATOM   1560  HB3 GLU A 311      17.211  -2.885  -3.212  1.00 11.24           H
ATOM   1561  HG2 GLU A 311      17.966  -2.151  -5.229  1.00 17.81           H
ATOM   1562  HG3 GLU A 311      19.464  -2.076  -4.709  1.00 17.81           H
ATOM   1563  N   ILE A 312      18.288  -1.778  -0.135  1.00 12.25           N
ATOM   1564  CA  ILE A 312      17.748  -1.941   1.218  1.00 10.26           C
ATOM   1565  C   ILE A 312      17.715  -0.606   1.935  1.00 10.71           C
ATOM   1566  O   ILE A 312      16.733  -0.283   2.608  1.00 10.71           O
ATOM   1567  CB  ILE A 312      18.536  -2.988   2.025  1.00  8.81           C
ATOM   1568  CG1 ILE A 312      18.326  -4.363   1.410  1.00  7.91           C
ATOM   1569  CG2 ILE A 312      18.065  -3.025   3.466  1.00 13.87           C
ATOM   1570  CD1 ILE A 312      19.176  -5.457   2.009  1.00 10.29           C
ATOM   1571  H   ILE A 312      19.112  -2.008  -0.222  1.00 14.73           H
ATOM   1572  HA  ILE A 312      16.833  -2.257   1.147  1.00 12.34           H
ATOM   1573  HB  ILE A 312      19.480  -2.767   2.001  1.00 10.60           H
ATOM   1574 HG12 ILE A 312      17.397  -4.616   1.526  1.00  9.52           H
ATOM   1575 HG13 ILE A 312      18.535  -4.314   0.464  1.00  9.52           H
ATOM   1576 HG21 ILE A 312      18.578  -3.692   3.949  1.00 16.67           H
ATOM   1577 HG22 ILE A 312      18.200  -2.151   3.865  1.00 16.67           H
ATOM   1578 HG23 ILE A 312      17.123  -3.255   3.484  1.00 16.67           H
ATOM   1579 HD11 ILE A 312      18.978  -6.293   1.559  1.00 12.37           H
ATOM   1580 HD12 ILE A 312      20.112  -5.231   1.890  1.00 12.37           H
ATOM   1581 HD13 ILE A 312      18.972  -5.533   2.954  1.00 12.37           H
ATOM   1582  N   MET A 313      18.792   0.179   1.840  1.00 11.21           N
ATOM   1583  CA  MET A 313      18.726   1.509   2.403  1.00 13.34           C
ATOM   1584  C   MET A 313      17.472   2.237   1.906  1.00 16.22           C
ATOM   1585  O   MET A 313      16.777   2.887   2.693  1.00 11.28           O
ATOM   1586  CB  MET A 313      19.977   2.306   2.055  1.00  9.74           C
ATOM   1587  CG  MET A 313      21.226   1.932   2.856  1.00 16.04           C
ATOM   1588  SD  MET A 313      22.618   2.917   2.320  1.00 22.04           S
ATOM   1589  CE  MET A 313      22.808   2.082   0.974  1.00 10.94           C
ATOM   1590  H   MET A 313      19.539  -0.031   1.469  1.00 13.48           H
ATOM   1591  HA  MET A 313      18.681   1.436   3.370  1.00 16.03           H
ATOM   1592  HB2 MET A 313      20.180   2.169   1.117  1.00 11.72           H
ATOM   1593  HB3 MET A 313      19.798   3.246   2.215  1.00 11.72           H
ATOM   1594  HG2 MET A 313      21.071   2.104   3.798  1.00 19.28           H
ATOM   1595  HG3 MET A 313      21.436   0.997   2.711  1.00 19.28           H
ATOM   1596  HE1 MET A 313      23.554   2.451   0.477  1.00 13.16           H
ATOM   1597  HE2 MET A 313      22.985   1.156   1.200  1.00 13.16           H
ATOM   1598  HE3 MET A 313      21.996   2.145   0.447  1.00 13.16           H
ATOM   1599  N   SER A 314      17.159   2.118   0.600  1.00 13.03           N
ATOM   1600  CA  SER A 314      16.104   2.947   0.014  1.00 14.66           C
ATOM   1601  C   SER A 314      14.735   2.489   0.499  1.00 12.13           C
ATOM   1602  O   SER A 314      13.855   3.313   0.796  1.00 12.97           O
ATOM   1603  CB  SER A 314      16.183   2.933  -1.527  1.00 11.13           C
ATOM   1604  OG  SER A 314      17.342   3.618  -1.978  1.00 10.80           O
ATOM   1605  H   SER A 314      17.537   1.576   0.050  1.00 15.66           H
ATOM   1606  HA  SER A 314      16.229   3.863   0.307  1.00 17.62           H
ATOM   1607  HB2 SER A 314      16.221   2.013  -1.834  1.00 13.39           H
ATOM   1608  HB3 SER A 314      15.397   3.371  -1.888  1.00 13.39           H
ATOM   1609  HG  SER A 314      18.031   3.248  -1.672  1.00 12.98           H
ATOM   1610  N   LEU A 315      14.554   1.182   0.573  1.00 14.20           N
ATOM   1611  CA  LEU A 315      13.352   0.586   1.153  1.00 13.57           C
ATOM   1612  C   LEU A 315      13.119   1.114   2.552  1.00 11.97           C
ATOM   1613  O   LEU A 315      12.024   1.574   2.887  1.00 14.62           O
ATOM   1614  CB  LEU A 315      13.492  -0.943   1.171  1.00  7.92           C
ATOM   1615  CG  LEU A 315      12.358  -1.761   1.834  1.00 12.51           C
ATOM   1616  CD1 LEU A 315      10.991  -1.328   1.273  1.00  8.56           C
ATOM   1617  CD2 LEU A 315      12.566  -3.258   1.651  1.00  9.26           C
ATOM   1618  H   LEU A 315      15.122   0.603   0.289  1.00 17.07           H
ATOM   1619  HA  LEU A 315      12.584   0.816   0.608  1.00 16.31           H
ATOM   1620  HB2 LEU A 315      13.561  -1.248   0.253  1.00  9.53           H
ATOM   1621  HB3 LEU A 315      14.312  -1.163   1.640  1.00  9.53           H
ATOM   1622  HG  LEU A 315      12.358  -1.577   2.787  1.00 15.04           H
ATOM   1623 HD11 LEU A 315      10.295  -1.851   1.700  1.00 10.30           H
ATOM   1624 HD12 LEU A 315      10.859  -0.385   1.458  1.00 10.30           H
ATOM   1625 HD13 LEU A 315      10.981  -1.482   0.315  1.00 10.30           H
ATOM   1626 HD21 LEU A 315      11.836  -3.733   2.079  1.00 11.14           H
ATOM   1627 HD22 LEU A 315      12.581  -3.461   0.702  1.00 11.14           H
ATOM   1628 HD23 LEU A 315      13.410  -3.512   2.057  1.00 11.14           H
ATOM   1629  N   ARG A 316      14.139   1.048   3.395  1.00 14.10           N
ATOM   1630  CA  ARG A 316      13.960   1.463   4.782  1.00 16.95           C
ATOM   1631  C   ARG A 316      13.564   2.934   4.876  1.00 19.47           C
ATOM   1632  O   ARG A 316      12.644   3.314   5.632  1.00 16.84           O
ATOM   1633  CB  ARG A 316      15.232   1.195   5.574  1.00 12.17           C
ATOM   1634  CG  ARG A 316      15.419  -0.220   5.970  1.00 14.42           C
ATOM   1635  CD  ARG A 316      16.773  -0.406   6.652  1.00  8.24           C
ATOM   1636  NE  ARG A 316      16.894  -1.711   7.294  1.00 11.01           N
ATOM   1637  CZ  ARG A 316      17.708  -2.017   8.303  1.00 11.78           C
ATOM   1638  NH1 ARG A 316      18.523  -1.121   8.841  1.00 12.39           N
ATOM   1639  NH2 ARG A 316      17.679  -3.249   8.797  1.00 11.43           N1+
ATOM   1640  H   ARG A 316      14.929   0.773   3.198  1.00 16.95           H
ATOM   1641  HA  ARG A 316      13.247   0.937   5.177  1.00 20.37           H
ATOM   1642  HB2 ARG A 316      15.994   1.453   5.033  1.00 14.63           H
ATOM   1643  HB3 ARG A 316      15.210   1.728   6.384  1.00 14.63           H
ATOM   1644  HG2 ARG A 316      14.723  -0.476   6.595  1.00 17.33           H
ATOM   1645  HG3 ARG A 316      15.392  -0.783   5.181  1.00 17.33           H
ATOM   1646  HD2 ARG A 316      17.476  -0.330   5.988  1.00  9.92           H
ATOM   1647  HD3 ARG A 316      16.883   0.277   7.333  1.00  9.92           H
ATOM   1648  HE  ARG A 316      16.394  -2.341   6.992  1.00 13.24           H
ATOM   1649 HH11 ARG A 316      18.542  -0.318   8.534  1.00 14.89           H
ATOM   1650 HH12 ARG A 316      19.039  -1.344   9.493  1.00 14.89           H
ATOM   1651 HH21 ARG A 316      17.155  -3.837   8.453  1.00 13.74           H
ATOM   1652 HH22 ARG A 316      18.203  -3.465   9.444  1.00 13.74           H
ATOM   1653  N   ALA A 317      14.265   3.788   4.138  1.00 14.22           N
ATOM   1654  CA  ALA A 317      13.918   5.191   4.206  1.00  8.28           C
ATOM   1655  C   ALA A 317      12.485   5.394   3.735  1.00 16.67           C
ATOM   1656  O   ALA A 317      11.730   6.171   4.327  1.00 19.25           O
ATOM   1657  CB  ALA A 317      14.909   6.021   3.396  1.00 11.46           C
ATOM   1658  H   ALA A 317      14.916   3.588   3.613  1.00 17.09           H
ATOM   1659  HA  ALA A 317      13.972   5.483   5.129  1.00  9.96           H
ATOM   1660  HB1 ALA A 317      14.660   6.956   3.455  1.00 13.78           H
ATOM   1661  HB2 ALA A 317      15.799   5.892   3.760  1.00 13.78           H
ATOM   1662  HB3 ALA A 317      14.884   5.728   2.472  1.00 13.78           H
ATOM   1663  N   ALA A 318      12.086   4.681   2.682  1.00 16.13           N
ATOM   1664  CA  ALA A 318      10.767   4.875   2.114  1.00  9.85           C
ATOM   1665  C   ALA A 318       9.669   4.464   3.105  1.00 13.73           C
ATOM   1666  O   ALA A 318       8.655   5.147   3.232  1.00 11.18           O
ATOM   1667  CB  ALA A 318      10.645   4.085   0.818  1.00 10.38           C
ATOM   1668  H   ALA A 318      12.561   4.085   2.284  1.00 19.38           H
ATOM   1669  HA  ALA A 318      10.647   5.815   1.906  1.00 11.84           H
ATOM   1670  HB1 ALA A 318       9.759   4.222   0.447  1.00 12.48           H
ATOM   1671  HB2 ALA A 318      11.318   4.399   0.193  1.00 12.48           H
ATOM   1672  HB3 ALA A 318      10.783   3.144   1.008  1.00 12.48           H
ATOM   1673  N   VAL A 319       9.841   3.355   3.818  1.00 11.98           N
ATOM   1674  CA  VAL A 319       8.804   2.999   4.782  1.00 19.19           C
ATOM   1675  C   VAL A 319       8.759   3.992   5.950  1.00 20.46           C
ATOM   1676  O   VAL A 319       7.759   4.042   6.662  1.00 23.65           O
ATOM   1677  CB  VAL A 319       8.899   1.555   5.347  1.00 21.03           C
ATOM   1678  CG1 VAL A 319       9.045   0.512   4.258  1.00 10.12           C
ATOM   1679  CG2 VAL A 319       9.933   1.432   6.469  1.00 25.12           C
ATOM   1680  H   VAL A 319      10.511   2.817   3.769  1.00 14.40           H
ATOM   1681  HA  VAL A 319       7.949   3.063   4.328  1.00 23.06           H
ATOM   1682  HB  VAL A 319       8.044   1.370   5.765  1.00 25.27           H
ATOM   1683 HG11 VAL A 319       9.099  -0.366   4.667  1.00 12.17           H
ATOM   1684 HG12 VAL A 319       8.273   0.557   3.672  1.00 12.17           H
ATOM   1685 HG13 VAL A 319       9.854   0.693   3.754  1.00 12.17           H
ATOM   1686 HG21 VAL A 319       9.950   0.514   6.783  1.00 30.16           H
ATOM   1687 HG22 VAL A 319      10.805   1.680   6.124  1.00 30.16           H
ATOM   1688 HG23 VAL A 319       9.683   2.025   7.195  1.00 30.16           H
ATOM   1689  N   ARG A 320       9.790   4.804   6.164  1.00 17.56           N
ATOM   1690  CA  ARG A 320       9.676   5.890   7.109  1.00 26.00           C
ATOM   1691  C   ARG A 320       9.119   7.183   6.480  1.00 25.29           C
ATOM   1692  O   ARG A 320       9.370   8.261   7.000  1.00 25.67           O
ATOM   1693  CB  ARG A 320      11.038   6.132   7.741  1.00 25.95           C
ATOM   1694  CG  ARG A 320      11.575   4.928   8.524  1.00 24.26           C
ATOM   1695  CD  ARG A 320      12.753   5.305   9.373  1.00 21.69           C
ATOM   1696  NE  ARG A 320      13.699   4.228   9.517  1.00 18.51           N
ATOM   1697  CZ  ARG A 320      14.789   4.045   8.771  1.00 21.06           C
ATOM   1698  NH1 ARG A 320      15.112   4.873   7.769  1.00 22.11           N
ATOM   1699  NH2 ARG A 320      15.573   3.016   9.030  1.00 11.62           N
ATOM   1700  H   ARG A 320      10.556   4.743   5.776  1.00 21.10           H
ATOM   1701  HA  ARG A 320       9.068   5.622   7.815  1.00 31.22           H
ATOM   1702  HB2 ARG A 320      10.970   6.879   8.355  1.00 31.17           H
ATOM   1703  HB3 ARG A 320      11.676   6.339   7.040  1.00 31.17           H
ATOM   1704  HG2 ARG A 320      11.858   4.240   7.900  1.00 29.14           H
ATOM   1705  HG3 ARG A 320      10.878   4.587   9.106  1.00 29.14           H
ATOM   1706  HD2 ARG A 320      12.440   5.550  10.257  1.00 26.05           H
ATOM   1707  HD3 ARG A 320      13.212   6.054   8.962  1.00 26.05           H
ATOM   1708  HE  ARG A 320      13.548   3.654  10.139  1.00 22.23           H
ATOM   1709 HH11 ARG A 320      15.821   4.729   7.303  1.00 26.55           H
ATOM   1710 HH12 ARG A 320      14.612   5.550   7.592  1.00 26.55           H
ATOM   1711 HH21 ARG A 320      15.375   2.475   9.669  1.00 13.97           H
ATOM   1712  N   TYR A 321       8.358   7.114   5.391  1.00 25.48           N
ATOM   1713  CA  TYR A 321       7.762   8.340   4.847  1.00 26.59           C
ATOM   1714  C   TYR A 321       6.727   8.891   5.812  1.00 27.16           C
ATOM   1715  O   TYR A 321       5.939   8.139   6.378  1.00 28.55           O
ATOM   1716  CB  TYR A 321       7.100   8.075   3.496  1.00 24.56           C
ATOM   1717  CG  TYR A 321       6.399   9.288   2.890  1.00 25.97           C
ATOM   1718  CD1 TYR A 321       7.101  10.439   2.545  1.00 32.41           C
ATOM   1719  CD2 TYR A 321       5.045   9.277   2.673  1.00 26.00           C
ATOM   1720  CE1 TYR A 321       6.466  11.526   2.002  1.00 27.03           C
ATOM   1721  CE2 TYR A 321       4.410  10.355   2.130  1.00 30.16           C
ATOM   1722  CZ  TYR A 321       5.120  11.485   1.802  1.00 29.84           C
ATOM   1723  OH  TYR A 321       4.481  12.575   1.245  1.00 30.82           O
ATOM   1724  H   TYR A 321       8.173   6.395   4.957  1.00 30.60           H
ATOM   1725  HA  TYR A 321       8.454   9.008   4.724  1.00 31.93           H
ATOM   1726  HB2 TYR A 321       7.780   7.784   2.869  1.00 29.49           H
ATOM   1727  HB3 TYR A 321       6.436   7.377   3.608  1.00 29.49           H
ATOM   1728  HD1 TYR A 321       8.020  10.471   2.685  1.00 38.92           H
ATOM   1729  HD2 TYR A 321       4.553   8.520   2.894  1.00 31.22           H
ATOM   1730  HE1 TYR A 321       6.950  12.287   1.776  1.00 32.46           H
ATOM   1731  HE2 TYR A 321       3.491  10.328   1.990  1.00 36.22           H
ATOM   1732  HH  TYR A 321       5.037  13.182   1.082  1.00 37.00           H
ATOM   1733  N   ASP A 322       6.717  10.211   5.978  1.00 27.38           N
ATOM   1734  CA  ASP A 322       5.754  10.872   6.865  1.00 37.89           C
ATOM   1735  C   ASP A 322       4.851  11.752   6.006  1.00 35.57           C
ATOM   1736  O   ASP A 322       5.321  12.755   5.441  1.00 29.11           O
ATOM   1737  CB  ASP A 322       6.436  11.695   7.963  1.00 38.14           C
ATOM   1738  CG  ASP A 322       5.435  12.547   8.793  1.00 41.59           C
ATOM   1739  OD1 ASP A 322       4.235  12.190   8.831  1.00 40.98           O
ATOM   1740  OD2 ASP A 322       5.853  13.569   9.402  1.00 33.58           O1-
ATOM   1741  H   ASP A 322       7.260  10.752   5.588  1.00 32.89           H
ATOM   1742  HA  ASP A 322       5.202  10.199   7.293  1.00 45.50           H
ATOM   1743  HB2 ASP A 322       6.893  11.093   8.571  1.00 45.79           H
ATOM   1744  HB3 ASP A 322       7.074  12.300   7.553  1.00 45.79           H
ATOM   1745  N   PRO A 323       3.579  11.393   5.842  1.00 27.71           N
ATOM   1746  CA  PRO A 323       2.729  12.122   4.898  1.00 32.51           C
ATOM   1747  C   PRO A 323       2.436  13.533   5.338  1.00 35.81           C
ATOM   1748  O   PRO A 323       2.195  14.401   4.493  1.00 37.56           O
ATOM   1749  CB  PRO A 323       1.456  11.274   4.862  1.00 28.64           C
ATOM   1750  CG  PRO A 323       1.857   9.938   5.389  1.00 35.21           C
ATOM   1751  CD  PRO A 323       2.886  10.225   6.403  1.00 34.45           C
ATOM   1752  HA  PRO A 323       3.134  12.135   4.016  1.00 39.04           H
ATOM   1753  HB2 PRO A 323       0.780  11.676   5.430  1.00 34.40           H
ATOM   1754  HB3 PRO A 323       1.138  11.200   3.949  1.00 34.40           H
ATOM   1755  HG2 PRO A 323       1.090   9.501   5.791  1.00 42.28           H
ATOM   1756  HG3 PRO A 323       2.223   9.400   4.670  1.00 42.28           H
ATOM   1757  HD2 PRO A 323       2.474  10.450   7.252  1.00 41.36           H
ATOM   1758  HD3 PRO A 323       3.497   9.476   6.489  1.00 41.36           H
ATOM   1759  N   GLU A 324       2.473  13.789   6.641  1.00 37.85           N
ATOM   1760  CA  GLU A 324       2.101  15.093   7.160  1.00 41.75           C
ATOM   1761  C   GLU A 324       3.238  16.097   6.996  1.00 42.33           C
ATOM   1762  O   GLU A 324       3.003  17.223   6.564  1.00 43.24           O
ATOM   1763  CB  GLU A 324       1.636  14.931   8.617  1.00 44.20           C
ATOM   1764  CG  GLU A 324       2.495  15.535   9.719  1.00 52.25           C
ATOM   1765  CD  GLU A 324       1.791  15.473  11.061  1.00 60.58           C
ATOM   1766  OE1 GLU A 324       0.596  15.092  11.063  1.00 67.31           O
ATOM   1767  OE2 GLU A 324       2.417  15.803  12.099  1.00 62.50           O1-
ATOM   1768  H   GLU A 324       2.710  13.223   7.244  1.00 45.44           H
ATOM   1769  HA  GLU A 324       1.346  15.423   6.648  1.00 50.12           H
ATOM   1770  HB2 GLU A 324       0.756  15.332   8.694  1.00 53.06           H
ATOM   1771  HB3 GLU A 324       1.567  13.981   8.803  1.00 53.06           H
ATOM   1772  HG2 GLU A 324       3.325  15.038   9.787  1.00 62.72           H
ATOM   1773  HG3 GLU A 324       2.675  16.465   9.512  1.00 62.72           H
ATOM   1774  N   SER A 325       4.479  15.710   7.271  1.00 37.94           N
ATOM   1775  CA  SER A 325       5.594  16.620   7.072  1.00 36.35           C
ATOM   1776  C   SER A 325       6.170  16.563   5.671  1.00 34.39           C
ATOM   1777  O   SER A 325       6.952  17.438   5.310  1.00 36.14           O
ATOM   1778  CB  SER A 325       6.701  16.315   8.073  1.00 40.06           C
ATOM   1779  OG  SER A 325       7.196  15.014   7.892  1.00 34.59           O
ATOM   1780  H   SER A 325       4.698  14.934   7.571  1.00 45.55           H
ATOM   1781  HA  SER A 325       5.290  17.527   7.231  1.00 43.65           H
ATOM   1782  HB2 SER A 325       7.425  16.948   7.945  1.00 48.10           H
ATOM   1783  HB3 SER A 325       6.346  16.395   8.971  1.00 48.10           H
ATOM   1784  HG  SER A 325       7.805  14.858   8.449  1.00 41.53           H
ATOM   1785  N   GLU A 326       5.807  15.559   4.884  1.00 33.12           N
ATOM   1786  CA  GLU A 326       6.401  15.335   3.572  1.00 36.44           C
ATOM   1787  C   GLU A 326       7.903  14.986   3.657  1.00 36.13           C
ATOM   1788  O   GLU A 326       8.685  15.349   2.772  1.00 27.15           O
ATOM   1789  CB  GLU A 326       6.189  16.548   2.677  1.00 40.75           C
ATOM   1790  CG  GLU A 326       4.770  17.113   2.635  1.00 46.66           C
ATOM   1791  CD  GLU A 326       4.091  16.719   1.381  1.00 52.22           C
ATOM   1792  OE1 GLU A 326       4.133  15.509   1.078  1.00 58.81           O
ATOM   1793  OE2 GLU A 326       3.573  17.609   0.680  1.00 56.28           O1-
ATOM   1794  H   GLU A 326       5.205  14.981   5.092  1.00 39.78           H
ATOM   1795  HA  GLU A 326       5.951  14.584   3.156  1.00 43.75           H
ATOM   1796  HB2 GLU A 326       6.774  17.259   2.983  1.00 48.93           H
ATOM   1797  HB3 GLU A 326       6.429  16.302   1.769  1.00 48.93           H
ATOM   1798  HG2 GLU A 326       4.261  16.763   3.383  1.00 56.02           H
ATOM   1799  HG3 GLU A 326       4.807  18.081   2.674  1.00 56.02           H
ATOM   1800  N   THR A 327       8.313  14.251   4.705  1.00 26.39           N
ATOM   1801  CA  THR A 327       9.714  13.903   4.902  1.00 30.72           C
ATOM   1802  C   THR A 327       9.936  12.391   4.995  1.00 26.95           C
ATOM   1803  O   THR A 327       9.045  11.611   5.348  1.00 25.17           O
ATOM   1804  CB  THR A 327      10.291  14.569   6.168  1.00 27.88           C
ATOM   1805  OG1 THR A 327       9.667  14.012   7.306  1.00 26.18           O
ATOM   1806  CG2 THR A 327      10.053  16.086   6.146  1.00 23.22           C
ATOM   1807  H   THR A 327       7.790  13.944   5.314  1.00 31.70           H
ATOM   1808  HA  THR A 327      10.222  14.228   4.142  1.00 36.89           H
ATOM   1809  HB  THR A 327      11.246  14.408   6.211  1.00 33.49           H
ATOM   1810  HG1 THR A 327       8.838  14.145   7.273  1.00 31.45           H
ATOM   1811 HG21 THR A 327      10.421  16.490   6.947  1.00 27.90           H
ATOM   1812 HG22 THR A 327      10.483  16.477   5.369  1.00 27.90           H
ATOM   1813 HG23 THR A 327       9.102  16.272   6.107  1.00 27.90           H
ATOM   1814  N   LEU A 328      11.154  11.986   4.644  1.00 25.34           N
ATOM   1815  CA  LEU A 328      11.709  10.686   4.996  1.00 25.07           C
ATOM   1816  C   LEU A 328      12.613  10.942   6.163  1.00 20.04           C
ATOM   1817  O   LEU A 328      13.182  12.026   6.280  1.00 24.01           O
ATOM   1818  CB  LEU A 328      12.537  10.048   3.871  1.00 22.97           C
ATOM   1819  CG  LEU A 328      11.824   9.946   2.537  1.00 28.36           C
ATOM   1820  CD1 LEU A 328      12.800   9.552   1.420  1.00 23.18           C
ATOM   1821  CD2 LEU A 328      10.711   8.943   2.716  1.00 29.87           C
ATOM   1822  H   LEU A 328      11.696  12.469   4.183  1.00 30.43           H
ATOM   1823  HA  LEU A 328      11.003  10.077   5.263  1.00 30.11           H
ATOM   1824  HB2 LEU A 328      13.337  10.580   3.736  1.00 27.59           H
ATOM   1825  HB3 LEU A 328      12.785   9.150   4.141  1.00 27.59           H
ATOM   1826  HG  LEU A 328      11.431  10.804   2.313  1.00 34.06           H
ATOM   1827 HD11 LEU A 328      12.315   9.495   0.582  1.00 27.84           H
ATOM   1828 HD12 LEU A 328      13.495  10.226   1.356  1.00 27.84           H
ATOM   1829 HD13 LEU A 328      13.194   8.691   1.634  1.00 27.84           H
ATOM   1830 HD21 LEU A 328      10.231   8.852   1.878  1.00 35.87           H
ATOM   1831 HD22 LEU A 328      11.094   8.090   2.974  1.00 35.87           H
ATOM   1832 HD23 LEU A 328      10.111   9.260   3.409  1.00 35.87           H
ATOM   1833  N   THR A 329      12.694   9.977   7.034  1.00 15.15           N
ATOM   1834  CA  THR A 329      13.604  10.025   8.163  1.00 25.19           C
ATOM   1835  C   THR A 329      14.686   8.987   7.885  1.00 21.64           C
ATOM   1836  O   THR A 329      14.423   7.794   7.958  1.00 22.38           O
ATOM   1837  CB  THR A 329      12.866   9.736   9.464  1.00 23.69           C
ATOM   1838  OG1 THR A 329      11.854  10.716   9.633  1.00 27.53           O
ATOM   1839  CG2 THR A 329      13.800   9.842  10.619  1.00 26.18           C
ATOM   1840  H   THR A 329      12.223   9.258   7.001  1.00 18.21           H
ATOM   1841  HA  THR A 329      14.015  10.902   8.221  1.00 30.26           H
ATOM   1842  HB  THR A 329      12.478   8.848   9.443  1.00 28.45           H
ATOM   1843  HG1 THR A 329      11.434  10.575  10.346  1.00 33.06           H
ATOM   1844 HG21 THR A 329      13.327   9.658  11.446  1.00 31.45           H
ATOM   1845 HG22 THR A 329      14.523   9.204  10.521  1.00 31.45           H
ATOM   1846 HG23 THR A 329      14.173  10.737  10.663  1.00 31.45           H
ATOM   1847  N   LEU A 330      15.879   9.435   7.537  1.00 23.09           N
ATOM   1848  CA  LEU A 330      16.967   8.520   7.245  1.00 18.97           C
ATOM   1849  C   LEU A 330      17.597   8.038   8.549  1.00 20.26           C
ATOM   1850  O   LEU A 330      17.811   8.825   9.467  1.00 22.54           O
ATOM   1851  CB  LEU A 330      18.017   9.211   6.384  1.00 17.63           C
ATOM   1852  CG  LEU A 330      17.466  10.066   5.249  1.00 21.52           C
ATOM   1853  CD1 LEU A 330      18.613  10.874   4.727  1.00 16.25           C
ATOM   1854  CD2 LEU A 330      16.800   9.239   4.125  1.00 12.98           C
ATOM   1855  H   LEU A 330      16.086  10.266   7.462  1.00 27.74           H
ATOM   1856  HA  LEU A 330      16.627   7.751   6.762  1.00 22.79           H
ATOM   1857  HB2 LEU A 330      18.550   9.789   6.953  1.00 21.19           H
ATOM   1858  HB3 LEU A 330      18.586   8.532   5.988  1.00 21.19           H
ATOM   1859  HG  LEU A 330      16.804  10.679   5.606  1.00 25.85           H
ATOM   1860 HD11 LEU A 330      18.299  11.434   3.999  1.00 19.52           H
ATOM   1861 HD12 LEU A 330      18.962  11.427   5.443  1.00 19.52           H
ATOM   1862 HD13 LEU A 330      19.303  10.272   4.407  1.00 19.52           H
ATOM   1863 HD21 LEU A 330      16.474   9.844   3.440  1.00 15.61           H
ATOM   1864 HD22 LEU A 330      17.456   8.634   3.748  1.00 15.61           H
ATOM   1865 HD23 LEU A 330      16.061   8.735   4.501  1.00 15.61           H
ATOM   1866  N   ASN A 331      17.912   6.748   8.612  1.00 19.57           N
ATOM   1867  CA  ASN A 331      18.465   6.072   9.784  1.00 21.80           C
ATOM   1868  C   ASN A 331      17.533   6.082  10.985  1.00 23.89           C
ATOM   1869  O   ASN A 331      17.969   5.766  12.106  1.00 21.34           O
ATOM   1870  CB  ASN A 331      19.833   6.657  10.184  1.00 22.67           C
ATOM   1871  CG  ASN A 331      20.951   6.172   9.252  1.00 23.23           C
ATOM   1872  OD1 ASN A 331      20.680   5.425   8.314  1.00 27.74           O
ATOM   1873  ND2 ASN A 331      22.186   6.574   9.508  1.00 21.97           N
ATOM   1874  H   ASN A 331      17.807   6.213   7.947  1.00 23.51           H
ATOM   1875  HA  ASN A 331      18.613   5.143   9.549  1.00 26.19           H
ATOM   1876  HB2 ASN A 331      19.794   7.625  10.134  1.00 27.23           H
ATOM   1877  HB3 ASN A 331      20.048   6.377  11.088  1.00 27.23           H
ATOM   1878 HD21 ASN A 331      22.834   6.319   9.003  1.00 26.39           H
ATOM   1879 HD22 ASN A 331      22.340   7.090  10.178  1.00 26.39           H
ATOM   1880  N   GLY A 332      16.257   6.403  10.784  1.00 25.06           N
ATOM   1881  CA  GLY A 332      15.381   6.641  11.914  1.00 26.65           C
ATOM   1882  C   GLY A 332      15.717   7.864  12.742  1.00 30.03           C
ATOM   1883  O   GLY A 332      15.126   8.032  13.809  1.00 34.77           O
ATOM   1884  H   GLY A 332      15.883   6.487  10.014  1.00 30.10           H
ATOM   1885  HA2 GLY A 332      14.472   6.740  11.591  1.00 32.01           H
ATOM   1886  HA3 GLY A 332      15.408   5.868  12.499  1.00 32.01           H
ATOM   1887  N   GLU A 333      16.629   8.737  12.279  1.00 28.00           N
ATOM   1888  CA  GLU A 333      17.040   9.911  13.049  1.00 33.89           C
ATOM   1889  C   GLU A 333      16.944  11.252  12.337  1.00 32.81           C
ATOM   1890  O   GLU A 333      16.776  12.272  13.009  1.00 30.80           O
ATOM   1891  CB  GLU A 333      18.496   9.795  13.516  1.00 36.92           C
ATOM   1892  CG  GLU A 333      19.291   8.692  12.918  1.00 42.57           C
ATOM   1893  CD  GLU A 333      20.631   8.583  13.586  1.00 47.22           C
ATOM   1894  OE1 GLU A 333      20.755   7.775  14.542  1.00 44.16           O
ATOM   1895  OE2 GLU A 333      21.530   9.344  13.163  1.00 48.97           O1-
ATOM   1896  H   GLU A 333      17.022   8.665  11.518  1.00 33.63           H
ATOM   1897  HA  GLU A 333      16.483   9.965  13.842  1.00 40.69           H
ATOM   1898  HB2 GLU A 333      18.951  10.625  13.304  1.00 44.33           H
ATOM   1899  HB3 GLU A 333      18.498   9.664  14.477  1.00 44.33           H
ATOM   1900  HG2 GLU A 333      18.820   7.852  13.038  1.00 51.12           H
ATOM   1901  HG3 GLU A 333      19.432   8.869  11.975  1.00 51.12           H
ATOM   1902  N   MET A 334      17.126  11.304  11.019  1.00 30.63           N
ATOM   1903  CA  MET A 334      17.239  12.582  10.324  1.00 28.73           C
ATOM   1904  C   MET A 334      16.138  12.688   9.297  1.00 27.67           C
ATOM   1905  O   MET A 334      16.158  11.977   8.279  1.00 23.17           O
ATOM   1906  CB  MET A 334      18.598  12.745   9.656  1.00 21.36           C
ATOM   1907  CG  MET A 334      18.739  14.086   8.979  1.00 26.38           C
ATOM   1908  SD  MET A 334      20.008  14.094   7.686  1.00 33.17           S
ATOM   1909  CE  MET A 334      21.491  14.016   8.743  1.00 31.89           C
ATOM   1910  H   MET A 334      17.186  10.615  10.506  1.00 36.78           H
ATOM   1911  HA  MET A 334      17.137  13.300  10.969  1.00 34.50           H
ATOM   1912  HB2 MET A 334      19.293  12.671  10.327  1.00 25.66           H
ATOM   1913  HB3 MET A 334      18.707  12.055   8.983  1.00 25.66           H
ATOM   1914  HG2 MET A 334      17.892  14.323   8.569  1.00 31.68           H
ATOM   1915  HG3 MET A 334      18.983  14.750   9.643  1.00 31.68           H
ATOM   1916  HE1 MET A 334      22.280  14.013   8.179  1.00 38.29           H
ATOM   1917  HE2 MET A 334      21.504  14.791   9.326  1.00 38.29           H
ATOM   1918  HE3 MET A 334      21.459  13.204   9.272  1.00 38.29           H
ATOM   1919  N   ALA A 335      15.211  13.604   9.543  1.00 24.61           N
ATOM   1920  CA  ALA A 335      14.110  13.821   8.623  1.00 22.58           C
ATOM   1921  C   ALA A 335      14.500  14.819   7.550  1.00 22.59           C
ATOM   1922  O   ALA A 335      15.053  15.887   7.841  1.00 26.94           O
ATOM   1923  CB  ALA A 335      12.884  14.307   9.360  1.00 31.42           C
ATOM   1924  H   ALA A 335      15.199  14.113  10.236  1.00 29.55           H
ATOM   1925  HA  ALA A 335      13.888  12.982   8.189  1.00 27.12           H
ATOM   1926  HB1 ALA A 335      12.165  14.443   8.723  1.00 37.72           H
ATOM   1927  HB2 ALA A 335      12.624  13.640  10.015  1.00 37.72           H
ATOM   1928  HB3 ALA A 335      13.094  15.143   9.805  1.00 37.72           H
ATOM   1929  N   VAL A 336      14.219  14.473   6.313  1.00 19.63           N
ATOM   1930  CA  VAL A 336      14.659  15.281   5.190  1.00 16.78           C
ATOM   1931  C   VAL A 336      13.507  15.460   4.226  1.00 19.18           C
ATOM   1932  O   VAL A 336      12.632  14.598   4.076  1.00 17.48           O
ATOM   1933  CB  VAL A 336      15.905  14.673   4.478  1.00 20.42           C
ATOM   1934  CG1 VAL A 336      17.020  14.592   5.413  1.00 22.19           C
ATOM   1935  CG2 VAL A 336      15.635  13.270   3.905  1.00 27.07           C
ATOM   1936  H   VAL A 336      13.773  13.772   6.091  1.00 23.59           H
ATOM   1937  HA  VAL A 336      14.908  16.159   5.518  1.00 20.16           H
ATOM   1938  HB  VAL A 336      16.167  15.252   3.745  1.00 24.53           H
ATOM   1939 HG11 VAL A 336      17.788  14.213   4.957  1.00 26.66           H
ATOM   1940 HG12 VAL A 336      17.231  15.485   5.730  1.00 26.66           H
ATOM   1941 HG13 VAL A 336      16.766  14.028   6.160  1.00 26.66           H
ATOM   1942 HG21 VAL A 336      16.441  12.944   3.476  1.00 32.51           H
ATOM   1943 HG22 VAL A 336      15.382  12.677   4.630  1.00 32.51           H
ATOM   1944 HG23 VAL A 336      14.915  13.327   3.258  1.00 32.51           H
ATOM   1945  N   THR A 337      13.514  16.595   3.552  1.00 18.83           N
ATOM   1946  CA  THR A 337      12.533  16.755   2.498  1.00 18.77           C
ATOM   1947  C   THR A 337      13.053  16.194   1.191  1.00 21.21           C
ATOM   1948  O   THR A 337      14.232  15.851   1.008  1.00 21.43           O
ATOM   1949  CB  THR A 337      12.192  18.205   2.245  1.00 16.24           C
ATOM   1950  OG1 THR A 337      13.369  18.821   1.720  1.00 13.88           O
ATOM   1951  CG2 THR A 337      11.750  18.890   3.533  1.00 24.69           C
ATOM   1952  H   THR A 337      14.048  17.258   3.675  1.00 22.63           H
ATOM   1953  HA  THR A 337      11.720  16.283   2.736  1.00 22.56           H
ATOM   1954  HB  THR A 337      11.472  18.264   1.597  1.00 19.52           H
ATOM   1955  HG1 THR A 337      13.222  19.634   1.564  1.00 16.68           H
ATOM   1956 HG21 THR A 337      11.534  19.819   3.356  1.00 29.66           H
ATOM   1957 HG22 THR A 337      10.966  18.447   3.892  1.00 29.66           H
ATOM   1958 HG23 THR A 337      12.463  18.852   4.190  1.00 29.66           H
ATOM   1959  N   ARG A 338      12.137  16.182   0.255  1.00 18.62           N
ATOM   1960  CA  ARG A 338      12.414  15.691  -1.076  1.00 21.68           C
ATOM   1961  C   ARG A 338      13.437  16.573  -1.755  1.00 17.44           C
ATOM   1962  O   ARG A 338      14.359  16.070  -2.397  1.00 14.98           O
ATOM   1963  CB  ARG A 338      11.073  15.632  -1.772  1.00 18.73           C
ATOM   1964  CG  ARG A 338      10.907  15.360  -3.210  1.00 22.56           C
ATOM   1965  CD  ARG A 338       9.382  15.002  -3.351  1.00 23.90           C
ATOM   1966  NE  ARG A 338       9.246  14.204  -4.507  1.00 34.16           N
ATOM   1967  CZ  ARG A 338       8.341  13.274  -4.663  1.00 18.75           C
ATOM   1968  NH1 ARG A 338       7.443  13.023  -3.726  1.00 22.46           N
ATOM   1969  NH2 ARG A 338       8.396  12.611  -5.784  1.00 28.16           N1+
ATOM   1970  H   ARG A 338      11.329  16.457   0.364  1.00 22.37           H
ATOM   1971  HA  ARG A 338      12.773  14.791  -1.021  1.00 26.05           H
ATOM   1972  HB2 ARG A 338      10.556  14.949  -1.316  1.00 22.51           H
ATOM   1973  HB3 ARG A 338      10.644  16.488  -1.617  1.00 22.51           H
ATOM   1974  HG2 ARG A 338      11.107  16.151  -3.734  1.00 27.10           H
ATOM   1975  HG3 ARG A 338      11.447  14.601  -3.481  1.00 27.10           H
ATOM   1976  HD2 ARG A 338       9.085  14.495  -2.579  1.00 28.71           H
ATOM   1977  HD3 ARG A 338       8.858  15.811  -3.461  1.00 28.71           H
ATOM   1978  HE  ARG A 338       9.797  14.339  -5.153  1.00 41.02           H
ATOM   1979 HH11 ARG A 338       7.448  13.476  -2.994  1.00 26.98           H
ATOM   1980 HH12 ARG A 338       6.853  12.410  -3.848  1.00 26.98           H
ATOM   1981 HH21 ARG A 338       8.992  12.807  -6.371  1.00 33.81           H
ATOM   1982 HH22 ARG A 338       7.816  11.997  -5.948  1.00 33.81           H
ATOM   1983  N   GLY A 339      13.372  17.885  -1.504  1.00 19.96           N
ATOM   1984  CA  GLY A 339      14.328  18.787  -2.119  1.00 19.37           C
ATOM   1985  C   GLY A 339      15.715  18.603  -1.535  1.00 21.87           C
ATOM   1986  O   GLY A 339      16.706  18.581  -2.266  1.00 15.43           O
ATOM   1987  H   GLY A 339      12.794  18.264  -0.992  1.00 23.98           H
ATOM   1988  HA2 GLY A 339      14.368  18.619  -3.073  1.00 23.27           H
ATOM   1989  HA3 GLY A 339      14.050  19.705  -1.976  1.00 23.27           H
ATOM   1990  N   GLN A 340      15.792  18.479  -0.212  1.00 17.08           N
ATOM   1991  CA  GLN A 340      17.071  18.348   0.482  1.00 17.69           C
ATOM   1992  C   GLN A 340      17.831  17.090   0.063  1.00 13.93           C
ATOM   1993  O   GLN A 340      19.054  17.123  -0.129  1.00 15.86           O
ATOM   1994  CB  GLN A 340      16.823  18.324   1.989  1.00 20.94           C
ATOM   1995  CG  GLN A 340      16.634  19.644   2.662  1.00 22.90           C
ATOM   1996  CD  GLN A 340      16.202  19.485   4.103  1.00 22.51           C
ATOM   1997  OE1 GLN A 340      15.395  18.609   4.421  1.00 26.16           O
ATOM   1998  NE2 GLN A 340      16.740  20.324   4.990  1.00 24.42           N
ATOM   1999  H   GLN A 340      15.110  18.467   0.312  1.00 20.52           H
ATOM   2000  HA  GLN A 340      17.625  19.118   0.278  1.00 21.25           H
ATOM   2001  HB2 GLN A 340      16.023  17.801   2.155  1.00 25.16           H
ATOM   2002  HB3 GLN A 340      17.580  17.892   2.413  1.00 25.16           H
ATOM   2003  HG2 GLN A 340      17.472  20.132   2.649  1.00 27.50           H
ATOM   2004  HG3 GLN A 340      15.948  20.146   2.194  1.00 27.50           H
ATOM   2005 HE21 GLN A 340      17.303  20.920   4.732  1.00 29.34           H
ATOM   2006 HE22 GLN A 340      16.522  20.269   5.821  1.00 29.34           H
ATOM   2007  N   LEU A 341      17.134  15.952  -0.009  1.00 12.72           N
ATOM   2008  CA  LEU A 341      17.748  14.697  -0.460  1.00 17.32           C
ATOM   2009  C   LEU A 341      18.180  14.745  -1.943  1.00 16.98           C
ATOM   2010  O   LEU A 341      19.242  14.227  -2.306  1.00 16.76           O
ATOM   2011  CB  LEU A 341      16.765  13.551  -0.208  1.00 11.08           C
ATOM   2012  CG  LEU A 341      17.321  12.148  -0.307  1.00 17.45           C
ATOM   2013  CD1 LEU A 341      18.501  11.948   0.665  1.00 15.06           C
ATOM   2014  CD2 LEU A 341      16.241  11.159  -0.032  1.00 15.32           C
ATOM   2015  H   LEU A 341      16.302  15.879   0.198  1.00 15.29           H
ATOM   2016  HA  LEU A 341      18.541  14.529   0.073  1.00 20.82           H
ATOM   2017  HB2 LEU A 341      16.402  13.654   0.686  1.00 13.32           H
ATOM   2018  HB3 LEU A 341      16.045  13.621  -0.855  1.00 13.32           H
ATOM   2019  HG  LEU A 341      17.645  11.997  -1.209  1.00 20.97           H
ATOM   2020 HD11 LEU A 341      18.833  11.041   0.576  1.00 18.10           H
ATOM   2021 HD12 LEU A 341      19.202  12.581   0.444  1.00 18.10           H
ATOM   2022 HD13 LEU A 341      18.192  12.101   1.572  1.00 18.10           H
ATOM   2023 HD21 LEU A 341      16.609  10.264  -0.098  1.00 18.41           H
ATOM   2024 HD22 LEU A 341      15.896  11.310   0.862  1.00 18.41           H
ATOM   2025 HD23 LEU A 341      15.533  11.276  -0.685  1.00 18.41           H
ATOM   2026  N   LYS A 342      17.334  15.320  -2.803  1.00 14.08           N
ATOM   2027  CA  LYS A 342      17.625  15.599  -4.219  1.00 16.95           C
ATOM   2028  C   LYS A 342      18.858  16.480  -4.391  1.00 20.47           C
ATOM   2029  O   LYS A 342      19.786  16.148  -5.137  1.00 14.53           O
ATOM   2030  CB  LYS A 342      16.389  16.288  -4.820  1.00 19.92           C
ATOM   2031  CG  LYS A 342      16.378  16.749  -6.316  1.00 21.48           C
ATOM   2032  CD  LYS A 342      15.126  16.124  -7.005  1.00 23.86           C
ATOM   2033  CE  LYS A 342      14.151  17.067  -7.617  1.00 25.60           C
ATOM   2034  NZ  LYS A 342      12.742  16.599  -7.287  1.00 29.91           N1+
ATOM   2035  H   LYS A 342      16.543  15.570  -2.577  1.00 16.92           H
ATOM   2036  HA  LYS A 342      17.773  14.765  -4.691  1.00 20.36           H
ATOM   2037  HB2 LYS A 342      15.642  15.679  -4.717  1.00 23.93           H
ATOM   2038  HB3 LYS A 342      16.216  17.082  -4.290  1.00 23.93           H
ATOM   2039  HG2 LYS A 342      16.314  17.716  -6.364  1.00 25.80           H
ATOM   2040  HG3 LYS A 342      17.176  16.432  -6.766  1.00 25.80           H
ATOM   2041  HD2 LYS A 342      15.433  15.534  -7.711  1.00 28.66           H
ATOM   2042  HD3 LYS A 342      14.644  15.606  -6.342  1.00 28.66           H
ATOM   2043  HE2 LYS A 342      14.280  17.956  -7.251  1.00 30.75           H
ATOM   2044  HE3 LYS A 342      14.261  17.073  -8.581  1.00 30.75           H
ATOM   2045  HZ1 LYS A 342      12.146  17.154  -7.647  1.00 35.91           H
ATOM   2046  HZ2 LYS A 342      12.609  15.782  -7.612  1.00 35.91           H
ATOM   2047  HZ3 LYS A 342      12.626  16.583  -6.405  1.00 35.91           H
ATOM   2048  N   ASN A 343      18.854  17.653  -3.754  1.00 21.40           N
ATOM   2049  CA  ASN A 343      19.984  18.572  -3.880  1.00 23.55           C
ATOM   2050  C   ASN A 343      21.250  18.035  -3.202  1.00 14.89           C
ATOM   2051  O   ASN A 343      22.352  18.281  -3.682  1.00 17.18           O
ATOM   2052  CB  ASN A 343      19.578  19.935  -3.321  1.00 14.62           C
ATOM   2053  CG  ASN A 343      18.596  20.665  -4.222  1.00 21.30           C
ATOM   2054  OD1 ASN A 343      18.597  20.470  -5.431  1.00 31.81           O
ATOM   2055  ND2 ASN A 343      17.721  21.482  -3.626  1.00 22.74           N
ATOM   2056  H   ASN A 343      18.217  17.936  -3.249  1.00 25.71           H
ATOM   2057  HA  ASN A 343      20.184  18.689  -4.822  1.00 28.28           H
ATOM   2058  HB2 ASN A 343      19.157  19.810  -2.457  1.00 17.57           H
ATOM   2059  HB3 ASN A 343      20.369  20.488  -3.229  1.00 17.57           H
ATOM   2060 HD21 ASN A 343      17.147  21.915  -4.097  1.00 27.32           H
ATOM   2061 HD22 ASN A 343      17.733  21.574  -2.771  1.00 27.32           H
ATOM   2062  N   GLY A 344      21.130  17.293  -2.106  1.00 14.94           N
ATOM   2063  CA  GLY A 344      22.341  16.816  -1.440  1.00 15.98           C
ATOM   2064  C   GLY A 344      23.087  15.707  -2.141  1.00 18.46           C
ATOM   2065  O   GLY A 344      24.086  15.213  -1.604  1.00 17.84           O
ATOM   2066  H   GLY A 344      20.389  17.058  -1.737  1.00 17.96           H
ATOM   2067  HA2 GLY A 344      22.952  17.562  -1.335  1.00 19.20           H
ATOM   2068  HA3 GLY A 344      22.105  16.498  -0.555  1.00 19.20           H
ATOM   2069  N   GLY A 345      22.654  15.316  -3.345  1.00 12.57           N
ATOM   2070  CA  GLY A 345      23.341  14.287  -4.097  1.00 16.11           C
ATOM   2071  C   GLY A 345      22.482  13.259  -4.802  1.00 12.89           C
ATOM   2072  O   GLY A 345      22.920  12.727  -5.825  1.00 15.17           O
ATOM   2073  H   GLY A 345      21.961  15.638  -3.741  1.00 15.11           H
ATOM   2074  HA2 GLY A 345      23.893  14.716  -4.770  1.00 19.35           H
ATOM   2075  HA3 GLY A 345      23.931  13.809  -3.494  1.00 19.35           H
ATOM   2076  N   LEU A 346      21.266  12.956  -4.311  1.00 14.31           N
ATOM   2077  CA  LEU A 346      20.514  11.861  -4.922  1.00 14.60           C
ATOM   2078  C   LEU A 346      19.819  12.244  -6.214  1.00 16.51           C
ATOM   2079  O   LEU A 346      19.461  11.352  -6.989  1.00 11.80           O
ATOM   2080  CB  LEU A 346      19.507  11.272  -3.921  1.00 14.24           C
ATOM   2081  CG  LEU A 346      20.092  10.425  -2.742  1.00 15.20           C
ATOM   2082  CD1 LEU A 346      19.116   9.413  -2.108  1.00 16.76           C
ATOM   2083  CD2 LEU A 346      21.349   9.644  -3.165  1.00 19.52           C
ATOM   2084  H   LEU A 346      20.875  13.353  -3.656  1.00 17.20           H
ATOM   2085  HA  LEU A 346      21.142  11.154  -5.139  1.00 17.55           H
ATOM   2086  HB2 LEU A 346      19.010  12.006  -3.527  1.00 17.12           H
ATOM   2087  HB3 LEU A 346      18.897  10.698  -4.410  1.00 17.12           H
ATOM   2088  HG  LEU A 346      20.361  11.038  -2.040  1.00 18.26           H
ATOM   2089 HD11 LEU A 346      19.571   8.942  -1.393  1.00 20.13           H
ATOM   2090 HD12 LEU A 346      18.350   9.892  -1.755  1.00 20.13           H
ATOM   2091 HD13 LEU A 346      18.829   8.784  -2.788  1.00 20.13           H
ATOM   2092 HD21 LEU A 346      21.675   9.136  -2.406  1.00 23.46           H
ATOM   2093 HD22 LEU A 346      21.117   9.043  -3.891  1.00 23.46           H
ATOM   2094 HD23 LEU A 346      22.027  10.272  -3.459  1.00 23.46           H
ATOM   2095  N   GLY A 347      19.642  13.531  -6.495  1.00 15.97           N
ATOM   2096  CA  GLY A 347      18.960  13.891  -7.741  1.00 15.10           C
ATOM   2097  C   GLY A 347      17.597  13.244  -7.829  1.00 15.29           C
ATOM   2098  O   GLY A 347      16.868  13.176  -6.842  1.00 16.32           O
ATOM   2099  H   GLY A 347      19.894  14.193  -6.007  1.00 19.18           H
ATOM   2100  HA2 GLY A 347      18.851  14.854  -7.787  1.00 18.14           H
ATOM   2101  HA3 GLY A 347      19.491  13.602  -8.499  1.00 18.14           H
ATOM   2102  N   VAL A 348      17.247  12.747  -9.022  1.00 17.19           N
ATOM   2103  CA  VAL A 348      15.934  12.122  -9.240  1.00 19.74           C
ATOM   2104  C   VAL A 348      15.661  10.886  -8.354  1.00 16.59           C
ATOM   2105  O   VAL A 348      14.506  10.487  -8.192  1.00 16.42           O
ATOM   2106  CB  VAL A 348      15.814  11.737 -10.719  1.00 19.68           C
ATOM   2107  CG1 VAL A 348      16.796  10.655 -10.995  1.00 13.17           C
ATOM   2108  CG2 VAL A 348      14.384  11.307 -11.059  1.00 26.02           C
ATOM   2109  H   VAL A 348      17.749  12.759  -9.720  1.00 20.66           H
ATOM   2110  HA  VAL A 348      15.244  12.777  -9.049  1.00 23.72           H
ATOM   2111  HB  VAL A 348      16.041  12.503 -11.270  1.00 23.64           H
ATOM   2112 HG11 VAL A 348      16.731  10.402 -11.929  1.00 15.83           H
ATOM   2113 HG12 VAL A 348      17.689  10.983 -10.802  1.00 15.83           H
ATOM   2114 HG13 VAL A 348      16.593   9.894 -10.430  1.00 15.83           H
ATOM   2115 HG21 VAL A 348      14.341  11.070 -11.999  1.00 31.25           H
ATOM   2116 HG22 VAL A 348      14.147  10.540 -10.513  1.00 31.25           H
ATOM   2117 HG23 VAL A 348      13.781  12.044 -10.875  1.00 31.25           H
ATOM   2118  N   VAL A 349      16.694  10.241  -7.809  1.00 14.29           N
ATOM   2119  CA  VAL A 349      16.498   9.132  -6.890  1.00 15.98           C
ATOM   2120  C   VAL A 349      15.784   9.590  -5.627  1.00 16.44           C
ATOM   2121  O   VAL A 349      15.160   8.775  -4.956  1.00 12.53           O
ATOM   2122  CB  VAL A 349      17.874   8.500  -6.559  1.00 12.60           C
ATOM   2123  CG1 VAL A 349      17.800   7.410  -5.519  1.00 14.05           C
ATOM   2124  CG2 VAL A 349      18.433   7.922  -7.756  1.00 15.46           C
ATOM   2125  H   VAL A 349      17.519  10.431  -7.960  1.00 17.17           H
ATOM   2126  HA  VAL A 349      15.950   8.456  -7.318  1.00 19.20           H
ATOM   2127  HB  VAL A 349      18.478   9.189  -6.240  1.00 15.15           H
ATOM   2128 HG11 VAL A 349      18.692   7.063  -5.363  1.00 16.88           H
ATOM   2129 HG12 VAL A 349      17.441   7.782  -4.698  1.00 16.88           H
ATOM   2130 HG13 VAL A 349      17.221   6.703  -5.844  1.00 16.88           H
ATOM   2131 HG21 VAL A 349      19.293   7.528  -7.544  1.00 18.58           H
ATOM   2132 HG22 VAL A 349      17.828   7.240  -8.089  1.00 18.58           H
ATOM   2133 HG23 VAL A 349      18.542   8.620  -8.421  1.00 18.58           H
ATOM   2134  N   SER A 350      15.868  10.883  -5.276  1.00 11.68           N
ATOM   2135  CA  SER A 350      15.036  11.374  -4.195  1.00 14.87           C
ATOM   2136  C   SER A 350      13.569  11.202  -4.561  1.00 13.57           C
ATOM   2137  O   SER A 350      12.780  10.700  -3.758  1.00 10.81           O
ATOM   2138  CB  SER A 350      15.325  12.834  -3.872  1.00 16.20           C
ATOM   2139  OG  SER A 350      14.518  13.259  -2.801  1.00 14.11           O
ATOM   2140  H   SER A 350      16.382  11.469  -5.640  1.00 14.04           H
ATOM   2141  HA  SER A 350      15.211  10.850  -3.398  1.00 17.87           H
ATOM   2142  HB2 SER A 350      16.258  12.926  -3.624  1.00 19.47           H
ATOM   2143  HB3 SER A 350      15.131  13.377  -4.652  1.00 19.47           H
ATOM   2144  HG  SER A 350      14.678  14.064  -2.623  1.00 16.96           H
ATOM   2145  N   ASP A 351      13.197  11.577  -5.792  1.00 12.34           N
ATOM   2146  CA  ASP A 351      11.802  11.417  -6.212  1.00 15.18           C
ATOM   2147  C   ASP A 351      11.402   9.958  -6.139  1.00 11.70           C
ATOM   2148  O   ASP A 351      10.318   9.630  -5.651  1.00 11.34           O
ATOM   2149  CB  ASP A 351      11.560  11.958  -7.634  1.00 16.36           C
ATOM   2150  CG  ASP A 351      11.652  13.489  -7.706  1.00 15.22           C
ATOM   2151  OD1 ASP A 351      11.155  14.149  -6.796  1.00 17.72           O
ATOM   2152  OD2 ASP A 351      12.234  14.010  -8.663  1.00 25.94           O1-
ATOM   2153  H   ASP A 351      13.717  11.917  -6.386  1.00 14.83           H
ATOM   2154  HA  ASP A 351      11.232  11.913  -5.604  1.00 18.24           H
ATOM   2155  HB2 ASP A 351      12.229  11.588  -8.231  1.00 19.66           H
ATOM   2156  HB3 ASP A 351      10.673  11.696  -7.926  1.00 19.66           H
ATOM   2157  N   ALA A 352      12.286   9.059  -6.600  1.00 13.81           N
ATOM   2158  CA  ALA A 352      11.911   7.650  -6.649  1.00 13.81           C
ATOM   2159  C   ALA A 352      11.690   7.115  -5.236  1.00 17.72           C
ATOM   2160  O   ALA A 352      10.735   6.366  -4.997  1.00 19.83           O
ATOM   2161  CB  ALA A 352      12.946   6.825  -7.439  1.00 12.62           C
ATOM   2162  H   ALA A 352      13.079   9.237  -6.880  1.00 16.60           H
ATOM   2163  HA  ALA A 352      11.066   7.576  -7.120  1.00 16.60           H
ATOM   2164  HB1 ALA A 352      12.667   5.896  -7.451  1.00 15.17           H
ATOM   2165  HB2 ALA A 352      12.997   7.167  -8.345  1.00 15.17           H
ATOM   2166  HB3 ALA A 352      13.810   6.905  -7.006  1.00 15.17           H
ATOM   2167  N   ILE A 353      12.493   7.556  -4.266  1.00 11.18           N
ATOM   2168  CA  ILE A 353      12.320   7.038  -2.917  1.00  9.32           C
ATOM   2169  C   ILE A 353      11.098   7.676  -2.243  1.00 17.05           C
ATOM   2170  O   ILE A 353      10.342   6.993  -1.542  1.00 14.57           O
ATOM   2171  CB  ILE A 353      13.600   7.225  -2.077  1.00  9.74           C
ATOM   2172  CG1 ILE A 353      14.806   6.543  -2.717  1.00 13.62           C
ATOM   2173  CG2 ILE A 353      13.403   6.676  -0.708  1.00  9.21           C
ATOM   2174  CD1 ILE A 353      16.177   6.787  -2.024  1.00 18.25           C
ATOM   2175  H   ILE A 353      13.122   8.134  -4.360  1.00 13.44           H
ATOM   2176  HA  ILE A 353      12.151   6.085  -2.977  1.00 11.22           H
ATOM   2177  HB  ILE A 353      13.785   8.175  -2.005  1.00 11.71           H
ATOM   2178 HG12 ILE A 353      14.649   5.586  -2.719  1.00 16.37           H
ATOM   2179 HG13 ILE A 353      14.885   6.858  -3.631  1.00 16.37           H
ATOM   2180 HG21 ILE A 353      14.218   6.803  -0.197  1.00 11.08           H
ATOM   2181 HG22 ILE A 353      12.669   7.145  -0.283  1.00 11.08           H
ATOM   2182 HG23 ILE A 353      13.198   5.730  -0.774  1.00 11.08           H
ATOM   2183 HD11 ILE A 353      16.866   6.309  -2.512  1.00 21.93           H
ATOM   2184 HD12 ILE A 353      16.368   7.738  -2.027  1.00 21.93           H
ATOM   2185 HD13 ILE A 353      16.131   6.461  -1.112  1.00 21.93           H
ATOM   2186  N   PHE A 354      10.905   8.990  -2.397  1.00 15.24           N
ATOM   2187  CA  PHE A 354       9.712   9.628  -1.839  1.00 14.18           C
ATOM   2188  C   PHE A 354       8.444   9.038  -2.422  1.00 18.35           C
ATOM   2189  O   PHE A 354       7.478   8.765  -1.679  1.00 16.51           O
ATOM   2190  CB  PHE A 354       9.729  11.134  -2.069  1.00 16.32           C
ATOM   2191  CG  PHE A 354      10.440  11.874  -0.953  1.00 21.15           C
ATOM   2192  CD1 PHE A 354      11.817  11.879  -0.879  1.00 13.60           C
ATOM   2193  CD2 PHE A 354       9.717  12.509   0.061  1.00 21.94           C
ATOM   2194  CE1 PHE A 354      12.487  12.524   0.179  1.00 15.70           C
ATOM   2195  CE2 PHE A 354      10.363  13.146   1.090  1.00 19.26           C
ATOM   2196  CZ  PHE A 354      11.765  13.165   1.136  1.00 21.84           C
ATOM   2197  H   PHE A 354      11.437   9.523  -2.812  1.00 18.32           H
ATOM   2198  HA  PHE A 354       9.696   9.475  -0.881  1.00 17.04           H
ATOM   2199  HB2 PHE A 354      10.192  11.323  -2.900  1.00 19.61           H
ATOM   2200  HB3 PHE A 354       8.817  11.459  -2.113  1.00 19.61           H
ATOM   2201  HD1 PHE A 354      12.311  11.447  -1.538  1.00 16.35           H
ATOM   2202  HD2 PHE A 354       8.787  12.507   0.033  1.00 26.36           H
ATOM   2203  HE1 PHE A 354      13.416  12.537   0.207  1.00 18.87           H
ATOM   2204  HE2 PHE A 354       9.870  13.579   1.750  1.00 23.13           H
ATOM   2205  HZ  PHE A 354      12.200  13.596   1.836  1.00 26.23           H
ATOM   2206  N   ASP A 355       8.429   8.835  -3.751  1.00 12.30           N
ATOM   2207  CA  ASP A 355       7.250   8.297  -4.423  1.00 15.52           C
ATOM   2208  C   ASP A 355       6.971   6.876  -3.987  1.00 14.21           C
ATOM   2209  O   ASP A 355       5.822   6.507  -3.745  1.00 22.35           O
ATOM   2210  CB  ASP A 355       7.432   8.346  -5.932  1.00 16.18           C
ATOM   2211  CG  ASP A 355       7.267   9.744  -6.472  1.00 18.16           C
ATOM   2212  OD1 ASP A 355       6.868  10.561  -5.639  1.00 13.07           O
ATOM   2213  OD2 ASP A 355       7.520  10.024  -7.683  1.00 22.45           O1-
ATOM   2214  H   ASP A 355       9.089   9.002  -4.276  1.00 14.79           H
ATOM   2215  HA  ASP A 355       6.479   8.839  -4.194  1.00 18.65           H
ATOM   2216  HB2 ASP A 355       8.324   8.038  -6.156  1.00 19.44           H
ATOM   2217  HB3 ASP A 355       6.766   7.778  -6.352  1.00 19.44           H
ATOM   2218  N   LEU A 356       8.015   6.065  -3.900  1.00 18.06           N
ATOM   2219  CA  LEU A 356       7.876   4.718  -3.364  1.00 17.36           C
ATOM   2220  C   LEU A 356       7.336   4.756  -1.949  1.00 16.22           C
ATOM   2221  O   LEU A 356       6.451   3.970  -1.597  1.00 13.53           O
ATOM   2222  CB  LEU A 356       9.234   4.025  -3.390  1.00 18.97           C
ATOM   2223  CG  LEU A 356       9.245   2.628  -2.742  1.00 15.21           C
ATOM   2224  CD1 LEU A 356       8.403   1.751  -3.577  1.00  8.69           C
ATOM   2225  CD2 LEU A 356      10.692   2.053  -2.591  1.00 12.17           C
ATOM   2226  H   LEU A 356       8.814   6.268  -4.143  1.00 21.70           H
ATOM   2227  HA  LEU A 356       7.260   4.211  -3.916  1.00 20.86           H
ATOM   2228  HB2 LEU A 356       9.514   3.923  -4.313  1.00 22.79           H
ATOM   2229  HB3 LEU A 356       9.873   4.576  -2.912  1.00 22.79           H
ATOM   2230  HG  LEU A 356       8.846   2.682  -1.860  1.00 18.28           H
ATOM   2231 HD11 LEU A 356       8.393   0.861  -3.190  1.00 10.46           H
ATOM   2232 HD12 LEU A 356       7.502   2.110  -3.604  1.00 10.46           H
ATOM   2233 HD13 LEU A 356       8.773   1.717  -4.473  1.00 10.46           H
ATOM   2234 HD21 LEU A 356      10.641   1.177  -2.179  1.00 14.63           H
ATOM   2235 HD22 LEU A 356      11.097   1.984  -3.469  1.00 14.63           H
ATOM   2236 HD23 LEU A 356      11.212   2.652  -2.032  1.00 14.63           H
ATOM   2237  N   GLY A 357       7.874   5.660  -1.118  1.00 15.14           N
ATOM   2238  CA  GLY A 357       7.372   5.792   0.241  1.00 18.30           C
ATOM   2239  C   GLY A 357       5.905   6.172   0.269  1.00 17.21           C
ATOM   2240  O   GLY A 357       5.123   5.642   1.067  1.00 18.57           O
ATOM   2241  H   GLY A 357       8.517   6.195  -1.318  1.00 18.19           H
ATOM   2242  HA2 GLY A 357       7.482   4.951   0.710  1.00 21.98           H
ATOM   2243  HA3 GLY A 357       7.877   6.475   0.708  1.00 21.98           H
ATOM   2244  N   MET A 358       5.512   7.086  -0.604  1.00 16.71           N
ATOM   2245  CA  MET A 358       4.102   7.424  -0.701  1.00 21.03           C
ATOM   2246  C   MET A 358       3.285   6.192  -1.077  1.00 18.16           C
ATOM   2247  O   MET A 358       2.268   5.893  -0.442  1.00 17.66           O
ATOM   2248  CB  MET A 358       3.889   8.550  -1.719  1.00 16.86           C
ATOM   2249  CG  MET A 358       4.354   9.928  -1.259  1.00 23.10           C
ATOM   2250  SD  MET A 358       4.448  11.163  -2.574  1.00 21.34           S
ATOM   2251  CE  MET A 358       2.758  11.133  -3.176  1.00 29.44           C
ATOM   2252  H   MET A 358       6.028   7.516  -1.140  1.00 20.08           H
ATOM   2253  HA  MET A 358       3.800   7.747   0.162  1.00 25.26           H
ATOM   2254  HB2 MET A 358       4.378   8.331  -2.528  1.00 20.26           H
ATOM   2255  HB3 MET A 358       2.942   8.611  -1.918  1.00 20.26           H
ATOM   2256  HG2 MET A 358       3.734  10.258  -0.589  1.00 27.75           H
ATOM   2257  HG3 MET A 358       5.239   9.844  -0.870  1.00 27.75           H
ATOM   2258  HE1 MET A 358       2.672  11.769  -3.904  1.00 35.36           H
ATOM   2259  HE2 MET A 358       2.552  10.239  -3.491  1.00 35.36           H
ATOM   2260  HE3 MET A 358       2.161  11.376  -2.452  1.00 35.36           H
ATOM   2261  N   SER A 359       3.729   5.439  -2.088  1.00 14.09           N
ATOM   2262  CA  SER A 359       2.869   4.352  -2.568  1.00 17.88           C
ATOM   2263  C   SER A 359       2.835   3.178  -1.600  1.00 20.88           C
ATOM   2264  O   SER A 359       1.915   2.346  -1.660  1.00 17.77           O
ATOM   2265  CB  SER A 359       3.323   3.876  -3.949  1.00 19.90           C
ATOM   2266  OG  SER A 359       4.448   3.036  -3.879  1.00 22.42           O
ATOM   2267  H   SER A 359       4.481   5.528  -2.495  1.00 16.94           H
ATOM   2268  HA  SER A 359       1.963   4.688  -2.655  1.00 21.48           H
ATOM   2269  HB2 SER A 359       2.596   3.387  -4.365  1.00 23.90           H
ATOM   2270  HB3 SER A 359       3.547   4.651  -4.488  1.00 23.90           H
ATOM   2271  HG  SER A 359       5.091   3.445  -3.524  1.00 26.93           H
ATOM   2272  N   LEU A 360       3.790   3.122  -0.683  1.00 18.11           N
ATOM   2273  CA  LEU A 360       3.873   2.006   0.244  1.00 19.34           C
ATOM   2274  C   LEU A 360       2.950   2.160   1.461  1.00 25.19           C
ATOM   2275  O   LEU A 360       2.585   1.136   2.054  1.00 17.45           O
ATOM   2276  CB  LEU A 360       5.305   1.832   0.721  1.00 19.56           C
ATOM   2277  CG  LEU A 360       6.160   0.605   0.437  1.00 24.61           C
ATOM   2278  CD1 LEU A 360       5.625  -0.300  -0.644  1.00 20.61           C
ATOM   2279  CD2 LEU A 360       7.527   1.109   0.158  1.00 21.95           C
ATOM   2280  H   LEU A 360       4.402   3.716  -0.577  1.00 21.75           H
ATOM   2281  HA  LEU A 360       3.615   1.196  -0.221  1.00 23.23           H
ATOM   2282  HB2 LEU A 360       5.806   2.583   0.366  1.00 23.50           H
ATOM   2283  HB3 LEU A 360       5.285   1.915   1.687  1.00 23.50           H
ATOM   2284  HG  LEU A 360       6.210   0.078   1.250  1.00 29.55           H
ATOM   2285 HD11 LEU A 360       6.230  -1.050  -0.755  1.00 24.76           H
ATOM   2286 HD12 LEU A 360       4.747  -0.619  -0.382  1.00 24.76           H
ATOM   2287 HD13 LEU A 360       5.561   0.200  -1.472  1.00 24.76           H
ATOM   2288 HD21 LEU A 360       8.109   0.356  -0.030  1.00 26.36           H
ATOM   2289 HD22 LEU A 360       7.494   1.701  -0.610  1.00 26.36           H
ATOM   2290 HD23 LEU A 360       7.850   1.592   0.935  1.00 26.36           H
ATOM   2291  N   SER A 361       2.535   3.386   1.826  1.00 23.02           N
ATOM   2292  CA  SER A 361       1.654   3.552   2.990  1.00 22.99           C
ATOM   2293  C   SER A 361       0.453   2.636   2.915  1.00 16.11           C
ATOM   2294  O   SER A 361       0.068   2.023   3.915  1.00 20.71           O
ATOM   2295  CB  SER A 361       1.164   4.988   3.108  1.00 21.00           C
ATOM   2296  OG  SER A 361       2.255   5.865   2.926  1.00 31.65           O
ATOM   2297  H   SER A 361       2.746   4.118   1.426  1.00 27.66           H
ATOM   2298  HA  SER A 361       2.148   3.335   3.795  1.00 27.62           H
ATOM   2299  HB2 SER A 361       0.498   5.157   2.423  1.00 25.22           H
ATOM   2300  HB3 SER A 361       0.784   5.126   3.989  1.00 25.22           H
ATOM   2301  HG  SER A 361       1.996   6.662   2.989  1.00 38.01           H
ATOM   2302  N   SER A 362      -0.130   2.502   1.729  1.00 17.26           N
ATOM   2303  CA  SER A 362      -1.326   1.671   1.560  1.00 24.22           C
ATOM   2304  C   SER A 362      -1.034   0.182   1.737  1.00 26.54           C
ATOM   2305  O   SER A 362      -1.952  -0.574   2.074  1.00 21.91           O
ATOM   2306  CB  SER A 362      -1.985   1.922   0.184  1.00 16.69           C
ATOM   2307  OG  SER A 362      -1.118   1.715  -0.952  1.00 23.47           O
ATOM   2308  H   SER A 362       0.144   2.879   1.005  1.00 20.74           H
ATOM   2309  HA  SER A 362      -1.970   1.922   2.240  1.00 29.09           H
ATOM   2310  HB2 SER A 362      -2.744   1.324   0.099  1.00 20.06           H
ATOM   2311  HB3 SER A 362      -2.299   2.840   0.162  1.00 20.06           H
ATOM   2312  HG  SER A 362      -0.458   2.233  -0.907  1.00 28.19           H
ATOM   2313  N   PHE A 363       0.218  -0.253   1.544  1.00 23.17           N
ATOM   2314  CA  PHE A 363       0.546  -1.665   1.703  1.00 20.48           C
ATOM   2315  C   PHE A 363       0.612  -2.097   3.164  1.00 17.40           C
ATOM   2316  O   PHE A 363       0.603  -3.305   3.435  1.00 16.34           O
ATOM   2317  CB  PHE A 363       1.874  -1.980   1.025  1.00 15.60           C
ATOM   2318  CG  PHE A 363       1.788  -1.954  -0.470  1.00 19.87           C
ATOM   2319  CD1 PHE A 363       1.597  -0.758  -1.144  1.00 19.85           C
ATOM   2320  CD2 PHE A 363       1.887  -3.133  -1.205  1.00 19.89           C
ATOM   2321  CE1 PHE A 363       1.537  -0.724  -2.535  1.00 20.01           C
ATOM   2322  CE2 PHE A 363       1.823  -3.120  -2.565  1.00 14.79           C
ATOM   2323  CZ  PHE A 363       1.654  -1.899  -3.249  1.00 21.78           C
ATOM   2324  H   PHE A 363       0.883   0.246   1.324  1.00 27.82           H
ATOM   2325  HA  PHE A 363      -0.141  -2.195   1.269  1.00 24.60           H
ATOM   2326  HB2 PHE A 363       2.531  -1.320   1.298  1.00 18.75           H
ATOM   2327  HB3 PHE A 363       2.163  -2.866   1.292  1.00 18.75           H
ATOM   2328  HD1 PHE A 363       1.535   0.035  -0.663  1.00 23.85           H
ATOM   2329  HD2 PHE A 363       2.015  -3.940  -0.760  1.00 23.90           H
ATOM   2330  HE1 PHE A 363       1.415   0.084  -2.980  1.00 24.04           H
ATOM   2331  HE2 PHE A 363       1.899  -3.915  -3.043  1.00 17.77           H
ATOM   2332  HZ  PHE A 363       1.598  -1.888  -4.177  1.00 26.17           H
ATOM   2333  N   ASN A 364       0.709  -1.147   4.089  1.00 17.73           N
ATOM   2334  CA  ASN A 364       0.749  -1.424   5.529  1.00 15.30           C
ATOM   2335  C   ASN A 364       1.766  -2.525   5.870  1.00 19.62           C
ATOM   2336  O   ASN A 364       1.455  -3.500   6.556  1.00 14.39           O
ATOM   2337  CB  ASN A 364      -0.648  -1.801   6.050  1.00 19.78           C
ATOM   2338  CG  ASN A 364      -1.713  -0.690   5.811  1.00 20.51           C
ATOM   2339  OD1 ASN A 364      -1.531   0.454   6.219  1.00 22.20           O
ATOM   2340  ND2 ASN A 364      -2.815  -1.039   5.125  1.00 27.40           N
ATOM   2341  H   ASN A 364       0.755  -0.308   3.905  1.00 21.31           H
ATOM   2342  HA  ASN A 364       1.026  -0.617   5.991  1.00 18.39           H
ATOM   2343  HB2 ASN A 364      -0.947  -2.604   5.595  1.00 23.76           H
ATOM   2344  HB3 ASN A 364      -0.594  -1.962   7.005  1.00 23.76           H
ATOM   2345 HD21 ASN A 364      -3.428  -0.457   4.970  1.00 32.90           H
ATOM   2346 HD22 ASN A 364      -2.906  -1.846   4.840  1.00 32.90           H
ATOM   2347  N   LEU A 365       2.985  -2.384   5.350  1.00 20.70           N
ATOM   2348  CA  LEU A 365       4.035  -3.348   5.649  1.00 16.37           C
ATOM   2349  C   LEU A 365       4.307  -3.432   7.160  1.00 16.95           C
ATOM   2350  O   LEU A 365       4.213  -2.440   7.884  1.00 19.85           O
ATOM   2351  CB  LEU A 365       5.306  -2.966   4.882  1.00 18.36           C
ATOM   2352  CG  LEU A 365       5.175  -2.945   3.338  1.00 14.29           C
ATOM   2353  CD1 LEU A 365       6.554  -2.965   2.616  1.00 17.17           C
ATOM   2354  CD2 LEU A 365       4.378  -4.099   2.817  1.00 11.56           C
ATOM   2355  H   LEU A 365       3.225  -1.745   4.827  1.00 24.87           H
ATOM   2356  HA  LEU A 365       3.754  -4.225   5.346  1.00 19.67           H
ATOM   2357  HB2 LEU A 365       5.578  -2.078   5.163  1.00 22.06           H
ATOM   2358  HB3 LEU A 365       6.002  -3.603   5.107  1.00 22.06           H
ATOM   2359  HG  LEU A 365       4.718  -2.131   3.077  1.00 17.17           H
ATOM   2360 HD11 LEU A 365       6.408  -2.950   1.657  1.00 20.63           H
ATOM   2361 HD12 LEU A 365       7.062  -2.183   2.885  1.00 20.63           H
ATOM   2362 HD13 LEU A 365       7.030  -3.772   2.867  1.00 20.63           H
ATOM   2363 HD21 LEU A 365       4.328  -4.037   1.851  1.00 13.90           H
ATOM   2364 HD22 LEU A 365       4.815  -4.926   3.074  1.00 13.90           H
ATOM   2365 HD23 LEU A 365       3.486  -4.063   3.198  1.00 13.90           H
ATOM   2366  N   ASP A 366       4.608  -4.641   7.647  1.00 11.73           N
ATOM   2367  CA  ASP A 366       5.098  -4.804   9.008  1.00 15.67           C
ATOM   2368  C   ASP A 366       6.573  -5.199   8.972  1.00 16.19           C
ATOM   2369  O   ASP A 366       7.195  -5.306   7.898  1.00 13.68           O
ATOM   2370  CB  ASP A 366       4.234  -5.795   9.812  1.00  9.93           C
ATOM   2371  CG  ASP A 366       4.371  -7.278   9.380  1.00 11.55           C
ATOM   2372  OD1 ASP A 366       5.277  -7.683   8.647  1.00 11.00           O
ATOM   2373  OD2 ASP A 366       3.520  -8.078   9.805  1.00 19.09           O1-
ATOM   2374  H   ASP A 366       4.535  -5.376   7.207  1.00 14.11           H
ATOM   2375  HA  ASP A 366       5.041  -3.945   9.457  1.00 18.83           H
ATOM   2376  HB2 ASP A 366       4.486  -5.737  10.746  1.00 11.94           H
ATOM   2377  HB3 ASP A 366       3.302  -5.545   9.710  1.00 11.94           H
ATOM   2378  N   ASP A 367       7.141  -5.368  10.165  1.00 12.92           N
ATOM   2379  CA  ASP A 367       8.583  -5.605  10.275  1.00 15.59           C
ATOM   2380  C   ASP A 367       9.001  -6.849   9.499  1.00 14.99           C
ATOM   2381  O   ASP A 367      10.030  -6.850   8.822  1.00  9.83           O
ATOM   2382  CB  ASP A 367       8.989  -5.730  11.726  1.00 14.62           C
ATOM   2383  CG  ASP A 367       9.118  -4.359  12.435  1.00 14.30           C
ATOM   2384  OD1 ASP A 367       9.630  -3.442  11.819  1.00 20.84           O
ATOM   2385  OD2 ASP A 367       8.742  -4.208  13.614  1.00 21.99           O1-
ATOM   2386  H   ASP A 367       6.723  -5.351  10.916  1.00 15.53           H
ATOM   2387  HA  ASP A 367       9.055  -4.847   9.898  1.00 18.73           H
ATOM   2388  HB2 ASP A 367       8.319  -6.249  12.198  1.00 17.58           H
ATOM   2389  HB3 ASP A 367       9.850  -6.175  11.776  1.00 17.58           H
ATOM   2390  N   THR A 368       8.188  -7.901   9.566  1.00  8.28           N
ATOM   2391  CA  THR A 368       8.473  -9.144   8.885  1.00 11.20           C
ATOM   2392  C   THR A 368       8.441  -8.956   7.367  1.00 11.26           C
ATOM   2393  O   THR A 368       9.275  -9.499   6.635  1.00  8.43           O
ATOM   2394  CB  THR A 368       7.441 -10.203   9.373  1.00  7.90           C
ATOM   2395  OG1 THR A 368       7.760 -10.621  10.710  1.00 10.45           O
ATOM   2396  CG2 THR A 368       7.396 -11.423   8.479  1.00  9.34           C
ATOM   2397  H   THR A 368       7.452  -7.912  10.010  1.00  9.96           H
ATOM   2398  HA  THR A 368       9.360  -9.448   9.134  1.00 13.47           H
ATOM   2399  HB  THR A 368       6.558  -9.803   9.372  1.00  9.51           H
ATOM   2400  HG1 THR A 368       8.529 -10.961  10.729  1.00 12.57           H
ATOM   2401 HG21 THR A 368       6.744 -12.057   8.815  1.00 11.24           H
ATOM   2402 HG22 THR A 368       7.149 -11.164   7.577  1.00 11.24           H
ATOM   2403 HG23 THR A 368       8.267 -11.850   8.457  1.00 11.24           H
ATOM   2404  N   GLU A 369       7.493  -8.169   6.877  1.00 13.30           N
ATOM   2405  CA  GLU A 369       7.380  -7.963   5.452  1.00  8.73           C
ATOM   2406  C   GLU A 369       8.557  -7.149   4.918  1.00 12.97           C
ATOM   2407  O   GLU A 369       9.117  -7.486   3.870  1.00  7.74           O
ATOM   2408  CB  GLU A 369       6.014  -7.330   5.183  1.00 13.17           C
ATOM   2409  CG  GLU A 369       4.876  -8.352   5.297  1.00 13.00           C
ATOM   2410  CD  GLU A 369       3.498  -7.739   5.512  1.00 12.88           C
ATOM   2411  OE1 GLU A 369       3.392  -6.532   5.883  1.00 15.81           O
ATOM   2412  OE2 GLU A 369       2.511  -8.474   5.304  1.00 11.32           O1-
ATOM   2413  H   GLU A 369       6.910  -7.747   7.348  1.00 15.98           H
ATOM   2414  HA  GLU A 369       7.396  -8.827   5.011  1.00 10.50           H
ATOM   2415  HB2 GLU A 369       5.855  -6.626   5.832  1.00 15.83           H
ATOM   2416  HB3 GLU A 369       6.003  -6.965   4.284  1.00 15.83           H
ATOM   2417  HG2 GLU A 369       4.842  -8.872   4.479  1.00 15.62           H
ATOM   2418  HG3 GLU A 369       5.058  -8.937   6.049  1.00 15.62           H
ATOM   2419  N   VAL A 370       8.982  -6.101   5.645  1.00 12.52           N
ATOM   2420  CA  VAL A 370      10.143  -5.350   5.213  1.00  6.58           C
ATOM   2421  C   VAL A 370      11.369  -6.258   5.224  1.00  9.34           C
ATOM   2422  O   VAL A 370      12.124  -6.298   4.248  1.00  9.16           O
ATOM   2423  CB  VAL A 370      10.358  -4.095   6.071  1.00 12.15           C
ATOM   2424  CG1 VAL A 370      11.714  -3.386   5.650  1.00  6.91           C
ATOM   2425  CG2 VAL A 370       9.146  -3.146   5.945  1.00 10.10           C
ATOM   2426  H   VAL A 370       8.618  -5.820   6.372  1.00 15.05           H
ATOM   2427  HA  VAL A 370      10.001  -5.059   4.298  1.00  7.92           H
ATOM   2428  HB  VAL A 370      10.435  -4.358   7.002  1.00 14.60           H
ATOM   2429 HG11 VAL A 370      11.840  -2.596   6.197  1.00  8.32           H
ATOM   2430 HG12 VAL A 370      12.448  -4.005   5.787  1.00  8.32           H
ATOM   2431 HG13 VAL A 370      11.661  -3.136   4.714  1.00  8.32           H
ATOM   2432 HG21 VAL A 370       9.302  -2.361   6.493  1.00 12.15           H
ATOM   2433 HG22 VAL A 370       9.045  -2.886   5.016  1.00 12.15           H
ATOM   2434 HG23 VAL A 370       8.350  -3.609   6.248  1.00 12.15           H
ATOM   2435  N   ALA A 371      11.530  -7.052   6.313  1.00  9.10           N
ATOM   2436  CA  ALA A 371      12.700  -7.905   6.505  1.00  9.26           C
ATOM   2437  C   ALA A 371      12.844  -8.877   5.345  1.00 10.26           C
ATOM   2438  O   ALA A 371      13.943  -9.063   4.792  1.00  9.89           O
ATOM   2439  CB  ALA A 371      12.576  -8.690   7.816  1.00 10.71           C
ATOM   2440  H   ALA A 371      10.960  -7.104   6.954  1.00 10.95           H
ATOM   2441  HA  ALA A 371      13.499  -7.356   6.548  1.00 11.13           H
ATOM   2442  HB1 ALA A 371      13.361  -9.249   7.925  1.00 12.88           H
ATOM   2443  HB2 ALA A 371      12.511  -8.064   8.554  1.00 12.88           H
ATOM   2444  HB3 ALA A 371      11.779  -9.242   7.779  1.00 12.88           H
ATOM   2445  N   LEU A 372      11.721  -9.501   4.977  1.00 10.44           N
ATOM   2446  CA  LEU A 372      11.662 -10.479   3.887  1.00 12.73           C
ATOM   2447  C   LEU A 372      12.012  -9.819   2.560  1.00  9.08           C
ATOM   2448  O   LEU A 372      12.831 -10.338   1.787  1.00 14.42           O
ATOM   2449  CB  LEU A 372      10.256 -11.169   3.847  1.00  9.00           C
ATOM   2450  CG  LEU A 372      10.112 -12.169   5.007  1.00 11.89           C
ATOM   2451  CD1 LEU A 372       8.661 -12.542   5.321  1.00 14.78           C
ATOM   2452  CD2 LEU A 372      10.909 -13.406   4.698  1.00  9.14           C
ATOM   2453  H   LEU A 372      10.960  -9.370   5.354  1.00 12.55           H
ATOM   2454  HA  LEU A 372      12.323 -11.169   4.054  1.00 15.30           H
ATOM   2455  HB2 LEU A 372       9.563 -10.496   3.934  1.00 10.83           H
ATOM   2456  HB3 LEU A 372      10.157 -11.651   3.011  1.00 10.83           H
ATOM   2457  HG  LEU A 372      10.490 -11.770   5.806  1.00 14.30           H
ATOM   2458 HD11 LEU A 372       8.650 -13.172   6.059  1.00 17.76           H
ATOM   2459 HD12 LEU A 372       8.174 -11.739   5.564  1.00 17.76           H
ATOM   2460 HD13 LEU A 372       8.262 -12.946   4.535  1.00 17.76           H
ATOM   2461 HD21 LEU A 372      10.815 -14.033   5.431  1.00 10.99           H
ATOM   2462 HD22 LEU A 372      10.573 -13.802   3.878  1.00 10.99           H
ATOM   2463 HD23 LEU A 372      11.841 -13.161   4.588  1.00 10.99           H
ATOM   2464  N   LEU A 373      11.424  -8.661   2.283  1.00 12.62           N
ATOM   2465  CA  LEU A 373      11.842  -7.908   1.101  1.00 13.43           C
ATOM   2466  C   LEU A 373      13.372  -7.754   1.055  1.00 12.75           C
ATOM   2467  O   LEU A 373      13.996  -7.982   0.012  1.00  8.38           O
ATOM   2468  CB  LEU A 373      11.195  -6.525   1.089  1.00 12.75           C
ATOM   2469  CG  LEU A 373       9.773  -6.480   0.609  1.00 19.20           C
ATOM   2470  CD1 LEU A 373       9.205  -5.119   0.879  1.00 16.89           C
ATOM   2471  CD2 LEU A 373       9.761  -6.749  -0.900  1.00 21.65           C
ATOM   2472  H   LEU A 373      10.799  -8.295   2.747  1.00 15.17           H
ATOM   2473  HA  LEU A 373      11.560  -8.382   0.303  1.00 16.14           H
ATOM   2474  HB2 LEU A 373      11.208  -6.173   1.992  1.00 15.33           H
ATOM   2475  HB3 LEU A 373      11.716  -5.948   0.509  1.00 15.33           H
ATOM   2476  HG  LEU A 373       9.239  -7.151   1.063  1.00 23.07           H
ATOM   2477 HD11 LEU A 373       8.286  -5.093   0.568  1.00 20.29           H
ATOM   2478 HD12 LEU A 373       9.237  -4.948   1.833  1.00 20.29           H
ATOM   2479 HD13 LEU A 373       9.733  -4.457   0.406  1.00 20.29           H
ATOM   2480 HD21 LEU A 373       8.845  -6.721  -1.218  1.00 26.01           H
ATOM   2481 HD22 LEU A 373      10.287  -6.067  -1.346  1.00 26.01           H
ATOM   2482 HD23 LEU A 373      10.143  -7.625  -1.067  1.00 26.01           H
ATOM   2483  N   GLN A 374      13.973  -7.309   2.171  1.00 10.64           N
ATOM   2484  CA  GLN A 374      15.420  -7.107   2.217  1.00 13.12           C
ATOM   2485  C   GLN A 374      16.156  -8.408   1.915  1.00 10.45           C
ATOM   2486  O   GLN A 374      17.165  -8.415   1.201  1.00 10.42           O
ATOM   2487  CB  GLN A 374      15.828  -6.577   3.578  1.00 10.47           C
ATOM   2488  CG  GLN A 374      15.247  -5.220   3.897  1.00 10.73           C
ATOM   2489  CD  GLN A 374      15.576  -4.678   5.311  1.00  7.67           C
ATOM   2490  OE1 GLN A 374      15.345  -3.502   5.570  1.00 10.48           O
ATOM   2491  NE2 GLN A 374      16.042  -5.530   6.224  1.00  8.92           N
ATOM   2492  H   GLN A 374      13.566  -7.121   2.905  1.00 12.80           H
ATOM   2493  HA  GLN A 374      15.673  -6.453   1.548  1.00 15.77           H
ATOM   2494  HB2 GLN A 374      15.526  -7.197   4.259  1.00 12.59           H
ATOM   2495  HB3 GLN A 374      16.794  -6.501   3.607  1.00 12.59           H
ATOM   2496  HG2 GLN A 374      15.588  -4.580   3.253  1.00 12.90           H
ATOM   2497  HG3 GLN A 374      14.281  -5.273   3.822  1.00 12.90           H
ATOM   2498 HE21 GLN A 374      16.153  -6.359   6.021  1.00 10.73           H
ATOM   2499 HE22 GLN A 374      16.231  -5.252   7.015  1.00 10.73           H
ATOM   2500  N   ALA A 375      15.620  -9.531   2.383  1.00 10.75           N
ATOM   2501  CA  ALA A 375      16.310 -10.794   2.143  1.00  9.78           C
ATOM   2502  C   ALA A 375      16.182 -11.188   0.678  1.00  7.50           C
ATOM   2503  O   ALA A 375      17.147 -11.654   0.085  1.00  9.03           O
ATOM   2504  CB  ALA A 375      15.780 -11.883   3.105  1.00 13.24           C
ATOM   2505  H   ALA A 375      14.886  -9.591   2.826  1.00 12.93           H
ATOM   2506  HA  ALA A 375      17.254 -10.671   2.331  1.00 11.76           H
ATOM   2507  HB1 ALA A 375      16.250 -12.713   2.931  1.00 15.91           H
ATOM   2508  HB2 ALA A 375      15.937 -11.599   4.019  1.00 15.91           H
ATOM   2509  HB3 ALA A 375      14.830 -12.002   2.954  1.00 15.91           H
ATOM   2510  N   VAL A 376      15.025 -10.936   0.063  1.00 11.25           N
ATOM   2511  CA  VAL A 376      14.843 -11.171  -1.376  1.00 13.21           C
ATOM   2512  C   VAL A 376      15.809 -10.326  -2.194  1.00 14.10           C
ATOM   2513  O   VAL A 376      16.388 -10.793  -3.192  1.00 11.09           O
ATOM   2514  CB  VAL A 376      13.384 -10.887  -1.752  1.00  9.09           C
ATOM   2515  CG1 VAL A 376      13.136 -10.827  -3.267  1.00  9.36           C
ATOM   2516  CG2 VAL A 376      12.517 -11.931  -1.143  1.00 10.44           C
ATOM   2517  H   VAL A 376      14.325 -10.627   0.456  1.00 13.53           H
ATOM   2518  HA  VAL A 376      15.025 -12.104  -1.569  1.00 15.88           H
ATOM   2519  HB  VAL A 376      13.126 -10.031  -1.376  1.00 10.93           H
ATOM   2520 HG11 VAL A 376      12.197 -10.645  -3.426  1.00 11.26           H
ATOM   2521 HG12 VAL A 376      13.680 -10.119  -3.648  1.00 11.26           H
ATOM   2522 HG13 VAL A 376      13.379 -11.680  -3.661  1.00 11.26           H
ATOM   2523 HG21 VAL A 376      11.593 -11.752  -1.380  1.00 12.56           H
ATOM   2524 HG22 VAL A 376      12.783 -12.800  -1.482  1.00 12.56           H
ATOM   2525 HG23 VAL A 376      12.622 -11.906  -0.179  1.00 12.56           H
ATOM   2526  N   LEU A 377      15.979  -9.064  -1.797  1.00 14.15           N
ATOM   2527  CA  LEU A 377      16.892  -8.172  -2.489  1.00 10.97           C
ATOM   2528  C   LEU A 377      18.344  -8.600  -2.285  1.00 11.06           C
ATOM   2529  O   LEU A 377      19.173  -8.515  -3.208  1.00 12.62           O
ATOM   2530  CB  LEU A 377      16.674  -6.784  -1.950  1.00 14.34           C
ATOM   2531  CG  LEU A 377      15.433  -5.995  -2.301  1.00 11.90           C
ATOM   2532  CD1 LEU A 377      15.434  -4.815  -1.333  1.00 13.49           C
ATOM   2533  CD2 LEU A 377      15.410  -5.524  -3.791  1.00 14.70           C
ATOM   2534  H   LEU A 377      15.575  -8.705  -1.129  1.00 17.01           H
ATOM   2535  HA  LEU A 377      16.697  -8.173  -3.439  1.00 13.19           H
ATOM   2536  HB2 LEU A 377      16.690  -6.848  -0.982  1.00 17.24           H
ATOM   2537  HB3 LEU A 377      17.428  -6.244  -2.235  1.00 17.24           H
ATOM   2538  HG  LEU A 377      14.644  -6.535  -2.132  1.00 14.31           H
ATOM   2539 HD11 LEU A 377      14.655  -4.264  -1.507  1.00 16.21           H
ATOM   2540 HD12 LEU A 377      15.404  -5.152  -0.424  1.00 16.21           H
ATOM   2541 HD13 LEU A 377      16.243  -4.297  -1.468  1.00 16.21           H
ATOM   2542 HD21 LEU A 377      14.593  -5.027  -3.952  1.00 17.67           H
ATOM   2543 HD22 LEU A 377      16.181  -4.958  -3.955  1.00 17.67           H
ATOM   2544 HD23 LEU A 377      15.443  -6.303  -4.368  1.00 17.67           H
ATOM   2545  N   LEU A 378      18.663  -9.047  -1.061  1.00 13.71           N
ATOM   2546  CA  LEU A 378      20.013  -9.495  -0.736  1.00 12.58           C
ATOM   2547  C   LEU A 378      20.393 -10.678  -1.609  1.00 11.82           C
ATOM   2548  O   LEU A 378      21.486 -10.698  -2.194  1.00 13.58           O
ATOM   2549  CB  LEU A 378      20.105  -9.863   0.761  1.00 11.27           C
ATOM   2550  CG  LEU A 378      21.392 -10.574   1.218  1.00 11.13           C
ATOM   2551  CD1 LEU A 378      22.624  -9.596   1.096  1.00 12.52           C
ATOM   2552  CD2 LEU A 378      21.264 -11.056   2.631  1.00 10.84           C
ATOM   2553  H   LEU A 378      18.110  -9.098  -0.404  1.00 16.47           H
ATOM   2554  HA  LEU A 378      20.639  -8.775  -0.911  1.00 15.12           H
ATOM   2555  HB2 LEU A 378      20.029  -9.047   1.280  1.00 13.55           H
ATOM   2556  HB3 LEU A 378      19.362 -10.449   0.976  1.00 13.55           H
ATOM   2557  HG  LEU A 378      21.554 -11.341   0.647  1.00 13.38           H
ATOM   2558 HD11 LEU A 378      23.425 -10.059   1.387  1.00 15.05           H
ATOM   2559 HD12 LEU A 378      22.718  -9.321   0.170  1.00 15.05           H
ATOM   2560 HD13 LEU A 378      22.468  -8.820   1.657  1.00 15.05           H
ATOM   2561 HD21 LEU A 378      22.088 -11.498   2.889  1.00 13.04           H
ATOM   2562 HD22 LEU A 378      21.101 -10.296   3.210  1.00 13.04           H
ATOM   2563 HD23 LEU A 378      20.523 -11.680   2.685  1.00 13.04           H
ATOM   2564  N   MET A 379      19.485 -11.655  -1.733  1.00  7.16           N
ATOM   2565  CA  MET A 379      19.751 -12.930  -2.387  1.00  8.88           C
ATOM   2566  C   MET A 379      19.438 -12.859  -3.876  1.00 11.77           C
ATOM   2567  O   MET A 379      18.644 -13.648  -4.399  1.00 14.31           O
ATOM   2568  CB  MET A 379      18.949 -14.027  -1.707  1.00 14.87           C
ATOM   2569  CG  MET A 379      19.425 -14.296  -0.301  1.00 11.59           C
ATOM   2570  SD  MET A 379      21.191 -14.785  -0.246  1.00 16.21           S
ATOM   2571  CE  MET A 379      21.291 -15.273   1.455  1.00 21.24           C
ATOM   2572  H   MET A 379      18.682 -11.593  -1.433  1.00  8.62           H
ATOM   2573  HA  MET A 379      20.691 -13.143  -2.279  1.00 10.68           H
ATOM   2574  HB2 MET A 379      18.018 -13.759  -1.664  1.00 17.87           H
ATOM   2575  HB3 MET A 379      19.037 -14.847  -2.217  1.00 17.87           H
ATOM   2576  HG2 MET A 379      19.318 -13.492   0.231  1.00 13.94           H
ATOM   2577  HG3 MET A 379      18.900 -15.019   0.079  1.00 13.94           H
ATOM   2578  HE1 MET A 379      22.195 -15.567   1.646  1.00 25.51           H
ATOM   2579  HE2 MET A 379      21.064 -14.514   2.015  1.00 25.51           H
ATOM   2580  HE3 MET A 379      20.666 -15.998   1.612  1.00 25.51           H
ATOM   2581  N   SER A 380      19.999 -11.846  -4.557  1.00 10.31           N
ATOM   2582  CA  SER A 380      19.843 -11.686  -6.011  1.00 14.08           C
ATOM   2583  C   SER A 380      20.979 -12.417  -6.713  1.00 11.33           C
ATOM   2584  O   SER A 380      22.131 -11.997  -6.647  1.00 16.77           O
ATOM   2585  CB  SER A 380      19.822 -10.209  -6.406  1.00 14.38           C
ATOM   2586  OG  SER A 380      18.755  -9.542  -5.743  1.00 15.79           O
ATOM   2587  H   SER A 380      20.480 -11.233  -4.194  1.00 12.40           H
ATOM   2588  HA  SER A 380      19.005 -12.087  -6.290  1.00 16.92           H
ATOM   2589  HB2 SER A 380      20.663  -9.799  -6.149  1.00 17.28           H
ATOM   2590  HB3 SER A 380      19.695 -10.137  -7.365  1.00 17.28           H
ATOM   2591  HG  SER A 380      18.853  -9.600  -4.910  1.00 18.97           H
ATOM   2592  N   SER A 381      20.651 -13.476  -7.419  1.00 12.97           N
ATOM   2593  CA  SER A 381      21.653 -14.337  -8.022  1.00 20.03           C
ATOM   2594  C   SER A 381      22.226 -13.768  -9.313  1.00 18.77           C
ATOM   2595  O   SER A 381      23.111 -14.380  -9.888  1.00 14.31           O
ATOM   2596  CB  SER A 381      21.048 -15.708  -8.311  1.00 19.01           C
ATOM   2597  OG  SER A 381      20.098 -15.596  -9.369  1.00 22.49           O
ATOM   2598  H   SER A 381      19.842 -13.726  -7.570  1.00 15.60           H
ATOM   2599  HA  SER A 381      22.384 -14.457  -7.397  1.00 24.06           H
ATOM   2600  HB2 SER A 381      21.752 -16.320  -8.576  1.00 22.84           H
ATOM   2601  HB3 SER A 381      20.602 -16.035  -7.514  1.00 22.84           H
ATOM   2602  HG  SER A 381      19.761 -16.348  -9.533  1.00 27.02           H
ATOM   2603  N   ASP A 382      21.737 -12.635  -9.796  1.00 16.71           N
ATOM   2604  CA  ASP A 382      22.194 -12.090 -11.058  1.00 12.94           C
ATOM   2605  C   ASP A 382      23.207 -10.957 -10.888  1.00 17.43           C
ATOM   2606  O   ASP A 382      23.567 -10.305 -11.876  1.00 16.65           O
ATOM   2607  CB  ASP A 382      20.993 -11.625 -11.866  1.00 21.78           C
ATOM   2608  CG  ASP A 382      20.147 -10.589 -11.123  1.00 14.21           C
ATOM   2609  OD1 ASP A 382      20.141 -10.565  -9.878  1.00 21.34           O
ATOM   2610  OD2 ASP A 382      19.453  -9.829 -11.785  1.00 29.49           O1-
ATOM   2611  H   ASP A 382      21.135 -12.161  -9.406  1.00 20.08           H
ATOM   2612  HA  ASP A 382      22.629 -12.798 -11.559  1.00 15.56           H
ATOM   2613  HB2 ASP A 382      21.305 -11.222 -12.692  1.00 26.16           H
ATOM   2614  HB3 ASP A 382      20.429 -12.389 -12.062  1.00 26.16           H
ATOM   2615  N   ARG A 383      23.699 -10.714  -9.676  1.00 18.39           N
ATOM   2616  CA  ARG A 383      24.762  -9.736  -9.560  1.00 18.42           C
ATOM   2617  C   ARG A 383      25.957 -10.246 -10.372  1.00 21.37           C
ATOM   2618  O   ARG A 383      26.264 -11.450 -10.323  1.00 13.71           O
ATOM   2619  CB  ARG A 383      25.166  -9.485  -8.107  1.00 19.39           C
ATOM   2620  CG  ARG A 383      24.010  -9.286  -7.096  1.00 15.67           C
ATOM   2621  CD  ARG A 383      23.203  -7.964  -7.309  1.00 17.90           C
ATOM   2622  NE  ARG A 383      22.337  -7.697  -6.161  1.00 17.94           N
ATOM   2623  CZ  ARG A 383      21.391  -6.774  -6.106  1.00 11.05           C
ATOM   2624  NH1 ARG A 383      21.178  -5.957  -7.136  1.00 13.40           N
ATOM   2625  NH2 ARG A 383      20.664  -6.700  -5.001  1.00 16.36           N1+
ATOM   2626  H   ARG A 383      23.446 -11.083  -8.941  1.00 22.09           H
ATOM   2627  HA  ARG A 383      24.469  -8.895  -9.944  1.00 22.13           H
ATOM   2628  HB2 ARG A 383      25.688 -10.244  -7.802  1.00 23.30           H
ATOM   2629  HB3 ARG A 383      25.715  -8.686  -8.078  1.00 23.30           H
ATOM   2630  HG2 ARG A 383      23.390 -10.028  -7.180  1.00 18.83           H
ATOM   2631  HG3 ARG A 383      24.379  -9.266  -6.199  1.00 18.83           H
ATOM   2632  HD2 ARG A 383      23.820  -7.222  -7.408  1.00 21.50           H
ATOM   2633  HD3 ARG A 383      22.647  -8.050  -8.099  1.00 21.50           H
ATOM   2634  HE  ARG A 383      22.453  -8.183  -5.461  1.00 21.56           H
ATOM   2635 HH11 ARG A 383      21.653  -6.031  -7.849  1.00 16.11           H
ATOM   2636 HH12 ARG A 383      20.565  -5.356  -7.088  1.00 16.11           H
ATOM   2637 HH21 ARG A 383      20.825  -7.233  -4.344  1.00 19.66           H
ATOM   2638 HH22 ARG A 383      20.055  -6.098  -4.927  1.00 19.66           H
ATOM   2639  N   PRO A 384      26.627  -9.374 -11.144  1.00 17.73           N
ATOM   2640  CA  PRO A 384      27.821  -9.799 -11.889  1.00 18.55           C
ATOM   2641  C   PRO A 384      28.870 -10.323 -10.939  1.00 12.96           C
ATOM   2642  O   PRO A 384      29.054  -9.790  -9.840  1.00 18.26           O
ATOM   2643  CB  PRO A 384      28.295  -8.503 -12.575  1.00 17.86           C
ATOM   2644  CG  PRO A 384      27.110  -7.567 -12.510  1.00 23.63           C
ATOM   2645  CD  PRO A 384      26.457  -7.909 -11.226  1.00 21.85           C
ATOM   2646  HA  PRO A 384      27.602 -10.470 -12.554  1.00 22.28           H
ATOM   2647  HB2 PRO A 384      29.050  -8.134 -12.091  1.00 21.45           H
ATOM   2648  HB3 PRO A 384      28.535  -8.689 -13.496  1.00 21.45           H
ATOM   2649  HG2 PRO A 384      27.415  -6.646 -12.509  1.00 28.39           H
ATOM   2650  HG3 PRO A 384      26.514  -7.735 -13.257  1.00 28.39           H
ATOM   2651  HD2 PRO A 384      26.912  -7.473 -10.488  1.00 26.25           H
ATOM   2652  HD3 PRO A 384      25.516  -7.677 -11.252  1.00 26.25           H
ATOM   2653  N   GLY A 385      29.546 -11.392 -11.348  1.00 13.88           N
ATOM   2654  CA  GLY A 385      30.700 -11.878 -10.610  1.00 12.11           C
ATOM   2655  C   GLY A 385      30.411 -12.988  -9.618  1.00 20.89           C
ATOM   2656  O   GLY A 385      31.359 -13.586  -9.069  1.00 20.18           O
ATOM   2657  H   GLY A 385      29.354 -11.852 -12.049  1.00 16.68           H
ATOM   2658  HA2 GLY A 385      31.360 -12.207 -11.240  1.00 14.55           H
ATOM   2659  HA3 GLY A 385      31.094 -11.138 -10.122  1.00 14.55           H
ATOM   2660  N   LEU A 386      29.145 -13.319  -9.406  1.00 15.19           N
ATOM   2661  CA  LEU A 386      28.809 -14.327  -8.413  1.00 18.26           C
ATOM   2662  C   LEU A 386      29.289 -15.707  -8.838  1.00 17.35           C
ATOM   2663  O   LEU A 386      29.153 -16.101  -9.990  1.00 19.00           O
ATOM   2664  CB  LEU A 386      27.309 -14.350  -8.179  1.00 15.62           C
ATOM   2665  CG  LEU A 386      26.782 -13.107  -7.483  1.00 17.49           C
ATOM   2666  CD1 LEU A 386      25.239 -13.075  -7.498  1.00 16.64           C
ATOM   2667  CD2 LEU A 386      27.322 -13.112  -6.074  1.00 14.16           C
ATOM   2668  H   LEU A 386      28.470 -12.979  -9.817  1.00 18.25           H
ATOM   2669  HA  LEU A 386      29.242 -14.103  -7.574  1.00 21.93           H
ATOM   2670  HB2 LEU A 386      26.859 -14.424  -9.035  1.00 18.78           H
ATOM   2671  HB3 LEU A 386      27.089 -15.115  -7.625  1.00 18.78           H
ATOM   2672  HG  LEU A 386      27.113 -12.316  -7.937  1.00 21.02           H
ATOM   2673 HD11 LEU A 386      24.936 -12.271  -7.047  1.00 19.99           H
ATOM   2674 HD12 LEU A 386      24.933 -13.074  -8.418  1.00 19.99           H
ATOM   2675 HD13 LEU A 386      24.903 -13.860  -7.037  1.00 19.99           H
ATOM   2676 HD21 LEU A 386      26.997 -12.325  -5.610  1.00 17.02           H
ATOM   2677 HD22 LEU A 386      27.015 -13.914  -5.622  1.00 17.02           H
ATOM   2678 HD23 LEU A 386      28.291 -13.102  -6.108  1.00 17.02           H
ATOM   2679  N   ALA A 387      29.818 -16.449  -7.876  1.00 19.22           N
ATOM   2680  CA  ALA A 387      30.180 -17.842  -8.090  1.00 23.91           C
ATOM   2681  C   ALA A 387      29.001 -18.773  -7.808  1.00 18.38           C
ATOM   2682  O   ALA A 387      28.632 -19.555  -8.682  1.00 21.29           O
ATOM   2683  CB  ALA A 387      31.388 -18.216  -7.213  1.00 16.14           C
ATOM   2684  H   ALA A 387      29.978 -16.165  -7.080  1.00 23.09           H
ATOM   2685  HA  ALA A 387      30.438 -17.960  -9.018  1.00 28.71           H
ATOM   2686  HB1 ALA A 387      31.614 -19.147  -7.369  1.00 19.39           H
ATOM   2687  HB2 ALA A 387      32.138 -17.649  -7.449  1.00 19.39           H
ATOM   2688  HB3 ALA A 387      31.153 -18.085  -6.281  1.00 19.39           H
ATOM   2689  N   CYS A 388      28.366 -18.654  -6.633  1.00 17.32           N
ATOM   2690  CA  CYS A 388      27.367 -19.625  -6.151  1.00 18.19           C
ATOM   2691  C   CYS A 388      25.947 -19.240  -6.600  1.00 17.34           C
ATOM   2692  O   CYS A 388      25.019 -19.088  -5.812  1.00 12.29           O
ATOM   2693  CB  CYS A 388      27.451 -19.747  -4.635  1.00 13.59           C
ATOM   2694  SG  CYS A 388      29.051 -20.372  -4.141  1.00 16.83           S
ATOM   2695  H   CYS A 388      28.500 -18.004  -6.085  1.00 20.81           H
ATOM   2696  HA  CYS A 388      27.571 -20.494  -6.529  1.00 21.86           H
ATOM   2697  HB2 CYS A 388      27.325 -18.873  -4.233  1.00 16.33           H
ATOM   2698  HB3 CYS A 388      26.771 -20.364  -4.322  1.00 16.33           H
ATOM   2699  HG  CYS A 388      29.086 -20.457  -2.945  1.00 20.22           H
ATOM   2700  N   VAL A 389      25.799 -19.105  -7.911  1.00 14.84           N
ATOM   2701  CA  VAL A 389      24.581 -18.557  -8.484  1.00 18.95           C
ATOM   2702  C   VAL A 389      23.370 -19.412  -8.093  1.00 25.27           C
ATOM   2703  O   VAL A 389      22.326 -18.885  -7.671  1.00 14.96           O
ATOM   2704  CB  VAL A 389      24.748 -18.447 -10.011  1.00 20.80           C
ATOM   2705  CG1 VAL A 389      23.425 -18.422 -10.738  1.00 22.19           C
ATOM   2706  CG2 VAL A 389      25.599 -17.186 -10.370  1.00 23.15           C
ATOM   2707  H   VAL A 389      26.393 -19.326  -8.493  1.00 17.83           H
ATOM   2708  HA  VAL A 389      24.441 -17.663  -8.133  1.00 22.76           H
ATOM   2709  HB  VAL A 389      25.235 -19.225 -10.322  1.00 24.98           H
ATOM   2710 HG11 VAL A 389      23.590 -18.352 -11.691  1.00 26.65           H
ATOM   2711 HG12 VAL A 389      22.943 -19.241 -10.545  1.00 26.65           H
ATOM   2712 HG13 VAL A 389      22.912 -17.657 -10.434  1.00 26.65           H
ATOM   2713 HG21 VAL A 389      25.694 -17.134 -11.334  1.00 27.81           H
ATOM   2714 HG22 VAL A 389      25.147 -16.395 -10.038  1.00 27.81           H
ATOM   2715 HG23 VAL A 389      26.473 -17.267  -9.956  1.00 27.81           H
ATOM   2716  N   GLU A 390      23.506 -20.747  -8.212  1.00 23.29           N
ATOM   2717  CA  GLU A 390      22.372 -21.648  -8.001  1.00 25.91           C
ATOM   2718  C   GLU A 390      22.025 -21.740  -6.527  1.00 18.26           C
ATOM   2719  O   GLU A 390      20.847 -21.781  -6.168  1.00 18.80           O
ATOM   2720  CB  GLU A 390      22.659 -23.051  -8.561  1.00 22.88           C
ATOM   2721  CG  GLU A 390      22.742 -23.192 -10.086  1.00 27.70           C
ATOM   2722  CD  GLU A 390      21.413 -23.138 -10.806  1.00 49.67           C
ATOM   2723  OE1 GLU A 390      21.105 -22.035 -11.322  1.00 56.78           O
ATOM   2724  OE2 GLU A 390      20.696 -24.181 -10.889  1.00 55.97           O1-
ATOM   2725  H   GLU A 390      24.241 -21.146  -8.413  1.00 27.97           H
ATOM   2726  HA  GLU A 390      21.598 -21.294  -8.467  1.00 31.12           H
ATOM   2727  HB2 GLU A 390      23.508 -23.351  -8.201  1.00 27.49           H
ATOM   2728  HB3 GLU A 390      21.956 -23.646  -8.258  1.00 27.49           H
ATOM   2729  HG2 GLU A 390      23.292 -22.473 -10.433  1.00 33.26           H
ATOM   2730  HG3 GLU A 390      23.153 -24.046 -10.295  1.00 33.26           H
ATOM   2731  N   ARG A 391      23.034 -21.723  -5.660  1.00 15.00           N
ATOM   2732  CA  ARG A 391      22.776 -21.717  -4.220  1.00 14.75           C
ATOM   2733  C   ARG A 391      22.033 -20.455  -3.800  1.00 16.83           C
ATOM   2734  O   ARG A 391      21.138 -20.492  -2.948  1.00 13.29           O
ATOM   2735  CB  ARG A 391      24.109 -21.808  -3.492  1.00 19.78           C
ATOM   2736  CG  ARG A 391      24.022 -22.180  -2.031  1.00 19.25           C
ATOM   2737  CD  ARG A 391      23.815 -23.670  -1.843  1.00 17.35           C
ATOM   2738  NE  ARG A 391      23.427 -23.844  -0.473  1.00 21.90           N
ATOM   2739  CZ  ARG A 391      22.898 -24.948   0.036  1.00 23.05           C
ATOM   2740  NH1 ARG A 391      22.718 -25.997  -0.747  1.00 19.18           N
ATOM   2741  NH2 ARG A 391      22.564 -24.977   1.340  1.00 18.31           N1+
ATOM   2742  H   ARG A 391      23.866 -21.715  -5.874  1.00 18.03           H
ATOM   2743  HA  ARG A 391      22.238 -22.488  -3.981  1.00 17.72           H
ATOM   2744  HB2 ARG A 391      24.655 -22.479  -3.932  1.00 23.76           H
ATOM   2745  HB3 ARG A 391      24.549 -20.945  -3.547  1.00 23.76           H
ATOM   2746  HG2 ARG A 391      24.848 -21.931  -1.588  1.00 23.13           H
ATOM   2747  HG3 ARG A 391      23.272 -21.717  -1.628  1.00 23.13           H
ATOM   2748  HD2 ARG A 391      23.104 -23.987  -2.421  1.00 20.85           H
ATOM   2749  HD3 ARG A 391      24.643 -24.148  -2.005  1.00 20.85           H
ATOM   2750  HE  ARG A 391      23.546 -23.180   0.060  1.00 26.31           H
ATOM   2751 HH11 ARG A 391      22.936 -25.956  -1.578  1.00 23.04           H
ATOM   2752 HH12 ARG A 391      22.379 -26.720  -0.427  1.00 23.04           H
ATOM   2753 HH21 ARG A 391      22.694 -24.284   1.832  1.00 21.99           H
ATOM   2754 HH22 ARG A 391      22.227 -25.690   1.682  1.00 21.99           H
ATOM   2755  N   ILE A 392      22.401 -19.320  -4.390  1.00 14.43           N
ATOM   2756  CA  ILE A 392      21.812 -18.061  -3.978  1.00 18.39           C
ATOM   2757  C   ILE A 392      20.371 -17.998  -4.437  1.00 14.03           C
ATOM   2758  O   ILE A 392      19.487 -17.539  -3.711  1.00 13.12           O
ATOM   2759  CB  ILE A 392      22.628 -16.877  -4.544  1.00 14.01           C
ATOM   2760  CG1 ILE A 392      23.924 -16.703  -3.753  1.00 15.59           C
ATOM   2761  CG2 ILE A 392      21.749 -15.578  -4.559  1.00 16.26           C
ATOM   2762  CD1 ILE A 392      25.129 -16.221  -4.597  1.00 15.49           C
ATOM   2763  H   ILE A 392      22.982 -19.257  -5.022  1.00 17.35           H
ATOM   2764  HA  ILE A 392      21.825 -18.004  -3.010  1.00 22.09           H
ATOM   2765  HB  ILE A 392      22.864 -17.088  -5.461  1.00 16.84           H
ATOM   2766 HG12 ILE A 392      23.775 -16.049  -3.052  1.00 18.73           H
ATOM   2767 HG13 ILE A 392      24.164 -17.556  -3.358  1.00 18.73           H
ATOM   2768 HG21 ILE A 392      22.275 -14.845  -4.916  1.00 19.54           H
ATOM   2769 HG22 ILE A 392      20.971 -15.730  -5.117  1.00 19.54           H
ATOM   2770 HG23 ILE A 392      21.472 -15.374  -3.652  1.00 19.54           H
ATOM   2771 HD11 ILE A 392      25.905 -16.138  -4.021  1.00 18.61           H
ATOM   2772 HD12 ILE A 392      25.303 -16.870  -5.296  1.00 18.61           H
ATOM   2773 HD13 ILE A 392      24.914 -15.360  -4.990  1.00 18.61           H
ATOM   2774  N   GLU A 393      20.114 -18.461  -5.652  1.00 14.67           N
ATOM   2775  CA  GLU A 393      18.747 -18.465  -6.146  1.00 17.03           C
ATOM   2776  C   GLU A 393      17.862 -19.342  -5.279  1.00 14.59           C
ATOM   2777  O   GLU A 393      16.677 -19.037  -5.094  1.00 18.87           O
ATOM   2778  CB  GLU A 393      18.724 -18.952  -7.579  1.00 23.12           C
ATOM   2779  CG  GLU A 393      17.684 -18.310  -8.463  1.00 31.93           C
ATOM   2780  CD  GLU A 393      17.705 -18.972  -9.827  1.00 44.68           C
ATOM   2781  OE1 GLU A 393      16.907 -19.907 -10.029  1.00 48.04           O
ATOM   2782  OE2 GLU A 393      18.580 -18.606 -10.667  1.00 54.01           O1-
ATOM   2783  H   GLU A 393      20.699 -18.773  -6.200  1.00 17.63           H
ATOM   2784  HA  GLU A 393      18.396 -17.561  -6.125  1.00 20.47           H
ATOM   2785  HB2 GLU A 393      19.592 -18.778  -7.976  1.00 27.77           H
ATOM   2786  HB3 GLU A 393      18.554 -19.907  -7.576  1.00 27.77           H
ATOM   2787  HG2 GLU A 393      16.804 -18.430  -8.072  1.00 38.34           H
ATOM   2788  HG3 GLU A 393      17.885 -17.367  -8.572  1.00 38.34           H
ATOM   2789  N   LYS A 394      18.420 -20.435  -4.756  1.00 17.16           N
ATOM   2790  CA  LYS A 394      17.656 -21.378  -3.935  1.00 16.94           C
ATOM   2791  C   LYS A 394      17.300 -20.746  -2.598  1.00 15.01           C
ATOM   2792  O   LYS A 394      16.211 -20.968  -2.063  1.00 16.84           O
ATOM   2793  CB  LYS A 394      18.470 -22.652  -3.705  1.00 17.96           C
ATOM   2794  CG  LYS A 394      17.734 -23.769  -3.032  1.00 21.95           C
ATOM   2795  CD  LYS A 394      18.688 -24.932  -2.638  1.00 27.10           C
ATOM   2796  CE  LYS A 394      19.322 -25.572  -3.882  1.00 26.39           C
ATOM   2797  NZ  LYS A 394      20.772 -25.431  -3.871  1.00 31.46           N1+
ATOM   2798  H   LYS A 394      19.244 -20.654  -4.862  1.00 20.62           H
ATOM   2799  HA  LYS A 394      16.835 -21.615  -4.393  1.00 20.36           H
ATOM   2800  HB2 LYS A 394      18.776 -22.981  -4.564  1.00 21.58           H
ATOM   2801  HB3 LYS A 394      19.235 -22.432  -3.151  1.00 21.58           H
ATOM   2802  HG2 LYS A 394      17.314 -23.435  -2.224  1.00 26.36           H
ATOM   2803  HG3 LYS A 394      17.062 -24.120  -3.638  1.00 26.36           H
ATOM   2804  HD2 LYS A 394      19.400 -24.587  -2.076  1.00 32.54           H
ATOM   2805  HD3 LYS A 394      18.186 -25.614  -2.165  1.00 32.54           H
ATOM   2806  HE2 LYS A 394      19.108 -26.518  -3.900  1.00 31.70           H
ATOM   2807  HE3 LYS A 394      18.979 -25.135  -4.677  1.00 31.70           H
ATOM   2808  HZ1 LYS A 394      21.120 -25.808  -4.599  1.00 37.78           H
ATOM   2809  HZ2 LYS A 394      20.994 -24.569  -3.858  1.00 37.78           H
ATOM   2810  HZ3 LYS A 394      21.111 -25.828  -3.150  1.00 37.78           H
ATOM   2811  N   TYR A 395      18.225 -19.983  -2.040  1.00 11.25           N
ATOM   2812  CA  TYR A 395      17.932 -19.205  -0.847  1.00 11.94           C
ATOM   2813  C   TYR A 395      16.851 -18.185  -1.122  1.00 10.48           C
ATOM   2814  O   TYR A 395      15.968 -17.981  -0.297  1.00 11.93           O
ATOM   2815  CB  TYR A 395      19.176 -18.448  -0.382  1.00 15.41           C
ATOM   2816  CG  TYR A 395      20.323 -19.279   0.058  1.00 17.02           C
ATOM   2817  CD1 TYR A 395      20.129 -20.519   0.648  1.00 14.85           C
ATOM   2818  CD2 TYR A 395      21.637 -18.809  -0.112  1.00 17.42           C
ATOM   2819  CE1 TYR A 395      21.217 -21.280   1.072  1.00 19.22           C
ATOM   2820  CE2 TYR A 395      22.703 -19.556   0.295  1.00 17.67           C
ATOM   2821  CZ  TYR A 395      22.500 -20.777   0.897  1.00 16.98           C
ATOM   2822  OH  TYR A 395      23.596 -21.491   1.287  1.00 20.34           O
ATOM   2823  H   TYR A 395      19.030 -19.898  -2.330  1.00 13.52           H
ATOM   2824  HA  TYR A 395      17.636 -19.792  -0.134  1.00 14.36           H
ATOM   2825  HB2 TYR A 395      19.487 -17.894  -1.115  1.00 18.52           H
ATOM   2826  HB3 TYR A 395      18.926 -17.882   0.365  1.00 18.52           H
ATOM   2827  HD1 TYR A 395      19.265 -20.840   0.773  1.00 17.85           H
ATOM   2828  HD2 TYR A 395      21.781 -17.979  -0.505  1.00 20.93           H
ATOM   2829  HE1 TYR A 395      21.085 -22.110   1.471  1.00 23.09           H
ATOM   2830  HE2 TYR A 395      23.567 -19.232   0.183  1.00 21.23           H
ATOM   2831  HH  TYR A 395      23.358 -22.225   1.620  1.00 24.43           H
ATOM   2832  N   GLN A 396      16.944 -17.500  -2.262  1.00 12.39           N
ATOM   2833  CA  GLN A 396      15.966 -16.485  -2.605  1.00 14.27           C
ATOM   2834  C   GLN A 396      14.577 -17.096  -2.711  1.00 16.37           C
ATOM   2835  O   GLN A 396      13.602 -16.547  -2.178  1.00  9.73           O
ATOM   2836  CB  GLN A 396      16.345 -15.792  -3.914  1.00 11.30           C
ATOM   2837  CG  GLN A 396      15.407 -14.612  -4.121  1.00 11.78           C
ATOM   2838  CD  GLN A 396      15.612 -13.843  -5.389  1.00 10.74           C
ATOM   2839  OE1 GLN A 396      15.534 -14.385  -6.484  1.00 13.81           O
ATOM   2840  NE2 GLN A 396      15.824 -12.555  -5.253  1.00 10.58           N
ATOM   2841  H   GLN A 396      17.564 -17.607  -2.848  1.00 14.89           H
ATOM   2842  HA  GLN A 396      15.947 -15.815  -1.904  1.00 17.15           H
ATOM   2843  HB2 GLN A 396      17.256 -15.463  -3.862  1.00 13.58           H
ATOM   2844  HB3 GLN A 396      16.242 -16.408  -4.656  1.00 13.58           H
ATOM   2845  HG2 GLN A 396      14.495 -14.942  -4.124  1.00 14.16           H
ATOM   2846  HG3 GLN A 396      15.525 -13.993  -3.383  1.00 14.16           H
ATOM   2847 HE21 GLN A 396      15.840 -12.202  -4.469  1.00 12.73           H
ATOM   2848 HE22 GLN A 396      15.948 -12.064  -5.948  1.00 12.73           H
ATOM   2849  N   ASP A 397      14.486 -18.239  -3.407  1.00 12.53           N
ATOM   2850  CA  ASP A 397      13.237 -18.977  -3.517  1.00 16.90           C
ATOM   2851  C   ASP A 397      12.712 -19.366  -2.150  1.00 15.01           C
ATOM   2852  O   ASP A 397      11.513 -19.238  -1.890  1.00 17.52           O
ATOM   2853  CB  ASP A 397      13.444 -20.222  -4.370  1.00 15.50           C
ATOM   2854  CG  ASP A 397      13.694 -19.895  -5.807  1.00 18.08           C
ATOM   2855  OD1 ASP A 397      13.183 -18.876  -6.299  1.00 20.98           O
ATOM   2856  OD2 ASP A 397      14.387 -20.678  -6.473  1.00 31.93           O1-
ATOM   2857  H   ASP A 397      15.144 -18.604  -3.825  1.00 15.07           H
ATOM   2858  HA  ASP A 397      12.572 -18.419  -3.950  1.00 20.30           H
ATOM   2859  HB2 ASP A 397      14.212 -20.711  -4.035  1.00 18.62           H
ATOM   2860  HB3 ASP A 397      12.650 -20.776  -4.321  1.00 18.62           H
ATOM   2861  N   SER A 398      13.601 -19.788  -1.243  1.00 16.07           N
ATOM   2862  CA  SER A 398      13.177 -20.115   0.113  1.00 14.81           C
ATOM   2863  C   SER A 398      12.587 -18.895   0.796  1.00 16.17           C
ATOM   2864  O   SER A 398      11.463 -18.945   1.309  1.00 17.23           O
ATOM   2865  CB  SER A 398      14.327 -20.669   0.944  1.00 17.27           C
ATOM   2866  OG  SER A 398      14.792 -21.886   0.375  1.00 27.87           O
ATOM   2867  H   SER A 398      14.442 -19.891  -1.389  1.00 19.31           H
ATOM   2868  HA  SER A 398      12.486 -20.795   0.070  1.00 17.80           H
ATOM   2869  HB2 SER A 398      15.052 -20.025   0.955  1.00 20.76           H
ATOM   2870  HB3 SER A 398      14.015 -20.838   1.847  1.00 20.76           H
ATOM   2871  HG  SER A 398      15.061 -21.752  -0.409  1.00 33.47           H
ATOM   2872  N   PHE A 399      13.332 -17.796   0.819  1.00  8.23           N
ATOM   2873  CA  PHE A 399      12.781 -16.545   1.341  1.00 10.43           C
ATOM   2874  C   PHE A 399      11.448 -16.191   0.690  1.00 12.86           C
ATOM   2875  O   PHE A 399      10.485 -15.863   1.382  1.00 10.55           O
ATOM   2876  CB  PHE A 399      13.775 -15.410   1.155  1.00 10.27           C
ATOM   2877  CG  PHE A 399      14.814 -15.388   2.193  1.00 13.18           C
ATOM   2878  CD1 PHE A 399      14.440 -15.264   3.526  1.00 13.43           C
ATOM   2879  CD2 PHE A 399      16.156 -15.526   1.864  1.00 11.41           C
ATOM   2880  CE1 PHE A 399      15.377 -15.283   4.519  1.00 10.46           C
ATOM   2881  CE2 PHE A 399      17.116 -15.531   2.848  1.00 12.81           C
ATOM   2882  CZ  PHE A 399      16.723 -15.403   4.194  1.00 11.71           C
ATOM   2883  H   PHE A 399      14.146 -17.745   0.544  1.00  9.90           H
ATOM   2884  HA  PHE A 399      12.626 -16.647   2.293  1.00 12.54           H
ATOM   2885  HB2 PHE A 399      14.213 -15.511   0.295  1.00 12.35           H
ATOM   2886  HB3 PHE A 399      13.300 -14.565   1.188  1.00 12.35           H
ATOM   2887  HD1 PHE A 399      13.539 -15.187   3.746  1.00 16.14           H
ATOM   2888  HD2 PHE A 399      16.408 -15.613   0.973  1.00 13.71           H
ATOM   2889  HE1 PHE A 399      15.118 -15.190   5.408  1.00 12.58           H
ATOM   2890  HE2 PHE A 399      18.015 -15.617   2.628  1.00 15.40           H
ATOM   2891  HZ  PHE A 399      17.366 -15.404   4.866  1.00 14.08           H
ATOM   2892  N   LEU A 400      11.373 -16.287  -0.642  1.00 15.86           N
ATOM   2893  CA  LEU A 400      10.178 -15.899  -1.369  1.00 12.80           C
ATOM   2894  C   LEU A 400       8.974 -16.768  -1.014  1.00 18.52           C
ATOM   2895  O   LEU A 400       7.824 -16.296  -0.998  1.00 12.47           O
ATOM   2896  CB  LEU A 400      10.469 -15.989  -2.859  1.00 15.96           C
ATOM   2897  CG  LEU A 400      11.121 -14.793  -3.546  1.00 16.93           C
ATOM   2898  CD1 LEU A 400      11.480 -15.173  -4.987  1.00 21.43           C
ATOM   2899  CD2 LEU A 400      10.161 -13.662  -3.531  1.00 15.48           C
ATOM   2900  H   LEU A 400      12.009 -16.577  -1.143  1.00 19.05           H
ATOM   2901  HA  LEU A 400       9.960 -14.978  -1.157  1.00 15.38           H
ATOM   2902  HB2 LEU A 400      11.055 -16.748  -3.001  1.00 19.18           H
ATOM   2903  HB3 LEU A 400       9.628 -16.150  -3.316  1.00 19.18           H
ATOM   2904  HG  LEU A 400      11.928 -14.534  -3.073  1.00 20.34           H
ATOM   2905 HD11 LEU A 400      11.894 -14.411  -5.420  1.00 25.74           H
ATOM   2906 HD12 LEU A 400      12.097 -15.921  -4.971  1.00 25.74           H
ATOM   2907 HD13 LEU A 400      10.670 -15.422  -5.458  1.00 25.74           H
ATOM   2908 HD21 LEU A 400      10.569 -12.897  -3.966  1.00 18.60           H
ATOM   2909 HD22 LEU A 400       9.358 -13.924  -4.006  1.00 18.60           H
ATOM   2910 HD23 LEU A 400       9.946 -13.444  -2.611  1.00 18.60           H
ATOM   2911  N   LEU A 401       9.200 -18.058  -0.822  1.00 20.39           N
ATOM   2912  CA  LEU A 401       8.102 -18.942  -0.466  1.00 17.98           C
ATOM   2913  C   LEU A 401       7.597 -18.623   0.935  1.00 19.78           C
ATOM   2914  O   LEU A 401       6.383 -18.565   1.164  1.00 14.64           O
ATOM   2915  CB  LEU A 401       8.555 -20.402  -0.546  1.00 16.80           C
ATOM   2916  CG  LEU A 401       7.492 -21.468  -0.701  1.00 23.01           C
ATOM   2917  CD1 LEU A 401       6.598 -21.210  -1.901  1.00 18.57           C
ATOM   2918  CD2 LEU A 401       8.186 -22.864  -0.852  1.00 15.54           C
ATOM   2919  H   LEU A 401       9.967 -18.443  -0.890  1.00 24.49           H
ATOM   2920  HA  LEU A 401       7.371 -18.813  -1.091  1.00 21.60           H
ATOM   2921  HB2 LEU A 401       9.152 -20.487  -1.306  1.00 20.19           H
ATOM   2922  HB3 LEU A 401       9.045 -20.607   0.265  1.00 20.19           H
ATOM   2923  HG  LEU A 401       6.938 -21.487   0.095  1.00 27.64           H
ATOM   2924 HD11 LEU A 401       5.936 -21.916  -1.959  1.00 22.31           H
ATOM   2925 HD12 LEU A 401       6.159 -20.352  -1.789  1.00 22.31           H
ATOM   2926 HD13 LEU A 401       7.143 -21.200  -2.704  1.00 22.31           H
ATOM   2927 HD21 LEU A 401       7.503 -23.546  -0.951  1.00 18.67           H
ATOM   2928 HD22 LEU A 401       8.756 -22.850  -1.637  1.00 18.67           H
ATOM   2929 HD23 LEU A 401       8.718 -23.040  -0.060  1.00 18.67           H
ATOM   2930  N   ALA A 402       8.511 -18.405   1.885  1.00  9.94           N
ATOM   2931  CA  ALA A 402       8.065 -18.053   3.229  1.00 17.42           C
ATOM   2932  C   ALA A 402       7.328 -16.727   3.229  1.00 14.43           C
ATOM   2933  O   ALA A 402       6.421 -16.516   4.042  1.00  9.56           O
ATOM   2934  CB  ALA A 402       9.239 -17.959   4.196  1.00 11.34           C
ATOM   2935  H   ALA A 402       9.363 -18.453   1.781  1.00 11.96           H
ATOM   2936  HA  ALA A 402       7.459 -18.737   3.554  1.00 20.93           H
ATOM   2937  HB1 ALA A 402       8.904 -17.724   5.076  1.00 13.63           H
ATOM   2938  HB2 ALA A 402       9.688 -18.817   4.231  1.00 13.63           H
ATOM   2939  HB3 ALA A 402       9.852 -17.276   3.882  1.00 13.63           H
ATOM   2940  N   PHE A 403       7.726 -15.843   2.321  1.00  6.26           N
ATOM   2941  CA  PHE A 403       7.207 -14.491   2.240  1.00 15.59           C
ATOM   2942  C   PHE A 403       5.780 -14.523   1.728  1.00 11.35           C
ATOM   2943  O   PHE A 403       4.877 -13.878   2.275  1.00 20.24           O
ATOM   2944  CB  PHE A 403       8.111 -13.672   1.279  1.00 14.62           C
ATOM   2945  CG  PHE A 403       7.877 -12.165   1.292  1.00 14.76           C
ATOM   2946  CD1 PHE A 403       6.940 -11.583   2.135  1.00 12.82           C
ATOM   2947  CD2 PHE A 403       8.622 -11.319   0.464  1.00 13.72           C
ATOM   2948  CE1 PHE A 403       6.755 -10.208   2.145  1.00 10.87           C
ATOM   2949  CE2 PHE A 403       8.414  -9.927   0.501  1.00 14.87           C
ATOM   2950  CZ  PHE A 403       7.492  -9.395   1.339  1.00  8.62           C
ATOM   2951  H   PHE A 403       8.318 -16.015   1.721  1.00  7.54           H
ATOM   2952  HA  PHE A 403       7.219 -14.077   3.117  1.00 18.73           H
ATOM   2953  HB2 PHE A 403       9.037 -13.826   1.522  1.00 17.58           H
ATOM   2954  HB3 PHE A 403       7.957 -13.983   0.373  1.00 17.58           H
ATOM   2955  HD1 PHE A 403       6.433 -12.120   2.700  1.00 15.41           H
ATOM   2956  HD2 PHE A 403       9.263 -11.677  -0.107  1.00 16.49           H
ATOM   2957  HE1 PHE A 403       6.122  -9.836   2.715  1.00 13.07           H
ATOM   2958  HE2 PHE A 403       8.911  -9.370  -0.054  1.00 17.87           H
ATOM   2959  HZ  PHE A 403       7.351  -8.476   1.351  1.00 10.37           H
ATOM   2960  N   GLU A 404       5.583 -15.237   0.637  1.00 13.23           N
ATOM   2961  CA  GLU A 404       4.256 -15.408   0.073  1.00 19.11           C
ATOM   2962  C   GLU A 404       3.327 -16.070   1.076  1.00 16.88           C
ATOM   2963  O   GLU A 404       2.177 -15.662   1.224  1.00 14.38           O
ATOM   2964  CB  GLU A 404       4.348 -16.232  -1.203  1.00 19.59           C
ATOM   2965  CG  GLU A 404       3.049 -16.256  -2.008  1.00 25.35           C
ATOM   2966  CD  GLU A 404       3.125 -17.200  -3.188  1.00 25.75           C
ATOM   2967  OE1 GLU A 404       4.266 -17.522  -3.621  1.00 16.63           O
ATOM   2968  OE2 GLU A 404       2.035 -17.603  -3.673  1.00 31.41           O1-
ATOM   2969  H   GLU A 404       6.205 -15.637   0.198  1.00 15.91           H
ATOM   2970  HA  GLU A 404       3.890 -14.538  -0.152  1.00 22.96           H
ATOM   2971  HB2 GLU A 404       5.042 -15.858  -1.768  1.00 23.54           H
ATOM   2972  HB3 GLU A 404       4.570 -17.147  -0.970  1.00 23.54           H
ATOM   2973  HG2 GLU A 404       2.324 -16.548  -1.434  1.00 30.44           H
ATOM   2974  HG3 GLU A 404       2.868 -15.365  -2.346  1.00 30.44           H
ATOM   2975  N   HIS A 405       3.820 -17.068   1.795  1.00 15.12           N
ATOM   2976  CA  HIS A 405       2.988 -17.741   2.778  1.00 16.21           C
ATOM   2977  C   HIS A 405       2.627 -16.834   3.932  1.00 16.16           C
ATOM   2978  O   HIS A 405       1.525 -16.938   4.488  1.00 15.92           O
ATOM   2979  CB  HIS A 405       3.709 -18.974   3.303  1.00 15.49           C
ATOM   2980  CG  HIS A 405       3.828 -20.027   2.274  1.00 18.30           C
ATOM   2981  ND1 HIS A 405       4.613 -21.148   2.422  1.00 19.61           N1+
ATOM   2982  CD2 HIS A 405       3.222 -20.137   1.069  1.00 16.08           C
ATOM   2983  CE1 HIS A 405       4.492 -21.901   1.342  1.00 13.38           C
ATOM   2984  NE2 HIS A 405       3.649 -21.315   0.519  1.00 10.83           N
ATOM   2985  H   HIS A 405       4.623 -17.371   1.734  1.00 18.17           H
ATOM   2986  HA  HIS A 405       2.165 -18.031   2.353  1.00 19.48           H
ATOM   2987  HB2 HIS A 405       3.213 -19.338   4.053  1.00 18.61           H
ATOM   2988  HB3 HIS A 405       4.603 -18.724   3.584  1.00 18.61           H
ATOM   2989  HD1 HIS A 405       5.106 -21.327   3.104  1.00 23.55           H
ATOM   2990  HD2 HIS A 405       2.623 -19.534   0.692  1.00 19.32           H
ATOM   2991  HE1 HIS A 405       4.922 -22.711   1.194  1.00 16.08           H
ATOM   2992  HE2 HIS A 405       3.418 -21.615  -0.253  1.00 13.02           H
ATOM   2993  N   TYR A 406       3.566 -15.999   4.357  1.00 11.19           N
ATOM   2994  CA  TYR A 406       3.257 -14.984   5.357  1.00 14.47           C
ATOM   2995  C   TYR A 406       2.197 -14.027   4.837  1.00 15.62           C
ATOM   2996  O   TYR A 406       1.207 -13.753   5.519  1.00 15.89           O
ATOM   2997  CB  TYR A 406       4.512 -14.221   5.743  1.00 14.43           C
ATOM   2998  CG  TYR A 406       4.306 -13.313   6.926  1.00 13.94           C
ATOM   2999  CD1 TYR A 406       4.277 -13.828   8.207  1.00 18.79           C
ATOM   3000  CD2 TYR A 406       4.119 -11.946   6.767  1.00 15.67           C
ATOM   3001  CE1 TYR A 406       4.101 -13.003   9.304  1.00 12.49           C
ATOM   3002  CE2 TYR A 406       3.936 -11.105   7.874  1.00 16.48           C
ATOM   3003  CZ  TYR A 406       3.937 -11.647   9.144  1.00 14.77           C
ATOM   3004  OH  TYR A 406       3.748 -10.816  10.254  1.00 18.51           O
ATOM   3005  H   TYR A 406       4.382 -15.997   4.086  1.00 13.45           H
ATOM   3006  HA  TYR A 406       2.910 -15.417   6.153  1.00 17.39           H
ATOM   3007  HB2 TYR A 406       5.210 -14.855   5.970  1.00 17.34           H
ATOM   3008  HB3 TYR A 406       4.793 -13.675   4.992  1.00 17.34           H
ATOM   3009  HD1 TYR A 406       4.402 -14.740   8.336  1.00 22.57           H
ATOM   3010  HD2 TYR A 406       4.135 -11.580   5.913  1.00 18.83           H
ATOM   3011  HE1 TYR A 406       4.095 -13.369  10.159  1.00 15.01           H
ATOM   3012  HE2 TYR A 406       3.823 -10.189   7.754  1.00 19.81           H
ATOM   3013  HH  TYR A 406       3.663 -10.018  10.005  1.00 22.24           H
ATOM   3014  N   ILE A 407       2.382 -13.523   3.614  1.00 15.33           N
ATOM   3015  CA  ILE A 407       1.370 -12.669   2.982  1.00 14.95           C
ATOM   3016  C   ILE A 407       0.016 -13.376   2.915  1.00 17.68           C
ATOM   3017  O   ILE A 407      -1.034 -12.748   3.106  1.00 15.89           O
ATOM   3018  CB  ILE A 407       1.877 -12.242   1.593  1.00 14.04           C
ATOM   3019  CG1 ILE A 407       3.097 -11.314   1.766  1.00 17.45           C
ATOM   3020  CG2 ILE A 407       0.778 -11.657   0.703  1.00  9.83           C
ATOM   3021  CD1 ILE A 407       2.740  -9.970   2.155  1.00 21.16           C
ATOM   3022  H   ILE A 407       3.080 -13.659   3.131  1.00 18.42           H
ATOM   3023  HA  ILE A 407       1.259 -11.868   3.517  1.00 17.97           H
ATOM   3024  HB  ILE A 407       2.196 -13.044   1.151  1.00 16.87           H
ATOM   3025 HG12 ILE A 407       3.676 -11.679   2.453  1.00 20.96           H
ATOM   3026 HG13 ILE A 407       3.575 -11.263   0.924  1.00 20.96           H
ATOM   3027 HG21 ILE A 407       1.163 -11.409  -0.152  1.00 11.82           H
ATOM   3028 HG22 ILE A 407       0.087 -12.325   0.574  1.00 11.82           H
ATOM   3029 HG23 ILE A 407       0.404 -10.874   1.137  1.00 11.82           H
ATOM   3030 HD11 ILE A 407       3.549  -9.443   2.245  1.00 25.42           H
ATOM   3031 HD12 ILE A 407       2.169  -9.585   1.472  1.00 25.42           H
ATOM   3032 HD13 ILE A 407       2.269 -10.002   3.002  1.00 25.42           H
ATOM   3033  N   ASN A 408       0.007 -14.685   2.658  1.00 16.34           N
ATOM   3034  CA  ASN A 408      -1.261 -15.432   2.674  1.00 16.86           C
ATOM   3035  C   ASN A 408      -1.899 -15.416   4.071  1.00 20.46           C
ATOM   3036  O   ASN A 408      -3.129 -15.327   4.202  1.00 19.81           O
ATOM   3037  CB  ASN A 408      -1.058 -16.889   2.246  1.00 18.71           C
ATOM   3038  CG  ASN A 408      -0.744 -17.067   0.771  1.00 16.99           C
ATOM   3039  OD1 ASN A 408      -0.986 -16.194  -0.064  1.00 20.16           O
ATOM   3040  ND2 ASN A 408      -0.217 -18.238   0.444  1.00 15.58           N
ATOM   3041  H   ASN A 408       0.701 -15.158   2.475  1.00 19.63           H
ATOM   3042  HA  ASN A 408      -1.882 -15.018   2.053  1.00 20.26           H
ATOM   3043  HB2 ASN A 408      -0.319 -17.262   2.752  1.00 22.48           H
ATOM   3044  HB3 ASN A 408      -1.869 -17.386   2.437  1.00 22.48           H
ATOM   3045 HD21 ASN A 408      -0.015 -18.405  -0.375  1.00 18.72           H
ATOM   3046 HD22 ASN A 408      -0.078 -18.832   1.050  1.00 18.72           H
ATOM   3047  N   TYR A 409      -1.070 -15.529   5.123  1.00 18.55           N
ATOM   3048  CA  TYR A 409      -1.555 -15.460   6.499  1.00 15.86           C
ATOM   3049  C   TYR A 409      -2.024 -14.037   6.824  1.00 18.35           C
ATOM   3050  O   TYR A 409      -3.056 -13.868   7.464  1.00 14.92           O
ATOM   3051  CB  TYR A 409      -0.485 -15.963   7.516  1.00 18.74           C
ATOM   3052  CG  TYR A 409      -0.569 -15.171   8.793  1.00 23.85           C
ATOM   3053  CD1 TYR A 409      -1.531 -15.471   9.789  1.00 21.75           C
ATOM   3054  CD2 TYR A 409       0.242 -14.055   8.971  1.00 15.72           C
ATOM   3055  CE1 TYR A 409      -1.663 -14.663  10.924  1.00 22.38           C
ATOM   3056  CE2 TYR A 409       0.111 -13.248  10.097  1.00 17.74           C
ATOM   3057  CZ  TYR A 409      -0.839 -13.555  11.063  1.00 16.10           C
ATOM   3058  OH  TYR A 409      -0.934 -12.742  12.157  1.00 20.20           O
ATOM   3059  H   TYR A 409      -0.220 -15.647   5.059  1.00 22.28           H
ATOM   3060  HA  TYR A 409      -2.326 -16.044   6.580  1.00 19.05           H
ATOM   3061  HB2 TYR A 409      -0.647 -16.897   7.721  1.00 22.51           H
ATOM   3062  HB3 TYR A 409       0.400 -15.846   7.138  1.00 22.51           H
ATOM   3063  HD1 TYR A 409      -2.099 -16.198   9.674  1.00 26.13           H
ATOM   3064  HD2 TYR A 409       0.859 -13.827   8.313  1.00 18.88           H
ATOM   3065  HE1 TYR A 409      -2.294 -14.866  11.576  1.00 26.88           H
ATOM   3066  HE2 TYR A 409       0.661 -12.506  10.205  1.00 21.31           H
ATOM   3067  HH  TYR A 409      -0.374 -12.118  12.100  1.00 24.27           H
ATOM   3068  N   ARG A 410      -1.339 -13.005   6.297  1.00 16.29           N
ATOM   3069  CA  ARG A 410      -1.586 -11.608   6.697  1.00 16.41           C
ATOM   3070  C   ARG A 410      -2.911 -11.070   6.169  1.00 22.72           C
ATOM   3071  O   ARG A 410      -3.558 -10.240   6.829  1.00 15.88           O
ATOM   3072  CB  ARG A 410      -0.466 -10.697   6.187  1.00 14.25           C
ATOM   3073  CG  ARG A 410       0.763 -10.740   7.050  1.00 15.75           C
ATOM   3074  CD  ARG A 410       0.665  -9.736   8.107  1.00 21.00           C
ATOM   3075  NE  ARG A 410       1.040  -8.417   7.613  1.00 17.19           N
ATOM   3076  CZ  ARG A 410       0.765  -7.295   8.253  1.00 13.98           C
ATOM   3077  NH1 ARG A 410       0.121  -7.342   9.417  1.00 18.35           N
ATOM   3078  NH2 ARG A 410       1.144  -6.136   7.757  1.00 13.46           N1+
ATOM   3079  H   ARG A 410      -0.723 -13.090   5.702  1.00 19.57           H
ATOM   3080  HA  ARG A 410      -1.602 -11.554   7.665  1.00 19.71           H
ATOM   3081  HB2 ARG A 410      -0.214 -10.976   5.293  1.00 17.13           H
ATOM   3082  HB3 ARG A 410      -0.788  -9.782   6.170  1.00 17.13           H
ATOM   3083  HG2 ARG A 410       0.841 -11.615   7.461  1.00 18.93           H
ATOM   3084  HG3 ARG A 410       1.546 -10.546   6.511  1.00 18.93           H
ATOM   3085  HD2 ARG A 410      -0.251  -9.693   8.426  1.00 25.23           H
ATOM   3086  HD3 ARG A 410       1.264  -9.972   8.833  1.00 25.23           H
ATOM   3087  HE  ARG A 410       1.339  -8.359   6.809  1.00 20.65           H
ATOM   3088 HH11 ARG A 410      -0.122  -8.100   9.744  1.00 22.05           H
ATOM   3089 HH12 ARG A 410      -0.059  -6.614   9.839  1.00 22.05           H
ATOM   3090 HH21 ARG A 410       1.562  -6.106   7.005  1.00 16.17           H
ATOM   3091 HH22 ARG A 410       0.963  -5.409   8.177  1.00 16.17           H
ATOM   3092  N   LYS A 411      -3.292 -11.469   4.957  1.00 16.62           N
ATOM   3093  CA  LYS A 411      -4.609 -11.149   4.409  1.00 24.13           C
ATOM   3094  C   LYS A 411      -4.815  -9.646   4.261  1.00 23.33           C
ATOM   3095  O   LYS A 411      -5.842  -9.111   4.654  1.00 27.48           O
ATOM   3096  CB  LYS A 411      -5.721 -11.754   5.283  1.00 20.56           C
ATOM   3097  CG  LYS A 411      -5.826 -13.299   5.224  1.00 24.51           C
ATOM   3098  CD  LYS A 411      -6.602 -13.813   6.436  1.00 33.97           C
ATOM   3099  CE  LYS A 411      -8.078 -14.090   6.119  1.00 50.23           C
ATOM   3100  NZ  LYS A 411      -9.131 -13.106   6.668  1.00 55.71           N1+
ATOM   3101  H   LYS A 411      -2.799 -11.931   4.425  1.00 19.97           H
ATOM   3102  HA  LYS A 411      -4.682 -11.544   3.526  1.00 28.98           H
ATOM   3103  HB2 LYS A 411      -5.558 -11.506   6.206  1.00 24.69           H
ATOM   3104  HB3 LYS A 411      -6.573 -11.391   4.994  1.00 24.69           H
ATOM   3105  HG2 LYS A 411      -6.298 -13.563   4.419  1.00 29.44           H
ATOM   3106  HG3 LYS A 411      -4.936 -13.686   5.240  1.00 29.44           H
ATOM   3107  HD2 LYS A 411      -6.200 -14.641   6.742  1.00 40.79           H
ATOM   3108  HD3 LYS A 411      -6.567 -13.147   7.141  1.00 40.79           H
ATOM   3109  HE2 LYS A 411      -8.178 -14.103   5.154  1.00 60.30           H
ATOM   3110  HE3 LYS A 411      -8.299 -14.966   6.471  1.00 60.30           H
ATOM   3111  HZ1 LYS A 411      -9.946 -13.366   6.422  1.00 66.88           H
ATOM   3112  HZ2 LYS A 411      -9.090 -13.082   7.556  1.00 66.88           H
ATOM   3113  HZ3 LYS A 411      -8.979 -12.289   6.348  1.00 66.88           H
ATOM   3114  N   HIS A 412      -3.837  -8.960   3.675  1.00 19.63           N
ATOM   3115  CA  HIS A 412      -4.066  -7.586   3.261  1.00 16.08           C
ATOM   3116  C   HIS A 412      -5.296  -7.532   2.372  1.00 19.51           C
ATOM   3117  O   HIS A 412      -5.509  -8.409   1.532  1.00 17.62           O
ATOM   3118  CB  HIS A 412      -2.867  -7.041   2.494  1.00 23.00           C
ATOM   3119  CG  HIS A 412      -1.622  -6.950   3.303  1.00 18.98           C
ATOM   3120  ND1 HIS A 412      -1.108  -5.743   3.730  1.00 16.54           N1+
ATOM   3121  CD2 HIS A 412      -0.772  -7.909   3.749  1.00 15.58           C
ATOM   3122  CE1 HIS A 412       0.005  -5.963   4.409  1.00 12.25           C
ATOM   3123  NE2 HIS A 412       0.219  -7.271   4.454  1.00 12.74           N
ATOM   3124  H   HIS A 412      -3.048  -9.262   3.509  1.00 23.58           H
ATOM   3125  HA  HIS A 412      -4.219  -7.029   4.040  1.00 19.32           H
ATOM   3126  HB2 HIS A 412      -3.079  -6.149   2.177  1.00 27.63           H
ATOM   3127  HB3 HIS A 412      -2.688  -7.624   1.740  1.00 27.63           H
ATOM   3128  HD1 HIS A 412      -1.453  -4.971   3.574  1.00 19.87           H
ATOM   3129  HD2 HIS A 412      -0.858  -8.826   3.624  1.00 18.72           H
ATOM   3130  HE1 HIS A 412       0.534  -5.311   4.809  1.00 14.73           H
ATOM   3131  HE2 HIS A 412       0.887  -7.655   4.837  1.00 15.32           H
ATOM   3132  N   HIS A 413      -6.097  -6.483   2.535  1.00 24.67           N
ATOM   3133  CA  HIS A 413      -7.365  -6.385   1.799  1.00 26.27           C
ATOM   3134  C   HIS A 413      -7.230  -5.616   0.507  1.00 19.52           C
ATOM   3135  O   HIS A 413      -7.988  -4.690   0.271  1.00 26.36           O
ATOM   3136  CB  HIS A 413      -8.434  -5.746   2.674  1.00 23.46           C
ATOM   3137  CG  HIS A 413      -8.487  -6.332   4.035  1.00 38.60           C
ATOM   3138  ND1 HIS A 413      -8.147  -5.625   5.170  1.00 45.97           N
ATOM   3139  CD2 HIS A 413      -8.754  -7.596   4.439  1.00 43.47           C
ATOM   3140  CE1 HIS A 413      -8.239  -6.422   6.222  1.00 50.32           C
ATOM   3141  NE2 HIS A 413      -8.604  -7.622   5.804  1.00 52.58           N
ATOM   3142  H   HIS A 413      -5.936  -5.819   3.058  1.00 29.63           H
ATOM   3143  HA  HIS A 413      -7.663  -7.280   1.578  1.00 31.55           H
ATOM   3144  HB2 HIS A 413      -9.301  -5.875   2.258  1.00 28.18           H
ATOM   3145  HB3 HIS A 413      -8.246  -4.799   2.762  1.00 28.18           H
ATOM   3146  HD2 HIS A 413      -9.005  -8.309   3.897  1.00 52.19           H
ATOM   3147  HE1 HIS A 413      -8.078  -6.179   7.105  1.00 60.41           H
ATOM   3148  HE2 HIS A 413      -8.736  -8.307   6.307  1.00 63.13           H
ATOM   3149  N   VAL A 414      -6.293  -5.985  -0.349  1.00 19.05           N
ATOM   3150  CA  VAL A 414      -6.215  -5.408  -1.691  1.00 18.86           C
ATOM   3151  C   VAL A 414      -5.969  -6.560  -2.640  1.00 14.67           C
ATOM   3152  O   VAL A 414      -5.352  -7.561  -2.268  1.00 17.79           O
ATOM   3153  CB  VAL A 414      -5.136  -4.284  -1.833  1.00 22.69           C
ATOM   3154  CG1 VAL A 414      -5.017  -3.470  -0.559  1.00 24.90           C
ATOM   3155  CG2 VAL A 414      -3.821  -4.786  -2.136  1.00 21.06           C
ATOM   3156  H   VAL A 414      -5.685  -6.570  -0.182  1.00 22.89           H
ATOM   3157  HA  VAL A 414      -7.076  -5.020  -1.914  1.00 22.66           H
ATOM   3158  HB  VAL A 414      -5.399  -3.684  -2.548  1.00 27.25           H
ATOM   3159 HG11 VAL A 414      -4.342  -2.785  -0.684  1.00 29.90           H
ATOM   3160 HG12 VAL A 414      -5.874  -3.058  -0.367  1.00 29.90           H
ATOM   3161 HG13 VAL A 414      -4.762  -4.058   0.169  1.00 29.90           H
ATOM   3162 HG21 VAL A 414      -3.207  -4.039  -2.210  1.00 25.30           H
ATOM   3163 HG22 VAL A 414      -3.538  -5.379  -1.423  1.00 25.30           H
ATOM   3164 HG23 VAL A 414      -3.855  -5.271  -2.976  1.00 25.30           H
ATOM   3165  N   THR A 415      -6.510  -6.456  -3.845  1.00 16.31           N
ATOM   3166  CA  THR A 415      -6.439  -7.584  -4.782  1.00 20.64           C
ATOM   3167  C   THR A 415      -4.998  -7.771  -5.270  1.00 18.37           C
ATOM   3168  O   THR A 415      -4.262  -6.805  -5.468  1.00 17.36           O
ATOM   3169  CB  THR A 415      -7.354  -7.354  -5.996  1.00 17.15           C
ATOM   3170  OG1 THR A 415      -7.154  -6.033  -6.475  1.00 15.47           O
ATOM   3171  CG2 THR A 415      -8.839  -7.520  -5.697  1.00 17.18           C
ATOM   3172  H   THR A 415      -6.918  -5.761  -4.146  1.00 19.60           H
ATOM   3173  HA  THR A 415      -6.720  -8.396  -4.334  1.00 24.79           H
ATOM   3174  HB  THR A 415      -7.116  -7.983  -6.695  1.00 20.61           H
ATOM   3175  HG1 THR A 415      -7.647  -5.890  -7.140  1.00 18.59           H
ATOM   3176 HG21 THR A 415      -9.359  -7.362  -6.501  1.00 20.64           H
ATOM   3177 HG22 THR A 415      -9.015  -8.420  -5.380  1.00 20.64           H
ATOM   3178 HG23 THR A 415      -9.113  -6.886  -5.016  1.00 20.64           H
ATOM   3179  N   HIS A 416      -4.604  -9.014  -5.479  1.00 18.88           N
ATOM   3180  CA  HIS A 416      -3.301  -9.312  -6.071  1.00 24.21           C
ATOM   3181  C   HIS A 416      -2.175  -8.694  -5.246  1.00 20.47           C
ATOM   3182  O   HIS A 416      -1.237  -8.090  -5.774  1.00 18.86           O
ATOM   3183  CB  HIS A 416      -3.221  -8.792  -7.504  1.00 25.96           C
ATOM   3184  CG  HIS A 416      -4.278  -9.328  -8.422  1.00 24.90           C
ATOM   3185  ND1 HIS A 416      -4.353 -10.660  -8.784  1.00 23.62           N
ATOM   3186  CD2 HIS A 416      -5.255  -8.693  -9.104  1.00 22.32           C
ATOM   3187  CE1 HIS A 416      -5.338 -10.822  -9.643  1.00 24.03           C
ATOM   3188  NE2 HIS A 416      -5.908  -9.646  -9.849  1.00 31.15           N
ATOM   3189  H   HIS A 416      -5.070  -9.711  -5.287  1.00 22.69           H
ATOM   3190  HA  HIS A 416      -3.171 -10.273  -6.090  1.00 29.08           H
ATOM   3191  HB2 HIS A 416      -2.358  -9.036  -7.875  1.00 31.17           H
ATOM   3192  HB3 HIS A 416      -3.308  -7.826  -7.489  1.00 31.17           H
ATOM   3193  HD2 HIS A 416      -5.452  -7.784  -9.073  1.00 26.82           H
ATOM   3194  HE1 HIS A 416      -5.604 -11.629 -10.021  1.00 28.86           H
ATOM   3195  HE2 HIS A 416      -6.584  -9.502 -10.361  1.00 37.41           H
ATOM   3196  N   PHE A 417      -2.290  -8.785  -3.935  1.00 19.45           N
ATOM   3197  CA  PHE A 417      -1.353  -8.040  -3.109  1.00 20.85           C
ATOM   3198  C   PHE A 417       0.068  -8.533  -3.332  1.00 15.53           C
ATOM   3199  O   PHE A 417       0.985  -7.721  -3.466  1.00 16.75           O
ATOM   3200  CB  PHE A 417      -1.738  -8.134  -1.639  1.00 14.77           C
ATOM   3201  CG  PHE A 417      -0.827  -7.352  -0.728  1.00 15.84           C
ATOM   3202  CD1 PHE A 417      -1.046  -6.022  -0.494  1.00 18.34           C
ATOM   3203  CD2 PHE A 417       0.241  -7.959  -0.096  1.00 22.22           C
ATOM   3204  CE1 PHE A 417      -0.223  -5.298   0.373  1.00 21.99           C
ATOM   3205  CE2 PHE A 417       1.078  -7.224   0.772  1.00 23.46           C
ATOM   3206  CZ  PHE A 417       0.829  -5.903   1.007  1.00 19.27           C
ATOM   3207  H   PHE A 417      -2.875  -9.250  -3.509  1.00 23.36           H
ATOM   3208  HA  PHE A 417      -1.386  -7.105  -3.365  1.00 25.05           H
ATOM   3209  HB2 PHE A 417      -2.637  -7.789  -1.527  1.00 17.75           H
ATOM   3210  HB3 PHE A 417      -1.705  -9.064  -1.365  1.00 17.75           H
ATOM   3211  HD1 PHE A 417      -1.766  -5.597  -0.902  1.00 22.04           H
ATOM   3212  HD2 PHE A 417       0.407  -8.863  -0.239  1.00 26.69           H
ATOM   3213  HE1 PHE A 417      -0.391  -4.395   0.520  1.00 26.41           H
ATOM   3214  HE2 PHE A 417       1.792  -7.645   1.194  1.00 28.18           H
ATOM   3215  HZ  PHE A 417       1.385  -5.413   1.569  1.00 23.15           H
ATOM   3216  N   TRP A 418       0.250  -9.860  -3.461  1.00 14.89           N
ATOM   3217  CA  TRP A 418       1.575 -10.466  -3.573  1.00 18.47           C
ATOM   3218  C   TRP A 418       2.328  -9.943  -4.787  1.00 13.21           C
ATOM   3219  O   TRP A 418       3.402  -9.348  -4.628  1.00 13.67           O
ATOM   3220  CB  TRP A 418       1.422 -11.996  -3.595  1.00 12.44           C
ATOM   3221  CG  TRP A 418       2.686 -12.720  -3.779  1.00 16.13           C
ATOM   3222  CD1 TRP A 418       2.978 -13.584  -4.790  1.00 17.08           C
ATOM   3223  CD2 TRP A 418       3.882 -12.630  -2.980  1.00 14.87           C
ATOM   3224  NE1 TRP A 418       4.249 -14.050  -4.672  1.00 12.61           N
ATOM   3225  CE2 TRP A 418       4.831 -13.490  -3.570  1.00 19.91           C
ATOM   3226  CE3 TRP A 418       4.240 -11.923  -1.839  1.00 12.02           C
ATOM   3227  CZ2 TRP A 418       6.098 -13.662  -3.053  1.00 16.67           C
ATOM   3228  CZ3 TRP A 418       5.517 -12.097  -1.326  1.00 18.77           C
ATOM   3229  CH2 TRP A 418       6.423 -12.947  -1.929  1.00 20.93           C
ATOM   3230  H   TRP A 418      -0.393 -10.431  -3.485  1.00 17.90           H
ATOM   3231  HA  TRP A 418       2.091 -10.233  -2.785  1.00 22.19           H
ATOM   3232  HB2 TRP A 418       1.037 -12.283  -2.752  1.00 14.96           H
ATOM   3233  HB3 TRP A 418       0.833 -12.240  -4.326  1.00 14.96           H
ATOM   3234  HD1 TRP A 418       2.386 -13.829  -5.463  1.00 20.52           H
ATOM   3235  HE1 TRP A 418       4.623 -14.616  -5.200  1.00 15.16           H
ATOM   3236  HE3 TRP A 418       3.635 -11.349  -1.426  1.00 14.45           H
ATOM   3237  HZ2 TRP A 418       6.712 -14.230  -3.459  1.00 20.03           H
ATOM   3238  HZ3 TRP A 418       5.766 -11.634  -0.559  1.00 22.55           H
ATOM   3239  HH2 TRP A 418       7.270 -13.045  -1.557  1.00 25.14           H
ATOM   3240  N   PRO A 419       1.813 -10.079  -5.990  1.00 17.89           N
ATOM   3241  CA  PRO A 419       2.474  -9.467  -7.153  1.00 18.67           C
ATOM   3242  C   PRO A 419       2.585  -7.964  -7.057  1.00 15.55           C
ATOM   3243  O   PRO A 419       3.595  -7.398  -7.488  1.00 15.51           O
ATOM   3244  CB  PRO A 419       1.578  -9.892  -8.325  1.00 19.02           C
ATOM   3245  CG  PRO A 419       0.299 -10.293  -7.703  1.00 17.99           C
ATOM   3246  CD  PRO A 419       0.601 -10.829  -6.354  1.00 20.27           C
ATOM   3247  HA  PRO A 419       3.359  -9.846  -7.273  1.00 22.43           H
ATOM   3248  HB2 PRO A 419       1.448  -9.142  -8.926  1.00 22.85           H
ATOM   3249  HB3 PRO A 419       1.983 -10.640  -8.792  1.00 22.85           H
ATOM   3250  HG2 PRO A 419      -0.279  -9.517  -7.634  1.00 21.62           H
ATOM   3251  HG3 PRO A 419      -0.121 -10.976  -8.249  1.00 21.62           H
ATOM   3252  HD2 PRO A 419      -0.122 -10.631  -5.738  1.00 24.35           H
ATOM   3253  HD3 PRO A 419       0.787 -11.780  -6.398  1.00 24.35           H
ATOM   3254  N   LYS A 420       1.610  -7.288  -6.460  1.00 13.22           N
ATOM   3255  CA  LYS A 420       1.757  -5.851  -6.310  1.00 13.01           C
ATOM   3256  C   LYS A 420       2.969  -5.527  -5.465  1.00 13.39           C
ATOM   3257  O   LYS A 420       3.781  -4.680  -5.832  1.00 14.03           O
ATOM   3258  CB  LYS A 420       0.496  -5.255  -5.723  1.00 16.50           C
ATOM   3259  CG  LYS A 420      -0.550  -5.023  -6.826  1.00 25.50           C
ATOM   3260  CD  LYS A 420      -1.968  -4.811  -6.229  1.00 24.90           C
ATOM   3261  CE  LYS A 420      -3.061  -4.585  -7.266  1.00 23.36           C
ATOM   3262  NZ  LYS A 420      -4.392  -4.231  -6.570  1.00 29.06           N1+
ATOM   3263  H   LYS A 420       0.883  -7.623  -6.145  1.00 15.89           H
ATOM   3264  HA  LYS A 420       1.893  -5.457  -7.186  1.00 15.64           H
ATOM   3265  HB2 LYS A 420       0.124  -5.866  -5.069  1.00 19.83           H
ATOM   3266  HB3 LYS A 420       0.703  -4.402  -5.311  1.00 19.83           H
ATOM   3267  HG2 LYS A 420      -0.312  -4.230  -7.332  1.00 30.62           H
ATOM   3268  HG3 LYS A 420      -0.579  -5.798  -7.409  1.00 30.62           H
ATOM   3269  HD2 LYS A 420      -2.209  -5.597  -5.714  1.00 29.91           H
ATOM   3270  HD3 LYS A 420      -1.948  -4.034  -5.649  1.00 29.91           H
ATOM   3271  HE2 LYS A 420      -2.810  -3.848  -7.845  1.00 28.06           H
ATOM   3272  HE3 LYS A 420      -3.189  -5.395  -7.783  1.00 28.06           H
ATOM   3273  HZ1 LYS A 420      -5.028  -4.100  -7.179  1.00 34.90           H
ATOM   3274  HZ2 LYS A 420      -4.640  -4.895  -6.032  1.00 34.90           H
ATOM   3275  HZ3 LYS A 420      -4.295  -3.489  -6.088  1.00 34.90           H
ATOM   3276  N   LEU A 421       3.119  -6.230  -4.353  1.00 15.89           N
ATOM   3277  CA  LEU A 421       4.245  -6.043  -3.479  1.00 16.01           C
ATOM   3278  C   LEU A 421       5.519  -6.485  -4.181  1.00 19.98           C
ATOM   3279  O   LEU A 421       6.541  -5.780  -4.128  1.00 13.18           O
ATOM   3280  CB  LEU A 421       4.028  -6.820  -2.180  1.00 14.35           C
ATOM   3281  CG  LEU A 421       5.116  -6.663  -1.145  1.00 14.01           C
ATOM   3282  CD1 LEU A 421       5.400  -5.166  -0.877  1.00 14.63           C
ATOM   3283  CD2 LEU A 421       4.722  -7.373   0.152  1.00 16.17           C
ATOM   3284  H   LEU A 421       2.566  -6.831  -4.084  1.00 19.09           H
ATOM   3285  HA  LEU A 421       4.328  -5.102  -3.260  1.00 19.23           H
ATOM   3286  HB2 LEU A 421       3.198  -6.520  -1.777  1.00 17.25           H
ATOM   3287  HB3 LEU A 421       3.962  -7.764  -2.393  1.00 17.25           H
ATOM   3288  HG  LEU A 421       5.931  -7.071  -1.477  1.00 16.84           H
ATOM   3289 HD11 LEU A 421       6.101  -5.093  -0.210  1.00 17.58           H
ATOM   3290 HD12 LEU A 421       5.684  -4.746  -1.704  1.00 17.58           H
ATOM   3291 HD13 LEU A 421       4.589  -4.745  -0.552  1.00 17.58           H
ATOM   3292 HD21 LEU A 421       5.434  -7.260   0.802  1.00 19.43           H
ATOM   3293 HD22 LEU A 421       3.901  -6.982   0.489  1.00 19.43           H
ATOM   3294 HD23 LEU A 421       4.589  -8.316  -0.032  1.00 19.43           H
ATOM   3295  N   LEU A 422       5.467  -7.609  -4.901  1.00 16.56           N
ATOM   3296  CA  LEU A 422       6.702  -8.069  -5.537  1.00 18.70           C
ATOM   3297  C   LEU A 422       7.207  -7.055  -6.541  1.00 15.51           C
ATOM   3298  O   LEU A 422       8.423  -6.908  -6.733  1.00 15.39           O
ATOM   3299  CB  LEU A 422       6.520  -9.432  -6.214  1.00 20.04           C
ATOM   3300  CG  LEU A 422       6.580 -10.667  -5.298  1.00 24.48           C
ATOM   3301  CD1 LEU A 422       6.564 -11.937  -6.146  1.00 21.72           C
ATOM   3302  CD2 LEU A 422       7.803 -10.712  -4.486  1.00 19.99           C
ATOM   3303  H   LEU A 422       4.772  -8.098  -5.032  1.00 19.90           H
ATOM   3304  HA  LEU A 422       7.383  -8.170  -4.854  1.00 22.47           H
ATOM   3305  HB2 LEU A 422       5.654  -9.440  -6.651  1.00 24.07           H
ATOM   3306  HB3 LEU A 422       7.217  -9.535  -6.882  1.00 24.07           H
ATOM   3307  HG  LEU A 422       5.812 -10.676  -4.707  1.00 29.41           H
ATOM   3308 HD11 LEU A 422       6.603 -12.708  -5.559  1.00 26.09           H
ATOM   3309 HD12 LEU A 422       5.746 -11.958  -6.667  1.00 26.09           H
ATOM   3310 HD13 LEU A 422       7.334 -11.932  -6.736  1.00 26.09           H
ATOM   3311 HD21 LEU A 422       7.785 -11.508  -3.932  1.00 24.02           H
ATOM   3312 HD22 LEU A 422       8.573 -10.736  -5.076  1.00 24.02           H
ATOM   3313 HD23 LEU A 422       7.839  -9.920  -3.927  1.00 24.02           H
ATOM   3314  N   MET A 423       6.299  -6.312  -7.145  1.00 17.14           N
ATOM   3315  CA  MET A 423       6.688  -5.307  -8.126  1.00 13.17           C
ATOM   3316  C   MET A 423       7.641  -4.268  -7.524  1.00 13.59           C
ATOM   3317  O   MET A 423       8.512  -3.735  -8.225  1.00 10.41           O
ATOM   3318  CB  MET A 423       5.405  -4.654  -8.662  1.00 20.38           C
ATOM   3319  CG  MET A 423       5.540  -3.724  -9.824  1.00 24.32           C
ATOM   3320  SD  MET A 423       5.774  -4.544 -11.442  1.00 34.87           S
ATOM   3321  CE  MET A 423       7.401  -4.245 -11.389  1.00  7.82           C
ATOM   3322  H   MET A 423       5.451  -6.366  -7.009  1.00 20.59           H
ATOM   3323  HA  MET A 423       7.132  -5.747  -8.868  1.00 15.83           H
ATOM   3324  HB2 MET A 423       4.799  -5.362  -8.933  1.00 24.48           H
ATOM   3325  HB3 MET A 423       5.001  -4.149  -7.939  1.00 24.48           H
ATOM   3326  HG2 MET A 423       4.736  -3.185  -9.882  1.00 29.21           H
ATOM   3327  HG3 MET A 423       6.306  -3.150  -9.672  1.00 29.21           H
ATOM   3328  HE1 MET A 423       7.814  -4.602 -12.192  1.00  9.41           H
ATOM   3329  HE2 MET A 423       7.545  -3.287 -11.341  1.00  9.41           H
ATOM   3330  HE3 MET A 423       7.776  -4.676 -10.605  1.00  9.41           H
ATOM   3331  N   LYS A 424       7.485  -3.978  -6.227  1.00 17.12           N
ATOM   3332  CA  LYS A 424       8.351  -3.024  -5.547  1.00 12.88           C
ATOM   3333  C   LYS A 424       9.819  -3.475  -5.520  1.00 12.08           C
ATOM   3334  O   LYS A 424      10.713  -2.620  -5.455  1.00 12.11           O
ATOM   3335  CB  LYS A 424       7.848  -2.782  -4.109  1.00 11.14           C
ATOM   3336  CG  LYS A 424       6.364  -2.287  -3.992  1.00 19.01           C
ATOM   3337  CD  LYS A 424       6.094  -1.053  -4.870  1.00 11.91           C
ATOM   3338  CE  LYS A 424       4.642  -0.443  -4.678  1.00 16.60           C
ATOM   3339  NZ  LYS A 424       4.329   0.680  -5.614  1.00 19.66           N1+
ATOM   3340  H   LYS A 424       6.881  -4.324  -5.722  1.00 20.57           H
ATOM   3341  HA  LYS A 424       8.311  -2.178  -6.019  1.00 15.48           H
ATOM   3342  HB2 LYS A 424       7.917  -3.614  -3.616  1.00 13.39           H
ATOM   3343  HB3 LYS A 424       8.412  -2.111  -3.695  1.00 13.39           H
ATOM   3344  HG2 LYS A 424       5.768  -2.997  -4.277  1.00 22.84           H
ATOM   3345  HG3 LYS A 424       6.181  -2.047  -3.070  1.00 22.84           H
ATOM   3346  HD2 LYS A 424       6.738  -0.363  -4.647  1.00 14.32           H
ATOM   3347  HD3 LYS A 424       6.190  -1.305  -5.801  1.00 14.32           H
ATOM   3348  HE2 LYS A 424       3.987  -1.143  -4.826  1.00 19.94           H
ATOM   3349  HE3 LYS A 424       4.562  -0.104  -3.773  1.00 19.94           H
ATOM   3350  HZ1 LYS A 424       3.506   0.982  -5.462  1.00 23.62           H
ATOM   3351  HZ2 LYS A 424       4.908   1.345  -5.495  1.00 23.62           H
ATOM   3352  HZ3 LYS A 424       4.383   0.397  -6.457  1.00 23.62           H
ATOM   3353  N   VAL A 425      10.091  -4.786  -5.555  1.00 11.11           N
ATOM   3354  CA  VAL A 425      11.478  -5.254  -5.720  1.00 12.91           C
ATOM   3355  C   VAL A 425      12.062  -4.750  -7.028  1.00 18.32           C
ATOM   3356  O   VAL A 425      13.237  -4.357  -7.086  1.00 14.01           O
ATOM   3357  CB  VAL A 425      11.599  -6.791  -5.654  1.00 15.49           C
ATOM   3358  CG1 VAL A 425      13.052  -7.211  -5.716  1.00 15.43           C
ATOM   3359  CG2 VAL A 425      10.956  -7.387  -4.414  1.00 13.83           C
ATOM   3360  H   VAL A 425       9.506  -5.413  -5.488  1.00 13.36           H
ATOM   3361  HA  VAL A 425      12.015  -4.888  -4.999  1.00 15.52           H
ATOM   3362  HB  VAL A 425      11.151  -7.170  -6.427  1.00 18.62           H
ATOM   3363 HG11 VAL A 425      13.103  -8.179  -5.673  1.00 18.54           H
ATOM   3364 HG12 VAL A 425      13.436  -6.895  -6.549  1.00 18.54           H
ATOM   3365 HG13 VAL A 425      13.525  -6.821  -4.965  1.00 18.54           H
ATOM   3366 HG21 VAL A 425      11.066  -8.350  -4.434  1.00 16.63           H
ATOM   3367 HG22 VAL A 425      11.390  -7.020  -3.628  1.00 16.63           H
ATOM   3368 HG23 VAL A 425      10.013  -7.161  -4.408  1.00 16.63           H
ATOM   3369  N   THR A 426      11.263  -4.778  -8.103  1.00 19.08           N
ATOM   3370  CA  THR A 426      11.722  -4.257  -9.398  1.00 17.61           C
ATOM   3371  C   THR A 426      11.998  -2.765  -9.311  1.00 16.17           C
ATOM   3372  O   THR A 426      12.990  -2.261  -9.861  1.00 19.79           O
ATOM   3373  CB  THR A 426      10.665  -4.559 -10.496  1.00 20.27           C
ATOM   3374  OG1 THR A 426      10.600  -5.967 -10.716  1.00 16.90           O
ATOM   3375  CG2 THR A 426      10.973  -3.886 -11.808  1.00 22.41           C
ATOM   3376  H   THR A 426      10.462  -5.090  -8.110  1.00 22.92           H
ATOM   3377  HA  THR A 426      12.548  -4.702  -9.644  1.00 21.16           H
ATOM   3378  HB  THR A 426       9.798  -4.246 -10.195  1.00 24.35           H
ATOM   3379  HG1 THR A 426      10.381  -6.359 -10.006  1.00 20.30           H
ATOM   3380 HG21 THR A 426      10.289  -4.103 -12.460  1.00 26.92           H
ATOM   3381 HG22 THR A 426      11.001  -2.924 -11.688  1.00 26.92           H
ATOM   3382 HG23 THR A 426      11.833  -4.187 -12.141  1.00 26.92           H
ATOM   3383  N   ASP A 427      11.157  -2.039  -8.602  1.00 13.70           N
ATOM   3384  CA  ASP A 427      11.406  -0.608  -8.462  1.00 15.78           C
ATOM   3385  C   ASP A 427      12.688  -0.332  -7.668  1.00 15.70           C
ATOM   3386  O   ASP A 427      13.491   0.530  -8.050  1.00 13.85           O
ATOM   3387  CB  ASP A 427      10.206   0.043  -7.797  1.00 18.85           C
ATOM   3388  CG  ASP A 427       8.905  -0.142  -8.606  1.00 14.15           C
ATOM   3389  OD1 ASP A 427       8.917  -0.404  -9.832  1.00 15.23           O
ATOM   3390  OD2 ASP A 427       7.853  -0.032  -8.000  1.00 12.49           O1-
ATOM   3391  H   ASP A 427      10.454  -2.332  -8.202  1.00 16.47           H
ATOM   3392  HA  ASP A 427      11.510  -0.217  -9.343  1.00 18.96           H
ATOM   3393  HB2 ASP A 427      10.075  -0.354  -6.922  1.00 22.65           H
ATOM   3394  HB3 ASP A 427      10.371   0.995  -7.708  1.00 22.65           H
ATOM   3395  N   LEU A 428      12.906  -1.068  -6.566  1.00  9.86           N
ATOM   3396  CA  LEU A 428      14.066  -0.832  -5.736  1.00 12.96           C
ATOM   3397  C   LEU A 428      15.350  -1.204  -6.489  1.00 14.87           C
ATOM   3398  O   LEU A 428      16.359  -0.495  -6.390  1.00 13.39           O
ATOM   3399  CB  LEU A 428      13.909  -1.604  -4.402  1.00 10.13           C
ATOM   3400  CG  LEU A 428      12.896  -0.958  -3.450  1.00  6.98           C
ATOM   3401  CD1 LEU A 428      12.317  -1.958  -2.489  1.00  8.99           C
ATOM   3402  CD2 LEU A 428      13.510   0.235  -2.690  1.00 11.60           C
ATOM   3403  H   LEU A 428      12.394  -1.701  -6.291  1.00 11.86           H
ATOM   3404  HA  LEU A 428      14.112   0.114  -5.526  1.00 15.57           H
ATOM   3405  HB2 LEU A 428      13.607  -2.506  -4.593  1.00 12.18           H
ATOM   3406  HB3 LEU A 428      14.768  -1.631  -3.951  1.00 12.18           H
ATOM   3407  HG  LEU A 428      12.161  -0.612  -3.980  1.00  8.40           H
ATOM   3408 HD11 LEU A 428      11.684  -1.507  -1.908  1.00 10.81           H
ATOM   3409 HD12 LEU A 428      11.867  -2.655  -2.992  1.00 10.81           H
ATOM   3410 HD13 LEU A 428      13.035  -2.341  -1.961  1.00 10.81           H
ATOM   3411 HD21 LEU A 428      12.838   0.613  -2.102  1.00 13.95           H
ATOM   3412 HD22 LEU A 428      14.267  -0.078  -2.171  1.00 13.95           H
ATOM   3413 HD23 LEU A 428      13.801   0.901  -3.332  1.00 13.95           H
ATOM   3414  N   ARG A 429      15.305  -2.268  -7.306  1.00 16.81           N
ATOM   3415  CA  ARG A 429      16.416  -2.581  -8.218  1.00 19.06           C
ATOM   3416  C   ARG A 429      16.771  -1.378  -9.113  1.00 10.71           C
ATOM   3417  O   ARG A 429      17.948  -1.010  -9.229  1.00 15.05           O
ATOM   3418  CB  ARG A 429      16.077  -3.871  -9.036  1.00 16.94           C
ATOM   3419  CG  ARG A 429      16.230  -5.105  -8.069  1.00 35.84           C
ATOM   3420  CD  ARG A 429      15.585  -6.529  -8.433  1.00 39.57           C
ATOM   3421  NE  ARG A 429      16.214  -7.168  -9.592  1.00 46.83           N
ATOM   3422  CZ  ARG A 429      17.501  -7.553  -9.653  1.00 56.35           C
ATOM   3423  NH1 ARG A 429      18.345  -7.373  -8.639  1.00 38.88           N
ATOM   3424  NH2 ARG A 429      17.973  -8.116 -10.760  1.00 62.20           N1+
ATOM   3425  H   ARG A 429      14.647  -2.820  -7.350  1.00 20.20           H
ATOM   3426  HA  ARG A 429      17.200  -2.780  -7.682  1.00 22.90           H
ATOM   3427  HB2 ARG A 429      15.162  -3.831  -9.355  1.00 20.35           H
ATOM   3428  HB3 ARG A 429      16.699  -3.969  -9.774  1.00 20.35           H
ATOM   3429  HG2 ARG A 429      17.180  -5.260  -7.952  1.00 43.03           H
ATOM   3430  HG3 ARG A 429      15.852  -4.847  -7.214  1.00 43.03           H
ATOM   3431  HD2 ARG A 429      15.686  -7.123  -7.673  1.00 47.51           H
ATOM   3432  HD3 ARG A 429      14.644  -6.406  -8.634  1.00 47.51           H
ATOM   3433  HE  ARG A 429      15.724  -7.307 -10.284  1.00 56.22           H
ATOM   3434 HH11 ARG A 429      18.070  -7.007  -7.910  1.00 46.69           H
ATOM   3435 HH12 ARG A 429      19.163  -7.628  -8.710  1.00 46.69           H
ATOM   3436 HH21 ARG A 429      17.453  -8.245 -11.433  1.00 74.67           H
ATOM   3437 HH22 ARG A 429      18.796  -8.363 -10.800  1.00 74.67           H
ATOM   3438  N   MET A 430      15.784  -0.746  -9.754  1.00 14.74           N
ATOM   3439  CA  MET A 430      16.096   0.414 -10.608  1.00 15.73           C
ATOM   3440  C   MET A 430      16.688   1.530  -9.793  1.00 10.56           C
ATOM   3441  O   MET A 430      17.550   2.247 -10.283  1.00 13.11           O
ATOM   3442  CB  MET A 430      14.897   1.053 -11.311  1.00 18.21           C
ATOM   3443  CG  MET A 430      13.758   0.260 -11.589  1.00 31.99           C
ATOM   3444  SD  MET A 430      14.298  -0.550 -13.025  1.00 38.60           S
ATOM   3445  CE  MET A 430      12.965  -0.001 -13.868  1.00  6.36           C
ATOM   3446  H   MET A 430      14.952  -0.958  -9.716  1.00 17.71           H
ATOM   3447  HA  MET A 430      16.734   0.144 -11.288  1.00 18.91           H
ATOM   3448  HB2 MET A 430      14.593   1.792 -10.761  1.00 21.88           H
ATOM   3449  HB3 MET A 430      15.206   1.402 -12.162  1.00 21.88           H
ATOM   3450  HG2 MET A 430      13.592  -0.382 -10.882  1.00 38.42           H
ATOM   3451  HG3 MET A 430      12.983   0.810 -11.784  1.00 38.42           H
ATOM   3452  HE1 MET A 430      13.011  -0.331 -14.780  1.00  7.66           H
ATOM   3453  HE2 MET A 430      12.161  -0.330 -13.437  1.00  7.66           H
ATOM   3454  HE3 MET A 430      12.968   0.969 -13.866  1.00  7.66           H
ATOM   3455  N   ILE A 431      16.138   1.759  -8.589  1.00 13.91           N
ATOM   3456  CA  ILE A 431      16.629   2.829  -7.726  1.00 14.72           C
ATOM   3457  C   ILE A 431      18.093   2.601  -7.430  1.00 15.25           C
ATOM   3458  O   ILE A 431      18.908   3.534  -7.499  1.00 14.00           O
ATOM   3459  CB  ILE A 431      15.770   2.932  -6.442  1.00 17.87           C
ATOM   3460  CG1 ILE A 431      14.430   3.601  -6.779  1.00 20.55           C
ATOM   3461  CG2 ILE A 431      16.481   3.726  -5.358  1.00 17.95           C
ATOM   3462  CD1 ILE A 431      13.310   3.349  -5.771  1.00 14.30           C
ATOM   3463  H   ILE A 431      15.485   1.308  -8.257  1.00 16.71           H
ATOM   3464  HA  ILE A 431      16.552   3.671  -8.201  1.00 17.69           H
ATOM   3465  HB  ILE A 431      15.598   2.037  -6.110  1.00 21.47           H
ATOM   3466 HG12 ILE A 431      14.567   4.560  -6.830  1.00 24.69           H
ATOM   3467 HG13 ILE A 431      14.128   3.270  -7.640  1.00 24.69           H
ATOM   3468 HG21 ILE A 431      15.912   3.768  -4.574  1.00 21.57           H
ATOM   3469 HG22 ILE A 431      17.316   3.284  -5.139  1.00 21.57           H
ATOM   3470 HG23 ILE A 431      16.657   4.622  -5.687  1.00 21.57           H
ATOM   3471 HD11 ILE A 431      12.509   3.808  -6.069  1.00 17.18           H
ATOM   3472 HD12 ILE A 431      13.143   2.395  -5.717  1.00 17.18           H
ATOM   3473 HD13 ILE A 431      13.584   3.687  -4.905  1.00 17.18           H
ATOM   3474  N   GLY A 432      18.464   1.345  -7.161  1.00  9.06           N
ATOM   3475  CA  GLY A 432      19.869   1.045  -6.967  1.00 17.18           C
ATOM   3476  C   GLY A 432      20.705   1.367  -8.190  1.00 15.69           C
ATOM   3477  O   GLY A 432      21.752   2.011  -8.091  1.00 16.39           O
ATOM   3478  H   GLY A 432      17.933   0.673  -7.089  1.00 10.90           H
ATOM   3479  HA2 GLY A 432      20.209   1.560  -6.218  1.00 20.65           H
ATOM   3480  HA3 GLY A 432      19.973   0.102  -6.764  1.00 20.65           H
ATOM   3481  N   ALA A 433      20.262   0.904  -9.355  1.00 12.72           N
ATOM   3482  CA  ALA A 433      20.978   1.170 -10.600  1.00 15.80           C
ATOM   3483  C   ALA A 433      21.128   2.664 -10.821  1.00 17.40           C
ATOM   3484  O   ALA A 433      22.235   3.167 -11.085  1.00 15.07           O
ATOM   3485  CB  ALA A 433      20.248   0.501 -11.784  1.00 15.40           C
ATOM   3486  H   ALA A 433      19.549   0.433  -9.452  1.00 15.28           H
ATOM   3487  HA  ALA A 433      21.866   0.785 -10.542  1.00 18.99           H
ATOM   3488  HB1 ALA A 433      20.735   0.688 -12.601  1.00 18.50           H
ATOM   3489  HB2 ALA A 433      20.210  -0.456 -11.631  1.00 18.50           H
ATOM   3490  HB3 ALA A 433      19.349   0.862 -11.845  1.00 18.50           H
ATOM   3491  N   CYS A 434      20.038   3.390 -10.624  1.00 16.42           N
ATOM   3492  CA  CYS A 434      20.054   4.828 -10.814  1.00 16.94           C
ATOM   3493  C   CYS A 434      21.001   5.511  -9.819  1.00 19.91           C
ATOM   3494  O   CYS A 434      21.737   6.448 -10.188  1.00 16.68           O
ATOM   3495  CB  CYS A 434      18.638   5.361 -10.685  1.00 13.20           C
ATOM   3496  SG  CYS A 434      18.475   7.060 -11.090  1.00 17.17           S
ATOM   3497  H   CYS A 434      19.277   3.073 -10.379  1.00 19.72           H
ATOM   3498  HA  CYS A 434      20.368   5.025 -11.711  1.00 20.35           H
ATOM   3499  HB2 CYS A 434      18.060   4.858 -11.279  1.00 15.87           H
ATOM   3500  HB3 CYS A 434      18.344   5.247  -9.767  1.00 15.87           H
ATOM   3501  HG  CYS A 434      18.819   7.224 -12.228  1.00 20.63           H
ATOM   3502  N   HIS A 435      21.024   5.041  -8.554  1.00 17.85           N
ATOM   3503  CA  HIS A 435      21.964   5.602  -7.581  1.00 12.43           C
ATOM   3504  C   HIS A 435      23.412   5.378  -8.012  1.00 12.57           C
ATOM   3505  O   HIS A 435      24.280   6.194  -7.695  1.00 13.80           O
ATOM   3506  CB  HIS A 435      21.729   4.977  -6.189  1.00 18.21           C
ATOM   3507  CG  HIS A 435      22.772   5.340  -5.171  1.00 13.85           C
ATOM   3508  ND1 HIS A 435      23.827   4.517  -4.869  1.00 17.26           N
ATOM   3509  CD2 HIS A 435      22.935   6.452  -4.408  1.00 15.83           C
ATOM   3510  CE1 HIS A 435      24.599   5.101  -3.969  1.00 17.64           C
ATOM   3511  NE2 HIS A 435      24.069   6.272  -3.666  1.00 14.80           N
ATOM   3512  H   HIS A 435      20.518   4.417  -8.248  1.00 21.44           H
ATOM   3513  HA  HIS A 435      21.815   6.558  -7.512  1.00 14.94           H
ATOM   3514  HB2 HIS A 435      21.726   4.011  -6.278  1.00 21.88           H
ATOM   3515  HB3 HIS A 435      20.870   5.279  -5.853  1.00 21.88           H
ATOM   3516  HD1 HIS A 435      23.971   3.746  -5.221  1.00 20.74           H
ATOM   3517  HD2 HIS A 435      22.376   7.195  -4.390  1.00 19.02           H
ATOM   3518  HE1 HIS A 435      25.369   4.739  -3.595  1.00 21.19           H
ATOM   3519  N   ALA A 436      23.702   4.262  -8.687  1.00 12.66           N
ATOM   3520  CA  ALA A 436      25.081   3.985  -9.087  1.00 16.71           C
ATOM   3521  C   ALA A 436      25.595   5.069 -10.027  1.00 19.78           C
ATOM   3522  O   ALA A 436      26.765   5.474  -9.941  1.00 19.76           O
ATOM   3523  CB  ALA A 436      25.186   2.579  -9.702  1.00 12.14           C
ATOM   3524  H   ALA A 436      23.131   3.663  -8.920  1.00 15.22           H
ATOM   3525  HA  ALA A 436      25.640   3.998  -8.294  1.00 20.08           H
ATOM   3526  HB1 ALA A 436      26.107   2.416  -9.960  1.00 14.59           H
ATOM   3527  HB2 ALA A 436      24.906   1.924  -9.043  1.00 14.59           H
ATOM   3528  HB3 ALA A 436      24.611   2.532 -10.481  1.00 14.59           H
ATOM   3529  N   SER A 437      24.711   5.626 -10.850  1.00 19.17           N
ATOM   3530  CA  SER A 437      25.086   6.790 -11.656  1.00 22.78           C
ATOM   3531  C   SER A 437      25.249   8.046 -10.801  1.00 23.28           C
ATOM   3532  O   SER A 437      26.167   8.828 -11.041  1.00 21.36           O
ATOM   3533  CB  SER A 437      24.048   7.029 -12.762  1.00 26.74           C
ATOM   3534  OG  SER A 437      23.852   8.415 -13.047  1.00 27.59           O
ATOM   3535  H   SER A 437      23.902   5.357 -10.962  1.00 23.03           H
ATOM   3536  HA  SER A 437      25.938   6.611 -12.083  1.00 27.36           H
ATOM   3537  HB2 SER A 437      24.351   6.587 -13.570  1.00 32.12           H
ATOM   3538  HB3 SER A 437      23.202   6.649 -12.479  1.00 32.12           H
ATOM   3539  HG  SER A 437      23.584   8.815 -12.359  1.00 33.13           H
ATOM   3540  N   ARG A 438      24.364   8.278  -9.814  1.00 19.15           N
ATOM   3541  CA  ARG A 438      24.547   9.424  -8.911  1.00 17.35           C
ATOM   3542  C   ARG A 438      25.887   9.379  -8.167  1.00 14.94           C
ATOM   3543  O   ARG A 438      26.495  10.418  -7.922  1.00 14.40           O
ATOM   3544  CB  ARG A 438      23.416   9.507  -7.903  1.00 12.18           C
ATOM   3545  CG  ARG A 438      22.009   9.639  -8.545  1.00 20.64           C
ATOM   3546  CD  ARG A 438      21.945  10.853  -9.403  1.00 13.95           C
ATOM   3547  NE  ARG A 438      22.382  12.052  -8.674  1.00 19.14           N
ATOM   3548  CZ  ARG A 438      22.981  13.111  -9.227  1.00 23.07           C
ATOM   3549  NH1 ARG A 438      23.256  13.149 -10.525  1.00 26.72           N
ATOM   3550  NH2 ARG A 438      23.327  14.142  -8.472  1.00 24.56           N1+
ATOM   3551  H   ARG A 438      23.668   7.799  -9.651  1.00 23.00           H
ATOM   3552  HA  ARG A 438      24.531  10.238  -9.438  1.00 20.85           H
ATOM   3553  HB2 ARG A 438      23.421   8.701  -7.363  1.00 14.64           H
ATOM   3554  HB3 ARG A 438      23.558  10.282  -7.338  1.00 14.64           H
ATOM   3555  HG2 ARG A 438      21.831   8.862  -9.097  1.00 24.79           H
ATOM   3556  HG3 ARG A 438      21.341   9.721  -7.847  1.00 24.79           H
ATOM   3557  HD2 ARG A 438      22.528  10.734 -10.170  1.00 16.77           H
ATOM   3558  HD3 ARG A 438      21.031  10.991  -9.695  1.00 16.77           H
ATOM   3559  HE  ARG A 438      22.241  12.074  -7.825  1.00 22.99           H
ATOM   3560 HH11 ARG A 438      23.038  12.488 -11.030  1.00 32.09           H
ATOM   3561 HH12 ARG A 438      23.645  13.838 -10.862  1.00 32.09           H
ATOM   3562 HH21 ARG A 438      23.161  14.132  -7.629  1.00 29.50           H
ATOM   3563 HH22 ARG A 438      23.719  14.821  -8.826  1.00 29.50           H
ATOM   3564  N   PHE A 439      26.332   8.198  -7.758  1.00 10.02           N
ATOM   3565  CA  PHE A 439      27.640   8.067  -7.135  1.00 19.41           C
ATOM   3566  C   PHE A 439      28.756   8.580  -8.047  1.00 18.44           C
ATOM   3567  O   PHE A 439      29.725   9.165  -7.574  1.00 14.49           O
ATOM   3568  CB  PHE A 439      27.920   6.605  -6.764  1.00 16.40           C
ATOM   3569  CG  PHE A 439      29.092   6.468  -5.917  1.00 18.55           C
ATOM   3570  CD1 PHE A 439      29.031   6.892  -4.590  1.00 16.35           C
ATOM   3571  CD2 PHE A 439      30.279   5.969  -6.432  1.00 20.58           C
ATOM   3572  CE1 PHE A 439      30.125   6.814  -3.781  1.00 16.10           C
ATOM   3573  CE2 PHE A 439      31.406   5.873  -5.600  1.00 23.13           C
ATOM   3574  CZ  PHE A 439      31.315   6.325  -4.280  1.00 18.29           C
ATOM   3575  H   PHE A 439      25.897   7.459  -7.830  1.00 12.05           H
ATOM   3576  HA  PHE A 439      27.655   8.592  -6.319  1.00 23.32           H
ATOM   3577  HB2 PHE A 439      27.157   6.247  -6.284  1.00 19.70           H
ATOM   3578  HB3 PHE A 439      28.073   6.095  -7.575  1.00 19.70           H
ATOM   3579  HD1 PHE A 439      28.237   7.241  -4.255  1.00 19.65           H
ATOM   3580  HD2 PHE A 439      30.325   5.691  -7.318  1.00 24.72           H
ATOM   3581  HE1 PHE A 439      30.072   7.097  -2.897  1.00 19.35           H
ATOM   3582  HE2 PHE A 439      32.209   5.540  -5.930  1.00 27.79           H
ATOM   3583  HZ  PHE A 439      32.053   6.253  -3.718  1.00 21.98           H
ATOM   3584  N   LEU A 440      28.652   8.336  -9.354  1.00 20.18           N
ATOM   3585  CA  LEU A 440      29.702   8.774 -10.263  1.00 18.77           C
ATOM   3586  C   LEU A 440      29.725  10.286 -10.372  1.00 18.18           C
ATOM   3587  O   LEU A 440      30.805  10.882 -10.455  1.00 13.79           O
ATOM   3588  CB  LEU A 440      29.518   8.135 -11.635  1.00 11.39           C
ATOM   3589  CG  LEU A 440      29.664   6.619 -11.669  1.00 17.40           C
ATOM   3590  CD1 LEU A 440      29.435   6.074 -13.103  1.00 13.51           C
ATOM   3591  CD2 LEU A 440      31.074   6.210 -11.219  1.00 21.33           C
ATOM   3592  H   LEU A 440      27.996   7.927  -9.731  1.00 24.24           H
ATOM   3593  HA  LEU A 440      30.560   8.487  -9.913  1.00 22.55           H
ATOM   3594  HB2 LEU A 440      28.629   8.350 -11.958  1.00 13.70           H
ATOM   3595  HB3 LEU A 440      30.181   8.506 -12.239  1.00 13.70           H
ATOM   3596  HG  LEU A 440      29.016   6.213 -11.073  1.00 20.91           H
ATOM   3597 HD11 LEU A 440      29.534   5.109 -13.093  1.00 16.24           H
ATOM   3598 HD12 LEU A 440      28.540   6.311 -13.392  1.00 16.24           H
ATOM   3599 HD13 LEU A 440      30.091   6.468 -13.699  1.00 16.24           H
ATOM   3600 HD21 LEU A 440      31.146   5.243 -11.248  1.00 25.62           H
ATOM   3601 HD22 LEU A 440      31.725   6.608 -11.819  1.00 25.62           H
ATOM   3602 HD23 LEU A 440      31.221   6.526 -10.314  1.00 25.62           H
ATOM   3603  N   HIS A 441      28.547  10.919 -10.365  1.00 16.98           N
ATOM   3604  CA  HIS A 441      28.481  12.376 -10.391  1.00 22.04           C
ATOM   3605  C   HIS A 441      28.984  12.931  -9.082  1.00 24.01           C
ATOM   3606  O   HIS A 441      29.632  13.973  -9.059  1.00 24.11           O
ATOM   3607  CB  HIS A 441      27.041  12.877 -10.657  1.00 19.65           C
ATOM   3608  CG  HIS A 441      26.557  12.599 -12.046  1.00 31.30           C
ATOM   3609  ND1 HIS A 441      26.914  13.382 -13.126  1.00 29.63           N
ATOM   3610  CD2 HIS A 441      25.759  11.617 -12.541  1.00 25.76           C
ATOM   3611  CE1 HIS A 441      26.360  12.894 -14.224  1.00 31.84           C
ATOM   3612  NE2 HIS A 441      25.657  11.823 -13.898  1.00 37.15           N
ATOM   3613  H   HIS A 441      27.781  10.528 -10.345  1.00 20.41           H
ATOM   3614  HA  HIS A 441      29.052  12.708 -11.101  1.00 26.48           H
ATOM   3615  HB2 HIS A 441      27.014  13.837 -10.519  1.00 23.61           H
ATOM   3616  HB3 HIS A 441      26.437  12.438 -10.038  1.00 23.61           H
ATOM   3617  HD2 HIS A 441      25.364  10.929 -12.055  1.00 30.94           H
ATOM   3618  HE1 HIS A 441      26.447  13.248 -15.080  1.00 38.23           H
ATOM   3619  HE2 HIS A 441      25.201  11.341 -14.444  1.00 44.61           H
ATOM   3620  N   MET A 442      28.663  12.252  -7.979  1.00 22.58           N
ATOM   3621  CA  MET A 442      29.156  12.676  -6.680  1.00 24.42           C
ATOM   3622  C   MET A 442      30.679  12.650  -6.653  1.00 21.32           C
ATOM   3623  O   MET A 442      31.304  13.565  -6.111  1.00 26.79           O
ATOM   3624  CB  MET A 442      28.592  11.762  -5.575  1.00 21.85           C
ATOM   3625  CG  MET A 442      27.113  11.783  -5.282  1.00 19.67           C
ATOM   3626  SD  MET A 442      26.647  10.359  -4.230  1.00 20.11           S
ATOM   3627  CE  MET A 442      24.864  10.491  -4.276  1.00 20.26           C
ATOM   3628  H   MET A 442      28.166  11.550  -7.961  1.00 27.12           H
ATOM   3629  HA  MET A 442      28.851  13.581  -6.507  1.00 29.33           H
ATOM   3630  HB2 MET A 442      28.816  10.848  -5.809  1.00 26.25           H
ATOM   3631  HB3 MET A 442      29.042  11.992  -4.747  1.00 26.25           H
ATOM   3632  HG2 MET A 442      26.888  12.600  -4.811  1.00 23.62           H
ATOM   3633  HG3 MET A 442      26.618  11.724  -6.115  1.00 23.62           H
ATOM   3634  HE1 MET A 442      24.481   9.776  -3.743  1.00 24.34           H
ATOM   3635  HE2 MET A 442      24.602  11.351  -3.912  1.00 24.34           H
ATOM   3636  HE3 MET A 442      24.566  10.415  -5.195  1.00 24.34           H
ATOM   3637  N   LYS A 443      31.288  11.590  -7.210  1.00 20.05           N
ATOM   3638  CA  LYS A 443      32.749  11.477  -7.250  1.00 26.36           C
ATOM   3639  C   LYS A 443      33.388  12.624  -8.009  1.00 21.36           C
ATOM   3640  O   LYS A 443      34.498  13.052  -7.686  1.00 30.47           O
ATOM   3641  CB  LYS A 443      33.162  10.163  -7.907  1.00 26.36           C
ATOM   3642  CG  LYS A 443      32.993   8.910  -7.039  1.00 23.30           C
ATOM   3643  CD  LYS A 443      33.792   8.969  -5.749  1.00 26.61           C
ATOM   3644  CE  LYS A 443      35.350   8.836  -5.973  1.00 37.71           C
ATOM   3645  NZ  LYS A 443      35.745   7.945  -7.155  1.00 30.96           N1+
ATOM   3646  H   LYS A 443      30.875  10.927  -7.570  1.00 24.08           H
ATOM   3647  HA  LYS A 443      33.094  11.485  -6.343  1.00 31.66           H
ATOM   3648  HB2 LYS A 443      32.627  10.038  -8.706  1.00 31.66           H
ATOM   3649  HB3 LYS A 443      34.099  10.224  -8.151  1.00 31.66           H
ATOM   3650  HG2 LYS A 443      32.057   8.811  -6.806  1.00 27.99           H
ATOM   3651  HG3 LYS A 443      33.293   8.136  -7.541  1.00 27.99           H
ATOM   3652  HD2 LYS A 443      33.625   9.820  -5.315  1.00 31.96           H
ATOM   3653  HD3 LYS A 443      33.511   8.243  -5.171  1.00 31.96           H
ATOM   3654  HE2 LYS A 443      35.717   9.719  -6.135  1.00 45.28           H
ATOM   3655  HE3 LYS A 443      35.748   8.458  -5.174  1.00 45.28           H
ATOM   3656  HZ1 LYS A 443      36.631   7.911  -7.228  1.00 37.17           H
ATOM   3657  HZ2 LYS A 443      35.433   7.121  -7.032  1.00 37.17           H
ATOM   3658  HZ3 LYS A 443      35.405   8.273  -7.910  1.00 37.17           H
ATOM   3659  N   VAL A 444      32.741  13.084  -9.063  1.00 28.08           N
ATOM   3660  CA  VAL A 444      33.302  14.164  -9.860  1.00 28.64           C
ATOM   3661  C   VAL A 444      33.116  15.512  -9.164  1.00 29.40           C
ATOM   3662  O   VAL A 444      33.986  16.374  -9.256  1.00 26.19           O
ATOM   3663  CB  VAL A 444      32.656  14.152 -11.251  1.00 27.88           C
ATOM   3664  CG1 VAL A 444      32.930  15.464 -11.983  1.00 37.51           C
ATOM   3665  CG2 VAL A 444      33.147  12.951 -12.053  1.00 28.76           C
ATOM   3666  H   VAL A 444      31.981  12.792  -9.340  1.00 33.72           H
ATOM   3667  HA  VAL A 444      34.254  14.013  -9.970  1.00 34.40           H
ATOM   3668  HB  VAL A 444      31.695  14.066 -11.148  1.00 33.49           H
ATOM   3669 HG11 VAL A 444      32.512  15.431 -12.857  1.00 45.03           H
ATOM   3670 HG12 VAL A 444      32.560  16.197 -11.466  1.00 45.03           H
ATOM   3671 HG13 VAL A 444      33.889  15.578 -12.078  1.00 45.03           H
ATOM   3672 HG21 VAL A 444      32.727  12.962 -12.927  1.00 34.54           H
ATOM   3673 HG22 VAL A 444      34.111  13.007 -12.147  1.00 34.54           H
ATOM   3674 HG23 VAL A 444      32.907  12.138 -11.581  1.00 34.54           H
ATOM   3675  N   GLU A 445      31.983  15.729  -8.472  1.00 24.16           N
ATOM   3676  CA  GLU A 445      31.642  17.057  -7.965  1.00 30.58           C
ATOM   3677  C   GLU A 445      31.972  17.247  -6.505  1.00 27.51           C
ATOM   3678  O   GLU A 445      32.008  18.382  -6.042  1.00 31.89           O
ATOM   3679  CB  GLU A 445      30.141  17.362  -8.115  1.00 25.99           C
ATOM   3680  CG  GLU A 445      29.601  17.136  -9.486  1.00 26.52           C
ATOM   3681  CD  GLU A 445      28.114  17.417  -9.633  1.00 24.23           C
ATOM   3682  OE1 GLU A 445      27.544  18.185  -8.819  1.00 24.34           O
ATOM   3683  OE2 GLU A 445      27.537  16.862 -10.592  1.00 36.67           O1-
ATOM   3684  H   GLU A 445      31.402  15.122  -8.288  1.00 29.02           H
ATOM   3685  HA  GLU A 445      32.134  17.722  -8.471  1.00 36.72           H
ATOM   3686  HB2 GLU A 445      29.645  16.792  -7.506  1.00 31.21           H
ATOM   3687  HB3 GLU A 445      29.989  18.293  -7.889  1.00 31.21           H
ATOM   3688  HG2 GLU A 445      30.072  17.716 -10.104  1.00 31.85           H
ATOM   3689  HG3 GLU A 445      29.750  16.209  -9.729  1.00 31.85           H
ATOM   3690  N   CYS A 446      32.157  16.217  -5.791  1.00 27.97           N
ATOM   3691  CA  CYS A 446      32.358  16.434  -4.403  1.00 27.00           C
ATOM   3692  C   CYS A 446      33.810  16.178  -4.038  1.00 32.91           C
ATOM   3693  O   CYS A 446      34.483  15.330  -4.639  1.00 27.31           O
ATOM   3694  CB  CYS A 446      31.442  15.536  -3.593  1.00 26.23           C
ATOM   3695  SG  CYS A 446      29.723  15.884  -4.063  1.00 21.26           S
ATOM   3696  H   CYS A 446      32.174  15.400  -6.059  1.00 33.59           H
ATOM   3697  HA  CYS A 446      32.148  17.357  -4.189  1.00 32.43           H
ATOM   3698  HB2 CYS A 446      31.637  14.606  -3.788  1.00 31.50           H
ATOM   3699  HB3 CYS A 446      31.552  15.721  -2.648  1.00 31.50           H
ATOM   3700  HG  CYS A 446      28.994  15.176  -3.425  1.00 25.53           H
ATOM   3701  N   PRO A 447      34.325  16.922  -3.074  1.00 30.45           N
ATOM   3702  CA  PRO A 447      35.703  16.679  -2.640  1.00 39.25           C
ATOM   3703  C   PRO A 447      35.832  15.384  -1.850  1.00 30.43           C
ATOM   3704  O   PRO A 447      35.002  15.009  -1.015  1.00 27.09           O
ATOM   3705  CB  PRO A 447      36.067  17.912  -1.798  1.00 33.39           C
ATOM   3706  CG  PRO A 447      34.760  18.647  -1.540  1.00 34.63           C
ATOM   3707  CD  PRO A 447      33.761  18.190  -2.579  1.00 28.31           C
ATOM   3708  HA  PRO A 447      36.291  16.638  -3.410  1.00 47.13           H
ATOM   3709  HB2 PRO A 447      36.468  17.627  -0.963  1.00 40.10           H
ATOM   3710  HB3 PRO A 447      36.681  18.474  -2.296  1.00 40.10           H
ATOM   3711  HG2 PRO A 447      34.442  18.428  -0.650  1.00 41.58           H
ATOM   3712  HG3 PRO A 447      34.911  19.602  -1.616  1.00 41.58           H
ATOM   3713  HD2 PRO A 447      32.895  18.037  -2.169  1.00 33.99           H
ATOM   3714  HD3 PRO A 447      33.704  18.838  -3.299  1.00 33.99           H
ATOM   3715  N   THR A 448      36.896  14.702  -2.179  1.00 26.79           N
ATOM   3716  CA  THR A 448      37.313  13.422  -1.658  1.00 31.06           C
ATOM   3717  C   THR A 448      37.180  13.283  -0.136  1.00 33.04           C
ATOM   3718  O   THR A 448      36.786  12.234   0.383  1.00 28.13           O
ATOM   3719  CB  THR A 448      38.749  13.273  -2.162  1.00 33.92           C
ATOM   3720  OG1 THR A 448      38.899  12.027  -2.844  1.00 35.87           O
ATOM   3721  CG2 THR A 448      39.747  13.480  -1.056  1.00 30.91           C
ATOM   3722  H   THR A 448      37.452  14.994  -2.766  1.00 32.17           H
ATOM   3723  HA  THR A 448      36.778  12.725  -2.069  1.00 37.29           H
ATOM   3724  HB  THR A 448      38.906  13.980  -2.808  1.00 40.73           H
ATOM   3725  HG1 THR A 448      39.688  11.945  -3.121  1.00 43.07           H
ATOM   3726 HG21 THR A 448      40.648  13.380  -1.400  1.00 37.12           H
ATOM   3727 HG22 THR A 448      39.648  14.370  -0.683  1.00 37.12           H
ATOM   3728 HG23 THR A 448      39.603  12.826  -0.354  1.00 37.12           H
ATOM   3729  N   GLU A 449      37.488  14.345   0.591  1.00 35.50           N
ATOM   3730  CA  GLU A 449      37.481  14.285   2.041  1.00 33.38           C
ATOM   3731  C   GLU A 449      36.095  14.068   2.594  1.00 26.67           C
ATOM   3732  O   GLU A 449      35.951  13.732   3.767  1.00 32.34           O
ATOM   3733  CB  GLU A 449      38.030  15.584   2.652  1.00 41.41           C
ATOM   3734  CG  GLU A 449      39.206  16.224   1.881  1.00 48.22           C
ATOM   3735  CD  GLU A 449      38.745  17.318   0.912  1.00 51.11           C
ATOM   3736  OE1 GLU A 449      37.846  18.119   1.283  1.00 48.73           O
ATOM   3737  OE2 GLU A 449      39.284  17.367  -0.219  1.00 58.62           O1-
ATOM   3738  H   GLU A 449      37.705  15.112   0.269  1.00 42.62           H
ATOM   3739  HA  GLU A 449      38.043  13.551   2.333  1.00 40.08           H
ATOM   3740  HB2 GLU A 449      37.313  16.236   2.685  1.00 49.72           H
ATOM   3741  HB3 GLU A 449      38.339  15.395   3.552  1.00 49.72           H
ATOM   3742  HG2 GLU A 449      39.820  16.625   2.516  1.00 57.89           H
ATOM   3743  HG3 GLU A 449      39.659  15.538   1.367  1.00 57.89           H
ATOM   3744  N   LEU A 450      35.072  14.309   1.822  1.00 22.93           N
ATOM   3745  CA  LEU A 450      33.747  14.116   2.359  1.00 24.96           C
ATOM   3746  C   LEU A 450      33.184  12.728   2.062  1.00 24.64           C
ATOM   3747  O   LEU A 450      31.996  12.513   2.325  1.00 22.90           O
ATOM   3748  CB  LEU A 450      32.787  15.162   1.818  1.00 26.32           C
ATOM   3749  CG  LEU A 450      33.177  16.623   1.663  1.00 24.50           C
ATOM   3750  CD1 LEU A 450      32.494  17.138   0.391  1.00 27.31           C
ATOM   3751  CD2 LEU A 450      32.697  17.459   2.830  1.00 21.89           C
ATOM   3752  H   LEU A 450      35.107  14.579   1.006  1.00 27.54           H
ATOM   3753  HA  LEU A 450      33.785  14.220   3.323  1.00 29.98           H
ATOM   3754  HB2 LEU A 450      32.514  14.864   0.936  1.00 31.61           H
ATOM   3755  HB3 LEU A 450      32.008  15.154   2.397  1.00 31.61           H
ATOM   3756  HG  LEU A 450      34.138  16.711   1.573  1.00 29.42           H
ATOM   3757 HD11 LEU A 450      32.725  18.072   0.265  1.00 32.79           H
ATOM   3758 HD12 LEU A 450      32.801  16.616  -0.366  1.00 32.79           H
ATOM   3759 HD13 LEU A 450      31.533  17.045   0.489  1.00 32.79           H
ATOM   3760 HD21 LEU A 450      32.967  18.380   2.689  1.00 26.30           H
ATOM   3761 HD22 LEU A 450      31.730  17.401   2.883  1.00 26.30           H
ATOM   3762 HD23 LEU A 450      33.095  17.119   3.646  1.00 26.30           H
ATOM   3763  N   PHE A 451      33.994  11.787   1.504  1.00 21.26           N
ATOM   3764  CA  PHE A 451      33.546  10.424   1.217  1.00 22.01           C
ATOM   3765  C   PHE A 451      34.109   9.519   2.270  1.00 18.14           C
ATOM   3766  O   PHE A 451      35.277   9.124   2.158  1.00 18.04           O
ATOM   3767  CB  PHE A 451      34.013   9.936  -0.150  1.00 19.84           C
ATOM   3768  CG  PHE A 451      33.301  10.523  -1.318  1.00 17.79           C
ATOM   3769  CD1 PHE A 451      33.684  11.757  -1.840  1.00 20.31           C
ATOM   3770  CD2 PHE A 451      32.301   9.793  -1.964  1.00 19.21           C
ATOM   3771  CE1 PHE A 451      33.064  12.285  -2.939  1.00 19.83           C
ATOM   3772  CE2 PHE A 451      31.648  10.323  -3.082  1.00 22.13           C
ATOM   3773  CZ  PHE A 451      32.033  11.574  -3.568  1.00 27.22           C
ATOM   3774  H   PHE A 451      34.814  11.931   1.287  1.00 25.54           H
ATOM   3775  HA  PHE A 451      32.577  10.381   1.251  1.00 26.44           H
ATOM   3776  HB2 PHE A 451      34.954  10.150  -0.247  1.00 23.83           H
ATOM   3777  HB3 PHE A 451      33.893   8.975  -0.191  1.00 23.83           H
ATOM   3778  HD1 PHE A 451      34.363  12.237  -1.424  1.00 24.39           H
ATOM   3779  HD2 PHE A 451      32.046   8.964  -1.630  1.00 23.08           H
ATOM   3780  HE1 PHE A 451      33.318  13.120  -3.260  1.00 23.82           H
ATOM   3781  HE2 PHE A 451      30.969   9.845  -3.500  1.00 26.58           H
ATOM   3782  HZ  PHE A 451      31.609  11.933  -4.314  1.00 32.69           H
ATOM   3783  N   PRO A 452      33.327   9.095   3.262  1.00 18.21           N
ATOM   3784  CA  PRO A 452      33.844   8.149   4.236  1.00 14.92           C
ATOM   3785  C   PRO A 452      34.272   6.845   3.571  1.00 17.10           C
ATOM   3786  O   PRO A 452      33.725   6.451   2.529  1.00 18.10           O
ATOM   3787  CB  PRO A 452      32.664   7.948   5.191  1.00 15.72           C
ATOM   3788  CG  PRO A 452      31.808   9.200   4.983  1.00 18.08           C
ATOM   3789  CD  PRO A 452      31.933   9.475   3.559  1.00 15.48           C
ATOM   3790  HA  PRO A 452      34.593   8.531   4.720  1.00 17.93           H
ATOM   3791  HB2 PRO A 452      32.173   7.148   4.947  1.00 18.89           H
ATOM   3792  HB3 PRO A 452      32.983   7.894   6.105  1.00 18.89           H
ATOM   3793  HG2 PRO A 452      30.886   9.014   5.220  1.00 21.72           H
ATOM   3794  HG3 PRO A 452      32.162   9.934   5.510  1.00 21.72           H
ATOM   3795  HD2 PRO A 452      31.317   8.923   3.053  1.00 18.60           H
ATOM   3796  HD3 PRO A 452      31.795  10.418   3.383  1.00 18.60           H
ATOM   3797  N   PRO A 453      35.275   6.167   4.136  1.00 18.83           N
ATOM   3798  CA  PRO A 453      35.821   4.952   3.482  1.00 17.92           C
ATOM   3799  C   PRO A 453      34.819   3.813   3.314  1.00 13.99           C
ATOM   3800  O   PRO A 453      34.871   3.105   2.310  1.00 15.42           O
ATOM   3801  CB  PRO A 453      37.001   4.560   4.401  1.00 20.08           C
ATOM   3802  CG  PRO A 453      36.711   5.198   5.739  1.00 23.29           C
ATOM   3803  CD  PRO A 453      35.909   6.457   5.430  1.00 19.47           C
ATOM   3804  HA  PRO A 453      36.173   5.184   2.609  1.00 21.53           H
ATOM   3805  HB2 PRO A 453      37.040   3.595   4.485  1.00 24.12           H
ATOM   3806  HB3 PRO A 453      37.829   4.904   4.031  1.00 24.12           H
ATOM   3807  HG2 PRO A 453      36.192   4.588   6.285  1.00 27.97           H
ATOM   3808  HG3 PRO A 453      37.546   5.425   6.179  1.00 27.97           H
ATOM   3809  HD2 PRO A 453      35.234   6.601   6.111  1.00 23.39           H
ATOM   3810  HD3 PRO A 453      36.500   7.221   5.351  1.00 23.39           H
ATOM   3811  N   LEU A 454      33.860   3.625   4.213  1.00 17.39           N
ATOM   3812  CA  LEU A 454      32.861   2.587   3.961  1.00 14.15           C
ATOM   3813  C   LEU A 454      31.925   2.975   2.817  1.00 18.29           C
ATOM   3814  O   LEU A 454      31.470   2.110   2.052  1.00 19.94           O
ATOM   3815  CB  LEU A 454      32.088   2.289   5.253  1.00 18.45           C
ATOM   3816  CG  LEU A 454      31.142   1.050   5.222  1.00 23.04           C
ATOM   3817  CD1 LEU A 454      31.794  -0.295   4.847  1.00 17.68           C
ATOM   3818  CD2 LEU A 454      30.431   0.908   6.587  1.00 19.52           C
ATOM   3819  H   LEU A 454      33.765   4.063   4.947  1.00 20.90           H
ATOM   3820  HA  LEU A 454      33.320   1.774   3.700  1.00 17.01           H
ATOM   3821  HB2 LEU A 454      32.731   2.143   5.965  1.00 22.16           H
ATOM   3822  HB3 LEU A 454      31.543   3.062   5.467  1.00 22.16           H
ATOM   3823  HG  LEU A 454      30.453   1.221   4.561  1.00 27.67           H
ATOM   3824 HD11 LEU A 454      31.116  -0.989   4.860  1.00 21.25           H
ATOM   3825 HD12 LEU A 454      32.178  -0.224   3.959  1.00 21.25           H
ATOM   3826 HD13 LEU A 454      32.489  -0.500   5.493  1.00 21.25           H
ATOM   3827 HD21 LEU A 454      29.845   0.135   6.558  1.00 23.45           H
ATOM   3828 HD22 LEU A 454      31.099   0.791   7.280  1.00 23.45           H
ATOM   3829 HD23 LEU A 454      29.913   1.710   6.758  1.00 23.45           H
ATOM   3830  N   PHE A 455      31.663   4.264   2.657  1.00 17.87           N
ATOM   3831  CA  PHE A 455      30.904   4.732   1.509  1.00 19.28           C
ATOM   3832  C   PHE A 455      31.618   4.346   0.220  1.00 19.34           C
ATOM   3833  O   PHE A 455      31.011   3.792  -0.718  1.00 18.83           O
ATOM   3834  CB  PHE A 455      30.725   6.250   1.625  1.00 17.20           C
ATOM   3835  CG  PHE A 455      29.716   6.854   0.664  1.00 21.29           C
ATOM   3836  CD1 PHE A 455      28.587   6.156   0.250  1.00 20.65           C
ATOM   3837  CD2 PHE A 455      29.902   8.167   0.195  1.00 20.53           C
ATOM   3838  CE1 PHE A 455      27.689   6.734  -0.618  1.00 15.83           C
ATOM   3839  CE2 PHE A 455      29.011   8.755  -0.675  1.00 23.37           C
ATOM   3840  CZ  PHE A 455      27.896   8.052  -1.089  1.00 17.78           C
ATOM   3841  H   PHE A 455      31.912   4.885   3.197  1.00 21.47           H
ATOM   3842  HA  PHE A 455      30.027   4.318   1.511  1.00 23.16           H
ATOM   3843  HB2 PHE A 455      30.431   6.458   2.526  1.00 20.67           H
ATOM   3844  HB3 PHE A 455      31.580   6.675   1.456  1.00 20.67           H
ATOM   3845  HD1 PHE A 455      28.444   5.288   0.552  1.00 24.81           H
ATOM   3846  HD2 PHE A 455      30.652   8.644   0.468  1.00 24.66           H
ATOM   3847  HE1 PHE A 455      26.940   6.257  -0.894  1.00 19.02           H
ATOM   3848  HE2 PHE A 455      29.155   9.623  -0.978  1.00 28.08           H
ATOM   3849  HZ  PHE A 455      27.287   8.441  -1.674  1.00 21.37           H
ATOM   3850  N   LEU A 456      32.912   4.644   0.147  1.00 14.48           N
ATOM   3851  CA  LEU A 456      33.687   4.310  -1.051  1.00 14.86           C
ATOM   3852  C   LEU A 456      33.797   2.814  -1.244  1.00 16.70           C
ATOM   3853  O   LEU A 456      33.800   2.326  -2.368  1.00 10.92           O
ATOM   3854  CB  LEU A 456      35.108   4.853  -0.974  1.00 15.04           C
ATOM   3855  CG  LEU A 456      35.283   6.362  -0.931  1.00 23.95           C
ATOM   3856  CD1 LEU A 456      36.788   6.827  -0.702  1.00 12.80           C
ATOM   3857  CD2 LEU A 456      34.683   6.944  -2.218  1.00 16.29           C
ATOM   3858  H   LEU A 456      33.362   5.033   0.768  1.00 17.40           H
ATOM   3859  HA  LEU A 456      33.255   4.690  -1.831  1.00 17.86           H
ATOM   3860  HB2 LEU A 456      35.522   4.497  -0.172  1.00 18.07           H
ATOM   3861  HB3 LEU A 456      35.593   4.533  -1.750  1.00 18.07           H
ATOM   3862  HG  LEU A 456      34.761   6.707  -0.189  1.00 28.77           H
ATOM   3863 HD11 LEU A 456      36.820   7.796  -0.686  1.00 15.38           H
ATOM   3864 HD12 LEU A 456      37.103   6.472   0.144  1.00 15.38           H
ATOM   3865 HD13 LEU A 456      37.336   6.489  -1.428  1.00 15.38           H
ATOM   3866 HD21 LEU A 456      34.787   7.908  -2.206  1.00 19.57           H
ATOM   3867 HD22 LEU A 456      35.151   6.570  -2.981  1.00 19.57           H
ATOM   3868 HD23 LEU A 456      33.742   6.712  -2.260  1.00 19.57           H
ATOM   3869  N   GLU A 457      33.960   2.072  -0.167  1.00 19.28           N
ATOM   3870  CA  GLU A 457      34.187   0.653  -0.337  1.00 21.53           C
ATOM   3871  C   GLU A 457      32.953  -0.052  -0.901  1.00 17.51           C
ATOM   3872  O   GLU A 457      33.089  -0.965  -1.720  1.00 12.76           O
ATOM   3873  CB  GLU A 457      34.624   0.075   0.994  1.00 20.56           C
ATOM   3874  CG  GLU A 457      34.834  -1.390   1.002  1.00 21.30           C
ATOM   3875  CD  GLU A 457      35.450  -1.830   2.347  1.00 23.68           C
ATOM   3876  OE1 GLU A 457      34.667  -2.236   3.246  1.00 25.78           O
ATOM   3877  OE2 GLU A 457      36.686  -1.696   2.508  1.00 26.42           O1-
ATOM   3878  H   GLU A 457      33.946   2.352   0.646  1.00 23.16           H
ATOM   3879  HA  GLU A 457      34.913   0.527  -0.967  1.00 25.86           H
ATOM   3880  HB2 GLU A 457      35.462   0.492   1.250  1.00 24.69           H
ATOM   3881  HB3 GLU A 457      33.945   0.278   1.656  1.00 24.69           H
ATOM   3882  HG2 GLU A 457      33.981  -1.841   0.892  1.00 25.58           H
ATOM   3883  HG3 GLU A 457      35.443  -1.635   0.288  1.00 25.58           H
ATOM   3884  N   VAL A 458      31.750   0.391  -0.552  1.00 20.38           N
ATOM   3885  CA  VAL A 458      30.577  -0.363  -0.996  1.00 11.91           C
ATOM   3886  C   VAL A 458      30.168   0.035  -2.405  1.00 17.34           C
ATOM   3887  O   VAL A 458      29.735  -0.808  -3.197  1.00 18.49           O
ATOM   3888  CB  VAL A 458      29.421  -0.176  -0.004  1.00 16.36           C
ATOM   3889  CG1 VAL A 458      28.151  -0.559  -0.626  1.00 21.05           C
ATOM   3890  CG2 VAL A 458      29.609  -1.058   1.179  1.00 23.00           C
ATOM   3891  H   VAL A 458      31.587   1.091  -0.081  1.00 24.49           H
ATOM   3892  HA  VAL A 458      30.803  -1.306  -1.011  1.00 14.32           H
ATOM   3893  HB  VAL A 458      29.370   0.748   0.289  1.00 19.66           H
ATOM   3894 HG11 VAL A 458      27.435  -0.435   0.017  1.00 25.29           H
ATOM   3895 HG12 VAL A 458      28.000  -0.000  -1.404  1.00 25.29           H
ATOM   3896 HG13 VAL A 458      28.199  -1.491  -0.892  1.00 25.29           H
ATOM   3897 HG21 VAL A 458      28.870  -0.926   1.792  1.00 27.63           H
ATOM   3898 HG22 VAL A 458      29.633  -1.981   0.882  1.00 27.63           H
ATOM   3899 HG23 VAL A 458      30.446  -0.828   1.613  1.00 27.63           H
ATOM   3900  N   PHE A 459      30.307   1.302  -2.753  1.00 16.46           N
ATOM   3901  CA  PHE A 459      29.810   1.803  -4.033  1.00 20.71           C
ATOM   3902  C   PHE A 459      30.897   2.090  -5.071  1.00 24.62           C
ATOM   3903  O   PHE A 459      30.575   2.539  -6.170  1.00 34.10           O
ATOM   3904  CB  PHE A 459      28.964   3.064  -3.797  1.00 15.22           C
ATOM   3905  CG  PHE A 459      27.718   2.811  -3.013  1.00 19.65           C
ATOM   3906  CD1 PHE A 459      26.687   2.067  -3.561  1.00 16.58           C
ATOM   3907  CD2 PHE A 459      27.562   3.295  -1.712  1.00 22.28           C
ATOM   3908  CE1 PHE A 459      25.517   1.838  -2.818  1.00 15.80           C
ATOM   3909  CE2 PHE A 459      26.409   3.062  -1.004  1.00 16.49           C
ATOM   3910  CZ  PHE A 459      25.389   2.340  -1.565  1.00 14.95           C
ATOM   3911  H   PHE A 459      30.687   1.901  -2.266  1.00 19.78           H
ATOM   3912  HA  PHE A 459      29.223   1.130  -4.413  1.00 24.88           H
ATOM   3913  HB2 PHE A 459      29.496   3.711  -3.308  1.00 18.29           H
ATOM   3914  HB3 PHE A 459      28.705   3.433  -4.656  1.00 18.29           H
ATOM   3915  HD1 PHE A 459      26.763   1.731  -4.425  1.00 19.92           H
ATOM   3916  HD2 PHE A 459      28.243   3.798  -1.326  1.00 26.76           H
ATOM   3917  HE1 PHE A 459      24.823   1.344  -3.191  1.00 18.99           H
ATOM   3918  HE2 PHE A 459      26.319   3.398  -0.142  1.00 19.82           H
ATOM   3919  HZ  PHE A 459      24.615   2.175  -1.077  1.00 17.97           H
ATOM   3920  N   GLU A 460      32.156   1.815  -4.785  1.00 24.02           N
ATOM   3921  CA  GLU A 460      33.184   1.848  -5.812  1.00 36.72           C
ATOM   3922  C   GLU A 460      33.266   0.484  -6.498  1.00 39.05           C
ATOM   3923  O   GLU A 460      33.112  -0.551  -5.853  1.00 41.73           O
ATOM   3924  CB  GLU A 460      34.537   2.200  -5.184  1.00 37.66           C
ATOM   3925  CG  GLU A 460      35.421   3.055  -6.013  1.00 46.71           C
ATOM   3926  CD  GLU A 460      35.196   4.546  -5.817  1.00 42.34           C
ATOM   3927  OE1 GLU A 460      34.761   4.967  -4.736  1.00 48.32           O
ATOM   3928  OE2 GLU A 460      35.496   5.312  -6.738  1.00 35.11           O1-
ATOM   3929  H   GLU A 460      32.444   1.604  -4.003  1.00 28.85           H
ATOM   3930  HA  GLU A 460      32.963   2.519  -6.476  1.00 44.09           H
ATOM   3931  HB2 GLU A 460      34.376   2.670  -4.350  1.00 45.22           H
ATOM   3932  HB3 GLU A 460      35.016   1.376  -5.003  1.00 45.22           H
ATOM   3933  HG2 GLU A 460      36.344   2.862  -5.786  1.00 56.08           H
ATOM   3934  HG3 GLU A 460      35.263   2.852  -6.948  1.00 56.08           H
ATOM   3935  N   ASP A 461      33.487   0.490  -7.810  1.00 48.41           N
ATOM   3936  CA  ASP A 461      33.992  -0.684  -8.565  1.00 55.27           C
ATOM   3937  C   ASP A 461      33.087  -1.884  -8.717  1.00 59.97           C
ATOM   3938  CB  ASP A 461      35.291  -1.205  -7.939  1.00 54.80           C
ATOM   3939  CG  ASP A 461      36.483  -0.368  -8.318  1.00 66.08           C
ATOM   3940  OD1 ASP A 461      36.719  -0.206  -9.543  1.00 69.86           O1-
ATOM   3941  OD2 ASP A 461      37.173   0.138  -7.398  1.00 66.76           O
ATOM   3942  OXT ASP A 461      33.559  -2.806  -9.402  1.00 62.29           O1-
ATOM   3943  H   ASP A 461      33.351   1.178  -8.309  1.00 58.12           H
ATOM   3944  HA  ASP A 461      34.211  -0.384  -9.461  1.00 66.35           H
ATOM   3945  HB2 ASP A 461      35.207  -1.189  -6.973  1.00 65.78           H
ATOM   3946  HB3 ASP A 461      35.450  -2.112  -8.245  1.00 65.78           H
TER
ATOM   3947  N   LYS B 211      30.995   7.631 -22.044  1.00 42.61           N
ATOM   3948  CA  LYS B 211      29.784   7.173 -22.739  1.00 41.63           C
ATOM   3949  C   LYS B 211      28.586   7.701 -21.991  1.00 36.99           C
ATOM   3950  O   LYS B 211      28.506   7.559 -20.781  1.00 40.16           O
ATOM   3951  CB  LYS B 211      29.682   5.636 -22.824  1.00 40.18           C
ATOM   3952  CG  LYS B 211      30.898   4.946 -23.469  1.00 48.23           C
ATOM   3953  CD  LYS B 211      30.674   3.445 -23.721  1.00 51.88           C
ATOM   3954  CE  LYS B 211      31.156   2.559 -22.537  1.00 54.95           C
ATOM   3955  NZ  LYS B 211      31.058   1.106 -22.835  1.00 54.22           N1+
ATOM   3956  H1  LYS B 211      31.771   7.293 -22.496  1.00 51.16           H
ATOM   3957  H2  LYS B 211      30.986   7.309 -21.140  1.00 51.16           H
ATOM   3958  HA  LYS B 211      29.770   7.534 -23.640  1.00 49.99           H
ATOM   3959  HB2 LYS B 211      28.901   5.406 -23.350  1.00 48.24           H
ATOM   3960  HB3 LYS B 211      29.586   5.282 -21.926  1.00 48.24           H
ATOM   3961  HG2 LYS B 211      31.662   5.039 -22.879  1.00 57.90           H
ATOM   3962  HG3 LYS B 211      31.084   5.368 -24.322  1.00 57.90           H
ATOM   3963  HD2 LYS B 211      31.166   3.180 -24.514  1.00 62.28           H
ATOM   3964  HD3 LYS B 211      29.726   3.283 -23.850  1.00 62.28           H
ATOM   3965  HE2 LYS B 211      30.608   2.744 -21.759  1.00 65.97           H
ATOM   3966  HE3 LYS B 211      32.085   2.764 -22.346  1.00 65.97           H
ATOM   3967  HZ1 LYS B 211      30.212   0.888 -23.008  1.00 65.09           H
ATOM   3968  HZ2 LYS B 211      31.559   0.906 -23.543  1.00 65.09           H
ATOM   3969  HZ3 LYS B 211      31.342   0.633 -22.137  1.00 65.09           H
ATOM   3970  N   PRO B 212      27.635   8.296 -22.692  1.00 33.14           N
ATOM   3971  CA  PRO B 212      26.511   8.902 -21.983  1.00 28.32           C
ATOM   3972  C   PRO B 212      25.706   7.835 -21.273  1.00 31.51           C
ATOM   3973  O   PRO B 212      25.719   6.654 -21.640  1.00 32.70           O
ATOM   3974  CB  PRO B 212      25.704   9.600 -23.091  1.00 35.62           C
ATOM   3975  CG  PRO B 212      26.133   8.941 -24.366  1.00 36.44           C
ATOM   3976  CD  PRO B 212      27.508   8.396 -24.161  1.00 36.23           C
ATOM   3977  HA  PRO B 212      26.824   9.559 -21.342  1.00 34.01           H
ATOM   3978  HB2 PRO B 212      24.755   9.465 -22.938  1.00 42.77           H
ATOM   3979  HB3 PRO B 212      25.918  10.546 -23.105  1.00 42.77           H
ATOM   3980  HG2 PRO B 212      25.516   8.222 -24.577  1.00 43.75           H
ATOM   3981  HG3 PRO B 212      26.136   9.598 -25.079  1.00 43.75           H
ATOM   3982  HD2 PRO B 212      27.586   7.518 -24.566  1.00 43.51           H
ATOM   3983  HD3 PRO B 212      28.170   9.010 -24.515  1.00 43.51           H
ATOM   3984  N   GLU B 213      25.034   8.271 -20.225  1.00 29.23           N
ATOM   3985  CA  GLU B 213      24.224   7.403 -19.391  1.00 34.60           C
ATOM   3986  C   GLU B 213      22.786   7.892 -19.482  1.00 28.57           C
ATOM   3987  O   GLU B 213      22.507   8.875 -20.188  1.00 26.89           O
ATOM   3988  CB  GLU B 213      24.789   7.351 -17.955  1.00 32.96           C
ATOM   3989  CG  GLU B 213      26.006   6.348 -17.934  1.00 43.94           C
ATOM   3990  CD  GLU B 213      26.377   5.709 -16.577  1.00 49.32           C
ATOM   3991  OE1 GLU B 213      25.644   5.833 -15.549  1.00 33.92           O
ATOM   3992  OE2 GLU B 213      27.443   5.025 -16.599  1.00 56.84           O1-
ATOM   3993  H   GLU B 213      25.031   9.091 -19.967  1.00 35.10           H
ATOM   3994  HA  GLU B 213      24.254   6.503 -19.754  1.00 41.55           H
ATOM   3995  HB2 GLU B 213      25.103   8.231 -17.693  1.00 39.58           H
ATOM   3996  HB3 GLU B 213      24.108   7.030 -17.344  1.00 39.58           H
ATOM   3997  HG2 GLU B 213      25.807   5.622 -18.545  1.00 52.75           H
ATOM   3998  HG3 GLU B 213      26.791   6.822 -18.249  1.00 52.75           H
ATOM   3999  N   PRO B 214      21.842   7.184 -18.871  1.00 25.05           N
ATOM   4000  CA  PRO B 214      20.431   7.533 -19.077  1.00 25.16           C
ATOM   4001  C   PRO B 214      20.148   8.918 -18.539  1.00 21.84           C
ATOM   4002  O   PRO B 214      20.587   9.271 -17.452  1.00 25.81           O
ATOM   4003  CB  PRO B 214      19.682   6.458 -18.285  1.00 17.08           C
ATOM   4004  CG  PRO B 214      20.604   5.251 -18.311  1.00 22.84           C
ATOM   4005  CD  PRO B 214      21.997   5.876 -18.200  1.00 26.39           C
ATOM   4006  HA  PRO B 214      20.192   7.482 -20.015  1.00 30.21           H
ATOM   4007  HB2 PRO B 214      19.537   6.761 -17.375  1.00 20.53           H
ATOM   4008  HB3 PRO B 214      18.839   6.256 -18.720  1.00 20.53           H
ATOM   4009  HG2 PRO B 214      20.419   4.675 -17.553  1.00 27.44           H
ATOM   4010  HG3 PRO B 214      20.502   4.772 -19.148  1.00 27.44           H
ATOM   4011  HD2 PRO B 214      22.239   6.001 -17.269  1.00 31.70           H
ATOM   4012  HD3 PRO B 214      22.650   5.332 -18.668  1.00 31.70           H
ATOM   4013  N   THR B 215      19.387   9.696 -19.289  1.00 22.63           N
ATOM   4014  CA  THR B 215      18.875  10.920 -18.702  1.00 20.88           C
ATOM   4015  C   THR B 215      17.793  10.613 -17.672  1.00 20.74           C
ATOM   4016  O   THR B 215      17.299   9.480 -17.552  1.00 22.57           O
ATOM   4017  CB  THR B 215      18.296  11.827 -19.767  1.00 27.24           C
ATOM   4018  OG1 THR B 215      17.098  11.219 -20.270  1.00 27.52           O
ATOM   4019  CG2 THR B 215      19.368  12.067 -20.894  1.00 26.79           C
ATOM   4020  H   THR B 215      19.160   9.548 -20.105  1.00 27.18           H
ATOM   4021  HA  THR B 215      19.597  11.391 -18.258  1.00 25.09           H
ATOM   4022  HB  THR B 215      18.076  12.685 -19.370  1.00 32.71           H
ATOM   4023  HG1 THR B 215      16.757  11.705 -20.864  1.00 33.05           H
ATOM   4024 HG21 THR B 215      19.003  12.649 -21.579  1.00 32.18           H
ATOM   4025 HG22 THR B 215      20.159  12.483 -20.516  1.00 32.18           H
ATOM   4026 HG23 THR B 215      19.619  11.222 -21.298  1.00 32.18           H
ATOM   4027  N   ASP B 216      17.399  11.646 -16.923  1.00 17.06           N
ATOM   4028  CA  ASP B 216      16.304  11.446 -15.978  1.00 25.04           C
ATOM   4029  C   ASP B 216      15.074  10.916 -16.712  1.00 24.79           C
ATOM   4030  O   ASP B 216      14.392   9.992 -16.241  1.00 21.52           O
ATOM   4031  CB  ASP B 216      15.971  12.759 -15.243  1.00 25.24           C
ATOM   4032  CG  ASP B 216      17.009  13.141 -14.206  1.00 23.17           C
ATOM   4033  OD1 ASP B 216      17.920  12.317 -13.965  1.00 24.24           O
ATOM   4034  OD2 ASP B 216      16.913  14.260 -13.632  1.00 23.56           O1-
ATOM   4035  H   ASP B 216      17.733  12.438 -16.941  1.00 20.50           H
ATOM   4036  HA  ASP B 216      16.569  10.788 -15.317  1.00 30.08           H
ATOM   4037  HB2 ASP B 216      15.918  13.478 -15.892  1.00 30.32           H
ATOM   4038  HB3 ASP B 216      15.119  12.659 -14.790  1.00 30.32           H
ATOM   4039  N   GLU B 217      14.794  11.493 -17.880  1.00 24.18           N
ATOM   4040  CA  GLU B 217      13.660  11.067 -18.677  1.00 27.70           C
ATOM   4041  C   GLU B 217      13.860   9.636 -19.174  1.00 25.26           C
ATOM   4042  O   GLU B 217      12.892   8.887 -19.281  1.00 18.53           O
ATOM   4043  CB  GLU B 217      13.434  12.037 -19.852  1.00 26.22           C
ATOM   4044  CG  GLU B 217      13.046  13.522 -19.433  1.00 40.03           C
ATOM   4045  CD  GLU B 217      14.268  14.525 -19.211  1.00 46.46           C
ATOM   4046  OE1 GLU B 217      15.383  14.115 -18.799  1.00 34.72           O
ATOM   4047  OE2 GLU B 217      14.096  15.756 -19.443  1.00 56.00           O1-
ATOM   4048  H   GLU B 217      15.249  12.134 -18.228  1.00 29.04           H
ATOM   4049  HA  GLU B 217      12.864  11.080 -18.123  1.00 33.27           H
ATOM   4050  HB2 GLU B 217      14.251  12.084 -20.374  1.00 31.49           H
ATOM   4051  HB3 GLU B 217      12.715  11.691 -20.404  1.00 31.49           H
ATOM   4052  HG2 GLU B 217      12.485  13.899 -20.129  1.00 48.07           H
ATOM   4053  HG3 GLU B 217      12.548  13.484 -18.602  1.00 48.07           H
ATOM   4054  N   GLU B 218      15.102   9.233 -19.452  1.00 20.57           N
ATOM   4055  CA  GLU B 218      15.345   7.862 -19.876  1.00 17.58           C
ATOM   4056  C   GLU B 218      15.172   6.864 -18.726  1.00 24.03           C
ATOM   4057  O   GLU B 218      14.742   5.722 -18.967  1.00 22.57           O
ATOM   4058  CB  GLU B 218      16.721   7.770 -20.526  1.00 22.97           C
ATOM   4059  CG  GLU B 218      16.656   8.520 -21.901  1.00 24.96           C
ATOM   4060  CD  GLU B 218      17.963   8.596 -22.641  1.00 22.63           C
ATOM   4061  OE1 GLU B 218      19.028   8.498 -21.953  1.00 23.46           O
ATOM   4062  OE2 GLU B 218      17.918   8.775 -23.907  1.00 18.85           O1-
ATOM   4063  H   GLU B 218      15.805   9.726 -19.402  1.00 24.70           H
ATOM   4064  HA  GLU B 218      14.690   7.634 -20.554  1.00 21.12           H
ATOM   4065  HB2 GLU B 218      17.383   8.201 -19.963  1.00 27.59           H
ATOM   4066  HB3 GLU B 218      16.951   6.841 -20.684  1.00 27.59           H
ATOM   4067  HG2 GLU B 218      16.022   8.061 -22.474  1.00 29.98           H
ATOM   4068  HG3 GLU B 218      16.355   9.428 -21.744  1.00 29.98           H
ATOM   4069  N   TRP B 219      15.450   7.283 -17.478  1.00 25.39           N
ATOM   4070  CA  TRP B 219      15.136   6.448 -16.317  1.00 18.84           C
ATOM   4071  C   TRP B 219      13.656   6.240 -16.172  1.00 22.52           C
ATOM   4072  O   TRP B 219      13.219   5.140 -15.839  1.00 22.79           O
ATOM   4073  CB  TRP B 219      15.665   7.041 -15.023  1.00 15.48           C
ATOM   4074  CG  TRP B 219      17.110   6.720 -14.906  1.00 19.40           C
ATOM   4075  CD1 TRP B 219      18.143   7.604 -14.956  1.00 18.26           C
ATOM   4076  CD2 TRP B 219      17.699   5.414 -14.785  1.00 17.50           C
ATOM   4077  NE1 TRP B 219      19.328   6.937 -14.883  1.00 18.57           N
ATOM   4078  CE2 TRP B 219      19.092   5.593 -14.786  1.00 19.38           C
ATOM   4079  CE3 TRP B 219      17.182   4.110 -14.698  1.00 20.60           C
ATOM   4080  CZ2 TRP B 219      19.986   4.531 -14.671  1.00 24.19           C
ATOM   4081  CZ3 TRP B 219      18.077   3.046 -14.574  1.00 24.99           C
ATOM   4082  CH2 TRP B 219      19.453   3.262 -14.567  1.00 25.47           C
ATOM   4083  H   TRP B 219      15.816   8.037 -17.285  1.00 30.50           H
ATOM   4084  HA  TRP B 219      15.549   5.579 -16.436  1.00 22.63           H
ATOM   4085  HB2 TRP B 219      15.559   8.005 -15.036  1.00 18.61           H
ATOM   4086  HB3 TRP B 219      15.196   6.652 -14.268  1.00 18.61           H
ATOM   4087  HD1 TRP B 219      18.054   8.525 -15.056  1.00 21.94           H
ATOM   4088  HE1 TRP B 219      20.105   7.304 -14.893  1.00 22.31           H
ATOM   4089  HE3 TRP B 219      16.264   3.960 -14.713  1.00 24.75           H
ATOM   4090  HZ2 TRP B 219      20.905   4.672 -14.647  1.00 29.05           H
ATOM   4091  HZ3 TRP B 219      17.750   2.178 -14.518  1.00 30.02           H
ATOM   4092  HH2 TRP B 219      20.026   2.534 -14.486  1.00 30.59           H
ATOM   4093  N   GLU B 220      12.877   7.300 -16.354  1.00 21.12           N
ATOM   4094  CA  GLU B 220      11.437   7.176 -16.271  1.00 21.63           C
ATOM   4095  C   GLU B 220      10.889   6.182 -17.314  1.00 26.60           C
ATOM   4096  O   GLU B 220       9.928   5.449 -17.040  1.00 23.55           O
ATOM   4097  CB  GLU B 220      10.803   8.548 -16.472  1.00 22.51           C
ATOM   4098  CG  GLU B 220       9.448   8.732 -15.838  1.00 34.52           C
ATOM   4099  CD  GLU B 220       8.354   9.133 -16.865  1.00 52.91           C
ATOM   4100  OE1 GLU B 220       8.300  10.310 -17.287  1.00 55.20           O
ATOM   4101  OE2 GLU B 220       7.537   8.270 -17.272  1.00 66.62           O1-
ATOM   4102  H   GLU B 220      13.159   8.094 -16.525  1.00 25.37           H
ATOM   4103  HA  GLU B 220      11.194   6.855 -15.388  1.00 25.99           H
ATOM   4104  HB2 GLU B 220      11.395   9.218 -16.095  1.00 27.04           H
ATOM   4105  HB3 GLU B 220      10.703   8.704 -17.424  1.00 27.04           H
ATOM   4106  HG2 GLU B 220       9.178   7.898 -15.422  1.00 41.45           H
ATOM   4107  HG3 GLU B 220       9.504   9.433 -15.170  1.00 41.45           H
ATOM   4108  N   LEU B 221      11.438   6.186 -18.535  1.00 22.30           N
ATOM   4109  CA  LEU B 221      10.999   5.219 -19.550  1.00 24.30           C
ATOM   4110  C   LEU B 221      11.454   3.819 -19.180  1.00 18.05           C
ATOM   4111  O   LEU B 221      10.719   2.839 -19.350  1.00 16.14           O
ATOM   4112  CB  LEU B 221      11.575   5.536 -20.932  1.00 16.93           C
ATOM   4113  CG  LEU B 221      10.827   6.069 -22.138  1.00 31.17           C
ATOM   4114  CD1 LEU B 221      11.696   5.802 -23.339  1.00 22.44           C
ATOM   4115  CD2 LEU B 221       9.434   5.537 -22.386  1.00 26.24           C
ATOM   4116  H   LEU B 221      12.054   6.727 -18.796  1.00 26.79           H
ATOM   4117  HA  LEU B 221      10.031   5.226 -19.609  1.00 29.18           H
ATOM   4118  HB2 LEU B 221      12.286   6.179 -20.779  1.00 20.35           H
ATOM   4119  HB3 LEU B 221      11.986   4.713 -21.240  1.00 20.35           H
ATOM   4120  HG  LEU B 221      10.753   7.031 -22.046  1.00 37.43           H
ATOM   4121 HD11 LEU B 221      11.246   6.131 -24.133  1.00 26.96           H
ATOM   4122 HD12 LEU B 221      12.543   6.260 -23.224  1.00 26.96           H
ATOM   4123 HD13 LEU B 221      11.844   4.846 -23.415  1.00 26.96           H
ATOM   4124 HD21 LEU B 221       9.073   5.958 -23.182  1.00 31.51           H
ATOM   4125 HD22 LEU B 221       9.480   4.577 -22.510  1.00 31.51           H
ATOM   4126 HD23 LEU B 221       8.876   5.745 -21.620  1.00 31.51           H
ATOM   4127  N   ILE B 222      12.691   3.715 -18.727  1.00 17.04           N
ATOM   4128  CA  ILE B 222      13.228   2.444 -18.295  1.00 16.42           C
ATOM   4129  C   ILE B 222      12.321   1.824 -17.242  1.00 16.01           C
ATOM   4130  O   ILE B 222      12.018   0.625 -17.296  1.00 22.15           O
ATOM   4131  CB  ILE B 222      14.674   2.638 -17.798  1.00 14.87           C
ATOM   4132  CG1 ILE B 222      15.604   2.854 -18.991  1.00 20.17           C
ATOM   4133  CG2 ILE B 222      15.109   1.405 -16.881  1.00 15.72           C
ATOM   4134  CD1 ILE B 222      17.076   3.286 -18.646  1.00 25.20           C
ATOM   4135  H   ILE B 222      13.242   4.372 -18.659  1.00 20.47           H
ATOM   4136  HA  ILE B 222      13.254   1.841 -19.054  1.00 19.73           H
ATOM   4137  HB  ILE B 222      14.698   3.440 -17.251  1.00 17.87           H
ATOM   4138 HG12 ILE B 222      15.656   2.025 -19.492  1.00 24.23           H
ATOM   4139 HG13 ILE B 222      15.224   3.547 -19.554  1.00 24.23           H
ATOM   4140 HG21 ILE B 222      16.020   1.544 -16.578  1.00 18.89           H
ATOM   4141 HG22 ILE B 222      14.511   1.351 -16.120  1.00 18.89           H
ATOM   4142 HG23 ILE B 222      15.055   0.589 -17.404  1.00 18.89           H
ATOM   4143 HD11 ILE B 222      17.575   3.394 -19.471  1.00 30.27           H
ATOM   4144 HD12 ILE B 222      17.053   4.126 -18.161  1.00 30.27           H
ATOM   4145 HD13 ILE B 222      17.486   2.598 -18.098  1.00 30.27           H
ATOM   4146  N   LYS B 223      11.874   2.628 -16.272  1.00 19.14           N
ATOM   4147  CA  LYS B 223      10.959   2.147 -15.243  1.00 19.85           C
ATOM   4148  C   LYS B 223       9.635   1.717 -15.874  1.00 21.12           C
ATOM   4149  O   LYS B 223       9.129   0.624 -15.602  1.00 25.21           O
ATOM   4150  CB  LYS B 223      10.746   3.240 -14.149  1.00 35.46           C
ATOM   4151  CG  LYS B 223      11.889   3.401 -12.937  1.00 40.54           C
ATOM   4152  CD  LYS B 223      12.962   4.656 -12.916  1.00 42.83           C
ATOM   4153  CE  LYS B 223      12.999   5.638 -11.641  1.00 37.90           C
ATOM   4154  NZ  LYS B 223      12.458   7.072 -12.109  1.00 26.06           N1+
ATOM   4155  H   LYS B 223      12.088   3.457 -16.192  1.00 23.00           H
ATOM   4156  HA  LYS B 223      11.351   1.370 -14.814  1.00 23.85           H
ATOM   4157  HB2 LYS B 223      10.691   4.099 -14.598  1.00 42.58           H
ATOM   4158  HB3 LYS B 223       9.899   3.059 -13.713  1.00 42.58           H
ATOM   4159  HG2 LYS B 223      11.407   3.446 -12.096  1.00 48.67           H
ATOM   4160  HG3 LYS B 223      12.422   2.591 -12.940  1.00 48.67           H
ATOM   4161  HD2 LYS B 223      13.853   4.282 -13.004  1.00 51.42           H
ATOM   4162  HD3 LYS B 223      12.779   5.212 -13.690  1.00 51.42           H
ATOM   4163  HE2 LYS B 223      12.420   5.296 -10.942  1.00 45.51           H
ATOM   4164  HE3 LYS B 223      13.910   5.734 -11.322  1.00 45.51           H
ATOM   4165  HZ1 LYS B 223      12.466   7.639 -11.423  1.00 31.30           H
ATOM   4166  HZ2 LYS B 223      12.975   7.395 -12.758  1.00 31.30           H
ATOM   4167  HZ3 LYS B 223      11.625   6.998 -12.413  1.00 31.30           H
ATOM   4168  N   THR B 224       9.071   2.542 -16.756  1.00 23.17           N
ATOM   4169  CA  THR B 224       7.778   2.205 -17.370  1.00 23.48           C
ATOM   4170  C   THR B 224       7.853   0.879 -18.128  1.00 19.71           C
ATOM   4171  O   THR B 224       7.023  -0.017 -17.919  1.00 24.91           O
ATOM   4172  CB  THR B 224       7.323   3.322 -18.316  1.00 20.29           C
ATOM   4173  OG1 THR B 224       7.026   4.505 -17.583  1.00 22.04           O
ATOM   4174  CG2 THR B 224       6.063   2.915 -19.129  1.00 18.93           C
ATOM   4175  H   THR B 224       9.406   3.291 -17.013  1.00 27.83           H
ATOM   4176  HA  THR B 224       7.111   2.113 -16.672  1.00 28.20           H
ATOM   4177  HB  THR B 224       8.036   3.512 -18.946  1.00 24.37           H
ATOM   4178  HG1 THR B 224       7.709   4.765 -17.168  1.00 26.48           H
ATOM   4179 HG21 THR B 224       5.800   3.640 -19.717  1.00 22.74           H
ATOM   4180 HG22 THR B 224       6.254   2.129 -19.664  1.00 22.74           H
ATOM   4181 HG23 THR B 224       5.330   2.716 -18.526  1.00 22.74           H
ATOM   4182  N   VAL B 225       8.839   0.738 -19.019  1.00 14.07           N
ATOM   4183  CA  VAL B 225       8.928  -0.475 -19.828  1.00 15.70           C
ATOM   4184  C   VAL B 225       9.282  -1.695 -18.963  1.00 18.44           C
ATOM   4185  O   VAL B 225       8.781  -2.802 -19.206  1.00 15.68           O
ATOM   4186  CB  VAL B 225       9.921  -0.258 -21.006  1.00 16.16           C
ATOM   4187  CG1 VAL B 225      11.419  -0.252 -20.566  1.00 12.16           C
ATOM   4188  CG2 VAL B 225       9.667  -1.274 -22.107  1.00 24.25           C
ATOM   4189  H   VAL B 225       9.455   1.318 -19.170  1.00 16.91           H
ATOM   4190  HA  VAL B 225       8.056  -0.645 -20.216  1.00 18.87           H
ATOM   4191  HB  VAL B 225       9.740   0.616 -21.386  1.00 19.42           H
ATOM   4192 HG11 VAL B 225      11.977  -0.113 -21.347  1.00 14.62           H
ATOM   4193 HG12 VAL B 225      11.558   0.465 -19.928  1.00 14.62           H
ATOM   4194 HG13 VAL B 225      11.631  -1.106 -20.156  1.00 14.62           H
ATOM   4195 HG21 VAL B 225      10.295  -1.120 -22.830  1.00 29.12           H
ATOM   4196 HG22 VAL B 225       9.788  -2.167 -21.747  1.00 29.12           H
ATOM   4197 HG23 VAL B 225       8.758  -1.168 -22.431  1.00 29.12           H
ATOM   4198  N   THR B 226      10.103  -1.519 -17.925  1.00 17.09           N
ATOM   4199  CA  THR B 226      10.534  -2.672 -17.138  1.00 25.01           C
ATOM   4200  C   THR B 226       9.376  -3.259 -16.334  1.00 19.18           C
ATOM   4201  O   THR B 226       9.207  -4.484 -16.261  1.00 18.91           O
ATOM   4202  CB  THR B 226      11.687  -2.282 -16.212  1.00 23.01           C
ATOM   4203  OG1 THR B 226      12.813  -1.811 -16.976  1.00 20.12           O
ATOM   4204  CG2 THR B 226      12.115  -3.468 -15.414  1.00 22.95           C
ATOM   4205  H   THR B 226      10.418  -0.763 -17.663  1.00 20.54           H
ATOM   4206  HA  THR B 226      10.856  -3.361 -17.741  1.00 30.03           H
ATOM   4207  HB  THR B 226      11.394  -1.587 -15.601  1.00 27.64           H
ATOM   4208  HG1 THR B 226      12.592  -1.138 -17.428  1.00 24.18           H
ATOM   4209 HG21 THR B 226      12.847  -3.224 -14.825  1.00 27.56           H
ATOM   4210 HG22 THR B 226      11.374  -3.792 -14.878  1.00 27.56           H
ATOM   4211 HG23 THR B 226      12.410  -4.177 -16.006  1.00 27.56           H
ATOM   4212  N   GLU B 227       8.591  -2.401 -15.708  1.00 14.02           N
ATOM   4213  CA  GLU B 227       7.377  -2.844 -15.033  1.00 20.74           C
ATOM   4214  C   GLU B 227       6.453  -3.565 -15.995  1.00 16.79           C
ATOM   4215  O   GLU B 227       5.870  -4.613 -15.678  1.00 15.18           O
ATOM   4216  CB  GLU B 227       6.656  -1.626 -14.445  1.00 19.47           C
ATOM   4217  CG  GLU B 227       7.261  -1.228 -13.162  1.00 18.43           C
ATOM   4218  CD  GLU B 227       6.590  -0.073 -12.527  1.00 26.25           C
ATOM   4219  OE1 GLU B 227       6.079   0.809 -13.252  1.00 37.41           O
ATOM   4220  OE2 GLU B 227       6.587  -0.064 -11.280  1.00 31.26           O1-
ATOM   4221  H   GLU B 227       8.735  -1.555 -15.657  1.00 16.85           H
ATOM   4222  HA  GLU B 227       7.606  -3.449 -14.309  1.00 24.92           H
ATOM   4223  HB2 GLU B 227       6.727  -0.881 -15.062  1.00 23.40           H
ATOM   4224  HB3 GLU B 227       5.724  -1.847 -14.289  1.00 23.40           H
ATOM   4225  HG2 GLU B 227       7.211  -1.976 -12.546  1.00 22.14           H
ATOM   4226  HG3 GLU B 227       8.188  -0.987 -13.314  1.00 22.14           H
ATOM   4227  N   ALA B 228       6.251  -2.958 -17.158  1.00 20.73           N
ATOM   4228  CA  ALA B 228       5.383  -3.528 -18.168  1.00 18.90           C
ATOM   4229  C   ALA B 228       5.751  -4.979 -18.398  1.00 14.02           C
ATOM   4230  O   ALA B 228       4.881  -5.861 -18.411  1.00 17.82           O
ATOM   4231  CB  ALA B 228       5.520  -2.731 -19.462  1.00 20.67           C
ATOM   4232  H   ALA B 228       6.609  -2.209 -17.384  1.00 24.90           H
ATOM   4233  HA  ALA B 228       4.461  -3.484 -17.871  1.00 22.70           H
ATOM   4234  HB1 ALA B 228       4.936  -3.118 -20.133  1.00 24.84           H
ATOM   4235  HB2 ALA B 228       5.266  -1.811 -19.293  1.00 24.84           H
ATOM   4236  HB3 ALA B 228       6.441  -2.771 -19.761  1.00 24.84           H
ATOM   4237  N   HIS B 229       7.058  -5.231 -18.517  1.00 16.03           N
ATOM   4238  CA  HIS B 229       7.586  -6.557 -18.816  1.00 16.79           C
ATOM   4239  C   HIS B 229       7.480  -7.498 -17.626  1.00 16.40           C
ATOM   4240  O   HIS B 229       7.015  -8.637 -17.766  1.00 17.48           O
ATOM   4241  CB  HIS B 229       9.041  -6.425 -19.245  1.00 16.71           C
ATOM   4242  CG  HIS B 229       9.764  -7.729 -19.357  1.00 17.56           C
ATOM   4243  ND1 HIS B 229       9.250  -8.802 -20.058  1.00 21.94           N
ATOM   4244  CD2 HIS B 229      10.941  -8.147 -18.832  1.00 15.55           C
ATOM   4245  CE1 HIS B 229      10.087  -9.818 -19.971  1.00 16.27           C
ATOM   4246  NE2 HIS B 229      11.117  -9.450 -19.224  1.00 17.73           N
ATOM   4247  H   HIS B 229       7.670  -4.633 -18.426  1.00 19.26           H
ATOM   4248  HA  HIS B 229       7.085  -6.941 -19.552  1.00 20.18           H
ATOM   4249  HB2 HIS B 229       9.510  -5.882 -18.593  1.00 20.08           H
ATOM   4250  HB3 HIS B 229       9.072  -5.995 -20.114  1.00 20.08           H
ATOM   4251  HD2 HIS B 229      11.518  -7.647 -18.302  1.00 18.69           H
ATOM   4252  HE1 HIS B 229       9.969 -10.654 -20.361  1.00 19.55           H
ATOM   4253  HE2 HIS B 229      11.795  -9.942 -19.031  1.00 21.30           H
ATOM   4254  N   VAL B 230       7.955  -7.071 -16.447  1.00 19.92           N
ATOM   4255  CA  VAL B 230       7.936  -8.004 -15.327  1.00 22.68           C
ATOM   4256  C   VAL B 230       6.500  -8.288 -14.895  1.00 16.27           C
ATOM   4257  O   VAL B 230       6.182  -9.424 -14.563  1.00 18.63           O
ATOM   4258  CB  VAL B 230       8.816  -7.512 -14.170  1.00 26.66           C
ATOM   4259  CG1 VAL B 230      10.229  -7.417 -14.629  1.00 17.72           C
ATOM   4260  CG2 VAL B 230       8.420  -6.226 -13.749  1.00 26.80           C
ATOM   4261  H   VAL B 230       8.275  -6.290 -16.281  1.00 23.93           H
ATOM   4262  HA  VAL B 230       8.313  -8.844 -15.631  1.00 27.24           H
ATOM   4263  HB  VAL B 230       8.762  -8.126 -13.421  1.00 32.02           H
ATOM   4264 HG11 VAL B 230      10.779  -7.106 -13.893  1.00 21.29           H
ATOM   4265 HG12 VAL B 230      10.526  -8.294 -14.917  1.00 21.29           H
ATOM   4266 HG13 VAL B 230      10.279  -6.791 -15.368  1.00 21.29           H
ATOM   4267 HG21 VAL B 230       8.992  -5.944 -13.019  1.00 32.19           H
ATOM   4268 HG22 VAL B 230       8.505  -5.611 -14.494  1.00 32.19           H
ATOM   4269 HG23 VAL B 230       7.497  -6.262 -13.452  1.00 32.19           H
ATOM   4270  N   ALA B 231       5.604  -7.280 -14.937  1.00 19.43           N
ATOM   4271  CA  ALA B 231       4.187  -7.503 -14.642  1.00 18.51           C
ATOM   4272  C   ALA B 231       3.520  -8.532 -15.551  1.00 23.66           C
ATOM   4273  O   ALA B 231       2.469  -9.076 -15.181  1.00 22.87           O
ATOM   4274  CB  ALA B 231       3.354  -6.201 -14.761  1.00 15.59           C
ATOM   4275  H   ALA B 231       5.798  -6.465 -15.134  1.00 23.35           H
ATOM   4276  HA  ALA B 231       4.108  -7.821 -13.729  1.00 22.24           H
ATOM   4277  HB1 ALA B 231       2.427  -6.400 -14.557  1.00 18.74           H
ATOM   4278  HB2 ALA B 231       3.699  -5.548 -14.132  1.00 18.74           H
ATOM   4279  HB3 ALA B 231       3.429  -5.861 -15.666  1.00 18.74           H
ATOM   4280  N   THR B 232       4.051  -8.765 -16.756  1.00 24.37           N
ATOM   4281  CA  THR B 232       3.426  -9.676 -17.709  1.00 19.81           C
ATOM   4282  C   THR B 232       4.313 -10.862 -18.009  1.00 24.51           C
ATOM   4283  O   THR B 232       4.114 -11.519 -19.040  1.00 26.12           O
ATOM   4284  CB  THR B 232       3.093  -9.002 -19.039  1.00 15.08           C
ATOM   4285  OG1 THR B 232       4.299  -8.483 -19.667  1.00 16.39           O
ATOM   4286  CG2 THR B 232       2.062  -7.958 -18.852  1.00 21.40           C
ATOM   4287  H   THR B 232       4.776  -8.403 -17.043  1.00 29.27           H
ATOM   4288  HA  THR B 232       2.599 -10.010 -17.329  1.00 23.80           H
ATOM   4289  HB  THR B 232       2.714  -9.672 -19.628  1.00 18.12           H
ATOM   4290  HG1 THR B 232       4.665  -7.918 -19.164  1.00 19.70           H
ATOM   4291 HG21 THR B 232       1.858  -7.537 -19.702  1.00 25.70           H
ATOM   4292 HG22 THR B 232       1.251  -8.353 -18.494  1.00 25.70           H
ATOM   4293 HG23 THR B 232       2.382  -7.282 -18.234  1.00 25.70           H
ATOM   4294  N   ASN B 233       5.285 -11.139 -17.147  1.00 17.15           N
ATOM   4295  CA  ASN B 233       6.242 -12.221 -17.355  1.00 24.57           C
ATOM   4296  C   ASN B 233       6.285 -13.183 -16.167  1.00 34.56           C
ATOM   4297  O   ASN B 233       7.349 -13.697 -15.830  1.00 35.41           O
ATOM   4298  CB  ASN B 233       7.636 -11.642 -17.605  1.00 25.26           C
ATOM   4299  CG  ASN B 233       8.604 -12.668 -18.240  1.00 31.96           C
ATOM   4300  OD1 ASN B 233       8.240 -13.407 -19.171  1.00 25.50           O
ATOM   4301  ND2 ASN B 233       9.836 -12.706 -17.739  1.00 26.21           N
ATOM   4302  H   ASN B 233       5.414 -10.705 -16.416  1.00 20.60           H
ATOM   4303  HA  ASN B 233       5.981 -12.727 -18.140  1.00 29.51           H
ATOM   4304  HB2 ASN B 233       7.560 -10.887 -18.209  1.00 30.34           H
ATOM   4305  HB3 ASN B 233       8.015 -11.355 -16.760  1.00 30.34           H
ATOM   4306 HD21 ASN B 233      10.412 -13.259 -18.057  1.00 31.48           H
ATOM   4307 HD22 ASN B 233      10.055 -12.177 -17.097  1.00 31.48           H
ATOM   4308  N   ALA B 234       5.141 -13.402 -15.509  1.00 40.64           N
ATOM   4309  CA  ALA B 234       4.957 -14.350 -14.400  1.00 48.72           C
ATOM   4310  C   ALA B 234       6.222 -15.043 -13.891  1.00 51.05           C
ATOM   4311  O   ALA B 234       6.824 -15.835 -14.616  1.00 55.73           O
ATOM   4312  CB  ALA B 234       3.954 -15.413 -14.829  1.00 42.11           C
ATOM   4313  H   ALA B 234       4.413 -12.986 -15.701  1.00 48.79           H
ATOM   4314  HA  ALA B 234       4.570 -13.870 -13.651  1.00 58.49           H
ATOM   4315  HB1 ALA B 234       3.830 -16.041 -14.100  1.00 50.56           H
ATOM   4316  HB2 ALA B 234       3.111 -14.984 -15.043  1.00 50.56           H
ATOM   4317  HB3 ALA B 234       4.299 -15.876 -15.609  1.00 50.56           H
ATOM   4318  N   GLN B 235       6.615 -14.768 -12.647  1.00 55.29           N
ATOM   4319  CA  GLN B 235       7.800 -15.381 -12.000  1.00 64.28           C
ATOM   4320  C   GLN B 235       9.054 -15.488 -12.886  1.00 60.53           C
ATOM   4321  O   GLN B 235      10.135 -15.849 -12.399  1.00 59.80           O
ATOM   4322  CB  GLN B 235       7.459 -16.784 -11.471  1.00 64.28           C
ATOM   4323  CG  GLN B 235       6.717 -16.790 -10.132  1.00 73.98           C
ATOM   4324  CD  GLN B 235       6.210 -18.172  -9.777  1.00 80.38           C
ATOM   4325  OE1 GLN B 235       6.674 -19.169 -10.343  1.00 83.07           O
ATOM   4326  NE2 GLN B 235       5.232 -18.245  -8.862  1.00 79.38           N
ATOM   4327  H   GLN B 235       6.204 -14.212 -12.135  1.00 66.37           H
ATOM   4328  HA  GLN B 235       8.038 -14.836 -11.234  1.00 77.16           H
ATOM   4329  HB2 GLN B 235       8.285 -17.280 -11.353  1.00 77.16           H
ATOM   4330  HB3 GLN B 235       6.898 -17.233 -12.122  1.00 77.16           H
ATOM   4331  HG2 GLN B 235       5.955 -16.192 -10.187  1.00 88.80           H
ATOM   4332  HG3 GLN B 235       7.321 -16.499  -9.431  1.00 88.80           H
ATOM   4333 HE21 GLN B 235       4.915 -19.011  -8.631  1.00 95.29           H
ATOM   4334 HE22 GLN B 235       4.922 -17.526  -8.506  1.00 95.29           H
ATOM   4335  HC  GLN B 235       9.015 -15.273 -13.862  1.00 72.66           H
ATOM   4336  N   TRP B 239      11.873 -18.794 -12.072  1.00 92.11           N
ATOM   4337  CA  TRP B 239      11.323 -20.004 -12.690  1.00 94.06           C
ATOM   4338  C   TRP B 239      12.254 -21.214 -12.535  1.00 97.87           C
ATOM   4339  O   TRP B 239      11.825 -22.352 -12.770  1.00 96.34           O
ATOM   4340  CB  TRP B 239      11.023 -19.774 -14.190  1.00 91.71           C
ATOM   4341  CG  TRP B 239      12.221 -19.943 -15.134  1.00 86.84           C
ATOM   4342  CD1 TRP B 239      12.587 -21.077 -15.822  1.00 83.23           C
ATOM   4343  CD2 TRP B 239      13.191 -18.942 -15.482  1.00 83.61           C
ATOM   4344  NE1 TRP B 239      13.729 -20.840 -16.565  1.00 77.35           N
ATOM   4345  CE2 TRP B 239      14.119 -19.541 -16.372  1.00 77.36           C
ATOM   4346  CE3 TRP B 239      13.374 -17.604 -15.116  1.00 85.90           C
ATOM   4347  CZ2 TRP B 239      15.211 -18.843 -16.901  1.00 75.75           C
ATOM   4348  CZ3 TRP B 239      14.459 -16.909 -15.649  1.00 85.22           C
ATOM   4349  CH2 TRP B 239      15.360 -17.532 -16.537  1.00 77.82           C
ATOM   4350  H1  TRP B 239      11.229 -18.085 -12.129  1.00110.56           H
ATOM   4351  H2  TRP B 239      12.675 -18.536 -12.532  1.00110.56           H
ATOM   4352  HA  TRP B 239      10.485 -20.221 -12.252  1.00112.90           H
ATOM   4353  HB2 TRP B 239      10.689 -18.870 -14.302  1.00110.08           H
ATOM   4354  HB3 TRP B 239      10.342 -20.407 -14.468  1.00110.08           H
ATOM   4355  HD1 TRP B 239      12.134 -21.889 -15.788  1.00 99.90           H
ATOM   4356  HE1 TRP B 239      14.127 -21.414 -17.067  1.00 92.84           H
ATOM   4357  HE3 TRP B 239      12.785 -17.187 -14.530  1.00103.11           H
ATOM   4358  HZ2 TRP B 239      15.804 -19.250 -17.491  1.00 90.93           H
ATOM   4359  HZ3 TRP B 239      14.590 -16.018 -15.416  1.00102.28           H
ATOM   4360  HH2 TRP B 239      16.074 -17.044 -16.877  1.00 93.41           H
ATOM   4361  N   LYS B 240      13.514 -20.959 -12.145  1.00 99.07           N
ATOM   4362  CA  LYS B 240      14.537 -21.987 -11.957  1.00 97.45           C
ATOM   4363  C   LYS B 240      13.890 -23.323 -11.625  1.00 99.05           C
ATOM   4364  O   LYS B 240      14.235 -24.352 -12.212  1.00 98.18           O
ATOM   4365  H   LYS B 240      13.803 -20.166 -11.979  1.00118.91           H
ATOM   4366  N   GLN B 241      12.945 -23.308 -10.688  1.00100.22           N
ATOM   4367  CA  GLN B 241      11.943 -24.361 -10.585  1.00 99.50           C
ATOM   4368  C   GLN B 241      10.589 -23.715 -10.318  1.00 97.26           C
ATOM   4369  O   GLN B 241      10.366 -23.141  -9.247  1.00 96.81           O
ATOM   4370  CB  GLN B 241      12.280 -25.381  -9.497  1.00101.72           C
ATOM   4371  CG  GLN B 241      12.196 -26.821  -9.996  1.00104.96           C
ATOM   4372  CD  GLN B 241      10.844 -27.158 -10.609  1.00105.84           C
ATOM   4373  OE1 GLN B 241       9.802 -26.703 -10.137  1.00108.31           O
ATOM   4374  NE2 GLN B 241      10.855 -27.952 -11.674  1.00106.11           N
ATOM   4375  H   GLN B 241      12.864 -22.692 -10.094  1.00120.29           H
ATOM   4376  HA  GLN B 241      11.890 -24.831 -11.431  1.00119.42           H
ATOM   4377  HB2 GLN B 241      13.185 -25.224  -9.185  1.00122.09           H
ATOM   4378  HB3 GLN B 241      11.653 -25.281  -8.763  1.00122.09           H
ATOM   4379  HG2 GLN B 241      12.875 -26.959 -10.675  1.00125.97           H
ATOM   4380  HG3 GLN B 241      12.345 -27.423  -9.250  1.00125.97           H
ATOM   4381 HE21 GLN B 241      11.602 -28.247 -11.983  1.00127.35           H
ATOM   4382 HE22 GLN B 241      10.116 -28.171 -12.056  1.00127.35           H
ATOM   4383  N   LYS B 242       9.737 -23.724 -11.354  1.00 94.11           N
ATOM   4384  CA  LYS B 242       8.288 -23.863 -11.216  1.00 91.34           C
ATOM   4385  C   LYS B 242       7.795 -24.639 -12.429  1.00 83.25           C
ATOM   4386  O   LYS B 242       6.608 -24.576 -12.770  1.00 79.59           O
ATOM   4387  CB  LYS B 242       7.560 -22.521 -11.116  1.00 90.93           C
ATOM   4388  CG  LYS B 242       6.282 -22.550 -10.246  1.00 94.74           C
ATOM   4389  CD  LYS B 242       6.569 -22.159  -8.778  1.00 98.95           C
ATOM   4390  CE  LYS B 242       5.325 -21.644  -8.029  1.00 99.54           C
ATOM   4391  NZ  LYS B 242       5.694 -20.772  -6.856  1.00 99.73           N1+
ATOM   4392  H   LYS B 242       9.990 -23.649 -12.173  1.00112.96           H
ATOM   4393  HA  LYS B 242       8.088 -24.380 -10.420  1.00109.64           H
ATOM   4394  HB2 LYS B 242       8.165 -21.868 -10.730  1.00109.14           H
ATOM   4395  HB3 LYS B 242       7.302 -22.240 -12.008  1.00109.14           H
ATOM   4396  HG2 LYS B 242       5.637 -21.921 -10.606  1.00113.72           H
ATOM   4397  HG3 LYS B 242       5.913 -23.447 -10.253  1.00113.72           H
ATOM   4398  HD2 LYS B 242       6.901 -22.938  -8.305  1.00118.77           H
ATOM   4399  HD3 LYS B 242       7.237 -21.456  -8.766  1.00118.77           H
ATOM   4400  HE2 LYS B 242       4.782 -21.119  -8.637  1.00119.48           H
ATOM   4401  HE3 LYS B 242       4.818 -22.401  -7.695  1.00119.48           H
ATOM   4402  HZ1 LYS B 242       4.957 -20.490  -6.443  1.00119.70           H
ATOM   4403  HZ2 LYS B 242       6.190 -21.233  -6.278  1.00119.70           H
ATOM   4404  HZ3 LYS B 242       6.157 -20.065  -7.136  1.00119.70           H
ATOM   4405  N   ARG B 243       8.689 -25.404 -13.037  1.00 78.97           N
ATOM   4406  CA  ARG B 243       8.659 -25.766 -14.438  1.00 72.56           C
ATOM   4407  C   ARG B 243       8.524 -27.274 -14.553  1.00 69.52           C
ATOM   4408  O   ARG B 243       8.984 -28.024 -13.685  1.00 70.49           O
ATOM   4409  CB  ARG B 243       9.951 -25.271 -15.147  1.00 69.68           C
ATOM   4410  CG  ARG B 243      11.005 -26.345 -15.389  1.00 69.33           C
ATOM   4411  CD  ARG B 243      12.404 -25.768 -15.607  1.00 68.37           C
ATOM   4412  NE  ARG B 243      13.340 -26.408 -14.685  1.00 74.66           N
ATOM   4413  CZ  ARG B 243      14.624 -26.627 -14.935  1.00 72.80           C
ATOM   4414  NH1 ARG B 243      15.147 -26.259 -16.105  1.00 71.41           N
ATOM   4415  NH2 ARG B 243      15.382 -27.222 -14.010  1.00 71.92           N1+
ATOM   4416  H   ARG B 243       9.363 -25.744 -12.626  1.00 94.79           H
ATOM   4417  HA  ARG B 243       7.893 -25.352 -14.865  1.00 87.09           H
ATOM   4418  HB2 ARG B 243       9.707 -24.901 -16.009  1.00 83.64           H
ATOM   4419  HB3 ARG B 243      10.358 -24.581 -14.600  1.00 83.64           H
ATOM   4420  HG2 ARG B 243      11.040 -26.932 -14.618  1.00 83.23           H
ATOM   4421  HG3 ARG B 243      10.763 -26.851 -16.180  1.00 83.23           H
ATOM   4422  HD2 ARG B 243      12.693 -25.945 -16.516  1.00 82.07           H
ATOM   4423  HD3 ARG B 243      12.396 -24.815 -15.429  1.00 82.07           H
ATOM   4424  HE  ARG B 243      13.035 -26.663 -13.922  1.00 89.62           H
ATOM   4425 HH11 ARG B 243      14.653 -25.876 -16.696  1.00 85.72           H
ATOM   4426 HH12 ARG B 243      15.979 -26.401 -16.268  1.00 85.72           H
ATOM   4427 HH21 ARG B 243      15.037 -27.458 -13.259  1.00 86.33           H
ATOM   4428 HH22 ARG B 243      16.215 -27.369 -14.166  1.00 86.33           H
ATOM   4429  N   LYS B 244       7.908 -27.709 -15.643  1.00 61.18           N
ATOM   4430  CA  LYS B 244       7.426 -29.074 -15.774  1.00 60.33           C
ATOM   4431  C   LYS B 244       7.820 -29.575 -17.153  1.00 56.45           C
ATOM   4432  O   LYS B 244       7.261 -29.137 -18.164  1.00 55.19           O
ATOM   4433  CB  LYS B 244       5.914 -29.133 -15.546  1.00 63.68           C
ATOM   4434  CG  LYS B 244       5.503 -28.756 -14.110  1.00 66.44           C
ATOM   4435  CD  LYS B 244       4.076 -28.223 -14.054  1.00 75.24           C
ATOM   4436  CE  LYS B 244       3.363 -28.630 -12.755  1.00 78.62           C
ATOM   4437  NZ  LYS B 244       1.879 -28.391 -12.797  1.00 80.68           N1+
ATOM   4438  H   LYS B 244       7.754 -27.222 -16.335  1.00 73.44           H
ATOM   4439  HA  LYS B 244       7.858 -29.634 -15.110  1.00 72.42           H
ATOM   4440  HB2 LYS B 244       5.479 -28.515 -16.153  1.00 76.44           H
ATOM   4441  HB3 LYS B 244       5.605 -30.037 -15.717  1.00 76.44           H
ATOM   4442  HG2 LYS B 244       5.555 -29.542 -13.545  1.00 79.76           H
ATOM   4443  HG3 LYS B 244       6.098 -28.065 -13.779  1.00 79.76           H
ATOM   4444  HD2 LYS B 244       4.095 -27.254 -14.098  1.00 90.32           H
ATOM   4445  HD3 LYS B 244       3.571 -28.581 -14.801  1.00 90.32           H
ATOM   4446  HE2 LYS B 244       3.509 -29.576 -12.598  1.00 94.37           H
ATOM   4447  HE3 LYS B 244       3.728 -28.113 -12.020  1.00 94.37           H
ATOM   4448  HZ1 LYS B 244       1.508 -28.640 -12.027  1.00 96.84           H
ATOM   4449  HZ2 LYS B 244       1.714 -27.527 -12.931  1.00 96.84           H
ATOM   4450  HZ3 LYS B 244       1.514 -28.861 -13.459  1.00 96.84           H
ATOM   4451  N   PHE B 245       8.799 -30.470 -17.185  1.00 53.42           N
ATOM   4452  CA  PHE B 245       9.287 -31.036 -18.435  1.00 51.16           C
ATOM   4453  C   PHE B 245       8.189 -31.814 -19.139  1.00 44.63           C
ATOM   4454  O   PHE B 245       7.682 -32.802 -18.608  1.00 45.83           O
ATOM   4455  CB  PHE B 245      10.482 -31.948 -18.158  1.00 46.90           C
ATOM   4456  CG  PHE B 245      11.664 -31.235 -17.589  1.00 48.12           C
ATOM   4457  CD1 PHE B 245      12.776 -30.971 -18.384  1.00 48.73           C
ATOM   4458  CD2 PHE B 245      11.673 -30.811 -16.261  1.00 50.27           C
ATOM   4459  CE1 PHE B 245      13.871 -30.307 -17.865  1.00 44.34           C
ATOM   4460  CE2 PHE B 245      12.774 -30.150 -15.734  1.00 45.88           C
ATOM   4461  CZ  PHE B 245      13.867 -29.896 -16.538  1.00 46.24           C
ATOM   4462  H   PHE B 245       9.202 -30.770 -16.487  1.00 64.13           H
ATOM   4463  HA  PHE B 245       9.578 -30.319 -19.021  1.00 61.41           H
ATOM   4464  HB2 PHE B 245      10.213 -32.630 -17.523  1.00 56.30           H
ATOM   4465  HB3 PHE B 245      10.758 -32.363 -18.990  1.00 56.30           H
ATOM   4466  HD1 PHE B 245      12.782 -31.245 -19.273  1.00 58.50           H
ATOM   4467  HD2 PHE B 245      10.937 -30.982 -15.719  1.00 60.35           H
ATOM   4468  HE1 PHE B 245      14.610 -30.138 -18.403  1.00 53.24           H
ATOM   4469  HE2 PHE B 245      12.772 -29.872 -14.847  1.00 55.09           H
ATOM   4470  HZ  PHE B 245      14.606 -29.451 -16.189  1.00 55.51           H
ATOM   4471  N   LEU B 246       7.841 -31.380 -20.345  1.00 44.75           N
ATOM   4472  CA  LEU B 246       6.819 -32.064 -21.126  1.00 44.74           C
ATOM   4473  C   LEU B 246       7.270 -33.498 -21.441  1.00 41.96           C
ATOM   4474  O   LEU B 246       8.369 -33.687 -21.985  1.00 40.54           O
ATOM   4475  CB  LEU B 246       6.563 -31.254 -22.405  1.00 39.46           C
ATOM   4476  CG  LEU B 246       5.643 -31.810 -23.502  1.00 38.40           C
ATOM   4477  CD1 LEU B 246       4.168 -31.516 -23.286  1.00 32.42           C
ATOM   4478  CD2 LEU B 246       6.085 -31.241 -24.826  1.00 37.33           C
ATOM   4479  H   LEU B 246       8.181 -30.692 -20.733  1.00 53.73           H
ATOM   4480  HA  LEU B 246       5.994 -32.105 -20.617  1.00 53.72           H
ATOM   4481  HB2 LEU B 246       6.185 -30.401 -22.137  1.00 47.38           H
ATOM   4482  HB3 LEU B 246       7.423 -31.094 -22.824  1.00 47.38           H
ATOM   4483  HG  LEU B 246       5.750 -32.773 -23.541  1.00 46.11           H
ATOM   4484 HD11 LEU B 246       3.660 -31.899 -24.018  1.00 38.93           H
ATOM   4485 HD12 LEU B 246       3.888 -31.911 -22.445  1.00 38.93           H
ATOM   4486 HD13 LEU B 246       4.039 -30.555 -23.260  1.00 38.93           H
ATOM   4487 HD21 LEU B 246       5.509 -31.587 -25.526  1.00 44.82           H
ATOM   4488 HD22 LEU B 246       6.019 -30.274 -24.792  1.00 44.82           H
ATOM   4489 HD23 LEU B 246       7.003 -31.506 -24.992  1.00 44.82           H
ATOM   4490  N   PRO B 247       6.469 -34.525 -21.117  1.00 44.60           N
ATOM   4491  CA  PRO B 247       6.965 -35.913 -21.224  1.00 46.17           C
ATOM   4492  C   PRO B 247       7.652 -36.193 -22.561  1.00 48.18           C
ATOM   4493  O   PRO B 247       7.197 -35.777 -23.632  1.00 50.47           O
ATOM   4494  CB  PRO B 247       5.701 -36.770 -21.045  1.00 45.29           C
ATOM   4495  CG  PRO B 247       4.709 -35.906 -20.331  1.00 43.33           C
ATOM   4496  CD  PRO B 247       5.079 -34.459 -20.614  1.00 44.07           C
ATOM   4497  HA  PRO B 247       7.584 -36.104 -20.501  1.00 55.43           H
ATOM   4498  HB2 PRO B 247       5.361 -37.030 -21.916  1.00 54.38           H
ATOM   4499  HB3 PRO B 247       5.914 -37.554 -20.515  1.00 54.38           H
ATOM   4500  HG2 PRO B 247       3.818 -36.097 -20.666  1.00 52.03           H
ATOM   4501  HG3 PRO B 247       4.755 -36.085 -19.379  1.00 52.03           H
ATOM   4502  HD2 PRO B 247       4.494 -34.090 -21.294  1.00 52.91           H
ATOM   4503  HD3 PRO B 247       5.043 -33.938 -19.797  1.00 52.91           H
ATOM   4504  N   GLU B 248       8.771 -36.911 -22.494  1.00 48.12           N
ATOM   4505  CA  GLU B 248       9.630 -37.029 -23.663  1.00 48.56           C
ATOM   4506  C   GLU B 248       9.054 -37.936 -24.748  1.00 47.88           C
ATOM   4507  O   GLU B 248       9.644 -38.002 -25.835  1.00 53.96           O
ATOM   4508  CB  GLU B 248      11.027 -37.513 -23.239  1.00 44.53           C
ATOM   4509  CG  GLU B 248      11.633 -36.723 -22.077  1.00 54.03           C
ATOM   4510  CD  GLU B 248      11.787 -35.195 -22.339  1.00 64.28           C
ATOM   4511  OE1 GLU B 248      11.651 -34.744 -23.508  1.00 67.57           O
ATOM   4512  OE2 GLU B 248      12.039 -34.440 -21.358  1.00 65.25           O1-
ATOM   4513  H   GLU B 248       9.048 -37.332 -21.797  1.00 57.78           H
ATOM   4514  HA  GLU B 248       9.736 -36.147 -24.053  1.00 58.30           H
ATOM   4515  HB2 GLU B 248      10.965 -38.442 -22.965  1.00 53.46           H
ATOM   4516  HB3 GLU B 248      11.627 -37.434 -23.996  1.00 53.46           H
ATOM   4517  HG2 GLU B 248      11.064 -36.832 -21.299  1.00 64.87           H
ATOM   4518  HG3 GLU B 248      12.516 -37.079 -21.889  1.00 64.87           H
ATOM   4519  N   ASP B 249       7.915 -38.606 -24.512  1.00 46.18           N
ATOM   4520  CA  ASP B 249       7.236 -39.325 -25.596  1.00 47.21           C
ATOM   4521  C   ASP B 249       6.340 -38.443 -26.476  1.00 51.23           C
ATOM   4522  O   ASP B 249       5.837 -38.938 -27.500  1.00 45.45           O
ATOM   4523  CB  ASP B 249       6.361 -40.444 -25.044  1.00 46.63           C
ATOM   4524  CG  ASP B 249       5.194 -39.927 -24.206  1.00 47.71           C
ATOM   4525  OD1 ASP B 249       5.429 -39.448 -23.062  1.00 47.44           O
ATOM   4526  OD2 ASP B 249       4.041 -40.005 -24.697  1.00 43.39           O1-
ATOM   4527  H   ASP B 249       7.524 -38.658 -23.748  1.00 55.44           H
ATOM   4528  HA  ASP B 249       7.907 -39.729 -26.168  1.00 56.68           H
ATOM   4529  HB2 ASP B 249       5.995 -40.953 -25.784  1.00 55.98           H
ATOM   4530  HB3 ASP B 249       6.902 -41.020 -24.481  1.00 55.98           H
ATOM   4531  N   ILE B 250       6.106 -37.169 -26.111  1.00 48.42           N
ATOM   4532  CA  ILE B 250       5.114 -36.381 -26.845  1.00 48.86           C
ATOM   4533  C   ILE B 250       5.659 -35.916 -28.200  1.00 48.35           C
ATOM   4534  O   ILE B 250       4.971 -36.030 -29.224  1.00 53.98           O
ATOM   4535  CB  ILE B 250       4.606 -35.198 -26.005  1.00 47.07           C
ATOM   4536  CG1 ILE B 250       4.125 -35.668 -24.634  1.00 50.11           C
ATOM   4537  CG2 ILE B 250       3.401 -34.519 -26.705  1.00 47.54           C
ATOM   4538  CD1 ILE B 250       2.965 -36.671 -24.669  1.00 56.33           C
ATOM   4539  H   ILE B 250       6.496 -36.755 -25.466  1.00 58.13           H
ATOM   4540  HA  ILE B 250       4.350 -36.952 -27.025  1.00 58.66           H
ATOM   4541  HB  ILE B 250       5.320 -34.552 -25.892  1.00 56.51           H
ATOM   4542 HG12 ILE B 250       4.867 -36.093 -24.175  1.00 60.16           H
ATOM   4543 HG13 ILE B 250       3.830 -34.895 -24.128  1.00 60.16           H
ATOM   4544 HG21 ILE B 250       3.097 -33.777 -26.160  1.00 57.07           H
ATOM   4545 HG22 ILE B 250       3.683 -34.196 -27.576  1.00 57.07           H
ATOM   4546 HG23 ILE B 250       2.689 -35.169 -26.808  1.00 57.07           H
ATOM   4547 HD11 ILE B 250       2.728 -36.911 -23.759  1.00 67.63           H
ATOM   4548 HD12 ILE B 250       2.206 -36.259 -25.111  1.00 67.63           H
ATOM   4549 HD13 ILE B 250       3.245 -37.460 -25.158  1.00 67.63           H
ATOM   4550  N   GLY B 251       6.885 -35.412 -28.262  1.00 42.06           N
ATOM   4551  CA  GLY B 251       7.335 -34.971 -29.574  1.00 43.34           C
ATOM   4552  C   GLY B 251       8.548 -35.663 -30.137  1.00 43.04           C
ATOM   4553  O   GLY B 251       9.247 -35.047 -30.943  1.00 46.53           O
ATOM   4554  H   GLY B 251       7.440 -35.319 -27.611  1.00 50.50           H
ATOM   4555  HA2 GLY B 251       6.609 -35.092 -30.206  1.00 52.04           H
ATOM   4556  HA3 GLY B 251       7.532 -34.023 -29.530  1.00 52.04           H
ATOM   4557  N   GLN B 252       8.836 -36.894 -29.735  1.00 50.99           N
ATOM   4558  CA  GLN B 252       9.974 -37.588 -30.329  1.00 53.33           C
ATOM   4559  C   GLN B 252       9.805 -37.644 -31.847  1.00 53.07           C
ATOM   4560  O   GLN B 252       8.699 -37.487 -32.377  1.00 51.87           O
ATOM   4561  CB  GLN B 252      10.152 -39.016 -29.781  1.00 53.47           C
ATOM   4562  CG  GLN B 252       9.446 -39.401 -28.466  1.00 56.49           C
ATOM   4563  CD  GLN B 252       8.375 -40.488 -28.661  1.00 64.02           C
ATOM   4564  OE1 GLN B 252       8.491 -41.580 -28.091  1.00 60.74           O
ATOM   4565  NE2 GLN B 252       7.339 -40.196 -29.480  1.00 65.62           N
ATOM   4566  H   GLN B 252       8.405 -37.340 -29.139  1.00 61.21           H
ATOM   4567  HA  GLN B 252      10.784 -37.090 -30.135  1.00 64.03           H
ATOM   4568  HB2 GLN B 252       9.836 -39.634 -30.459  1.00 64.19           H
ATOM   4569  HB3 GLN B 252      11.101 -39.163 -29.641  1.00 64.19           H
ATOM   4570  HG2 GLN B 252      10.105 -39.739 -27.841  1.00 67.81           H
ATOM   4571  HG3 GLN B 252       9.012 -38.615 -28.099  1.00 67.81           H
ATOM   4572 HE21 GLN B 252       7.300 -39.429 -29.867  1.00 78.77           H
ATOM   4573 HE22 GLN B 252       6.720 -40.778 -29.615  1.00 78.77           H
ATOM   4574  N   ALA B 253      10.917 -37.848 -32.551  1.00 53.80           N
ATOM   4575  CA  ALA B 253      10.926 -37.828 -34.032  1.00 50.20           C
ATOM   4576  C   ALA B 253      10.935 -39.223 -34.671  1.00 50.96           C
ATOM   4577  O   ALA B 253      11.143 -40.245 -33.989  1.00 50.98           O
ATOM   4578  CB  ALA B 253      12.124 -37.034 -34.525  1.00 47.15           C
ATOM   4579  H   ALA B 253      11.688 -38.003 -32.202  1.00 64.59           H
ATOM   4580  HA  ALA B 253      10.127 -37.373 -34.338  1.00 60.26           H
ATOM   4581  HB1 ALA B 253      12.936 -37.453 -34.200  1.00 56.61           H
ATOM   4582  HB2 ALA B 253      12.061 -36.127 -34.187  1.00 56.61           H
ATOM   4583  HB3 ALA B 253      12.120 -37.027 -35.495  1.00 56.61           H
ATOM   4584  HC  ALA B 253      10.771 -39.342 -35.650  1.00 61.18           H
ATOM   4585  N   LYS B 263       4.933 -34.721 -41.020  1.00 48.40           N
ATOM   4586  CA  LYS B 263       5.331 -33.543 -40.240  1.00 49.01           C
ATOM   4587  C   LYS B 263       4.257 -33.257 -39.199  1.00 49.82           C
ATOM   4588  O   LYS B 263       3.161 -33.815 -39.246  1.00 53.30           O
ATOM   4589  CB  LYS B 263       5.531 -32.293 -41.124  1.00 49.98           C
ATOM   4590  CG  LYS B 263       6.903 -32.133 -41.775  1.00 52.66           C
ATOM   4591  CD  LYS B 263       6.854 -31.036 -42.847  1.00 54.35           C
ATOM   4592  CE  LYS B 263       8.181 -30.307 -43.001  1.00 56.05           C
ATOM   4593  NZ  LYS B 263       9.338 -31.253 -43.174  1.00 62.79           N1+
ATOM   4594  H1  LYS B 263       5.586 -34.887 -41.704  1.00 58.11           H
ATOM   4595  H2  LYS B 263       4.078 -34.562 -41.426  1.00 58.11           H
ATOM   4596  HA  LYS B 263       6.164 -33.728 -39.779  1.00 58.84           H
ATOM   4597  HB2 LYS B 263       5.378 -31.507 -40.577  1.00 60.00           H
ATOM   4598  HB3 LYS B 263       4.875 -32.319 -41.839  1.00 60.00           H
ATOM   4599  HG2 LYS B 263       7.161 -32.967 -42.198  1.00 63.21           H
ATOM   4600  HG3 LYS B 263       7.553 -31.878 -41.102  1.00 63.21           H
ATOM   4601  HD2 LYS B 263       6.180 -30.383 -42.601  1.00 65.25           H
ATOM   4602  HD3 LYS B 263       6.631 -31.438 -43.701  1.00 65.25           H
ATOM   4603  HE2 LYS B 263       8.344 -29.775 -42.207  1.00 67.29           H
ATOM   4604  HE3 LYS B 263       8.139 -29.735 -43.783  1.00 67.29           H
ATOM   4605  HZ1 LYS B 263       9.403 -31.787 -42.466  1.00 75.38           H
ATOM   4606  HZ2 LYS B 263       9.217 -31.751 -43.902  1.00 75.38           H
ATOM   4607  HZ3 LYS B 263      10.095 -30.793 -43.261  1.00 75.38           H
ATOM   4608  N   VAL B 264       4.588 -32.379 -38.260  1.00 40.08           N
ATOM   4609  CA  VAL B 264       3.632 -31.862 -37.281  1.00 42.33           C
ATOM   4610  C   VAL B 264       2.958 -32.962 -36.439  1.00 37.40           C
ATOM   4611  O   VAL B 264       1.926 -33.525 -36.831  1.00 37.85           O
ATOM   4612  CB  VAL B 264       2.588 -30.973 -37.999  1.00 41.78           C
ATOM   4613  CG1 VAL B 264       1.472 -30.612 -37.100  1.00 39.13           C
ATOM   4614  CG2 VAL B 264       3.210 -29.649 -38.500  1.00 39.82           C
ATOM   4615  H   VAL B 264       5.380 -32.057 -38.165  1.00 48.12           H
ATOM   4616  HA  VAL B 264       4.115 -31.290 -36.664  1.00 50.82           H
ATOM   4617  HB  VAL B 264       2.226 -31.451 -38.762  1.00 50.16           H
ATOM   4618 HG11 VAL B 264       0.842 -30.057 -37.586  1.00 46.98           H
ATOM   4619 HG12 VAL B 264       1.035 -31.424 -36.798  1.00 46.98           H
ATOM   4620 HG13 VAL B 264       1.825 -30.124 -36.340  1.00 46.98           H
ATOM   4621 HG21 VAL B 264       2.524 -29.125 -38.942  1.00 47.80           H
ATOM   4622 HG22 VAL B 264       3.563 -29.159 -37.740  1.00 47.80           H
ATOM   4623 HG23 VAL B 264       3.925 -29.852 -39.123  1.00 47.80           H
ATOM   4624  N   ASP B 265       3.494 -33.200 -35.227  1.00 30.20           N
ATOM   4625  CA  ASP B 265       2.949 -34.141 -34.230  1.00 29.80           C
ATOM   4626  C   ASP B 265       1.704 -33.557 -33.565  1.00 36.18           C
ATOM   4627  O   ASP B 265       1.793 -32.628 -32.743  1.00 29.57           O
ATOM   4628  CB  ASP B 265       4.030 -34.456 -33.189  1.00 36.02           C
ATOM   4629  CG  ASP B 265       3.613 -35.511 -32.160  1.00 40.08           C
ATOM   4630  OD1 ASP B 265       2.705 -35.234 -31.337  1.00 35.86           O
ATOM   4631  OD2 ASP B 265       4.232 -36.611 -32.155  1.00 48.52           O1-
ATOM   4632  H   ASP B 265       4.207 -32.807 -34.951  1.00 36.26           H
ATOM   4633  HA  ASP B 265       2.700 -34.969 -34.671  1.00 35.79           H
ATOM   4634  HB2 ASP B 265       4.818 -34.785 -33.648  1.00 43.25           H
ATOM   4635  HB3 ASP B 265       4.246 -33.642 -32.708  1.00 43.25           H
ATOM   4636  N   LEU B 266       0.538 -34.112 -33.917  1.00 28.09           N
ATOM   4637  CA  LEU B 266      -0.715 -33.531 -33.463  1.00 32.05           C
ATOM   4638  C   LEU B 266      -0.835 -33.550 -31.950  1.00 35.25           C
ATOM   4639  O   LEU B 266      -1.649 -32.803 -31.391  1.00 32.53           O
ATOM   4640  CB  LEU B 266      -1.938 -34.257 -34.061  1.00 27.11           C
ATOM   4641  CG  LEU B 266      -2.248 -34.067 -35.572  1.00 38.25           C
ATOM   4642  CD1 LEU B 266      -3.768 -34.293 -35.913  1.00 44.59           C
ATOM   4643  CD2 LEU B 266      -1.749 -32.710 -36.156  1.00 34.57           C
ATOM   4644  H   LEU B 266       0.453 -34.812 -34.409  1.00 33.73           H
ATOM   4645  HA  LEU B 266      -0.751 -32.606 -33.751  1.00 38.49           H
ATOM   4646  HB2 LEU B 266      -1.817 -35.208 -33.917  1.00 32.56           H
ATOM   4647  HB3 LEU B 266      -2.724 -33.962 -33.575  1.00 32.56           H
ATOM   4648  HG  LEU B 266      -1.762 -34.758 -36.048  1.00 45.93           H
ATOM   4649 HD11 LEU B 266      -3.901 -34.162 -36.865  1.00 53.54           H
ATOM   4650 HD12 LEU B 266      -4.016 -35.198 -35.666  1.00 53.54           H
ATOM   4651 HD13 LEU B 266      -4.302 -33.655 -35.413  1.00 53.54           H
ATOM   4652 HD21 LEU B 266      -1.979 -32.668 -37.097  1.00 41.50           H
ATOM   4653 HD22 LEU B 266      -2.178 -31.984 -35.677  1.00 41.50           H
ATOM   4654 HD23 LEU B 266      -0.786 -32.655 -36.047  1.00 41.50           H
ATOM   4655  N   GLU B 267      -0.066 -34.400 -31.280  1.00 32.84           N
ATOM   4656  CA  GLU B 267      -0.192 -34.508 -29.837  1.00 35.85           C
ATOM   4657  C   GLU B 267       0.578 -33.373 -29.202  1.00 34.61           C
ATOM   4658  O   GLU B 267       0.012 -32.552 -28.471  1.00 32.94           O
ATOM   4659  CB  GLU B 267       0.325 -35.872 -29.342  1.00 38.90           C
ATOM   4660  CG  GLU B 267      -0.032 -36.178 -27.895  1.00 41.61           C
ATOM   4661  CD  GLU B 267       0.696 -37.399 -27.372  1.00 49.27           C
ATOM   4662  OE1 GLU B 267       1.327 -38.114 -28.191  1.00 54.49           O
ATOM   4663  OE2 GLU B 267       0.653 -37.621 -26.140  1.00 45.70           O1-
ATOM   4664  H   GLU B 267       0.525 -34.917 -31.632  1.00 39.43           H
ATOM   4665  HA  GLU B 267      -1.125 -34.423 -29.587  1.00 43.05           H
ATOM   4666  HB2 GLU B 267      -0.059 -36.570 -29.896  1.00 46.71           H
ATOM   4667  HB3 GLU B 267       1.291 -35.886 -29.418  1.00 46.71           H
ATOM   4668  HG2 GLU B 267       0.212 -35.420 -27.341  1.00 49.95           H
ATOM   4669  HG3 GLU B 267      -0.985 -36.345 -27.831  1.00 49.95           H
ATOM   4670  N   ALA B 268       1.866 -33.288 -29.535  1.00 32.47           N
ATOM   4671  CA  ALA B 268       2.675 -32.165 -29.101  1.00 32.79           C
ATOM   4672  C   ALA B 268       2.011 -30.833 -29.451  1.00 31.94           C
ATOM   4673  O   ALA B 268       1.961 -29.912 -28.626  1.00 26.57           O
ATOM   4674  CB  ALA B 268       4.048 -32.267 -29.742  1.00 33.94           C
ATOM   4675  H   ALA B 268       2.289 -33.867 -30.010  1.00 38.99           H
ATOM   4676  HA  ALA B 268       2.786 -32.204 -28.138  1.00 39.37           H
ATOM   4677  HB1 ALA B 268       4.589 -31.516 -29.452  1.00 40.75           H
ATOM   4678  HB2 ALA B 268       4.463 -33.100 -29.468  1.00 40.75           H
ATOM   4679  HB3 ALA B 268       3.948 -32.249 -30.707  1.00 40.75           H
ATOM   4680  N   PHE B 269       1.488 -30.712 -30.673  1.00 29.80           N
ATOM   4681  CA  PHE B 269       0.934 -29.423 -31.087  1.00 31.72           C
ATOM   4682  C   PHE B 269      -0.191 -29.018 -30.153  1.00 28.65           C
ATOM   4683  O   PHE B 269      -0.200 -27.916 -29.599  1.00 31.12           O
ATOM   4684  CB  PHE B 269       0.468 -29.501 -32.550  1.00 27.55           C
ATOM   4685  CG  PHE B 269      -0.244 -28.236 -33.083  1.00 23.10           C
ATOM   4686  CD1 PHE B 269       0.478 -27.147 -33.519  1.00 24.70           C
ATOM   4687  CD2 PHE B 269      -1.623 -28.195 -33.213  1.00 26.40           C
ATOM   4688  CE1 PHE B 269      -0.167 -26.029 -34.037  1.00 32.16           C
ATOM   4689  CE2 PHE B 269      -2.272 -27.088 -33.734  1.00 24.16           C
ATOM   4690  CZ  PHE B 269      -1.548 -26.010 -34.152  1.00 26.38           C
ATOM   4691  H   PHE B 269       1.442 -31.337 -31.261  1.00 35.79           H
ATOM   4692  HA  PHE B 269       1.629 -28.748 -31.030  1.00 38.09           H
ATOM   4693  HB2 PHE B 269       1.244 -29.657 -33.112  1.00 33.09           H
ATOM   4694  HB3 PHE B 269      -0.150 -30.242 -32.637  1.00 33.09           H
ATOM   4695  HD1 PHE B 269       1.406 -27.155 -33.456  1.00 29.66           H
ATOM   4696  HD2 PHE B 269      -2.126 -28.929 -32.941  1.00 31.71           H
ATOM   4697  HE1 PHE B 269       0.331 -25.295 -34.318  1.00 38.62           H
ATOM   4698  HE2 PHE B 269      -3.200 -27.080 -33.799  1.00 29.02           H
ATOM   4699  HZ  PHE B 269      -1.980 -25.257 -34.489  1.00 31.68           H
ATOM   4700  N   SER B 270      -1.135 -29.919 -29.945  1.00 35.92           N
ATOM   4701  CA  SER B 270      -2.215 -29.741 -28.989  1.00 33.34           C
ATOM   4702  C   SER B 270      -1.753 -29.203 -27.627  1.00 27.07           C
ATOM   4703  O   SER B 270      -2.413 -28.326 -27.049  1.00 28.61           O
ATOM   4704  CB  SER B 270      -2.927 -31.080 -28.821  1.00 34.68           C
ATOM   4705  OG  SER B 270      -3.997 -30.916 -27.896  1.00 41.88           O
ATOM   4706  H   SER B 270      -1.172 -30.670 -30.361  1.00 43.13           H
ATOM   4707  HA  SER B 270      -2.854 -29.109 -29.355  1.00 40.04           H
ATOM   4708  HB2 SER B 270      -3.282 -31.366 -29.677  1.00 41.65           H
ATOM   4709  HB3 SER B 270      -2.301 -31.737 -28.478  1.00 41.65           H
ATOM   4710  HG  SER B 270      -4.400 -31.645 -27.792  1.00 50.29           H
ATOM   4711  N   HIS B 271      -0.630 -29.729 -27.105  1.00 29.30           N
ATOM   4712  CA  HIS B 271      -0.091 -29.237 -25.832  1.00 33.40           C
ATOM   4713  C   HIS B 271       0.418 -27.805 -25.945  1.00 36.98           C
ATOM   4714  O   HIS B 271       0.327 -27.031 -24.979  1.00 33.04           O
ATOM   4715  CB  HIS B 271       1.048 -30.143 -25.332  1.00 32.72           C
ATOM   4716  CG  HIS B 271       0.572 -31.301 -24.521  1.00 39.38           C
ATOM   4717  ND1 HIS B 271      -0.011 -32.415 -25.093  1.00 36.97           N
ATOM   4718  CD2 HIS B 271       0.576 -31.514 -23.183  1.00 37.86           C
ATOM   4719  CE1 HIS B 271      -0.336 -33.271 -24.143  1.00 41.82           C
ATOM   4720  NE2 HIS B 271       0.008 -32.749 -22.975  1.00 45.29           N
ATOM   4721  H   HIS B 271      -0.172 -30.362 -27.464  1.00 35.19           H
ATOM   4722  HA  HIS B 271      -0.796 -29.251 -25.167  1.00 40.11           H
ATOM   4723  HB2 HIS B 271       1.647 -29.618 -24.778  1.00 39.29           H
ATOM   4724  HB3 HIS B 271       1.530 -30.494 -26.098  1.00 39.29           H
ATOM   4725  HD1 HIS B 271      -0.136 -32.535 -25.935  1.00 44.39           H
ATOM   4726  HD2 HIS B 271       0.905 -30.938 -22.531  1.00 45.46           H
ATOM   4727  HE1 HIS B 271      -0.740 -34.098 -24.271  1.00 50.21           H
ATOM   4728  N   PHE B 272       0.957 -27.429 -27.106  1.00 33.10           N
ATOM   4729  CA  PHE B 272       1.422 -26.055 -27.241  1.00 27.27           C
ATOM   4730  C   PHE B 272       0.251 -25.087 -27.394  1.00 26.91           C
ATOM   4731  O   PHE B 272       0.252 -24.018 -26.773  1.00 28.80           O
ATOM   4732  CB  PHE B 272       2.435 -25.974 -28.394  1.00 24.50           C
ATOM   4733  CG  PHE B 272       3.669 -26.828 -28.179  1.00 27.96           C
ATOM   4734  CD1 PHE B 272       4.286 -26.876 -26.940  1.00 32.13           C
ATOM   4735  CD2 PHE B 272       4.195 -27.607 -29.204  1.00 31.48           C
ATOM   4736  CE1 PHE B 272       5.415 -27.657 -26.735  1.00 32.95           C
ATOM   4737  CE2 PHE B 272       5.321 -28.389 -28.998  1.00 31.88           C
ATOM   4738  CZ  PHE B 272       5.934 -28.413 -27.766  1.00 25.82           C
ATOM   4739  H   PHE B 272       1.061 -27.927 -27.799  1.00 39.75           H
ATOM   4740  HA  PHE B 272       1.891 -25.811 -26.428  1.00 32.75           H
ATOM   4741  HB2 PHE B 272       2.005 -26.273 -29.210  1.00 29.43           H
ATOM   4742  HB3 PHE B 272       2.724 -25.053 -28.493  1.00 29.43           H
ATOM   4743  HD1 PHE B 272       3.949 -26.365 -26.240  1.00 38.58           H
ATOM   4744  HD2 PHE B 272       3.793 -27.593 -30.043  1.00 37.80           H
ATOM   4745  HE1 PHE B 272       5.822 -27.672 -25.899  1.00 39.56           H
ATOM   4746  HE2 PHE B 272       5.665 -28.898 -29.696  1.00 38.28           H
ATOM   4747  HZ  PHE B 272       6.687 -28.941 -27.627  1.00 31.01           H
ATOM   4748  N   THR B 273      -0.790 -25.429 -28.163  1.00 28.93           N
ATOM   4749  CA  THR B 273      -1.860 -24.438 -28.318  1.00 30.54           C
ATOM   4750  C   THR B 273      -2.649 -24.248 -27.038  1.00 29.90           C
ATOM   4751  O   THR B 273      -3.368 -23.245 -26.892  1.00 24.41           O
ATOM   4752  CB  THR B 273      -2.811 -24.812 -29.450  1.00 33.01           C
ATOM   4753  OG1 THR B 273      -3.433 -26.086 -29.179  1.00 32.72           O
ATOM   4754  CG2 THR B 273      -2.025 -24.834 -30.746  1.00 35.88           C
ATOM   4755  H   THR B 273      -0.898 -26.175 -28.579  1.00 34.74           H
ATOM   4756  HA  THR B 273      -1.459 -23.584 -28.544  1.00 36.68           H
ATOM   4757  HB  THR B 273      -3.499 -24.132 -29.525  1.00 39.64           H
ATOM   4758  HG1 THR B 273      -3.956 -26.289 -29.804  1.00 39.29           H
ATOM   4759 HG21 THR B 273      -2.609 -25.070 -31.484  1.00 43.08           H
ATOM   4760 HG22 THR B 273      -1.641 -23.960 -30.916  1.00 43.08           H
ATOM   4761 HG23 THR B 273      -1.310 -25.487 -30.689  1.00 43.08           H
ATOM   4762  N   LYS B 274      -2.520 -25.195 -26.112  1.00 38.76           N
ATOM   4763  CA  LYS B 274      -3.161 -25.054 -24.821  1.00 35.86           C
ATOM   4764  C   LYS B 274      -2.660 -23.799 -24.133  1.00 36.85           C
ATOM   4765  O   LYS B 274      -3.448 -23.047 -23.548  1.00 35.73           O
ATOM   4766  CB  LYS B 274      -2.881 -26.319 -23.985  1.00 44.80           C
ATOM   4767  CG  LYS B 274      -3.801 -26.542 -22.722  1.00 52.16           C
ATOM   4768  CD  LYS B 274      -4.983 -27.571 -22.973  1.00 63.77           C
ATOM   4769  CE  LYS B 274      -4.598 -29.090 -22.781  1.00 68.23           C
ATOM   4770  NZ  LYS B 274      -5.462 -29.843 -21.788  1.00 59.49           N1+
ATOM   4771  H   LYS B 274      -2.069 -25.921 -26.210  1.00 46.53           H
ATOM   4772  HA  LYS B 274      -4.120 -24.974 -24.944  1.00 43.06           H
ATOM   4773  HB2 LYS B 274      -2.989 -27.093 -24.560  1.00 53.79           H
ATOM   4774  HB3 LYS B 274      -1.964 -26.278 -23.671  1.00 53.79           H
ATOM   4775  HG2 LYS B 274      -3.257 -26.886 -21.995  1.00 62.62           H
ATOM   4776  HG3 LYS B 274      -4.194 -25.693 -22.466  1.00 62.62           H
ATOM   4777  HD2 LYS B 274      -5.703 -27.371 -22.353  1.00 76.55           H
ATOM   4778  HD3 LYS B 274      -5.299 -27.461 -23.883  1.00 76.55           H
ATOM   4779  HE2 LYS B 274      -4.675 -29.539 -23.637  1.00 81.90           H
ATOM   4780  HE3 LYS B 274      -3.681 -29.139 -22.469  1.00 81.90           H
ATOM   4781  HZ1 LYS B 274      -5.191 -30.688 -21.729  1.00 71.41           H
ATOM   4782  HZ2 LYS B 274      -5.403 -29.463 -20.985  1.00 71.41           H
ATOM   4783  HZ3 LYS B 274      -6.311 -29.829 -22.053  1.00 71.41           H
ATOM   4784  N   ILE B 275      -1.343 -23.545 -24.219  1.00 33.17           N
ATOM   4785  CA  ILE B 275      -0.709 -22.427 -23.528  1.00 27.06           C
ATOM   4786  C   ILE B 275      -0.498 -21.207 -24.430  1.00 31.95           C
ATOM   4787  O   ILE B 275      -0.024 -20.162 -23.957  1.00 34.14           O
ATOM   4788  CB  ILE B 275       0.630 -22.873 -22.904  1.00 29.48           C
ATOM   4789  CG1 ILE B 275       1.743 -22.933 -23.938  1.00 28.21           C
ATOM   4790  CG2 ILE B 275       0.467 -24.244 -22.277  1.00 38.73           C
ATOM   4791  CD1 ILE B 275       3.063 -23.418 -23.417  1.00 22.96           C
ATOM   4792  H   ILE B 275      -0.794 -24.018 -24.681  1.00 39.82           H
ATOM   4793  HA  ILE B 275      -1.288 -22.151 -22.800  1.00 32.50           H
ATOM   4794  HB  ILE B 275       0.879 -22.240 -22.213  1.00 35.41           H
ATOM   4795 HG12 ILE B 275       1.471 -23.532 -24.650  1.00 33.87           H
ATOM   4796 HG13 ILE B 275       1.880 -22.042 -24.296  1.00 33.87           H
ATOM   4797 HG21 ILE B 275       1.313 -24.516 -21.888  1.00 46.50           H
ATOM   4798 HG22 ILE B 275      -0.214 -24.197 -21.588  1.00 46.50           H
ATOM   4799 HG23 ILE B 275       0.200 -24.876 -22.963  1.00 46.50           H
ATOM   4800 HD11 ILE B 275       3.706 -23.423 -24.142  1.00 27.58           H
ATOM   4801 HD12 ILE B 275       3.362 -22.823 -22.712  1.00 27.58           H
ATOM   4802 HD13 ILE B 275       2.952 -24.316 -23.067  1.00 27.58           H
ATOM   4803  N   ILE B 276      -0.859 -21.297 -25.705  1.00 28.36           N
ATOM   4804  CA  ILE B 276      -0.584 -20.200 -26.611  1.00 27.99           C
ATOM   4805  C   ILE B 276      -1.453 -19.004 -26.272  1.00 22.05           C
ATOM   4806  O   ILE B 276      -1.002 -17.859 -26.409  1.00 22.57           O
ATOM   4807  CB  ILE B 276      -0.750 -20.652 -28.084  1.00 30.48           C
ATOM   4808  CG1 ILE B 276       0.090 -19.796 -29.007  1.00 30.08           C
ATOM   4809  CG2 ILE B 276      -2.196 -20.566 -28.573  1.00 28.85           C
ATOM   4810  CD1 ILE B 276       1.482 -20.225 -29.019  1.00 29.34           C
ATOM   4811  H   ILE B 276      -1.258 -21.970 -26.061  1.00 34.06           H
ATOM   4812  HA  ILE B 276       0.340 -19.930 -26.493  1.00 33.62           H
ATOM   4813  HB  ILE B 276      -0.452 -21.572 -28.159  1.00 36.61           H
ATOM   4814 HG12 ILE B 276      -0.257 -19.865 -29.910  1.00 36.12           H
ATOM   4815 HG13 ILE B 276       0.059 -18.875 -28.705  1.00 36.12           H
ATOM   4816 HG21 ILE B 276      -2.234 -20.860 -29.497  1.00 34.65           H
ATOM   4817 HG22 ILE B 276      -2.751 -21.137 -28.020  1.00 34.65           H
ATOM   4818 HG23 ILE B 276      -2.497 -19.646 -28.506  1.00 34.65           H
ATOM   4819 HD11 ILE B 276       1.983 -19.653 -29.621  1.00 35.23           H
ATOM   4820 HD12 ILE B 276       1.841 -20.157 -28.121  1.00 35.23           H
ATOM   4821 HD13 ILE B 276       1.525 -21.145 -29.324  1.00 35.23           H
ATOM   4822  N   THR B 277      -2.688 -19.225 -25.814  1.00 24.73           N
ATOM   4823  CA  THR B 277      -3.567 -18.096 -25.517  1.00 23.83           C
ATOM   4824  C   THR B 277      -3.032 -17.257 -24.363  1.00 26.79           C
ATOM   4825  O   THR B 277      -2.909 -16.030 -24.516  1.00 18.42           O
ATOM   4826  CB  THR B 277      -4.977 -18.598 -25.235  1.00 24.50           C
ATOM   4827  OG1 THR B 277      -5.601 -18.984 -26.469  1.00 26.91           O
ATOM   4828  CG2 THR B 277      -5.804 -17.498 -24.534  1.00 22.47           C
ATOM   4829  H   THR B 277      -3.033 -20.000 -25.670  1.00 29.70           H
ATOM   4830  HA  THR B 277      -3.610 -17.524 -26.300  1.00 28.62           H
ATOM   4831  HB  THR B 277      -4.932 -19.367 -24.645  1.00 29.42           H
ATOM   4832  HG1 THR B 277      -6.380 -19.262 -26.322  1.00 32.32           H
ATOM   4833 HG21 THR B 277      -6.701 -17.821 -24.355  1.00 26.99           H
ATOM   4834 HG22 THR B 277      -5.384 -17.253 -23.695  1.00 26.99           H
ATOM   4835 HG23 THR B 277      -5.858 -16.713 -25.101  1.00 26.99           H
ATOM   4836  N   PRO B 278      -2.667 -17.824 -23.227  1.00 26.67           N
ATOM   4837  CA  PRO B 278      -1.936 -17.015 -22.230  1.00 26.89           C
ATOM   4838  C   PRO B 278      -0.666 -16.375 -22.778  1.00 28.64           C
ATOM   4839  O   PRO B 278      -0.356 -15.222 -22.439  1.00 22.49           O
ATOM   4840  CB  PRO B 278      -1.604 -18.018 -21.114  1.00 26.49           C
ATOM   4841  CG  PRO B 278      -2.454 -19.230 -21.363  1.00 24.99           C
ATOM   4842  CD  PRO B 278      -2.849 -19.231 -22.833  1.00 28.35           C
ATOM   4843  HA  PRO B 278      -2.514 -16.322 -21.873  1.00 32.29           H
ATOM   4844  HB2 PRO B 278      -0.663 -18.249 -21.157  1.00 31.81           H
ATOM   4845  HB3 PRO B 278      -1.818 -17.626 -20.253  1.00 31.81           H
ATOM   4846  HG2 PRO B 278      -1.941 -20.027 -21.153  1.00 30.02           H
ATOM   4847  HG3 PRO B 278      -3.245 -19.185 -20.803  1.00 30.02           H
ATOM   4848  HD2 PRO B 278      -2.256 -19.805 -23.343  1.00 34.04           H
ATOM   4849  HD3 PRO B 278      -3.777 -19.495 -22.935  1.00 34.04           H
ATOM   4850  N   ALA B 279       0.102 -17.104 -23.596  1.00 28.51           N
ATOM   4851  CA  ALA B 279       1.346 -16.545 -24.133  1.00 21.63           C
ATOM   4852  C   ALA B 279       1.087 -15.242 -24.904  1.00 19.87           C
ATOM   4853  O   ALA B 279       1.800 -14.247 -24.726  1.00 19.28           O
ATOM   4854  CB  ALA B 279       2.028 -17.585 -25.005  1.00 25.47           C
ATOM   4855  H   ALA B 279      -0.071 -17.907 -23.851  1.00 34.23           H
ATOM   4856  HA  ALA B 279       1.942 -16.340 -23.395  1.00 25.98           H
ATOM   4857  HB1 ALA B 279       2.851 -17.211 -25.358  1.00 30.59           H
ATOM   4858  HB2 ALA B 279       2.224 -18.368 -24.467  1.00 30.59           H
ATOM   4859  HB3 ALA B 279       1.434 -17.825 -25.734  1.00 30.59           H
ATOM   4860  N   ILE B 280       0.026 -15.201 -25.699  1.00 19.99           N
ATOM   4861  CA  ILE B 280      -0.256 -14.018 -26.512  1.00 24.04           C
ATOM   4862  C   ILE B 280      -0.843 -12.892 -25.683  1.00 23.57           C
ATOM   4863  O   ILE B 280      -0.594 -11.719 -25.975  1.00 21.85           O
ATOM   4864  CB  ILE B 280      -1.187 -14.368 -27.683  1.00 20.87           C
ATOM   4865  CG1 ILE B 280      -0.490 -15.363 -28.642  1.00 22.17           C
ATOM   4866  CG2 ILE B 280      -1.624 -13.094 -28.431  1.00 19.93           C
ATOM   4867  CD1 ILE B 280      -1.498 -16.126 -29.478  1.00 21.74           C
ATOM   4868  H   ILE B 280      -0.545 -15.838 -25.788  1.00 24.01           H
ATOM   4869  HA  ILE B 280       0.578 -13.698 -26.888  1.00 28.87           H
ATOM   4870  HB  ILE B 280      -1.979 -14.796 -27.324  1.00 25.07           H
ATOM   4871 HG12 ILE B 280       0.094 -14.873 -29.243  1.00 26.63           H
ATOM   4872 HG13 ILE B 280       0.022 -16.002 -28.123  1.00 26.63           H
ATOM   4873 HG21 ILE B 280      -2.209 -13.344 -29.163  1.00 23.94           H
ATOM   4874 HG22 ILE B 280      -2.095 -12.512 -27.814  1.00 23.94           H
ATOM   4875 HG23 ILE B 280      -0.836 -12.645 -28.774  1.00 23.94           H
ATOM   4876 HD11 ILE B 280      -1.024 -16.737 -30.064  1.00 26.11           H
ATOM   4877 HD12 ILE B 280      -2.085 -16.623 -28.887  1.00 26.11           H
ATOM   4878 HD13 ILE B 280      -2.014 -15.496 -30.004  1.00 26.11           H
ATOM   4879  N   THR B 281      -1.681 -13.191 -24.691  1.00 21.38           N
ATOM   4880  CA  THR B 281      -2.245 -12.059 -23.987  1.00 24.96           C
ATOM   4881  C   THR B 281      -1.197 -11.467 -23.048  1.00 17.89           C
ATOM   4882  O   THR B 281      -1.269 -10.284 -22.734  1.00 18.93           O
ATOM   4883  CB  THR B 281      -3.611 -12.387 -23.293  1.00 26.10           C
ATOM   4884  OG1 THR B 281      -3.601 -12.078 -21.884  1.00 26.74           O
ATOM   4885  CG2 THR B 281      -4.096 -13.808 -23.512  1.00 20.57           C
ATOM   4886  H   THR B 281      -1.919 -13.975 -24.427  1.00 25.68           H
ATOM   4887  HA  THR B 281      -2.435 -11.374 -24.648  1.00 29.98           H
ATOM   4888  HB  THR B 281      -4.278 -11.814 -23.702  1.00 31.34           H
ATOM   4889  HG1 THR B 281      -4.345 -12.265 -21.543  1.00 32.11           H
ATOM   4890 HG21 THR B 281      -4.942 -13.944 -23.058  1.00 24.72           H
ATOM   4891 HG22 THR B 281      -4.217 -13.974 -24.460  1.00 24.72           H
ATOM   4892 HG23 THR B 281      -3.446 -14.438 -23.163  1.00 24.72           H
ATOM   4893  N   ARG B 282      -0.141 -12.203 -22.758  1.00 14.96           N
ATOM   4894  CA  ARG B 282       0.983 -11.603 -22.047  1.00 16.60           C
ATOM   4895  C   ARG B 282       1.699 -10.563 -22.898  1.00 19.74           C
ATOM   4896  O   ARG B 282       2.050  -9.485 -22.398  1.00 21.23           O
ATOM   4897  CB  ARG B 282       1.932 -12.683 -21.580  1.00 14.74           C
ATOM   4898  CG  ARG B 282       1.296 -13.426 -20.392  1.00 29.96           C
ATOM   4899  CD  ARG B 282       1.961 -14.752 -19.932  1.00 26.67           C
ATOM   4900  NE  ARG B 282       3.416 -14.709 -19.923  1.00 36.48           N
ATOM   4901  CZ  ARG B 282       4.174 -15.519 -19.180  1.00 43.60           C
ATOM   4902  NH1 ARG B 282       3.588 -16.419 -18.369  1.00 38.01           N
ATOM   4903  NH2 ARG B 282       5.520 -15.433 -19.254  1.00 39.42           N1+
ATOM   4904  H   ARG B 282      -0.044 -13.034 -22.956  1.00 17.98           H
ATOM   4905  HA  ARG B 282       0.643 -11.151 -21.259  1.00 19.95           H
ATOM   4906  HB2 ARG B 282       2.087 -13.316 -22.298  1.00 17.71           H
ATOM   4907  HB3 ARG B 282       2.766 -12.283 -21.287  1.00 17.71           H
ATOM   4908  HG2 ARG B 282       1.299 -12.828 -19.628  1.00 35.98           H
ATOM   4909  HG3 ARG B 282       0.379 -13.636 -20.627  1.00 35.98           H
ATOM   4910  HD2 ARG B 282       1.665 -14.953 -19.030  1.00 32.03           H
ATOM   4911  HD3 ARG B 282       1.689 -15.463 -20.533  1.00 32.03           H
[truncated: 259,707 more chars]
