# Supplementary material for: High-throughput quantum-mechanics/molecular-mechanics (ONIOM) macromolecular crystallographic refinement with PHENIX/DivCon: the impact of mixed Hamiltonian methods on ligand and protein structure
Source: Acta Crystallogr D Struct Biol. 2018 Oct 29;74(Pt 11):1063–77. doi: 10.1107/S2059798318012913 (PMC6213575; doi:10.1107/S2059798318012913)
Supplement: Supplementary file 4 [file d-74-01063-sup4.gz › results_PHENIX/1NAV-H_refine_001.pdb]

REMARK Date 2017-01-10 Time 17:47:38 EST -0500 (1484088458.48 s)
REMARK PHENIX refinement
REMARK 
REMARK ****************** INPUT FILES AND LABELS ******************************
REMARK Reflections:
REMARK   file name      : 1NAV.sf
REMARK   labels         : ['r1navsf,wavelength_id=1,_refln.F_meas_au,_refln.F_meas_sigma_au']
REMARK R-free flags:
REMARK   file name      : 1NAV.sf
REMARK   label          : r1navsf,wavelength_id=1,_refln.status
REMARK   test_flag_value: 0
REMARK Model file name(s): 
REMARK   /scratch/oleg/2711074.gondor.quantumbioinc.com/1NAV-H.pdb
REMARK 
REMARK ******************** REFINEMENT SUMMARY: QUICK FACTS *******************
REMARK Start: r_work = 0.2373 r_free = 0.2416 bonds = 0.012 angles = 1.391
REMARK Final: r_work = 0.2096 r_free = 0.2516 bonds = 0.015 angles = 1.369
REMARK ************************************************************************
REMARK 
REMARK ****************** REFINEMENT STATISTICS STEP BY STEP ******************
REMARK leading digit, like 1_, means number of macro-cycle                     
REMARK 0    : statistics at the very beginning when nothing is done yet        
REMARK 1_bss: bulk solvent correction and/or (anisotropic) scaling             
REMARK 1_xyz: refinement of coordinates                                        
REMARK 1_adp: refinement of ADPs (Atomic Displacement Parameters)              
REMARK 1_occ: refinement of occupancies                                        
REMARK ------------------------------------------------------------------------
REMARK  stage       r-work r-free bonds angles b_min b_max b_ave n_water shift
REMARK       0    : 0.3718 0.3976 0.012  1.39  25.1 110.1  59.1  84      0.000
REMARK       1_bss: 0.2373 0.2416 0.012  1.39  27.3 112.3  61.3  84      0.000
REMARK 1_settarget: 0.2373 0.2416 0.012  1.39  27.3 112.3  61.3  84      0.000
REMARK       1_nqh: 0.2374 0.2411 0.012  1.39  27.3 112.3  61.3  84      0.007
REMARK    1_weight: 0.2374 0.2411 0.012  1.39  27.3 112.3  61.3  84      0.007
REMARK    1_checkH: 0.2378 0.2407 0.012  1.39  27.3 112.3  61.3  84      0.469
REMARK    1_xyzrec: 0.2274 0.2494 0.014  1.26  27.3 112.3  61.3  84      0.540
REMARK    1_checkH: 0.2274 0.2495 0.014  1.26  27.3 112.3  61.3  84      0.540
REMARK   1_regHxyz: 0.2275 0.2498 0.014  1.26  27.3 112.3  61.3  84      0.544
REMARK       1_adp: 0.2198 0.2518 0.014  1.26  31.7 114.8  61.5  84      0.544
REMARK   1_regHadp: 0.2189 0.2507 0.014  1.26  31.7 114.8  61.5  84      0.544
REMARK       1_occ: 0.2186 0.2503 0.014  1.26  31.7 114.8  61.5  84      0.544
REMARK       2_bss: 0.2186 0.2506 0.014  1.26  31.7 114.8  61.5  84      0.544
REMARK 2_settarget: 0.2186 0.2506 0.014  1.26  31.7 114.8  61.5  84      0.544
REMARK 2_updatecdl: 0.2186 0.2506 0.014  1.27  31.7 114.8  61.5  84      0.544
REMARK       2_nqh: 0.2186 0.2506 0.014  1.27  31.7 114.8  61.5  84      0.544
REMARK    2_weight: 0.2186 0.2506 0.014  1.27  31.7 114.8  61.5  84      0.544
REMARK    2_checkH: 0.2186 0.2506 0.014  1.27  31.7 114.8  61.5  84      0.544
REMARK    2_xyzrec: 0.2159 0.2511 0.014  1.32  31.7 114.8  61.5  84      0.563
REMARK    2_checkH: 0.2160 0.2511 0.014  1.32  31.7 114.8  61.5  84      0.564
REMARK   2_regHxyz: 0.2162 0.2511 0.014  1.32  31.7 114.8  61.5  84      0.564
REMARK       2_adp: 0.2145 0.2513 0.014  1.32  32.4 116.0  61.6  84      0.564
REMARK   2_regHadp: 0.2147 0.2511 0.014  1.32  32.4 116.0  61.6  84      0.564
REMARK       2_occ: 0.2150 0.2511 0.014  1.32  32.4 116.0  61.6  84      0.564
REMARK       3_bss: 0.2144 0.2505 0.014  1.32  32.9 116.5  62.0  84      0.564
REMARK 3_settarget: 0.2144 0.2505 0.014  1.32  32.9 116.5  62.0  84      0.564
REMARK 3_updatecdl: 0.2144 0.2505 0.014  1.33  32.9 116.5  62.0  84      0.564
REMARK       3_nqh: 0.2144 0.2505 0.014  1.33  32.9 116.5  62.0  84      0.564
REMARK    3_weight: 0.2144 0.2505 0.014  1.33  32.9 116.5  62.0  84      0.564
REMARK    3_checkH: 0.2144 0.2505 0.014  1.33  32.9 116.5  62.0  84      0.564
REMARK    3_xyzrec: 0.2106 0.2508 0.015  1.37  32.9 116.5  62.0  84      0.592
REMARK    3_checkH: 0.2107 0.2506 0.015  1.37  32.9 116.5  62.0  84      0.593
REMARK   3_regHxyz: 0.2110 0.2506 0.015  1.37  32.9 116.5  62.0  84      0.593
REMARK       3_adp: 0.2097 0.2506 0.015  1.37  34.0 117.8  62.1  84      0.593
REMARK   3_regHadp: 0.2098 0.2506 0.015  1.37  34.0 117.8  62.1  84      0.593
REMARK       3_occ: 0.2096 0.2505 0.015  1.37  34.0 117.8  62.1  84      0.593
REMARK         end: 0.2096 0.2516 0.015  1.37  34.0 117.7  62.1  84      0.593
REMARK ------------------------------------------------------------------------
REMARK MODEL CONTENT.
REMARK  ELEMENT        ATOM RECORD COUNT   OCCUPANCY SUM
REMARK        C                     1282         1280.19
REMARK       Cl                        2            2.00
REMARK        H                     2058         2056.00
REMARK        O                      363          363.00
REMARK        N                      333          331.00
REMARK        S                       17           17.00
REMARK      O1-                       43           43.00
REMARK    TOTAL                     4098         4092.19
REMARK -----------------------------------------------------------------------
REMARK r_free_flags.md5.hexdigest e29a33278bcb24f9cce5432848fbc13b
REMARK 
REMARK IF THIS FILE IS FOR PDB DEPOSITION: REMOVE ALL FROM THIS LINE UP.
REMARK   3
REMARK   3 REFINEMENT.
REMARK   3   PROGRAM     : PHENIX (1.11.1_2575: ???)
REMARK   3   AUTHORS     : Adams,Afonine,Bunkoczi,Burnley,Chen,Dar,Davis,
REMARK   3               : Draizen,Echols,Gildea,Gros,Grosse-Kunstleve,Headd,
REMARK   3               : Hintze,Hung,Ioerger,Liebschner,McCoy,McKee,Moriarty,
REMARK   3               : Oeffner,Poon,Read,Richardson,Richardson,Sacchettini,
REMARK   3               : Sauter,Sobolev,Storoni,Terwilliger,Williams,Zwart
REMARK   3
REMARK   3  REFINEMENT TARGET : ML
REMARK   3  
REMARK   3  DATA USED IN REFINEMENT.
REMARK   3   RESOLUTION RANGE HIGH (ANGSTROMS) : 2.480   
REMARK   3   RESOLUTION RANGE LOW  (ANGSTROMS) : 19.750  
REMARK   3   MIN(FOBS/SIGMA_FOBS)              : 1.33  
REMARK   3   COMPLETENESS FOR RANGE        (%) : 98.06 
REMARK   3   NUMBER OF REFLECTIONS             : 17057     
REMARK   3   NUMBER OF REFLECTIONS (NON-ANOMALOUS) : 17057     
REMARK   3  
REMARK   3  FIT TO DATA USED IN REFINEMENT.
REMARK   3   R VALUE     (WORKING + TEST SET) : 0.2116
REMARK   3   R VALUE            (WORKING SET) : 0.2096
REMARK   3   FREE R VALUE                     : 0.2516
REMARK   3   FREE R VALUE TEST SET SIZE   (%) : 5.05  
REMARK   3   FREE R VALUE TEST SET COUNT      : 861       
REMARK   3  
REMARK   3  FIT TO DATA USED IN REFINEMENT (IN BINS).
REMARK   3   BIN  RESOLUTION RANGE  COMPL.    NWORK NFREE   RWORK  RFREE  CCWORK CCFREE
REMARK   3     1 19.7510 -  4.4914    0.98     2869   153  0.1731 0.2126   0.937  0.906
REMARK   3     2  4.4914 -  3.5718    0.99     2750   146  0.1858 0.2167   0.922  0.898
REMARK   3     3  3.5718 -  3.1223    1.00     2733   126  0.2398 0.2899   0.869  0.824
REMARK   3     4  3.1223 -  2.8378    1.00     2712   142  0.2733 0.3059   0.829  0.798
REMARK   3     5  2.8378 -  2.6349    1.00     2668   160  0.2781 0.3568   0.828  0.733
REMARK   3     6  2.6349 -  2.4798    0.92     2464   134  0.2756 0.3129   0.822  0.777
REMARK   3  
REMARK   3  BULK SOLVENT MODELLING.
REMARK   3   METHOD USED        : FLAT BULK SOLVENT MODEL
REMARK   3   SOLVENT RADIUS     : 1.11    
REMARK   3   SHRINKAGE RADIUS   : 0.90    
REMARK   3   GRID STEP FACTOR   : 4.00    
REMARK   3  
REMARK   3  ERROR ESTIMATES.
REMARK   3   COORDINATE ERROR (MAXIMUM-LIKELIHOOD BASED)     : 0.29    
REMARK   3   PHASE ERROR (DEGREES, MAXIMUM-LIKELIHOOD BASED) : 26.61   
REMARK   3  
REMARK   3  STRUCTURE FACTORS CALCULATION ALGORITHM : FFT
REMARK   3  
REMARK   3  RESTRAINTS LIBRARY
REMARK   3    GEOSTD + MON.LIB. + CDL v1.2
REMARK   3  
REMARK   3  DEVIATIONS FROM IDEAL VALUES.
REMARK   3                 RMSD     MAX  COUNT
REMARK   3   BOND      :  0.015   0.136   2052
REMARK   3   ANGLE     :  1.369  16.340   2777
REMARK   3   CHIRALITY :  0.055   0.174    314
REMARK   3   PLANARITY :  0.010   0.076    357
REMARK   3   DIHEDRAL  : 18.682 179.346   1244
REMARK   3   MIN NONBONDED DISTANCE : 2.094 
REMARK   3  
REMARK   3  MOLPROBITY STATISTICS.
REMARK   3   ALL-ATOM CLASHSCORE : 4.53
REMARK   3   RAMACHANDRAN PLOT:
REMARK   3     OUTLIERS : 0.40  %
REMARK   3     ALLOWED  : 6.48  %
REMARK   3     FAVORED  : 93.12 %
REMARK   3   ROTAMER OUTLIERS : 3.70 %
REMARK   3   CBETA DEVIATIONS : 0
REMARK   3   PEPTIDE PLANE:
REMARK   3     CIS-PROLINE     : 0
REMARK   3     CIS-GENERAL     : 0
REMARK   3     TWISTED PROLINE : 0
REMARK   3     TWISTED GENERAL : 0
REMARK   3  
REMARK   3  ATOMIC DISPLACEMENT PARAMETERS.
REMARK   3   WILSON B : 54.18
REMARK   3   RMS(B_ISO_OR_EQUIVALENT_BONDED) : 5.24
REMARK   3   ATOMS          NUMBER OF ATOMS
REMARK   3                    ISO.  ANISO. 
REMARK   3    ALL         :   4098       0
REMARK   3    ALL (NO H)  :   2040       0
REMARK   3    SOLVENT     :     28       0
REMARK   3    NON-SOLVENT :   2012       0
REMARK   3    HYDROGENS   :   2058       0
REMARK   3
HELIX    1   1 GLU A  148  LEU A  154  1               Generated by MOE    7
HELIX    2   2 GLU A  164  ARG A  176  1               Generated by MOE   13
HELIX    3   3 LEU A  212  LYS A  234  1               Generated by MOE   23
HELIX    4   4 PRO A  237  SER A  240  1               Generated by MOE    4
HELIX    5   5 CYS A  244  VAL A  265  1               Generated by MOE   22
HELIX    6   6 ARG A  284  ASN A  289  1               Generated by MOE    6
HELIX    7   7 VAL A  294  LEU A  306  1               Generated by MOE   13
HELIX    8   8 ASP A  313  LEU A  324  1               Generated by MOE   12
HELIX    9   9 VAL A  335  ARG A  356  1               Generated by MOE   22
HELIX   10  10 PHE A  363  GLU A  391  1               Generated by MOE   29
HELIX   11  11 THR A  394  LEU A  396  5               Generated by MOE    3
HELIX   12  12 PRO A  399  PHE A  405  1               Generated by MOE    7
SHEET    1       THR A 273  LEU A 276                  Generated by MOE
SHEET    2       MET A 280  MET A 280                  Generated by MOE
SHEET    3       ALA A 281  ALA A 281                  Generated by MOE
SHEET    4       VAL A 282  LYS A 283                  Generated by MOE
CRYST1  109.319  109.319  134.652  90.00  90.00 120.00 P 65 2 2
SCALE1      0.009148  0.005281  0.000000        0.00000
SCALE2      0.000000  0.010563  0.000000        0.00000
SCALE3      0.000000  0.000000  0.007427        0.00000
ATOM      1  N   HIS A 146      51.583 -13.146  49.139  1.00 93.87           N
ATOM      2  CA  HIS A 146      51.100 -13.833  47.960  1.00 93.29           C
ATOM      3  C   HIS A 146      49.589 -13.799  47.973  1.00 92.09           C
ATOM      4  O   HIS A 146      48.995 -12.745  48.167  1.00 92.99           O
ATOM      5  CB  HIS A 146      51.610 -15.275  47.923  1.00 98.67           C
ATOM      6  CG  HIS A 146      53.093 -15.379  47.795  1.00109.84           C
ATOM      7  ND1 HIS A 146      53.777 -14.935  46.680  1.00111.42           N
ATOM      8  CD2 HIS A 146      54.032 -15.860  48.646  1.00111.30           C
ATOM      9  CE1 HIS A 146      55.072 -15.145  46.845  1.00107.91           C
ATOM     10  NE2 HIS A 146      55.255 -15.704  48.030  1.00112.42           N
ATOM     11  H1  HIS A 146      51.253 -12.244  49.143  1.00112.65           H
ATOM     12  H2  HIS A 146      52.543 -13.134  49.132  1.00112.65           H
ATOM     13  HA  HIS A 146      51.413 -13.374  47.165  1.00111.96           H
ATOM     14  HB2 HIS A 146      51.213 -15.729  47.163  1.00118.41           H
ATOM     15  HB3 HIS A 146      51.350 -15.720  48.745  1.00118.41           H
ATOM     16  HD2 HIS A 146      53.880 -16.228  49.486  1.00133.57           H
ATOM     17  HE1 HIS A 146      55.741 -14.935  46.234  1.00129.49           H
ATOM     18  HE2 HIS A 146      56.014 -15.935  48.361  1.00134.91           H
ATOM     19  N   MET A 147      48.972 -14.959  47.763  1.00 84.31           N
ATOM     20  CA  MET A 147      47.525 -15.111  47.772  1.00 75.83           C
ATOM     21  C   MET A 147      46.858 -14.261  46.710  1.00 71.61           C
ATOM     22  O   MET A 147      45.652 -14.001  46.763  1.00 68.47           O
ATOM     23  CB  MET A 147      46.968 -14.805  49.156  1.00 72.44           C
ATOM     24  CG  MET A 147      47.545 -15.715  50.209  1.00 78.50           C
ATOM     25  SD  MET A 147      47.212 -17.469  49.847  1.00 82.36           S
ATOM     26  CE  MET A 147      48.845 -18.194  49.724  1.00 78.52           C
ATOM     27  H   MET A 147      49.388 -15.695  47.608  1.00101.17           H
ATOM     28  HA  MET A 147      47.321 -16.040  47.583  1.00 91.00           H
ATOM     29  HB2 MET A 147      47.188 -13.890  49.394  1.00 86.93           H
ATOM     30  HB3 MET A 147      46.006 -14.926  49.146  1.00 86.93           H
ATOM     31  HG2 MET A 147      48.506 -15.590  50.246  1.00 94.20           H
ATOM     32  HG3 MET A 147      47.146 -15.502  51.067  1.00 94.20           H
ATOM     33  HE1 MET A 147      48.756 -19.140  49.530  1.00 94.23           H
ATOM     34  HE2 MET A 147      49.332 -17.754  49.010  1.00 94.23           H
ATOM     35  HE3 MET A 147      49.309 -18.071  50.567  1.00 94.23           H
ATOM     36  N   GLU A 148      47.614 -13.869  45.702  1.00 70.42           N
ATOM     37  CA  GLU A 148      47.085 -12.897  44.764  1.00 72.42           C
ATOM     38  C   GLU A 148      45.978 -13.493  43.911  1.00 58.42           C
ATOM     39  O   GLU A 148      44.981 -12.823  43.636  1.00 59.56           O
ATOM     40  CB  GLU A 148      48.226 -12.324  43.918  1.00 80.50           C
ATOM     41  CG  GLU A 148      49.116 -13.359  43.256  1.00 86.88           C
ATOM     42  CD  GLU A 148      50.199 -12.735  42.387  1.00 94.13           C
ATOM     43  OE1 GLU A 148      49.881 -11.834  41.560  1.00 87.17           O
ATOM     44  OE2 GLU A 148      51.375 -13.148  42.548  1.00102.70           O1-
ATOM     45  H   GLU A 148      48.414 -14.140  45.540  1.00 84.51           H
ATOM     46  HA  GLU A 148      46.700 -12.163  45.267  1.00 86.91           H
ATOM     47  HB2 GLU A 148      47.844 -11.775  43.216  1.00 96.61           H
ATOM     48  HB3 GLU A 148      48.788 -11.777  44.489  1.00 96.61           H
ATOM     49  HG2 GLU A 148      49.551 -13.888  43.942  1.00104.26           H
ATOM     50  HG3 GLU A 148      48.572 -13.930  42.692  1.00104.26           H
ATOM     51  N   GLU A 149      46.107 -14.751  43.497  1.00 69.51           N
ATOM     52  CA  GLU A 149      45.047 -15.361  42.688  1.00 70.10           C
ATOM     53  C   GLU A 149      43.742 -15.457  43.474  1.00 65.48           C
ATOM     54  O   GLU A 149      42.657 -15.172  42.940  1.00 60.21           O
ATOM     55  CB  GLU A 149      45.471 -16.741  42.223  1.00 60.62           C
ATOM     56  CG  GLU A 149      46.776 -16.774  41.417  1.00 65.76           C
ATOM     57  CD  GLU A 149      46.702 -16.076  40.062  1.00 73.52           C
ATOM     58  OE1 GLU A 149      45.588 -15.924  39.501  1.00 69.99           O
ATOM     59  OE2 GLU A 149      47.795 -15.693  39.555  1.00 75.64           O1-
ATOM     60  H   GLU A 149      46.778 -15.263  43.663  1.00 83.42           H
ATOM     61  HA  GLU A 149      44.888 -14.813  41.904  1.00 84.13           H
ATOM     62  HB2 GLU A 149      45.592 -17.306  43.002  1.00 72.75           H
ATOM     63  HB3 GLU A 149      44.770 -17.107  41.661  1.00 72.75           H
ATOM     64  HG2 GLU A 149      47.471 -16.337  41.935  1.00 78.91           H
ATOM     65  HG3 GLU A 149      47.020 -17.699  41.259  1.00 78.91           H
ATOM     66  N   MET A 150      43.834 -15.851  44.751  1.00 58.75           N
ATOM     67  CA  MET A 150      42.645 -15.948  45.589  1.00 63.29           C
ATOM     68  C   MET A 150      42.026 -14.582  45.780  1.00 60.57           C
ATOM     69  O   MET A 150      40.822 -14.383  45.561  1.00 61.50           O
ATOM     70  CB  MET A 150      42.994 -16.561  46.949  1.00 58.98           C
ATOM     71  CG  MET A 150      43.303 -18.032  46.864  1.00 68.62           C
ATOM     72  SD  MET A 150      43.078 -18.986  48.377  1.00 61.75           S
ATOM     73  CE  MET A 150      44.605 -18.570  49.180  1.00 76.48           C
ATOM     74  H   MET A 150      44.567 -16.064  45.147  1.00 70.51           H
ATOM     75  HA  MET A 150      42.000 -16.529  45.155  1.00 75.96           H
ATOM     76  HB2 MET A 150      43.774 -16.110  47.307  1.00 70.78           H
ATOM     77  HB3 MET A 150      42.240 -16.447  47.549  1.00 70.78           H
ATOM     78  HG2 MET A 150      42.729 -18.425  46.188  1.00 82.35           H
ATOM     79  HG3 MET A 150      44.230 -18.132  46.596  1.00 82.35           H
ATOM     80  HE1 MET A 150      44.642 -19.019  50.039  1.00 91.78           H
ATOM     81  HE2 MET A 150      45.344 -18.860  48.623  1.00 91.78           H
ATOM     82  HE3 MET A 150      44.643 -17.609  49.307  1.00 91.78           H
ATOM     83  N   ILE A 151      42.846 -13.621  46.193  1.00 62.00           N
ATOM     84  CA  ILE A 151      42.367 -12.254  46.352  1.00 61.71           C
ATOM     85  C   ILE A 151      41.690 -11.808  45.077  1.00 60.06           C
ATOM     86  O   ILE A 151      40.520 -11.388  45.065  1.00 58.67           O
ATOM     87  CB  ILE A 151      43.536 -11.338  46.718  1.00 59.28           C
ATOM     88  CG1 ILE A 151      44.046 -11.739  48.090  1.00 64.35           C
ATOM     89  CG2 ILE A 151      43.091  -9.921  46.719  1.00 56.13           C
ATOM     90  CD1 ILE A 151      45.419 -11.199  48.416  1.00 68.23           C
ATOM     91  H   ILE A 151      43.677 -13.733  46.387  1.00 74.41           H
ATOM     92  HA  ILE A 151      41.717 -12.223  47.071  1.00 74.05           H
ATOM     93  HB  ILE A 151      44.246 -11.450  46.068  1.00 71.14           H
ATOM     94 HG12 ILE A 151      43.430 -11.405  48.761  1.00 77.22           H
ATOM     95 HG13 ILE A 151      44.089 -12.706  48.136  1.00 77.22           H
ATOM     96 HG21 ILE A 151      43.843  -9.355  46.953  1.00 67.36           H
ATOM     97 HG22 ILE A 151      42.767  -9.692  45.834  1.00 67.36           H
ATOM     98 HG23 ILE A 151      42.381  -9.814  47.370  1.00 67.36           H
ATOM     99 HD11 ILE A 151      45.673 -11.497  49.304  1.00 81.88           H
ATOM    100 HD12 ILE A 151      46.053 -11.532  47.762  1.00 81.88           H
ATOM    101 HD13 ILE A 151      45.392 -10.229  48.388  1.00 81.88           H
ATOM    102  N   ARG A 152      42.396 -11.968  43.969  1.00 48.65           N
ATOM    103  CA  ARG A 152      41.800 -11.653  42.685  1.00 65.22           C
ATOM    104  C   ARG A 152      40.408 -12.286  42.536  1.00 60.38           C
ATOM    105  O   ARG A 152      39.415 -11.578  42.310  1.00 57.39           O
ATOM    106  CB  ARG A 152      42.765 -12.059  41.573  1.00 60.76           C
ATOM    107  CG  ARG A 152      42.347 -11.576  40.215  1.00 60.48           C
ATOM    108  CD  ARG A 152      43.421 -11.884  39.212  1.00 73.97           C
ATOM    109  NE  ARG A 152      43.106 -11.354  37.893  1.00 79.35           N
ATOM    110  CZ  ARG A 152      43.880 -11.549  36.830  1.00 86.37           C
ATOM    111  NH1 ARG A 152      45.003 -12.273  36.952  1.00 88.71           N
ATOM    112  NH2 ARG A 152      43.540 -11.022  35.657  1.00 83.73           N1+
ATOM    113  H   ARG A 152      43.207 -12.252  43.933  1.00 58.38           H
ATOM    114  HA  ARG A 152      41.685 -10.691  42.630  1.00 78.27           H
ATOM    115  HB2 ARG A 152      43.640 -11.686  41.765  1.00 72.92           H
ATOM    116  HB3 ARG A 152      42.818 -13.027  41.541  1.00 72.92           H
ATOM    117  HG2 ARG A 152      41.533 -12.029  39.945  1.00 72.58           H
ATOM    118  HG3 ARG A 152      42.211 -10.616  40.238  1.00 72.58           H
ATOM    119  HD2 ARG A 152      44.255 -11.486  39.507  1.00 88.77           H
ATOM    120  HD3 ARG A 152      43.519 -12.846  39.136  1.00 88.77           H
ATOM    121  HE  ARG A 152      42.484 -10.763  37.835  1.00 95.23           H
ATOM    122 HH11 ARG A 152      45.220 -12.606  37.714  1.00106.45           H
ATOM    123 HH12 ARG A 152      45.507 -12.403  36.267  1.00106.45           H
ATOM    124 HH21 ARG A 152      42.817 -10.562  35.587  1.00100.48           H
ATOM    125 HH22 ARG A 152      44.036 -11.152  34.967  1.00100.48           H
ATOM    126  N   SER A 153      40.292 -13.617  42.677  1.00 63.43           N
ATOM    127  CA  SER A 153      38.973 -14.235  42.438  1.00 67.49           C
ATOM    128  C   SER A 153      37.956 -13.918  43.533  1.00 54.82           C
ATOM    129  O   SER A 153      36.759 -13.947  43.272  1.00 53.65           O
ATOM    130  CB  SER A 153      39.087 -15.742  42.324  1.00 66.79           C
ATOM    131  OG  SER A 153      39.692 -16.202  43.503  1.00 69.12           O
ATOM    132  H   SER A 153      40.923 -14.159  42.898  1.00 76.12           H
ATOM    133  HA  SER A 153      38.619 -13.900  41.599  1.00 80.99           H
ATOM    134  HB2 SER A 153      38.202 -16.132  42.238  1.00 80.16           H
ATOM    135  HB3 SER A 153      39.640 -15.972  41.561  1.00 80.16           H
ATOM    136  HG  SER A 153      39.222 -15.993  44.167  1.00 82.95           H
ATOM    137  N   LEU A 154      38.395 -13.618  44.744  1.00 58.87           N
ATOM    138  CA  LEU A 154      37.477 -13.139  45.775  1.00 68.01           C
ATOM    139  C   LEU A 154      36.902 -11.744  45.531  1.00 71.55           C
ATOM    140  O   LEU A 154      35.919 -11.401  46.190  1.00 74.33           O
ATOM    141  CB  LEU A 154      38.189 -13.150  47.130  1.00 65.58           C
ATOM    142  CG  LEU A 154      38.191 -14.512  47.823  1.00 66.62           C
ATOM    143  CD1 LEU A 154      39.114 -14.461  49.030  1.00 61.91           C
ATOM    144  CD2 LEU A 154      36.746 -14.923  48.210  1.00 62.69           C
ATOM    145  H   LEU A 154      39.214 -13.681  44.998  1.00 70.65           H
ATOM    146  HA  LEU A 154      36.731 -13.756  45.832  1.00 81.62           H
ATOM    147  HB2 LEU A 154      39.112 -12.884  46.999  1.00 78.70           H
ATOM    148  HB3 LEU A 154      37.747 -12.519  47.719  1.00 78.70           H
ATOM    149  HG  LEU A 154      38.538 -15.178  47.209  1.00 79.95           H
ATOM    150 HD11 LEU A 154      39.112 -15.327  49.466  1.00 74.30           H
ATOM    151 HD12 LEU A 154      40.011 -14.242  48.732  1.00 74.30           H
ATOM    152 HD13 LEU A 154      38.794 -13.781  49.643  1.00 74.30           H
ATOM    153 HD21 LEU A 154      36.771 -15.789  48.647  1.00 75.24           H
ATOM    154 HD22 LEU A 154      36.379 -14.258  48.812  1.00 75.24           H
ATOM    155 HD23 LEU A 154      36.207 -14.974  47.405  1.00 75.24           H
ATOM    156  N   GLN A 155      37.479 -10.926  44.646  1.00 73.61           N
ATOM    157  CA  GLN A 155      36.963  -9.576  44.425  1.00 67.67           C
ATOM    158  C   GLN A 155      35.594  -9.652  43.765  1.00 69.42           C
ATOM    159  O   GLN A 155      35.374 -10.486  42.887  1.00 65.26           O
ATOM    160  CB  GLN A 155      37.925  -8.772  43.542  1.00 67.90           C
ATOM    161  CG  GLN A 155      38.379  -7.439  44.108  1.00 70.23           C
ATOM    162  CD  GLN A 155      39.149  -7.571  45.377  1.00 74.51           C
ATOM    163  OE1 GLN A 155      39.649  -8.649  45.704  1.00 83.26           O
ATOM    164  NE2 GLN A 155      39.224  -6.493  46.132  1.00 76.13           N
ATOM    165  H   GLN A 155      38.163 -11.128  44.166  1.00 88.34           H
ATOM    166  HA  GLN A 155      36.871  -9.121  45.277  1.00 81.21           H
ATOM    167  HB2 GLN A 155      38.719  -9.307  43.387  1.00 81.49           H
ATOM    168  HB3 GLN A 155      37.486  -8.593  42.695  1.00 81.49           H
ATOM    169  HG2 GLN A 155      38.949  -6.998  43.458  1.00 84.28           H
ATOM    170  HG3 GLN A 155      37.599  -6.891  44.288  1.00 84.28           H
ATOM    171 HE21 GLN A 155      38.840  -5.765  45.882  1.00 91.36           H
ATOM    172 HE22 GLN A 155      39.657  -6.517  46.875  1.00 91.36           H
ATOM    173  N   GLN A 156      34.668  -8.775  44.189  1.00 72.27           N
ATOM    174  CA  GLN A 156      33.360  -8.675  43.541  1.00 67.05           C
ATOM    175  C   GLN A 156      33.455  -7.828  42.274  1.00 70.06           C
ATOM    176  O   GLN A 156      34.124  -6.796  42.251  1.00 70.26           O
ATOM    177  CB  GLN A 156      32.322  -8.048  44.479  1.00 74.74           C
ATOM    178  CG  GLN A 156      31.838  -8.889  45.693  1.00 78.77           C
ATOM    179  CD  GLN A 156      31.125 -10.242  45.341  1.00 83.77           C
ATOM    180  OE1 GLN A 156      30.611 -10.445  44.224  1.00 75.38           O
ATOM    181  NE2 GLN A 156      31.107 -11.169  46.323  1.00 78.25           N
ATOM    182  H   GLN A 156      34.777  -8.233  44.847  1.00 86.73           H
ATOM    183  HA  GLN A 156      33.054  -9.561  43.294  1.00 80.46           H
ATOM    184  HB2 GLN A 156      32.698  -7.228  44.835  1.00 89.70           H
ATOM    185  HB3 GLN A 156      31.536  -7.833  43.953  1.00 89.70           H
ATOM    186  HG2 GLN A 156      32.607  -9.101  46.245  1.00 94.52           H
ATOM    187  HG3 GLN A 156      31.210  -8.355  46.205  1.00 94.52           H
ATOM    188 HE21 GLN A 156      31.472 -10.998  47.083  1.00 93.91           H
ATOM    189 HE22 GLN A 156      30.730 -11.931  46.189  1.00 93.91           H
ATOM    190  N   ARG A 157      32.765  -8.246  41.220  1.00 66.70           N
ATOM    191  CA  ARG A 157      32.867  -7.594  39.917  1.00 61.51           C
ATOM    192  C   ARG A 157      31.500  -7.142  39.430  1.00 64.08           C
ATOM    193  O   ARG A 157      31.035  -7.575  38.368  1.00 60.18           O
ATOM    194  CB  ARG A 157      33.505  -8.498  38.869  1.00 61.59           C
ATOM    195  CG  ARG A 157      34.814  -9.142  39.284  1.00 63.10           C
ATOM    196  CD  ARG A 157      35.875  -8.199  39.804  1.00 64.70           C
ATOM    197  NE  ARG A 157      37.164  -8.897  39.802  1.00 65.67           N
ATOM    198  CZ  ARG A 157      38.340  -8.357  40.120  1.00 74.14           C
ATOM    199  NH1 ARG A 157      38.450  -7.067  40.479  1.00 76.08           N
ATOM    200  NH2 ARG A 157      39.423  -9.115  40.060  1.00 68.58           N1+
ATOM    201  H   ARG A 157      32.224  -8.914  41.233  1.00 80.04           H
ATOM    202  HA  ARG A 157      33.425  -6.805  40.007  1.00 73.81           H
ATOM    203  HB2 ARG A 157      32.882  -9.211  38.659  1.00 73.91           H
ATOM    204  HB3 ARG A 157      33.677  -7.972  38.073  1.00 73.91           H
ATOM    205  HG2 ARG A 157      34.629  -9.786  39.985  1.00 75.72           H
ATOM    206  HG3 ARG A 157      35.186  -9.600  38.514  1.00 75.72           H
ATOM    207  HD2 ARG A 157      35.938  -7.423  39.226  1.00 77.65           H
ATOM    208  HD3 ARG A 157      35.664  -7.936  40.714  1.00 77.65           H
ATOM    209  HE  ARG A 157      37.162  -9.726  39.575  1.00 78.80           H
ATOM    210 HH11 ARG A 157      37.749  -6.570  40.516  1.00 91.30           H
ATOM    211 HH12 ARG A 157      39.220  -6.741  40.679  1.00 91.30           H
ATOM    212 HH21 ARG A 157      39.357  -9.941  39.829  1.00 82.31           H
ATOM    213 HH22 ARG A 157      40.190  -8.785  40.262  1.00 82.31           H
ATOM    214  N   PRO A 158      30.858  -6.228  40.153  1.00 62.04           N
ATOM    215  CA  PRO A 158      29.572  -5.690  39.697  1.00 59.92           C
ATOM    216  C   PRO A 158      29.608  -5.303  38.227  1.00 69.78           C
ATOM    217  O   PRO A 158      30.554  -4.674  37.753  1.00 71.67           O
ATOM    218  CB  PRO A 158      29.377  -4.454  40.577  1.00 63.34           C
ATOM    219  CG  PRO A 158      30.289  -4.641  41.743  1.00 66.43           C
ATOM    220  CD  PRO A 158      31.424  -5.462  41.278  1.00 67.29           C
ATOM    221  HA  PRO A 158      28.855  -6.324  39.856  1.00 71.91           H
ATOM    222  HB2 PRO A 158      29.621  -3.658  40.078  1.00 76.01           H
ATOM    223  HB3 PRO A 158      28.454  -4.405  40.869  1.00 76.01           H
ATOM    224  HG2 PRO A 158      30.601  -3.776  42.049  1.00 79.71           H
ATOM    225  HG3 PRO A 158      29.811  -5.098  42.454  1.00 79.71           H
ATOM    226  HD2 PRO A 158      32.147  -4.893  40.970  1.00 80.75           H
ATOM    227  HD3 PRO A 158      31.718  -6.062  41.981  1.00 80.75           H
ATOM    228  N   GLU A 159      28.565  -5.643  37.506  1.00 70.06           N
ATOM    229  CA  GLU A 159      28.372  -5.093  36.181  1.00 72.55           C
ATOM    230  C   GLU A 159      27.727  -3.720  36.301  1.00 72.71           C
ATOM    231  O   GLU A 159      27.401  -3.240  37.398  1.00 71.73           O
ATOM    232  CB  GLU A 159      27.532  -6.047  35.350  1.00 68.67           C
ATOM    233  CG  GLU A 159      28.209  -7.360  35.202  1.00 70.10           C
ATOM    234  CD  GLU A 159      28.744  -7.597  33.828  1.00 77.47           C
ATOM    235  OE1 GLU A 159      28.191  -7.000  32.858  1.00 71.46           O
ATOM    236  OE2 GLU A 159      29.704  -8.404  33.722  1.00 73.34           O1-
ATOM    237  H   GLU A 159      27.952  -6.191  37.758  1.00 84.07           H
ATOM    238  HA  GLU A 159      29.234  -4.988  35.748  1.00 87.06           H
ATOM    239  HB2 GLU A 159      26.679  -6.191  35.789  1.00 82.41           H
ATOM    240  HB3 GLU A 159      27.397  -5.671  34.466  1.00 82.41           H
ATOM    241  HG2 GLU A 159      28.953  -7.402  35.823  1.00 84.12           H
ATOM    242  HG3 GLU A 159      27.573  -8.066  35.400  1.00 84.12           H
ATOM    243  N   PRO A 160      27.547  -3.035  35.180  1.00 72.04           N
ATOM    244  CA  PRO A 160      26.890  -1.725  35.212  1.00 76.64           C
ATOM    245  C   PRO A 160      25.391  -1.839  35.451  1.00 79.35           C
ATOM    246  O   PRO A 160      24.691  -2.578  34.759  1.00 77.05           O
ATOM    247  CB  PRO A 160      27.183  -1.150  33.822  1.00 76.00           C
ATOM    248  CG  PRO A 160      28.312  -1.997  33.277  1.00 73.96           C
ATOM    249  CD  PRO A 160      28.151  -3.326  33.871  1.00 75.51           C
ATOM    250  HA  PRO A 160      27.289  -1.158  35.890  1.00 91.98           H
ATOM    251  HB2 PRO A 160      26.394  -1.229  33.262  1.00 91.21           H
ATOM    252  HB3 PRO A 160      27.456  -0.223  33.902  1.00 91.21           H
ATOM    253  HG2 PRO A 160      28.244  -2.046  32.311  1.00 88.75           H
ATOM    254  HG3 PRO A 160      29.162  -1.610  33.539  1.00 88.75           H
ATOM    255  HD2 PRO A 160      27.551  -3.867  33.333  1.00 90.61           H
ATOM    256  HD3 PRO A 160      29.014  -3.755  33.983  1.00 90.61           H
ATOM    257  N   THR A 161      24.900  -1.043  36.395  1.00 79.96           N
ATOM    258  CA  THR A 161      23.471  -0.854  36.549  1.00 75.85           C
ATOM    259  C   THR A 161      22.928  -0.181  35.287  1.00 79.92           C
ATOM    260  O   THR A 161      23.672   0.490  34.572  1.00 90.03           O
ATOM    261  CB  THR A 161      23.181  -0.002  37.788  1.00 80.21           C
ATOM    262  OG1 THR A 161      23.292   1.397  37.473  1.00 77.26           O
ATOM    263  CG2 THR A 161      24.139  -0.364  38.946  1.00 72.02           C
ATOM    264  H   THR A 161      25.377  -0.602  36.958  1.00 95.95           H
ATOM    265  HA  THR A 161      23.037  -1.714  36.654  1.00 91.03           H
ATOM    266  HB  THR A 161      22.275  -0.184  38.085  1.00 96.26           H
ATOM    267  HG1 THR A 161      23.131   1.859  38.156  1.00 92.72           H
ATOM    268 HG21 THR A 161      23.942   0.183  39.722  1.00 86.42           H
ATOM    269 HG22 THR A 161      24.033  -1.299  39.184  1.00 86.42           H
ATOM    270 HG23 THR A 161      25.058  -0.210  38.676  1.00 86.42           H
ATOM    271  N   PRO A 162      21.652  -0.379  34.947  1.00 89.90           N
ATOM    272  CA  PRO A 162      21.088   0.318  33.762  1.00 91.33           C
ATOM    273  C   PRO A 162      20.744   1.779  34.034  1.00 87.22           C
ATOM    274  O   PRO A 162      19.682   2.294  33.674  1.00101.29           O
ATOM    275  CB  PRO A 162      19.854  -0.533  33.436  1.00 93.35           C
ATOM    276  CG  PRO A 162      20.207  -1.869  33.930  1.00 86.73           C
ATOM    277  CD  PRO A 162      20.872  -1.583  35.250  1.00 87.35           C
ATOM    278  HA  PRO A 162      21.711   0.272  33.020  1.00109.60           H
ATOM    279  HB2 PRO A 162      19.079  -0.184  33.904  1.00112.03           H
ATOM    280  HB3 PRO A 162      19.705  -0.545  32.477  1.00112.03           H
ATOM    281  HG2 PRO A 162      19.406  -2.401  34.051  1.00104.07           H
ATOM    282  HG3 PRO A 162      20.823  -2.298  33.315  1.00104.07           H
ATOM    283  HD2 PRO A 162      20.209  -1.398  35.934  1.00104.83           H
ATOM    284  HD3 PRO A 162      21.457  -2.314  35.504  1.00104.83           H
ATOM    285  N   GLU A 163      21.653   2.438  34.700  1.00 82.52           N
ATOM    286  CA  GLU A 163      21.682   3.862  34.898  1.00 80.48           C
ATOM    287  C   GLU A 163      23.037   4.170  34.313  1.00 86.87           C
ATOM    288  O   GLU A 163      23.199   5.011  33.423  1.00 85.19           O
ATOM    289  CB  GLU A 163      21.610   4.199  36.376  1.00 84.57           C
ATOM    290  CG  GLU A 163      20.425   5.026  36.822  1.00 95.45           C
ATOM    291  CD  GLU A 163      20.796   5.976  37.971  1.00101.95           C
ATOM    292  OE1 GLU A 163      19.890   6.427  38.714  1.00104.63           O
ATOM    293  OE2 GLU A 163      21.999   6.258  38.123  1.00 98.22           O1-
ATOM    294  H   GLU A 163      22.319   2.046  35.078  1.00 99.03           H
ATOM    295  HA  GLU A 163      20.980   4.310  34.401  1.00 96.58           H
ATOM    296  HB2 GLU A 163      21.584   3.369  36.876  1.00101.49           H
ATOM    297  HB3 GLU A 163      22.410   4.693  36.615  1.00101.49           H
ATOM    298  HG2 GLU A 163      20.110   5.560  36.076  1.00114.54           H
ATOM    299  HG3 GLU A 163      19.722   4.435  37.132  1.00114.54           H
ATOM    300  N   GLU A 164      23.994   3.382  34.806  1.00 82.52           N
ATOM    301  CA  GLU A 164      25.348   3.346  34.284  1.00 80.20           C
ATOM    302  C   GLU A 164      25.390   2.873  32.834  1.00 80.59           C
ATOM    303  O   GLU A 164      26.137   3.430  32.019  1.00 79.04           O
ATOM    304  CB  GLU A 164      26.197   2.455  35.186  1.00 72.43           C
ATOM    305  CG  GLU A 164      26.179   2.912  36.647  1.00 73.10           C
ATOM    306  CD  GLU A 164      26.965   2.016  37.538  1.00 70.54           C
ATOM    307  OE1 GLU A 164      27.105   0.822  37.156  1.00 65.99           O
ATOM    308  OE2 GLU A 164      27.431   2.515  38.603  1.00 67.24           O1-
ATOM    309  H   GLU A 164      23.871   2.843  35.465  1.00 99.03           H
ATOM    310  HA  GLU A 164      25.720   4.241  34.315  1.00 96.25           H
ATOM    311  HB2 GLU A 164      25.853   1.549  35.150  1.00 86.92           H
ATOM    312  HB3 GLU A 164      27.116   2.475  34.876  1.00 86.92           H
ATOM    313  HG2 GLU A 164      26.560   3.802  36.705  1.00 87.73           H
ATOM    314  HG3 GLU A 164      25.262   2.922  36.964  1.00 87.73           H
ATOM    315  N   TRP A 165      24.593   1.870  32.470  1.00 78.78           N
ATOM    316  CA  TRP A 165      24.586   1.516  31.057  1.00 78.72           C
ATOM    317  C   TRP A 165      24.054   2.656  30.205  1.00 81.19           C
ATOM    318  O   TRP A 165      24.344   2.713  29.011  1.00 76.19           O
ATOM    319  CB  TRP A 165      23.754   0.272  30.808  1.00 85.08           C
ATOM    320  CG  TRP A 165      24.442  -0.988  31.090  1.00 78.33           C
ATOM    321  CD1 TRP A 165      24.136  -1.877  32.065  1.00 78.64           C
ATOM    322  CD2 TRP A 165      25.561  -1.523  30.389  1.00 82.79           C
ATOM    323  NE1 TRP A 165      24.995  -2.946  32.019  1.00 80.66           N
ATOM    324  CE2 TRP A 165      25.883  -2.753  30.994  1.00 81.68           C
ATOM    325  CE3 TRP A 165      26.333  -1.077  29.315  1.00 81.73           C
ATOM    326  CZ2 TRP A 165      26.944  -3.544  30.564  1.00 76.34           C
ATOM    327  CZ3 TRP A 165      27.381  -1.867  28.881  1.00 73.06           C
ATOM    328  CH2 TRP A 165      27.676  -3.090  29.508  1.00 77.14           C
ATOM    329  H   TRP A 165      24.081   1.408  32.983  1.00 94.54           H
ATOM    330  HA  TRP A 165      25.495   1.330  30.775  1.00 94.47           H
ATOM    331  HB2 TRP A 165      22.965   0.309  31.371  1.00102.10           H
ATOM    332  HB3 TRP A 165      23.488   0.259  29.875  1.00102.10           H
ATOM    333  HD1 TRP A 165      23.435  -1.783  32.669  1.00 94.37           H
ATOM    334  HE1 TRP A 165      24.977  -3.625  32.545  1.00 96.80           H
ATOM    335  HE3 TRP A 165      26.140  -0.270  28.894  1.00 98.09           H
ATOM    336  HZ2 TRP A 165      27.142  -4.353  30.977  1.00 91.61           H
ATOM    337  HZ3 TRP A 165      27.899  -1.585  28.161  1.00 87.68           H
ATOM    338  HH2 TRP A 165      28.388  -3.601  29.196  1.00 92.57           H
ATOM    339  N   ASP A 166      23.271   3.560  30.782  1.00 84.78           N
ATOM    340  CA  ASP A 166      22.806   4.684  29.986  1.00 87.35           C
ATOM    341  C   ASP A 166      23.904   5.737  29.845  1.00 83.36           C
ATOM    342  O   ASP A 166      24.188   6.178  28.730  1.00 84.97           O
ATOM    343  CB  ASP A 166      21.513   5.271  30.578  1.00 87.33           C
ATOM    344  CG  ASP A 166      20.260   4.445  30.196  1.00 89.38           C
ATOM    345  OD1 ASP A 166      20.276   3.798  29.116  1.00 85.81           O
ATOM    346  OD2 ASP A 166      19.264   4.444  30.963  1.00 87.47           O1-
ATOM    347  H   ASP A 166      23.004   3.548  31.600  1.00101.74           H
ATOM    348  HA  ASP A 166      22.596   4.363  29.095  1.00104.82           H
ATOM    349  HB2 ASP A 166      21.583   5.281  31.546  1.00104.80           H
ATOM    350  HB3 ASP A 166      21.392   6.173  30.244  1.00104.80           H
ATOM    351  N   LEU A 167      24.542   6.145  30.951  1.00 81.01           N
ATOM    352  CA  LEU A 167      25.770   6.934  30.861  1.00 78.01           C
ATOM    353  C   LEU A 167      26.733   6.351  29.852  1.00 71.68           C
ATOM    354  O   LEU A 167      27.221   7.047  28.958  1.00 73.63           O
ATOM    355  CB  LEU A 167      26.480   6.974  32.190  1.00 71.64           C
ATOM    356  CG  LEU A 167      25.745   7.612  33.314  1.00 78.48           C
ATOM    357  CD1 LEU A 167      26.779   7.656  34.469  1.00 73.94           C
ATOM    358  CD2 LEU A 167      25.228   8.992  32.880  1.00 79.88           C
ATOM    359  H   LEU A 167      24.284   5.978  31.754  1.00 97.21           H
ATOM    360  HA  LEU A 167      25.556   7.842  30.597  1.00 93.62           H
ATOM    361  HB2 LEU A 167      26.678   6.062  32.456  1.00 85.97           H
ATOM    362  HB3 LEU A 167      27.311   7.461  32.076  1.00 85.97           H
ATOM    363  HG  LEU A 167      24.994   7.057  33.579  1.00 94.18           H
ATOM    364 HD11 LEU A 167      26.366   8.065  35.246  1.00 88.73           H
ATOM    365 HD12 LEU A 167      27.056   6.751  34.679  1.00 88.73           H
ATOM    366 HD13 LEU A 167      27.545   8.180  34.187  1.00 88.73           H
ATOM    367 HD21 LEU A 167      24.751   9.397  33.621  1.00 95.86           H
ATOM    368 HD22 LEU A 167      25.983   9.547  32.629  1.00 95.86           H
ATOM    369 HD23 LEU A 167      24.632   8.881  32.123  1.00 95.86           H
ATOM    370  N   ILE A 168      27.049   5.070  30.030  1.00 66.94           N
ATOM    371  CA  ILE A 168      27.991   4.370  29.179  1.00 69.85           C
ATOM    372  C   ILE A 168      27.595   4.398  27.715  1.00 69.78           C
ATOM    373  O   ILE A 168      28.459   4.269  26.848  1.00 74.63           O
ATOM    374  CB  ILE A 168      28.158   2.922  29.680  1.00 65.59           C
ATOM    375  CG1 ILE A 168      28.824   2.938  31.066  1.00 71.43           C
ATOM    376  CG2 ILE A 168      28.975   2.096  28.699  1.00 61.12           C
ATOM    377  CD1 ILE A 168      28.935   1.602  31.760  1.00 73.61           C
ATOM    378  H   ILE A 168      26.719   4.579  30.654  1.00 80.33           H
ATOM    379  HA  ILE A 168      28.854   4.805  29.255  1.00 83.82           H
ATOM    380  HB  ILE A 168      27.279   2.521  29.765  1.00 78.71           H
ATOM    381 HG12 ILE A 168      29.723   3.289  30.969  1.00 85.73           H
ATOM    382 HG13 ILE A 168      28.311   3.523  31.645  1.00 85.73           H
ATOM    383 HG21 ILE A 168      29.061   1.193  29.042  1.00 73.35           H
ATOM    384 HG22 ILE A 168      28.519   2.082  27.843  1.00 73.35           H
ATOM    385 HG23 ILE A 168      29.852   2.499  28.601  1.00 73.35           H
ATOM    386 HD11 ILE A 168      29.367   1.728  32.619  1.00 88.34           H
ATOM    387 HD12 ILE A 168      28.045   1.239  31.887  1.00 88.34           H
ATOM    388 HD13 ILE A 168      29.462   1.003  31.208  1.00 88.34           H
ATOM    389  N   HIS A 169      26.321   4.557  27.399  1.00 71.15           N
ATOM    390  CA  HIS A 169      25.960   4.538  25.985  1.00 78.71           C
ATOM    391  C   HIS A 169      26.021   5.931  25.387  1.00 74.97           C
ATOM    392  O   HIS A 169      26.546   6.109  24.276  1.00 67.12           O
ATOM    393  CB  HIS A 169      24.570   3.905  25.804  1.00 79.25           C
ATOM    394  CG  HIS A 169      24.597   2.424  26.011  1.00 86.55           C
ATOM    395  ND1 HIS A 169      23.726   1.761  26.856  1.00 81.38           N
ATOM    396  CD2 HIS A 169      25.455   1.486  25.535  1.00 82.52           C
ATOM    397  CE1 HIS A 169      24.036   0.475  26.871  1.00 85.31           C
ATOM    398  NE2 HIS A 169      25.079   0.283  26.077  1.00 83.12           N
ATOM    399  H   HIS A 169      25.672   4.673  27.950  1.00 85.38           H
ATOM    400  HA  HIS A 169      26.599   3.985  25.509  1.00 94.46           H
ATOM    401  HB2 HIS A 169      24.256   4.079  24.903  1.00 95.11           H
ATOM    402  HB3 HIS A 169      23.959   4.289  26.452  1.00 95.11           H
ATOM    403  HD2 HIS A 169      26.161   1.631  24.948  1.00 99.03           H
ATOM    404  HE1 HIS A 169      23.588  -0.185  27.348  1.00102.38           H
ATOM    405  HE2 HIS A 169      25.453  -0.475  25.918  1.00 99.75           H
ATOM    406  N   ILE A 170      25.506   6.908  26.139  1.00 70.09           N
ATOM    407  CA  ILE A 170      25.666   8.318  25.803  1.00 72.30           C
ATOM    408  C   ILE A 170      27.142   8.624  25.606  1.00 71.67           C
ATOM    409  O   ILE A 170      27.593   8.921  24.495  1.00 69.71           O
ATOM    410  CB  ILE A 170      25.058   9.208  26.904  1.00 74.14           C
ATOM    411  CG1 ILE A 170      23.555   8.913  27.103  1.00 78.45           C
ATOM    412  CG2 ILE A 170      25.279  10.673  26.573  1.00 66.51           C
ATOM    413  CD1 ILE A 170      22.910   9.604  28.348  1.00 79.76           C
ATOM    414  H   ILE A 170      25.054   6.773  26.858  1.00 84.12           H
ATOM    415  HA  ILE A 170      25.204   8.504  24.971  1.00 86.77           H
ATOM    416  HB  ILE A 170      25.516   9.014  27.736  1.00 88.97           H
ATOM    417 HG12 ILE A 170      23.074   9.216  26.317  1.00 94.14           H
ATOM    418 HG13 ILE A 170      23.439   7.956  27.206  1.00 94.14           H
ATOM    419 HG21 ILE A 170      24.890  11.217  27.276  1.00 79.82           H
ATOM    420 HG22 ILE A 170      26.232  10.842  26.513  1.00 79.82           H
ATOM    421 HG23 ILE A 170      24.853  10.873  25.725  1.00 79.82           H
ATOM    422 HD11 ILE A 170      21.971   9.363  28.391  1.00 95.72           H
ATOM    423 HD12 ILE A 170      23.367   9.302  29.149  1.00 95.72           H
ATOM    424 HD13 ILE A 170      23.001  10.566  28.258  1.00 95.72           H
ATOM    425  N   ALA A 171      27.915   8.519  26.693  1.00 66.63           N
ATOM    426  CA  ALA A 171      29.345   8.783  26.632  1.00 62.56           C
ATOM    427  C   ALA A 171      29.990   8.076  25.455  1.00 64.14           C
ATOM    428  O   ALA A 171      30.738   8.692  24.685  1.00 65.45           O
ATOM    429  CB  ALA A 171      30.019   8.369  27.935  1.00 64.47           C
ATOM    430  H   ALA A 171      27.631   8.296  27.474  1.00 79.96           H
ATOM    431  HA  ALA A 171      29.482   9.736  26.517  1.00 75.07           H
ATOM    432  HB1 ALA A 171      30.969   8.553  27.871  1.00 77.37           H
ATOM    433  HB2 ALA A 171      29.632   8.875  28.665  1.00 77.37           H
ATOM    434  HB3 ALA A 171      29.875   7.420  28.076  1.00 77.37           H
ATOM    435  N   THR A 172      29.733   6.776  25.296  1.00 67.01           N
ATOM    436  CA  THR A 172      30.435   6.055  24.237  1.00 67.13           C
ATOM    437  C   THR A 172      30.117   6.641  22.869  1.00 67.97           C
ATOM    438  O   THR A 172      30.950   6.580  21.950  1.00 62.77           O
ATOM    439  CB  THR A 172      30.090   4.570  24.252  1.00 56.12           C
ATOM    440  OG1 THR A 172      30.516   3.970  25.481  1.00 62.73           O
ATOM    441  CG2 THR A 172      30.799   3.849  23.110  1.00 58.01           C
ATOM    442  H   THR A 172      29.183   6.309  25.763  1.00 80.42           H
ATOM    443  HA  THR A 172      31.391   6.140  24.382  1.00 80.56           H
ATOM    444  HB  THR A 172      29.133   4.454  24.146  1.00 67.35           H
ATOM    445  HG1 THR A 172      30.134   4.342  26.130  1.00 75.29           H
ATOM    446 HG21 THR A 172      30.576   2.905  23.124  1.00 69.61           H
ATOM    447 HG22 THR A 172      30.524   4.225  22.259  1.00 69.61           H
ATOM    448 HG23 THR A 172      31.760   3.948  23.202  1.00 69.61           H
ATOM    449  N   GLU A 173      28.923   7.195  22.710  1.00 65.09           N
ATOM    450  CA  GLU A 173      28.549   7.726  21.410  1.00 72.54           C
ATOM    451  C   GLU A 173      28.985   9.172  21.266  1.00 65.70           C
ATOM    452  O   GLU A 173      29.468   9.565  20.195  1.00 64.05           O
ATOM    453  CB  GLU A 173      27.037   7.571  21.181  1.00 73.98           C
ATOM    454  CG  GLU A 173      26.615   6.100  20.866  1.00 74.68           C
ATOM    455  CD  GLU A 173      27.502   5.425  19.787  1.00 79.50           C
ATOM    456  OE1 GLU A 173      27.757   4.201  19.884  1.00 80.20           O
ATOM    457  OE2 GLU A 173      27.963   6.113  18.844  1.00 85.18           O1-
ATOM    458  H   GLU A 173      28.325   7.275  23.323  1.00 78.11           H
ATOM    459  HA  GLU A 173      29.004   7.213  20.724  1.00 87.05           H
ATOM    460  HB2 GLU A 173      26.566   7.852  21.981  1.00 88.78           H
ATOM    461  HB3 GLU A 173      26.773   8.125  20.430  1.00 88.78           H
ATOM    462  HG2 GLU A 173      26.680   5.573  21.678  1.00 89.62           H
ATOM    463  HG3 GLU A 173      25.700   6.098  20.544  1.00 89.62           H
ATOM    464  N   ALA A 174      28.863   9.952  22.343  1.00 63.82           N
ATOM    465  CA  ALA A 174      29.497  11.265  22.381  1.00 66.89           C
ATOM    466  C   ALA A 174      30.936  11.158  21.915  1.00 63.90           C
ATOM    467  O   ALA A 174      31.410  11.989  21.135  1.00 63.60           O
ATOM    468  CB  ALA A 174      29.437  11.866  23.793  1.00 66.21           C
ATOM    469  H   ALA A 174      28.424   9.745  23.053  1.00 76.58           H
ATOM    470  HA  ALA A 174      29.027  11.862  21.778  1.00 80.28           H
ATOM    471  HB1 ALA A 174      29.866  12.736  23.783  1.00 79.46           H
ATOM    472  HB2 ALA A 174      28.509  11.958  24.058  1.00 79.46           H
ATOM    473  HB3 ALA A 174      29.900  11.275  24.407  1.00 79.46           H
ATOM    474  N   HIS A 175      31.624  10.094  22.318  1.00 66.28           N
ATOM    475  CA  HIS A 175      33.010   9.936  21.906  1.00 62.37           C
ATOM    476  C   HIS A 175      33.120   9.465  20.465  1.00 58.92           C
ATOM    477  O   HIS A 175      33.896  10.027  19.698  1.00 62.75           O
ATOM    478  CB  HIS A 175      33.732   8.984  22.857  1.00 57.72           C
ATOM    479  CG  HIS A 175      35.091   8.592  22.393  1.00 58.78           C
ATOM    480  ND1 HIS A 175      36.103   9.506  22.165  1.00 62.57           N
ATOM    481  CD2 HIS A 175      35.609   7.380  22.113  1.00 57.69           C
ATOM    482  CE1 HIS A 175      37.181   8.867  21.745  1.00 52.28           C
ATOM    483  NE2 HIS A 175      36.910   7.576  21.713  1.00 59.59           N
ATOM    484  H   HIS A 175      31.320   9.465  22.819  1.00 79.54           H
ATOM    485  HA  HIS A 175      33.450  10.799  21.965  1.00 74.84           H
ATOM    486  HB2 HIS A 175      33.205   8.175  22.949  1.00 69.26           H
ATOM    487  HB3 HIS A 175      33.827   9.416  23.720  1.00 69.26           H
ATOM    488  HD2 HIS A 175      35.167   6.563  22.171  1.00 69.23           H
ATOM    489  HE1 HIS A 175      37.996   9.259  21.529  1.00 62.74           H
ATOM    490  HE2 HIS A 175      37.459   6.957  21.479  1.00 71.51           H
ATOM    491  N   ARG A 176      32.354   8.444  20.066  1.00 69.78           N
ATOM    492  CA  ARG A 176      32.532   7.876  18.723  1.00 68.20           C
ATOM    493  C   ARG A 176      32.246   8.900  17.649  1.00 65.58           C
ATOM    494  O   ARG A 176      32.931   8.944  16.622  1.00 67.96           O
ATOM    495  CB  ARG A 176      31.616   6.678  18.499  1.00 71.82           C
ATOM    496  CG  ARG A 176      32.231   5.324  18.806  1.00 76.05           C
ATOM    497  CD  ARG A 176      31.133   4.328  18.904  1.00 79.50           C
ATOM    498  NE  ARG A 176      31.633   2.998  19.204  1.00 86.82           N
ATOM    499  CZ  ARG A 176      30.910   2.056  19.813  1.00 89.90           C
ATOM    500  NH1 ARG A 176      29.650   2.299  20.198  1.00 88.47           N
ATOM    501  NH2 ARG A 176      31.448   0.864  20.041  1.00 86.69           N1+
ATOM    502  H   ARG A 176      31.740   8.070  20.539  1.00 83.74           H
ATOM    503  HA  ARG A 176      33.449   7.578  18.622  1.00 81.84           H
ATOM    504  HB2 ARG A 176      30.834   6.779  19.064  1.00 86.18           H
ATOM    505  HB3 ARG A 176      31.343   6.670  17.568  1.00 86.18           H
ATOM    506  HG2 ARG A 176      32.830   5.062  18.090  1.00 91.26           H
ATOM    507  HG3 ARG A 176      32.700   5.358  19.655  1.00 91.26           H
ATOM    508  HD2 ARG A 176      30.526   4.591  19.613  1.00 95.41           H
ATOM    509  HD3 ARG A 176      30.662   4.290  18.057  1.00 95.41           H
ATOM    510  HE  ARG A 176      32.471   2.846  19.080  1.00104.19           H
ATOM    511 HH11 ARG A 176      29.297   3.069  20.050  1.00106.17           H
ATOM    512 HH12 ARG A 176      29.194   1.685  20.590  1.00106.17           H
ATOM    513 HH21 ARG A 176      32.257   0.703  19.798  1.00104.03           H
ATOM    514 HH22 ARG A 176      30.989   0.253  20.436  1.00104.03           H
ATOM    515  N   SER A 177      31.212   9.704  17.853  1.00 56.03           N
ATOM    516  CA  SER A 177      30.847  10.727  16.906  1.00 58.46           C
ATOM    517  C   SER A 177      31.792  11.918  16.898  1.00 70.73           C
ATOM    518  O   SER A 177      31.598  12.812  16.073  1.00 72.87           O
ATOM    519  CB  SER A 177      29.439  11.211  17.216  1.00 62.19           C
ATOM    520  OG  SER A 177      29.358  11.686  18.528  1.00 61.55           O
ATOM    521  H   SER A 177      30.702   9.671  18.546  1.00 67.24           H
ATOM    522  HA  SER A 177      30.842  10.343  16.015  1.00 70.15           H
ATOM    523  HB2 SER A 177      29.210  11.929  16.606  1.00 74.63           H
ATOM    524  HB3 SER A 177      28.820  10.472  17.109  1.00 74.63           H
ATOM    525  HG  SER A 177      29.556  11.073  19.068  1.00 73.86           H
ATOM    526  N   THR A 178      32.785  11.986  17.793  1.00 74.66           N
ATOM    527  CA  THR A 178      33.654  13.148  17.847  1.00 60.64           C
ATOM    528  C   THR A 178      35.121  12.772  17.718  1.00 64.60           C
ATOM    529  O   THR A 178      35.989  13.545  18.127  1.00 67.27           O
ATOM    530  CB  THR A 178      33.410  13.958  19.116  1.00 62.93           C
ATOM    531  OG1 THR A 178      33.780  13.200  20.274  1.00 66.39           O
ATOM    532  CG2 THR A 178      31.948  14.373  19.215  1.00 61.78           C
ATOM    533  H   THR A 178      32.968  11.376  18.371  1.00 89.59           H
ATOM    534  HA  THR A 178      33.438  13.722  17.094  1.00 72.78           H
ATOM    535  HB  THR A 178      33.948  14.765  19.083  1.00 75.52           H
ATOM    536  HG1 THR A 178      33.325  12.495  20.313  1.00 79.67           H
ATOM    537 HG21 THR A 178      31.803  14.887  20.024  1.00 74.14           H
ATOM    538 HG22 THR A 178      31.705  14.917  18.449  1.00 74.14           H
ATOM    539 HG23 THR A 178      31.381  13.586  19.235  1.00 74.14           H
ATOM    540  N   ASN A 179      35.450  11.628  17.090  1.00 64.27           N
ATOM    541  CA  ASN A 179      36.872  11.378  16.844  1.00 79.22           C
ATOM    542  C   ASN A 179      37.136  10.621  15.534  1.00 85.35           C
ATOM    543  O   ASN A 179      38.092   9.835  15.453  1.00 82.39           O
ATOM    544  CB  ASN A 179      37.501  10.649  18.060  1.00 77.71           C
ATOM    545  CG  ASN A 179      37.128   9.209  18.116  1.00 85.90           C
ATOM    546  OD1 ASN A 179      35.997   8.844  17.765  1.00 92.54           O
ATOM    547  ND2 ASN A 179      38.063   8.361  18.557  1.00 81.95           N
ATOM    548  H   ASN A 179      34.906  11.021  16.815  1.00 77.13           H
ATOM    549  HA  ASN A 179      37.317  12.237  16.768  1.00 95.07           H
ATOM    550  HB2 ASN A 179      38.467  10.707  17.999  1.00 93.25           H
ATOM    551  HB3 ASN A 179      37.193  11.072  18.877  1.00 93.25           H
ATOM    552 HD21 ASN A 179      37.892   7.520  18.606  1.00 98.34           H
ATOM    553 HD22 ASN A 179      38.836   8.657  18.791  1.00 98.34           H
ATOM    554  N   ALA A 180      36.352  10.890  14.490  1.00 84.74           N
ATOM    555  CA  ALA A 180      36.578  10.266  13.182  1.00 88.13           C
ATOM    556  C   ALA A 180      36.472   8.733  13.308  1.00 86.91           C
ATOM    557  O   ALA A 180      37.305   7.970  12.808  1.00 85.07           O
ATOM    558  CB  ALA A 180      37.948  10.705  12.605  1.00 74.54           C
ATOM    559  H   ALA A 180      35.682  11.429  14.511  1.00101.69           H
ATOM    560  HA  ALA A 180      35.887  10.563  12.569  1.00105.76           H
ATOM    561  HB1 ALA A 180      38.650  10.430  13.216  1.00 89.46           H
ATOM    562  HB2 ALA A 180      37.954  11.669  12.506  1.00 89.46           H
ATOM    563  HB3 ALA A 180      38.077  10.281  11.742  1.00 89.46           H
ATOM    564  HC  ALA A 180      35.719   8.308  13.811  1.00104.30           H
ATOM    565  N   LYS A 186      43.279   4.882  10.147  1.00107.82           N
ATOM    566  CA  LYS A 186      44.640   4.383   9.961  1.00113.87           C
ATOM    567  C   LYS A 186      44.894   4.012   8.512  1.00110.94           C
ATOM    568  O   LYS A 186      46.048   3.905   8.084  1.00109.23           O
ATOM    569  CB  LYS A 186      44.900   3.162  10.851  1.00114.35           C
ATOM    570  CG  LYS A 186      46.301   2.533  10.683  1.00114.35           C
ATOM    571  CD  LYS A 186      46.556   1.408  11.709  1.00111.31           C
ATOM    572  CE  LYS A 186      48.015   0.920  11.704  1.00111.34           C
ATOM    573  NZ  LYS A 186      48.341   0.012  12.850  1.00104.69           N1+
ATOM    574  H1  LYS A 186      42.651   4.193   9.915  1.00129.39           H
ATOM    575  H2  LYS A 186      43.138   5.646   9.582  1.00129.39           H
ATOM    576  HA  LYS A 186      45.270   5.078  10.209  1.00136.65           H
ATOM    577  HB2 LYS A 186      44.244   2.480  10.640  1.00137.23           H
ATOM    578  HB3 LYS A 186      44.807   3.429  11.778  1.00137.23           H
ATOM    579  HG2 LYS A 186      46.975   3.218  10.812  1.00137.23           H
ATOM    580  HG3 LYS A 186      46.375   2.153   9.794  1.00137.23           H
ATOM    581  HD2 LYS A 186      45.986   0.652  11.498  1.00133.58           H
ATOM    582  HD3 LYS A 186      46.354   1.739  12.598  1.00133.58           H
ATOM    583  HE2 LYS A 186      48.604   1.689  11.757  1.00133.61           H
ATOM    584  HE3 LYS A 186      48.181   0.433  10.881  1.00133.61           H
ATOM    585  HZ1 LYS A 186      48.208   0.435  13.621  1.00125.63           H
ATOM    586  HZ2 LYS A 186      47.822  -0.711  12.823  1.00125.63           H
ATOM    587  HZ3 LYS A 186      49.193  -0.243  12.803  1.00125.63           H
ATOM    588  N   GLN A 187      43.809   3.803   7.768  1.00111.63           N
ATOM    589  CA  GLN A 187      43.915   3.403   6.370  1.00117.75           C
ATOM    590  C   GLN A 187      44.702   4.437   5.562  1.00115.78           C
ATOM    591  O   GLN A 187      45.904   4.257   5.310  1.00110.91           O
ATOM    592  CB  GLN A 187      42.517   3.194   5.772  1.00115.56           C
ATOM    593  H   GLN A 187      43.001   3.887   8.050  1.00133.96           H
ATOM    594  HA  GLN A 187      44.391   2.559   6.319  1.00141.30           H
ATOM    595  HB1 GLN A 187      42.049   2.522   6.291  1.00138.68           H
ATOM    596  HB3 GLN A 187      42.608   2.900   4.852  1.00138.68           H
ATOM    597  N   ARG A 188      44.041   5.525   5.159  1.00112.77           N
ATOM    598  CA  ARG A 188      44.682   6.540   4.317  1.00116.57           C
ATOM    599  C   ARG A 188      45.266   7.658   5.193  1.00114.39           C
ATOM    600  O   ARG A 188      44.882   8.835   5.122  1.00108.52           O
ATOM    601  CB  ARG A 188      43.690   7.068   3.282  1.00106.46           C
ATOM    602  H   ARG A 188      43.222   5.699   5.358  1.00135.33           H
ATOM    603  HA  ARG A 188      45.417   6.127   3.837  1.00139.89           H
ATOM    604  HB1 ARG A 188      43.342   6.322   2.769  1.00127.76           H
ATOM    605  HB3 ARG A 188      44.147   7.690   2.695  1.00127.76           H
ATOM    606  N   ARG A 189      46.224   7.261   6.038  1.00107.21           N
ATOM    607  CA  ARG A 189      46.858   8.186   6.969  1.00102.81           C
ATOM    608  C   ARG A 189      48.173   8.697   6.391  1.00 98.73           C
ATOM    609  O   ARG A 189      49.134   7.935   6.219  1.00 96.69           O
ATOM    610  CB  ARG A 189      47.079   7.531   8.337  1.00103.00           C
ATOM    611  CG  ARG A 189      48.063   6.368   8.403  1.00100.88           C
ATOM    612  CD  ARG A 189      48.353   6.034   9.845  1.00 98.84           C
ATOM    613  NE  ARG A 189      49.426   5.055   9.965  1.00101.66           N
ATOM    614  CZ  ARG A 189      50.191   4.888  11.045  1.00103.29           C
ATOM    615  NH1 ARG A 189      50.027   5.632  12.151  1.00 99.00           N
ATOM    616  NH2 ARG A 189      51.151   3.973  11.013  1.00101.06           N1+
ATOM    617  H   ARG A 189      46.522   6.456   6.087  1.00128.66           H
ATOM    618  HA  ARG A 189      46.274   8.950   7.098  1.00123.38           H
ATOM    619  HB2 ARG A 189      47.402   8.212   8.948  1.00123.61           H
ATOM    620  HB3 ARG A 189      46.224   7.200   8.654  1.00123.61           H
ATOM    621  HG2 ARG A 189      47.675   5.588   7.976  1.00121.05           H
ATOM    622  HG3 ARG A 189      48.894   6.619   7.969  1.00121.05           H
ATOM    623  HD2 ARG A 189      48.625   6.840  10.312  1.00118.62           H
ATOM    624  HD3 ARG A 189      47.556   5.662  10.254  1.00118.62           H
ATOM    625  HE  ARG A 189      49.577   4.547   9.288  1.00122.00           H
ATOM    626 HH11 ARG A 189      49.412   6.233  12.178  1.00118.80           H
ATOM    627 HH12 ARG A 189      50.534   5.504  12.834  1.00118.80           H
ATOM    628 HH21 ARG A 189      51.262   3.491  10.310  1.00121.27           H
ATOM    629 HH22 ARG A 189      51.649   3.849  11.703  1.00121.27           H
ATOM    630  N   LYS A 190      48.213   9.994   6.111  1.00 97.09           N
ATOM    631  CA  LYS A 190      49.407  10.627   5.586  1.00 89.05           C
ATOM    632  C   LYS A 190      50.442  10.776   6.688  1.00 82.53           C
ATOM    633  O   LYS A 190      50.149  11.293   7.765  1.00 80.84           O
ATOM    634  CB  LYS A 190      49.059  11.981   4.988  1.00 81.54           C
ATOM    635  H   LYS A 190      47.551  10.533   6.219  1.00116.51           H
ATOM    636  HA  LYS A 190      49.784  10.071   4.885  1.00106.86           H
ATOM    637  HB1 LYS A 190      48.344  11.867   4.343  1.00 97.86           H
ATOM    638  HB3 LYS A 190      49.845  12.345   4.552  1.00 97.86           H
ATOM    639  N   PHE A 191      51.643  10.287   6.431  1.00 85.94           N
ATOM    640  CA  PHE A 191      52.729  10.524   7.354  1.00 72.48           C
ATOM    641  C   PHE A 191      53.202  11.960   7.243  1.00 76.68           C
ATOM    642  O   PHE A 191      53.018  12.634   6.234  1.00 79.02           O
ATOM    643  CB  PHE A 191      53.881   9.569   7.086  1.00 73.66           C
ATOM    644  CG  PHE A 191      53.605   8.157   7.555  1.00 84.73           C
ATOM    645  CD1 PHE A 191      52.529   7.440   7.041  1.00 85.62           C
ATOM    646  CD2 PHE A 191      54.390   7.565   8.532  1.00 81.29           C
ATOM    647  CE1 PHE A 191      52.254   6.170   7.491  1.00 89.09           C
ATOM    648  CE2 PHE A 191      54.121   6.288   8.978  1.00 84.93           C
ATOM    649  CZ  PHE A 191      53.057   5.589   8.461  1.00 86.40           C
ATOM    650  H   PHE A 191      51.851   9.821   5.739  1.00103.13           H
ATOM    651  HA  PHE A 191      52.417  10.376   8.260  1.00 86.98           H
ATOM    652  HB2 PHE A 191      54.050   9.539   6.132  1.00 88.40           H
ATOM    653  HB3 PHE A 191      54.670   9.889   7.552  1.00 88.40           H
ATOM    654  HD1 PHE A 191      51.984   7.827   6.394  1.00102.75           H
ATOM    655  HD2 PHE A 191      55.109   8.034   8.889  1.00 97.55           H
ATOM    656  HE1 PHE A 191      51.538   5.696   7.136  1.00106.92           H
ATOM    657  HE2 PHE A 191      54.660   5.900   9.629  1.00101.92           H
ATOM    658  HZ  PHE A 191      52.878   4.726   8.758  1.00103.69           H
ATOM    659  N   LEU A 192      53.764  12.417   8.272  1.00 80.66           N
ATOM    660  CA  LEU A 192      54.317  13.748   8.237  1.00 66.72           C
ATOM    661  C   LEU A 192      55.735  13.628   7.731  1.00 69.48           C
ATOM    662  O   LEU A 192      56.517  12.861   8.291  1.00 74.37           O
ATOM    663  CB  LEU A 192      54.316  14.392   9.613  1.00 73.30           C
ATOM    664  CG  LEU A 192      54.838  15.836   9.715  1.00 73.07           C
ATOM    665  CD1 LEU A 192      53.843  16.799   9.156  1.00 68.43           C
ATOM    666  CD2 LEU A 192      55.165  16.200  11.140  1.00 66.02           C
ATOM    667  H   LEU A 192      53.853  12.002   9.020  1.00 96.80           H
ATOM    668  HA  LEU A 192      53.809  14.304   7.626  1.00 80.07           H
ATOM    669  HB2 LEU A 192      53.404  14.395   9.942  1.00 87.96           H
ATOM    670  HB3 LEU A 192      54.865  13.849  10.200  1.00 87.96           H
ATOM    671  HG  LEU A 192      55.653  15.913   9.194  1.00 87.69           H
ATOM    672 HD11 LEU A 192      54.198  17.699   9.233  1.00 82.12           H
ATOM    673 HD12 LEU A 192      53.686  16.584   8.223  1.00 82.12           H
ATOM    674 HD13 LEU A 192      53.016  16.724   9.657  1.00 82.12           H
ATOM    675 HD21 LEU A 192      55.490  17.114  11.165  1.00 79.23           H
ATOM    676 HD22 LEU A 192      54.362  16.119  11.678  1.00 79.23           H
ATOM    677 HD23 LEU A 192      55.848  15.596  11.471  1.00 79.23           H
ATOM    678  N   PRO A 193      56.093  14.347   6.687  1.00 74.50           N
ATOM    679  CA  PRO A 193      57.414  14.173   6.062  1.00 70.20           C
ATOM    680  C   PRO A 193      58.584  14.141   7.045  1.00 69.37           C
ATOM    681  O   PRO A 193      58.664  14.938   7.970  1.00 76.68           O
ATOM    682  CB  PRO A 193      57.493  15.384   5.133  1.00 70.24           C
ATOM    683  CG  PRO A 193      56.047  15.648   4.771  1.00 69.62           C
ATOM    684  CD  PRO A 193      55.227  15.292   5.963  1.00 70.91           C
ATOM    685  HA  PRO A 193      57.426  13.364   5.528  1.00 84.24           H
ATOM    686  HB2 PRO A 193      57.876  16.140   5.606  1.00 84.30           H
ATOM    687  HB3 PRO A 193      58.014  15.165   4.345  1.00 84.30           H
ATOM    688  HG2 PRO A 193      55.936  16.587   4.554  1.00 83.55           H
ATOM    689  HG3 PRO A 193      55.800  15.094   4.014  1.00 83.55           H
ATOM    690  HD2 PRO A 193      55.055  16.078   6.505  1.00 85.10           H
ATOM    691  HD3 PRO A 193      54.403  14.858   5.691  1.00 85.10           H
ATOM    692  N   ASP A 194      59.540  13.245   6.796  1.00 74.55           N
ATOM    693  CA  ASP A 194      60.728  13.090   7.640  1.00 69.53           C
ATOM    694  C   ASP A 194      61.662  14.292   7.688  1.00 72.08           C
ATOM    695  O   ASP A 194      62.605  14.266   8.489  1.00 82.59           O
ATOM    696  CB  ASP A 194      61.570  11.909   7.167  1.00 83.47           C
ATOM    697  CG  ASP A 194      60.773  10.615   7.060  1.00 91.39           C
ATOM    698  OD1 ASP A 194      60.120  10.212   8.059  1.00 89.90           O
ATOM    699  OD2 ASP A 194      60.820   9.990   5.970  1.00 96.83           O1-
ATOM    700  H   ASP A 194      59.522  12.702   6.129  1.00 89.46           H
ATOM    701  HA  ASP A 194      60.440  12.904   8.547  1.00 83.45           H
ATOM    702  HB2 ASP A 194      61.932  12.111   6.290  1.00100.17           H
ATOM    703  HB3 ASP A 194      62.293  11.765   7.798  1.00100.17           H
ATOM    704  N   ASP A 195      61.502  15.304   6.837  1.00 71.17           N
ATOM    705  CA  ASP A 195      62.374  16.481   6.941  1.00 83.20           C
ATOM    706  C   ASP A 195      61.839  17.503   7.933  1.00 75.18           C
ATOM    707  O   ASP A 195      62.596  18.349   8.432  1.00 72.28           O
ATOM    708  CB  ASP A 195      62.540  17.150   5.574  1.00 79.94           C
ATOM    709  CG  ASP A 195      61.218  17.424   4.901  1.00 83.29           C
ATOM    710  OD1 ASP A 195      60.655  18.520   5.081  1.00 87.36           O
ATOM    711  OD2 ASP A 195      60.723  16.529   4.199  1.00 93.90           O1-
ATOM    712  H   ASP A 195      60.917  15.338   6.208  1.00 85.40           H
ATOM    713  HA  ASP A 195      63.251  16.198   7.245  1.00 99.85           H
ATOM    714  HB2 ASP A 195      63.000  17.997   5.689  1.00 95.93           H
ATOM    715  HB3 ASP A 195      63.057  16.567   4.996  1.00 95.93           H
ATOM    716  N   ILE A 196      60.551  17.421   8.230  1.00 73.30           N
ATOM    717  CA  ILE A 196      59.886  18.347   9.132  1.00 71.17           C
ATOM    718  C   ILE A 196      60.210  17.964  10.574  1.00 69.27           C
ATOM    719  O   ILE A 196      59.880  16.870  11.038  1.00 66.37           O
ATOM    720  CB  ILE A 196      58.379  18.351   8.865  1.00 70.19           C
ATOM    721  CG1 ILE A 196      58.156  18.723   7.394  1.00 68.81           C
ATOM    722  CG2 ILE A 196      57.657  19.327   9.818  1.00 68.57           C
ATOM    723  CD1 ILE A 196      56.724  18.738   6.951  1.00 66.74           C
ATOM    724  H   ILE A 196      60.026  16.819   7.911  1.00 87.97           H
ATOM    725  HA  ILE A 196      60.223  19.243   8.974  1.00 85.41           H
ATOM    726  HB  ILE A 196      58.034  17.457   9.016  1.00 84.23           H
ATOM    727 HG12 ILE A 196      58.517  19.610   7.243  1.00 82.58           H
ATOM    728 HG13 ILE A 196      58.627  18.082   6.839  1.00 82.58           H
ATOM    729 HG21 ILE A 196      56.706  19.309   9.627  1.00 82.28           H
ATOM    730 HG22 ILE A 196      57.816  19.050  10.734  1.00 82.28           H
ATOM    731 HG23 ILE A 196      58.006  20.221   9.677  1.00 82.28           H
ATOM    732 HD11 ILE A 196      56.687  18.983   6.013  1.00 80.10           H
ATOM    733 HD12 ILE A 196      56.346  17.854   7.077  1.00 80.10           H
ATOM    734 HD13 ILE A 196      56.236  19.386   7.482  1.00 80.10           H
ATOM    735  N   GLY A 197      60.882  18.864  11.273  1.00 76.94           N
ATOM    736  CA  GLY A 197      61.230  18.668  12.657  1.00 64.79           C
ATOM    737  C   GLY A 197      62.223  17.564  12.881  1.00 68.82           C
ATOM    738  O   GLY A 197      62.094  16.832  13.866  1.00 69.52           O
ATOM    739  H   GLY A 197      61.153  19.615  10.953  1.00 92.33           H
ATOM    740  HA2 GLY A 197      61.606  19.490  13.010  1.00 77.75           H
ATOM    741  HA3 GLY A 197      60.428  18.461  13.161  1.00 77.75           H
ATOM    742  N   GLN A 198      63.222  17.433  12.007  1.00 77.27           N
ATOM    743  CA  GLN A 198      64.255  16.411  12.175  1.00 75.62           C
ATOM    744  C   GLN A 198      65.235  16.891  13.237  1.00 76.95           C
ATOM    745  O   GLN A 198      65.790  17.993  13.133  1.00 86.53           O
ATOM    746  CB  GLN A 198      64.969  16.114  10.852  1.00 68.72           C
ATOM    747  H   GLN A 198      63.324  17.924  11.308  1.00 92.73           H
ATOM    748  HA  GLN A 198      63.844  15.590  12.489  1.00 90.74           H
ATOM    749  HB1 GLN A 198      64.315  15.823  10.197  1.00 82.46           H
ATOM    750  HB3 GLN A 198      65.625  15.414  10.998  1.00 82.46           H
ATOM    751  N   SER A 199      65.427  16.097  14.278  1.00 77.31           N
ATOM    752  CA  SER A 199      66.324  16.530  15.339  1.00 80.85           C
ATOM    753  C   SER A 199      67.766  16.436  14.792  1.00 84.39           C
ATOM    754  O   SER A 199      68.291  17.384  14.177  1.00 82.23           O
ATOM    755  CB  SER A 199      66.086  15.691  16.618  1.00 73.30           C
ATOM    756  H   SER A 199      65.062  15.327  14.395  1.00 92.77           H
ATOM    757  HA  SER A 199      66.142  17.459  15.551  1.00 97.03           H
ATOM    758  HB1 SER A 199      66.199  14.751  16.405  1.00 87.97           H
ATOM    759  HB3 SER A 199      66.729  15.957  17.294  1.00 87.97           H
ATOM    760  HC  SER A 199      68.310  15.606  14.914  1.00101.28           H
ATOM    761  N   PRO A 205      74.249  25.886  20.214  1.00108.44           N1+
ATOM    762  CA  PRO A 205      72.934  26.202  19.639  1.00105.15           C
ATOM    763  C   PRO A 205      71.912  26.587  20.725  1.00108.72           C
ATOM    764  O   PRO A 205      72.255  27.347  21.654  1.00100.48           O
ATOM    765  CB  PRO A 205      72.543  24.897  18.911  1.00100.09           C
ATOM    766  CG  PRO A 205      73.832  24.228  18.632  1.00106.03           C
ATOM    767  CD  PRO A 205      74.705  24.541  19.829  1.00105.60           C
ATOM    768  H2  PRO A 205      74.247  26.096  21.151  1.00130.14           H
ATOM    769  H3  PRO A 205      74.761  26.546  19.740  1.00130.14           H
ATOM    770  HA  PRO A 205      73.009  26.923  18.994  1.00126.18           H
ATOM    771  HB2 PRO A 205      72.078  25.108  18.086  1.00120.12           H
ATOM    772  HB3 PRO A 205      71.989  24.351  19.490  1.00120.12           H
ATOM    773  HG2 PRO A 205      74.220  24.590  17.820  1.00127.24           H
ATOM    774  HG3 PRO A 205      73.693  23.271  18.549  1.00127.24           H
ATOM    775  HD2 PRO A 205      74.540  23.908  20.546  1.00126.73           H
ATOM    776  HD3 PRO A 205      75.640  24.559  19.574  1.00126.73           H
ATOM    777  N   ASP A 206      70.671  26.093  20.590  1.00112.78           N
ATOM    778  CA  ASP A 206      69.614  26.246  21.599  1.00108.42           C
ATOM    779  C   ASP A 206      69.090  24.845  21.882  1.00105.00           C
ATOM    780  O   ASP A 206      68.576  24.177  20.975  1.00101.15           O
ATOM    781  CB  ASP A 206      68.476  27.169  21.124  1.00105.67           C
ATOM    782  CG  ASP A 206      67.471  27.551  22.255  1.00109.65           C
ATOM    783  OD1 ASP A 206      67.169  26.696  23.138  1.00102.32           O
ATOM    784  OD2 ASP A 206      66.963  28.713  22.239  1.00107.28           O1-
ATOM    785  H   ASP A 206      70.413  25.652  19.898  1.00135.34           H
ATOM    786  HA  ASP A 206      69.990  26.609  22.416  1.00130.11           H
ATOM    787  HB2 ASP A 206      68.862  27.989  20.779  1.00126.81           H
ATOM    788  HB3 ASP A 206      67.979  26.718  20.424  1.00126.81           H
ATOM    789  N   GLY A 207      69.243  24.395  23.130  1.00100.85           N
ATOM    790  CA  GLY A 207      68.751  23.084  23.515  1.00 93.15           C
ATOM    791  C   GLY A 207      67.238  22.955  23.475  1.00 83.11           C
ATOM    792  O   GLY A 207      66.715  21.834  23.421  1.00 83.59           O
ATOM    793  H   GLY A 207      69.627  24.830  23.764  1.00121.02           H
ATOM    794  HA2 GLY A 207      69.127  22.416  22.921  1.00111.79           H
ATOM    795  HA3 GLY A 207      69.047  22.887  24.418  1.00111.79           H
ATOM    796  N   ASP A 208      66.519  24.069  23.519  1.00 84.75           N
ATOM    797  CA  ASP A 208      65.060  24.046  23.504  1.00 89.85           C
ATOM    798  C   ASP A 208      64.554  24.954  22.403  1.00 83.52           C
ATOM    799  O   ASP A 208      63.748  25.858  22.622  1.00 81.54           O
ATOM    800  CB  ASP A 208      64.463  24.457  24.859  1.00 86.85           C
ATOM    801  CG  ASP A 208      63.145  23.739  25.177  1.00 78.47           C
ATOM    802  OD1 ASP A 208      62.658  23.865  26.329  1.00 67.18           O
ATOM    803  OD2 ASP A 208      62.617  23.034  24.280  1.00 78.53           O1-
ATOM    804  H   ASP A 208      66.855  24.860  23.558  1.00101.71           H
ATOM    805  HA  ASP A 208      64.761  23.144  23.308  1.00107.82           H
ATOM    806  HB2 ASP A 208      65.097  24.243  25.561  1.00104.23           H
ATOM    807  HB3 ASP A 208      64.289  25.411  24.850  1.00104.23           H
ATOM    808  N   LYS A 209      65.019  24.728  21.187  1.00 77.20           N
ATOM    809  CA  LYS A 209      64.487  25.511  20.096  1.00 76.69           C
ATOM    810  C   LYS A 209      63.258  24.799  19.558  1.00 61.71           C
ATOM    811  O   LYS A 209      63.119  23.581  19.664  1.00 64.34           O
ATOM    812  CB  LYS A 209      65.538  25.746  19.015  1.00 72.61           C
ATOM    813  H   LYS A 209      65.619  24.150  20.974  1.00 92.64           H
ATOM    814  HA  LYS A 209      64.208  26.376  20.434  1.00 92.04           H
ATOM    815  HB1 LYS A 209      66.262  26.273  19.387  1.00 87.14           H
ATOM    816  HB3 LYS A 209      65.129  26.220  18.274  1.00 87.14           H
ATOM    817  N   VAL A 210      62.324  25.583  19.066  1.00 59.99           N
ATOM    818  CA  VAL A 210      61.105  25.057  18.490  1.00 52.57           C
ATOM    819  C   VAL A 210      61.216  25.170  16.976  1.00 49.55           C
ATOM    820  O   VAL A 210      61.327  26.267  16.428  1.00 52.80           O
ATOM    821  CB  VAL A 210      59.875  25.800  19.018  1.00 49.85           C
ATOM    822  CG1 VAL A 210      58.615  25.280  18.331  1.00 51.69           C
ATOM    823  CG2 VAL A 210      59.771  25.609  20.506  1.00 59.56           C
ATOM    824  H   VAL A 210      62.371  26.441  19.053  1.00 72.00           H
ATOM    825  HA  VAL A 210      61.018  24.119  18.722  1.00 63.09           H
ATOM    826  HB  VAL A 210      59.962  26.748  18.832  1.00 59.83           H
ATOM    827 HG11 VAL A 210      57.847  25.761  18.676  1.00 62.03           H
ATOM    828 HG12 VAL A 210      58.694  25.425  17.375  1.00 62.03           H
ATOM    829 HG13 VAL A 210      58.523  24.332  18.516  1.00 62.03           H
ATOM    830 HG21 VAL A 210      58.990  26.083  20.831  1.00 71.47           H
ATOM    831 HG22 VAL A 210      59.688  24.662  20.697  1.00 71.47           H
ATOM    832 HG23 VAL A 210      60.571  25.962  20.926  1.00 71.47           H
ATOM    833  N   ASP A 211      61.139  24.047  16.298  1.00 45.35           N
ATOM    834  CA  ASP A 211      61.154  24.029  14.849  1.00 41.87           C
ATOM    835  C   ASP A 211      59.852  24.633  14.347  1.00 47.37           C
ATOM    836  O   ASP A 211      58.790  24.025  14.494  1.00 51.67           O
ATOM    837  CB  ASP A 211      61.357  22.588  14.422  1.00 46.67           C
ATOM    838  CG  ASP A 211      61.300  22.402  12.967  1.00 47.69           C
ATOM    839  OD1 ASP A 211      62.218  21.759  12.442  1.00 62.74           O
ATOM    840  OD2 ASP A 211      60.307  22.835  12.371  1.00 47.24           O1-
ATOM    841  H   ASP A 211      61.076  23.267  16.656  1.00 54.42           H
ATOM    842  HA  ASP A 211      61.894  24.562  14.520  1.00 50.25           H
ATOM    843  HB2 ASP A 211      62.228  22.290  14.727  1.00 56.01           H
ATOM    844  HB3 ASP A 211      60.662  22.041  14.820  1.00 56.01           H
ATOM    845  N   LEU A 212      59.913  25.849  13.783  1.00 42.31           N
ATOM    846  CA  LEU A 212      58.681  26.556  13.440  1.00 42.63           C
ATOM    847  C   LEU A 212      57.900  25.862  12.360  1.00 44.57           C
ATOM    848  O   LEU A 212      56.671  25.991  12.301  1.00 46.98           O
ATOM    849  CB  LEU A 212      58.955  27.947  12.963  1.00 42.78           C
ATOM    850  CG  LEU A 212      59.609  28.821  13.988  1.00 49.52           C
ATOM    851  CD1 LEU A 212      59.703  30.185  13.362  1.00 51.04           C
ATOM    852  CD2 LEU A 212      58.778  28.892  15.215  1.00 46.76           C
ATOM    853  H   LEU A 212      60.638  26.273  13.596  1.00 50.78           H
ATOM    854  HA  LEU A 212      58.119  26.613  14.229  1.00 51.16           H
ATOM    855  HB2 LEU A 212      59.543  27.903  12.193  1.00 51.34           H
ATOM    856  HB3 LEU A 212      58.115  28.363  12.712  1.00 51.34           H
ATOM    857  HG  LEU A 212      60.496  28.495  14.205  1.00 59.43           H
ATOM    858 HD11 LEU A 212      60.123  30.792  13.991  1.00 61.26           H
ATOM    859 HD12 LEU A 212      60.236  30.125  12.554  1.00 61.26           H
ATOM    860 HD13 LEU A 212      58.809  30.496  13.148  1.00 61.26           H
ATOM    861 HD21 LEU A 212      59.221  29.462  15.863  1.00 56.12           H
ATOM    862 HD22 LEU A 212      57.910  29.261  14.988  1.00 56.12           H
ATOM    863 HD23 LEU A 212      58.673  27.998  15.577  1.00 56.12           H
ATOM    864  N   GLU A 213      58.582  25.166  11.467  1.00 47.55           N
ATOM    865  CA  GLU A 213      57.858  24.498  10.403  1.00 46.60           C
ATOM    866  C   GLU A 213      56.968  23.408  10.985  1.00 52.01           C
ATOM    867  O   GLU A 213      55.757  23.347  10.707  1.00 50.06           O
ATOM    868  CB  GLU A 213      58.846  23.937   9.392  1.00 47.41           C
ATOM    869  CG  GLU A 213      58.204  22.947   8.426  1.00 56.51           C
ATOM    870  CD  GLU A 213      59.098  22.559   7.262  1.00 57.75           C
ATOM    871  OE1 GLU A 213      60.324  22.297   7.485  1.00 53.47           O
ATOM    872  OE2 GLU A 213      58.557  22.543   6.124  1.00 59.18           O1-
ATOM    873  H   GLU A 213      59.436  25.065  11.453  1.00 57.06           H
ATOM    874  HA  GLU A 213      57.291  25.142   9.949  1.00 55.92           H
ATOM    875  HB2 GLU A 213      59.215  24.667   8.871  1.00 56.89           H
ATOM    876  HB3 GLU A 213      59.556  23.475   9.866  1.00 56.89           H
ATOM    877  HG2 GLU A 213      57.980  22.138   8.911  1.00 67.82           H
ATOM    878  HG3 GLU A 213      57.398  23.345   8.061  1.00 67.82           H
ATOM    879  N   ALA A 214      57.552  22.564  11.843  1.00 50.70           N
ATOM    880  CA  ALA A 214      56.773  21.536  12.544  1.00 52.41           C
ATOM    881  C   ALA A 214      55.643  22.156  13.341  1.00 44.02           C
ATOM    882  O   ALA A 214      54.477  21.747  13.235  1.00 41.94           O
ATOM    883  CB  ALA A 214      57.675  20.743  13.478  1.00 50.48           C
ATOM    884  H   ALA A 214      58.390  22.565  12.035  1.00 60.85           H
ATOM    885  HA  ALA A 214      56.390  20.924  11.896  1.00 62.89           H
ATOM    886  HB1 ALA A 214      57.145  20.069  13.932  1.00 60.58           H
ATOM    887  HB2 ALA A 214      58.373  20.318  12.956  1.00 60.58           H
ATOM    888  HB3 ALA A 214      58.068  21.348  14.126  1.00 60.58           H
ATOM    889  N   PHE A 215      55.983  23.148  14.154  1.00 40.66           N
ATOM    890  CA  PHE A 215      54.972  23.842  14.925  1.00 43.24           C
ATOM    891  C   PHE A 215      53.806  24.239  14.049  1.00 40.09           C
ATOM    892  O   PHE A 215      52.640  24.058  14.417  1.00 44.54           O
ATOM    893  CB  PHE A 215      55.606  25.057  15.589  1.00 48.69           C
ATOM    894  CG  PHE A 215      54.666  25.834  16.420  1.00 45.43           C
ATOM    895  CD1 PHE A 215      54.289  25.375  17.671  1.00 48.39           C
ATOM    896  CD2 PHE A 215      54.167  27.028  15.963  1.00 38.53           C
ATOM    897  CE1 PHE A 215      53.407  26.100  18.477  1.00 44.14           C
ATOM    898  CE2 PHE A 215      53.294  27.799  16.746  1.00 46.38           C
ATOM    899  CZ  PHE A 215      52.912  27.338  18.019  1.00 55.33           C
ATOM    900  H   PHE A 215      56.785  23.434  14.274  1.00 48.80           H
ATOM    901  HA  PHE A 215      54.641  23.253  15.622  1.00 51.89           H
ATOM    902  HB2 PHE A 215      56.331  24.759  16.159  1.00 58.43           H
ATOM    903  HB3 PHE A 215      55.949  25.646  14.899  1.00 58.43           H
ATOM    904  HD1 PHE A 215      54.626  24.564  17.979  1.00 58.08           H
ATOM    905  HD2 PHE A 215      54.429  27.342  15.128  1.00 46.24           H
ATOM    906  HE1 PHE A 215      53.167  25.780  19.317  1.00 52.97           H
ATOM    907  HE2 PHE A 215      52.965  28.606  16.423  1.00 55.66           H
ATOM    908  HZ  PHE A 215      52.319  27.830  18.540  1.00 66.40           H
ATOM    909  N   SER A 216      54.095  24.758  12.864  1.00 51.24           N
ATOM    910  CA  SER A 216      53.020  25.293  12.035  1.00 49.99           C
ATOM    911  C   SER A 216      52.115  24.180  11.585  1.00 47.01           C
ATOM    912  O   SER A 216      50.881  24.341  11.527  1.00 48.79           O
ATOM    913  CB  SER A 216      53.595  25.987  10.821  1.00 46.35           C
ATOM    914  OG  SER A 216      52.502  26.310   9.984  1.00 60.79           O
ATOM    915  H   SER A 216      54.883  24.813  12.522  1.00 61.49           H
ATOM    916  HA  SER A 216      52.499  25.934  12.544  1.00 59.99           H
ATOM    917  HB2 SER A 216      54.052  26.798  11.092  1.00 55.63           H
ATOM    918  HB3 SER A 216      54.200  25.388  10.356  1.00 55.63           H
ATOM    919  HG  SER A 216      52.775  26.700   9.292  1.00 72.95           H
ATOM    920  N   GLU A 217      52.738  23.046  11.248  1.00 40.62           N
ATOM    921  CA  GLU A 217      51.987  21.878  10.814  1.00 48.92           C
ATOM    922  C   GLU A 217      51.060  21.411  11.910  1.00 48.54           C
ATOM    923  O   GLU A 217      49.918  21.048  11.639  1.00 51.66           O
ATOM    924  CB  GLU A 217      52.933  20.753  10.397  1.00 50.75           C
ATOM    925  CG  GLU A 217      53.608  20.966   9.050  1.00 56.48           C
ATOM    926  CD  GLU A 217      52.596  21.254   7.943  1.00 66.07           C
ATOM    927  OE1 GLU A 217      51.769  20.357   7.676  1.00 66.91           O
ATOM    928  OE2 GLU A 217      52.604  22.389   7.378  1.00 66.11           O1-
ATOM    929  H   GLU A 217      53.591  22.934  11.264  1.00 48.75           H
ATOM    930  HA  GLU A 217      51.446  22.117  10.045  1.00 58.71           H
ATOM    931  HB2 GLU A 217      53.631  20.670  11.066  1.00 60.90           H
ATOM    932  HB3 GLU A 217      52.429  19.926  10.347  1.00 60.90           H
ATOM    933  HG2 GLU A 217      54.212  21.723   9.113  1.00 67.78           H
ATOM    934  HG3 GLU A 217      54.099  20.165   8.810  1.00 67.78           H
ATOM    935  N   PHE A 218      51.515  21.445  13.166  1.00 50.76           N
ATOM    936  CA  PHE A 218      50.641  21.003  14.241  1.00 38.68           C
ATOM    937  C   PHE A 218      49.557  22.031  14.510  1.00 44.72           C
ATOM    938  O   PHE A 218      48.420  21.657  14.824  1.00 47.93           O
ATOM    939  CB  PHE A 218      51.447  20.687  15.508  1.00 40.92           C
ATOM    940  CG  PHE A 218      52.444  19.568  15.321  1.00 42.96           C
ATOM    941  CD1 PHE A 218      53.788  19.771  15.522  1.00 41.98           C
ATOM    942  CD2 PHE A 218      52.034  18.337  14.881  1.00 45.50           C
ATOM    943  CE1 PHE A 218      54.717  18.743  15.316  1.00 42.95           C
ATOM    944  CE2 PHE A 218      52.960  17.291  14.678  1.00 53.23           C
ATOM    945  CZ  PHE A 218      54.295  17.501  14.900  1.00 48.24           C
ATOM    946  H   PHE A 218      52.296  21.710  13.411  1.00 60.92           H
ATOM    947  HA  PHE A 218      50.202  20.184  13.962  1.00 46.42           H
ATOM    948  HB2 PHE A 218      51.936  21.481  15.775  1.00 49.10           H
ATOM    949  HB3 PHE A 218      50.834  20.425  16.213  1.00 49.10           H
ATOM    950  HD1 PHE A 218      54.086  20.605  15.807  1.00 50.38           H
ATOM    951  HD2 PHE A 218      51.129  18.182  14.732  1.00 54.60           H
ATOM    952  HE1 PHE A 218      55.621  18.896  15.472  1.00 51.55           H
ATOM    953  HE2 PHE A 218      52.662  16.457  14.392  1.00 63.88           H
ATOM    954  HZ  PHE A 218      54.909  16.815  14.765  1.00 57.90           H
ATOM    955  N   THR A 219      49.869  23.338  14.442  1.00 44.64           N
ATOM    956  CA  THR A 219      48.790  24.274  14.774  1.00 49.40           C
ATOM    957  C   THR A 219      47.730  24.308  13.692  1.00 49.40           C
ATOM    958  O   THR A 219      46.589  24.650  13.985  1.00 54.67           O
ATOM    959  CB  THR A 219      49.281  25.704  15.015  1.00 51.17           C
ATOM    960  OG1 THR A 219      49.853  26.246  13.810  1.00 58.43           O
ATOM    961  CG2 THR A 219      50.311  25.727  16.120  1.00 43.49           C
ATOM    962  H   THR A 219      50.627  23.680  14.225  1.00 53.57           H
ATOM    963  HA  THR A 219      48.363  23.972  15.591  1.00 59.28           H
ATOM    964  HB  THR A 219      48.532  26.256  15.287  1.00 61.41           H
ATOM    965  HG1 THR A 219      50.121  27.030  13.948  1.00 70.12           H
ATOM    966 HG21 THR A 219      50.618  26.636  16.268  1.00 52.19           H
ATOM    967 HG22 THR A 219      49.922  25.389  16.942  1.00 52.19           H
ATOM    968 HG23 THR A 219      51.069  25.174  15.879  1.00 52.19           H
ATOM    969  N   LYS A 220      48.081  23.965  12.450  1.00 53.90           N
ATOM    970  CA  LYS A 220      47.068  23.925  11.395  1.00 58.34           C
ATOM    971  C   LYS A 220      45.965  22.921  11.699  1.00 48.60           C
ATOM    972  O   LYS A 220      44.809  23.140  11.329  1.00 58.26           O
ATOM    973  CB  LYS A 220      47.731  23.610  10.065  1.00 55.42           C
ATOM    974  CG  LYS A 220      48.163  24.900   9.393  1.00 61.92           C
ATOM    975  CD  LYS A 220      48.593  24.703   7.957  1.00 67.73           C
ATOM    976  CE  LYS A 220      49.844  23.849   7.882  1.00 72.73           C
ATOM    977  NZ  LYS A 220      50.383  23.737   6.490  1.00 82.83           N1+
ATOM    978  H   LYS A 220      48.876  23.757  12.198  1.00 64.68           H
ATOM    979  HA  LYS A 220      46.659  24.802  11.322  1.00 70.01           H
ATOM    980  HB2 LYS A 220      48.516  23.061  10.215  1.00 66.51           H
ATOM    981  HB3 LYS A 220      47.100  23.155   9.486  1.00 66.51           H
ATOM    982  HG2 LYS A 220      47.419  25.523   9.399  1.00 74.31           H
ATOM    983  HG3 LYS A 220      48.913  25.274   9.881  1.00 74.31           H
ATOM    984  HD2 LYS A 220      47.886  24.254   7.468  1.00 81.28           H
ATOM    985  HD3 LYS A 220      48.786  25.565   7.558  1.00 81.28           H
ATOM    986  HE2 LYS A 220      50.531  24.245   8.439  1.00 87.28           H
ATOM    987  HE3 LYS A 220      49.636  22.955   8.196  1.00 87.28           H
ATOM    988  HZ1 LYS A 220      51.114  23.229   6.487  1.00 99.40           H
ATOM    989  HZ2 LYS A 220      49.773  23.368   5.957  1.00 99.40           H
ATOM    990  HZ3 LYS A 220      50.589  24.544   6.178  1.00 99.40           H
ATOM    991  N   ILE A 221      46.271  21.867  12.443  1.00 51.85           N
ATOM    992  CA  ILE A 221      45.288  20.844  12.776  1.00 53.17           C
ATOM    993  C   ILE A 221      44.832  20.884  14.228  1.00 56.40           C
ATOM    994  O   ILE A 221      44.021  20.038  14.632  1.00 56.76           O
ATOM    995  CB  ILE A 221      45.831  19.452  12.447  1.00 52.94           C
ATOM    996  CG1 ILE A 221      46.987  19.129  13.357  1.00 55.17           C
ATOM    997  CG2 ILE A 221      46.268  19.428  11.015  1.00 58.22           C
ATOM    998  CD1 ILE A 221      47.534  17.735  13.134  1.00 56.65           C
ATOM    999  H   ILE A 221      47.052  21.719  12.771  1.00 62.22           H
ATOM   1000  HA  ILE A 221      44.503  20.985  12.223  1.00 63.81           H
ATOM   1001  HB  ILE A 221      45.129  18.796  12.578  1.00 63.54           H
ATOM   1002 HG12 ILE A 221      47.704  19.762  13.195  1.00 66.21           H
ATOM   1003 HG13 ILE A 221      46.692  19.191  14.279  1.00 66.21           H
ATOM   1004 HG21 ILE A 221      46.613  18.546  10.806  1.00 69.87           H
ATOM   1005 HG22 ILE A 221      45.506  19.628  10.450  1.00 69.87           H
ATOM   1006 HG23 ILE A 221      46.961  20.094  10.886  1.00 69.87           H
ATOM   1007 HD11 ILE A 221      48.272  17.584  13.745  1.00 67.99           H
ATOM   1008 HD12 ILE A 221      46.829  17.089  13.301  1.00 67.99           H
ATOM   1009 HD13 ILE A 221      47.842  17.660  12.217  1.00 67.99           H
ATOM   1010  N   ILE A 222      45.306  21.824  15.032  1.00 55.28           N
ATOM   1011  CA  ILE A 222      44.942  21.706  16.430  1.00 52.88           C
ATOM   1012  C   ILE A 222      43.533  22.225  16.648  1.00 53.94           C
ATOM   1013  O   ILE A 222      42.836  21.795  17.587  1.00 52.30           O
ATOM   1014  CB  ILE A 222      45.948  22.442  17.327  1.00 53.38           C
ATOM   1015  CG1 ILE A 222      45.748  22.040  18.781  1.00 45.61           C
ATOM   1016  CG2 ILE A 222      45.747  23.978  17.232  1.00 48.36           C
ATOM   1017  CD1 ILE A 222      46.956  21.588  19.419  1.00 51.52           C
ATOM   1018  H   ILE A 222      45.803  22.492  14.815  1.00 66.34           H
ATOM   1019  HA  ILE A 222      44.955  20.769  16.678  1.00 63.46           H
ATOM   1020  HB  ILE A 222      46.851  22.217  17.051  1.00 64.06           H
ATOM   1021 HG12 ILE A 222      45.418  22.805  19.276  1.00 54.74           H
ATOM   1022 HG13 ILE A 222      45.102  21.317  18.821  1.00 54.74           H
ATOM   1023 HG21 ILE A 222      46.393  24.417  17.806  1.00 58.04           H
ATOM   1024 HG22 ILE A 222      45.878  24.257  16.312  1.00 58.04           H
ATOM   1025 HG23 ILE A 222      44.846  24.196  17.519  1.00 58.04           H
ATOM   1026 HD11 ILE A 222      46.757  21.350  20.338  1.00 61.82           H
ATOM   1027 HD12 ILE A 222      47.295  20.815  18.942  1.00 61.82           H
ATOM   1028 HD13 ILE A 222      47.610  22.304  19.398  1.00 61.82           H
ATOM   1029  N   THR A 223      43.094  23.174  15.830  1.00 49.43           N
ATOM   1030  CA  THR A 223      41.804  23.781  16.111  1.00 53.17           C
ATOM   1031  C   THR A 223      40.699  22.752  15.967  1.00 54.86           C
ATOM   1032  O   THR A 223      39.866  22.640  16.879  1.00 52.74           O
ATOM   1033  CB  THR A 223      41.600  24.996  15.209  1.00 46.27           C
ATOM   1034  OG1 THR A 223      42.666  25.898  15.472  1.00 50.05           O
ATOM   1035  CG2 THR A 223      40.344  25.709  15.555  1.00 46.12           C
ATOM   1036  H   THR A 223      43.505  23.473  15.136  1.00 59.32           H
ATOM   1037  HA  THR A 223      41.799  24.091  17.029  1.00 63.80           H
ATOM   1038  HB  THR A 223      41.588  24.737  14.274  1.00 55.53           H
ATOM   1039  HG1 THR A 223      42.587  26.583  14.992  1.00 60.06           H
ATOM   1040 HG21 THR A 223      40.229  26.477  14.974  1.00 55.35           H
ATOM   1041 HG22 THR A 223      39.585  25.115  15.445  1.00 55.35           H
ATOM   1042 HG23 THR A 223      40.377  26.012  16.475  1.00 55.35           H
ATOM   1043  N   PRO A 224      40.667  21.943  14.928  1.00 53.28           N
ATOM   1044  CA  PRO A 224      39.682  20.870  14.909  1.00 43.57           C
ATOM   1045  C   PRO A 224      39.806  19.924  16.092  1.00 53.42           C
ATOM   1046  O   PRO A 224      38.796  19.534  16.705  1.00 56.56           O
ATOM   1047  CB  PRO A 224      39.980  20.179  13.584  1.00 49.77           C
ATOM   1048  CG  PRO A 224      40.569  21.284  12.750  1.00 61.14           C
ATOM   1049  CD  PRO A 224      41.426  22.031  13.669  1.00 53.97           C
ATOM   1050  HA  PRO A 224      38.785  21.237  14.885  1.00 52.29           H
ATOM   1051  HB2 PRO A 224      40.621  19.464  13.719  1.00 59.73           H
ATOM   1052  HB3 PRO A 224      39.158  19.845  13.192  1.00 59.73           H
ATOM   1053  HG2 PRO A 224      41.090  20.905  12.025  1.00 73.37           H
ATOM   1054  HG3 PRO A 224      39.860  21.849  12.405  1.00 73.37           H
ATOM   1055  HD2 PRO A 224      42.290  21.599  13.759  1.00 64.77           H
ATOM   1056  HD3 PRO A 224      41.511  22.954  13.384  1.00 64.77           H
ATOM   1057  N   ALA A 225      41.023  19.547  16.449  1.00 50.95           N
ATOM   1058  CA  ALA A 225      41.202  18.630  17.569  1.00 46.26           C
ATOM   1059  C   ALA A 225      40.560  19.182  18.832  1.00 47.55           C
ATOM   1060  O   ALA A 225      39.889  18.466  19.584  1.00 50.12           O
ATOM   1061  CB  ALA A 225      42.685  18.393  17.791  1.00 46.99           C
ATOM   1062  H   ALA A 225      41.752  19.800  16.068  1.00 61.15           H
ATOM   1063  HA  ALA A 225      40.784  17.781  17.359  1.00 55.52           H
ATOM   1064  HB1 ALA A 225      42.799  17.783  18.537  1.00 56.39           H
ATOM   1065  HB2 ALA A 225      43.067  18.007  16.987  1.00 56.39           H
ATOM   1066  HB3 ALA A 225      43.115  19.240  17.988  1.00 56.39           H
ATOM   1067  N   ILE A 226      40.797  20.457  19.104  1.00 49.64           N
ATOM   1068  CA  ILE A 226      40.191  21.079  20.259  1.00 47.63           C
ATOM   1069  C   ILE A 226      38.693  21.091  20.092  1.00 49.50           C
ATOM   1070  O   ILE A 226      37.936  20.943  21.053  1.00 47.70           O
ATOM   1071  CB  ILE A 226      40.741  22.499  20.403  1.00 46.09           C
ATOM   1072  CG1 ILE A 226      42.212  22.446  20.759  1.00 46.10           C
ATOM   1073  CG2 ILE A 226      39.967  23.300  21.446  1.00 41.82           C
ATOM   1074  CD1 ILE A 226      42.923  23.809  20.536  1.00 54.66           C
ATOM   1075  H   ILE A 226      41.300  20.977  18.639  1.00 59.57           H
ATOM   1076  HA  ILE A 226      40.413  20.575  21.057  1.00 57.16           H
ATOM   1077  HB  ILE A 226      40.651  22.948  19.547  1.00 55.32           H
ATOM   1078 HG12 ILE A 226      42.303  22.208  21.695  1.00 55.32           H
ATOM   1079 HG13 ILE A 226      42.650  21.783  20.203  1.00 55.32           H
ATOM   1080 HG21 ILE A 226      40.347  24.191  21.505  1.00 50.19           H
ATOM   1081 HG22 ILE A 226      39.037  23.354  21.177  1.00 50.19           H
ATOM   1082 HG23 ILE A 226      40.038  22.853  22.304  1.00 50.19           H
ATOM   1083 HD11 ILE A 226      43.858  23.721  20.778  1.00 65.59           H
ATOM   1084 HD12 ILE A 226      42.845  24.056  19.601  1.00 65.59           H
ATOM   1085 HD13 ILE A 226      42.499  24.481  21.092  1.00 65.59           H
ATOM   1086  N   THR A 227      38.245  21.280  18.865  1.00 50.78           N
ATOM   1087  CA  THR A 227      36.822  21.438  18.631  1.00 54.08           C
ATOM   1088  C   THR A 227      36.123  20.123  18.853  1.00 50.40           C
ATOM   1089  O   THR A 227      35.012  20.082  19.404  1.00 49.90           O
ATOM   1090  CB  THR A 227      36.572  21.966  17.216  1.00 52.97           C
ATOM   1091  OG1 THR A 227      36.973  23.333  17.171  1.00 52.63           O
ATOM   1092  CG2 THR A 227      35.079  21.886  16.842  1.00 45.92           C
ATOM   1093  H   THR A 227      38.734  21.320  18.159  1.00 60.94           H
ATOM   1094  HA  THR A 227      36.464  22.082  19.262  1.00 64.90           H
ATOM   1095  HB  THR A 227      37.085  21.450  16.575  1.00 63.56           H
ATOM   1096  HG1 THR A 227      37.789  23.399  17.359  1.00 63.17           H
ATOM   1097 HG21 THR A 227      34.945  22.225  15.943  1.00 55.11           H
ATOM   1098 HG22 THR A 227      34.777  20.965  16.880  1.00 55.11           H
ATOM   1099 HG23 THR A 227      34.554  22.416  17.461  1.00 55.11           H
ATOM   1100  N   ARG A 228      36.782  19.035  18.473  1.00 45.22           N
ATOM   1101  CA  ARG A 228      36.213  17.731  18.781  1.00 52.34           C
ATOM   1102  C   ARG A 228      36.068  17.524  20.277  1.00 55.44           C
ATOM   1103  O   ARG A 228      35.129  16.861  20.721  1.00 56.95           O
ATOM   1104  CB  ARG A 228      37.057  16.628  18.207  1.00 46.56           C
ATOM   1105  CG  ARG A 228      37.256  16.737  16.715  1.00 48.44           C
ATOM   1106  CD  ARG A 228      37.863  15.505  16.113  1.00 54.69           C
ATOM   1107  NE  ARG A 228      38.546  15.834  14.869  1.00 66.71           N
ATOM   1108  CZ  ARG A 228      39.869  15.946  14.722  1.00 72.14           C
ATOM   1109  NH1 ARG A 228      40.716  15.726  15.749  1.00 73.38           N
ATOM   1110  NH2 ARG A 228      40.347  16.259  13.522  1.00 74.07           N1+
ATOM   1111  H   ARG A 228      37.531  19.022  18.052  1.00 54.27           H
ATOM   1112  HA  ARG A 228      35.330  17.670  18.383  1.00 62.82           H
ATOM   1113  HB2 ARG A 228      37.932  16.653  18.626  1.00 55.87           H
ATOM   1114  HB3 ARG A 228      36.628  15.778  18.389  1.00 55.87           H
ATOM   1115  HG2 ARG A 228      36.395  16.883  16.292  1.00 58.14           H
ATOM   1116  HG3 ARG A 228      37.847  17.483  16.529  1.00 58.14           H
ATOM   1117  HD2 ARG A 228      38.511  15.129  16.729  1.00 65.64           H
ATOM   1118  HD3 ARG A 228      37.164  14.861  15.919  1.00 65.64           H
ATOM   1119  HE  ARG A 228      38.058  15.966  14.173  1.00 80.06           H
ATOM   1120 HH11 ARG A 228      40.407  15.524  16.526  1.00 88.06           H
ATOM   1121 HH12 ARG A 228      41.565  15.800  15.630  1.00 88.06           H
ATOM   1122 HH21 ARG A 228      39.807  16.393  12.866  1.00 88.89           H
ATOM   1123 HH22 ARG A 228      41.195  16.329  13.402  1.00 88.89           H
ATOM   1124  N   VAL A 229      36.993  18.057  21.072  1.00 48.03           N
ATOM   1125  CA  VAL A 229      36.871  17.867  22.503  1.00 42.69           C
ATOM   1126  C   VAL A 229      35.685  18.641  23.030  1.00 47.74           C
ATOM   1127  O   VAL A 229      34.930  18.147  23.869  1.00 51.98           O
ATOM   1128  CB  VAL A 229      38.163  18.282  23.214  1.00 45.36           C
ATOM   1129  CG1 VAL A 229      37.968  18.226  24.699  1.00 39.04           C
ATOM   1130  CG2 VAL A 229      39.221  17.375  22.805  1.00 41.49           C
ATOM   1131  H   VAL A 229      37.674  18.514  20.816  1.00 57.64           H
ATOM   1132  HA  VAL A 229      36.718  16.926  22.684  1.00 51.23           H
ATOM   1133  HB  VAL A 229      38.406  19.186  22.961  1.00 54.43           H
ATOM   1134 HG11 VAL A 229      38.793  18.491  25.136  1.00 46.85           H
ATOM   1135 HG12 VAL A 229      37.253  18.834  24.946  1.00 46.85           H
ATOM   1136 HG13 VAL A 229      37.735  17.320  24.953  1.00 46.85           H
ATOM   1137 HG21 VAL A 229      40.045  17.629  23.250  1.00 49.79           H
ATOM   1138 HG22 VAL A 229      38.976  16.470  23.054  1.00 49.79           H
ATOM   1139 HG23 VAL A 229      39.333  17.434  21.843  1.00 49.79           H
ATOM   1140  N   VAL A 230      35.518  19.872  22.583  1.00 49.72           N
ATOM   1141  CA  VAL A 230      34.337  20.623  22.977  1.00 54.82           C
ATOM   1142  C   VAL A 230      33.086  19.884  22.562  1.00 49.98           C
ATOM   1143  O   VAL A 230      32.116  19.803  23.329  1.00 50.50           O
ATOM   1144  CB  VAL A 230      34.363  22.030  22.368  1.00 51.03           C
ATOM   1145  CG1 VAL A 230      33.114  22.801  22.790  1.00 52.94           C
ATOM   1146  CG2 VAL A 230      35.568  22.794  22.885  1.00 49.19           C
ATOM   1147  H   VAL A 230      36.060  20.290  22.062  1.00 59.66           H
ATOM   1148  HA  VAL A 230      34.326  20.714  23.942  1.00 65.79           H
ATOM   1149  HB  VAL A 230      34.402  21.981  21.400  1.00 61.24           H
ATOM   1150 HG11 VAL A 230      33.144  23.688  22.398  1.00 63.53           H
ATOM   1151 HG12 VAL A 230      32.329  22.326  22.475  1.00 63.53           H
ATOM   1152 HG13 VAL A 230      33.095  22.867  23.757  1.00 63.53           H
ATOM   1153 HG21 VAL A 230      35.572  23.681  22.492  1.00 59.03           H
ATOM   1154 HG22 VAL A 230      35.509  22.860  23.851  1.00 59.03           H
ATOM   1155 HG23 VAL A 230      36.375  22.317  22.635  1.00 59.03           H
ATOM   1156  N   ASP A 231      33.086  19.348  21.335  1.00 45.81           N
ATOM   1157  CA  ASP A 231      31.923  18.626  20.821  1.00 50.57           C
ATOM   1158  C   ASP A 231      31.647  17.367  21.627  1.00 54.57           C
ATOM   1159  O   ASP A 231      30.497  16.973  21.783  1.00 62.81           O
ATOM   1160  CB  ASP A 231      32.100  18.213  19.346  1.00 44.99           C
ATOM   1161  CG  ASP A 231      32.199  19.384  18.377  1.00 50.37           C
ATOM   1162  OD1 ASP A 231      31.745  20.513  18.694  1.00 50.37           O
ATOM   1163  OD2 ASP A 231      32.719  19.124  17.259  1.00 56.98           O1-
ATOM   1164  H   ASP A 231      33.746  19.390  20.785  1.00 54.97           H
ATOM   1165  HA  ASP A 231      31.142  19.199  20.881  1.00 60.69           H
ATOM   1166  HB2 ASP A 231      32.914  17.693  19.264  1.00 53.99           H
ATOM   1167  HB3 ASP A 231      31.338  17.674  19.080  1.00 53.99           H
ATOM   1168  N   PHE A 232      32.684  16.692  22.099  1.00 57.93           N
ATOM   1169  CA  PHE A 232      32.470  15.561  22.994  1.00 59.34           C
ATOM   1170  C   PHE A 232      31.775  16.010  24.263  1.00 55.48           C
ATOM   1171  O   PHE A 232      30.796  15.397  24.701  1.00 59.00           O
ATOM   1172  CB  PHE A 232      33.805  14.890  23.333  1.00 56.83           C
ATOM   1173  CG  PHE A 232      33.730  13.970  24.498  1.00 51.15           C
ATOM   1174  CD1 PHE A 232      33.174  12.705  24.355  1.00 57.70           C
ATOM   1175  CD2 PHE A 232      34.207  14.356  25.741  1.00 46.12           C
ATOM   1176  CE1 PHE A 232      33.097  11.847  25.420  1.00 53.21           C
ATOM   1177  CE2 PHE A 232      34.157  13.482  26.819  1.00 44.06           C
ATOM   1178  CZ  PHE A 232      33.576  12.247  26.665  1.00 50.49           C
ATOM   1179  H   PHE A 232      33.508  16.862  21.922  1.00 69.52           H
ATOM   1180  HA  PHE A 232      31.905  14.907  22.554  1.00 71.22           H
ATOM   1181  HB2 PHE A 232      34.100  14.374  22.566  1.00 68.20           H
ATOM   1182  HB3 PHE A 232      34.458  15.577  23.539  1.00 68.20           H
ATOM   1183  HD1 PHE A 232      32.843  12.440  23.527  1.00 69.25           H
ATOM   1184  HD2 PHE A 232      34.592  15.196  25.847  1.00 55.35           H
ATOM   1185  HE1 PHE A 232      32.719  11.004  25.314  1.00 63.86           H
ATOM   1186  HE2 PHE A 232      34.470  13.750  27.652  1.00 52.88           H
ATOM   1187  HZ  PHE A 232      33.535  11.662  27.387  1.00 60.59           H
ATOM   1188  N   ALA A 233      32.256  17.090  24.857  1.00 50.04           N
ATOM   1189  CA  ALA A 233      31.696  17.521  26.121  1.00 55.14           C
ATOM   1190  C   ALA A 233      30.253  17.958  25.945  1.00 63.00           C
ATOM   1191  O   ALA A 233      29.417  17.725  26.819  1.00 59.50           O
ATOM   1192  CB  ALA A 233      32.544  18.650  26.693  1.00 50.38           C
ATOM   1193  H   ALA A 233      32.894  17.582  24.556  1.00 60.06           H
ATOM   1194  HA  ALA A 233      31.714  16.781  26.748  1.00 66.17           H
ATOM   1195  HB1 ALA A 233      32.163  18.934  27.538  1.00 60.46           H
ATOM   1196  HB2 ALA A 233      33.449  18.328  26.828  1.00 60.46           H
ATOM   1197  HB3 ALA A 233      32.546  19.391  26.066  1.00 60.46           H
ATOM   1198  N   LYS A 234      29.944  18.582  24.807  1.00 67.25           N
ATOM   1199  CA  LYS A 234      28.604  19.114  24.589  1.00 67.47           C
ATOM   1200  C   LYS A 234      27.554  18.005  24.557  1.00 63.37           C
ATOM   1201  O   LYS A 234      26.406  18.231  24.958  1.00 68.33           O
ATOM   1202  CB  LYS A 234      28.581  19.933  23.292  1.00 66.48           C
ATOM   1203  CG  LYS A 234      29.319  21.281  23.401  1.00 63.27           C
ATOM   1204  CD  LYS A 234      29.538  21.903  22.037  1.00 65.06           C
ATOM   1205  CE  LYS A 234      28.317  22.691  21.550  1.00 67.53           C
ATOM   1206  NZ  LYS A 234      28.475  23.085  20.110  1.00 68.80           N1+
ATOM   1207  H   LYS A 234      30.488  18.709  24.153  1.00 80.71           H
ATOM   1208  HA  LYS A 234      28.382  19.711  25.320  1.00 80.97           H
ATOM   1209  HB2 LYS A 234      29.006  19.417  22.589  1.00 79.78           H
ATOM   1210  HB3 LYS A 234      27.659  20.117  23.054  1.00 79.78           H
ATOM   1211  HG2 LYS A 234      28.789  21.894  23.934  1.00 75.93           H
ATOM   1212  HG3 LYS A 234      30.186  21.140  23.814  1.00 75.93           H
ATOM   1213  HD2 LYS A 234      30.290  22.514  22.084  1.00 78.08           H
ATOM   1214  HD3 LYS A 234      29.719  21.201  21.394  1.00 78.08           H
ATOM   1215  HE2 LYS A 234      27.524  22.138  21.631  1.00 81.04           H
ATOM   1216  HE3 LYS A 234      28.221  23.498  22.080  1.00 81.04           H
ATOM   1217  HZ1 LYS A 234      27.761  23.542  19.840  1.00 82.56           H
ATOM   1218  HZ2 LYS A 234      29.198  23.595  20.013  1.00 82.56           H
ATOM   1219  HZ3 LYS A 234      28.564  22.359  19.604  1.00 82.56           H
ATOM   1220  N   LYS A 235      27.935  16.805  24.121  1.00 59.40           N
ATOM   1221  CA  LYS A 235      27.043  15.659  24.017  1.00 62.45           C
ATOM   1222  C   LYS A 235      26.885  14.895  25.328  1.00 67.02           C
ATOM   1223  O   LYS A 235      26.306  13.793  25.332  1.00 58.79           O
ATOM   1224  CB  LYS A 235      27.555  14.702  22.948  1.00 56.90           C
ATOM   1225  CG  LYS A 235      27.523  15.340  21.611  1.00 55.38           C
ATOM   1226  CD  LYS A 235      28.154  14.453  20.580  1.00 59.77           C
ATOM   1227  CE  LYS A 235      27.907  15.069  19.240  1.00 58.90           C
ATOM   1228  NZ  LYS A 235      28.466  14.177  18.233  1.00 59.51           N1+
ATOM   1229  H   LYS A 235      28.739  16.628  23.871  1.00 71.29           H
ATOM   1230  HA  LYS A 235      26.165  15.968  23.744  1.00 74.94           H
ATOM   1231  HB2 LYS A 235      28.472  14.456  23.148  1.00 68.29           H
ATOM   1232  HB3 LYS A 235      26.991  13.913  22.924  1.00 68.29           H
ATOM   1233  HG2 LYS A 235      26.602  15.502  21.353  1.00 66.46           H
ATOM   1234  HG3 LYS A 235      28.017  16.174  21.641  1.00 66.46           H
ATOM   1235  HD2 LYS A 235      29.111  14.397  20.730  1.00 71.73           H
ATOM   1236  HD3 LYS A 235      27.746  13.573  20.604  1.00 71.73           H
ATOM   1237  HE2 LYS A 235      26.953  15.160  19.087  1.00 70.68           H
ATOM   1238  HE3 LYS A 235      28.352  15.929  19.182  1.00 70.68           H
ATOM   1239  HZ1 LYS A 235      29.340  14.077  18.367  1.00 71.41           H
ATOM   1240  HZ2 LYS A 235      28.072  13.380  18.280  1.00 71.41           H
ATOM   1241  HZ3 LYS A 235      28.335  14.516  17.420  1.00 71.41           H
ATOM   1242  N   LEU A 236      27.383  15.448  26.431  1.00 60.24           N
ATOM   1243  CA  LEU A 236      27.272  14.785  27.712  1.00 62.22           C
ATOM   1244  C   LEU A 236      26.302  15.601  28.519  1.00 64.71           C
ATOM   1245  O   LEU A 236      26.589  16.766  28.820  1.00 67.40           O
ATOM   1246  CB  LEU A 236      28.596  14.657  28.465  1.00 58.60           C
ATOM   1247  CG  LEU A 236      29.723  13.826  27.842  1.00 59.12           C
ATOM   1248  CD1 LEU A 236      30.891  13.667  28.833  1.00 53.51           C
ATOM   1249  CD2 LEU A 236      29.238  12.469  27.314  1.00 53.38           C
ATOM   1250  H   LEU A 236      27.789  16.206  26.458  1.00 72.29           H
ATOM   1251  HA  LEU A 236      26.901  13.897  27.588  1.00 74.67           H
ATOM   1252  HB2 LEU A 236      28.948  15.551  28.597  1.00 70.32           H
ATOM   1253  HB3 LEU A 236      28.406  14.264  29.332  1.00 70.32           H
ATOM   1254  HG  LEU A 236      30.067  14.317  27.079  1.00 70.95           H
ATOM   1255 HD11 LEU A 236      31.589  13.139  28.415  1.00 64.22           H
ATOM   1256 HD12 LEU A 236      31.232  14.546  29.062  1.00 64.22           H
ATOM   1257 HD13 LEU A 236      30.568  13.219  29.630  1.00 64.22           H
ATOM   1258 HD21 LEU A 236      29.992  11.991  26.933  1.00 64.06           H
ATOM   1259 HD22 LEU A 236      28.862  11.961  28.050  1.00 64.06           H
ATOM   1260 HD23 LEU A 236      28.562  12.618  26.634  1.00 64.06           H
ATOM   1261  N   PRO A 237      25.178  15.039  28.878  1.00 74.83           N
ATOM   1262  CA  PRO A 237      24.122  15.823  29.532  1.00 64.23           C
ATOM   1263  C   PRO A 237      24.614  16.621  30.718  1.00 68.45           C
ATOM   1264  O   PRO A 237      24.416  17.834  30.792  1.00 75.33           O
ATOM   1265  CB  PRO A 237      23.124  14.748  29.955  1.00 73.55           C
ATOM   1266  CG  PRO A 237      23.316  13.639  28.920  1.00 74.98           C
ATOM   1267  CD  PRO A 237      24.776  13.643  28.608  1.00 72.24           C
ATOM   1268  HA  PRO A 237      23.700  16.420  28.894  1.00 77.08           H
ATOM   1269  HB2 PRO A 237      23.339  14.430  30.847  1.00 88.26           H
ATOM   1270  HB3 PRO A 237      22.222  15.102  29.921  1.00 88.26           H
ATOM   1271  HG2 PRO A 237      23.049  12.787  29.300  1.00 89.98           H
ATOM   1272  HG3 PRO A 237      22.795  13.839  28.127  1.00 89.98           H
ATOM   1273  HD2 PRO A 237      25.250  13.035  29.196  1.00 86.69           H
ATOM   1274  HD3 PRO A 237      24.923  13.424  27.674  1.00 86.69           H
ATOM   1275  N   MET A 238      25.263  15.967  31.667  1.00 68.70           N
ATOM   1276  CA  MET A 238      25.652  16.706  32.851  1.00 71.52           C
ATOM   1277  C   MET A 238      26.635  17.815  32.523  1.00 75.89           C
ATOM   1278  O   MET A 238      26.933  18.630  33.410  1.00 74.57           O
ATOM   1279  CB  MET A 238      26.265  15.755  33.875  1.00 80.44           C
ATOM   1280  CG  MET A 238      25.332  14.665  34.409  1.00 83.44           C
ATOM   1281  SD  MET A 238      26.238  13.217  35.066  1.00 88.26           S
ATOM   1282  CE  MET A 238      26.339  12.169  33.601  1.00 84.96           C
ATOM   1283  H   MET A 238      25.481  15.135  31.653  1.00 82.44           H
ATOM   1284  HA  MET A 238      24.860  17.100  33.249  1.00 85.83           H
ATOM   1285  HB2 MET A 238      27.024  15.312  33.465  1.00 96.53           H
ATOM   1286  HB3 MET A 238      26.567  16.277  34.635  1.00 96.53           H
ATOM   1287  HG2 MET A 238      24.794  15.033  35.127  1.00100.13           H
ATOM   1288  HG3 MET A 238      24.759  14.359  33.688  1.00100.13           H
ATOM   1289  HE1 MET A 238      26.810  11.353  33.829  1.00101.96           H
ATOM   1290  HE2 MET A 238      25.441  11.961  33.299  1.00101.96           H
ATOM   1291  HE3 MET A 238      26.820  12.645  32.905  1.00101.96           H
ATOM   1292  N   PHE A 239      27.174  17.838  31.288  1.00 74.87           N
ATOM   1293  CA  PHE A 239      28.045  18.923  30.837  1.00 74.41           C
ATOM   1294  C   PHE A 239      27.264  20.026  30.127  1.00 71.09           C
ATOM   1295  O   PHE A 239      27.390  21.197  30.497  1.00 69.05           O
ATOM   1296  CB  PHE A 239      29.165  18.440  29.890  1.00 67.15           C
ATOM   1297  CG  PHE A 239      30.080  19.580  29.420  1.00 60.60           C
ATOM   1298  CD1 PHE A 239      31.153  20.000  30.195  1.00 57.88           C
ATOM   1299  CD2 PHE A 239      29.821  20.263  28.238  1.00 63.65           C
ATOM   1300  CE1 PHE A 239      31.970  21.047  29.784  1.00 59.05           C
ATOM   1301  CE2 PHE A 239      30.616  21.313  27.839  1.00 55.54           C
ATOM   1302  CZ  PHE A 239      31.695  21.702  28.604  1.00 59.31           C
ATOM   1303  H   PHE A 239      27.045  17.228  30.695  1.00 89.84           H
ATOM   1304  HA  PHE A 239      28.470  19.319  31.614  1.00 89.30           H
ATOM   1305  HB2 PHE A 239      29.713  17.788  30.355  1.00 80.58           H
ATOM   1306  HB3 PHE A 239      28.763  18.035  29.105  1.00 80.58           H
ATOM   1307  HD1 PHE A 239      31.342  19.559  30.992  1.00 69.46           H
ATOM   1308  HD2 PHE A 239      29.096  20.011  27.713  1.00 76.39           H
ATOM   1309  HE1 PHE A 239      32.692  21.311  30.307  1.00 70.86           H
ATOM   1310  HE2 PHE A 239      30.437  21.749  27.038  1.00 66.65           H
ATOM   1311  HZ  PHE A 239      32.236  22.405  28.324  1.00 71.17           H
ATOM   1312  N   SER A 240      26.499  19.668  29.081  1.00 73.38           N
ATOM   1313  CA  SER A 240      25.650  20.596  28.332  1.00 74.50           C
ATOM   1314  C   SER A 240      24.914  21.560  29.263  1.00 69.42           C
ATOM   1315  O   SER A 240      24.833  22.754  28.966  1.00 77.13           O
ATOM   1316  CB  SER A 240      24.673  19.808  27.460  1.00 67.50           C
ATOM   1317  H   SER A 240      26.459  18.863  28.782  1.00 88.06           H
ATOM   1318  HA  SER A 240      26.211  21.125  27.743  1.00 89.41           H
ATOM   1319  HB1 SER A 240      25.175  19.215  26.880  1.00 81.01           H
ATOM   1320  HB3 SER A 240      24.152  20.429  26.929  1.00 81.01           H
ATOM   1321  N   GLU A 241      24.453  21.070  30.421  1.00 70.25           N
ATOM   1322  CA  GLU A 241      23.681  21.826  31.415  1.00 74.38           C
ATOM   1323  C   GLU A 241      24.496  22.750  32.312  1.00 76.93           C
ATOM   1324  O   GLU A 241      23.946  23.249  33.306  1.00 77.77           O
ATOM   1325  CB  GLU A 241      22.943  20.874  32.368  1.00 81.24           C
ATOM   1326  CG  GLU A 241      22.129  19.756  31.713  1.00 82.95           C
ATOM   1327  CD  GLU A 241      21.476  18.829  32.731  1.00 85.23           C
ATOM   1328  OE1 GLU A 241      21.865  18.869  33.922  1.00 84.06           O
ATOM   1329  OE2 GLU A 241      20.586  18.046  32.332  1.00 88.92           O1-
ATOM   1330  H   GLU A 241      24.585  20.255  30.663  1.00 84.31           H
ATOM   1331  HA  GLU A 241      23.018  22.364  30.955  1.00 89.26           H
ATOM   1332  HB2 GLU A 241      23.599  20.453  32.944  1.00 97.49           H
ATOM   1333  HB3 GLU A 241      22.331  21.398  32.907  1.00 97.49           H
ATOM   1334  HG2 GLU A 241      21.427  20.152  31.173  1.00 99.55           H
ATOM   1335  HG3 GLU A 241      22.717  19.223  31.155  1.00 99.55           H
ATOM   1336  N   LEU A 242      25.742  22.947  32.070  1.00 74.15           N
ATOM   1337  CA  LEU A 242      26.447  23.755  33.050  1.00 73.43           C
ATOM   1338  C   LEU A 242      26.504  25.215  32.610  1.00 68.09           C
ATOM   1339  O   LEU A 242      26.341  25.531  31.424  1.00 64.16           O
ATOM   1340  CB  LEU A 242      27.854  23.198  33.254  1.00 78.74           C
ATOM   1341  CG  LEU A 242      28.000  21.908  34.072  1.00 79.90           C
ATOM   1342  CD1 LEU A 242      29.160  21.043  33.552  1.00 70.96           C
ATOM   1343  CD2 LEU A 242      28.226  22.277  35.525  1.00 74.84           C
ATOM   1344  H   LEU A 242      26.197  22.657  31.401  1.00 88.98           H
ATOM   1345  HA  LEU A 242      25.977  23.712  33.897  1.00 88.12           H
ATOM   1346  HB2 LEU A 242      28.236  23.023  32.379  1.00 94.49           H
ATOM   1347  HB3 LEU A 242      28.383  23.877  33.700  1.00 94.49           H
ATOM   1348  HG  LEU A 242      27.181  21.392  34.010  1.00 95.88           H
ATOM   1349 HD11 LEU A 242      29.220  20.239  34.093  1.00 85.15           H
ATOM   1350 HD12 LEU A 242      28.988  20.808  32.627  1.00 85.15           H
ATOM   1351 HD13 LEU A 242      29.985  21.549  33.618  1.00 85.15           H
ATOM   1352 HD21 LEU A 242      28.319  21.464  36.046  1.00 89.82           H
ATOM   1353 HD22 LEU A 242      29.034  22.809  35.593  1.00 89.82           H
ATOM   1354 HD23 LEU A 242      27.465  22.789  35.842  1.00 89.82           H
ATOM   1355  N   PRO A 243      26.742  26.132  33.545  1.00 63.31           N
ATOM   1356  CA  PRO A 243      26.975  27.526  33.160  1.00 64.04           C
ATOM   1357  C   PRO A 243      28.145  27.619  32.206  1.00 73.87           C
ATOM   1358  O   PRO A 243      29.178  26.983  32.405  1.00 73.01           O
ATOM   1359  CB  PRO A 243      27.317  28.225  34.478  1.00 60.87           C
ATOM   1360  CG  PRO A 243      26.861  27.311  35.539  1.00 72.19           C
ATOM   1361  CD  PRO A 243      26.973  25.920  34.977  1.00 72.04           C
ATOM   1362  HA  PRO A 243      26.182  27.921  32.764  1.00 76.85           H
ATOM   1363  HB2 PRO A 243      28.275  28.363  34.535  1.00 73.05           H
ATOM   1364  HB3 PRO A 243      26.845  29.071  34.530  1.00 73.05           H
ATOM   1365  HG2 PRO A 243      27.431  27.409  36.318  1.00 86.63           H
ATOM   1366  HG3 PRO A 243      25.940  27.513  35.766  1.00 86.63           H
ATOM   1367  HD2 PRO A 243      27.861  25.562  35.129  1.00 86.45           H
ATOM   1368  HD3 PRO A 243      26.286  25.346  35.351  1.00 86.45           H
ATOM   1369  N   CYS A 244      28.003  28.477  31.200  1.00 78.40           N
ATOM   1370  CA  CYS A 244      29.070  28.640  30.231  1.00 74.95           C
ATOM   1371  C   CYS A 244      30.421  28.774  30.921  1.00 69.64           C
ATOM   1372  O   CYS A 244      31.402  28.172  30.484  1.00 62.29           O
ATOM   1373  CB  CYS A 244      28.817  29.858  29.349  1.00 68.63           C
ATOM   1374  SG  CYS A 244      30.045  29.932  28.012  1.00 67.45           S
ATOM   1375  H   CYS A 244      27.310  28.968  31.062  1.00 94.08           H
ATOM   1376  HA  CYS A 244      29.101  27.857  29.659  1.00 89.94           H
ATOM   1377  HB2 CYS A 244      27.934  29.794  28.953  1.00 82.35           H
ATOM   1378  HB3 CYS A 244      28.893  30.665  29.882  1.00 82.35           H
ATOM   1379  HG  CYS A 244      29.825  30.897  27.334  1.00 80.94           H
ATOM   1380  N   GLU A 245      30.497  29.570  31.995  1.00 66.41           N
ATOM   1381  CA  GLU A 245      31.793  29.782  32.627  1.00 68.02           C
ATOM   1382  C   GLU A 245      32.393  28.465  33.120  1.00 68.91           C
ATOM   1383  O   GLU A 245      33.596  28.240  32.978  1.00 67.42           O
ATOM   1384  CB  GLU A 245      31.675  30.755  33.781  1.00 68.50           C
ATOM   1385  CG  GLU A 245      31.177  32.113  33.447  1.00 78.11           C
ATOM   1386  CD  GLU A 245      31.138  32.925  34.711  0.00 77.15           C
ATOM   1387  OE1 GLU A 245      30.291  32.588  35.572  1.00 81.50           O
ATOM   1388  OE2 GLU A 245      31.996  33.825  34.881  1.00 78.83           O1-
ATOM   1389  H   GLU A 245      29.837  29.983  32.361  1.00 79.69           H
ATOM   1390  HA  GLU A 245      32.402  30.163  31.975  1.00 81.63           H
ATOM   1391  HB2 GLU A 245      31.066  30.378  34.436  1.00 82.20           H
ATOM   1392  HB3 GLU A 245      32.552  30.859  34.182  1.00 82.20           H
ATOM   1393  HG2 GLU A 245      31.780  32.540  32.818  1.00 93.74           H
ATOM   1394  HG3 GLU A 245      30.280  32.056  33.082  1.00 93.74           H
ATOM   1395  N   ASP A 246      31.583  27.596  33.731  1.00 70.40           N
ATOM   1396  CA  ASP A 246      32.085  26.297  34.177  1.00 62.62           C
ATOM   1397  C   ASP A 246      32.541  25.442  32.989  1.00 60.31           C
ATOM   1398  O   ASP A 246      33.607  24.812  33.034  1.00 58.05           O
ATOM   1399  CB  ASP A 246      31.008  25.561  34.982  1.00 62.97           C
ATOM   1400  CG  ASP A 246      30.843  26.104  36.387  1.00 67.81           C
ATOM   1401  OD1 ASP A 246      31.599  27.006  36.824  1.00 67.02           O
ATOM   1402  OD2 ASP A 246      29.921  25.622  37.065  1.00 68.98           O1-
ATOM   1403  H   ASP A 246      30.751  27.733  33.897  1.00 84.49           H
ATOM   1404  HA  ASP A 246      32.850  26.436  34.756  1.00 75.15           H
ATOM   1405  HB2 ASP A 246      30.157  25.651  34.526  1.00 75.57           H
ATOM   1406  HB3 ASP A 246      31.250  24.624  35.051  1.00 75.57           H
ATOM   1407  N   GLN A 247      31.760  25.405  31.909  1.00 53.10           N
ATOM   1408  CA  GLN A 247      32.197  24.664  30.729  1.00 59.89           C
ATOM   1409  C   GLN A 247      33.589  25.091  30.278  1.00 56.02           C
ATOM   1410  O   GLN A 247      34.398  24.248  29.896  1.00 58.09           O
ATOM   1411  CB  GLN A 247      31.203  24.840  29.599  1.00 59.02           C
ATOM   1412  CG  GLN A 247      29.843  24.270  29.889  1.00 64.85           C
ATOM   1413  CD  GLN A 247      28.801  24.689  28.859  1.00 65.90           C
ATOM   1414  OE1 GLN A 247      28.871  25.779  28.324  1.00 74.93           O
ATOM   1415  NE2 GLN A 247      27.846  23.815  28.574  1.00 67.92           N
ATOM   1416  H   GLN A 247      30.994  25.789  31.836  1.00 63.73           H
ATOM   1417  HA  GLN A 247      32.232  23.720  30.949  1.00 71.87           H
ATOM   1418  HB2 GLN A 247      31.095  25.788  29.423  1.00 70.83           H
ATOM   1419  HB3 GLN A 247      31.548  24.396  28.809  1.00 70.83           H
ATOM   1420  HG2 GLN A 247      29.898  23.302  29.884  1.00 77.83           H
ATOM   1421  HG3 GLN A 247      29.548  24.582  30.759  1.00 77.83           H
ATOM   1422 HE21 GLN A 247      27.833  23.049  28.965  1.00 81.51           H
ATOM   1423 HE22 GLN A 247      27.239  24.014  27.998  1.00 81.51           H
ATOM   1424  N   ILE A 248      33.882  26.394  30.314  1.00 56.61           N
ATOM   1425  CA  ILE A 248      35.190  26.898  29.897  1.00 57.22           C
ATOM   1426  C   ILE A 248      36.277  26.296  30.768  1.00 57.22           C
ATOM   1427  O   ILE A 248      37.253  25.711  30.267  1.00 54.00           O
ATOM   1428  CB  ILE A 248      35.253  28.437  29.987  1.00 57.32           C
ATOM   1429  CG1 ILE A 248      34.237  29.152  29.087  1.00 65.05           C
ATOM   1430  CG2 ILE A 248      36.680  28.942  29.681  1.00 51.29           C
ATOM   1431  CD1 ILE A 248      34.323  28.829  27.670  1.00 68.84           C
ATOM   1432  H   ILE A 248      33.339  27.006  30.577  1.00 67.94           H
ATOM   1433  HA  ILE A 248      35.356  26.639  28.977  1.00 68.67           H
ATOM   1434  HB  ILE A 248      35.050  28.681  30.904  1.00 68.79           H
ATOM   1435 HG12 ILE A 248      33.344  28.918  29.386  1.00 78.06           H
ATOM   1436 HG13 ILE A 248      34.368  30.109  29.176  1.00 78.06           H
ATOM   1437 HG21 ILE A 248      36.692  29.910  29.744  1.00 61.55           H
ATOM   1438 HG22 ILE A 248      37.295  28.560  30.326  1.00 61.55           H
ATOM   1439 HG23 ILE A 248      36.927  28.666  28.784  1.00 61.55           H
ATOM   1440 HD11 ILE A 248      33.644  29.329  27.191  1.00 82.61           H
ATOM   1441 HD12 ILE A 248      35.204  29.072  27.345  1.00 82.61           H
ATOM   1442 HD13 ILE A 248      34.178  27.877  27.554  1.00 82.61           H
ATOM   1443  N   ILE A 249      36.150  26.502  32.086  1.00 46.23           N
ATOM   1444  CA  ILE A 249      37.151  26.031  33.039  1.00 57.87           C
ATOM   1445  C   ILE A 249      37.395  24.533  32.880  1.00 51.72           C
ATOM   1446  O   ILE A 249      38.545  24.091  32.891  1.00 49.09           O
ATOM   1447  CB  ILE A 249      36.727  26.381  34.471  1.00 56.37           C
ATOM   1448  CG1 ILE A 249      36.798  27.908  34.666  1.00 58.29           C
ATOM   1449  CG2 ILE A 249      37.598  25.645  35.492  1.00 52.70           C
ATOM   1450  CD1 ILE A 249      36.198  28.400  35.999  1.00 63.57           C
ATOM   1451  H   ILE A 249      35.489  26.915  32.450  1.00 55.48           H
ATOM   1452  HA  ILE A 249      37.988  26.486  32.860  1.00 69.45           H
ATOM   1453  HB  ILE A 249      35.807  26.099  34.595  1.00 67.65           H
ATOM   1454 HG12 ILE A 249      37.727  28.183  34.640  1.00 69.95           H
ATOM   1455 HG13 ILE A 249      36.309  28.337  33.946  1.00 69.95           H
ATOM   1456 HG21 ILE A 249      37.308  25.886  36.386  1.00 63.25           H
ATOM   1457 HG22 ILE A 249      37.502  24.689  35.359  1.00 63.25           H
ATOM   1458 HG23 ILE A 249      38.524  25.906  35.363  1.00 63.25           H
ATOM   1459 HD11 ILE A 249      36.281  29.365  36.045  1.00 76.29           H
ATOM   1460 HD12 ILE A 249      35.263  28.145  36.037  1.00 76.29           H
ATOM   1461 HD13 ILE A 249      36.683  27.991  36.733  1.00 76.29           H
ATOM   1462  N   LEU A 250      36.326  23.743  32.734  1.00 48.03           N
ATOM   1463  CA  LEU A 250      36.471  22.304  32.574  1.00 52.32           C
ATOM   1464  C   LEU A 250      37.229  21.984  31.303  1.00 56.23           C
ATOM   1465  O   LEU A 250      38.163  21.167  31.315  1.00 50.08           O
ATOM   1466  CB  LEU A 250      35.106  21.610  32.536  1.00 46.64           C
ATOM   1467  CG  LEU A 250      34.220  21.582  33.782  1.00 50.07           C
ATOM   1468  CD1 LEU A 250      33.096  20.590  33.626  1.00 48.13           C
ATOM   1469  CD2 LEU A 250      35.026  21.338  35.011  1.00 49.88           C
ATOM   1470  H   LEU A 250      35.511  24.020  32.726  1.00 57.64           H
ATOM   1471  HA  LEU A 250      36.972  21.948  33.324  1.00 62.79           H
ATOM   1472  HB2 LEU A 250      34.584  22.037  31.839  1.00 55.97           H
ATOM   1473  HB3 LEU A 250      35.258  20.685  32.288  1.00 55.97           H
ATOM   1474  HG  LEU A 250      33.813  22.457  33.880  1.00 60.09           H
ATOM   1475 HD11 LEU A 250      32.555  20.597  34.431  1.00 57.76           H
ATOM   1476 HD12 LEU A 250      32.556  20.844  32.861  1.00 57.76           H
ATOM   1477 HD13 LEU A 250      33.472  19.707  33.487  1.00 57.76           H
ATOM   1478 HD21 LEU A 250      34.433  21.327  35.779  1.00 59.86           H
ATOM   1479 HD22 LEU A 250      35.477  20.484  34.928  1.00 59.86           H
ATOM   1480 HD23 LEU A 250      35.678  22.050  35.107  1.00 59.86           H
ATOM   1481  N   LEU A 251      36.827  22.616  30.192  1.00 48.84           N
ATOM   1482  CA  LEU A 251      37.511  22.416  28.923  1.00 46.67           C
ATOM   1483  C   LEU A 251      38.979  22.778  29.022  1.00 41.60           C
ATOM   1484  O   LEU A 251      39.842  22.027  28.556  1.00 45.61           O
ATOM   1485  CB  LEU A 251      36.832  23.236  27.843  1.00 49.90           C
ATOM   1486  CG  LEU A 251      36.021  22.509  26.782  1.00 54.22           C
ATOM   1487  CD1 LEU A 251      35.508  21.129  27.194  1.00 54.29           C
ATOM   1488  CD2 LEU A 251      34.863  23.405  26.418  1.00 52.28           C
ATOM   1489  H   LEU A 251      36.163  23.162  30.154  1.00 58.61           H
ATOM   1490  HA  LEU A 251      37.448  21.480  28.674  1.00 56.01           H
ATOM   1491  HB2 LEU A 251      36.229  23.858  28.279  1.00 59.88           H
ATOM   1492  HB3 LEU A 251      37.519  23.737  27.376  1.00 59.88           H
ATOM   1493  HG  LEU A 251      36.571  22.398  25.990  1.00 65.06           H
ATOM   1494 HD11 LEU A 251      35.006  20.747  26.457  1.00 65.15           H
ATOM   1495 HD12 LEU A 251      36.265  20.562  27.409  1.00 65.15           H
ATOM   1496 HD13 LEU A 251      34.935  21.225  27.971  1.00 65.15           H
ATOM   1497 HD21 LEU A 251      34.326  22.966  25.740  1.00 62.74           H
ATOM   1498 HD22 LEU A 251      34.328  23.566  27.212  1.00 62.74           H
ATOM   1499 HD23 LEU A 251      35.208  24.244  26.075  1.00 62.74           H
ATOM   1500  N   LYS A 252      39.292  23.879  29.699  1.00 44.11           N
ATOM   1501  CA  LYS A 252      40.689  24.293  29.792  1.00 44.67           C
ATOM   1502  C   LYS A 252      41.484  23.300  30.618  1.00 47.47           C
ATOM   1503  O   LYS A 252      42.688  23.098  30.386  1.00 43.77           O
ATOM   1504  CB  LYS A 252      40.784  25.717  30.378  1.00 48.05           C
ATOM   1505  CG  LYS A 252      40.184  26.790  29.470  1.00 52.32           C
ATOM   1506  CD  LYS A 252      40.381  28.253  29.947  1.00 54.29           C
ATOM   1507  CE  LYS A 252      41.775  28.766  29.714  1.00 60.76           C
ATOM   1508  NZ  LYS A 252      41.804  30.235  29.940  1.00 81.73           N1+
ATOM   1509  H   LYS A 252      38.732  24.392  30.103  1.00 52.94           H
ATOM   1510  HA  LYS A 252      41.070  24.312  28.901  1.00 53.61           H
ATOM   1511  HB2 LYS A 252      40.307  25.741  31.222  1.00 57.67           H
ATOM   1512  HB3 LYS A 252      41.718  25.935  30.521  1.00 57.67           H
ATOM   1513  HG2 LYS A 252      40.592  26.712  28.593  1.00 62.78           H
ATOM   1514  HG3 LYS A 252      39.230  26.633  29.398  1.00 62.78           H
ATOM   1515  HD2 LYS A 252      39.766  28.827  29.463  1.00 65.16           H
ATOM   1516  HD3 LYS A 252      40.199  28.301  30.899  1.00 65.16           H
ATOM   1517  HE2 LYS A 252      42.387  28.344  30.338  1.00 72.91           H
ATOM   1518  HE3 LYS A 252      42.041  28.587  28.799  1.00 72.91           H
ATOM   1519  HZ1 LYS A 252      42.626  30.547  29.805  1.00 98.08           H
ATOM   1520  HZ2 LYS A 252      41.244  30.639  29.379  1.00 98.08           H
ATOM   1521  HZ3 LYS A 252      41.558  30.419  30.776  1.00 98.08           H
ATOM   1522  N   GLY A 253      40.808  22.659  31.571  1.00 48.68           N
ATOM   1523  CA  GLY A 253      41.432  21.682  32.436  1.00 52.16           C
ATOM   1524  C   GLY A 253      41.720  20.327  31.813  1.00 47.60           C
ATOM   1525  O   GLY A 253      42.650  19.663  32.263  1.00 48.54           O
ATOM   1526  H   GLY A 253      39.972  22.781  31.733  1.00 58.42           H
ATOM   1527  HA2 GLY A 253      42.273  22.044  32.757  1.00 62.59           H
ATOM   1528  HA3 GLY A 253      40.858  21.537  33.205  1.00 62.59           H
ATOM   1529  N   CYS A 254      40.992  19.923  30.772  1.00 40.10           N
ATOM   1530  CA  CYS A 254      41.119  18.572  30.267  1.00 37.62           C
ATOM   1531  C   CYS A 254      41.451  18.524  28.795  1.00 39.38           C
ATOM   1532  O   CYS A 254      41.694  17.438  28.263  1.00 39.48           O
ATOM   1533  CB  CYS A 254      39.832  17.790  30.526  1.00 38.83           C
ATOM   1534  SG  CYS A 254      38.485  18.266  29.456  1.00 46.12           S
ATOM   1535  H   CYS A 254      40.424  20.412  30.349  1.00 48.12           H
ATOM   1536  HA  CYS A 254      41.836  18.127  30.746  1.00 45.15           H
ATOM   1537  HB2 CYS A 254      40.005  16.846  30.384  1.00 46.60           H
ATOM   1538  HB3 CYS A 254      39.552  17.940  31.442  1.00 46.60           H
ATOM   1539  HG  CYS A 254      38.246  19.430  29.625  1.00 55.35           H
ATOM   1540  N   CYS A 255      41.516  19.663  28.121  1.00 42.28           N
ATOM   1541  CA  CYS A 255      41.594  19.595  26.669  1.00 42.96           C
ATOM   1542  C   CYS A 255      42.867  18.886  26.230  1.00 37.34           C
ATOM   1543  O   CYS A 255      42.844  18.037  25.343  1.00 35.68           O
ATOM   1544  CB  CYS A 255      41.526  21.001  26.047  1.00 46.22           C
ATOM   1545  SG  CYS A 255      41.374  20.941  24.299  1.00 49.33           S
ATOM   1546  H   CYS A 255      41.517  20.453  28.460  1.00 50.74           H
ATOM   1547  HA  CYS A 255      40.839  19.085  26.337  1.00 51.56           H
ATOM   1548  HB2 CYS A 255      40.754  21.469  26.402  1.00 55.47           H
ATOM   1549  HB3 CYS A 255      42.339  21.484  26.263  1.00 55.47           H
ATOM   1550  HG  CYS A 255      42.326  20.369  23.843  1.00 59.20           H
ATOM   1551  N   MET A 256      44.004  19.248  26.800  1.00 40.91           N
ATOM   1552  CA  MET A 256      45.233  18.582  26.364  1.00 43.12           C
ATOM   1553  C   MET A 256      45.222  17.099  26.732  1.00 36.82           C
ATOM   1554  O   MET A 256      45.647  16.243  25.948  1.00 33.98           O
ATOM   1555  CB  MET A 256      46.438  19.264  26.996  1.00 37.98           C
ATOM   1556  CG  MET A 256      47.763  18.688  26.530  1.00 39.98           C
ATOM   1557  SD  MET A 256      47.893  18.609  24.761  1.00 38.45           S
ATOM   1558  CE  MET A 256      49.437  17.776  24.579  1.00 38.33           C
ATOM   1559  H   MET A 256      44.098  19.846  27.411  1.00 49.10           H
ATOM   1560  HA  MET A 256      45.313  18.666  25.401  1.00 51.75           H
ATOM   1561  HB2 MET A 256      46.423  20.205  26.764  1.00 45.58           H
ATOM   1562  HB3 MET A 256      46.389  19.159  27.959  1.00 45.58           H
ATOM   1563  HG2 MET A 256      48.484  19.247  26.859  1.00 47.98           H
ATOM   1564  HG3 MET A 256      47.856  17.787  26.879  1.00 47.98           H
ATOM   1565  HE1 MET A 256      49.628  17.668  23.634  1.00 46.00           H
ATOM   1566  HE2 MET A 256      50.132  18.306  24.999  1.00 46.00           H
ATOM   1567  HE3 MET A 256      49.378  16.907  25.007  1.00 46.00           H
ATOM   1568  N   GLU A 257      44.756  16.795  27.941  1.00 37.18           N
ATOM   1569  CA  GLU A 257      44.563  15.413  28.385  1.00 42.41           C
ATOM   1570  C   GLU A 257      43.765  14.594  27.377  1.00 39.74           C
ATOM   1571  O   GLU A 257      44.202  13.529  26.942  1.00 42.05           O
ATOM   1572  CB  GLU A 257      43.865  15.431  29.737  1.00 43.48           C
ATOM   1573  CG  GLU A 257      44.778  15.799  30.885  1.00 40.52           C
ATOM   1574  CD  GLU A 257      44.660  17.214  31.330  1.00 60.28           C
ATOM   1575  OE1 GLU A 257      44.832  17.327  32.579  1.00 57.13           O
ATOM   1576  OE2 GLU A 257      44.436  18.171  30.458  1.00 54.69           O1-
ATOM   1577  H   GLU A 257      44.540  17.380  28.533  1.00 44.62           H
ATOM   1578  HA  GLU A 257      45.429  14.992  28.498  1.00 50.89           H
ATOM   1579  HB2 GLU A 257      43.146  16.081  29.710  1.00 52.18           H
ATOM   1580  HB3 GLU A 257      43.505  14.548  29.915  1.00 52.18           H
ATOM   1581  HG2 GLU A 257      44.567  15.232  31.643  1.00 48.63           H
ATOM   1582  HG3 GLU A 257      45.696  15.652  30.611  1.00 48.63           H
ATOM   1583  N   ILE A 258      42.585  15.064  26.993  1.00 40.09           N
ATOM   1584  CA  ILE A 258      41.778  14.246  26.101  1.00 42.86           C
ATOM   1585  C   ILE A 258      42.440  14.137  24.746  1.00 37.28           C
ATOM   1586  O   ILE A 258      42.397  13.085  24.103  1.00 45.38           O
ATOM   1587  CB  ILE A 258      40.373  14.828  26.001  1.00 40.58           C
ATOM   1588  CG1 ILE A 258      39.700  14.588  27.322  1.00 39.00           C
ATOM   1589  CG2 ILE A 258      39.642  14.189  24.875  1.00 44.10           C
ATOM   1590  CD1 ILE A 258      38.374  15.279  27.396  1.00 45.89           C
ATOM   1591  H   ILE A 258      42.241  15.818  27.223  1.00 48.12           H
ATOM   1592  HA  ILE A 258      41.706  13.352  26.471  1.00 51.44           H
ATOM   1593  HB  ILE A 258      40.433  15.783  25.842  1.00 48.70           H
ATOM   1594 HG12 ILE A 258      39.554  13.636  27.438  1.00 46.81           H
ATOM   1595 HG13 ILE A 258      40.262  14.931  28.034  1.00 46.81           H
ATOM   1596 HG21 ILE A 258      38.750  14.568  24.822  1.00 52.92           H
ATOM   1597 HG22 ILE A 258      40.123  14.358  24.050  1.00 52.92           H
ATOM   1598 HG23 ILE A 258      39.587  13.234  25.036  1.00 52.92           H
ATOM   1599 HD11 ILE A 258      37.973  15.100  28.261  1.00 55.07           H
ATOM   1600 HD12 ILE A 258      38.509  16.233  27.284  1.00 55.07           H
ATOM   1601 HD13 ILE A 258      37.802  14.940  26.689  1.00 55.07           H
ATOM   1602  N   MET A 259      43.067  15.218  24.301  1.00 38.41           N
ATOM   1603  CA  MET A 259      43.715  15.232  23.001  1.00 40.75           C
ATOM   1604  C   MET A 259      44.862  14.253  23.007  1.00 37.86           C
ATOM   1605  O   MET A 259      45.048  13.491  22.059  1.00 38.46           O
ATOM   1606  CB  MET A 259      44.173  16.655  22.697  1.00 44.09           C
ATOM   1607  CG  MET A 259      43.054  17.520  22.090  1.00 49.91           C
ATOM   1608  SD  MET A 259      43.504  19.183  21.616  1.00 48.37           S
ATOM   1609  CE  MET A 259      45.142  19.167  21.381  1.00 56.87           C
ATOM   1610  H   MET A 259      43.130  15.958  24.734  1.00 46.09           H
ATOM   1611  HA  MET A 259      43.075  14.969  22.321  1.00 48.90           H
ATOM   1612  HB2 MET A 259      44.465  17.076  23.521  1.00 52.92           H
ATOM   1613  HB3 MET A 259      44.906  16.623  22.063  1.00 52.92           H
ATOM   1614  HG2 MET A 259      42.724  17.074  21.295  1.00 59.89           H
ATOM   1615  HG3 MET A 259      42.338  17.590  22.740  1.00 59.89           H
ATOM   1616  HE1 MET A 259      45.432  20.055  21.120  1.00 68.25           H
ATOM   1617  HE2 MET A 259      45.576  18.905  22.208  1.00 68.25           H
ATOM   1618  HE3 MET A 259      45.353  18.530  20.680  1.00 68.25           H
ATOM   1619  N   SER A 260      45.562  14.194  24.133  1.00 36.25           N
ATOM   1620  CA  SER A 260      46.715  13.329  24.260  1.00 39.89           C
ATOM   1621  C   SER A 260      46.277  11.887  24.370  1.00 41.48           C
ATOM   1622  O   SER A 260      46.924  10.984  23.824  1.00 42.17           O
ATOM   1623  CB  SER A 260      47.517  13.752  25.495  1.00 43.03           C
ATOM   1624  OG  SER A 260      48.141  15.022  25.273  1.00 45.03           O
ATOM   1625  H   SER A 260      45.384  14.650  24.840  1.00 43.50           H
ATOM   1626  HA  SER A 260      47.281  13.422  23.477  1.00 47.87           H
ATOM   1627  HB2 SER A 260      46.917  13.821  26.254  1.00 51.65           H
ATOM   1628  HB3 SER A 260      48.202  13.088  25.671  1.00 51.65           H
ATOM   1629  HG  SER A 260      47.557  15.606  25.118  1.00 54.04           H
ATOM   1630  N   LEU A 261      45.192  11.658  25.092  1.00 38.82           N
ATOM   1631  CA  LEU A 261      44.625  10.328  25.149  1.00 41.22           C
ATOM   1632  C   LEU A 261      44.297   9.830  23.748  1.00 49.42           C
ATOM   1633  O   LEU A 261      44.661   8.713  23.362  1.00 48.22           O
ATOM   1634  CB  LEU A 261      43.389  10.351  26.028  1.00 41.31           C
ATOM   1635  CG  LEU A 261      42.666   9.011  26.140  1.00 47.71           C
ATOM   1636  CD1 LEU A 261      43.557   7.988  26.762  1.00 42.54           C
ATOM   1637  CD2 LEU A 261      41.494   9.185  27.030  1.00 41.56           C
ATOM   1638  H   LEU A 261      44.770  12.249  25.553  1.00 46.59           H
ATOM   1639  HA  LEU A 261      45.269   9.721  25.546  1.00 49.46           H
ATOM   1640  HB2 LEU A 261      43.649  10.621  26.922  1.00 49.58           H
ATOM   1641  HB3 LEU A 261      42.761  10.994  25.662  1.00 49.58           H
ATOM   1642  HG  LEU A 261      42.373   8.704  25.268  1.00 57.26           H
ATOM   1643 HD11 LEU A 261      43.077   7.148  26.822  1.00 51.05           H
ATOM   1644 HD12 LEU A 261      44.347   7.880  26.209  1.00 51.05           H
ATOM   1645 HD13 LEU A 261      43.811   8.289  27.648  1.00 51.05           H
ATOM   1646 HD21 LEU A 261      41.028   8.338  27.108  1.00 49.87           H
ATOM   1647 HD22 LEU A 261      41.802   9.475  27.903  1.00 49.87           H
ATOM   1648 HD23 LEU A 261      40.904   9.854  26.648  1.00 49.87           H
ATOM   1649  N   ARG A 262      43.651  10.667  22.952  1.00 42.93           N
ATOM   1650  CA  ARG A 262      43.254  10.216  21.632  1.00 44.72           C
ATOM   1651  C   ARG A 262      44.457   9.963  20.759  1.00 43.61           C
ATOM   1652  O   ARG A 262      44.435   9.075  19.911  1.00 52.84           O
ATOM   1653  CB  ARG A 262      42.341  11.253  21.009  1.00 38.72           C
ATOM   1654  CG  ARG A 262      41.021  11.421  21.799  1.00 47.76           C
ATOM   1655  CD  ARG A 262      40.165  12.540  21.279  1.00 55.66           C
ATOM   1656  NE  ARG A 262      38.756  12.244  21.545  1.00 53.45           N
ATOM   1657  CZ  ARG A 262      37.738  12.906  20.992  1.00 58.26           C
ATOM   1658  NH1 ARG A 262      37.984  13.905  20.155  1.00 61.36           N
ATOM   1659  NH2 ARG A 262      36.481  12.577  21.265  1.00 60.01           N1+
ATOM   1660  H   ARG A 262      43.436  11.477  23.145  1.00 51.52           H
ATOM   1661  HA  ARG A 262      42.759   9.386  21.714  1.00 53.67           H
ATOM   1662  HB2 ARG A 262      42.796  12.110  20.995  1.00 46.47           H
ATOM   1663  HB3 ARG A 262      42.119  10.979  20.106  1.00 46.47           H
ATOM   1664  HG2 ARG A 262      40.510  10.599  21.738  1.00 57.32           H
ATOM   1665  HG3 ARG A 262      41.231  11.612  22.727  1.00 57.32           H
ATOM   1666  HD2 ARG A 262      40.398  13.367  21.729  1.00 66.79           H
ATOM   1667  HD3 ARG A 262      40.288  12.627  20.320  1.00 66.79           H
ATOM   1668  HE  ARG A 262      38.575  11.658  22.147  1.00 64.15           H
ATOM   1669 HH11 ARG A 262      38.795  14.121  19.969  1.00 73.64           H
ATOM   1670 HH12 ARG A 262      37.331  14.336  19.796  1.00 73.64           H
ATOM   1671 HH21 ARG A 262      36.313  11.932  21.809  1.00 72.02           H
ATOM   1672 HH22 ARG A 262      35.834  13.016  20.906  1.00 72.02           H
ATOM   1673  N   ALA A 263      45.525  10.714  20.962  1.00 44.70           N
ATOM   1674  CA  ALA A 263      46.738  10.439  20.212  1.00 49.47           C
ATOM   1675  C   ALA A 263      47.340   9.145  20.691  1.00 45.98           C
ATOM   1676  O   ALA A 263      47.794   8.321  19.893  1.00 47.34           O
ATOM   1677  CB  ALA A 263      47.750  11.588  20.361  1.00 40.19           C
ATOM   1678  H   ALA A 263      45.576  11.371  21.514  1.00 53.64           H
ATOM   1679  HA  ALA A 263      46.519  10.345  19.271  1.00 59.37           H
ATOM   1680  HB1 ALA A 263      48.546  11.375  19.849  1.00 48.24           H
ATOM   1681  HB2 ALA A 263      47.351  12.406  20.026  1.00 48.24           H
ATOM   1682  HB3 ALA A 263      47.976  11.690  21.299  1.00 48.24           H
ATOM   1683  N   ALA A 264      47.337   8.946  21.994  1.00 43.25           N
ATOM   1684  CA  ALA A 264      48.051   7.806  22.515  1.00 47.05           C
ATOM   1685  C   ALA A 264      47.340   6.507  22.164  1.00 51.20           C
ATOM   1686  O   ALA A 264      48.006   5.501  21.939  1.00 52.35           O
ATOM   1687  CB  ALA A 264      48.233   7.965  24.026  1.00 47.93           C
ATOM   1688  H   ALA A 264      46.943   9.438  22.579  1.00 51.91           H
ATOM   1689  HA  ALA A 264      48.933   7.778  22.112  1.00 56.46           H
ATOM   1690  HB1 ALA A 264      48.714   7.195  24.368  1.00 57.53           H
ATOM   1691  HB2 ALA A 264      48.739   8.774  24.199  1.00 57.53           H
ATOM   1692  HB3 ALA A 264      47.360   8.023  24.444  1.00 57.53           H
ATOM   1693  N   VAL A 265      46.002   6.501  22.081  1.00 51.91           N
ATOM   1694  CA  VAL A 265      45.333   5.257  21.705  1.00 54.26           C
ATOM   1695  C   VAL A 265      45.542   4.979  20.236  1.00 55.53           C
ATOM   1696  O   VAL A 265      45.648   3.814  19.849  1.00 64.57           O
ATOM   1697  CB  VAL A 265      43.839   5.250  22.070  1.00 46.00           C
ATOM   1698  CG1 VAL A 265      43.663   5.523  23.575  1.00 48.55           C
ATOM   1699  CG2 VAL A 265      43.042   6.221  21.260  1.00 58.22           C
ATOM   1700  H   VAL A 265      45.485   7.172  22.230  1.00 62.29           H
ATOM   1701  HA  VAL A 265      45.749   4.531  22.195  1.00 65.11           H
ATOM   1702  HB  VAL A 265      43.485   4.365  21.892  1.00 55.21           H
ATOM   1703 HG11 VAL A 265      42.717   5.515  23.788  1.00 58.26           H
ATOM   1704 HG12 VAL A 265      44.122   4.831  24.076  1.00 58.26           H
ATOM   1705 HG13 VAL A 265      44.043   6.391  23.784  1.00 58.26           H
ATOM   1706 HG21 VAL A 265      42.113   6.172  21.533  1.00 69.87           H
ATOM   1707 HG22 VAL A 265      43.385   7.116  21.412  1.00 69.87           H
ATOM   1708 HG23 VAL A 265      43.124   5.991  20.321  1.00 69.87           H
ATOM   1709  N   ARG A 266      45.665   6.023  19.398  1.00 57.28           N
ATOM   1710  CA  ARG A 266      46.022   5.839  17.994  1.00 52.84           C
ATOM   1711  C   ARG A 266      47.529   5.507  17.828  1.00 53.13           C
ATOM   1712  O   ARG A 266      48.082   5.589  16.720  1.00 61.39           O
ATOM   1713  CB  ARG A 266      45.631   7.077  17.164  1.00 55.14           C
ATOM   1714  CG  ARG A 266      44.114   7.420  17.035  1.00 53.82           C
ATOM   1715  CD  ARG A 266      43.280   6.318  16.483  0.59 57.42           C
ATOM   1716  NE  ARG A 266      43.805   5.833  15.216  0.00 63.81           N
ATOM   1717  CZ  ARG A 266      43.575   6.427  14.053  0.61 67.76           C
ATOM   1718  NH1 ARG A 266      42.833   7.525  13.998  0.00 67.65           N
ATOM   1719  NH2 ARG A 266      44.087   5.930  12.949  1.00 69.58           N1+
ATOM   1720  H   ARG A 266      45.546   6.844  19.624  1.00 68.74           H
ATOM   1721  HA  ARG A 266      45.519   5.086  17.647  1.00 63.42           H
ATOM   1722  HB2 ARG A 266      46.063   7.850  17.560  1.00 66.17           H
ATOM   1723  HB3 ARG A 266      45.970   6.952  16.264  1.00 66.17           H
ATOM   1724  HG2 ARG A 266      43.769   7.639  17.914  1.00 64.58           H
ATOM   1725  HG3 ARG A 266      44.018   8.185  16.446  1.00 64.58           H
ATOM   1726  HD2 ARG A 266      43.271   5.579  17.111  0.00 68.91           H
ATOM   1727  HD3 ARG A 266      42.378   6.643  16.334  1.00 68.91           H
ATOM   1728  HE  ARG A 266      44.180   5.059  15.205  1.00 76.57           H
ATOM   1729 HH11 ARG A 266      42.498   7.854  14.719  1.00 81.19           H
ATOM   1730 HH12 ARG A 266      42.686   7.908  13.242  1.00 81.19           H
ATOM   1731 HH21 ARG A 266      44.568   5.218  12.981  1.00 83.50           H
ATOM   1732 HH22 ARG A 266      43.938   6.315  12.195  0.00 83.50           H
ATOM   1733  N   TYR A 267      48.224   5.148  18.903  1.00 47.02           N
ATOM   1734  CA  TYR A 267      49.620   4.750  18.760  1.00 56.95           C
ATOM   1735  C   TYR A 267      49.770   3.417  18.037  1.00 61.44           C
ATOM   1736  O   TYR A 267      49.235   2.399  18.482  1.00 64.32           O
ATOM   1737  CB  TYR A 267      50.305   4.618  20.111  1.00 53.03           C
ATOM   1738  CG  TYR A 267      51.711   4.109  19.949  1.00 58.82           C
ATOM   1739  CD1 TYR A 267      52.710   4.922  19.418  1.00 58.48           C
ATOM   1740  CD2 TYR A 267      52.042   2.821  20.294  1.00 60.74           C
ATOM   1741  CE1 TYR A 267      54.016   4.467  19.261  1.00 59.53           C
ATOM   1742  CE2 TYR A 267      53.353   2.352  20.149  1.00 62.35           C
ATOM   1743  CZ  TYR A 267      54.330   3.176  19.627  1.00 64.62           C
ATOM   1744  OH  TYR A 267      55.623   2.716  19.471  1.00 63.47           O
ATOM   1745  H   TYR A 267      47.920   5.125  19.708  1.00 56.43           H
ATOM   1746  HA  TYR A 267      50.091   5.425  18.248  1.00 68.34           H
ATOM   1747  HB2 TYR A 267      50.341   5.487  20.540  1.00 63.64           H
ATOM   1748  HB3 TYR A 267      49.813   3.989  20.662  1.00 63.64           H
ATOM   1749  HD1 TYR A 267      52.503   5.795  19.175  1.00 70.18           H
ATOM   1750  HD2 TYR A 267      51.391   2.261  20.651  1.00 72.89           H
ATOM   1751  HE1 TYR A 267      54.669   5.028  18.911  1.00 71.44           H
ATOM   1752  HE2 TYR A 267      53.563   1.479  20.392  1.00 74.82           H
ATOM   1753  HH  TYR A 267      56.106   3.322  19.146  1.00 76.17           H
ATOM   1754  N   ASP A 268      50.572   3.424  16.977  1.00 63.47           N
ATOM   1755  CA  ASP A 268      50.875   2.257  16.155  1.00 67.24           C
ATOM   1756  C   ASP A 268      52.261   1.716  16.479  1.00 67.44           C
ATOM   1757  O   ASP A 268      53.262   2.380  16.170  1.00 66.23           O
ATOM   1758  CB  ASP A 268      50.798   2.619  14.671  1.00 73.01           C
ATOM   1759  CG  ASP A 268      51.216   1.459  13.764  1.00 76.12           C
ATOM   1760  OD1 ASP A 268      51.594   1.696  12.589  1.00 79.62           O
ATOM   1761  OD2 ASP A 268      51.183   0.309  14.244  1.00 77.12           O1-
ATOM   1762  H   ASP A 268      50.974   4.133  16.702  1.00 76.17           H
ATOM   1763  HA  ASP A 268      50.224   1.560  16.334  1.00 80.69           H
ATOM   1764  HB2 ASP A 268      49.885   2.860  14.450  1.00 87.62           H
ATOM   1765  HB3 ASP A 268      51.392   3.366  14.496  1.00 87.62           H
ATOM   1766  N   PRO A 269      52.394   0.517  17.046  1.00 67.77           N
ATOM   1767  CA  PRO A 269      53.750   0.015  17.324  1.00 62.36           C
ATOM   1768  C   PRO A 269      54.550  -0.371  16.075  1.00 69.45           C
ATOM   1769  O   PRO A 269      55.789  -0.284  16.101  1.00 65.77           O
ATOM   1770  CB  PRO A 269      53.489  -1.190  18.237  1.00 64.10           C
ATOM   1771  CG  PRO A 269      52.064  -0.925  18.876  1.00 61.35           C
ATOM   1772  CD  PRO A 269      51.337  -0.252  17.750  1.00 69.83           C
ATOM   1773  HA  PRO A 269      54.250   0.681  17.821  1.00 74.84           H
ATOM   1774  HB2 PRO A 269      53.483  -2.004  17.710  1.00 76.92           H
ATOM   1775  HB3 PRO A 269      54.171  -1.231  18.926  1.00 76.92           H
ATOM   1776  HG2 PRO A 269      51.642  -1.765  19.115  1.00 73.62           H
ATOM   1777  HG3 PRO A 269      52.144  -0.338  19.644  1.00 73.62           H
ATOM   1778  HD2 PRO A 269      50.950  -0.914  17.155  1.00 83.80           H
ATOM   1779  HD3 PRO A 269      50.659   0.349  18.098  1.00 83.80           H
ATOM   1780  N   GLU A 270      53.907  -0.805  14.984  1.00 64.10           N
ATOM   1781  CA  GLU A 270      54.681  -1.184  13.806  1.00 73.73           C
ATOM   1782  C   GLU A 270      55.591  -0.028  13.406  1.00 77.05           C
ATOM   1783  O   GLU A 270      56.823  -0.149  13.451  1.00 70.62           O
ATOM   1784  CB  GLU A 270      53.743  -1.609  12.651  1.00 70.78           C
ATOM   1785  H   GLU A 270      53.054  -0.886  14.905  1.00 76.93           H
ATOM   1786  HA  GLU A 270      55.243  -1.943  14.029  1.00 88.48           H
ATOM   1787  HB1 GLU A 270      53.225  -2.379  12.933  1.00 84.95           H
ATOM   1788  HB3 GLU A 270      54.280  -1.836  11.876  1.00 84.95           H
ATOM   1789  N   SER A 271      54.988   1.147  13.121  1.00 75.44           N
ATOM   1790  CA  SER A 271      55.710   2.356  12.722  1.00 64.71           C
ATOM   1791  C   SER A 271      56.241   3.203  13.872  1.00 66.41           C
ATOM   1792  O   SER A 271      56.970   4.161  13.603  1.00 71.84           O
ATOM   1793  CB  SER A 271      54.815   3.255  11.890  1.00 66.15           C
ATOM   1794  OG  SER A 271      53.647   3.591  12.604  1.00 71.93           O
ATOM   1795  H   SER A 271      54.137   1.260  13.155  1.00 90.53           H
ATOM   1796  HA  SER A 271      56.466   2.099  12.171  1.00 77.65           H
ATOM   1797  HB2 SER A 271      55.297   4.067  11.672  1.00 79.39           H
ATOM   1798  HB3 SER A 271      54.565   2.787  11.077  1.00 79.39           H
ATOM   1799  HG  SER A 271      53.219   2.895  12.800  1.00 86.32           H
ATOM   1800  N   ASP A 272      55.898   2.924  15.129  1.00 61.66           N
ATOM   1801  CA  ASP A 272      56.293   3.799  16.244  1.00 64.06           C
ATOM   1802  C   ASP A 272      55.846   5.239  15.991  1.00 59.05           C
ATOM   1803  O   ASP A 272      56.636   6.173  16.087  1.00 60.23           O
ATOM   1804  CB  ASP A 272      57.803   3.739  16.464  1.00 51.49           C
ATOM   1805  CG  ASP A 272      58.228   4.143  17.862  1.00 55.81           C
ATOM   1806  OD1 ASP A 272      57.386   4.200  18.792  1.00 61.10           O
ATOM   1807  OD2 ASP A 272      59.436   4.398  18.050  1.00 56.43           O1-
ATOM   1808  H   ASP A 272      55.439   2.237  15.366  1.00 74.00           H
ATOM   1809  HA  ASP A 272      55.861   3.489  17.055  1.00 76.88           H
ATOM   1810  HB2 ASP A 272      58.106   2.830  16.312  1.00 61.80           H
ATOM   1811  HB3 ASP A 272      58.235   4.340  15.837  1.00 61.80           H
ATOM   1812  N   THR A 273      54.580   5.410  15.606  1.00 55.25           N
ATOM   1813  CA  THR A 273      54.001   6.727  15.392  1.00 58.46           C
ATOM   1814  C   THR A 273      52.635   6.876  16.055  1.00 59.90           C
ATOM   1815  O   THR A 273      51.927   5.904  16.319  1.00 64.78           O
ATOM   1816  CB  THR A 273      53.802   7.037  13.913  1.00 58.19           C
ATOM   1817  OG1 THR A 273      52.765   6.198  13.383  1.00 65.06           O
ATOM   1818  CG2 THR A 273      55.077   6.819  13.171  1.00 64.48           C
ATOM   1819  H   THR A 273      54.031   4.764  15.461  1.00 66.31           H
ATOM   1820  HA  THR A 273      54.594   7.399  15.764  1.00 70.16           H
ATOM   1821  HB  THR A 273      53.545   7.966  13.811  1.00 69.84           H
ATOM   1822  HG1 THR A 273      52.978   5.390  13.470  1.00 78.08           H
ATOM   1823 HG21 THR A 273      54.951   7.016  12.230  1.00 77.38           H
ATOM   1824 HG22 THR A 273      55.769   7.400  13.525  1.00 77.38           H
ATOM   1825 HG23 THR A 273      55.361   5.897  13.265  1.00 77.38           H
ATOM   1826  N   LEU A 274      52.264   8.129  16.274  1.00 56.75           N
ATOM   1827  CA  LEU A 274      50.929   8.528  16.672  1.00 56.90           C
ATOM   1828  C   LEU A 274      50.189   9.005  15.448  1.00 54.73           C
ATOM   1829  O   LEU A 274      50.788   9.427  14.462  1.00 58.40           O
ATOM   1830  CB  LEU A 274      50.936   9.685  17.674  1.00 56.16           C
ATOM   1831  CG  LEU A 274      51.708   9.365  18.913  1.00 56.71           C
ATOM   1832  CD1 LEU A 274      51.822  10.605  19.699  1.00 57.96           C
ATOM   1833  CD2 LEU A 274      50.913   8.377  19.673  1.00 64.07           C
ATOM   1834  H   LEU A 274      52.799   8.796  16.193  1.00 68.10           H
ATOM   1835  HA  LEU A 274      50.455   7.775  17.057  1.00 68.28           H
ATOM   1836  HB2 LEU A 274      51.342  10.461  17.259  1.00 67.39           H
ATOM   1837  HB3 LEU A 274      50.022   9.885  17.932  1.00 67.39           H
ATOM   1838  HG  LEU A 274      52.586   9.010  18.705  1.00 68.05           H
ATOM   1839 HD11 LEU A 274      52.321  10.419  20.510  1.00 69.55           H
ATOM   1840 HD12 LEU A 274      52.286  11.272  19.170  1.00 69.55           H
ATOM   1841 HD13 LEU A 274      50.932  10.919  19.922  1.00 69.55           H
ATOM   1842 HD21 LEU A 274      51.388   8.147  20.486  1.00 76.88           H
ATOM   1843 HD22 LEU A 274      50.051   8.766  19.891  1.00 76.88           H
ATOM   1844 HD23 LEU A 274      50.789   7.584  19.126  1.00 76.88           H
ATOM   1845  N   THR A 275      48.882   9.015  15.555  1.00 54.20           N
ATOM   1846  CA  THR A 275      48.075   9.610  14.516  1.00 55.17           C
ATOM   1847  C   THR A 275      47.232  10.696  15.150  1.00 56.35           C
ATOM   1848  O   THR A 275      46.392  10.430  16.023  1.00 61.72           O
ATOM   1849  CB  THR A 275      47.251   8.557  13.804  1.00 59.91           C
ATOM   1850  OG1 THR A 275      48.151   7.669  13.134  1.00 65.65           O
ATOM   1851  CG2 THR A 275      46.360   9.206  12.807  1.00 63.61           C
ATOM   1852  H   THR A 275      48.437   8.687  16.214  1.00 65.04           H
ATOM   1853  HA  THR A 275      48.658  10.027  13.862  1.00 66.21           H
ATOM   1854  HB  THR A 275      46.711   8.067  14.443  1.00 71.90           H
ATOM   1855  HG1 THR A 275      47.718   7.073  12.729  1.00 78.79           H
ATOM   1856 HG21 THR A 275      45.831   8.534  12.349  1.00 76.34           H
ATOM   1857 HG22 THR A 275      45.763   9.828  13.251  1.00 76.34           H
ATOM   1858 HG23 THR A 275      46.889   9.689  12.153  1.00 76.34           H
ATOM   1859  N   LEU A 276      47.512  11.913  14.727  1.00 54.06           N
ATOM   1860  CA  LEU A 276      46.882  13.108  15.239  1.00 53.73           C
ATOM   1861  C   LEU A 276      45.706  13.431  14.347  1.00 60.23           C
ATOM   1862  O   LEU A 276      45.762  13.207  13.146  1.00 72.93           O
ATOM   1863  CB  LEU A 276      47.882  14.260  15.235  1.00 54.37           C
ATOM   1864  CG  LEU A 276      49.211  14.056  15.945  1.00 52.06           C
ATOM   1865  CD1 LEU A 276      49.945  15.350  15.837  1.00 50.98           C
ATOM   1866  CD2 LEU A 276      48.983  13.683  17.396  1.00 52.43           C
ATOM   1867  H   LEU A 276      48.092  12.077  14.114  1.00 64.88           H
ATOM   1868  HA  LEU A 276      46.567  12.961  16.145  1.00 64.48           H
ATOM   1869  HB2 LEU A 276      48.086  14.474  14.311  1.00 65.25           H
ATOM   1870  HB3 LEU A 276      47.455  15.026  15.650  1.00 65.25           H
ATOM   1871  HG  LEU A 276      49.724  13.358  15.508  1.00 62.48           H
ATOM   1872 HD11 LEU A 276      50.803  15.264  16.280  1.00 61.19           H
ATOM   1873 HD12 LEU A 276      50.075  15.562  14.900  1.00 61.19           H
ATOM   1874 HD13 LEU A 276      49.421  16.046  16.264  1.00 61.19           H
ATOM   1875 HD21 LEU A 276      49.842  13.558  17.829  1.00 62.92           H
ATOM   1876 HD22 LEU A 276      48.493  14.398  17.832  1.00 62.92           H
ATOM   1877 HD23 LEU A 276      48.471  12.860  17.433  1.00 62.92           H
ATOM   1878  N   SER A 277      44.637  13.968  14.927  1.00 72.28           N
ATOM   1879  CA  SER A 277      43.413  14.232  14.158  1.00 73.65           C
ATOM   1880  C   SER A 277      42.991  13.036  13.299  1.00 78.82           C
ATOM   1881  O   SER A 277      42.297  13.214  12.293  1.00 86.16           O
ATOM   1882  CB  SER A 277      43.578  15.464  13.259  1.00 78.85           C
ATOM   1883  OG  SER A 277      43.351  16.684  13.985  1.00 83.93           O
ATOM   1884  H   SER A 277      44.589  14.189  15.757  1.00 86.74           H
ATOM   1885  HA  SER A 277      42.692  14.416  14.779  1.00 88.38           H
ATOM   1886  HB2 SER A 277      44.481  15.474  12.904  1.00 94.63           H
ATOM   1887  HB3 SER A 277      42.939  15.409  12.531  1.00 94.63           H
ATOM   1888  HG  SER A 277      43.446  17.345  13.475  1.00100.72           H
ATOM   1889  N   GLY A 278      43.416  11.818  13.660  1.00 83.27           N
ATOM   1890  CA  GLY A 278      43.063  10.594  12.936  1.00 86.97           C
ATOM   1891  C   GLY A 278      43.594  10.473  11.511  1.00 88.02           C
ATOM   1892  O   GLY A 278      43.180   9.561  10.778  1.00 81.23           O
ATOM   1893  H   GLY A 278      43.924  11.675  14.340  1.00 99.92           H
ATOM   1894  HA2 GLY A 278      43.392   9.831  13.438  1.00104.37           H
ATOM   1895  HA3 GLY A 278      42.096  10.526  12.896  1.00104.37           H
ATOM   1896  N   GLU A 279      44.559  11.313  11.119  1.00 83.72           N
ATOM   1897  CA  GLU A 279      44.977  11.404   9.727  1.00 76.84           C
ATOM   1898  C   GLU A 279      46.492  11.568   9.584  1.00 75.74           C
ATOM   1899  O   GLU A 279      47.109  10.864   8.781  1.00 83.49           O
ATOM   1900  CB  GLU A 279      44.225  12.556   9.059  1.00 82.06           C
ATOM   1901  CG  GLU A 279      43.849  13.742  10.004  1.00 88.63           C
ATOM   1902  CD  GLU A 279      44.579  15.045   9.661  1.00 97.62           C
ATOM   1903  OE1 GLU A 279      44.289  16.086  10.303  1.00 94.05           O
ATOM   1904  OE2 GLU A 279      45.448  15.019   8.758  1.00 98.86           O1-
ATOM   1905  H   GLU A 279      44.986  11.840  11.647  1.00100.47           H
ATOM   1906  HA  GLU A 279      44.725  10.585   9.273  1.00 92.21           H
ATOM   1907  HB2 GLU A 279      44.779  12.914   8.348  1.00 98.47           H
ATOM   1908  HB3 GLU A 279      43.401  12.209   8.684  1.00 98.47           H
ATOM   1909  HG2 GLU A 279      42.895  13.907   9.936  1.00106.37           H
ATOM   1910  HG3 GLU A 279      44.079  13.502  10.916  1.00106.37           H
ATOM   1911  N   MET A 280      47.112  12.468  10.350  1.00 66.15           N
ATOM   1912  CA  MET A 280      48.546  12.707  10.255  1.00 64.51           C
ATOM   1913  C   MET A 280      49.326  11.814  11.210  1.00 64.03           C
ATOM   1914  O   MET A 280      49.071  11.808  12.415  1.00 66.24           O
ATOM   1915  CB  MET A 280      48.852  14.165  10.570  1.00 65.20           C
ATOM   1916  CG  MET A 280      50.314  14.551  10.338  1.00 67.93           C
ATOM   1917  SD  MET A 280      50.612  16.303  10.740  1.00 82.91           S
ATOM   1918  CE  MET A 280      50.380  16.278  12.462  1.00 66.26           C
ATOM   1919  H   MET A 280      46.717  12.957  10.936  1.00 79.39           H
ATOM   1920  HA  MET A 280      48.837  12.529   9.347  1.00 77.41           H
ATOM   1921  HB2 MET A 280      48.303  14.729  10.005  1.00 78.25           H
ATOM   1922  HB3 MET A 280      48.645  14.333  11.503  1.00 78.25           H
ATOM   1923  HG2 MET A 280      50.883  14.008  10.906  1.00 81.52           H
ATOM   1924  HG3 MET A 280      50.538  14.411   9.405  1.00 81.52           H
ATOM   1925  HE1 MET A 280      50.513  17.173  12.811  1.00 79.51           H
ATOM   1926  HE2 MET A 280      49.478  15.978  12.654  1.00 79.51           H
ATOM   1927  HE3 MET A 280      51.023  15.669  12.858  1.00 79.51           H
ATOM   1928  N   ALA A 281      50.313  11.114  10.688  1.00 60.25           N
ATOM   1929  CA  ALA A 281      51.116  10.226  11.500  1.00 59.10           C
ATOM   1930  C   ALA A 281      52.446  10.897  11.782  1.00 61.39           C
ATOM   1931  O   ALA A 281      53.124  11.350  10.859  1.00 59.96           O
ATOM   1932  CB  ALA A 281      51.338   8.883  10.805  1.00 69.34           C
ATOM   1933  H   ALA A 281      50.541  11.135   9.859  1.00 72.30           H
ATOM   1934  HA  ALA A 281      50.667  10.065  12.345  1.00 70.93           H
ATOM   1935  HB1 ALA A 281      51.879   8.317  11.379  1.00 83.21           H
ATOM   1936  HB2 ALA A 281      50.478   8.465  10.643  1.00 83.21           H
ATOM   1937  HB3 ALA A 281      51.796   9.035   9.964  1.00 83.21           H
ATOM   1938  N   VAL A 282      52.830  10.921  13.050  1.00 58.61           N
ATOM   1939  CA  VAL A 282      53.985  11.674  13.497  1.00 49.97           C
ATOM   1940  C   VAL A 282      54.857  10.764  14.329  1.00 57.48           C
ATOM   1941  O   VAL A 282      54.363   9.874  15.038  1.00 51.99           O
ATOM   1942  CB  VAL A 282      53.576  12.917  14.320  1.00 50.32           C
ATOM   1943  CG1 VAL A 282      52.609  13.758  13.534  1.00 61.59           C
ATOM   1944  CG2 VAL A 282      52.873  12.552  15.582  1.00 55.97           C
ATOM   1945  H   VAL A 282      52.427  10.499  13.681  1.00 70.33           H
ATOM   1946  HA  VAL A 282      54.496  11.970  12.728  1.00 59.97           H
ATOM   1947  HB  VAL A 282      54.358  13.449  14.534  1.00 60.39           H
ATOM   1948 HG11 VAL A 282      52.363  14.532  14.063  1.00 73.91           H
ATOM   1949 HG12 VAL A 282      53.036  14.041  12.710  1.00 73.91           H
ATOM   1950 HG13 VAL A 282      51.821  13.228  13.334  1.00 73.91           H
ATOM   1951 HG21 VAL A 282      52.639  13.364  16.059  1.00 67.17           H
ATOM   1952 HG22 VAL A 282      52.070  12.053  15.363  1.00 67.17           H
ATOM   1953 HG23 VAL A 282      53.463  12.007  16.126  1.00 67.17           H
ATOM   1954  N   LYS A 283      56.159  11.022  14.241  1.00 50.73           N
ATOM   1955  CA  LYS A 283      57.197  10.416  15.047  1.00 47.82           C
ATOM   1956  C   LYS A 283      57.445  11.256  16.289  1.00 56.74           C
ATOM   1957  O   LYS A 283      57.377  12.495  16.255  1.00 58.19           O
ATOM   1958  CB  LYS A 283      58.499  10.327  14.242  1.00 56.42           C
ATOM   1959  CG  LYS A 283      58.413   9.479  12.926  1.00 65.75           C
ATOM   1960  CD  LYS A 283      58.664   7.982  13.239  1.00 74.91           C
ATOM   1961  CE  LYS A 283      58.811   7.070  12.039  1.00 73.44           C
ATOM   1962  NZ  LYS A 283      59.137   5.703  12.565  1.00 76.81           N1+
ATOM   1963  H   LYS A 283      56.479  11.588  13.678  1.00 60.88           H
ATOM   1964  HA  LYS A 283      56.930   9.523  15.317  1.00 57.39           H
ATOM   1965  HB2 LYS A 283      58.768  11.225  13.993  1.00 67.71           H
ATOM   1966  HB3 LYS A 283      59.181   9.927  14.803  1.00 67.71           H
ATOM   1967  HG2 LYS A 283      57.529   9.569  12.539  1.00 78.91           H
ATOM   1968  HG3 LYS A 283      59.091   9.780  12.301  1.00 78.91           H
ATOM   1969  HD2 LYS A 283      59.480   7.912  13.758  1.00 89.90           H
ATOM   1970  HD3 LYS A 283      57.918   7.652  13.765  1.00 89.90           H
ATOM   1971  HE2 LYS A 283      57.976   7.030  11.546  1.00 88.14           H
ATOM   1972  HE3 LYS A 283      59.538   7.376  11.474  1.00 88.14           H
ATOM   1973  HZ1 LYS A 283      59.233   5.132  11.889  1.00 92.18           H
ATOM   1974  HZ2 LYS A 283      59.896   5.729  13.030  1.00 92.18           H
ATOM   1975  HZ3 LYS A 283      58.482   5.416  13.095  1.00 92.18           H
ATOM   1976  N   ARG A 284      57.781  10.569  17.378  1.00 48.23           N
ATOM   1977  CA  ARG A 284      58.208  11.227  18.598  1.00 54.21           C
ATOM   1978  C   ARG A 284      59.084  12.476  18.339  1.00 57.58           C
ATOM   1979  O   ARG A 284      58.828  13.551  18.901  1.00 47.46           O
ATOM   1980  CB  ARG A 284      58.920  10.183  19.463  1.00 55.45           C
ATOM   1981  CG  ARG A 284      59.327  10.692  20.827  1.00 55.68           C
ATOM   1982  CD  ARG A 284      60.206   9.677  21.560  1.00 62.02           C
ATOM   1983  NE  ARG A 284      61.549   9.557  20.963  1.00 76.96           N
ATOM   1984  CZ  ARG A 284      62.528  10.477  21.000  1.00 75.24           C
ATOM   1985  NH1 ARG A 284      62.387  11.647  21.624  1.00 70.37           N
ATOM   1986  NH2 ARG A 284      63.682  10.218  20.385  1.00 78.02           N1+
ATOM   1987  H   ARG A 284      57.767   9.711  17.432  1.00 57.88           H
ATOM   1988  HA  ARG A 284      57.420  11.520  19.083  1.00 65.06           H
ATOM   1989  HB2 ARG A 284      58.325   9.428  19.594  1.00 66.54           H
ATOM   1990  HB3 ARG A 284      59.723   9.892  19.003  1.00 66.54           H
ATOM   1991  HG2 ARG A 284      59.831  11.514  20.725  1.00 66.82           H
ATOM   1992  HG3 ARG A 284      58.532  10.848  21.361  1.00 66.82           H
ATOM   1993  HD2 ARG A 284      60.311   9.956  22.483  1.00 74.43           H
ATOM   1994  HD3 ARG A 284      59.782   8.805  21.522  1.00 74.43           H
ATOM   1995  HE  ARG A 284      61.724   8.824  20.548  1.00 92.36           H
ATOM   1996 HH11 ARG A 284      61.648  11.836  22.021  1.00 84.44           H
ATOM   1997 HH12 ARG A 284      63.036  12.212  21.630  1.00 84.44           H
ATOM   1998 HH21 ARG A 284      63.794   9.467  19.980  1.00 93.63           H
ATOM   1999 HH22 ARG A 284      64.320  10.794  20.408  1.00 93.63           H
ATOM   2000  N   GLU A 285      60.091  12.380  17.459  1.00 52.78           N
ATOM   2001  CA  GLU A 285      61.036  13.495  17.312  1.00 53.22           C
ATOM   2002  C   GLU A 285      60.344  14.710  16.703  1.00 50.25           C
ATOM   2003  O   GLU A 285      60.553  15.843  17.156  1.00 49.37           O
ATOM   2004  CB  GLU A 285      62.253  13.075  16.472  1.00 59.06           C
ATOM   2005  CG  GLU A 285      63.037  11.766  16.951  1.00 75.32           C
ATOM   2006  CD  GLU A 285      62.295  10.387  16.701  1.00 75.06           C
ATOM   2007  OE1 GLU A 285      61.302  10.345  15.943  1.00 72.72           O
ATOM   2008  OE2 GLU A 285      62.703   9.324  17.266  1.00 87.42           O1-
ATOM   2009  H   GLU A 285      60.245  11.703  16.952  1.00 63.34           H
ATOM   2010  HA  GLU A 285      61.357  13.749  18.191  1.00 63.87           H
ATOM   2011  HB2 GLU A 285      61.953  12.913  15.563  1.00 70.88           H
ATOM   2012  HB3 GLU A 285      62.890  13.807  16.473  1.00 70.88           H
ATOM   2013  HG2 GLU A 285      63.885  11.728  16.481  1.00 90.39           H
ATOM   2014  HG3 GLU A 285      63.200  11.839  17.905  1.00 90.39           H
ATOM   2015  N   GLN A 286      59.427  14.478  15.764  1.00 45.37           N
ATOM   2016  CA  GLN A 286      58.716  15.571  15.127  1.00 49.95           C
ATOM   2017  C   GLN A 286      57.856  16.297  16.139  1.00 52.09           C
ATOM   2018  O   GLN A 286      57.926  17.526  16.280  1.00 49.39           O
ATOM   2019  CB  GLN A 286      57.845  15.033  13.992  1.00 44.34           C
ATOM   2020  CG  GLN A 286      58.622  14.090  13.044  1.00 56.53           C
ATOM   2021  CD  GLN A 286      57.809  13.667  11.861  1.00 60.33           C
ATOM   2022  OE1 GLN A 286      56.754  13.046  11.987  1.00 64.18           O
ATOM   2023  NE2 GLN A 286      58.279  14.031  10.690  1.00 63.92           N
ATOM   2024  H   GLN A 286      59.202  13.697  15.482  1.00 54.45           H
ATOM   2025  HA  GLN A 286      59.354  16.201  14.755  1.00 59.94           H
ATOM   2026  HB2 GLN A 286      57.104  14.535  14.371  1.00 53.21           H
ATOM   2027  HB3 GLN A 286      57.512  15.779  13.468  1.00 53.21           H
ATOM   2028  HG2 GLN A 286      59.411  14.550  12.717  1.00 67.84           H
ATOM   2029  HG3 GLN A 286      58.880  13.293  13.532  1.00 67.84           H
ATOM   2030 HE21 GLN A 286      59.009  14.483  10.641  1.00 76.71           H
ATOM   2031 HE22 GLN A 286      57.856  13.818   9.972  1.00 76.71           H
ATOM   2032  N   LEU A 287      57.013  15.546  16.840  1.00 49.42           N
ATOM   2033  CA  LEU A 287      56.117  16.162  17.796  1.00 46.36           C
ATOM   2034  C   LEU A 287      56.913  16.833  18.896  1.00 47.12           C
ATOM   2035  O   LEU A 287      56.499  17.857  19.445  1.00 46.88           O
ATOM   2036  CB  LEU A 287      55.204  15.092  18.362  1.00 49.42           C
ATOM   2037  CG  LEU A 287      54.144  15.565  19.309  1.00 46.70           C
ATOM   2038  CD1 LEU A 287      53.289  16.544  18.624  1.00 44.68           C
ATOM   2039  CD2 LEU A 287      53.311  14.368  19.724  1.00 50.24           C
ATOM   2040  H   LEU A 287      56.944  14.691  16.779  1.00 59.31           H
ATOM   2041  HA  LEU A 287      55.574  16.832  17.351  1.00 55.63           H
ATOM   2042  HB2 LEU A 287      54.756  14.652  17.623  1.00 59.30           H
ATOM   2043  HB3 LEU A 287      55.750  14.447  18.838  1.00 59.30           H
ATOM   2044  HG  LEU A 287      54.543  15.973  20.094  1.00 56.04           H
ATOM   2045 HD11 LEU A 287      52.603  16.849  19.239  1.00 53.62           H
ATOM   2046 HD12 LEU A 287      53.834  17.293  18.338  1.00 53.62           H
ATOM   2047 HD13 LEU A 287      52.879  16.120  17.854  1.00 53.62           H
ATOM   2048 HD21 LEU A 287      52.621  14.662  20.338  1.00 60.30           H
ATOM   2049 HD22 LEU A 287      52.908  13.976  18.934  1.00 60.30           H
ATOM   2050 HD23 LEU A 287      53.887  13.719  20.159  1.00 60.30           H
ATOM   2051  N   LYS A 288      58.093  16.298  19.185  1.00 42.63           N
ATOM   2052  CA  LYS A 288      58.942  16.893  20.205  1.00 47.28           C
ATOM   2053  C   LYS A 288      59.529  18.234  19.748  1.00 46.55           C
ATOM   2054  O   LYS A 288      59.542  19.206  20.500  1.00 45.84           O
ATOM   2055  CB  LYS A 288      60.049  15.906  20.569  1.00 44.69           C
ATOM   2056  CG  LYS A 288      61.141  16.476  21.541  1.00 44.04           C
ATOM   2057  CD  LYS A 288      62.195  15.440  21.881  1.00 54.40           C
ATOM   2058  CE  LYS A 288      62.926  15.710  23.253  1.00 72.68           C
ATOM   2059  NZ  LYS A 288      63.568  14.407  23.834  1.00 70.71           N1+
ATOM   2060  H   LYS A 288      58.422  15.598  18.809  1.00 51.16           H
ATOM   2061  HA  LYS A 288      58.412  17.055  21.001  1.00 56.74           H
ATOM   2062  HB2 LYS A 288      59.647  15.135  20.999  1.00 53.64           H
ATOM   2063  HB3 LYS A 288      60.496  15.628  19.754  1.00 53.64           H
ATOM   2064  HG2 LYS A 288      61.582  17.229  21.117  1.00 52.85           H
ATOM   2065  HG3 LYS A 288      60.717  16.758  22.366  1.00 52.85           H
ATOM   2066  HD2 LYS A 288      61.772  14.568  21.936  1.00 65.29           H
ATOM   2067  HD3 LYS A 288      62.868  15.436  21.182  1.00 65.29           H
ATOM   2068  HE2 LYS A 288      63.631  16.361  23.116  1.00 87.22           H
ATOM   2069  HE3 LYS A 288      62.282  16.043  23.897  1.00 87.22           H
ATOM   2070  HZ1 LYS A 288      63.973  14.586  24.606  1.00 84.86           H
ATOM   2071  HZ2 LYS A 288      62.939  13.793  23.972  1.00 84.86           H
ATOM   2072  HZ3 LYS A 288      64.168  14.082  23.261  1.00 84.86           H
ATOM   2073  N   ASN A 289      60.058  18.298  18.530  1.00 51.81           N
ATOM   2074  CA  ASN A 289      60.723  19.520  18.088  1.00 49.07           C
ATOM   2075  C   ASN A 289      59.724  20.594  17.693  1.00 49.24           C
ATOM   2076  O   ASN A 289      60.051  21.792  17.714  1.00 46.45           O
ATOM   2077  CB  ASN A 289      61.640  19.202  16.902  1.00 46.02           C
ATOM   2078  CG  ASN A 289      62.730  18.262  17.259  1.00 47.59           C
ATOM   2079  OD1 ASN A 289      63.194  18.236  18.392  1.00 47.03           O
ATOM   2080  ND2 ASN A 289      63.179  17.488  16.280  1.00 58.01           N
ATOM   2081  H   ASN A 289      60.047  17.662  17.951  1.00 62.18           H
ATOM   2082  HA  ASN A 289      61.271  19.865  18.810  1.00 58.89           H
ATOM   2083  HB2 ASN A 289      61.114  18.798  16.195  1.00 55.23           H
ATOM   2084  HB3 ASN A 289      62.045  20.025  16.586  1.00 55.23           H
ATOM   2085 HD21 ASN A 289      63.811  16.925  16.433  1.00 69.61           H
ATOM   2086 HD22 ASN A 289      62.838  17.550  15.493  1.00 69.61           H
ATOM   2087  N   GLY A 290      58.517  20.180  17.329  1.00 39.80           N
ATOM   2088  CA  GLY A 290      57.469  21.116  16.963  1.00 42.76           C
ATOM   2089  C   GLY A 290      56.855  21.837  18.129  1.00 41.32           C
ATOM   2090  O   GLY A 290      55.958  22.652  17.911  1.00 40.22           O
ATOM   2091  H   GLY A 290      58.280  19.355  17.285  1.00 47.76           H
ATOM   2092  HA2 GLY A 290      57.833  21.779  16.356  1.00 51.31           H
ATOM   2093  HA3 GLY A 290      56.764  20.637  16.500  1.00 51.31           H
ATOM   2094  N   GLY A 291      57.279  21.532  19.354  1.00 45.36           N
ATOM   2095  CA  GLY A 291      56.849  22.313  20.491  1.00 44.47           C
ATOM   2096  C   GLY A 291      56.611  21.522  21.767  1.00 45.47           C
ATOM   2097  O   GLY A 291      56.732  22.073  22.855  1.00 49.75           O
ATOM   2098  H   GLY A 291      57.811  20.883  19.544  1.00 54.43           H
ATOM   2099  HA2 GLY A 291      57.520  22.988  20.679  1.00 53.37           H
ATOM   2100  HA3 GLY A 291      56.023  22.768  20.264  1.00 53.37           H
ATOM   2101  N   LEU A 292      56.245  20.256  21.683  1.00 47.55           N
ATOM   2102  CA  LEU A 292      55.844  19.551  22.891  1.00 43.83           C
ATOM   2103  C   LEU A 292      57.042  19.129  23.724  1.00 44.51           C
ATOM   2104  O   LEU A 292      56.899  18.871  24.922  1.00 46.09           O
ATOM   2105  CB  LEU A 292      54.991  18.338  22.531  1.00 46.41           C
ATOM   2106  CG  LEU A 292      53.581  18.635  22.061  1.00 48.38           C
ATOM   2107  CD1 LEU A 292      52.768  17.353  22.146  1.00 43.12           C
ATOM   2108  CD2 LEU A 292      52.928  19.673  22.912  1.00 41.30           C
ATOM   2109  H   LEU A 292      56.219  19.790  20.960  1.00 57.07           H
ATOM   2110  HA  LEU A 292      55.301  20.145  23.433  1.00 52.61           H
ATOM   2111  HB2 LEU A 292      55.436  17.852  21.820  1.00 55.70           H
ATOM   2112  HB3 LEU A 292      54.921  17.771  23.315  1.00 55.70           H
ATOM   2113  HG  LEU A 292      53.594  18.941  21.141  1.00 58.06           H
ATOM   2114 HD11 LEU A 292      51.863  17.534  21.846  1.00 51.75           H
ATOM   2115 HD12 LEU A 292      53.177  16.682  21.577  1.00 51.75           H
ATOM   2116 HD13 LEU A 292      52.757  17.047  23.066  1.00 51.75           H
ATOM   2117 HD21 LEU A 292      52.031  19.834  22.580  1.00 49.56           H
ATOM   2118 HD22 LEU A 292      52.890  19.353  23.827  1.00 49.56           H
ATOM   2119 HD23 LEU A 292      53.449  20.490  22.868  1.00 49.56           H
ATOM   2120  N   GLY A 293      58.206  19.063  23.130  1.00 44.09           N
ATOM   2121  CA  GLY A 293      59.381  18.663  23.882  1.00 45.07           C
ATOM   2122  C   GLY A 293      59.188  17.330  24.570  1.00 43.14           C
ATOM   2123  O   GLY A 293      58.788  16.347  23.957  1.00 42.54           O
ATOM   2124  H   GLY A 293      58.350  19.242  22.302  1.00 52.91           H
ATOM   2125  HA2 GLY A 293      60.140  18.594  23.283  1.00 54.09           H
ATOM   2126  HA3 GLY A 293      59.578  19.332  24.555  1.00 54.09           H
ATOM   2127  N   VAL A 294      59.502  17.282  25.864  1.00 45.00           N
ATOM   2128  CA  VAL A 294      59.407  16.022  26.608  1.00 48.41           C
ATOM   2129  C   VAL A 294      57.966  15.504  26.614  1.00 45.60           C
ATOM   2130  O   VAL A 294      57.728  14.289  26.677  1.00 41.01           O
ATOM   2131  CB  VAL A 294      59.936  16.236  28.047  1.00 47.94           C
ATOM   2132  CG1 VAL A 294      59.077  17.252  28.792  1.00 43.22           C
ATOM   2133  CG2 VAL A 294      59.931  15.000  28.851  1.00 47.79           C
ATOM   2134  H   VAL A 294      59.769  17.953  26.331  1.00 54.00           H
ATOM   2135  HA  VAL A 294      59.965  15.356  26.177  1.00 58.10           H
ATOM   2136  HB  VAL A 294      60.845  16.572  28.009  1.00 57.53           H
ATOM   2137 HG11 VAL A 294      59.430  17.367  29.688  1.00 51.87           H
ATOM   2138 HG12 VAL A 294      59.103  18.096  28.315  1.00 51.87           H
ATOM   2139 HG13 VAL A 294      58.165  16.923  28.834  1.00 51.87           H
ATOM   2140 HG21 VAL A 294      60.272  15.199  29.737  1.00 57.36           H
ATOM   2141 HG22 VAL A 294      59.022  14.668  28.913  1.00 57.36           H
ATOM   2142 HG23 VAL A 294      60.495  14.340  28.419  1.00 57.36           H
ATOM   2143  N   VAL A 295      56.980  16.406  26.589  1.00 39.25           N
ATOM   2144  CA  VAL A 295      55.592  15.941  26.506  1.00 43.26           C
ATOM   2145  C   VAL A 295      55.414  14.971  25.371  1.00 42.57           C
ATOM   2146  O   VAL A 295      54.617  14.026  25.469  1.00 45.70           O
ATOM   2147  CB  VAL A 295      54.605  17.105  26.359  1.00 40.92           C
ATOM   2148  CG1 VAL A 295      53.224  16.582  26.275  1.00 38.73           C
ATOM   2149  CG2 VAL A 295      54.761  18.043  27.561  1.00 46.75           C
ATOM   2150  H   VAL A 295      57.081  17.259  26.618  1.00 47.11           H
ATOM   2151  HA  VAL A 295      55.373  15.474  27.328  1.00 51.91           H
ATOM   2152  HB  VAL A 295      54.801  17.600  25.549  1.00 49.11           H
ATOM   2153 HG11 VAL A 295      52.610  17.328  26.183  1.00 46.48           H
ATOM   2154 HG12 VAL A 295      53.154  15.998  25.504  1.00 46.48           H
ATOM   2155 HG13 VAL A 295      53.024  16.087  27.085  1.00 46.48           H
ATOM   2156 HG21 VAL A 295      54.137  18.780  27.469  1.00 56.11           H
ATOM   2157 HG22 VAL A 295      54.572  17.548  28.374  1.00 56.11           H
ATOM   2158 HG23 VAL A 295      55.670  18.380  27.583  1.00 56.11           H
ATOM   2159  N   SER A 296      56.129  15.175  24.273  1.00 42.75           N
ATOM   2160  CA  SER A 296      56.026  14.206  23.203  1.00 43.73           C
ATOM   2161  C   SER A 296      56.507  12.862  23.693  1.00 41.87           C
ATOM   2162  O   SER A 296      55.859  11.836  23.472  1.00 45.47           O
ATOM   2163  CB  SER A 296      56.818  14.647  21.962  1.00 36.11           C
ATOM   2164  OG  SER A 296      56.802  13.563  21.018  1.00 42.05           O
ATOM   2165  H   SER A 296      56.658  15.838  24.129  1.00 51.30           H
ATOM   2166  HA  SER A 296      55.094  14.117  22.947  1.00 52.48           H
ATOM   2167  HB2 SER A 296      56.397  15.427  21.568  1.00 43.33           H
ATOM   2168  HB3 SER A 296      57.733  14.845  22.214  1.00 43.33           H
ATOM   2169  HG  SER A 296      57.230  13.778  20.327  1.00 50.46           H
ATOM   2170  N   ASP A 297      57.642  12.850  24.382  1.00 48.77           N
ATOM   2171  CA  ASP A 297      58.144  11.590  24.934  1.00 43.73           C
ATOM   2172  C   ASP A 297      57.097  10.951  25.826  1.00 42.34           C
ATOM   2173  O   ASP A 297      56.840   9.751  25.736  1.00 46.21           O
ATOM   2174  CB  ASP A 297      59.436  11.835  25.715  1.00 47.20           C
ATOM   2175  CG  ASP A 297      60.605  12.215  24.807  1.00 51.54           C
ATOM   2176  OD1 ASP A 297      61.363  13.170  25.064  1.00 54.17           O
ATOM   2177  OD2 ASP A 297      60.770  11.517  23.817  1.00 60.83           O1-
ATOM   2178  H   ASP A 297      58.132  13.538  24.544  1.00 58.53           H
ATOM   2179  HA  ASP A 297      58.339  10.977  24.208  1.00 52.48           H
ATOM   2180  HB2 ASP A 297      59.294  12.561  26.342  1.00 56.65           H
ATOM   2181  HB3 ASP A 297      59.677  11.026  26.192  1.00 56.65           H
ATOM   2182  N   ALA A 298      56.425  11.757  26.645  1.00 41.71           N
ATOM   2183  CA  ALA A 298      55.433  11.208  27.560  1.00 45.71           C
ATOM   2184  C   ALA A 298      54.267  10.613  26.812  1.00 46.23           C
ATOM   2185  O   ALA A 298      53.766   9.554  27.195  1.00 45.62           O
ATOM   2186  CB  ALA A 298      54.939  12.283  28.524  1.00 45.27           C
ATOM   2187  H   ALA A 298      56.523  12.610  26.689  1.00 50.06           H
ATOM   2188  HA  ALA A 298      55.843  10.502  28.083  1.00 54.85           H
ATOM   2189  HB1 ALA A 298      54.281  11.892  29.121  1.00 54.33           H
ATOM   2190  HB2 ALA A 298      55.692  12.618  29.035  1.00 54.33           H
ATOM   2191  HB3 ALA A 298      54.537  13.004  28.014  1.00 54.33           H
ATOM   2192  N   ILE A 299      53.789  11.288  25.763  1.00 49.46           N
ATOM   2193  CA  ILE A 299      52.619  10.758  25.073  1.00 43.25           C
ATOM   2194  C   ILE A 299      52.983   9.472  24.349  1.00 45.54           C
ATOM   2195  O   ILE A 299      52.160   8.553  24.236  1.00 41.73           O
ATOM   2196  CB  ILE A 299      52.023  11.781  24.104  1.00 35.36           C
ATOM   2197  CG1 ILE A 299      51.496  13.004  24.850  1.00 41.15           C
ATOM   2198  CG2 ILE A 299      50.926  11.125  23.257  1.00 43.66           C
ATOM   2199  CD1 ILE A 299      51.109  14.166  23.933  1.00 35.65           C
ATOM   2200  H   ILE A 299      54.109  12.021  25.446  1.00 59.35           H
ATOM   2201  HA  ILE A 299      51.940  10.544  25.731  1.00 51.90           H
ATOM   2202  HB  ILE A 299      52.728  12.075  23.507  1.00 42.43           H
ATOM   2203 HG12 ILE A 299      50.707  12.748  25.353  1.00 49.39           H
ATOM   2204 HG13 ILE A 299      52.184  13.321  25.456  1.00 49.39           H
ATOM   2205 HG21 ILE A 299      50.559  11.786  22.649  1.00 52.39           H
ATOM   2206 HG22 ILE A 299      51.313  10.391  22.754  1.00 52.39           H
ATOM   2207 HG23 ILE A 299      50.230  10.793  23.845  1.00 52.39           H
ATOM   2208 HD11 ILE A 299      50.786  14.902  24.475  1.00 42.78           H
ATOM   2209 HD12 ILE A 299      51.891  14.444  23.430  1.00 42.78           H
ATOM   2210 HD13 ILE A 299      50.413  13.870  23.326  1.00 42.78           H
ATOM   2211  N   PHE A 300      54.210   9.377  23.841  1.00 44.76           N
ATOM   2212  CA  PHE A 300      54.592   8.142  23.166  1.00 47.76           C
ATOM   2213  C   PHE A 300      54.676   7.004  24.166  1.00 47.06           C
ATOM   2214  O   PHE A 300      54.126   5.922  23.935  1.00 43.82           O
ATOM   2215  CB  PHE A 300      55.903   8.314  22.400  1.00 49.79           C
ATOM   2216  CG  PHE A 300      55.681   8.769  20.986  1.00 52.46           C
ATOM   2217  CD1 PHE A 300      55.384  10.088  20.717  1.00 52.52           C
ATOM   2218  CD2 PHE A 300      55.663   7.869  19.944  1.00 56.82           C
ATOM   2219  CE1 PHE A 300      55.108  10.512  19.435  1.00 54.75           C
ATOM   2220  CE2 PHE A 300      55.396   8.296  18.665  1.00 58.85           C
ATOM   2221  CZ  PHE A 300      55.124   9.637  18.415  1.00 57.47           C
ATOM   2222  H   PHE A 300      54.816   9.986  23.871  1.00 53.72           H
ATOM   2223  HA  PHE A 300      53.904   7.915  22.522  1.00 57.31           H
ATOM   2224  HB2 PHE A 300      56.447   8.979  22.849  1.00 59.75           H
ATOM   2225  HB3 PHE A 300      56.369   7.464  22.374  1.00 59.75           H
ATOM   2226  HD1 PHE A 300      55.367  10.703  21.415  1.00 63.03           H
ATOM   2227  HD2 PHE A 300      55.843   6.971  20.105  1.00 68.19           H
ATOM   2228  HE1 PHE A 300      54.932  11.411  19.271  1.00 65.70           H
ATOM   2229  HE2 PHE A 300      55.407   7.687  17.963  1.00 70.63           H
ATOM   2230  HZ  PHE A 300      54.952   9.925  17.548  1.00 68.97           H
ATOM   2231  N   GLU A 301      55.327   7.256  25.296  1.00 44.27           N
ATOM   2232  CA  GLU A 301      55.412   6.282  26.383  1.00 45.58           C
ATOM   2233  C   GLU A 301      54.031   5.828  26.802  1.00 46.38           C
ATOM   2234  O   GLU A 301      53.767   4.629  26.899  1.00 55.76           O
ATOM   2235  CB  GLU A 301      56.181   6.908  27.554  1.00 55.28           C
ATOM   2236  CG  GLU A 301      56.227   6.093  28.848  1.00 71.20           C
ATOM   2237  CD  GLU A 301      56.755   6.910  30.084  1.00 67.87           C
ATOM   2238  OE1 GLU A 301      56.829   6.348  31.222  1.00 80.66           O
ATOM   2239  OE2 GLU A 301      57.070   8.113  29.910  1.00 73.76           O1-
ATOM   2240  H   GLU A 301      55.736   7.994  25.462  1.00 53.12           H
ATOM   2241  HA  GLU A 301      55.905   5.505  26.077  1.00 54.70           H
ATOM   2242  HB2 GLU A 301      57.098   7.053  27.272  1.00 66.35           H
ATOM   2243  HB3 GLU A 301      55.771   7.761  27.765  1.00 66.35           H
ATOM   2244  HG2 GLU A 301      55.332   5.784  29.056  1.00 85.44           H
ATOM   2245  HG3 GLU A 301      56.817   5.334  28.720  1.00 85.44           H
ATOM   2246  N   LEU A 302      53.095   6.771  26.947  1.00 49.04           N
ATOM   2247  CA  LEU A 302      51.731   6.389  27.283  1.00 47.33           C
ATOM   2248  C   LEU A 302      51.122   5.542  26.187  1.00 50.29           C
ATOM   2249  O   LEU A 302      50.415   4.568  26.473  1.00 58.27           O
ATOM   2250  CB  LEU A 302      50.871   7.627  27.540  1.00 48.28           C
ATOM   2251  CG  LEU A 302      49.376   7.370  27.711  1.00 40.72           C
ATOM   2252  CD1 LEU A 302      49.100   6.573  28.990  1.00 50.12           C
ATOM   2253  CD2 LEU A 302      48.593   8.663  27.703  1.00 48.69           C
ATOM   2254  H   LEU A 302      53.224   7.616  26.858  1.00 58.85           H
ATOM   2255  HA  LEU A 302      51.744   5.861  28.096  1.00 56.81           H
ATOM   2256  HB2 LEU A 302      51.186   8.056  28.351  1.00 57.94           H
ATOM   2257  HB3 LEU A 302      50.977   8.234  26.791  1.00 57.94           H
ATOM   2258  HG  LEU A 302      49.067   6.837  26.962  1.00 48.87           H
ATOM   2259 HD11 LEU A 302      48.145   6.426  29.070  1.00 60.15           H
ATOM   2260 HD12 LEU A 302      49.563   5.721  28.937  1.00 60.15           H
ATOM   2261 HD13 LEU A 302      49.423   7.078  29.753  1.00 60.15           H
ATOM   2262 HD21 LEU A 302      47.651   8.462  27.814  1.00 58.43           H
ATOM   2263 HD22 LEU A 302      48.900   9.223  28.433  1.00 58.43           H
ATOM   2264 HD23 LEU A 302      48.738   9.115  26.857  1.00 58.43           H
ATOM   2265  N   GLY A 303      51.374   5.897  24.927  1.00 50.33           N
ATOM   2266  CA  GLY A 303      50.769   5.165  23.823  1.00 48.80           C
ATOM   2267  C   GLY A 303      51.314   3.758  23.725  1.00 55.48           C
ATOM   2268  O   GLY A 303      50.581   2.815  23.409  1.00 56.00           O
ATOM   2269  H   GLY A 303      51.884   6.548  24.690  1.00 60.39           H
ATOM   2270  HA2 GLY A 303      49.809   5.118  23.951  1.00 58.56           H
ATOM   2271  HA3 GLY A 303      50.949   5.626  22.988  1.00 58.56           H
ATOM   2272  N   LYS A 304      52.611   3.601  24.006  1.00 55.82           N
ATOM   2273  CA  LYS A 304      53.223   2.281  24.082  1.00 54.11           C
ATOM   2274  C   LYS A 304      52.566   1.471  25.184  1.00 59.45           C
ATOM   2275  O   LYS A 304      52.066   0.369  24.944  1.00 63.07           O
ATOM   2276  CB  LYS A 304      54.724   2.401  24.357  1.00 52.52           C
ATOM   2277  CG  LYS A 304      55.631   2.851  23.202  1.00 59.62           C
ATOM   2278  CD  LYS A 304      57.129   2.572  23.589  1.00 68.07           C
ATOM   2279  CE  LYS A 304      58.148   2.890  22.513  1.00 67.08           C
ATOM   2280  NZ  LYS A 304      58.505   4.341  22.467  1.00 77.31           N1+
ATOM   2281  H   LYS A 304      53.156   4.248  24.158  1.00 66.99           H
ATOM   2282  HA  LYS A 304      53.098   1.816  23.240  1.00 64.94           H
ATOM   2283  HB2 LYS A 304      54.846   3.039  25.077  1.00 63.03           H
ATOM   2284  HB3 LYS A 304      55.045   1.532  24.646  1.00 63.03           H
ATOM   2285  HG2 LYS A 304      55.417   2.348  22.401  1.00 71.55           H
ATOM   2286  HG3 LYS A 304      55.520   3.803  23.049  1.00 71.55           H
ATOM   2287  HD2 LYS A 304      57.350   3.108  24.367  1.00 81.69           H
ATOM   2288  HD3 LYS A 304      57.220   1.631  23.808  1.00 81.69           H
ATOM   2289  HE2 LYS A 304      58.959   2.387  22.687  1.00 80.50           H
ATOM   2290  HE3 LYS A 304      57.783   2.643  21.649  1.00 80.50           H
ATOM   2291  HZ1 LYS A 304      59.104   4.487  21.824  1.00 92.77           H
ATOM   2292  HZ2 LYS A 304      57.779   4.828  22.301  1.00 92.77           H
ATOM   2293  HZ3 LYS A 304      58.851   4.594  23.247  1.00 92.77           H
ATOM   2294  N   SER A 305      52.487   2.047  26.392  1.00 57.38           N
ATOM   2295  CA  SER A 305      51.972   1.301  27.530  1.00 49.07           C
ATOM   2296  C   SER A 305      50.503   0.915  27.354  1.00 53.89           C
ATOM   2297  O   SER A 305      50.084  -0.128  27.870  1.00 66.63           O
ATOM   2298  CB  SER A 305      52.174   2.092  28.809  1.00 50.28           C
ATOM   2299  OG  SER A 305      51.282   3.172  28.842  1.00 65.36           O
ATOM   2300  H   SER A 305      52.721   2.855  26.570  1.00 68.86           H
ATOM   2301  HA  SER A 305      52.481   0.480  27.613  1.00 58.88           H
ATOM   2302  HB2 SER A 305      52.006   1.516  29.571  1.00 60.34           H
ATOM   2303  HB3 SER A 305      53.083   2.429  28.837  1.00 60.34           H
ATOM   2304  HG  SER A 305      51.416   3.676  28.183  1.00 78.43           H
ATOM   2305  N   LEU A 306      49.718   1.693  26.615  1.00 54.53           N
ATOM   2306  CA  LEU A 306      48.286   1.414  26.459  1.00 58.55           C
ATOM   2307  C   LEU A 306      47.977   0.395  25.394  1.00 59.75           C
ATOM   2308  O   LEU A 306      46.812  -0.003  25.284  1.00 56.29           O
ATOM   2309  CB  LEU A 306      47.492   2.672  26.070  1.00 53.68           C
ATOM   2310  CG  LEU A 306      47.369   3.811  27.093  1.00 57.25           C
ATOM   2311  CD1 LEU A 306      46.472   4.921  26.581  1.00 53.10           C
ATOM   2312  CD2 LEU A 306      46.866   3.302  28.415  1.00 52.95           C
ATOM   2313  H   LEU A 306      49.987   2.391  26.191  1.00 65.44           H
ATOM   2314  HA  LEU A 306      47.935   1.086  27.301  1.00 70.27           H
ATOM   2315  HB2 LEU A 306      47.907   3.051  25.279  1.00 64.42           H
ATOM   2316  HB3 LEU A 306      46.589   2.396  25.849  1.00 64.42           H
ATOM   2317  HG  LEU A 306      48.249   4.190  27.241  1.00 68.71           H
ATOM   2318 HD11 LEU A 306      46.419   5.619  27.252  1.00 63.73           H
ATOM   2319 HD12 LEU A 306      46.849   5.278  25.761  1.00 63.73           H
ATOM   2320 HD13 LEU A 306      45.589   4.559  26.409  1.00 63.73           H
ATOM   2321 HD21 LEU A 306      46.801   4.045  29.035  1.00 63.54           H
ATOM   2322 HD22 LEU A 306      45.993   2.899  28.287  1.00 63.54           H
ATOM   2323 HD23 LEU A 306      47.489   2.641  28.755  1.00 63.54           H
ATOM   2324  N   SER A 307      48.936   0.060  24.534  1.00 62.19           N
ATOM   2325  CA  SER A 307      48.679  -1.010  23.580  1.00 72.86           C
ATOM   2326  C   SER A 307      48.193  -2.269  24.309  1.00 64.45           C
ATOM   2327  O   SER A 307      47.221  -2.905  23.894  1.00 64.97           O
ATOM   2328  CB  SER A 307      49.937  -1.285  22.752  1.00 66.40           C
ATOM   2329  OG  SER A 307      50.046  -0.355  21.690  1.00 74.51           O
ATOM   2330  H   SER A 307      49.715   0.421  24.482  1.00 74.64           H
ATOM   2331  HA  SER A 307      47.977  -0.728  22.972  1.00 87.44           H
ATOM   2332  HB2 SER A 307      50.717  -1.205  23.324  1.00 79.69           H
ATOM   2333  HB3 SER A 307      49.885  -2.181  22.384  1.00 79.69           H
ATOM   2334  HG  SER A 307      50.738  -0.511  21.241  1.00 89.41           H
ATOM   2335  N   ALA A 308      48.823  -2.601  25.432  1.00 54.66           N
ATOM   2336  CA  ALA A 308      48.431  -3.781  26.196  1.00 64.08           C
ATOM   2337  C   ALA A 308      47.011  -3.705  26.778  1.00 71.11           C
ATOM   2338  O   ALA A 308      46.408  -4.757  27.043  1.00 76.14           O
ATOM   2339  CB  ALA A 308      49.435  -4.011  27.326  1.00 66.82           C
ATOM   2340  H   ALA A 308      49.479  -2.160  25.772  1.00 65.60           H
ATOM   2341  HA  ALA A 308      48.466  -4.553  25.610  1.00 76.90           H
ATOM   2342  HB1 ALA A 308      49.168  -4.796  27.829  1.00 80.18           H
ATOM   2343  HB2 ALA A 308      50.316  -4.146  26.943  1.00 80.18           H
ATOM   2344  HB3 ALA A 308      49.441  -3.233  27.905  1.00 80.18           H
ATOM   2345  N   PHE A 309      46.460  -2.507  27.019  1.00 60.20           N
ATOM   2346  CA  PHE A 309      45.169  -2.423  27.694  1.00 55.84           C
ATOM   2347  C   PHE A 309      43.986  -2.688  26.754  1.00 61.63           C
ATOM   2348  O   PHE A 309      42.884  -2.965  27.227  1.00 61.11           O
ATOM   2349  CB  PHE A 309      45.028  -1.055  28.372  1.00 56.78           C
ATOM   2350  CG  PHE A 309      45.937  -0.866  29.563  1.00 52.73           C
ATOM   2351  CD1 PHE A 309      45.425  -0.654  30.818  1.00 54.37           C
ATOM   2352  CD2 PHE A 309      47.295  -0.926  29.425  1.00 52.78           C
ATOM   2353  CE1 PHE A 309      46.269  -0.489  31.927  1.00 53.28           C
ATOM   2354  CE2 PHE A 309      48.135  -0.741  30.519  1.00 54.48           C
ATOM   2355  CZ  PHE A 309      47.619  -0.539  31.768  1.00 53.88           C
ATOM   2356  H   PHE A 309      46.808  -1.749  26.806  1.00 72.24           H
ATOM   2357  HA  PHE A 309      45.143  -3.098  28.391  1.00 67.01           H
ATOM   2358  HB2 PHE A 309      45.238  -0.363  27.726  1.00 68.14           H
ATOM   2359  HB3 PHE A 309      44.113  -0.952  28.678  1.00 68.14           H
ATOM   2360  HD1 PHE A 309      44.503  -0.620  30.936  1.00 65.25           H
ATOM   2361  HD2 PHE A 309      47.664  -1.064  28.582  1.00 63.34           H
ATOM   2362  HE1 PHE A 309      45.905  -0.341  32.770  1.00 63.95           H
ATOM   2363  HE2 PHE A 309      49.057  -0.785  30.403  1.00 65.38           H
ATOM   2364  HZ  PHE A 309      48.184  -0.425  32.497  1.00 64.66           H
ATOM   2365  N   ASN A 310      44.187  -2.637  25.445  1.00 57.15           N
ATOM   2366  CA  ASN A 310      43.108  -2.864  24.478  1.00 67.29           C
ATOM   2367  C   ASN A 310      41.878  -2.054  24.818  1.00 69.22           C
ATOM   2368  O   ASN A 310      40.740  -2.532  24.729  1.00 68.63           O
ATOM   2369  CB  ASN A 310      42.745  -4.334  24.374  1.00 71.78           C
ATOM   2370  CG  ASN A 310      43.838  -5.145  23.723  1.00 82.40           C
ATOM   2371  OD1 ASN A 310      43.905  -5.209  22.495  1.00 84.06           O
ATOM   2372  ND2 ASN A 310      44.730  -5.743  24.538  1.00 77.05           N
ATOM   2373  H   ASN A 310      44.949  -2.471  25.081  1.00 68.59           H
ATOM   2374  HA  ASN A 310      43.414  -2.576  23.604  1.00 80.76           H
ATOM   2375  HB2 ASN A 310      42.595  -4.689  25.264  1.00 86.14           H
ATOM   2376  HB3 ASN A 310      41.941  -4.426  23.838  1.00 86.14           H
ATOM   2377 HD21 ASN A 310      45.368  -6.214  24.205  1.00 92.47           H
ATOM   2378 HD22 ASN A 310      44.661  -5.653  25.390  1.00 92.47           H
ATOM   2379  N   LEU A 311      42.105  -0.805  25.187  1.00 66.31           N
ATOM   2380  CA  LEU A 311      40.981   0.056  25.472  1.00 61.31           C
ATOM   2381  C   LEU A 311      40.065   0.101  24.271  1.00 56.51           C
ATOM   2382  O   LEU A 311      40.510   0.156  23.119  1.00 59.83           O
ATOM   2383  CB  LEU A 311      41.449   1.450  25.826  1.00 55.06           C
ATOM   2384  CG  LEU A 311      42.370   1.550  27.024  1.00 55.83           C
ATOM   2385  CD1 LEU A 311      42.552   3.031  27.357  1.00 54.21           C
ATOM   2386  CD2 LEU A 311      41.833   0.821  28.211  1.00 56.35           C
ATOM   2387  H   LEU A 311      42.880  -0.441  25.278  1.00 79.58           H
ATOM   2388  HA  LEU A 311      40.484  -0.301  26.225  1.00 73.57           H
ATOM   2389  HB2 LEU A 311      41.924   1.816  25.063  1.00 66.07           H
ATOM   2390  HB3 LEU A 311      40.670   1.996  26.013  1.00 66.07           H
ATOM   2391  HG  LEU A 311      43.237   1.177  26.799  1.00 67.00           H
ATOM   2392 HD11 LEU A 311      43.140   3.112  28.124  1.00 65.06           H
ATOM   2393 HD12 LEU A 311      42.941   3.481  26.592  1.00 65.06           H
ATOM   2394 HD13 LEU A 311      41.685   3.417  27.563  1.00 65.06           H
ATOM   2395 HD21 LEU A 311      42.457   0.916  28.948  1.00 67.63           H
ATOM   2396 HD22 LEU A 311      40.974   1.202  28.453  1.00 67.63           H
ATOM   2397 HD23 LEU A 311      41.728  -0.116  27.984  1.00 67.63           H
ATOM   2398  N   ASP A 312      38.779   0.052  24.549  1.00 54.58           N
ATOM   2399  CA  ASP A 312      37.771   0.204  23.523  1.00 60.43           C
ATOM   2400  C   ASP A 312      37.172   1.600  23.589  1.00 51.86           C
ATOM   2401  O   ASP A 312      37.409   2.361  24.524  1.00 59.51           O
ATOM   2402  CB  ASP A 312      36.705  -0.886  23.680  1.00 59.69           C
ATOM   2403  CG  ASP A 312      35.801  -0.668  24.867  1.00 67.64           C
ATOM   2404  OD1 ASP A 312      36.241  -0.120  25.911  1.00 69.38           O
ATOM   2405  OD2 ASP A 312      34.623  -1.065  24.761  1.00 74.06           O1-
ATOM   2406  H   ASP A 312      38.459  -0.070  25.338  1.00 65.51           H
ATOM   2407  HA  ASP A 312      38.186   0.095  22.653  1.00 72.52           H
ATOM   2408  HB2 ASP A 312      36.152  -0.903  22.883  1.00 71.63           H
ATOM   2409  HB3 ASP A 312      37.146  -1.743  23.795  1.00 71.63           H
ATOM   2410  N   ASP A 313      36.391   1.939  22.567  1.00 51.97           N
ATOM   2411  CA  ASP A 313      35.815   3.273  22.485  1.00 54.54           C
ATOM   2412  C   ASP A 313      35.145   3.686  23.771  1.00 58.30           C
ATOM   2413  O   ASP A 313      35.016   4.891  24.043  1.00 62.38           O
ATOM   2414  CB  ASP A 313      34.809   3.365  21.341  1.00 56.45           C
ATOM   2415  CG  ASP A 313      35.457   3.166  19.977  1.00 69.11           C
ATOM   2416  OD1 ASP A 313      36.698   2.988  19.888  1.00 65.64           O
ATOM   2417  OD2 ASP A 313      34.705   3.182  18.981  1.00 75.73           O1-
ATOM   2418  H   ASP A 313      36.182   1.418  21.915  1.00 62.37           H
ATOM   2419  HA  ASP A 313      36.526   3.908  22.305  1.00 65.45           H
ATOM   2420  HB2 ASP A 313      34.135   2.678  21.457  1.00 67.74           H
ATOM   2421  HB3 ASP A 313      34.396   4.243  21.353  1.00 67.74           H
ATOM   2422  N   THR A 314      34.703   2.723  24.575  1.00 56.16           N
ATOM   2423  CA  THR A 314      33.913   3.081  25.752  1.00 56.65           C
ATOM   2424  C   THR A 314      34.812   3.432  26.918  1.00 52.55           C
ATOM   2425  O   THR A 314      34.539   4.375  27.684  1.00 52.55           O
ATOM   2426  CB  THR A 314      32.970   1.920  26.113  1.00 63.14           C
ATOM   2427  OG1 THR A 314      31.889   1.872  25.170  1.00 59.07           O
ATOM   2428  CG2 THR A 314      32.372   2.083  27.513  1.00 57.79           C
ATOM   2429  H   THR A 314      34.840   1.881  24.468  1.00 67.39           H
ATOM   2430  HA  THR A 314      33.370   3.857  25.545  1.00 67.99           H
ATOM   2431  HB  THR A 314      33.460   1.083  26.084  1.00 75.78           H
ATOM   2432  HG1 THR A 314      31.459   2.593  25.189  1.00 70.89           H
ATOM   2433 HG21 THR A 314      31.783   1.338  27.711  1.00 69.36           H
ATOM   2434 HG22 THR A 314      33.080   2.109  28.175  1.00 69.36           H
ATOM   2435 HG23 THR A 314      31.863   2.908  27.562  1.00 69.36           H
ATOM   2436  N   GLU A 315      35.869   2.657  27.084  1.00 50.89           N
ATOM   2437  CA  GLU A 315      36.827   2.975  28.118  1.00 54.95           C
ATOM   2438  C   GLU A 315      37.461   4.327  27.828  1.00 53.01           C
ATOM   2439  O   GLU A 315      37.502   5.204  28.699  1.00 49.52           O
ATOM   2440  CB  GLU A 315      37.843   1.844  28.212  1.00 55.20           C
ATOM   2441  CG  GLU A 315      37.118   0.543  28.652  1.00 63.45           C
ATOM   2442  CD  GLU A 315      37.916  -0.719  28.464  1.00 62.93           C
ATOM   2443  OE1 GLU A 315      38.467  -0.910  27.370  1.00 69.83           O
ATOM   2444  OE2 GLU A 315      38.003  -1.509  29.417  1.00 61.94           O1-
ATOM   2445  H   GLU A 315      36.050   1.955  26.621  1.00 61.07           H
ATOM   2446  HA  GLU A 315      36.366   3.037  28.969  1.00 65.94           H
ATOM   2447  HB2 GLU A 315      38.250   1.696  27.345  1.00 66.24           H
ATOM   2448  HB3 GLU A 315      38.517   2.064  28.875  1.00 66.24           H
ATOM   2449  HG2 GLU A 315      36.900   0.614  29.595  1.00 76.15           H
ATOM   2450  HG3 GLU A 315      36.303   0.453  28.135  1.00 76.15           H
ATOM   2451  N   VAL A 316      37.872   4.550  26.576  1.00 51.85           N
ATOM   2452  CA  VAL A 316      38.422   5.852  26.202  1.00 45.61           C
ATOM   2453  C   VAL A 316      37.412   6.942  26.516  1.00 52.98           C
ATOM   2454  O   VAL A 316      37.716   7.936  27.203  1.00 49.30           O
ATOM   2455  CB  VAL A 316      38.819   5.859  24.717  1.00 51.90           C
ATOM   2456  CG1 VAL A 316      39.144   7.275  24.266  1.00 52.24           C
ATOM   2457  CG2 VAL A 316      39.995   4.977  24.506  1.00 45.02           C
ATOM   2458  H   VAL A 316      37.843   3.975  25.937  1.00 62.23           H
ATOM   2459  HA  VAL A 316      39.219   6.022  26.728  1.00 54.74           H
ATOM   2460  HB  VAL A 316      38.082   5.526  24.182  1.00 62.28           H
ATOM   2461 HG11 VAL A 316      39.392   7.258  23.329  1.00 62.69           H
ATOM   2462 HG12 VAL A 316      38.361   7.833  24.392  1.00 62.69           H
ATOM   2463 HG13 VAL A 316      39.881   7.614  24.798  1.00 62.69           H
ATOM   2464 HG21 VAL A 316      40.235   4.991  23.566  1.00 54.03           H
ATOM   2465 HG22 VAL A 316      40.735   5.304  25.041  1.00 54.03           H
ATOM   2466 HG23 VAL A 316      39.765   4.074  24.775  1.00 54.03           H
ATOM   2467  N   ALA A 317      36.173   6.723  26.071  1.00 52.30           N
ATOM   2468  CA  ALA A 317      35.087   7.665  26.305  1.00 46.48           C
ATOM   2469  C   ALA A 317      34.913   7.989  27.778  1.00 41.55           C
ATOM   2470  O   ALA A 317      34.741   9.152  28.150  1.00 50.73           O
ATOM   2471  CB  ALA A 317      33.804   7.085  25.709  1.00 56.72           C
ATOM   2472  H   ALA A 317      35.936   6.026  25.626  1.00 62.76           H
ATOM   2473  HA  ALA A 317      35.284   8.493  25.839  1.00 55.79           H
ATOM   2474  HB1 ALA A 317      33.076   7.707  25.861  1.00 68.07           H
ATOM   2475  HB2 ALA A 317      33.932   6.950  24.757  1.00 68.07           H
ATOM   2476  HB3 ALA A 317      33.612   6.238  26.141  1.00 68.07           H
ATOM   2477  N   LEU A 318      34.937   6.992  28.637  1.00 48.93           N
ATOM   2478  CA  LEU A 318      34.621   7.267  30.032  1.00 47.16           C
ATOM   2479  C   LEU A 318      35.811   7.908  30.714  1.00 47.06           C
ATOM   2480  O   LEU A 318      35.676   8.817  31.559  1.00 44.55           O
ATOM   2481  CB  LEU A 318      34.262   5.955  30.728  1.00 54.33           C
ATOM   2482  CG  LEU A 318      33.068   5.196  30.177  1.00 53.67           C
ATOM   2483  CD1 LEU A 318      32.948   3.790  30.799  1.00 58.31           C
ATOM   2484  CD2 LEU A 318      31.873   5.987  30.532  1.00 50.75           C
ATOM   2485  H   LEU A 318      35.126   6.173  28.453  1.00 58.72           H
ATOM   2486  HA  LEU A 318      33.864   7.870  30.087  1.00 56.60           H
ATOM   2487  HB2 LEU A 318      35.029   5.363  30.672  1.00 65.21           H
ATOM   2488  HB3 LEU A 318      34.074   6.148  31.660  1.00 65.21           H
ATOM   2489  HG  LEU A 318      33.130   5.120  29.212  1.00 64.41           H
ATOM   2490 HD11 LEU A 318      32.175   3.343  30.420  1.00 69.98           H
ATOM   2491 HD12 LEU A 318      33.753   3.287  30.600  1.00 69.98           H
ATOM   2492 HD13 LEU A 318      32.842   3.879  31.759  1.00 69.98           H
ATOM   2493 HD21 LEU A 318      31.084   5.534  30.196  1.00 60.91           H
ATOM   2494 HD22 LEU A 318      31.824   6.066  31.498  1.00 60.91           H
ATOM   2495 HD23 LEU A 318      31.946   6.867  30.131  1.00 60.91           H
ATOM   2496  N   LEU A 319      36.989   7.435  30.345  1.00 41.70           N
ATOM   2497  CA  LEU A 319      38.197   8.127  30.745  1.00 51.31           C
ATOM   2498  C   LEU A 319      38.150   9.628  30.362  1.00 41.92           C
ATOM   2499  O   LEU A 319      38.434  10.500  31.190  1.00 39.75           O
ATOM   2500  CB  LEU A 319      39.364   7.379  30.117  1.00 42.67           C
ATOM   2501  CG  LEU A 319      40.725   7.835  30.507  1.00 53.46           C
ATOM   2502  CD1 LEU A 319      40.834   7.960  31.984  1.00 48.52           C
ATOM   2503  CD2 LEU A 319      41.594   6.777  30.026  1.00 54.18           C
ATOM   2504  H   LEU A 319      37.115   6.729  29.872  1.00 50.04           H
ATOM   2505  HA  LEU A 319      38.289   8.069  31.709  1.00 61.58           H
ATOM   2506  HB2 LEU A 319      39.293   6.443  30.363  1.00 51.20           H
ATOM   2507  HB3 LEU A 319      39.296   7.464  29.153  1.00 51.20           H
ATOM   2508  HG  LEU A 319      40.950   8.676  30.078  1.00 64.16           H
ATOM   2509 HD11 LEU A 319      41.729   8.258  32.210  1.00 58.23           H
ATOM   2510 HD12 LEU A 319      40.181   8.606  32.296  1.00 58.23           H
ATOM   2511 HD13 LEU A 319      40.662   7.095  32.387  1.00 58.23           H
ATOM   2512 HD21 LEU A 319      42.512   7.000  30.244  1.00 65.02           H
ATOM   2513 HD22 LEU A 319      41.345   5.944  30.457  1.00 65.02           H
ATOM   2514 HD23 LEU A 319      41.491   6.697  29.065  1.00 65.02           H
ATOM   2515  N   GLN A 320      37.684   9.949  29.155  1.00 39.20           N
ATOM   2516  CA  GLN A 320      37.499  11.352  28.790  1.00 39.34           C
ATOM   2517  C   GLN A 320      36.515  12.028  29.709  1.00 48.84           C
ATOM   2518  O   GLN A 320      36.770  13.135  30.202  1.00 44.89           O
ATOM   2519  CB  GLN A 320      37.019  11.458  27.362  1.00 43.71           C
ATOM   2520  CG  GLN A 320      38.119  10.991  26.377  1.00 43.79           C
ATOM   2521  CD  GLN A 320      37.713  11.062  24.931  1.00 48.23           C
ATOM   2522  OE1 GLN A 320      38.511  10.756  24.062  1.00 48.31           O
ATOM   2523  NE2 GLN A 320      36.476  11.487  24.657  1.00 48.66           N
ATOM   2524  H   GLN A 320      37.472   9.386  28.541  1.00 47.05           H
ATOM   2525  HA  GLN A 320      38.348  11.815  28.861  1.00 47.22           H
ATOM   2526  HB2 GLN A 320      36.240  10.893  27.241  1.00 52.46           H
ATOM   2527  HB3 GLN A 320      36.802  12.382  27.162  1.00 52.46           H
ATOM   2528  HG2 GLN A 320      38.901  11.553  26.493  1.00 52.55           H
ATOM   2529  HG3 GLN A 320      38.345  10.069  26.576  1.00 52.55           H
ATOM   2530 HE21 GLN A 320      35.946  11.708  25.297  1.00 58.40           H
ATOM   2531 HE22 GLN A 320      36.210  11.540  23.841  1.00 58.40           H
ATOM   2532  N   ALA A 321      35.379  11.381  29.957  1.00 44.56           N
ATOM   2533  CA  ALA A 321      34.390  11.980  30.841  1.00 46.94           C
ATOM   2534  C   ALA A 321      34.961  12.176  32.223  1.00 47.62           C
ATOM   2535  O   ALA A 321      34.712  13.205  32.871  1.00 50.21           O
ATOM   2536  CB  ALA A 321      33.142  11.108  30.912  1.00 50.36           C
ATOM   2537  H   ALA A 321      35.162  10.614  29.635  1.00 53.48           H
ATOM   2538  HA  ALA A 321      34.134  12.849  30.493  1.00 56.34           H
ATOM   2539  HB1 ALA A 321      32.498  11.526  31.506  1.00 60.44           H
ATOM   2540  HB2 ALA A 321      32.765  11.023  30.022  1.00 60.44           H
ATOM   2541  HB3 ALA A 321      33.387  10.233  31.253  1.00 60.44           H
ATOM   2542  N   VAL A 322      35.753  11.217  32.690  1.00 48.32           N
ATOM   2543  CA  VAL A 322      36.327  11.380  34.023  1.00 46.49           C
ATOM   2544  C   VAL A 322      37.244  12.586  34.047  1.00 43.96           C
ATOM   2545  O   VAL A 322      37.356  13.282  35.069  1.00 45.87           O
ATOM   2546  CB  VAL A 322      37.058  10.095  34.465  1.00 48.08           C
ATOM   2547  CG1 VAL A 322      37.881  10.356  35.749  1.00 46.74           C
ATOM   2548  CG2 VAL A 322      36.029   8.949  34.665  1.00 52.04           C
ATOM   2549  H   VAL A 322      35.967  10.493  32.278  1.00 57.99           H
ATOM   2550  HA  VAL A 322      35.608  11.542  34.654  1.00 55.80           H
ATOM   2551  HB  VAL A 322      37.673   9.826  33.765  1.00 57.71           H
ATOM   2552 HG11 VAL A 322      38.330   9.536  36.007  1.00 56.09           H
ATOM   2553 HG12 VAL A 322      38.534  11.050  35.569  1.00 56.09           H
ATOM   2554 HG13 VAL A 322      37.281  10.641  36.456  1.00 56.09           H
ATOM   2555 HG21 VAL A 322      36.499   8.148  34.942  1.00 62.45           H
ATOM   2556 HG22 VAL A 322      35.392   9.213  35.348  1.00 62.45           H
ATOM   2557 HG23 VAL A 322      35.568   8.789  33.827  1.00 62.45           H
ATOM   2558  N   LEU A 323      37.993  12.791  32.955  1.00 42.71           N
ATOM   2559  CA  LEU A 323      38.927  13.922  32.886  1.00 48.22           C
ATOM   2560  C   LEU A 323      38.178  15.236  32.755  1.00 48.90           C
ATOM   2561  O   LEU A 323      38.552  16.241  33.369  1.00 47.42           O
ATOM   2562  CB  LEU A 323      39.871  13.746  31.693  1.00 46.20           C
ATOM   2563  CG  LEU A 323      40.848  12.575  31.738  1.00 43.88           C
ATOM   2564  CD1 LEU A 323      41.458  12.243  30.407  1.00 36.78           C
ATOM   2565  CD2 LEU A 323      41.929  12.908  32.735  1.00 44.18           C
ATOM   2566  H   LEU A 323      37.979  12.297  32.252  1.00 51.26           H
ATOM   2567  HA  LEU A 323      39.459  13.952  33.697  1.00 57.87           H
ATOM   2568  HB2 LEU A 323      39.329  13.635  30.896  1.00 55.44           H
ATOM   2569  HB3 LEU A 323      40.400  14.555  31.608  1.00 55.44           H
ATOM   2570  HG  LEU A 323      40.380  11.787  32.056  1.00 52.66           H
ATOM   2571 HD11 LEU A 323      42.063  11.493  30.515  1.00 44.14           H
ATOM   2572 HD12 LEU A 323      40.751  12.011  29.785  1.00 44.14           H
ATOM   2573 HD13 LEU A 323      41.944  13.017  30.081  1.00 44.14           H
ATOM   2574 HD21 LEU A 323      42.559  12.171  32.775  1.00 53.02           H
ATOM   2575 HD22 LEU A 323      42.383  13.716  32.451  1.00 53.02           H
ATOM   2576 HD23 LEU A 323      41.524  13.044  33.606  1.00 53.02           H
ATOM   2577  N   LEU A 324      37.097  15.237  31.968  1.00 49.10           N
ATOM   2578  CA  LEU A 324      36.287  16.433  31.792  1.00 45.08           C
ATOM   2579  C   LEU A 324      35.687  16.887  33.107  1.00 51.58           C
ATOM   2580  O   LEU A 324      35.818  18.060  33.498  1.00 49.95           O
ATOM   2581  CB  LEU A 324      35.215  16.156  30.761  1.00 45.20           C
ATOM   2582  CG  LEU A 324      34.243  17.271  30.513  1.00 51.17           C
ATOM   2583  CD1 LEU A 324      34.962  18.528  29.991  1.00 46.40           C
ATOM   2584  CD2 LEU A 324      33.190  16.763  29.520  1.00 48.11           C
ATOM   2585  H   LEU A 324      36.817  14.554  31.526  1.00 58.92           H
ATOM   2586  HA  LEU A 324      36.849  17.149  31.456  1.00 54.10           H
ATOM   2587  HB2 LEU A 324      35.648  15.956  29.917  1.00 54.25           H
ATOM   2588  HB3 LEU A 324      34.703  15.385  31.052  1.00 54.25           H
ATOM   2589  HG  LEU A 324      33.795  17.498  31.343  1.00 61.41           H
ATOM   2590 HD11 LEU A 324      34.307  19.227  29.841  1.00 55.68           H
ATOM   2591 HD12 LEU A 324      35.611  18.817  30.652  1.00 55.68           H
ATOM   2592 HD13 LEU A 324      35.411  18.311  29.159  1.00 55.68           H
ATOM   2593 HD21 LEU A 324      32.551  17.472  29.347  1.00 57.73           H
ATOM   2594 HD22 LEU A 324      33.631  16.507  28.695  1.00 57.73           H
ATOM   2595 HD23 LEU A 324      32.737  15.996  29.905  1.00 57.73           H
ATOM   2596  N   MET A 325      35.070  15.966  33.834  1.00 49.21           N
ATOM   2597  CA  MET A 325      34.299  16.352  35.006  1.00 52.87           C
ATOM   2598  C   MET A 325      35.170  16.358  36.257  1.00 55.82           C
ATOM   2599  O   MET A 325      34.959  15.605  37.187  1.00 66.78           O
ATOM   2600  CB  MET A 325      33.117  15.416  35.142  1.00 55.03           C
ATOM   2601  CG  MET A 325      32.286  15.285  33.840  1.00 58.67           C
ATOM   2602  SD  MET A 325      31.518  16.823  33.254  1.00 65.13           S
ATOM   2603  CE  MET A 325      30.575  17.344  34.618  1.00 60.94           C
ATOM   2604  H   MET A 325      35.080  15.122  33.673  1.00 59.05           H
ATOM   2605  HA  MET A 325      33.951  17.246  34.867  1.00 63.45           H
ATOM   2606  HB2 MET A 325      33.441  14.533  35.379  1.00 66.04           H
ATOM   2607  HB3 MET A 325      32.530  15.750  35.838  1.00 66.04           H
ATOM   2608  HG2 MET A 325      32.868  14.962  33.135  1.00 70.41           H
ATOM   2609  HG3 MET A 325      31.574  14.644  33.993  1.00 70.41           H
ATOM   2610  HE1 MET A 325      30.123  18.172  34.391  1.00 73.14           H
ATOM   2611  HE2 MET A 325      29.923  16.659  34.830  1.00 73.14           H
ATOM   2612  HE3 MET A 325      31.165  17.486  35.374  1.00 73.14           H
ATOM   2613  N   SER A 326      36.178  17.214  36.255  1.00 56.39           N
ATOM   2614  CA  SER A 326      37.129  17.324  37.354  1.00 54.90           C
ATOM   2615  C   SER A 326      36.873  18.634  38.057  1.00 63.27           C
ATOM   2616  O   SER A 326      36.577  19.637  37.412  1.00 66.39           O
ATOM   2617  CB  SER A 326      38.613  17.355  36.902  1.00 61.07           C
ATOM   2618  OG  SER A 326      39.109  16.105  36.524  1.00 74.47           O
ATOM   2619  H   SER A 326      36.339  17.760  35.610  1.00 67.67           H
ATOM   2620  HA  SER A 326      37.001  16.595  37.981  1.00 65.89           H
ATOM   2621  HB2 SER A 326      38.691  17.958  36.146  1.00 73.29           H
ATOM   2622  HB3 SER A 326      39.151  17.689  37.638  1.00 73.29           H
ATOM   2623  HG  SER A 326      38.662  15.801  35.881  1.00 89.37           H
ATOM   2624  N   THR A 327      37.071  18.651  39.364  1.00 72.94           N
ATOM   2625  CA  THR A 327      37.013  19.886  40.121  1.00 59.61           C
ATOM   2626  C   THR A 327      38.397  20.355  40.516  1.00 63.56           C
ATOM   2627  O   THR A 327      38.534  21.191  41.411  1.00 69.42           O
ATOM   2628  CB  THR A 327      36.102  19.688  41.322  1.00 64.81           C
ATOM   2629  OG1 THR A 327      36.602  18.625  42.140  1.00 69.57           O
ATOM   2630  CG2 THR A 327      34.728  19.315  40.822  1.00 63.86           C
ATOM   2631  H   THR A 327      37.243  17.955  39.840  1.00 87.53           H
ATOM   2632  HA  THR A 327      36.618  20.574  39.562  1.00 71.53           H
ATOM   2633  HB  THR A 327      36.042  20.508  41.837  1.00 77.78           H
ATOM   2634  HG1 THR A 327      36.101  18.513  42.804  1.00 83.49           H
ATOM   2635 HG21 THR A 327      34.127  19.182  41.572  1.00 76.64           H
ATOM   2636 HG22 THR A 327      34.378  20.022  40.258  1.00 76.64           H
ATOM   2637 HG23 THR A 327      34.775  18.494  40.307  1.00 76.64           H
ATOM   2638  N   ASP A 328      39.421  19.869  39.809  1.00 70.76           N
ATOM   2639  CA  ASP A 328      40.807  20.229  40.083  1.00 74.97           C
ATOM   2640  C   ASP A 328      41.067  21.733  39.926  1.00 81.30           C
ATOM   2641  O   ASP A 328      41.920  22.286  40.631  1.00 79.45           O
ATOM   2642  CB  ASP A 328      41.734  19.434  39.149  1.00 80.23           C
ATOM   2643  CG  ASP A 328      41.862  17.929  39.540  1.00 91.33           C
ATOM   2644  OD1 ASP A 328      40.892  17.315  40.051  1.00 97.42           O
ATOM   2645  OD2 ASP A 328      42.947  17.344  39.301  1.00 94.90           O1-
ATOM   2646  H   ASP A 328      39.332  19.320  39.153  1.00 84.92           H
ATOM   2647  HA  ASP A 328      41.021  19.983  40.997  1.00 89.97           H
ATOM   2648  HB2 ASP A 328      41.382  19.478  38.246  1.00 96.29           H
ATOM   2649  HB3 ASP A 328      42.620  19.826  39.177  1.00 96.29           H
ATOM   2650  N   ARG A 329      40.371  22.415  39.018  1.00 75.10           N
ATOM   2651  CA  ARG A 329      40.646  23.829  38.806  1.00 74.10           C
ATOM   2652  C   ARG A 329      39.734  24.732  39.639  1.00 82.19           C
ATOM   2653  O   ARG A 329      38.646  24.345  40.080  1.00 79.36           O
ATOM   2654  CB  ARG A 329      40.496  24.189  37.334  1.00 75.81           C
ATOM   2655  CG  ARG A 329      41.645  23.701  36.472  1.00 73.29           C
ATOM   2656  CD  ARG A 329      41.333  23.895  34.993  1.00 78.81           C
ATOM   2657  NE  ARG A 329      41.610  25.239  34.476  1.00 76.25           N
ATOM   2658  CZ  ARG A 329      42.784  25.633  33.980  1.00 77.68           C
ATOM   2659  NH1 ARG A 329      43.819  24.792  33.949  1.00 71.56           N
ATOM   2660  NH2 ARG A 329      42.923  26.879  33.517  1.00 79.49           N1+
ATOM   2661  H   ARG A 329      39.748  22.089  38.523  1.00 90.12           H
ATOM   2662  HA  ARG A 329      41.562  24.011  39.066  1.00 88.92           H
ATOM   2663  HB2 ARG A 329      39.679  23.791  36.995  1.00 90.98           H
ATOM   2664  HB3 ARG A 329      40.451  25.155  37.250  1.00 90.98           H
ATOM   2665  HG2 ARG A 329      42.445  24.205  36.685  1.00 87.95           H
ATOM   2666  HG3 ARG A 329      41.789  22.755  36.632  1.00 87.95           H
ATOM   2667  HD2 ARG A 329      41.866  23.268  34.480  1.00 94.58           H
ATOM   2668  HD3 ARG A 329      40.390  23.715  34.850  1.00 94.58           H
ATOM   2669  HE  ARG A 329      40.971  25.814  34.494  1.00 91.51           H
ATOM   2670 HH11 ARG A 329      43.729  23.988  34.242  1.00 85.88           H
ATOM   2671 HH12 ARG A 329      44.574  25.052  33.631  1.00 85.88           H
ATOM   2672 HH21 ARG A 329      42.258  27.424  33.541  1.00 95.39           H
ATOM   2673 HH22 ARG A 329      43.681  27.139  33.205  1.00 95.39           H
ATOM   2674  N   SER A 330      40.191  25.965  39.822  1.00 76.97           N
ATOM   2675  CA  SER A 330      39.459  26.951  40.583  1.00 79.25           C
ATOM   2676  C   SER A 330      38.439  27.702  39.717  1.00 76.92           C
ATOM   2677  O   SER A 330      38.429  27.610  38.486  1.00 75.97           O
ATOM   2678  CB  SER A 330      40.445  27.913  41.192  1.00 76.99           C
ATOM   2679  OG  SER A 330      41.064  28.605  40.146  1.00 79.64           O
ATOM   2680  H   SER A 330      40.938  26.253  39.508  1.00 92.37           H
ATOM   2681  HA  SER A 330      38.981  26.510  41.302  1.00 95.11           H
ATOM   2682  HB2 SER A 330      39.976  28.540  41.765  1.00 92.39           H
ATOM   2683  HB3 SER A 330      41.111  27.420  41.696  1.00 92.39           H
ATOM   2684  HG  SER A 330      41.622  29.152  40.454  1.00 95.57           H
ATOM   2685  N   GLY A 331      37.571  28.462  40.391  1.00 72.98           N
ATOM   2686  CA  GLY A 331      36.607  29.332  39.750  1.00 73.68           C
ATOM   2687  C   GLY A 331      35.285  28.690  39.411  1.00 73.39           C
ATOM   2688  O   GLY A 331      34.398  29.357  38.857  1.00 69.21           O
ATOM   2689  H   GLY A 331      37.528  28.484  41.249  1.00 87.58           H
ATOM   2690  HA2 GLY A 331      36.430  30.087  40.333  1.00 88.42           H
ATOM   2691  HA3 GLY A 331      36.991  29.673  38.927  1.00 88.42           H
ATOM   2692  N   LEU A 332      35.119  27.418  39.702  1.00 69.51           N
ATOM   2693  CA  LEU A 332      33.933  26.742  39.221  1.00 73.41           C
ATOM   2694  C   LEU A 332      32.717  27.128  40.045  1.00 74.04           C
ATOM   2695  O   LEU A 332      32.803  27.455  41.234  1.00 70.24           O
ATOM   2696  CB  LEU A 332      34.139  25.230  39.270  1.00 80.61           C
ATOM   2697  CG  LEU A 332      34.895  24.601  38.104  1.00 73.87           C
ATOM   2698  CD1 LEU A 332      35.315  23.185  38.500  1.00 78.84           C
ATOM   2699  CD2 LEU A 332      34.008  24.572  36.883  1.00 67.70           C
ATOM   2700  H   LEU A 332      35.659  26.933  40.163  1.00 83.42           H
ATOM   2701  HA  LEU A 332      33.770  26.998  38.300  1.00 88.10           H
ATOM   2702  HB2 LEU A 332      34.632  25.018  40.078  1.00 96.74           H
ATOM   2703  HB3 LEU A 332      33.267  24.807  39.307  1.00 96.74           H
ATOM   2704  HG  LEU A 332      35.689  25.121  37.905  1.00 88.65           H
ATOM   2705 HD11 LEU A 332      35.796  22.781  37.761  1.00 94.61           H
ATOM   2706 HD12 LEU A 332      35.887  23.233  39.281  1.00 94.61           H
ATOM   2707 HD13 LEU A 332      34.521  22.666  38.701  1.00 94.61           H
ATOM   2708 HD21 LEU A 332      34.497  24.171  36.147  1.00 81.24           H
ATOM   2709 HD22 LEU A 332      33.216  24.047  37.080  1.00 81.24           H
ATOM   2710 HD23 LEU A 332      33.755  25.480  36.655  1.00 81.24           H
ATOM   2711  N   LEU A 333      31.571  27.066  39.402  1.00 73.20           N
ATOM   2712  CA  LEU A 333      30.355  27.410  40.105  1.00 74.36           C
ATOM   2713  C   LEU A 333      29.755  26.136  40.681  1.00 78.57           C
ATOM   2714  O   LEU A 333      29.937  25.841  41.865  1.00 81.47           O
ATOM   2715  CB  LEU A 333      29.397  28.141  39.156  1.00 77.38           C
ATOM   2716  CG  LEU A 333      28.561  29.240  39.775  1.00 84.29           C
ATOM   2717  CD1 LEU A 333      27.597  28.637  40.802  1.00 86.66           C
ATOM   2718  CD2 LEU A 333      29.477  30.341  40.375  1.00 83.08           C
ATOM   2719  H   LEU A 333      31.469  26.835  38.580  1.00 87.85           H
ATOM   2720  HA  LEU A 333      30.568  28.005  40.840  1.00 89.24           H
ATOM   2721  HB2 LEU A 333      29.920  28.541  38.444  1.00 92.86           H
ATOM   2722  HB3 LEU A 333      28.785  27.489  38.779  1.00 92.86           H
ATOM   2723  HG  LEU A 333      28.027  29.652  39.078  1.00101.16           H
ATOM   2724 HD11 LEU A 333      27.066  29.349  41.193  1.00104.00           H
ATOM   2725 HD12 LEU A 333      27.019  27.999  40.355  1.00104.00           H
ATOM   2726 HD13 LEU A 333      28.112  28.190  41.493  1.00104.00           H
ATOM   2727 HD21 LEU A 333      28.923  31.035  40.765  1.00 99.71           H
ATOM   2728 HD22 LEU A 333      30.041  29.945  41.058  1.00 99.71           H
ATOM   2729 HD23 LEU A 333      30.026  30.715  39.668  1.00 99.71           H
ATOM   2730  N   CYS A 334      29.094  25.354  39.829  1.00 73.83           N
ATOM   2731  CA  CYS A 334      28.461  24.099  40.205  1.00 66.30           C
ATOM   2732  C   CYS A 334      29.423  22.990  40.602  1.00 71.14           C
ATOM   2733  O   CYS A 334      29.368  21.906  40.017  1.00 65.92           O
ATOM   2734  CB  CYS A 334      27.630  23.601  39.041  1.00 69.17           C
ATOM   2735  SG  CYS A 334      26.674  24.912  38.322  1.00 81.33           S
ATOM   2736  H   CYS A 334      28.996  25.541  38.996  1.00 88.61           H
ATOM   2737  HA  CYS A 334      27.865  24.259  40.953  1.00 79.57           H
ATOM   2738  HB2 CYS A 334      28.217  23.243  38.358  1.00 83.01           H
ATOM   2739  HB3 CYS A 334      27.019  22.915  39.353  1.00 83.01           H
ATOM   2740  HG  CYS A 334      26.034  24.472  37.408  1.00 97.60           H
ATOM   2741  N   VAL A 335      30.280  23.224  41.603  1.00 75.33           N
ATOM   2742  CA  VAL A 335      31.219  22.192  42.054  1.00 73.40           C
ATOM   2743  C   VAL A 335      30.490  20.894  42.401  1.00 78.16           C
ATOM   2744  O   VAL A 335      30.891  19.805  41.972  1.00 81.02           O
ATOM   2745  CB  VAL A 335      32.047  22.698  43.242  1.00 75.02           C
ATOM   2746  CG1 VAL A 335      32.972  21.631  43.708  1.00 75.35           C
ATOM   2747  CG2 VAL A 335      32.858  23.916  42.840  1.00 77.93           C
ATOM   2748  H   VAL A 335      30.337  23.967  42.034  1.00 90.40           H
ATOM   2749  HA  VAL A 335      31.834  21.997  41.330  1.00 88.08           H
ATOM   2750  HB  VAL A 335      31.458  22.943  43.973  1.00 90.03           H
ATOM   2751 HG11 VAL A 335      33.488  21.966  44.458  1.00 90.42           H
ATOM   2752 HG12 VAL A 335      32.451  20.860  43.982  1.00 90.42           H
ATOM   2753 HG13 VAL A 335      33.565  21.388  42.980  1.00 90.42           H
ATOM   2754 HG21 VAL A 335      33.373  24.218  43.604  1.00 93.52           H
ATOM   2755 HG22 VAL A 335      33.455  23.672  42.115  1.00 93.52           H
ATOM   2756 HG23 VAL A 335      32.253  24.616  42.550  1.00 93.52           H
ATOM   2757  N   ASP A 336      29.412  20.984  43.179  1.00 80.74           N
ATOM   2758  CA  ASP A 336      28.700  19.773  43.572  1.00 78.41           C
ATOM   2759  C   ASP A 336      28.266  18.980  42.354  1.00 67.85           C
ATOM   2760  O   ASP A 336      28.493  17.770  42.279  1.00 72.23           O
ATOM   2761  CB  ASP A 336      27.479  20.101  44.440  1.00 81.41           C
ATOM   2762  CG  ASP A 336      27.845  20.515  45.859  1.00 86.99           C
ATOM   2763  OD1 ASP A 336      26.908  20.933  46.581  1.00 97.48           O
ATOM   2764  OD2 ASP A 336      29.040  20.451  46.250  1.00 78.10           O1-
ATOM   2765  H   ASP A 336      29.079  21.716  43.485  1.00 96.90           H
ATOM   2766  HA  ASP A 336      29.296  19.214  44.095  1.00 94.09           H
ATOM   2767  HB2 ASP A 336      26.991  20.833  44.032  1.00 97.70           H
ATOM   2768  HB3 ASP A 336      26.912  19.316  44.495  1.00 97.70           H
ATOM   2769  N   LYS A 337      27.604  19.632  41.400  1.00 69.22           N
ATOM   2770  CA  LYS A 337      27.014  18.879  40.298  1.00 70.58           C
ATOM   2771  C   LYS A 337      28.100  18.207  39.456  1.00 75.94           C
ATOM   2772  O   LYS A 337      27.891  17.117  38.899  1.00 72.03           O
ATOM   2773  CB  LYS A 337      26.128  19.792  39.439  1.00 71.82           C
ATOM   2774  CG  LYS A 337      25.611  19.105  38.163  1.00 82.13           C
ATOM   2775  CD  LYS A 337      24.839  20.011  37.210  1.00 87.39           C
ATOM   2776  CE  LYS A 337      23.677  19.230  36.586  1.00 94.12           C
ATOM   2777  NZ  LYS A 337      23.204  19.726  35.284  1.00 87.59           N1+
ATOM   2778  H   LYS A 337      27.486  20.483  41.366  1.00 83.07           H
ATOM   2779  HA  LYS A 337      26.450  18.180  40.665  1.00 84.70           H
ATOM   2780  HB2 LYS A 337      25.359  20.068  39.962  1.00 86.19           H
ATOM   2781  HB3 LYS A 337      26.642  20.570  39.172  1.00 86.19           H
ATOM   2782  HG2 LYS A 337      26.370  18.748  37.676  1.00 98.56           H
ATOM   2783  HG3 LYS A 337      25.020  18.381  38.421  1.00 98.56           H
ATOM   2784  HD2 LYS A 337      24.478  20.767  37.699  1.00104.87           H
ATOM   2785  HD3 LYS A 337      25.427  20.313  36.499  1.00104.87           H
ATOM   2786  HE2 LYS A 337      23.957  18.309  36.462  1.00112.95           H
ATOM   2787  HE3 LYS A 337      22.925  19.259  37.198  1.00112.95           H
ATOM   2788  HZ1 LYS A 337      22.532  19.221  34.992  1.00105.11           H
ATOM   2789  HZ2 LYS A 337      22.922  20.566  35.363  1.00105.11           H
ATOM   2790  HZ3 LYS A 337      23.866  19.698  34.689  1.00105.11           H
ATOM   2791  N   ILE A 338      29.269  18.840  39.355  1.00 71.45           N
ATOM   2792  CA  ILE A 338      30.366  18.252  38.597  1.00 75.76           C
ATOM   2793  C   ILE A 338      30.914  17.047  39.356  1.00 73.60           C
ATOM   2794  O   ILE A 338      31.003  15.933  38.822  1.00 68.40           O
ATOM   2795  CB  ILE A 338      31.440  19.329  38.312  1.00 72.02           C
ATOM   2796  CG1 ILE A 338      30.839  20.498  37.515  1.00 66.30           C
ATOM   2797  CG2 ILE A 338      32.609  18.774  37.512  1.00 67.07           C
ATOM   2798  CD1 ILE A 338      31.728  21.705  37.442  1.00 73.78           C
ATOM   2799  H   ILE A 338      29.448  19.602  39.712  1.00 85.74           H
ATOM   2800  HA  ILE A 338      30.026  17.938  37.745  1.00 90.91           H
ATOM   2801  HB  ILE A 338      31.774  19.667  39.158  1.00 86.42           H
ATOM   2802 HG12 ILE A 338      30.667  20.201  36.608  1.00 79.57           H
ATOM   2803 HG13 ILE A 338      30.008  20.768  37.936  1.00 79.57           H
ATOM   2804 HG21 ILE A 338      33.252  19.484  37.360  1.00 80.49           H
ATOM   2805 HG22 ILE A 338      33.022  18.055  38.014  1.00 80.49           H
ATOM   2806 HG23 ILE A 338      32.279  18.439  36.663  1.00 80.49           H
ATOM   2807 HD11 ILE A 338      31.282  22.394  36.926  1.00 88.54           H
ATOM   2808 HD12 ILE A 338      31.902  22.024  38.341  1.00 88.54           H
ATOM   2809 HD13 ILE A 338      32.562  21.457  37.012  1.00 88.54           H
ATOM   2810  N   GLU A 339      31.209  17.243  40.639  1.00 73.36           N
ATOM   2811  CA  GLU A 339      31.593  16.148  41.517  1.00 72.63           C
ATOM   2812  C   GLU A 339      30.677  14.948  41.349  1.00 70.37           C
ATOM   2813  O   GLU A 339      31.139  13.818  41.177  1.00 69.53           O
ATOM   2814  CB  GLU A 339      31.566  16.645  42.957  1.00 79.00           C
ATOM   2815  CG  GLU A 339      32.292  15.782  43.921  1.00 84.44           C
ATOM   2816  CD  GLU A 339      33.754  15.753  43.595  1.00 90.56           C
ATOM   2817  OE1 GLU A 339      34.351  16.865  43.647  1.00 87.96           O
ATOM   2818  OE2 GLU A 339      34.277  14.654  43.247  1.00 87.80           O1-
ATOM   2819  H   GLU A 339      31.194  18.011  41.026  1.00 88.04           H
ATOM   2820  HA  GLU A 339      32.498  15.871  41.308  1.00 87.17           H
ATOM   2821  HB2 GLU A 339      31.971  17.526  42.988  1.00 94.80           H
ATOM   2822  HB3 GLU A 339      30.642  16.700  43.249  1.00 94.80           H
ATOM   2823  HG2 GLU A 339      32.184  16.135  44.818  1.00101.34           H
ATOM   2824  HG3 GLU A 339      31.947  14.877  43.869  1.00101.34           H
ATOM   2825  N   LYS A 340      29.370  15.165  41.413  1.00 68.72           N
ATOM   2826  CA  LYS A 340      28.473  14.023  41.357  1.00 69.05           C
ATOM   2827  C   LYS A 340      28.573  13.353  40.014  1.00 65.01           C
ATOM   2828  O   LYS A 340      28.227  12.179  39.869  1.00 71.64           O
ATOM   2829  CB  LYS A 340      27.022  14.450  41.639  1.00 63.33           C
ATOM   2830  H   LYS A 340      28.990  15.933  41.487  1.00 82.46           H
ATOM   2831  HA  LYS A 340      28.735  13.380  42.035  1.00 82.87           H
ATOM   2832  HB1 LYS A 340      26.975  14.847  42.522  1.00 76.00           H
ATOM   2833  HB3 LYS A 340      26.449  13.668  41.596  1.00 76.00           H
ATOM   2834  N   SER A 341      29.040  14.074  39.019  1.00 66.24           N
ATOM   2835  CA  SER A 341      29.067  13.490  37.692  1.00 67.06           C
ATOM   2836  C   SER A 341      30.339  12.670  37.518  1.00 59.73           C
ATOM   2837  O   SER A 341      30.329  11.593  36.897  1.00 56.34           O
ATOM   2838  CB  SER A 341      28.956  14.623  36.664  1.00 68.80           C
ATOM   2839  OG  SER A 341      29.033  14.144  35.334  1.00 66.61           O
ATOM   2840  H   SER A 341      29.339  14.878  39.076  1.00 79.49           H
ATOM   2841  HA  SER A 341      28.304  12.901  37.583  1.00 80.48           H
ATOM   2842  HB2 SER A 341      28.105  15.072  36.785  1.00 82.57           H
ATOM   2843  HB3 SER A 341      29.681  15.250  36.811  1.00 82.57           H
ATOM   2844  HG  SER A 341      28.408  13.601  35.188  1.00 79.93           H
ATOM   2845  N   GLN A 342      31.436  13.200  38.065  1.00 59.00           N
ATOM   2846  CA  GLN A 342      32.704  12.487  38.183  1.00 63.88           C
ATOM   2847  C   GLN A 342      32.457  11.126  38.808  1.00 63.29           C
ATOM   2848  O   GLN A 342      32.627  10.075  38.175  1.00 54.25           O
ATOM   2849  CB  GLN A 342      33.651  13.361  39.029  1.00 68.25           C
ATOM   2850  CG  GLN A 342      35.045  12.837  39.504  1.00 65.00           C
ATOM   2851  CD  GLN A 342      36.063  12.855  38.421  1.00 66.68           C
ATOM   2852  OE1 GLN A 342      35.815  12.352  37.330  1.00 69.62           O
ATOM   2853  NE2 GLN A 342      37.225  13.417  38.704  1.00 69.93           N
ATOM   2854  H   GLN A 342      31.467  13.998  38.384  1.00 70.81           H
ATOM   2855  HA  GLN A 342      33.095  12.362  37.304  1.00 76.66           H
ATOM   2856  HB2 GLN A 342      33.827  14.167  38.519  1.00 81.91           H
ATOM   2857  HB3 GLN A 342      33.168  13.607  39.834  1.00 81.91           H
ATOM   2858  HG2 GLN A 342      35.365  13.400  40.226  1.00 78.01           H
ATOM   2859  HG3 GLN A 342      34.951  11.922  39.812  1.00 78.01           H
ATOM   2860 HE21 GLN A 342      37.363  13.750  39.484  1.00 83.93           H
ATOM   2861 HE22 GLN A 342      37.844  13.449  38.107  1.00 83.93           H
ATOM   2862  N   GLU A 343      31.955  11.153  40.037  1.00 66.61           N
ATOM   2863  CA  GLU A 343      31.709   9.933  40.779  1.00 63.09           C
ATOM   2864  C   GLU A 343      30.863   8.971  39.977  1.00 56.53           C
ATOM   2865  O   GLU A 343      31.192   7.792  39.865  1.00 56.24           O
ATOM   2866  CB  GLU A 343      31.047  10.292  42.085  1.00 62.62           C
ATOM   2867  CG  GLU A 343      31.979  10.993  43.031  1.00 66.04           C
ATOM   2868  CD  GLU A 343      31.227  11.752  44.091  1.00 83.53           C
ATOM   2869  OE1 GLU A 343      29.954  11.724  44.058  1.00 77.96           O
ATOM   2870  OE2 GLU A 343      31.918  12.382  44.942  1.00 89.83           O1-
ATOM   2871  H   GLU A 343      31.748  11.871  40.462  1.00 79.94           H
ATOM   2872  HA  GLU A 343      32.555   9.502  40.975  1.00 75.71           H
ATOM   2873  HB2 GLU A 343      30.298  10.883  41.909  1.00 75.14           H
ATOM   2874  HB3 GLU A 343      30.737   9.481  42.516  1.00 75.14           H
ATOM   2875  HG2 GLU A 343      32.543  10.337  43.470  1.00 79.25           H
ATOM   2876  HG3 GLU A 343      32.524  11.624  42.535  1.00 79.25           H
ATOM   2877  N   ALA A 344      29.809   9.454  39.347  1.00 56.66           N
ATOM   2878  CA  ALA A 344      28.983   8.511  38.616  1.00 51.98           C
ATOM   2879  C   ALA A 344      29.719   7.975  37.414  1.00 58.50           C
ATOM   2880  O   ALA A 344      29.519   6.818  37.025  1.00 61.13           O
ATOM   2881  CB  ALA A 344      27.675   9.149  38.175  1.00 47.60           C
ATOM   2882  H   ALA A 344      29.559  10.276  39.324  1.00 68.00           H
ATOM   2883  HA  ALA A 344      28.771   7.763  39.195  1.00 62.39           H
ATOM   2884  HB1 ALA A 344      27.151   8.491  37.691  1.00 57.13           H
ATOM   2885  HB2 ALA A 344      27.190   9.447  38.960  1.00 57.13           H
ATOM   2886  HB3 ALA A 344      27.871   9.905  37.600  1.00 57.13           H
ATOM   2887  N   TYR A 345      30.551   8.799  36.778  1.00 55.47           N
ATOM   2888  CA  TYR A 345      31.243   8.257  35.615  1.00 60.24           C
ATOM   2889  C   TYR A 345      32.312   7.283  36.063  1.00 50.79           C
ATOM   2890  O   TYR A 345      32.490   6.224  35.460  1.00 47.97           O
ATOM   2891  CB  TYR A 345      31.865   9.353  34.762  1.00 54.83           C
ATOM   2892  CG  TYR A 345      30.930   9.937  33.725  1.00 53.74           C
ATOM   2893  CD1 TYR A 345      30.517  11.254  33.800  1.00 56.92           C
ATOM   2894  CD2 TYR A 345      30.488   9.183  32.650  1.00 54.94           C
ATOM   2895  CE1 TYR A 345      29.670  11.794  32.835  1.00 55.89           C
ATOM   2896  CE2 TYR A 345      29.641   9.721  31.672  1.00 51.59           C
ATOM   2897  CZ  TYR A 345      29.230  11.021  31.786  1.00 52.37           C
ATOM   2898  OH  TYR A 345      28.385  11.585  30.848  1.00 63.16           O
ATOM   2899  H   TYR A 345      30.724   9.617  36.981  1.00 66.57           H
ATOM   2900  HA  TYR A 345      30.607   7.774  35.065  1.00 72.29           H
ATOM   2901  HB2 TYR A 345      32.149  10.076  35.344  1.00 65.80           H
ATOM   2902  HB3 TYR A 345      32.632   8.987  34.296  1.00 65.80           H
ATOM   2903  HD1 TYR A 345      30.802  11.784  34.509  1.00 68.30           H
ATOM   2904  HD2 TYR A 345      30.762   8.297  32.575  1.00 65.94           H
ATOM   2905  HE1 TYR A 345      29.391  12.678  32.907  1.00 67.08           H
ATOM   2906  HE2 TYR A 345      29.344   9.194  30.965  1.00 61.91           H
ATOM   2907  HH  TYR A 345      28.187  11.017  30.261  1.00 75.80           H
ATOM   2908  N   LEU A 346      33.019   7.617  37.132  1.00 52.48           N
ATOM   2909  CA  LEU A 346      34.011   6.695  37.657  1.00 57.51           C
ATOM   2910  C   LEU A 346      33.374   5.349  37.944  1.00 61.83           C
ATOM   2911  O   LEU A 346      33.857   4.290  37.505  1.00 64.20           O
ATOM   2912  CB  LEU A 346      34.640   7.265  38.925  1.00 51.27           C
ATOM   2913  CG  LEU A 346      35.974   7.976  38.755  1.00 69.83           C
ATOM   2914  CD1 LEU A 346      36.556   8.501  40.059  1.00 70.29           C
ATOM   2915  CD2 LEU A 346      36.939   7.007  38.171  1.00 58.04           C
ATOM   2916  H   LEU A 346      32.947   8.357  37.564  1.00 62.98           H
ATOM   2917  HA  LEU A 346      34.712   6.567  36.999  1.00 69.01           H
ATOM   2918  HB2 LEU A 346      34.020   7.904  39.311  1.00 61.53           H
ATOM   2919  HB3 LEU A 346      34.780   6.536  39.549  1.00 61.53           H
ATOM   2920  HG  LEU A 346      35.872   8.719  38.140  1.00 83.81           H
ATOM   2921 HD11 LEU A 346      37.401   8.939  39.873  1.00 84.36           H
ATOM   2922 HD12 LEU A 346      35.933   9.134  40.449  1.00 84.36           H
ATOM   2923 HD13 LEU A 346      36.695   7.756  40.664  1.00 84.36           H
ATOM   2924 HD21 LEU A 346      37.797   7.446  38.056  1.00 69.65           H
ATOM   2925 HD22 LEU A 346      37.032   6.252  38.773  1.00 69.65           H
ATOM   2926 HD23 LEU A 346      36.603   6.706  37.312  1.00 69.65           H
ATOM   2927  N   LEU A 347      32.274   5.377  38.676  1.00 57.52           N
ATOM   2928  CA  LEU A 347      31.621   4.142  39.049  1.00 59.50           C
ATOM   2929  C   LEU A 347      31.191   3.386  37.817  1.00 56.65           C
ATOM   2930  O   LEU A 347      31.468   2.188  37.669  1.00 60.64           O
ATOM   2931  CB  LEU A 347      30.423   4.454  39.930  1.00 67.94           C
ATOM   2932  CG  LEU A 347      29.955   3.278  40.775  1.00 74.18           C
ATOM   2933  CD1 LEU A 347      31.069   2.804  41.723  1.00 61.37           C
ATOM   2934  CD2 LEU A 347      28.751   3.699  41.556  1.00 63.33           C
ATOM   2935  H   LEU A 347      31.891   6.090  38.966  1.00 69.03           H
ATOM   2936  HA  LEU A 347      32.238   3.587  39.552  1.00 71.41           H
ATOM   2937  HB2 LEU A 347      30.660   5.177  40.533  1.00 81.53           H
ATOM   2938  HB3 LEU A 347      29.683   4.727  39.366  1.00 81.53           H
ATOM   2939  HG  LEU A 347      29.706   2.540  40.197  1.00 89.02           H
ATOM   2940 HD11 LEU A 347      30.741   2.056  42.246  1.00 73.65           H
ATOM   2941 HD12 LEU A 347      31.836   2.529  41.196  1.00 73.65           H
ATOM   2942 HD13 LEU A 347      31.316   3.536  42.310  1.00 73.65           H
ATOM   2943 HD21 LEU A 347      28.449   2.952  42.096  1.00 76.00           H
ATOM   2944 HD22 LEU A 347      28.990   4.445  42.127  1.00 76.00           H
ATOM   2945 HD23 LEU A 347      28.052   3.965  40.938  1.00 76.00           H
ATOM   2946  N   ALA A 348      30.541   4.080  36.901  1.00 50.95           N
ATOM   2947  CA  ALA A 348      30.120   3.414  35.682  1.00 54.70           C
ATOM   2948  C   ALA A 348      31.325   2.853  34.954  1.00 57.36           C
ATOM   2949  O   ALA A 348      31.282   1.736  34.415  1.00 59.45           O
ATOM   2950  CB  ALA A 348      29.350   4.396  34.814  1.00 58.41           C
ATOM   2951  H   ALA A 348      30.335   4.914  36.955  1.00 61.14           H
ATOM   2952  HA  ALA A 348      29.529   2.678  35.906  1.00 65.65           H
ATOM   2953  HB1 ALA A 348      29.071   3.946  34.001  1.00 70.10           H
ATOM   2954  HB2 ALA A 348      28.573   4.708  35.304  1.00 70.10           H
ATOM   2955  HB3 ALA A 348      29.928   5.145  34.597  1.00 70.10           H
ATOM   2956  N   PHE A 349      32.424   3.613  34.959  1.00 60.36           N
ATOM   2957  CA  PHE A 349      33.643   3.183  34.299  1.00 54.88           C
ATOM   2958  C   PHE A 349      34.139   1.902  34.926  1.00 50.30           C
ATOM   2959  O   PHE A 349      34.394   0.907  34.233  1.00 51.85           O
ATOM   2960  CB  PHE A 349      34.687   4.296  34.412  1.00 57.96           C
ATOM   2961  CG  PHE A 349      35.896   4.142  33.488  1.00 51.80           C
ATOM   2962  CD1 PHE A 349      35.994   3.112  32.594  1.00 53.57           C
ATOM   2963  CD2 PHE A 349      36.939   5.050  33.548  1.00 49.60           C
ATOM   2964  CE1 PHE A 349      37.094   2.987  31.765  1.00 52.98           C
ATOM   2965  CE2 PHE A 349      38.026   4.928  32.735  1.00 47.56           C
ATOM   2966  CZ  PHE A 349      38.099   3.881  31.838  1.00 53.33           C
ATOM   2967  H   PHE A 349      32.483   4.382  35.340  1.00 72.43           H
ATOM   2968  HA  PHE A 349      33.465   3.019  33.359  1.00 65.86           H
ATOM   2969  HB2 PHE A 349      34.261   5.141  34.198  1.00 69.56           H
ATOM   2970  HB3 PHE A 349      35.016   4.319  35.324  1.00 69.56           H
ATOM   2971  HD1 PHE A 349      35.305   2.490  32.536  1.00 64.29           H
ATOM   2972  HD2 PHE A 349      36.896   5.757  34.150  1.00 59.52           H
ATOM   2973  HE1 PHE A 349      37.143   2.281  31.162  1.00 63.58           H
ATOM   2974  HE2 PHE A 349      38.718   5.547  32.785  1.00 57.07           H
ATOM   2975  HZ  PHE A 349      38.839   3.795  31.281  1.00 64.00           H
ATOM   2976  N   GLU A 350      34.238   1.893  36.252  1.00 54.03           N
ATOM   2977  CA  GLU A 350      34.724   0.698  36.937  1.00 51.84           C
ATOM   2978  C   GLU A 350      33.876  -0.520  36.597  1.00 54.20           C
ATOM   2979  O   GLU A 350      34.414  -1.591  36.305  1.00 58.92           O
ATOM   2980  CB  GLU A 350      34.760   0.934  38.440  1.00 55.56           C
ATOM   2981  CG  GLU A 350      35.318  -0.256  39.189  1.00 55.00           C
ATOM   2982  CD  GLU A 350      35.481   0.017  40.670  1.00 52.24           C
ATOM   2983  OE1 GLU A 350      35.977  -0.866  41.372  1.00 63.43           O
ATOM   2984  OE2 GLU A 350      35.130   1.104  41.155  1.00 54.42           O1-
ATOM   2985  H   GLU A 350      34.035   2.550  36.769  1.00 64.84           H
ATOM   2986  HA  GLU A 350      35.631   0.518  36.644  1.00 62.21           H
ATOM   2987  HB2 GLU A 350      35.324   1.701  38.628  1.00 66.68           H
ATOM   2988  HB3 GLU A 350      33.859   1.096  38.759  1.00 66.68           H
ATOM   2989  HG2 GLU A 350      34.712  -1.007  39.086  1.00 66.00           H
ATOM   2990  HG3 GLU A 350      36.189  -0.479  38.826  1.00 66.00           H
ATOM   2991  N   HIS A 351      32.549  -0.366  36.553  1.00 62.26           N
ATOM   2992  CA  HIS A 351      31.717  -1.534  36.301  1.00 58.82           C
ATOM   2993  C   HIS A 351      31.795  -1.961  34.855  1.00 58.26           C
ATOM   2994  O   HIS A 351      31.596  -3.141  34.541  1.00 67.84           O
ATOM   2995  CB  HIS A 351      30.275  -1.265  36.732  1.00 59.58           C
ATOM   2996  CG  HIS A 351      30.156  -0.914  38.183  1.00 54.28           C
ATOM   2997  ND1 HIS A 351      29.077  -0.243  38.705  1.00 55.24           N1+
ATOM   2998  CD2 HIS A 351      31.009  -1.109  39.214  1.00 54.83           C
ATOM   2999  CE1 HIS A 351      29.280  -0.017  39.992  1.00 55.42           C
ATOM   3000  NE2 HIS A 351      30.441  -0.543  40.329  1.00 57.41           N
ATOM   3001  H   HIS A 351      32.125   0.374  36.661  1.00 74.72           H
ATOM   3002  HA  HIS A 351      32.049  -2.270  36.840  1.00 70.59           H
ATOM   3003  HB2 HIS A 351      29.744  -2.060  36.571  1.00 71.50           H
ATOM   3004  HB3 HIS A 351      29.926  -0.522  36.214  1.00 71.50           H
ATOM   3005  HD1 HIS A 351      28.393   0.022  38.257  1.00 66.30           H
ATOM   3006  HD2 HIS A 351      31.837  -1.531  39.172  1.00 65.80           H
ATOM   3007  HE1 HIS A 351      28.686   0.405  40.570  1.00 66.51           H
ATOM   3008  HE2 HIS A 351      30.780  -0.543  41.119  1.00 68.89           H
ATOM   3009  N   TYR A 352      32.101  -1.039  33.961  1.00 58.51           N
ATOM   3010  CA  TYR A 352      32.301  -1.441  32.579  1.00 54.92           C
ATOM   3011  C   TYR A 352      33.603  -2.195  32.416  1.00 60.19           C
ATOM   3012  O   TYR A 352      33.736  -3.037  31.524  1.00 57.17           O
ATOM   3013  CB  TYR A 352      32.308  -0.219  31.698  1.00 61.00           C
ATOM   3014  CG  TYR A 352      32.430  -0.608  30.288  1.00 59.10           C
ATOM   3015  CD1 TYR A 352      31.311  -0.984  29.567  1.00 62.67           C
ATOM   3016  CD2 TYR A 352      33.661  -0.640  29.672  1.00 55.19           C
ATOM   3017  CE1 TYR A 352      31.407  -1.352  28.256  1.00 58.34           C
ATOM   3018  CE2 TYR A 352      33.767  -1.020  28.367  1.00 63.06           C
ATOM   3019  CZ  TYR A 352      32.623  -1.387  27.660  1.00 60.20           C
ATOM   3020  OH  TYR A 352      32.685  -1.778  26.346  1.00 60.40           O
ATOM   3021  H   TYR A 352      32.197  -0.199  34.119  1.00 70.22           H
ATOM   3022  HA  TYR A 352      31.573  -2.018  32.301  1.00 65.91           H
ATOM   3023  HB2 TYR A 352      31.476   0.267  31.812  1.00 73.20           H
ATOM   3024  HB3 TYR A 352      33.064   0.343  31.929  1.00 73.20           H
ATOM   3025  HD1 TYR A 352      30.477  -0.966  29.976  1.00 75.21           H
ATOM   3026  HD2 TYR A 352      34.424  -0.399  30.147  1.00 66.23           H
ATOM   3027  HE1 TYR A 352      30.646  -1.604  27.783  1.00 70.02           H
ATOM   3028  HE2 TYR A 352      34.599  -1.038  27.952  1.00 75.68           H
ATOM   3029  HH  TYR A 352      33.481  -1.763  26.079  1.00 72.49           H
ATOM   3030  N   VAL A 353      34.576  -1.896  33.267  1.00 65.82           N
ATOM   3031  CA  VAL A 353      35.846  -2.604  33.226  1.00 66.67           C
ATOM   3032  C   VAL A 353      35.696  -3.980  33.851  1.00 69.57           C
ATOM   3033  O   VAL A 353      36.314  -4.964  33.407  1.00 68.75           O
ATOM   3034  CB  VAL A 353      36.913  -1.760  33.937  1.00 64.09           C
ATOM   3035  CG1 VAL A 353      38.128  -2.594  34.334  1.00 56.70           C
ATOM   3036  CG2 VAL A 353      37.299  -0.593  33.041  1.00 61.82           C
ATOM   3037  H   VAL A 353      34.525  -1.291  33.876  1.00 78.99           H
ATOM   3038  HA  VAL A 353      36.118  -2.719  32.301  1.00 80.01           H
ATOM   3039  HB  VAL A 353      36.529  -1.393  34.749  1.00 76.92           H
ATOM   3040 HG11 VAL A 353      38.772  -2.021  34.779  1.00 68.04           H
ATOM   3041 HG12 VAL A 353      37.843  -3.300  34.935  1.00 68.04           H
ATOM   3042 HG13 VAL A 353      38.522  -2.978  33.535  1.00 68.04           H
ATOM   3043 HG21 VAL A 353      37.973  -0.059  33.491  1.00 74.18           H
ATOM   3044 HG22 VAL A 353      37.653  -0.939  32.207  1.00 74.18           H
ATOM   3045 HG23 VAL A 353      36.511  -0.054  32.868  1.00 74.18           H
ATOM   3046  N   ASN A 354      34.906  -4.064  34.918  1.00 66.17           N
ATOM   3047  CA  ASN A 354      34.471  -5.370  35.387  1.00 67.83           C
ATOM   3048  C   ASN A 354      33.848  -6.144  34.230  1.00 62.49           C
ATOM   3049  O   ASN A 354      34.221  -7.288  33.952  1.00 65.47           O
ATOM   3050  CB  ASN A 354      33.471  -5.216  36.535  1.00 64.93           C
ATOM   3051  CG  ASN A 354      34.113  -4.799  37.825  1.00 56.69           C
ATOM   3052  OD1 ASN A 354      35.257  -5.140  38.113  1.00 50.59           O
ATOM   3053  ND2 ASN A 354      33.351  -4.095  38.653  1.00 60.30           N
ATOM   3054  H   ASN A 354      34.616  -3.397  35.376  1.00 79.41           H
ATOM   3055  HA  ASN A 354      35.237  -5.867  35.712  1.00 81.40           H
ATOM   3056  HB2 ASN A 354      32.818  -4.540  36.294  1.00 77.92           H
ATOM   3057  HB3 ASN A 354      33.028  -6.066  36.682  1.00 77.92           H
ATOM   3058 HD21 ASN A 354      33.667  -3.830  39.407  1.00 72.37           H
ATOM   3059 HD22 ASN A 354      32.541  -3.905  38.435  1.00 72.37           H
ATOM   3060  N   HIS A 355      32.922  -5.513  33.513  1.00 64.36           N
ATOM   3061  CA  HIS A 355      32.194  -6.217  32.465  1.00 64.07           C
ATOM   3062  C   HIS A 355      33.092  -6.678  31.322  1.00 70.73           C
ATOM   3063  O   HIS A 355      32.706  -7.576  30.573  1.00 76.57           O
ATOM   3064  CB  HIS A 355      31.080  -5.337  31.914  1.00 67.69           C
ATOM   3065  CG  HIS A 355      30.486  -5.871  30.644  1.00 77.69           C
ATOM   3066  ND1 HIS A 355      29.486  -6.825  30.622  1.00 80.64           N
ATOM   3067  CD2 HIS A 355      30.803  -5.630  29.351  1.00 77.13           C
ATOM   3068  CE1 HIS A 355      29.192  -7.120  29.369  1.00 85.72           C
ATOM   3069  NE2 HIS A 355      29.984  -6.416  28.577  1.00 85.60           N
ATOM   3070  H   HIS A 355      32.700  -4.688  33.612  1.00 77.24           H
ATOM   3071  HA  HIS A 355      31.782  -7.006  32.851  1.00 76.89           H
ATOM   3072  HB2 HIS A 355      31.437  -4.454  31.729  1.00 81.24           H
ATOM   3073  HB3 HIS A 355      30.371  -5.276  32.573  1.00 81.24           H
ATOM   3074  HD1 HIS A 355      29.104  -7.162  31.315  1.00 96.77           H
ATOM   3075  HD2 HIS A 355      31.450  -5.037  29.042  1.00 92.57           H
ATOM   3076  HE1 HIS A 355      28.545  -7.727  29.090  1.00102.87           H
ATOM   3077  N   ARG A 356      34.277  -6.083  31.151  1.00 76.03           N
ATOM   3078  CA  ARG A 356      35.114  -6.410  30.003  1.00 69.73           C
ATOM   3079  C   ARG A 356      36.098  -7.536  30.288  1.00 69.21           C
ATOM   3080  O   ARG A 356      36.576  -8.186  29.351  1.00 66.10           O
ATOM   3081  CB  ARG A 356      35.890  -5.170  29.525  1.00 75.18           C
ATOM   3082  CG  ARG A 356      35.073  -4.115  28.732  1.00 66.43           C
ATOM   3083  CD  ARG A 356      35.989  -3.434  27.719  1.00 72.40           C
ATOM   3084  NE  ARG A 356      36.194  -4.209  26.503  1.00 79.14           N
ATOM   3085  CZ  ARG A 356      37.271  -4.138  25.713  1.00 83.54           C
ATOM   3086  NH1 ARG A 356      38.295  -3.341  26.019  1.00 79.96           N
ATOM   3087  NH2 ARG A 356      37.338  -4.892  24.611  1.00 82.72           N1+
ATOM   3088  H   ARG A 356      34.612  -5.494  31.681  1.00 91.24           H
ATOM   3089  HA  ARG A 356      34.541  -6.698  29.274  1.00 83.68           H
ATOM   3090  HB2 ARG A 356      36.259  -4.724  30.303  1.00 90.22           H
ATOM   3091  HB3 ARG A 356      36.613  -5.466  28.951  1.00 90.22           H
ATOM   3092  HG2 ARG A 356      34.350  -4.552  28.255  1.00 79.71           H
ATOM   3093  HG3 ARG A 356      34.727  -3.444  29.340  1.00 79.71           H
ATOM   3094  HD2 ARG A 356      35.599  -2.583  27.467  1.00 86.88           H
ATOM   3095  HD3 ARG A 356      36.857  -3.290  28.129  1.00 86.88           H
ATOM   3096  HE  ARG A 356      35.572  -4.756  26.274  1.00 94.97           H
ATOM   3097 HH11 ARG A 356      38.261  -2.850  26.724  1.00 95.96           H
ATOM   3098 HH12 ARG A 356      38.984  -3.310  25.505  1.00 95.96           H
ATOM   3099 HH21 ARG A 356      36.686  -5.415  24.409  1.00 99.27           H
ATOM   3100 HH22 ARG A 356      38.033  -4.857  24.107  1.00 99.27           H
ATOM   3101  N   LYS A 357      36.426  -7.775  31.549  1.00 71.70           N
ATOM   3102  CA  LYS A 357      37.239  -8.934  31.917  1.00 77.13           C
ATOM   3103  C   LYS A 357      38.549  -8.950  31.124  1.00 73.14           C
ATOM   3104  O   LYS A 357      38.732  -9.736  30.194  1.00 73.29           O
ATOM   3105  CB  LYS A 357      36.429 -10.224  31.721  1.00 76.73           C
ATOM   3106  CG  LYS A 357      34.986 -10.184  32.349  1.00 80.01           C
ATOM   3107  CD  LYS A 357      34.228 -11.497  32.180  1.00 84.51           C
ATOM   3108  CE  LYS A 357      32.810 -11.461  32.775  1.00 84.13           C
ATOM   3109  NZ  LYS A 357      32.177 -12.822  32.645  1.00 87.90           N1+
ATOM   3110  H   LYS A 357      36.193  -7.283  32.214  1.00 86.04           H
ATOM   3111  HA  LYS A 357      37.465  -8.868  32.858  1.00 92.56           H
ATOM   3112  HB2 LYS A 357      36.333 -10.389  30.770  1.00 92.08           H
ATOM   3113  HB3 LYS A 357      36.910 -10.958  32.133  1.00 92.08           H
ATOM   3114  HG2 LYS A 357      35.060 -10.002  33.299  1.00 96.02           H
ATOM   3115  HG3 LYS A 357      34.473  -9.484  31.916  1.00 96.02           H
ATOM   3116  HD2 LYS A 357      34.149 -11.695  31.234  1.00101.42           H
ATOM   3117  HD3 LYS A 357      34.720 -12.204  32.625  1.00101.42           H
ATOM   3118  HE2 LYS A 357      32.857 -11.229  33.715  1.00100.96           H
ATOM   3119  HE3 LYS A 357      32.269 -10.819  32.290  1.00100.96           H
ATOM   3120  HZ1 LYS A 357      31.356 -12.809  32.988  1.00105.48           H
ATOM   3121  HZ2 LYS A 357      32.129 -13.054  31.788  1.00105.48           H
ATOM   3122  HZ3 LYS A 357      32.663 -13.426  33.082  1.00105.48           H
ATOM   3123  N   HIS A 358      39.451  -8.045  31.469  1.00 75.84           N
ATOM   3124  CA  HIS A 358      40.739  -7.948  30.810  1.00 78.23           C
ATOM   3125  C   HIS A 358      41.640  -9.007  31.419  1.00 75.53           C
ATOM   3126  O   HIS A 358      41.672  -9.163  32.640  1.00 71.74           O
ATOM   3127  CB  HIS A 358      41.358  -6.536  30.995  1.00 68.35           C
ATOM   3128  CG  HIS A 358      40.773  -5.476  30.113  1.00 60.20           C
ATOM   3129  ND1 HIS A 358      41.409  -5.022  28.985  1.00 62.79           N1+
ATOM   3130  CD2 HIS A 358      39.622  -4.765  30.203  1.00 68.16           C
ATOM   3131  CE1 HIS A 358      40.663  -4.101  28.400  1.00 66.41           C
ATOM   3132  NE2 HIS A 358      39.577  -3.921  29.123  1.00 61.11           N
ATOM   3133  H   HIS A 358      39.337  -7.465  32.094  1.00 91.01           H
ATOM   3134  HA  HIS A 358      40.640  -8.127  29.862  1.00 93.88           H
ATOM   3135  HB2 HIS A 358      42.307  -6.586  30.802  1.00 82.03           H
ATOM   3136  HB3 HIS A 358      41.225  -6.258  31.914  1.00 82.03           H
ATOM   3137  HD1 HIS A 358      42.163  -5.311  28.690  1.00 75.35           H
ATOM   3138  HD2 HIS A 358      38.975  -4.846  30.866  1.00 81.80           H
ATOM   3139  HE1 HIS A 358      40.879  -3.642  27.621  1.00 79.70           H
ATOM   3140  HE2 HIS A 358      38.945  -3.364  28.948  1.00 73.34           H
ATOM   3141  N   ASN A 359      42.385  -9.723  30.570  1.00 75.81           N
ATOM   3142  CA  ASN A 359      43.312 -10.747  31.058  1.00 85.61           C
ATOM   3143  C   ASN A 359      44.559 -10.157  31.703  1.00 83.60           C
ATOM   3144  O   ASN A 359      45.658 -10.695  31.542  1.00 86.92           O
ATOM   3145  CB  ASN A 359      43.692 -11.679  29.908  1.00 80.39           C
ATOM   3146  H   ASN A 359      42.372  -9.636  29.714  1.00 90.98           H
ATOM   3147  HA  ASN A 359      42.859 -11.279  31.730  1.00102.74           H
ATOM   3148  HB1 ASN A 359      42.883 -12.055  29.526  1.00 96.47           H
ATOM   3149  HB3 ASN A 359      44.258 -12.389  30.251  1.00 96.47           H
ATOM   3150  N   ILE A 360      44.428  -9.070  32.464  1.00 72.12           N
ATOM   3151  CA  ILE A 360      45.566  -8.297  32.926  1.00 74.74           C
ATOM   3152  C   ILE A 360      45.402  -8.090  34.436  1.00 70.02           C
ATOM   3153  O   ILE A 360      44.304  -7.759  34.878  1.00 68.93           O
ATOM   3154  CB  ILE A 360      45.710  -6.942  32.209  1.00 74.25           C
ATOM   3155  CG1 ILE A 360      45.707  -7.138  30.674  1.00 80.48           C
ATOM   3156  CG2 ILE A 360      46.992  -6.265  32.616  1.00 65.84           C
ATOM   3157  CD1 ILE A 360      45.702  -5.826  29.821  1.00 79.74           C
ATOM   3158  H   ILE A 360      43.672  -8.758  32.728  1.00 86.55           H
ATOM   3159  HA  ILE A 360      46.379  -8.806  32.776  1.00 89.69           H
ATOM   3160  HB  ILE A 360      44.962  -6.375  32.455  1.00 89.10           H
ATOM   3161 HG12 ILE A 360      46.500  -7.641  30.429  1.00 96.58           H
ATOM   3162 HG13 ILE A 360      44.917  -7.645  30.432  1.00 96.58           H
ATOM   3163 HG21 ILE A 360      47.060  -5.415  32.153  1.00 79.01           H
ATOM   3164 HG22 ILE A 360      46.982  -6.120  33.575  1.00 79.01           H
ATOM   3165 HG23 ILE A 360      47.739  -6.834  32.375  1.00 79.01           H
ATOM   3166 HD11 ILE A 360      45.701  -6.061  28.880  1.00 95.70           H
ATOM   3167 HD12 ILE A 360      44.907  -5.313  30.035  1.00 95.70           H
ATOM   3168 HD13 ILE A 360      46.496  -5.309  30.033  1.00 95.70           H
ATOM   3169  N   PRO A 361      46.427  -8.331  35.232  1.00 70.97           N
ATOM   3170  CA  PRO A 361      46.268  -8.181  36.681  1.00 66.75           C
ATOM   3171  C   PRO A 361      46.136  -6.730  37.062  1.00 68.13           C
ATOM   3172  O   PRO A 361      46.851  -5.871  36.544  1.00 67.37           O
ATOM   3173  CB  PRO A 361      47.565  -8.772  37.255  1.00 68.31           C
ATOM   3174  CG  PRO A 361      48.091  -9.651  36.189  1.00 74.44           C
ATOM   3175  CD  PRO A 361      47.676  -9.027  34.886  1.00 71.20           C
ATOM   3176  HA  PRO A 361      45.503  -8.682  37.002  1.00 80.11           H
ATOM   3177  HB2 PRO A 361      48.191  -8.058  37.452  1.00 81.97           H
ATOM   3178  HB3 PRO A 361      47.365  -9.283  38.055  1.00 81.97           H
ATOM   3179  HG2 PRO A 361      49.058  -9.694  36.252  1.00 89.33           H
ATOM   3180  HG3 PRO A 361      47.705 -10.537  36.280  1.00 89.33           H
ATOM   3181  HD2 PRO A 361      48.345  -8.393  34.586  1.00 85.44           H
ATOM   3182  HD3 PRO A 361      47.508  -9.712  34.220  1.00 85.44           H
ATOM   3183  N   HIS A 362      45.239  -6.463  38.008  1.00 71.62           N
ATOM   3184  CA  HIS A 362      45.078  -5.115  38.537  1.00 68.58           C
ATOM   3185  C   HIS A 362      44.854  -4.111  37.407  1.00 60.75           C
ATOM   3186  O   HIS A 362      45.407  -3.011  37.411  1.00 60.08           O
ATOM   3187  CB  HIS A 362      46.292  -4.713  39.366  1.00 68.21           C
ATOM   3188  CG  HIS A 362      46.684  -5.714  40.396  1.00 72.10           C
ATOM   3189  ND1 HIS A 362      45.770  -6.375  41.191  1.00 68.80           N1+
ATOM   3190  CD2 HIS A 362      47.904  -6.153  40.774  1.00 70.72           C
ATOM   3191  CE1 HIS A 362      46.416  -7.178  42.012  1.00 65.94           C
ATOM   3192  NE2 HIS A 362      47.711  -7.063  41.781  1.00 72.34           N
ATOM   3193  H   HIS A 362      44.712  -7.045  38.358  1.00 85.95           H
ATOM   3194  HA  HIS A 362      44.300  -5.094  39.115  1.00 82.31           H
ATOM   3195  HB2 HIS A 362      46.095  -3.880  39.823  1.00 81.86           H
ATOM   3196  HB3 HIS A 362      47.048  -4.589  38.771  1.00 81.86           H
ATOM   3197  HD1 HIS A 362      44.916  -6.275  41.158  1.00 82.56           H
ATOM   3198  HD2 HIS A 362      48.722  -5.886  40.420  1.00 84.87           H
ATOM   3199  HE1 HIS A 362      46.025  -7.736  42.645  1.00 79.13           H
ATOM   3200  HE2 HIS A 362      48.332  -7.494  42.191  1.00 86.81           H
ATOM   3201  N   PHE A 363      44.028  -4.497  36.435  1.00 54.12           N
ATOM   3202  CA  PHE A 363      43.777  -3.638  35.288  1.00 58.01           C
ATOM   3203  C   PHE A 363      43.182  -2.303  35.704  1.00 62.45           C
ATOM   3204  O   PHE A 363      43.661  -1.247  35.286  1.00 56.96           O
ATOM   3205  CB  PHE A 363      42.846  -4.319  34.325  1.00 48.97           C
ATOM   3206  CG  PHE A 363      42.523  -3.514  33.130  1.00 56.37           C
ATOM   3207  CD1 PHE A 363      43.280  -3.628  31.996  1.00 58.54           C
ATOM   3208  CD2 PHE A 363      41.447  -2.666  33.121  1.00 57.42           C
ATOM   3209  CE1 PHE A 363      42.969  -2.894  30.861  1.00 59.77           C
ATOM   3210  CE2 PHE A 363      41.116  -1.945  31.975  1.00 54.23           C
ATOM   3211  CZ  PHE A 363      41.889  -2.056  30.853  1.00 52.38           C
ATOM   3212  H   PHE A 363      43.607  -5.247  36.418  1.00 64.94           H
ATOM   3213  HA  PHE A 363      44.614  -3.466  34.829  1.00 69.62           H
ATOM   3214  HB2 PHE A 363      43.257  -5.144  34.023  1.00 58.76           H
ATOM   3215  HB3 PHE A 363      42.013  -4.516  34.782  1.00 58.76           H
ATOM   3216  HD1 PHE A 363      44.013  -4.201  31.988  1.00 70.26           H
ATOM   3217  HD2 PHE A 363      40.913  -2.593  33.879  1.00 68.91           H
ATOM   3218  HE1 PHE A 363      43.494  -2.978  30.098  1.00 71.73           H
ATOM   3219  HE2 PHE A 363      40.388  -1.366  31.983  1.00 65.08           H
ATOM   3220  HZ  PHE A 363      41.685  -1.562  30.092  1.00 62.87           H
ATOM   3221  N   TRP A 364      42.119  -2.325  36.500  1.00 62.83           N
ATOM   3222  CA  TRP A 364      41.454  -1.065  36.801  1.00 53.79           C
ATOM   3223  C   TRP A 364      42.386  -0.144  37.545  1.00 50.74           C
ATOM   3224  O   TRP A 364      42.520   1.013  37.139  1.00 55.53           O
ATOM   3225  CB  TRP A 364      40.148  -1.299  37.566  1.00 49.77           C
ATOM   3226  CG  TRP A 364      39.510  -0.049  38.145  1.00 53.48           C
ATOM   3227  CD1 TRP A 364      39.472   0.317  39.453  1.00 51.89           C
ATOM   3228  CD2 TRP A 364      38.811   0.987  37.417  1.00 50.02           C
ATOM   3229  NE1 TRP A 364      38.785   1.504  39.593  1.00 59.64           N
ATOM   3230  CE2 TRP A 364      38.375   1.932  38.354  1.00 49.83           C
ATOM   3231  CE3 TRP A 364      38.526   1.200  36.066  1.00 53.94           C
ATOM   3232  CZ2 TRP A 364      37.678   3.074  37.988  1.00 51.02           C
ATOM   3233  CZ3 TRP A 364      37.821   2.357  35.702  1.00 52.31           C
ATOM   3234  CH2 TRP A 364      37.395   3.256  36.664  1.00 48.37           C
ATOM   3235  H   TRP A 364      41.775  -3.024  36.864  1.00 75.40           H
ATOM   3236  HA  TRP A 364      41.226  -0.631  35.964  1.00 64.55           H
ATOM   3237  HB2 TRP A 364      39.505  -1.702  36.962  1.00 59.73           H
ATOM   3238  HB3 TRP A 364      40.327  -1.904  38.303  1.00 59.73           H
ATOM   3239  HD1 TRP A 364      39.832  -0.176  40.154  1.00 62.27           H
ATOM   3240  HE1 TRP A 364      38.641   1.913  40.335  1.00 71.57           H
ATOM   3241  HE3 TRP A 364      38.800   0.588  35.421  1.00 64.74           H
ATOM   3242  HZ2 TRP A 364      37.399   3.689  38.627  1.00 61.23           H
ATOM   3243  HZ3 TRP A 364      37.612   2.506  34.808  1.00 62.77           H
ATOM   3244  HH2 TRP A 364      36.931   4.017  36.400  1.00 58.05           H
ATOM   3245  N   PRO A 365      43.059  -0.558  38.597  1.00 59.75           N
ATOM   3246  CA  PRO A 365      43.994   0.374  39.244  1.00 58.70           C
ATOM   3247  C   PRO A 365      45.053   0.894  38.302  1.00 59.17           C
ATOM   3248  O   PRO A 365      45.453   2.059  38.426  1.00 57.41           O
ATOM   3249  CB  PRO A 365      44.627  -0.464  40.371  1.00 56.97           C
ATOM   3250  CG  PRO A 365      43.610  -1.522  40.666  1.00 57.74           C
ATOM   3251  CD  PRO A 365      42.948  -1.837  39.326  1.00 60.07           C
ATOM   3252  HA  PRO A 365      43.512   1.122  39.631  1.00 70.44           H
ATOM   3253  HB2 PRO A 365      45.457  -0.860  40.060  1.00 68.36           H
ATOM   3254  HB3 PRO A 365      44.781   0.094  41.149  1.00 68.36           H
ATOM   3255  HG2 PRO A 365      44.051  -2.309  41.022  1.00 69.29           H
ATOM   3256  HG3 PRO A 365      42.958  -1.180  41.297  1.00 69.29           H
ATOM   3257  HD2 PRO A 365      43.435  -2.536  38.863  1.00 72.09           H
ATOM   3258  HD3 PRO A 365      42.017  -2.075  39.455  1.00 72.09           H
ATOM   3259  N   LYS A 366      45.544   0.043  37.391  1.00 55.44           N
ATOM   3260  CA  LYS A 366      46.599   0.459  36.486  1.00 55.06           C
ATOM   3261  C   LYS A 366      46.076   1.512  35.538  1.00 51.31           C
ATOM   3262  O   LYS A 366      46.771   2.489  35.235  1.00 54.99           O
ATOM   3263  CB  LYS A 366      47.124  -0.737  35.700  1.00 55.66           C
ATOM   3264  CG  LYS A 366      48.191  -1.621  36.411  1.00 51.98           C
ATOM   3265  CD  LYS A 366      48.492  -2.853  35.504  1.00 60.08           C
ATOM   3266  CE  LYS A 366      49.760  -3.642  35.844  1.00 66.64           C
ATOM   3267  NZ  LYS A 366      49.547  -4.484  37.030  1.00 74.75           N1+
ATOM   3268  H   LYS A 366      45.281  -0.769  37.285  1.00 66.53           H
ATOM   3269  HA  LYS A 366      47.332   0.839  36.995  1.00 66.07           H
ATOM   3270  HB2 LYS A 366      46.372  -1.311  35.485  1.00 66.80           H
ATOM   3271  HB3 LYS A 366      47.522  -0.409  34.879  1.00 66.80           H
ATOM   3272  HG2 LYS A 366      49.010  -1.115  36.534  1.00 62.38           H
ATOM   3273  HG3 LYS A 366      47.847  -1.934  37.262  1.00 62.38           H
ATOM   3274  HD2 LYS A 366      47.744  -3.467  35.566  1.00 72.10           H
ATOM   3275  HD3 LYS A 366      48.581  -2.544  34.589  1.00 72.10           H
ATOM   3276  HE2 LYS A 366      49.993  -4.216  35.098  1.00 79.97           H
ATOM   3277  HE3 LYS A 366      50.483  -3.024  36.034  1.00 79.97           H
ATOM   3278  HZ1 LYS A 366      50.290  -4.937  37.218  1.00 89.71           H
ATOM   3279  HZ2 LYS A 366      49.333  -3.977  37.729  1.00 89.71           H
ATOM   3280  HZ3 LYS A 366      48.887  -5.061  36.878  1.00 89.71           H
ATOM   3281  N   LEU A 367      44.848   1.320  35.068  1.00 47.87           N
ATOM   3282  CA  LEU A 367      44.203   2.275  34.175  1.00 55.28           C
ATOM   3283  C   LEU A 367      44.015   3.610  34.865  1.00 54.21           C
ATOM   3284  O   LEU A 367      44.167   4.665  34.252  1.00 55.32           O
ATOM   3285  CB  LEU A 367      42.847   1.742  33.725  1.00 49.38           C
ATOM   3286  CG  LEU A 367      42.176   2.532  32.609  1.00 56.06           C
ATOM   3287  CD1 LEU A 367      43.067   2.641  31.408  1.00 53.03           C
ATOM   3288  CD2 LEU A 367      40.856   1.886  32.177  1.00 54.51           C
ATOM   3289  H   LEU A 367      44.362   0.636  35.254  1.00 57.45           H
ATOM   3290  HA  LEU A 367      44.756   2.409  33.391  1.00 66.34           H
ATOM   3291  HB2 LEU A 367      42.963   0.833  33.409  1.00 59.26           H
ATOM   3292  HB3 LEU A 367      42.246   1.747  34.487  1.00 59.26           H
ATOM   3293  HG  LEU A 367      41.985   3.429  32.925  1.00 67.28           H
ATOM   3294 HD11 LEU A 367      42.609   3.148  30.720  1.00 63.64           H
ATOM   3295 HD12 LEU A 367      43.886   3.093  31.663  1.00 63.64           H
ATOM   3296 HD13 LEU A 367      43.268   1.749  31.083  1.00 63.64           H
ATOM   3297 HD21 LEU A 367      40.462   2.417  31.468  1.00 65.42           H
ATOM   3298 HD22 LEU A 367      41.034   0.987  31.859  1.00 65.42           H
ATOM   3299 HD23 LEU A 367      40.257   1.854  32.939  1.00 65.42           H
ATOM   3300  N   LEU A 368      43.667   3.581  36.140  1.00 54.92           N
ATOM   3301  CA  LEU A 368      43.537   4.803  36.911  1.00 54.45           C
ATOM   3302  C   LEU A 368      44.858   5.539  36.997  1.00 52.28           C
ATOM   3303  O   LEU A 368      44.885   6.776  37.061  1.00 62.61           O
ATOM   3304  CB  LEU A 368      43.043   4.451  38.302  1.00 57.10           C
ATOM   3305  CG  LEU A 368      41.676   4.936  38.798  1.00 58.40           C
ATOM   3306  CD1 LEU A 368      40.558   4.928  37.737  1.00 52.84           C
ATOM   3307  CD2 LEU A 368      41.334   4.016  39.962  1.00 50.09           C
ATOM   3308  H   LEU A 368      43.500   2.864  36.584  1.00 65.90           H
ATOM   3309  HA  LEU A 368      42.886   5.386  36.490  1.00 65.34           H
ATOM   3310  HB2 LEU A 368      43.026   3.483  38.365  1.00 68.52           H
ATOM   3311  HB3 LEU A 368      43.696   4.790  38.934  1.00 68.52           H
ATOM   3312  HG  LEU A 368      41.763   5.839  39.141  1.00 70.08           H
ATOM   3313 HD11 LEU A 368      39.737   5.249  38.143  1.00 63.41           H
ATOM   3314 HD12 LEU A 368      40.814   5.509  37.004  1.00 63.41           H
ATOM   3315 HD13 LEU A 368      40.435   4.022  37.415  1.00 63.41           H
ATOM   3316 HD21 LEU A 368      40.471   4.273  40.324  1.00 60.11           H
ATOM   3317 HD22 LEU A 368      41.299   3.101  39.642  1.00 60.11           H
ATOM   3318 HD23 LEU A 368      42.018   4.102  40.644  1.00 60.11           H
ATOM   3319  N   MET A 369      45.961   4.803  37.015  1.00 49.03           N
ATOM   3320  CA  MET A 369      47.257   5.460  37.057  1.00 58.50           C
ATOM   3321  C   MET A 369      47.523   6.200  35.741  1.00 56.03           C
ATOM   3322  O   MET A 369      48.141   7.264  35.742  1.00 52.97           O
ATOM   3323  CB  MET A 369      48.338   4.433  37.380  1.00 48.92           C
ATOM   3324  CG  MET A 369      49.637   5.011  37.961  1.00 68.77           C
ATOM   3325  SD  MET A 369      49.642   5.838  39.626  1.00 86.82           S
ATOM   3326  CE  MET A 369      50.231   4.438  40.633  1.00 82.56           C
ATOM   3327  H   MET A 369      45.987   3.943  37.004  1.00 58.84           H
ATOM   3328  HA  MET A 369      47.249   6.109  37.777  1.00 70.21           H
ATOM   3329  HB2 MET A 369      47.983   3.806  38.029  1.00 58.71           H
ATOM   3330  HB3 MET A 369      48.568   3.961  36.565  1.00 58.71           H
ATOM   3331  HG2 MET A 369      50.277   4.284  38.016  1.00 82.53           H
ATOM   3332  HG3 MET A 369      49.969   5.668  37.329  1.00 82.53           H
ATOM   3333  HE1 MET A 369      50.290   4.719  41.560  1.00 99.07           H
ATOM   3334  HE2 MET A 369      49.604   3.703  40.549  1.00 99.07           H
ATOM   3335  HE3 MET A 369      51.106   4.166  40.314  1.00 99.07           H
ATOM   3336  N   LYS A 370      47.003   5.700  34.625  1.00 42.73           N
ATOM   3337  CA  LYS A 370      47.103   6.455  33.401  1.00 51.31           C
ATOM   3338  C   LYS A 370      46.496   7.845  33.548  1.00 48.16           C
ATOM   3339  O   LYS A 370      46.890   8.760  32.824  1.00 49.76           O
ATOM   3340  CB  LYS A 370      46.424   5.687  32.263  1.00 48.90           C
ATOM   3341  CG  LYS A 370      46.993   4.317  32.015  1.00 49.22           C
ATOM   3342  CD  LYS A 370      48.497   4.364  32.043  1.00 57.27           C
ATOM   3343  CE  LYS A 370      49.094   3.032  31.612  1.00 60.88           C
ATOM   3344  NZ  LYS A 370      50.577   3.063  31.777  1.00 62.46           N1+
ATOM   3345  H   LYS A 370      46.598   4.944  34.558  1.00 51.28           H
ATOM   3346  HA  LYS A 370      48.040   6.561  33.173  1.00 61.57           H
ATOM   3347  HB2 LYS A 370      45.484   5.581  32.477  1.00 58.69           H
ATOM   3348  HB3 LYS A 370      46.518   6.198  31.444  1.00 58.69           H
ATOM   3349  HG2 LYS A 370      46.691   3.711  32.709  1.00 59.07           H
ATOM   3350  HG3 LYS A 370      46.711   4.003  31.142  1.00 59.07           H
ATOM   3351  HD2 LYS A 370      48.809   5.050  31.432  1.00 68.73           H
ATOM   3352  HD3 LYS A 370      48.797   4.555  32.946  1.00 68.73           H
ATOM   3353  HE2 LYS A 370      48.736   2.321  32.166  1.00 73.06           H
ATOM   3354  HE3 LYS A 370      48.891   2.872  30.677  1.00 73.06           H
ATOM   3355  HZ1 LYS A 370      50.927   2.285  31.526  1.00 74.96           H
ATOM   3356  HZ2 LYS A 370      50.925   3.712  31.278  1.00 74.96           H
ATOM   3357  HZ3 LYS A 370      50.784   3.212  32.630  1.00 74.96           H
ATOM   3358  N   VAL A 371      45.592   8.054  34.497  1.00 45.12           N
ATOM   3359  CA  VAL A 371      44.993   9.371  34.597  1.00 41.84           C
ATOM   3360  C   VAL A 371      46.020  10.339  35.128  1.00 40.26           C
ATOM   3361  O   VAL A 371      46.105  11.494  34.689  1.00 46.88           O
ATOM   3362  CB  VAL A 371      43.733   9.353  35.486  1.00 48.01           C
ATOM   3363  CG1 VAL A 371      43.286  10.756  35.777  1.00 45.15           C
ATOM   3364  CG2 VAL A 371      42.574   8.630  34.836  1.00 40.02           C
ATOM   3365  H   VAL A 371      45.319   7.475  35.072  1.00 54.15           H
ATOM   3366  HA  VAL A 371      44.730   9.667  33.711  1.00 50.22           H
ATOM   3367  HB  VAL A 371      43.937   8.914  36.327  1.00 57.62           H
ATOM   3368 HG11 VAL A 371      42.495  10.725  36.337  1.00 54.18           H
ATOM   3369 HG12 VAL A 371      44.000  11.225  36.238  1.00 54.18           H
ATOM   3370 HG13 VAL A 371      43.083  11.202  34.940  1.00 54.18           H
ATOM   3371 HG21 VAL A 371      41.813   8.650  35.437  1.00 48.03           H
ATOM   3372 HG22 VAL A 371      42.351   9.077  34.004  1.00 48.03           H
ATOM   3373 HG23 VAL A 371      42.833   7.712  34.660  1.00 48.03           H
ATOM   3374  N   THR A 372      46.794   9.896  36.100  1.00 38.75           N
ATOM   3375  CA  THR A 372      47.968  10.648  36.513  1.00 46.86           C
ATOM   3376  C   THR A 372      48.890  10.971  35.341  1.00 39.38           C
ATOM   3377  O   THR A 372      49.372  12.098  35.217  1.00 40.40           O
ATOM   3378  CB  THR A 372      48.712   9.867  37.577  1.00 46.05           C
ATOM   3379  OG1 THR A 372      47.834   9.713  38.715  1.00 54.86           O
ATOM   3380  CG2 THR A 372      49.941  10.612  38.001  1.00 45.65           C
ATOM   3381  H   THR A 372      46.665   9.166  36.537  1.00 46.50           H
ATOM   3382  HA  THR A 372      47.680  11.487  36.906  1.00 56.24           H
ATOM   3383  HB  THR A 372      48.970   8.997  37.234  1.00 55.27           H
ATOM   3384  HG1 THR A 372      48.223   9.281  39.322  1.00 65.84           H
ATOM   3385 HG21 THR A 372      50.415  10.110  38.681  1.00 54.79           H
ATOM   3386 HG22 THR A 372      50.528  10.744  37.239  1.00 54.79           H
ATOM   3387 HG23 THR A 372      49.695  11.478  38.362  1.00 54.79           H
ATOM   3388  N   ASP A 373      49.122  10.013  34.452  1.00 41.02           N
ATOM   3389  CA  ASP A 373      50.007  10.285  33.323  1.00 42.05           C
ATOM   3390  C   ASP A 373      49.429  11.389  32.445  1.00 44.20           C
ATOM   3391  O   ASP A 373      50.155  12.265  31.963  1.00 44.89           O
ATOM   3392  CB  ASP A 373      50.213   9.032  32.476  1.00 43.30           C
ATOM   3393  CG  ASP A 373      50.811   7.845  33.258  1.00 45.71           C
ATOM   3394  OD1 ASP A 373      51.677   8.037  34.104  1.00 45.94           O
ATOM   3395  OD2 ASP A 373      50.444   6.690  32.957  1.00 62.61           O1-
ATOM   3396  H   ASP A 373      48.791   9.220  34.475  1.00 49.23           H
ATOM   3397  HA  ASP A 373      50.871  10.577  33.654  1.00 50.47           H
ATOM   3398  HB2 ASP A 373      49.356   8.751  32.120  1.00 51.96           H
ATOM   3399  HB3 ASP A 373      50.819   9.242  31.748  1.00 51.96           H
ATOM   3400  N   LEU A 374      48.125  11.349  32.199  1.00 43.08           N
ATOM   3401  CA  LEU A 374      47.509  12.372  31.372  1.00 44.06           C
ATOM   3402  C   LEU A 374      47.528  13.716  32.063  1.00 35.04           C
ATOM   3403  O   LEU A 374      47.710  14.736  31.405  1.00 41.48           O
ATOM   3404  CB  LEU A 374      46.094  11.974  31.028  1.00 43.44           C
ATOM   3405  CG  LEU A 374      46.097  10.784  30.079  1.00 42.91           C
ATOM   3406  CD1 LEU A 374      44.730  10.071  30.006  1.00 46.02           C
ATOM   3407  CD2 LEU A 374      46.496  11.217  28.683  1.00 40.37           C
ATOM   3408  H   LEU A 374      47.584  10.749  32.495  1.00 51.70           H
ATOM   3409  HA  LEU A 374      48.009  12.453  30.545  1.00 52.87           H
ATOM   3410  HB2 LEU A 374      45.623  11.722  31.838  1.00 52.14           H
ATOM   3411  HB3 LEU A 374      45.646  12.715  30.591  1.00 52.14           H
ATOM   3412  HG  LEU A 374      46.752  10.139  30.389  1.00 51.49           H
ATOM   3413 HD11 LEU A 374      44.795   9.326  29.389  1.00 55.23           H
ATOM   3414 HD12 LEU A 374      44.494   9.750  30.890  1.00 55.23           H
ATOM   3415 HD13 LEU A 374      44.062  10.702  29.694  1.00 55.23           H
ATOM   3416 HD21 LEU A 374      46.490  10.443  28.099  1.00 48.45           H
ATOM   3417 HD22 LEU A 374      45.860  11.877  28.365  1.00 48.45           H
ATOM   3418 HD23 LEU A 374      47.385  11.602  28.714  1.00 48.45           H
ATOM   3419  N   ARG A 375      47.322  13.756  33.373  1.00 39.92           N
ATOM   3420  CA  ARG A 375      47.341  15.048  34.061  1.00 38.55           C
ATOM   3421  C   ARG A 375      48.743  15.634  34.080  1.00 41.67           C
ATOM   3422  O   ARG A 375      48.919  16.856  33.998  1.00 39.32           O
ATOM   3423  CB  ARG A 375      46.815  14.907  35.495  1.00 41.90           C
ATOM   3424  CG  ARG A 375      45.286  14.657  35.624  1.00 48.23           C
ATOM   3425  CD  ARG A 375      44.757  14.814  37.109  1.00 62.58           C
ATOM   3426  NE  ARG A 375      43.384  14.298  37.324  1.00 71.59           N
ATOM   3427  CZ  ARG A 375      42.279  14.707  36.673  1.00 71.07           C
ATOM   3428  NH1 ARG A 375      42.353  15.650  35.728  1.00 65.81           N
ATOM   3429  NH2 ARG A 375      41.097  14.133  36.937  1.00 72.74           N1+
ATOM   3430  H   ARG A 375      47.174  13.075  33.877  1.00 47.91           H
ATOM   3431  HA  ARG A 375      46.763  15.667  33.588  1.00 46.26           H
ATOM   3432  HB2 ARG A 375      47.268  14.160  35.916  1.00 50.28           H
ATOM   3433  HB3 ARG A 375      47.018  15.723  35.978  1.00 50.28           H
ATOM   3434  HG2 ARG A 375      44.814  15.297  35.069  1.00 57.88           H
ATOM   3435  HG3 ARG A 375      45.088  13.754  35.330  1.00 57.88           H
ATOM   3436  HD2 ARG A 375      45.351  14.330  37.704  1.00 75.10           H
ATOM   3437  HD3 ARG A 375      44.758  15.756  37.342  1.00 75.10           H
ATOM   3438  HE  ARG A 375      43.284  13.682  37.916  1.00 85.91           H
ATOM   3439 HH11 ARG A 375      43.110  16.016  35.544  1.00 78.97           H
ATOM   3440 HH12 ARG A 375      41.642  15.903  35.316  1.00 78.97           H
ATOM   3441 HH21 ARG A 375      41.040  13.525  37.542  1.00 87.29           H
ATOM   3442 HH22 ARG A 375      40.390  14.396  36.525  1.00 87.29           H
ATOM   3443  N   MET A 376      49.755  14.784  34.187  1.00 41.13           N
ATOM   3444  CA  MET A 376      51.122  15.257  34.027  1.00 40.34           C
ATOM   3445  C   MET A 376      51.321  15.816  32.643  1.00 37.63           C
ATOM   3446  O   MET A 376      51.909  16.880  32.474  1.00 38.72           O
ATOM   3447  CB  MET A 376      52.092  14.114  34.286  1.00 35.71           C
ATOM   3448  CG  MET A 376      52.179  13.703  35.771  1.00 34.69           C
ATOM   3449  SD  MET A 376      52.852  15.063  36.737  1.00 43.81           S
ATOM   3450  CE  MET A 376      54.529  14.852  36.244  1.00 41.77           C
ATOM   3451  H   MET A 376      49.680  13.942  34.348  1.00 49.36           H
ATOM   3452  HA  MET A 376      51.295  15.954  34.680  1.00 48.42           H
ATOM   3453  HB2 MET A 376      51.804  13.338  33.779  1.00 42.86           H
ATOM   3454  HB3 MET A 376      52.979  14.384  34.000  1.00 42.86           H
ATOM   3455  HG2 MET A 376      51.292  13.496  36.104  1.00 41.63           H
ATOM   3456  HG3 MET A 376      52.766  12.937  35.863  1.00 41.63           H
ATOM   3457  HE1 MET A 376      55.073  15.525  36.682  1.00 50.13           H
ATOM   3458  HE2 MET A 376      54.825  13.966  36.504  1.00 50.13           H
ATOM   3459  HE3 MET A 376      54.590  14.952  35.281  1.00 50.13           H
ATOM   3460  N   ILE A 377      50.791  15.133  31.629  1.00 41.76           N
ATOM   3461  CA  ILE A 377      50.918  15.639  30.270  1.00 35.83           C
ATOM   3462  C   ILE A 377      50.229  16.988  30.167  1.00 40.35           C
ATOM   3463  O   ILE A 377      50.751  17.938  29.562  1.00 37.20           O
ATOM   3464  CB  ILE A 377      50.338  14.620  29.283  1.00 37.90           C
ATOM   3465  CG1 ILE A 377      51.378  13.564  29.003  1.00 36.31           C
ATOM   3466  CG2 ILE A 377      49.924  15.225  27.990  1.00 34.66           C
ATOM   3467  CD1 ILE A 377      50.787  12.250  28.505  1.00 38.13           C
ATOM   3468  H   ILE A 377      50.363  14.390  31.701  1.00 50.11           H
ATOM   3469  HA  ILE A 377      51.857  15.762  30.062  1.00 43.00           H
ATOM   3470  HB  ILE A 377      49.566  14.196  29.690  1.00 45.48           H
ATOM   3471 HG12 ILE A 377      51.985  13.893  28.322  1.00 43.57           H
ATOM   3472 HG13 ILE A 377      51.867  13.380  29.820  1.00 43.57           H
ATOM   3473 HG21 ILE A 377      49.569  14.529  27.415  1.00 41.60           H
ATOM   3474 HG22 ILE A 377      49.243  15.895  28.159  1.00 41.60           H
ATOM   3475 HG23 ILE A 377      50.697  15.637  27.573  1.00 41.60           H
ATOM   3476 HD11 ILE A 377      51.507  11.620  28.346  1.00 45.76           H
ATOM   3477 HD12 ILE A 377      50.184  11.900  29.180  1.00 45.76           H
ATOM   3478 HD13 ILE A 377      50.302  12.414  27.681  1.00 45.76           H
ATOM   3479  N   GLY A 378      49.070  17.107  30.805  1.00 38.39           N
ATOM   3480  CA  GLY A 378      48.333  18.340  30.727  1.00 44.99           C
ATOM   3481  C   GLY A 378      49.102  19.472  31.363  1.00 39.31           C
ATOM   3482  O   GLY A 378      49.192  20.572  30.812  1.00 44.73           O
ATOM   3483  H   GLY A 378      48.699  16.493  31.279  1.00 46.07           H
ATOM   3484  HA2 GLY A 378      48.163  18.563  29.799  1.00 53.99           H
ATOM   3485  HA3 GLY A 378      47.484  18.244  31.186  1.00 53.99           H
ATOM   3486  N   ALA A 379      49.649  19.218  32.542  1.00 37.74           N
ATOM   3487  CA  ALA A 379      50.345  20.268  33.279  1.00 43.80           C
ATOM   3488  C   ALA A 379      51.631  20.662  32.585  1.00 39.81           C
ATOM   3489  O   ALA A 379      51.988  21.839  32.518  1.00 48.39           O
ATOM   3490  CB  ALA A 379      50.699  19.785  34.663  1.00 36.75           C
ATOM   3491  H   ALA A 379      49.633  18.454  32.937  1.00 45.29           H
ATOM   3492  HA  ALA A 379      49.776  21.050  33.356  1.00 52.56           H
ATOM   3493  HB1 ALA A 379      51.160  20.495  35.137  1.00 44.11           H
ATOM   3494  HB2 ALA A 379      49.884  19.549  35.133  1.00 44.11           H
ATOM   3495  HB3 ALA A 379      51.275  19.009  34.588  1.00 44.11           H
ATOM   3496  N   CYS A 380      52.358  19.683  32.106  1.00 41.82           N
ATOM   3497  CA  CYS A 380      53.664  19.964  31.529  1.00 45.65           C
ATOM   3498  C   CYS A 380      53.476  20.669  30.212  1.00 45.18           C
ATOM   3499  O   CYS A 380      54.256  21.550  29.830  1.00 45.45           O
ATOM   3500  CB  CYS A 380      54.433  18.644  31.419  1.00 49.15           C
ATOM   3501  SG  CYS A 380      56.032  18.795  30.669  1.00 81.20           S
ATOM   3502  H   CYS A 380      52.129  18.854  32.099  1.00 50.18           H
ATOM   3503  HA  CYS A 380      54.156  20.553  32.122  1.00 54.78           H
ATOM   3504  HB2 CYS A 380      54.558  18.281  32.310  1.00 58.98           H
ATOM   3505  HB3 CYS A 380      53.913  18.024  30.884  1.00 58.98           H
ATOM   3506  HG  CYS A 380      56.549  17.713  30.630  1.00 97.44           H
ATOM   3507  N   HIS A 381      52.348  20.402  29.591  1.00 44.00           N
ATOM   3508  CA  HIS A 381      51.990  21.115  28.389  1.00 44.94           C
ATOM   3509  C   HIS A 381      51.789  22.612  28.623  1.00 43.84           C
ATOM   3510  O   HIS A 381      52.034  23.421  27.718  1.00 46.71           O
ATOM   3511  CB  HIS A 381      50.740  20.503  27.794  1.00 41.65           C
ATOM   3512  CG  HIS A 381      50.279  21.237  26.602  1.00 38.21           C
ATOM   3513  ND1 HIS A 381      49.234  22.122  26.647  1.00 48.03           N1+
ATOM   3514  CD2 HIS A 381      50.760  21.270  25.342  1.00 42.02           C
ATOM   3515  CE1 HIS A 381      49.068  22.658  25.450  1.00 44.61           C
ATOM   3516  NE2 HIS A 381      49.982  22.154  24.641  1.00 41.39           N
ATOM   3517  H   HIS A 381      51.773  19.814  29.844  1.00 52.81           H
ATOM   3518  HA  HIS A 381      52.705  21.011  27.742  1.00 53.93           H
ATOM   3519  HB2 HIS A 381      50.031  20.523  28.455  1.00 49.98           H
ATOM   3520  HB3 HIS A 381      50.928  19.588  27.532  1.00 49.98           H
ATOM   3521  HD1 HIS A 381      48.757  22.297  27.341  1.00 57.65           H
ATOM   3522  HD2 HIS A 381      51.475  20.778  25.009  1.00 50.43           H
ATOM   3523  HE1 HIS A 381      48.416  23.279  25.216  1.00 53.54           H
ATOM   3524  HE2 HIS A 381      50.073  22.348  23.808  1.00 49.68           H
ATOM   3525  N   ALA A 382      51.280  23.007  29.788  1.00 48.11           N
ATOM   3526  CA  ALA A 382      51.146  24.436  30.057  1.00 50.34           C
ATOM   3527  C   ALA A 382      52.505  25.113  30.051  1.00 43.39           C
ATOM   3528  O   ALA A 382      52.632  26.254  29.613  1.00 50.31           O
ATOM   3529  CB  ALA A 382      50.439  24.679  31.393  1.00 44.01           C
ATOM   3530  H   ALA A 382      51.014  22.488  30.420  1.00 57.74           H
ATOM   3531  HA  ALA A 382      50.609  24.839  29.357  1.00 60.42           H
ATOM   3532  HB1 ALA A 382      50.366  25.634  31.542  1.00 52.82           H
ATOM   3533  HB2 ALA A 382      49.555  24.280  31.359  1.00 52.82           H
ATOM   3534  HB3 ALA A 382      50.959  24.271  32.103  1.00 52.82           H
ATOM   3535  N   SER A 383      53.535  24.432  30.527  1.00 45.05           N
ATOM   3536  CA  SER A 383      54.879  24.984  30.427  1.00 44.60           C
ATOM   3537  C   SER A 383      55.259  25.143  28.966  1.00 50.29           C
ATOM   3538  O   SER A 383      55.532  26.253  28.501  1.00 56.39           O
ATOM   3539  CB  SER A 383      55.900  24.080  31.126  1.00 47.65           C
ATOM   3540  OG  SER A 383      55.399  23.585  32.341  1.00 70.19           O
ATOM   3541  H   SER A 383      53.487  23.662  30.907  1.00 54.06           H
ATOM   3542  HA  SER A 383      54.903  25.857  30.848  1.00 53.52           H
ATOM   3543  HB2 SER A 383      56.108  23.332  30.544  1.00 57.19           H
ATOM   3544  HB3 SER A 383      56.704  24.593  31.303  1.00 57.19           H
ATOM   3545  HG  SER A 383      55.971  23.093  32.709  1.00 84.23           H
ATOM   3546  N   ARG A 384      55.306  24.028  28.230  1.00 46.43           N
ATOM   3547  CA  ARG A 384      55.603  24.076  26.803  1.00 50.48           C
ATOM   3548  C   ARG A 384      54.857  25.211  26.103  1.00 46.14           C
ATOM   3549  O   ARG A 384      55.445  25.927  25.286  1.00 48.73           O
ATOM   3550  CB  ARG A 384      55.261  22.753  26.144  1.00 44.58           C
ATOM   3551  CG  ARG A 384      56.034  21.600  26.747  1.00 52.17           C
ATOM   3552  CD  ARG A 384      57.483  21.875  26.731  1.00 48.69           C
ATOM   3553  NE  ARG A 384      58.049  22.036  25.398  1.00 53.43           N
ATOM   3554  CZ  ARG A 384      59.296  22.425  25.190  1.00 52.01           C
ATOM   3555  NH1 ARG A 384      60.057  22.721  26.229  1.00 60.63           N
ATOM   3556  NH2 ARG A 384      59.780  22.514  23.960  1.00 54.05           N1+
ATOM   3557  H   ARG A 384      55.170  23.236  28.536  1.00 55.72           H
ATOM   3558  HA  ARG A 384      56.554  24.229  26.686  1.00 60.58           H
ATOM   3559  HB2 ARG A 384      54.315  22.575  26.259  1.00 53.50           H
ATOM   3560  HB3 ARG A 384      55.479  22.801  25.200  1.00 53.50           H
ATOM   3561  HG2 ARG A 384      55.757  21.473  27.668  1.00 62.61           H
ATOM   3562  HG3 ARG A 384      55.870  20.796  26.231  1.00 62.61           H
ATOM   3563  HD2 ARG A 384      57.649  22.695  27.222  1.00 58.43           H
ATOM   3564  HD3 ARG A 384      57.945  21.138  27.160  1.00 58.43           H
ATOM   3565  HE  ARG A 384      57.615  21.703  24.735  1.00 64.12           H
ATOM   3566 HH11 ARG A 384      59.743  22.650  27.027  1.00 72.77           H
ATOM   3567 HH12 ARG A 384      60.868  22.981  26.108  1.00 72.77           H
ATOM   3568 HH21 ARG A 384      59.279  22.330  23.286  1.00 64.86           H
ATOM   3569 HH22 ARG A 384      60.586  22.786  23.834  1.00 64.86           H
ATOM   3570  N   PHE A 385      53.589  25.431  26.443  1.00 42.15           N
ATOM   3571  CA  PHE A 385      52.846  26.452  25.720  1.00 42.29           C
ATOM   3572  C   PHE A 385      53.471  27.808  25.947  1.00 46.70           C
ATOM   3573  O   PHE A 385      53.626  28.588  25.014  1.00 55.87           O
ATOM   3574  CB  PHE A 385      51.408  26.451  26.163  1.00 42.81           C
ATOM   3575  CG  PHE A 385      50.538  27.374  25.407  1.00 49.05           C
ATOM   3576  CD1 PHE A 385      50.094  27.048  24.138  1.00 43.78           C
ATOM   3577  CD2 PHE A 385      50.102  28.546  25.987  1.00 46.89           C
ATOM   3578  CE1 PHE A 385      49.254  27.905  23.435  1.00 48.00           C
ATOM   3579  CE2 PHE A 385      49.266  29.417  25.298  1.00 39.26           C
ATOM   3580  CZ  PHE A 385      48.829  29.094  24.034  1.00 45.64           C
ATOM   3581  H   PHE A 385      53.153  25.021  27.061  1.00 50.58           H
ATOM   3582  HA  PHE A 385      52.874  26.257  24.770  1.00 50.75           H
ATOM   3583  HB2 PHE A 385      51.051  25.555  26.056  1.00 51.38           H
ATOM   3584  HB3 PHE A 385      51.371  26.708  27.097  1.00 51.38           H
ATOM   3585  HD1 PHE A 385      50.373  26.253  23.743  1.00 52.55           H
ATOM   3586  HD2 PHE A 385      50.389  28.768  26.843  1.00 56.28           H
ATOM   3587  HE1 PHE A 385      48.967  27.683  22.579  1.00 57.61           H
ATOM   3588  HE2 PHE A 385      48.986  30.209  25.699  1.00 47.12           H
ATOM   3589  HZ  PHE A 385      48.272  29.677  23.570  1.00 54.78           H
ATOM   3590  N   LEU A 386      53.913  28.077  27.167  1.00 50.20           N
ATOM   3591  CA  LEU A 386      54.563  29.350  27.448  1.00 53.67           C
ATOM   3592  C   LEU A 386      55.845  29.487  26.647  1.00 45.35           C
ATOM   3593  O   LEU A 386      56.117  30.536  26.068  1.00 55.53           O
ATOM   3594  CB  LEU A 386      54.869  29.463  28.937  1.00 52.26           C
ATOM   3595  CG  LEU A 386      53.624  29.603  29.821  1.00 58.10           C
ATOM   3596  CD1 LEU A 386      54.030  29.467  31.279  1.00 56.95           C
ATOM   3597  CD2 LEU A 386      52.922  30.879  29.555  1.00 58.76           C
ATOM   3598  H   LEU A 386      53.850  27.548  27.843  1.00 60.25           H
ATOM   3599  HA  LEU A 386      53.969  30.076  27.201  1.00 64.41           H
ATOM   3600  HB2 LEU A 386      55.343  28.665  29.219  1.00 62.72           H
ATOM   3601  HB3 LEU A 386      55.424  30.244  29.083  1.00 62.72           H
ATOM   3602  HG  LEU A 386      53.012  28.879  29.615  1.00 69.72           H
ATOM   3603 HD11 LEU A 386      53.241  29.556  31.836  1.00 68.35           H
ATOM   3604 HD12 LEU A 386      54.434  28.596  31.414  1.00 68.35           H
ATOM   3605 HD13 LEU A 386      54.668  30.165  31.495  1.00 68.35           H
ATOM   3606 HD21 LEU A 386      52.142  30.936  30.129  1.00 70.52           H
ATOM   3607 HD22 LEU A 386      53.525  31.616  29.742  1.00 70.52           H
ATOM   3608 HD23 LEU A 386      52.651  30.902  28.624  1.00 70.52           H
ATOM   3609  N   HIS A 387      56.630  28.433  26.604  1.00 44.20           N
ATOM   3610  CA  HIS A 387      57.814  28.398  25.768  1.00 49.59           C
ATOM   3611  C   HIS A 387      57.458  28.609  24.309  1.00 59.81           C
ATOM   3612  O   HIS A 387      58.212  29.232  23.544  1.00 60.69           O
ATOM   3613  CB  HIS A 387      58.460  27.065  25.959  1.00 40.95           C
ATOM   3614  CG  HIS A 387      59.791  26.945  25.335  1.00 58.52           C
ATOM   3615  ND1 HIS A 387      60.837  27.774  25.667  1.00 65.76           N
ATOM   3616  CD2 HIS A 387      60.276  26.052  24.439  1.00 65.34           C
ATOM   3617  CE1 HIS A 387      61.911  27.401  24.989  1.00 70.46           C
ATOM   3618  NE2 HIS A 387      61.595  26.364  24.233  1.00 63.02           N
ATOM   3619  H   HIS A 387      56.499  27.714  27.056  1.00 53.05           H
ATOM   3620  HA  HIS A 387      58.434  29.091  26.044  1.00 59.52           H
ATOM   3621  HB2 HIS A 387      57.889  26.383  25.570  1.00 49.14           H
ATOM   3622  HB3 HIS A 387      58.563  26.902  26.910  1.00 49.14           H
ATOM   3623  HD2 HIS A 387      59.802  25.361  24.036  1.00 78.42           H
ATOM   3624  HE1 HIS A 387      62.745  27.812  25.025  1.00 84.56           H
ATOM   3625  HE2 HIS A 387      62.128  25.954  23.697  1.00 75.63           H
ATOM   3626  N   MET A 388      56.313  28.101  23.901  1.00 48.12           N
ATOM   3627  CA  MET A 388      55.953  28.268  22.515  1.00 50.52           C
ATOM   3628  C   MET A 388      55.636  29.723  22.240  1.00 51.15           C
ATOM   3629  O   MET A 388      56.011  30.255  21.194  1.00 57.74           O
ATOM   3630  CB  MET A 388      54.760  27.364  22.174  1.00 49.04           C
ATOM   3631  CG  MET A 388      55.041  25.831  21.989  1.00 50.62           C
ATOM   3632  SD  MET A 388      53.420  24.966  21.782  1.00 49.93           S
ATOM   3633  CE  MET A 388      53.609  23.684  22.977  1.00 55.00           C
ATOM   3634  H   MET A 388      55.748  27.671  24.386  1.00 57.75           H
ATOM   3635  HA  MET A 388      56.702  27.998  21.960  1.00 60.63           H
ATOM   3636  HB2 MET A 388      54.107  27.449  22.886  1.00 58.85           H
ATOM   3637  HB3 MET A 388      54.370  27.683  21.345  1.00 58.85           H
ATOM   3638  HG2 MET A 388      55.578  25.687  21.194  1.00 60.75           H
ATOM   3639  HG3 MET A 388      55.487  25.480  22.776  1.00 60.75           H
ATOM   3640  HE1 MET A 388      52.810  23.134  22.979  1.00 66.00           H
ATOM   3641  HE2 MET A 388      54.381  23.145  22.742  1.00 66.00           H
ATOM   3642  HE3 MET A 388      53.738  24.084  23.851  1.00 66.00           H
ATOM   3643  N   LYS A 389      54.912  30.375  23.155  1.00 56.14           N
ATOM   3644  CA  LYS A 389      54.518  31.769  22.941  1.00 64.36           C
ATOM   3645  C   LYS A 389      55.739  32.665  22.861  1.00 61.26           C
ATOM   3646  O   LYS A 389      55.711  33.698  22.193  1.00 61.69           O
ATOM   3647  CB  LYS A 389      53.615  32.256  24.071  1.00 61.79           C
ATOM   3648  CG  LYS A 389      52.125  31.969  23.851  1.00 64.08           C
ATOM   3649  CD  LYS A 389      51.298  32.345  25.090  1.00 69.98           C
ATOM   3650  CE  LYS A 389      51.294  33.845  25.323  1.00 82.34           C
ATOM   3651  NZ  LYS A 389      50.929  34.592  24.056  1.00 81.59           N1+
ATOM   3652  H   LYS A 389      54.639  30.037  23.897  1.00 67.37           H
ATOM   3653  HA  LYS A 389      54.029  31.841  22.106  1.00 77.24           H
ATOM   3654  HB2 LYS A 389      53.881  31.818  24.894  1.00 74.16           H
ATOM   3655  HB3 LYS A 389      53.720  33.216  24.162  1.00 74.16           H
ATOM   3656  HG2 LYS A 389      51.805  32.493  23.100  1.00 76.90           H
ATOM   3657  HG3 LYS A 389      52.003  31.022  23.678  1.00 76.90           H
ATOM   3658  HD2 LYS A 389      50.382  32.054  24.963  1.00 83.98           H
ATOM   3659  HD3 LYS A 389      51.681  31.917  25.872  1.00 83.98           H
ATOM   3660  HE2 LYS A 389      50.639  34.062  26.005  1.00 98.82           H
ATOM   3661  HE3 LYS A 389      52.178  34.129  25.602  1.00 98.82           H
ATOM   3662  HZ1 LYS A 389      50.931  35.469  24.209  1.00 97.91           H
ATOM   3663  HZ2 LYS A 389      51.518  34.409  23.415  1.00 97.91           H
ATOM   3664  HZ3 LYS A 389      50.118  34.348  23.782  1.00 97.91           H
ATOM   3665  N   VAL A 390      56.807  32.266  23.539  1.00 51.57           N
ATOM   3666  CA  VAL A 390      58.072  32.962  23.480  1.00 56.91           C
ATOM   3667  C   VAL A 390      58.742  32.722  22.154  1.00 58.89           C
ATOM   3668  O   VAL A 390      59.140  33.655  21.458  1.00 63.90           O
ATOM   3669  CB  VAL A 390      58.973  32.460  24.611  1.00 56.29           C
ATOM   3670  CG1 VAL A 390      60.412  32.730  24.285  1.00 62.57           C
ATOM   3671  CG2 VAL A 390      58.556  33.107  25.918  1.00 57.53           C
ATOM   3672  H   VAL A 390      56.818  31.576  24.052  1.00 61.89           H
ATOM   3673  HA  VAL A 390      57.930  33.915  23.592  1.00 68.30           H
ATOM   3674  HB  VAL A 390      58.860  31.500  24.702  1.00 67.55           H
ATOM   3675 HG11 VAL A 390      60.966  32.405  25.011  1.00 75.09           H
ATOM   3676 HG12 VAL A 390      60.641  32.270  23.462  1.00 75.09           H
ATOM   3677 HG13 VAL A 390      60.536  33.686  24.175  1.00 75.09           H
ATOM   3678 HG21 VAL A 390      59.132  32.782  26.628  1.00 69.04           H
ATOM   3679 HG22 VAL A 390      58.643  34.069  25.835  1.00 69.04           H
ATOM   3680 HG23 VAL A 390      57.634  32.872  26.106  1.00 69.04           H
ATOM   3681  N   GLU A 391      58.955  31.461  21.836  1.00 59.43           N
ATOM   3682  CA  GLU A 391      59.782  31.098  20.719  1.00 58.32           C
ATOM   3683  C   GLU A 391      59.084  31.202  19.389  1.00 50.80           C
ATOM   3684  O   GLU A 391      59.737  31.041  18.363  1.00 56.93           O
ATOM   3685  CB  GLU A 391      60.265  29.687  20.904  1.00 62.45           C
ATOM   3686  CG  GLU A 391      61.013  29.583  22.126  1.00 65.71           C
ATOM   3687  CD  GLU A 391      62.356  29.049  21.855  1.00 76.07           C
ATOM   3688  OE1 GLU A 391      63.326  29.737  22.240  1.00 85.20           O
ATOM   3689  OE2 GLU A 391      62.444  27.959  21.237  1.00 79.80           O1-
ATOM   3690  H   GLU A 391      58.625  30.791  22.261  1.00 71.32           H
ATOM   3691  HA  GLU A 391      60.558  31.681  20.697  1.00 69.99           H
ATOM   3692  HB2 GLU A 391      59.504  29.087  20.955  1.00 74.95           H
ATOM   3693  HB3 GLU A 391      60.844  29.442  20.166  1.00 74.95           H
ATOM   3694  HG2 GLU A 391      61.105  30.462  22.525  1.00 78.86           H
ATOM   3695  HG3 GLU A 391      60.558  28.980  22.735  1.00 78.86           H
ATOM   3696  N   CYS A 392      57.811  31.501  19.355  1.00 48.36           N
ATOM   3697  CA  CYS A 392      57.150  31.275  18.097  1.00 46.35           C
ATOM   3698  C   CYS A 392      56.334  32.504  17.764  1.00 50.69           C
ATOM   3699  O   CYS A 392      55.701  33.094  18.636  1.00 53.41           O
ATOM   3700  CB  CYS A 392      56.221  30.046  18.124  1.00 50.05           C
ATOM   3701  SG  CYS A 392      57.019  28.519  18.390  1.00 49.26           S
ATOM   3702  H   CYS A 392      57.332  31.814  19.997  1.00 58.04           H
ATOM   3703  HA  CYS A 392      57.812  31.147  17.400  1.00 55.63           H
ATOM   3704  HB2 CYS A 392      55.574  30.165  18.836  1.00 60.06           H
ATOM   3705  HB3 CYS A 392      55.760  29.990  17.273  1.00 60.06           H
ATOM   3706  HG  CYS A 392      56.198  27.644  18.390  1.00 59.12           H
ATOM   3707  N   PRO A 393      56.335  32.907  16.516  1.00 52.39           N
ATOM   3708  CA  PRO A 393      55.527  34.054  16.129  1.00 49.76           C
ATOM   3709  C   PRO A 393      54.074  33.878  16.545  1.00 53.78           C
ATOM   3710  O   PRO A 393      53.478  32.821  16.377  1.00 54.59           O
ATOM   3711  CB  PRO A 393      55.666  34.081  14.604  1.00 49.47           C
ATOM   3712  CG  PRO A 393      56.868  33.314  14.316  1.00 52.93           C
ATOM   3713  CD  PRO A 393      57.006  32.279  15.365  1.00 45.91           C
ATOM   3714  HA  PRO A 393      55.883  34.872  16.508  1.00 59.72           H
ATOM   3715  HB2 PRO A 393      54.889  33.667  14.198  1.00 59.36           H
ATOM   3716  HB3 PRO A 393      55.763  34.998  14.302  1.00 59.36           H
ATOM   3717  HG2 PRO A 393      56.780  32.898  13.444  1.00 63.53           H
ATOM   3718  HG3 PRO A 393      57.635  33.907  14.328  1.00 63.53           H
ATOM   3719  HD2 PRO A 393      56.546  31.465  15.104  1.00 55.10           H
ATOM   3720  HD3 PRO A 393      57.942  32.116  15.563  1.00 55.10           H
ATOM   3721  N   THR A 394      53.489  34.963  17.023  1.00 54.57           N
ATOM   3722  CA  THR A 394      52.105  34.939  17.439  1.00 51.65           C
ATOM   3723  C   THR A 394      51.182  34.516  16.313  1.00 52.11           C
ATOM   3724  O   THR A 394      50.141  33.899  16.563  1.00 53.79           O
ATOM   3725  CB  THR A 394      51.716  36.321  17.950  1.00 57.86           C
ATOM   3726  OG1 THR A 394      52.516  36.611  19.098  1.00 68.89           O
ATOM   3727  CG2 THR A 394      50.237  36.352  18.350  1.00 56.05           C
ATOM   3728  H   THR A 394      53.875  35.726  17.116  1.00 65.49           H
ATOM   3729  HA  THR A 394      52.003  34.307  18.167  1.00 61.99           H
ATOM   3730  HB  THR A 394      51.871  36.986  17.261  1.00 69.44           H
ATOM   3731  HG1 THR A 394      52.321  37.370  19.401  1.00 82.68           H
ATOM   3732 HG21 THR A 394      49.999  37.235  18.674  1.00 67.26           H
ATOM   3733 HG22 THR A 394      49.682  36.137  17.584  1.00 67.26           H
ATOM   3734 HG23 THR A 394      50.070  35.703  19.052  1.00 67.26           H
ATOM   3735  N   GLU A 395      51.479  34.926  15.083  1.00 57.74           N
ATOM   3736  CA  GLU A 395      50.540  34.703  13.986  1.00 51.74           C
ATOM   3737  C   GLU A 395      50.285  33.223  13.743  1.00 52.09           C
ATOM   3738  O   GLU A 395      49.320  32.869  13.053  1.00 54.60           O
ATOM   3739  CB  GLU A 395      51.053  35.318  12.680  1.00 60.41           C
ATOM   3740  CG  GLU A 395      51.123  36.853  12.630  1.00 60.53           C
ATOM   3741  CD  GLU A 395      52.316  37.430  13.353  1.00 57.66           C
ATOM   3742  OE1 GLU A 395      53.148  36.655  13.868  1.00 61.04           O
ATOM   3743  OE2 GLU A 395      52.422  38.677  13.423  1.00 73.84           O1-
ATOM   3744  H   GLU A 395      52.205  35.329  14.859  1.00 69.30           H
ATOM   3745  HA  GLU A 395      49.693  35.123  14.204  1.00 62.09           H
ATOM   3746  HB2 GLU A 395      51.949  34.983  12.518  1.00 72.50           H
ATOM   3747  HB3 GLU A 395      50.469  35.032  11.960  1.00 72.50           H
ATOM   3748  HG2 GLU A 395      51.173  37.134  11.703  1.00 72.64           H
ATOM   3749  HG3 GLU A 395      50.322  37.216  13.041  1.00 72.64           H
ATOM   3750  N   LEU A 396      51.151  32.350  14.248  1.00 51.25           N
ATOM   3751  CA  LEU A 396      50.961  30.927  14.047  1.00 52.09           C
ATOM   3752  C   LEU A 396      50.060  30.291  15.090  1.00 53.93           C
ATOM   3753  O   LEU A 396      49.771  29.100  14.973  1.00 54.40           O
ATOM   3754  CB  LEU A 396      52.303  30.231  14.061  1.00 51.25           C
ATOM   3755  CG  LEU A 396      53.214  30.668  12.932  1.00 52.41           C
ATOM   3756  CD1 LEU A 396      54.597  30.086  13.167  1.00 50.57           C
ATOM   3757  CD2 LEU A 396      52.625  30.181  11.618  1.00 57.31           C
ATOM   3758  H   LEU A 396      51.848  32.557  14.707  1.00 61.51           H
ATOM   3759  HA  LEU A 396      50.558  30.784  13.176  1.00 62.51           H
ATOM   3760  HB2 LEU A 396      52.750  30.429  14.899  1.00 61.51           H
ATOM   3761  HB3 LEU A 396      52.162  29.275  13.978  1.00 61.51           H
ATOM   3762  HG  LEU A 396      53.277  31.636  12.911  1.00 62.90           H
ATOM   3763 HD11 LEU A 396      55.183  30.364  12.445  1.00 60.69           H
ATOM   3764 HD12 LEU A 396      54.937  30.414  14.014  1.00 60.69           H
ATOM   3765 HD13 LEU A 396      54.533  29.118  13.188  1.00 60.69           H
ATOM   3766 HD21 LEU A 396      53.204  30.457  10.891  1.00 68.77           H
ATOM   3767 HD22 LEU A 396      52.561  29.213  11.641  1.00 68.77           H
ATOM   3768 HD23 LEU A 396      51.743  30.569  11.505  1.00 68.77           H
ATOM   3769  N   PHE A 397      49.629  31.049  16.102  1.00 46.49           N
ATOM   3770  CA  PHE A 397      48.744  30.538  17.133  1.00 47.88           C
ATOM   3771  C   PHE A 397      47.322  30.797  16.703  1.00 49.14           C
ATOM   3772  O   PHE A 397      46.897  31.945  16.737  1.00 49.25           O
ATOM   3773  CB  PHE A 397      48.981  31.222  18.466  1.00 47.64           C
ATOM   3774  CG  PHE A 397      50.228  30.821  19.125  1.00 47.05           C
ATOM   3775  CD1 PHE A 397      51.433  31.226  18.623  1.00 45.94           C
ATOM   3776  CD2 PHE A 397      50.201  30.047  20.260  1.00 46.54           C
ATOM   3777  CE1 PHE A 397      52.604  30.867  19.233  1.00 46.72           C
ATOM   3778  CE2 PHE A 397      51.373  29.701  20.867  1.00 51.49           C
ATOM   3779  CZ  PHE A 397      52.578  30.116  20.342  1.00 47.71           C
ATOM   3780  H   PHE A 397      49.844  31.875  16.210  1.00 55.80           H
ATOM   3781  HA  PHE A 397      48.873  29.583  17.239  1.00 57.46           H
ATOM   3782  HB2 PHE A 397      49.017  32.181  18.323  1.00 57.18           H
ATOM   3783  HB3 PHE A 397      48.248  31.006  19.062  1.00 57.18           H
ATOM   3784  HD1 PHE A 397      51.457  31.751  17.855  1.00 55.13           H
ATOM   3785  HD2 PHE A 397      49.388  29.769  20.617  1.00 55.85           H
ATOM   3786  HE1 PHE A 397      53.417  31.148  18.881  1.00 56.07           H
ATOM   3787  HE2 PHE A 397      51.359  29.174  21.633  1.00 61.79           H
ATOM   3788  HZ  PHE A 397      53.374  29.870  20.756  1.00 57.26           H
ATOM   3789  N   PRO A 398      46.552  29.779  16.355  1.00 55.48           N
ATOM   3790  CA  PRO A 398      45.153  30.000  16.094  1.00 44.95           C
ATOM   3791  C   PRO A 398      44.446  30.512  17.319  1.00 52.07           C
ATOM   3792  O   PRO A 398      44.878  30.294  18.464  1.00 51.48           O
ATOM   3793  CB  PRO A 398      44.650  28.601  15.685  1.00 44.52           C
ATOM   3794  CG  PRO A 398      45.783  27.939  15.180  1.00 48.22           C
ATOM   3795  CD  PRO A 398      46.949  28.415  16.014  1.00 44.17           C
ATOM   3796  HA  PRO A 398      45.033  30.621  15.358  1.00 53.95           H
ATOM   3797  HB2 PRO A 398      44.300  28.139  16.463  1.00 53.42           H
ATOM   3798  HB3 PRO A 398      43.969  28.686  15.000  1.00 53.42           H
ATOM   3799  HG2 PRO A 398      45.667  26.980  15.273  1.00 57.87           H
ATOM   3800  HG3 PRO A 398      45.911  28.178  14.249  1.00 57.87           H
ATOM   3801  HD2 PRO A 398      47.037  27.875  16.816  1.00 53.01           H
ATOM   3802  HD3 PRO A 398      47.765  28.417  15.490  1.00 53.01           H
ATOM   3803  N   PRO A 399      43.341  31.212  17.126  1.00 56.51           N
ATOM   3804  CA  PRO A 399      42.630  31.797  18.263  1.00 48.89           C
ATOM   3805  C   PRO A 399      42.121  30.779  19.276  1.00 54.37           C
ATOM   3806  O   PRO A 399      42.307  30.974  20.485  1.00 58.12           O
ATOM   3807  CB  PRO A 399      41.471  32.533  17.571  1.00 55.49           C
ATOM   3808  CG  PRO A 399      41.922  32.755  16.280  1.00 52.80           C
ATOM   3809  CD  PRO A 399      42.717  31.586  15.861  1.00 52.20           C
ATOM   3810  HA  PRO A 399      43.194  32.443  18.715  1.00 58.67           H
ATOM   3811  HB2 PRO A 399      40.681  31.971  17.568  1.00 66.59           H
ATOM   3812  HB3 PRO A 399      41.297  33.372  18.025  1.00 66.59           H
ATOM   3813  HG2 PRO A 399      41.159  32.868  15.692  1.00 63.37           H
ATOM   3814  HG3 PRO A 399      42.473  33.554  16.269  1.00 63.37           H
ATOM   3815  HD2 PRO A 399      42.141  30.875  15.537  1.00 62.65           H
ATOM   3816  HD3 PRO A 399      43.386  31.839  15.207  1.00 62.65           H
ATOM   3817  N   LEU A 400      41.445  29.717  18.828  1.00 46.51           N
ATOM   3818  CA  LEU A 400      40.962  28.726  19.777  1.00 47.14           C
ATOM   3819  C   LEU A 400      42.106  28.176  20.609  1.00 49.23           C
ATOM   3820  O   LEU A 400      41.993  28.025  21.835  1.00 43.93           O
ATOM   3821  CB  LEU A 400      40.291  27.593  19.044  1.00 46.29           C
ATOM   3822  CG  LEU A 400      39.423  26.687  19.901  1.00 52.04           C
ATOM   3823  CD1 LEU A 400      38.364  27.428  20.603  1.00 52.01           C
ATOM   3824  CD2 LEU A 400      38.755  25.665  18.999  1.00 51.81           C
ATOM   3825  H   LEU A 400      41.259  29.555  18.004  1.00 55.82           H
ATOM   3826  HA  LEU A 400      40.315  29.134  20.373  1.00 56.57           H
ATOM   3827  HB2 LEU A 400      39.725  27.968  18.351  1.00 55.56           H
ATOM   3828  HB3 LEU A 400      40.977  27.040  18.638  1.00 55.56           H
ATOM   3829  HG  LEU A 400      39.970  26.223  20.553  1.00 62.46           H
ATOM   3830 HD11 LEU A 400      37.841  26.805  21.132  1.00 62.41           H
ATOM   3831 HD12 LEU A 400      38.772  28.092  21.180  1.00 62.41           H
ATOM   3832 HD13 LEU A 400      37.796  27.863  19.948  1.00 62.41           H
ATOM   3833 HD21 LEU A 400      38.199  25.083  19.541  1.00 62.18           H
ATOM   3834 HD22 LEU A 400      38.210  26.129  18.345  1.00 62.18           H
ATOM   3835 HD23 LEU A 400      39.440  25.145  18.550  1.00 62.18           H
ATOM   3836  N   PHE A 401      43.222  27.902  19.949  1.00 43.52           N
ATOM   3837  CA  PHE A 401      44.396  27.398  20.631  1.00 46.70           C
ATOM   3838  C   PHE A 401      44.802  28.327  21.729  1.00 41.72           C
ATOM   3839  O   PHE A 401      45.186  27.892  22.819  1.00 47.51           O
ATOM   3840  CB  PHE A 401      45.519  27.246  19.616  1.00 43.12           C
ATOM   3841  CG  PHE A 401      46.733  26.585  20.125  1.00 45.02           C
ATOM   3842  CD1 PHE A 401      46.678  25.425  20.866  1.00 45.95           C
ATOM   3843  CD2 PHE A 401      47.965  27.074  19.773  1.00 48.88           C
ATOM   3844  CE1 PHE A 401      47.843  24.804  21.273  1.00 43.77           C
ATOM   3845  CE2 PHE A 401      49.116  26.441  20.183  1.00 47.14           C
ATOM   3846  CZ  PHE A 401      49.041  25.305  20.933  1.00 45.75           C
ATOM   3847  H   PHE A 401      43.323  28.002  19.101  1.00 52.22           H
ATOM   3848  HA  PHE A 401      44.204  26.528  21.014  1.00 56.04           H
ATOM   3849  HB2 PHE A 401      45.191  26.721  18.869  1.00 51.75           H
ATOM   3850  HB3 PHE A 401      45.774  28.129  19.305  1.00 51.75           H
ATOM   3851  HD1 PHE A 401      45.854  25.065  21.101  1.00 55.15           H
ATOM   3852  HD2 PHE A 401      48.024  27.844  19.255  1.00 58.67           H
ATOM   3853  HE1 PHE A 401      47.797  24.031  21.788  1.00 52.53           H
ATOM   3854  HE2 PHE A 401      49.946  26.793  19.953  1.00 56.58           H
ATOM   3855  HZ  PHE A 401      49.820  24.887  21.222  1.00 54.91           H
ATOM   3856  N   LEU A 402      44.702  29.622  21.478  1.00 50.67           N
ATOM   3857  CA  LEU A 402      45.147  30.574  22.490  1.00 47.57           C
ATOM   3858  C   LEU A 402      44.141  30.672  23.616  1.00 45.51           C
ATOM   3859  O   LEU A 402      44.516  30.732  24.789  1.00 49.69           O
ATOM   3860  CB  LEU A 402      45.354  31.950  21.879  1.00 50.52           C
ATOM   3861  CG  LEU A 402      46.544  32.170  20.954  1.00 56.44           C
ATOM   3862  CD1 LEU A 402      46.359  33.418  20.091  1.00 52.03           C
ATOM   3863  CD2 LEU A 402      47.843  32.271  21.735  1.00 46.91           C
ATOM   3864  H   LEU A 402      44.392  29.970  20.756  1.00 60.81           H
ATOM   3865  HA  LEU A 402      45.991  30.275  22.862  1.00 57.09           H
ATOM   3866  HB2 LEU A 402      44.559  32.169  21.368  1.00 60.63           H
ATOM   3867  HB3 LEU A 402      45.445  32.585  22.607  1.00 60.63           H
ATOM   3868  HG  LEU A 402      46.618  31.408  20.358  1.00 67.73           H
ATOM   3869 HD11 LEU A 402      47.135  33.523  19.519  1.00 62.44           H
ATOM   3870 HD12 LEU A 402      45.560  33.312  19.551  1.00 62.44           H
ATOM   3871 HD13 LEU A 402      46.267  34.191  20.670  1.00 62.44           H
ATOM   3872 HD21 LEU A 402      48.574  32.410  21.114  1.00 56.30           H
ATOM   3873 HD22 LEU A 402      47.784  33.019  22.350  1.00 56.30           H
ATOM   3874 HD23 LEU A 402      47.979  31.447  22.228  1.00 56.30           H
ATOM   3875  N   GLU A 403      42.856  30.717  23.283  1.00 52.99           N
ATOM   3876  CA  GLU A 403      41.845  30.815  24.323  1.00 48.56           C
ATOM   3877  C   GLU A 403      41.948  29.651  25.294  1.00 55.55           C
ATOM   3878  O   GLU A 403      41.929  29.847  26.516  1.00 57.44           O
ATOM   3879  CB  GLU A 403      40.473  30.837  23.702  1.00 58.72           C
ATOM   3880  CG  GLU A 403      40.152  32.135  23.017  1.00 64.10           C
ATOM   3881  CD  GLU A 403      38.714  32.184  22.553  1.00 66.04           C
ATOM   3882  OE1 GLU A 403      38.394  33.043  21.703  1.00 70.99           O
ATOM   3883  OE2 GLU A 403      37.908  31.341  23.014  1.00 60.72           O1-
ATOM   3884  H   GLU A 403      42.550  30.693  22.479  1.00 63.60           H
ATOM   3885  HA  GLU A 403      41.970  31.639  24.819  1.00 58.28           H
ATOM   3886  HB2 GLU A 403      40.415  30.129  23.042  1.00 70.47           H
ATOM   3887  HB3 GLU A 403      39.811  30.695  24.397  1.00 70.47           H
ATOM   3888  HG2 GLU A 403      40.296  32.867  23.637  1.00 76.93           H
ATOM   3889  HG3 GLU A 403      40.725  32.236  22.241  1.00 76.93           H
ATOM   3890  N   VAL A 404      42.107  28.434  24.758  1.00 48.56           N
ATOM   3891  CA  VAL A 404      42.164  27.234  25.578  1.00 50.07           C
ATOM   3892  C   VAL A 404      43.404  27.167  26.466  1.00 47.34           C
ATOM   3893  O   VAL A 404      43.337  26.632  27.568  1.00 54.35           O
ATOM   3894  CB  VAL A 404      42.082  26.002  24.674  1.00 55.88           C
ATOM   3895  CG1 VAL A 404      42.320  24.747  25.452  1.00 59.91           C
ATOM   3896  CG2 VAL A 404      40.732  25.926  24.105  1.00 53.70           C
ATOM   3897  H   VAL A 404      42.183  28.284  23.915  1.00 58.28           H
ATOM   3898  HA  VAL A 404      41.388  27.222  26.161  1.00 60.09           H
ATOM   3899  HB  VAL A 404      42.731  26.064  23.956  1.00 67.07           H
ATOM   3900 HG11 VAL A 404      42.261  23.987  24.852  1.00 71.89           H
ATOM   3901 HG12 VAL A 404      43.203  24.786  25.851  1.00 71.89           H
ATOM   3902 HG13 VAL A 404      41.646  24.673  26.146  1.00 71.89           H
ATOM   3903 HG21 VAL A 404      40.675  25.146  23.531  1.00 64.44           H
ATOM   3904 HG22 VAL A 404      40.089  25.853  24.828  1.00 64.44           H
ATOM   3905 HG23 VAL A 404      40.562  26.730  23.590  1.00 64.44           H
ATOM   3906  N   PHE A 405      44.546  27.657  26.032  1.00 50.91           N
ATOM   3907  CA  PHE A 405      45.761  27.379  26.793  1.00 53.99           C
ATOM   3908  C   PHE A 405      46.380  28.595  27.437  1.00 50.87           C
ATOM   3909  O   PHE A 405      47.272  28.442  28.275  1.00 55.54           O
ATOM   3910  CB  PHE A 405      46.789  26.657  25.903  1.00 43.64           C
ATOM   3911  CG  PHE A 405      46.334  25.282  25.521  1.00 46.92           C
ATOM   3912  CD1 PHE A 405      46.086  24.966  24.213  1.00 40.75           C
ATOM   3913  CD2 PHE A 405      46.063  24.328  26.507  1.00 41.31           C
ATOM   3914  CE1 PHE A 405      45.634  23.696  23.866  1.00 43.29           C
ATOM   3915  CE2 PHE A 405      45.605  23.061  26.183  1.00 46.36           C
ATOM   3916  CZ  PHE A 405      45.389  22.733  24.854  1.00 41.85           C
ATOM   3917  H   PHE A 405      44.653  28.138  25.327  1.00 61.09           H
ATOM   3918  HA  PHE A 405      45.529  26.768  27.510  1.00 64.79           H
ATOM   3919  HB2 PHE A 405      46.922  27.168  25.090  1.00 52.38           H
ATOM   3920  HB3 PHE A 405      47.626  26.575  26.387  1.00 52.38           H
ATOM   3921  HD1 PHE A 405      46.251  25.595  23.547  1.00 48.91           H
ATOM   3922  HD2 PHE A 405      46.213  24.543  27.399  1.00 49.58           H
ATOM   3923  HE1 PHE A 405      45.487  23.487  22.972  1.00 51.96           H
ATOM   3924  HE2 PHE A 405      45.450  22.434  26.851  1.00 55.63           H
ATOM   3925  HZ  PHE A 405      45.083  21.886  24.621  1.00 50.23           H
ATOM   3926  N   GLU A 406      45.884  29.772  27.142  1.00 62.07           N
ATOM   3927  CA  GLU A 406      46.391  30.971  27.780  1.00 77.38           C
ATOM   3928  C   GLU A 406      45.666  31.262  29.092  1.00 82.00           C
ATOM   3929  O   GLU A 406      44.748  30.550  29.513  1.00 81.02           O
ATOM   3930  CB  GLU A 406      46.256  32.150  26.829  1.00 74.12           C
ATOM   3931  CG  GLU A 406      47.591  32.746  26.382  1.00 79.98           C
ATOM   3932  CD  GLU A 406      47.410  33.743  25.249  1.00 79.45           C
ATOM   3933  OE1 GLU A 406      48.415  34.389  24.880  1.00 81.81           O
ATOM   3934  OE2 GLU A 406      46.263  33.874  24.736  1.00 78.07           O1-
ATOM   3935  H   GLU A 406      45.253  29.910  26.574  1.00 74.49           H
ATOM   3936  HA  GLU A 406      47.333  30.850  27.978  1.00 92.86           H
ATOM   3937  HB2 GLU A 406      45.783  31.857  26.035  1.00 88.95           H
ATOM   3938  HB3 GLU A 406      45.753  32.851  27.271  1.00 88.95           H
ATOM   3939  HG2 GLU A 406      48.001  33.208  27.130  1.00 95.98           H
ATOM   3940  HG3 GLU A 406      48.170  32.034  26.069  1.00 95.98           H
ATOM   3941  N   ASP A 407      46.077  32.364  29.724  1.00 97.15           N
ATOM   3942  CA  ASP A 407      45.547  32.799  31.021  1.00100.19           C
ATOM   3943  C   ASP A 407      45.989  31.832  32.106  1.00 96.29           C
ATOM   3944  O   ASP A 407      45.196  31.393  32.939  1.00 97.59           O
ATOM   3945  CB  ASP A 407      44.020  32.946  31.017  1.00 99.49           C
ATOM   3946  CG  ASP A 407      43.540  34.076  30.119  1.00103.81           C
ATOM   3947  OD1 ASP A 407      43.765  35.253  30.486  1.00103.87           O
ATOM   3948  OD2 ASP A 407      42.944  33.779  29.049  1.00103.30           O1-
ATOM   3949  H   ASP A 407      46.680  32.891  29.412  1.00116.58           H
ATOM   3950  HA  ASP A 407      45.924  33.668  31.232  1.00120.23           H
ATOM   3951  HB2 ASP A 407      43.625  32.120  30.697  1.00119.39           H
ATOM   3952  HB3 ASP A 407      43.718  33.131  31.920  1.00119.39           H
ATOM   3953  N   GLN A 408      47.255  31.458  32.060  1.00 99.30           N
ATOM   3954  CA  GLN A 408      47.802  30.546  33.050  1.00108.08           C
ATOM   3955  C   GLN A 408      49.323  30.716  33.074  1.00106.89           C
ATOM   3956  O   GLN A 408      50.063  29.735  33.206  1.00105.93           O
ATOM   3957  CB  GLN A 408      47.428  29.091  32.734  1.00105.31           C
ATOM   3958  CG  GLN A 408      45.929  28.775  32.579  1.00101.94           C
ATOM   3959  CD  GLN A 408      45.697  27.535  31.723  1.00 99.85           C
ATOM   3960  OE1 GLN A 408      44.860  27.549  30.817  1.00 90.33           O
ATOM   3961  NE2 GLN A 408      46.469  26.470  31.981  1.00104.23           N
ATOM   3962  H   GLN A 408      47.820  31.717  31.466  1.00119.16           H
ATOM   3963  HA  GLN A 408      47.453  30.771  33.926  1.00129.70           H
ATOM   3964  HB2 GLN A 408      47.766  28.530  33.450  1.00126.38           H
ATOM   3965  HB3 GLN A 408      47.861  28.841  31.902  1.00126.38           H
ATOM   3966  HG2 GLN A 408      45.488  29.526  32.152  1.00122.33           H
ATOM   3967  HG3 GLN A 408      45.544  28.615  33.455  1.00122.33           H
ATOM   3968 HE21 GLN A 408      46.373  25.748  31.522  1.00125.08           H
ATOM   3969 HE22 GLN A 408      47.060  26.507  32.605  1.00125.08           H
ATOM   3970  HC  GLN A 408      49.743  31.618  32.975  1.00128.27           H
TER
HETATM 3971  O1  SO4 A 500      42.014  -6.329  39.073  1.00 70.70           O1-
HETATM 3972  O2  SO4 A 500      40.756  -6.045  41.092  1.00 77.61           O1-
HETATM 3973  O3  SO4 A 500      42.322  -7.868  40.853  1.00 83.07           O1-
HETATM 3974  O4  SO4 A 500      43.091  -5.650  41.167  1.00 72.69           O1-
HETATM 3975  S   SO4 A 500      42.049  -6.459  40.531  1.00 73.64           S2+
HETATM 3976  C01 IH5 A 600      45.911  15.687  19.038  1.00 46.14           C
HETATM 3977  C03 IH5 A 600      46.165  16.866  18.321  1.00 47.12           C
HETATM 3978  C05 IH5 A 600      47.417  17.424  18.320  1.00 45.94           C
HETATM 3979  C07 IH5 A 600      48.394  16.982  19.175  1.00 44.35           C
HETATM 3980  C09 IH5 A 600      48.037  16.025  20.115  1.00 40.08           C
HETATM 3981  C10 IH5 A 600      49.169  20.365  21.870  1.00 42.40           C
HETATM 3982  C11 IH5 A 600      46.766  15.466  20.134  1.00 40.14           C
HETATM 3983  C12 IH5 A 600      48.903  19.165  21.217  1.00 40.98           C
HETATM 3984  C13 IH5 A 600      44.408  15.615  19.099  1.00 59.03           C
HETATM 3985  C14 IH5 A 600      51.791  22.054  19.726  1.00 43.33           C
HETATM 3986  C15 IH5 A 600      43.705  14.633  18.235  1.00 60.79           C
HETATM 3987  C16 IH5 A 600      51.075  23.017  18.777  1.00 41.73           C
HETATM 3988  C18 IH5 A 600      52.998  21.418  19.039  1.00 39.78           C
HETATM 3989  C2  IH5 A 600      49.609  18.878  20.045  1.00 47.51           C
HETATM 3990  C4  IH5 A 600      50.514  19.838  19.567  1.00 41.73           C
HETATM 3991  C6  IH5 A 600      50.784  21.042  20.224  1.00 42.63           C
HETATM 3992  C8  IH5 A 600      50.089  21.301  21.382  1.00 39.53           C
HETATM 3993  O1  IH5 A 600      50.299  22.461  22.085  1.00 41.87           O
HETATM 3994  O2  IH5 A 600      49.548  17.715  19.274  1.00 45.40           O
HETATM 3995  O3  IH5 A 600      44.608  13.804  17.630  1.00 62.55           O
HETATM 3996  O4  IH5 A 600      42.482  14.563  18.188  1.00 65.82           O
HETATM 3997 CL5  IH5 A 600      47.767  18.678  17.239  1.00 51.26          Cl
HETATM 3998 CL6  IH5 A 600      49.186  15.585  21.291  1.00 43.03          Cl
HETATM 3999  H03 IH5 A 600      45.349  17.359  17.797  1.00 56.55           H
HETATM 4000  H10 IH5 A 600      48.644  20.572  22.799  1.00 50.89           H
HETATM 4001  H11 IH5 A 600      46.391  14.971  21.028  1.00 48.17           H
HETATM 4002  H12 IH5 A 600      48.201  18.470  21.666  1.00 49.18           H
HETATM 4003  H14 IH5 A 600      52.195  22.614  20.578  1.00 52.00           H
HETATM 4004  H4  IH5 A 600      51.033  19.611  18.639  1.00 50.08           H
HETATM 4005  HO1 IH5 A 600      50.751  23.111  21.524  1.00 50.25           H
HETATM 4006  HO3 IH5 A 600      44.198  12.957  17.353  1.00 75.06           H
HETATM 4007 H131 IH5 A 600      44.119  15.405  20.135  1.00 70.84           H
HETATM 4008 H132 IH5 A 600      44.009  16.607  18.858  1.00 70.84           H
HETATM 4009 H161 IH5 A 600      50.660  22.491  17.910  1.00 50.08           H
HETATM 4010 H162 IH5 A 600      51.765  23.783  18.408  1.00 50.08           H
HETATM 4011 H163 IH5 A 600      50.247  23.530  19.280  1.00 50.08           H
HETATM 4012 H181 IH5 A 600      52.716  20.850  18.146  1.00 47.74           H
HETATM 4013 H182 IH5 A 600      53.530  20.744  19.720  1.00 47.74           H
HETATM 4014 H183 IH5 A 600      53.704  22.193  18.718  1.00 47.74           H
HETATM 4015  O   HOH A 701      40.356  -5.097  37.103  1.00 57.98           O
HETATM 4016  H1  HOH A 701      40.969  -5.450  37.556  1.00 69.58           H
HETATM 4017  H2  HOH A 701      39.767  -4.845  37.646  1.00 69.58           H
HETATM 4018  O   HOH A 702      65.224  13.295  20.982  1.00 63.87           O
HETATM 4019  H1  HOH A 702      66.011  13.146  21.235  1.00 76.65           H
HETATM 4020  H2  HOH A 702      65.278  13.673  20.233  1.00 76.65           H
HETATM 4021  O   HOH A 703      71.011  29.079  23.389  1.00 79.09           O
HETATM 4022  H1  HOH A 703      70.217  29.243  23.169  1.00 94.91           H
HETATM 4023  H2  HOH A 703      71.323  28.563  22.804  1.00 94.91           H
HETATM 4024  O   HOH A 704      49.527  20.149   9.007  1.00 60.58           O
HETATM 4025  H1  HOH A 704      50.064  20.148   8.360  1.00 72.70           H
HETATM 4026  H2  HOH A 704      49.920  19.775   9.649  1.00 72.70           H
HETATM 4027  O   HOH A 705      40.469  19.977  35.357  1.00 58.01           O
HETATM 4028  H1  HOH A 705      39.779  19.720  34.953  1.00 69.62           H
HETATM 4029  H2  HOH A 705      41.126  19.738  34.891  1.00 69.62           H
HETATM 4030  O   HOH A 706      45.517  20.852  32.359  1.00 59.29           O
HETATM 4031  H1  HOH A 706      45.724  20.152  32.774  1.00 71.16           H
HETATM 4032  H2  HOH A 706      44.817  20.680  31.928  1.00 71.16           H
HETATM 4033  O   HOH A 707      58.892   6.841  22.003  1.00 63.27           O
HETATM 4034  H1  HOH A 707      59.595   6.621  22.408  1.00 75.92           H
HETATM 4035  H2  HOH A 707      59.022   6.686  21.188  1.00 75.92           H
HETATM 4036  O   HOH A 708      48.356   2.823  22.474  1.00 61.82           O
HETATM 4037  H1  HOH A 708      48.715   3.558  22.666  1.00 74.18           H
HETATM 4038  H2  HOH A 708      48.899   2.222  22.699  1.00 74.18           H
HETATM 4039  O   HOH A 709      44.703   0.557  24.020  1.00 53.32           O
HETATM 4040  H1  HOH A 709      45.047   0.467  24.781  1.00 63.99           H
HETATM 4041  H2  HOH A 709      45.199   1.081  23.589  1.00 63.99           H
HETATM 4042  O   HOH A 710      44.502   1.069  21.739  1.00 63.59           O
HETATM 4043  H1  HOH A 710      43.666   1.036  21.815  1.00 76.32           H
HETATM 4044  H2  HOH A 710      44.666   1.490  21.030  1.00 76.32           H
HETATM 4045  O   HOH A 711      40.301  10.878  38.880  1.00 65.18           O
HETATM 4046  H1  HOH A 711      40.804  10.237  39.085  1.00 78.22           H
HETATM 4047  H2  HOH A 711      39.511  10.597  38.946  1.00 78.22           H
HETATM 4048  O   HOH A 712      38.259  19.320  33.509  1.00 54.09           O
HETATM 4049  H1  HOH A 712      37.788  18.678  33.241  1.00 64.91           H
HETATM 4050  H2  HOH A 712      38.625  19.653  32.831  1.00 64.91           H
HETATM 4051  O   HOH A 713      40.305  -2.708  41.309  1.00 59.55           O
HETATM 4052  H1  HOH A 713      39.590  -2.655  41.747  1.00 71.46           H
HETATM 4053  H2  HOH A 713      40.596  -3.489  41.415  1.00 71.46           H
HETATM 4054  O   HOH A 714      43.384  -8.381  28.175  1.00 73.07           O
HETATM 4055  H1  HOH A 714      43.295  -8.669  27.391  1.00 87.68           H
HETATM 4056  H2  HOH A 714      44.040  -7.856  28.167  1.00 87.68           H
HETATM 4057  O   HOH A 715      48.220  -9.826  46.293  1.00 70.30           O
HETATM 4058  H1  HOH A 715      48.428  -9.128  46.713  1.00 84.37           H
HETATM 4059  H2  HOH A 715      48.510 -10.474  46.742  1.00 84.37           H
HETATM 4060  O   HOH A 716      47.321   8.348  41.100  1.00 66.28           O
HETATM 4061  H1  HOH A 716      47.605   7.584  40.898  1.00 79.54           H
HETATM 4062  H2  HOH A 716      46.674   8.509  40.589  1.00 79.54           H
HETATM 4063  O   HOH A 717      50.503  27.398  30.005  1.00 54.06           O
HETATM 4064  H1  HOH A 717      51.200  27.490  29.546  1.00 64.88           H
HETATM 4065  H2  HOH A 717      50.295  28.162  30.286  1.00 64.88           H
HETATM 4066  O   HOH A 718      60.110  21.728  21.308  1.00 53.39           O
HETATM 4067  H1  HOH A 718      59.910  20.990  20.958  1.00 64.07           H
HETATM 4068  H2  HOH A 718      60.899  21.900  21.077  1.00 64.07           H
HETATM 4069  O   HOH A 719      53.978  34.531  20.563  1.00 61.10           O
HETATM 4070  H1  HOH A 719      54.460  34.057  20.063  1.00 73.33           H
HETATM 4071  H2  HOH A 719      54.434  34.706  21.246  1.00 73.33           H
HETATM 4072  O   HOH A 720      47.940  28.844  12.448  1.00 65.41           O
HETATM 4073  H1  HOH A 720      48.235  28.439  13.123  1.00 78.50           H
HETATM 4074  H2  HOH A 720      47.799  29.638  12.683  1.00 78.50           H
HETATM 4075  O   HOH A 721      53.611   9.434  29.994  1.00 50.52           O
HETATM 4076  H1  HOH A 721      53.637   9.320  29.162  1.00 60.63           H
HETATM 4077  H2  HOH A 721      52.989   9.978  30.145  1.00 60.63           H
HETATM 4078  O   HOH A 722      60.984  19.424  26.872  1.00 50.91           O
HETATM 4079  H1  HOH A 722      61.226  20.213  26.712  1.00 61.10           H
HETATM 4080  H2  HOH A 722      61.199  19.261  27.668  1.00 61.10           H
HETATM 4081  O   HOH A 723      44.629  21.192  28.995  1.00 42.65           O
HETATM 4082  H1  HOH A 723      44.002  21.725  29.163  1.00 51.19           H
HETATM 4083  H2  HOH A 723      44.599  20.590  29.581  1.00 51.19           H
HETATM 4084  O   HOH A 724      47.561  21.994  28.996  1.00 45.49           O
HETATM 4085  H1  HOH A 724      47.914  21.655  29.678  1.00 54.60           H
HETATM 4086  H2  HOH A 724      46.961  22.516  29.266  1.00 54.60           H
HETATM 4087  O   HOH A 725      40.469  15.516  19.483  1.00 54.44           O
HETATM 4088  H1  HOH A 725      41.036  15.541  18.864  1.00 65.33           H
HETATM 4089  H2  HOH A 725      40.312  16.313  19.700  1.00 65.33           H
HETATM 4090  O   HOH A 726      52.852  11.322  31.559  1.00 46.40           O
HETATM 4091  H1  HOH A 726      53.081  11.224  32.361  1.00 55.69           H
HETATM 4092  H2  HOH A 726      52.116  11.727  31.564  1.00 55.69           H
HETATM 4093  O   HOH A 727      61.242  21.460   9.897  1.00 61.94           O
HETATM 4094  H1  HOH A 727      61.427  22.213  10.219  1.00 74.34           H
HETATM 4095  H2  HOH A 727      61.251  21.544   9.061  1.00 74.34           H
HETATM 4096  O   HOH A 728      43.460  10.386  16.776  1.00 66.84           O
HETATM 4097  H1  HOH A 728      43.268  10.191  17.570  1.00 80.21           H
HETATM 4098  H2  HOH A 728      44.278  10.574  16.763  1.00 80.21           H
TER
END
