# Supplementary material for: High-throughput quantum-mechanics/molecular-mechanics (ONIOM) macromolecular crystallographic refinement with PHENIX/DivCon: the impact of mixed Hamiltonian methods on ligand and protein structure
Source: Acta Crystallogr D Struct Biol. 2018 Oct 29;74(Pt 11):1063–77. doi: 10.1107/S2059798318012913 (PMC6213575; doi:10.1107/S2059798318012913)
Supplement: Supplementary file 4 [file d-74-01063-sup4.gz › results_PHENIX/1OF1-H_refine_001.pdb]

REMARK Date 2017-01-10 Time 18:06:03 EST -0500 (1484089563.68 s)
REMARK PHENIX refinement
REMARK 
REMARK ****************** INPUT FILES AND LABELS ******************************
REMARK Reflections:
REMARK   file name      : 1OF1.sf
REMARK   labels         : ['r1of1sf,wavelength_id=1,_refln.F_meas_au,_refln.F_meas_sigma_au']
REMARK R-free flags:
REMARK   file name      : 1OF1.sf
REMARK   label          : r1of1sf,wavelength_id=1,_refln.status
REMARK   test_flag_value: 0
REMARK Model file name(s): 
REMARK   /scratch/oleg/2711075.gondor.quantumbioinc.com/1OF1-H.pdb
REMARK 
REMARK ******************** REFINEMENT SUMMARY: QUICK FACTS *******************
REMARK Start: r_work = 0.1736 r_free = 0.2060 bonds = 0.011 angles = 1.420
REMARK Final: r_work = 0.1629 r_free = 0.2014 bonds = 0.011 angles = 1.108
REMARK ************************************************************************
REMARK 
REMARK ****************** REFINEMENT STATISTICS STEP BY STEP ******************
REMARK leading digit, like 1_, means number of macro-cycle                     
REMARK 0    : statistics at the very beginning when nothing is done yet        
REMARK 1_bss: bulk solvent correction and/or (anisotropic) scaling             
REMARK 1_xyz: refinement of coordinates                                        
REMARK 1_adp: refinement of ADPs (Atomic Displacement Parameters)              
REMARK 1_occ: refinement of occupancies                                        
REMARK ------------------------------------------------------------------------
REMARK  stage       r-work r-free bonds angles b_min b_max b_ave n_water shift
REMARK       0    : 0.3133 0.3128 0.011  1.42  12.6  94.9  32.5 1020      0.000
REMARK       1_bss: 0.1736 0.2060 0.011  1.42  12.7  95.0  32.5 1020      0.000
REMARK 1_settarget: 0.1736 0.2060 0.011  1.42  12.7  95.0  32.5 1020      0.000
REMARK       1_nqh: 0.1736 0.2060 0.011  1.42  12.7  95.0  32.5 1020      0.000
REMARK    1_weight: 0.1736 0.2060 0.011  1.42  12.7  95.0  32.5 1020      0.000
REMARK    1_checkH: 0.1739 0.2059 0.011  1.42  12.7  95.0  32.5 1020      0.435
REMARK    1_xyzrec: 0.1671 0.2080 0.015  1.19  12.7  95.0  32.5 1020      0.506
REMARK    1_checkH: 0.1671 0.2081 0.015  1.19  12.7  95.0  32.5 1020      0.506
REMARK   1_regHxyz: 0.1674 0.2081 0.015  1.19  12.7  95.0  32.5 1020      0.511
REMARK       1_adp: 0.1660 0.2095 0.015  1.19  16.0  97.8  32.6 1020      0.511
REMARK   1_regHadp: 0.1662 0.2096 0.015  1.19  16.0  97.8  32.6 1020      0.511
REMARK       2_bss: 0.1660 0.2099 0.015  1.19  15.8  97.7  32.5 1020      0.511
REMARK 2_settarget: 0.1660 0.2099 0.015  1.19  15.8  97.7  32.5 1020      0.511
REMARK 2_updatecdl: 0.1660 0.2099 0.015  1.20  15.8  97.7  32.5 1020      0.511
REMARK       2_nqh: 0.1660 0.2099 0.015  1.20  15.8  97.7  32.5 1020      0.511
REMARK    2_weight: 0.1660 0.2099 0.015  1.20  15.8  97.7  32.5 1020      0.511
REMARK    2_checkH: 0.1661 0.2100 0.015  1.20  15.8  97.7  32.5 1020      0.511
REMARK    2_xyzrec: 0.1651 0.2048 0.011  1.09  15.8  97.7  32.5 1020      0.507
REMARK    2_checkH: 0.1651 0.2048 0.011  1.09  15.8  97.7  32.5 1020      0.507
REMARK   2_regHxyz: 0.1653 0.2047 0.011  1.09  15.8  97.7  32.5 1020      0.508
REMARK       2_adp: 0.1640 0.2026 0.011  1.09  15.2  97.9  32.3 1020      0.508
REMARK   2_regHadp: 0.1642 0.2026 0.011  1.09  15.2  97.9  32.3 1020      0.508
REMARK       3_bss: 0.1642 0.2020 0.011  1.09  15.1  97.9  32.2 1020      0.508
REMARK 3_settarget: 0.1642 0.2020 0.011  1.09  15.1  97.9  32.2 1020      0.508
REMARK 3_updatecdl: 0.1642 0.2020 0.011  1.09  15.1  97.9  32.2 1020      0.508
REMARK       3_nqh: 0.1642 0.2020 0.011  1.09  15.1  97.9  32.2 1020      0.508
REMARK    3_weight: 0.1642 0.2020 0.011  1.09  15.1  97.9  32.2 1020      0.508
REMARK    3_checkH: 0.1642 0.2020 0.011  1.09  15.1  97.9  32.2 1020      0.508
REMARK    3_xyzrec: 0.1626 0.2016 0.011  1.11  15.1  97.9  32.2 1020      0.513
REMARK    3_checkH: 0.1627 0.2015 0.011  1.11  15.1  97.9  32.2 1020      0.513
REMARK   3_regHxyz: 0.1629 0.2015 0.011  1.11  15.1  97.9  32.2 1020      0.513
REMARK       3_adp: 0.1629 0.2015 0.011  1.11  15.0  97.9  32.2 1020      0.513
REMARK   3_regHadp: 0.1629 0.2015 0.011  1.11  15.0  97.9  32.2 1020      0.513
REMARK         end: 0.1629 0.2014 0.011  1.11  14.9  97.8  32.1 1020      0.513
REMARK ------------------------------------------------------------------------
REMARK MODEL CONTENT.
REMARK  ELEMENT        ATOM RECORD COUNT   OCCUPANCY SUM
REMARK        C                     3041         3041.00
REMARK        H                     5504         5504.00
REMARK        O                     1153         1153.00
REMARK        N                      831          831.00
REMARK        S                       34           34.00
REMARK      O1-                       64           64.00
REMARK    TOTAL                    10627        10627.00
REMARK -----------------------------------------------------------------------
REMARK r_free_flags.md5.hexdigest 7017289f639b9f55ddd4a5252d80e311
REMARK 
REMARK IF THIS FILE IS FOR PDB DEPOSITION: REMOVE ALL FROM THIS LINE UP.
REMARK   3
REMARK   3 REFINEMENT.
REMARK   3   PROGRAM     : PHENIX (1.11.1_2575: ???)
REMARK   3   AUTHORS     : Adams,Afonine,Bunkoczi,Burnley,Chen,Dar,Davis,
REMARK   3               : Draizen,Echols,Gildea,Gros,Grosse-Kunstleve,Headd,
REMARK   3               : Hintze,Hung,Ioerger,Liebschner,McCoy,McKee,Moriarty,
REMARK   3               : Oeffner,Poon,Read,Richardson,Richardson,Sacchettini,
REMARK   3               : Sauter,Sobolev,Storoni,Terwilliger,Williams,Zwart
REMARK   3
REMARK   3  REFINEMENT TARGET : ML
REMARK   3  
REMARK   3  DATA USED IN REFINEMENT.
REMARK   3   RESOLUTION RANGE HIGH (ANGSTROMS) : 1.954   
REMARK   3   RESOLUTION RANGE LOW  (ANGSTROMS) : 45.139  
REMARK   3   MIN(FOBS/SIGMA_FOBS)              : 1.34  
REMARK   3   COMPLETENESS FOR RANGE        (%) : 99.19 
REMARK   3   NUMBER OF REFLECTIONS             : 52516     
REMARK   3   NUMBER OF REFLECTIONS (NON-ANOMALOUS) : 52516     
REMARK   3  
REMARK   3  FIT TO DATA USED IN REFINEMENT.
REMARK   3   R VALUE     (WORKING + TEST SET) : 0.1648
REMARK   3   R VALUE            (WORKING SET) : 0.1629
REMARK   3   FREE R VALUE                     : 0.2014
REMARK   3   FREE R VALUE TEST SET SIZE   (%) : 5.04  
REMARK   3   FREE R VALUE TEST SET COUNT      : 2648      
REMARK   3  
REMARK   3  FIT TO DATA USED IN REFINEMENT (IN BINS).
REMARK   3   BIN  RESOLUTION RANGE  COMPL.    NWORK NFREE   RWORK  RFREE  CCWORK CCFREE
REMARK   3     1 45.1512 -  5.2110    0.95     2683   139  0.1837 0.1775   0.920  0.932
REMARK   3     2  5.2110 -  4.1370    0.99     2663   136  0.1353 0.1673   0.953  0.911
REMARK   3     3  4.1370 -  3.6143    0.99     2668   141  0.1507 0.1874   0.943  0.912
REMARK   3     4  3.6143 -  3.2840    0.99     2618   146  0.1601 0.1807   0.937  0.905
REMARK   3     5  3.2840 -  3.0486    0.99     2654   136  0.1768 0.2533   0.920  0.858
REMARK   3     6  3.0486 -  2.8689    0.99     2647   141  0.1741 0.2116   0.927  0.908
REMARK   3     7  2.8689 -  2.7253    1.00     2626   118  0.1704 0.2466   0.932  0.867
REMARK   3     8  2.7253 -  2.6067    1.00     2638   159  0.1613 0.1996   0.941  0.928
REMARK   3     9  2.6067 -  2.5063    1.00     2626   129  0.1690 0.2250   0.935  0.870
REMARK   3    10  2.5063 -  2.4198    1.00     2599   142  0.1642 0.2210   0.939  0.895
REMARK   3    11  2.4198 -  2.3442    1.00     2625   154  0.1541 0.1835   0.949  0.919
REMARK   3    12  2.3442 -  2.2772    1.00     2648   114  0.1590 0.2465   0.943  0.837
REMARK   3    13  2.2772 -  2.2172    1.00     2605   145  0.1795 0.2148   0.932  0.913
REMARK   3    14  2.2172 -  2.1631    1.00     2641   126  0.1586 0.2087   0.948  0.901
REMARK   3    15  2.1631 -  2.1140    1.00     2614   140  0.1588 0.2025   0.945  0.900
REMARK   3    16  2.1140 -  2.0690    1.00     2616   146  0.1722 0.2196   0.935  0.897
REMARK   3    17  2.0690 -  2.0276    1.00     2627   138  0.1751 0.2192   0.933  0.864
REMARK   3    18  2.0276 -  1.9893    1.00     2583   157  0.1676 0.2370   0.942  0.891
REMARK   3    19  1.9893 -  1.9538    0.95     2487   141  0.1714 0.2120   0.936  0.910
REMARK   3  
REMARK   3  BULK SOLVENT MODELLING.
REMARK   3   METHOD USED        : FLAT BULK SOLVENT MODEL
REMARK   3   SOLVENT RADIUS     : 1.11    
REMARK   3   SHRINKAGE RADIUS   : 0.90    
REMARK   3   GRID STEP FACTOR   : 4.00    
REMARK   3  
REMARK   3  ERROR ESTIMATES.
REMARK   3   COORDINATE ERROR (MAXIMUM-LIKELIHOOD BASED)     : 0.17    
REMARK   3   PHASE ERROR (DEGREES, MAXIMUM-LIKELIHOOD BASED) : 19.78   
REMARK   3  
REMARK   3  STRUCTURE FACTORS CALCULATION ALGORITHM : FFT
REMARK   3  
REMARK   3  RESTRAINTS LIBRARY
REMARK   3    GEOSTD + MON.LIB. + CDL v1.2
REMARK   3  
REMARK   3  DEVIATIONS FROM IDEAL VALUES.
REMARK   3                 RMSD     MAX  COUNT
REMARK   3   BOND      :  0.011   0.090   4893
REMARK   3   ANGLE     :  1.108  12.376   6687
REMARK   3   CHIRALITY :  0.058   0.276    778
REMARK   3   PLANARITY :  0.008   0.063    852
REMARK   3   DIHEDRAL  :  9.884 100.314   2910
REMARK   3   MIN NONBONDED DISTANCE : 2.092 
REMARK   3  
REMARK   3  MOLPROBITY STATISTICS.
REMARK   3   ALL-ATOM CLASHSCORE : 5.11
REMARK   3   RAMACHANDRAN PLOT:
REMARK   3     OUTLIERS : 0.50  %
REMARK   3     ALLOWED  : 2.15  %
REMARK   3     FAVORED  : 97.35 %
REMARK   3   ROTAMER OUTLIERS : 1.60 %
REMARK   3   CBETA DEVIATIONS : 0
REMARK   3   PEPTIDE PLANE:
REMARK   3     CIS-PROLINE     : 0
REMARK   3     CIS-GENERAL     : 0
REMARK   3     TWISTED PROLINE : 0
REMARK   3     TWISTED GENERAL : 0
REMARK   3  
REMARK   3  ATOMIC DISPLACEMENT PARAMETERS.
REMARK   3   WILSON B : 25.07
REMARK   3   RMS(B_ISO_OR_EQUIVALENT_BONDED) : 3.85
REMARK   3   ATOMS          NUMBER OF ATOMS
REMARK   3                    ISO.  ANISO. 
REMARK   3    ALL         :  10627       0
REMARK   3    ALL (NO H)  :   5123       0
REMARK   3    SOLVENT     :    340       0
REMARK   3    NON-SOLVENT :   4783       0
REMARK   3    HYDROGENS   :   5504       0
REMARK   3
HELIX    1   1 LYS A   62  VAL A   70  1               Generated by MOE    9
HELIX    2   2 MET A   85  ARG A   89  1               Generated by MOE    5
HELIX    3   3 THR A   96  ASP A  108  1               Generated by MOE   13
HELIX    4   4 ALA A  114  LEU A  139  1               Generated by MOE   26
HELIX    5   5 ALA A  140  HIS A  142  5               Generated by MOE    3
HELIX    6   6 PRO A  165  LEU A  169  1               Generated by MOE    5
HELIX    7   7 CYS A  171  LEU A  178  1               Generated by MOE    8
HELIX    8   8 PRO A  184  ALA A  192  1               Generated by MOE    9
HELIX    9   9 GLU A  210  LYS A  219  1               Generated by MOE   10
HELIX   10  10 LEU A  229  GLN A  250  1               Generated by MOE   22
HELIX   11  11 TRP A  255  ASP A  258  1               Generated by MOE    4
HELIX   12  12 TRP A  259  LEU A  262  5               Generated by MOE    4
HELIX   13  13 ILE A  284  ASP A  286  5               Generated by MOE    3
HELIX   14  14 LEU A  288  PHE A  292  5               Generated by MOE    5
HELIX   15  15 PRO A  295  LEU A  297  5               Generated by MOE    3
HELIX   16  16 ASN A  306  ARG A  320  1               Generated by MOE   15
HELIX   17  17 PRO A  333  LEU A  343  1               Generated by MOE   11
HELIX   18  18 THR A  344  GLY A  346  5               Generated by MOE    3
HELIX   19  19 SER A  357  MET A  372  1               Generated by MOE   16
HELIX   20  20 LYS B   62  VAL B   70  1               Generated by MOE    9
HELIX   21  21 MET B   85  ARG B   89  1               Generated by MOE    5
HELIX   22  22 THR B   96  ASP B  108  1               Generated by MOE   13
HELIX   23  23 ALA B  114  LEU B  139  1               Generated by MOE   26
HELIX   24  24 ALA B  140  HIS B  142  5               Generated by MOE    3
HELIX   25  25 PRO B  165  LEU B  169  1               Generated by MOE    5
HELIX   26  26 CYS B  171  LEU B  178  1               Generated by MOE    8
HELIX   27  27 PRO B  184  ALA B  192  1               Generated by MOE    9
HELIX   28  28 GLU B  210  LEU B  217  1               Generated by MOE    8
HELIX   29  29 LEU B  229  GLN B  250  1               Generated by MOE   22
HELIX   30  30 TRP B  255  ASP B  258  1               Generated by MOE    4
HELIX   31  31 TRP B  259  GLN B  261  5               Generated by MOE    3
HELIX   32  32 ILE B  284  ASP B  286  5               Generated by MOE    3
HELIX   33  33 LEU B  288  PHE B  292  5               Generated by MOE    5
HELIX   34  34 PRO B  295  LEU B  297  5               Generated by MOE    3
HELIX   35  35 ASN B  306  ARG B  320  1               Generated by MOE   15
HELIX   36  36 PRO B  333  THR B  344  1               Generated by MOE   12
HELIX   37  37 SER B  357  MET B  372  1               Generated by MOE   16
SHEET    1       THR A  48  THR A  48                  Generated by MOE
SHEET    2       LEU A  49  ILE A  54                  Generated by MOE
SHEET    3       ILE A  78  VAL A  81                  Generated by MOE
SHEET    4       ILE A 143  GLU A 146                  Generated by MOE
SHEET    5       LEU A 157  ASP A 162                  Generated by MOE
SHEET    6       ASN A 202  ALA A 207                  Generated by MOE
SHEET    7       HIS A 323  ASP A 328                  Generated by MOE
SHEET    8       THR A 350  VAL A 352                  Generated by MOE
SHEET    9       THR B  48  THR B  48                  Generated by MOE
SHEET   10       LEU B  49  ASP B  55                  Generated by MOE
SHEET   11       ILE B  78  VAL B  81                  Generated by MOE
SHEET   12       ILE B 143  GLU B 146                  Generated by MOE
SHEET   13       LEU B 157  ASP B 162                  Generated by MOE
SHEET   14       ASN B 202  ALA B 207                  Generated by MOE
SHEET   15       HIS B 323  ASP B 328                  Generated by MOE
SHEET   16       GLN B 349  VAL B 352                  Generated by MOE
CRYST1  113.730  118.010  108.200  90.00  90.00  90.00 C 2 2 21
SCALE1      0.008793  0.000000  0.000000        0.00000
SCALE2      0.000000  0.008474  0.000000        0.00000
SCALE3      0.000000  0.000000  0.009242        0.00000
ATOM      1  N   MET A  46      41.651  59.537  26.200  1.00 45.53           N
ATOM      2  CA  MET A  46      42.328  58.247  25.992  1.00 45.69           C
ATOM      3  C   MET A  46      43.449  58.348  24.956  1.00 41.77           C
ATOM      4  O   MET A  46      43.396  59.210  24.082  1.00 42.89           O
ATOM      5  CB  MET A  46      41.322  57.180  25.552  1.00 47.03           C
ATOM      6  CG  MET A  46      40.257  56.832  26.575  1.00 55.28           C
ATOM      7  SD  MET A  46      40.890  56.030  28.066  1.00 58.37           S
ATOM      8  CE  MET A  46      41.246  57.435  29.127  1.00 67.79           C
ATOM      9  H1  MET A  46      40.998  59.447  26.898  1.00 54.66           H
ATOM     10  H2  MET A  46      41.216  59.806  25.388  1.00 54.66           H
ATOM     11  HA  MET A  46      42.711  57.959  26.835  1.00 54.85           H
ATOM     12  HB2 MET A  46      41.808  56.366  25.348  1.00 56.46           H
ATOM     13  HB3 MET A  46      40.869  57.496  24.755  1.00 56.46           H
ATOM     14  HG2 MET A  46      39.617  56.229  26.164  1.00 66.36           H
ATOM     15  HG3 MET A  46      39.808  57.648  26.846  1.00 66.36           H
ATOM     16  HE1 MET A  46      41.901  58.002  28.691  1.00 81.37           H
ATOM     17  HE2 MET A  46      40.427  57.932  29.279  1.00 81.37           H
ATOM     18  HE3 MET A  46      41.598  57.112  29.971  1.00 81.37           H
ATOM     19  N   PRO A  47      44.457  57.467  25.045  1.00 41.65           N
ATOM     20  CA  PRO A  47      45.549  57.484  24.059  1.00 39.42           C
ATOM     21  C   PRO A  47      45.039  57.206  22.655  1.00 37.55           C
ATOM     22  O   PRO A  47      43.914  56.746  22.450  1.00 37.39           O
ATOM     23  CB  PRO A  47      46.490  56.369  24.535  1.00 38.60           C
ATOM     24  CG  PRO A  47      46.123  56.132  25.964  1.00 39.49           C
ATOM     25  CD  PRO A  47      44.653  56.389  26.031  1.00 43.27           C
ATOM     26  HA  PRO A  47      46.014  58.335  24.077  1.00 47.32           H
ATOM     27  HB2 PRO A  47      46.344  55.569  24.006  1.00 46.33           H
ATOM     28  HB3 PRO A  47      47.411  56.665  24.463  1.00 46.33           H
ATOM     29  HG2 PRO A  47      46.322  55.214  26.206  1.00 47.41           H
ATOM     30  HG3 PRO A  47      46.606  56.750  26.534  1.00 47.41           H
ATOM     31  HD2 PRO A  47      44.157  55.597  25.770  1.00 51.94           H
ATOM     32  HD3 PRO A  47      44.401  56.691  26.918  1.00 51.94           H
ATOM     33  N   THR A  48      45.893  57.491  21.677  1.00 38.26           N
ATOM     34  CA  THR A  48      45.529  57.347  20.276  1.00 41.83           C
ATOM     35  C   THR A  48      46.258  56.166  19.657  1.00 38.82           C
ATOM     36  O   THR A  48      47.374  55.817  20.064  1.00 33.46           O
ATOM     37  CB  THR A  48      45.839  58.604  19.459  1.00 40.60           C
ATOM     38  OG1 THR A  48      47.180  59.033  19.707  1.00 42.28           O
ATOM     39  CG2 THR A  48      44.851  59.704  19.763  1.00 39.58           C
ATOM     40  H   THR A  48      46.697  57.772  21.802  1.00 45.93           H
ATOM     41  HA  THR A  48      44.576  57.177  20.214  1.00 50.21           H
ATOM     42  HB  THR A  48      45.754  58.388  18.517  1.00 48.75           H
ATOM     43  HG1 THR A  48      47.349  59.723  19.258  1.00 50.76           H
ATOM     44 HG21 THR A  48      45.060  60.492  19.238  1.00 47.51           H
ATOM     45 HG22 THR A  48      43.952  59.411  19.547  1.00 47.51           H
ATOM     46 HG23 THR A  48      44.889  59.933  20.705  1.00 47.51           H
ATOM     47  N   LEU A  49      45.604  55.574  18.644  1.00 32.27           N
ATOM     48  CA  LEU A  49      46.091  54.403  17.928  1.00 28.37           C
ATOM     49  C   LEU A  49      46.012  54.646  16.426  1.00 31.26           C
ATOM     50  O   LEU A  49      45.078  55.289  15.931  1.00 30.18           O
ATOM     51  CB  LEU A  49      45.268  53.169  18.309  1.00 31.49           C
ATOM     52  CG  LEU A  49      45.551  51.841  17.593  1.00 27.31           C
ATOM     53  CD1 LEU A  49      46.837  51.240  18.047  1.00 31.88           C
ATOM     54  CD2 LEU A  49      44.425  50.866  17.800  1.00 31.09           C
ATOM     55  H   LEU A  49      44.845  55.851  18.349  1.00 38.74           H
ATOM     56  HA  LEU A  49      47.017  54.241  18.165  1.00 34.07           H
ATOM     57  HB2 LEU A  49      45.399  53.009  19.257  1.00 37.81           H
ATOM     58  HB3 LEU A  49      44.334  53.377  18.152  1.00 37.81           H
ATOM     59  HG  LEU A  49      45.624  52.010  16.641  1.00 32.80           H
ATOM     60 HD11 LEU A  49      46.980  50.406  17.574  1.00 38.28           H
ATOM     61 HD12 LEU A  49      47.560  51.858  17.854  1.00 38.28           H
ATOM     62 HD13 LEU A  49      46.789  51.075  19.002  1.00 38.28           H
ATOM     63 HD21 LEU A  49      44.633  50.040  17.337  1.00 37.32           H
ATOM     64 HD22 LEU A  49      44.324  50.697  18.750  1.00 37.32           H
ATOM     65 HD23 LEU A  49      43.607  51.249  17.444  1.00 37.32           H
ATOM     66  N   LEU A  50      47.017  54.167  15.714  1.00 29.21           N
ATOM     67  CA  LEU A  50      47.038  54.202  14.257  1.00 28.35           C
ATOM     68  C   LEU A  50      47.167  52.768  13.780  1.00 28.50           C
ATOM     69  O   LEU A  50      48.188  52.118  14.037  1.00 27.56           O
ATOM     70  CB  LEU A  50      48.187  55.047  13.724  1.00 29.37           C
ATOM     71  CG  LEU A  50      48.369  55.014  12.221  1.00 29.48           C
ATOM     72  CD1 LEU A  50      47.140  55.603  11.515  1.00 28.99           C
ATOM     73  CD2 LEU A  50      49.614  55.748  11.801  1.00 33.03           C
ATOM     74  H   LEU A  50      47.718  53.807  16.059  1.00 35.07           H
ATOM     75  HA  LEU A  50      46.203  54.567  13.925  1.00 34.04           H
ATOM     76  HB2 LEU A  50      48.033  55.970  13.980  1.00 35.26           H
ATOM     77  HB3 LEU A  50      49.012  54.732  14.125  1.00 35.26           H
ATOM     78  HG  LEU A  50      48.459  54.090  11.938  1.00 35.40           H
ATOM     79 HD11 LEU A  50      47.282  55.570  10.556  1.00 34.81           H
ATOM     80 HD12 LEU A  50      46.359  55.080  11.752  1.00 34.81           H
ATOM     81 HD13 LEU A  50      47.023  56.523  11.801  1.00 34.81           H
ATOM     82 HD21 LEU A  50      49.695  55.704  10.835  1.00 39.65           H
ATOM     83 HD22 LEU A  50      49.547  56.672  12.086  1.00 39.65           H
ATOM     84 HD23 LEU A  50      50.384  55.328  12.217  1.00 39.65           H
ATOM     85  N   ARG A  51      46.133  52.277  13.101  1.00 23.13           N
ATOM     86  CA  ARG A  51      46.159  50.962  12.474  1.00 21.13           C
ATOM     87  C   ARG A  51      46.369  51.084  10.980  1.00 26.20           C
ATOM     88  O   ARG A  51      45.689  51.872  10.303  1.00 24.82           O
ATOM     89  CB  ARG A  51      44.862  50.210  12.750  1.00 24.44           C
ATOM     90  CG  ARG A  51      44.573  50.157  14.230  1.00 28.11           C
ATOM     91  CD  ARG A  51      43.499  49.155  14.615  1.00 30.77           C
ATOM     92  NE  ARG A  51      42.500  48.895  13.618  1.00 33.66           N
ATOM     93  CZ  ARG A  51      41.499  49.701  13.288  1.00 30.63           C
ATOM     94  NH1 ARG A  51      41.348  50.883  13.833  1.00 35.47           N
ATOM     95  NH2 ARG A  51      40.634  49.296  12.402  1.00 31.71           N1+
ATOM     96  H   ARG A  51      45.392  52.698  12.988  1.00 27.77           H
ATOM     97  HA  ARG A  51      46.893  50.447  12.843  1.00 25.38           H
ATOM     98  HB2 ARG A  51      44.126  50.665  12.311  1.00 29.35           H
ATOM     99  HB3 ARG A  51      44.941  49.301  12.421  1.00 29.35           H
ATOM    100  HG2 ARG A  51      45.387  49.912  14.698  1.00 33.76           H
ATOM    101  HG3 ARG A  51      44.278  51.034  14.522  1.00 33.76           H
ATOM    102  HD2 ARG A  51      43.929  48.311  14.821  1.00 36.94           H
ATOM    103  HD3 ARG A  51      43.042  49.485  15.404  1.00 36.94           H
ATOM    104  HE  ARG A  51      42.556  48.148  13.195  1.00 40.42           H
ATOM    105 HH11 ARG A  51      41.903  51.155  14.431  1.00 42.59           H
ATOM    106 HH12 ARG A  51      40.693  51.386  13.593  1.00 42.59           H
ATOM    107 HH21 ARG A  51      40.729  48.526  12.029  1.00 38.07           H
ATOM    108 HH22 ARG A  51      39.993  49.815  12.159  1.00 38.07           H
ATOM    109  N   VAL A  52      47.294  50.286  10.473  1.00 20.54           N
ATOM    110  CA  VAL A  52      47.697  50.302   9.080  1.00 24.20           C
ATOM    111  C   VAL A  52      47.683  48.860   8.604  1.00 24.65           C
ATOM    112  O   VAL A  52      48.448  48.029   9.111  1.00 26.35           O
ATOM    113  CB  VAL A  52      49.099  50.918   8.894  1.00 25.31           C
ATOM    114  CG1 VAL A  52      49.369  51.094   7.417  1.00 26.09           C
ATOM    115  CG2 VAL A  52      49.222  52.262   9.671  1.00 26.31           C
ATOM    116  H   VAL A  52      47.719  49.701  10.939  1.00 24.67           H
ATOM    117  HA  VAL A  52      47.059  50.811   8.557  1.00 29.06           H
ATOM    118  HB  VAL A  52      49.762  50.305   9.249  1.00 30.39           H
ATOM    119 HG11 VAL A  52      50.251  51.482   7.302  1.00 31.33           H
ATOM    120 HG12 VAL A  52      49.329  50.228   6.983  1.00 31.33           H
ATOM    121 HG13 VAL A  52      48.696  51.684   7.042  1.00 31.33           H
ATOM    122 HG21 VAL A  52      50.111  52.624   9.535  1.00 31.59           H
ATOM    123 HG22 VAL A  52      48.556  52.883   9.334  1.00 31.59           H
ATOM    124 HG23 VAL A  52      49.072  52.096  10.614  1.00 31.59           H
ATOM    125  N   TYR A  53      46.817  48.554   7.652  1.00 21.18           N
ATOM    126  CA  TYR A  53      46.756  47.214   7.085  1.00 18.99           C
ATOM    127  C   TYR A  53      47.427  47.221   5.714  1.00 19.78           C
ATOM    128  O   TYR A  53      46.933  47.878   4.786  1.00 24.98           O
ATOM    129  CB  TYR A  53      45.305  46.722   6.967  1.00 24.58           C
ATOM    130  CG  TYR A  53      44.547  46.636   8.263  1.00 22.23           C
ATOM    131  CD1 TYR A  53      43.877  47.747   8.773  1.00 22.16           C
ATOM    132  CD2 TYR A  53      44.475  45.445   8.977  1.00 22.28           C
ATOM    133  CE1 TYR A  53      43.184  47.680   9.947  1.00 24.14           C
ATOM    134  CE2 TYR A  53      43.787  45.376  10.159  1.00 23.23           C
ATOM    135  CZ  TYR A  53      43.145  46.494  10.638  1.00 24.56           C
ATOM    136  OH  TYR A  53      42.453  46.432  11.799  1.00 27.34           O
ATOM    137  H   TYR A  53      46.250  49.105   7.314  1.00 25.43           H
ATOM    138  HA  TYR A  53      47.241  46.600   7.659  1.00 22.80           H
ATOM    139  HB2 TYR A  53      44.821  47.330   6.387  1.00 29.51           H
ATOM    140  HB3 TYR A  53      45.312  45.835   6.575  1.00 29.51           H
ATOM    141  HD1 TYR A  53      43.910  48.552   8.309  1.00 26.62           H
ATOM    142  HD2 TYR A  53      44.916  44.691   8.657  1.00 26.75           H
ATOM    143  HE1 TYR A  53      42.747  48.431  10.278  1.00 28.98           H
ATOM    144  HE2 TYR A  53      43.749  44.576  10.632  1.00 27.89           H
ATOM    145  HH  TYR A  53      42.505  45.658  12.124  1.00 32.83           H
ATOM    146  N   ILE A  54      48.518  46.465   5.580  1.00 21.04           N
ATOM    147  CA  ILE A  54      49.257  46.348   4.320  1.00 20.95           C
ATOM    148  C   ILE A  54      48.665  45.187   3.554  1.00 22.53           C
ATOM    149  O   ILE A  54      48.771  44.036   3.985  1.00 23.23           O
ATOM    150  CB  ILE A  54      50.761  46.121   4.549  1.00 24.47           C
ATOM    151  CG1 ILE A  54      51.371  47.155   5.515  1.00 31.96           C
ATOM    152  CG2 ILE A  54      51.506  46.152   3.242  1.00 28.81           C
ATOM    153  CD1 ILE A  54      51.151  48.558   5.130  1.00 32.43           C
ATOM    154  H   ILE A  54      48.858  45.999   6.218  1.00 25.27           H
ATOM    155  HA  ILE A  54      49.141  47.156   3.798  1.00 25.17           H
ATOM    156  HB  ILE A  54      50.876  45.241   4.939  1.00 29.38           H
ATOM    157 HG12 ILE A  54      50.980  47.027   6.394  1.00 38.37           H
ATOM    158 HG13 ILE A  54      52.329  47.010   5.560  1.00 38.37           H
ATOM    159 HG21 ILE A  54      52.450  46.007   3.414  1.00 34.60           H
ATOM    160 HG22 ILE A  54      51.163  45.451   2.666  1.00 34.60           H
ATOM    161 HG23 ILE A  54      51.375  47.018   2.824  1.00 34.60           H
ATOM    162 HD11 ILE A  54      51.566  49.135   5.789  1.00 38.93           H
ATOM    163 HD12 ILE A  54      51.548  48.712   4.258  1.00 38.93           H
ATOM    164 HD13 ILE A  54      50.197  48.729   5.093  1.00 38.93           H
ATOM    165  N   ASP A  55      48.079  45.475   2.400  1.00 22.79           N
ATOM    166  CA  ASP A  55      47.342  44.469   1.677  1.00 21.53           C
ATOM    167  C   ASP A  55      47.581  44.646   0.189  1.00 23.61           C
ATOM    168  O   ASP A  55      48.394  45.464  -0.258  1.00 27.97           O
ATOM    169  CB  ASP A  55      45.853  44.537   2.056  1.00 22.64           C
ATOM    170  CG  ASP A  55      45.180  43.181   2.073  1.00 24.13           C
ATOM    171  OD1 ASP A  55      45.366  42.403   1.117  1.00 27.06           O
ATOM    172  OD2 ASP A  55      44.464  42.891   3.058  1.00 23.94           O1-
ATOM    173  H   ASP A  55      48.097  46.246   2.020  1.00 27.37           H
ATOM    174  HA  ASP A  55      47.674  43.593   1.930  1.00 25.86           H
ATOM    175  HB2 ASP A  55      45.772  44.923   2.942  1.00 27.19           H
ATOM    176  HB3 ASP A  55      45.389  45.093   1.410  1.00 27.19           H
ATOM    177  N   GLY A  56      46.880  43.850  -0.585  1.00 23.79           N
ATOM    178  CA  GLY A  56      47.078  43.821  -2.012  1.00 21.17           C
ATOM    179  C   GLY A  56      47.555  42.470  -2.479  1.00 21.48           C
ATOM    180  O   GLY A  56      47.702  41.518  -1.696  1.00 22.45           O
ATOM    181  H   GLY A  56      46.274  43.308  -0.303  1.00 28.56           H
ATOM    182  HA2 GLY A  56      46.243  44.027  -2.461  1.00 25.42           H
ATOM    183  HA3 GLY A  56      47.737  44.486  -2.263  1.00 25.42           H
ATOM    184  N   PRO A  57      47.811  42.360  -3.775  1.00 23.49           N
ATOM    185  CA  PRO A  57      48.206  41.069  -4.336  1.00 23.56           C
ATOM    186  C   PRO A  57      49.459  40.523  -3.676  1.00 20.45           C
ATOM    187  O   PRO A  57      50.347  41.275  -3.271  1.00 22.48           O
ATOM    188  CB  PRO A  57      48.472  41.393  -5.813  1.00 25.93           C
ATOM    189  CG  PRO A  57      47.649  42.559  -6.085  1.00 25.76           C
ATOM    190  CD  PRO A  57      47.608  43.381  -4.823  1.00 24.91           C
ATOM    191  HA  PRO A  57      47.485  40.425  -4.264  1.00 28.29           H
ATOM    192  HB2 PRO A  57      49.412  41.598  -5.941  1.00 31.14           H
ATOM    193  HB3 PRO A  57      48.203  40.644  -6.368  1.00 31.14           H
ATOM    194  HG2 PRO A  57      48.046  43.070  -6.807  1.00 30.93           H
ATOM    195  HG3 PRO A  57      46.755  42.270  -6.329  1.00 30.93           H
ATOM    196  HD2 PRO A  57      48.330  44.028  -4.813  1.00 29.92           H
ATOM    197  HD3 PRO A  57      46.742  43.806  -4.721  1.00 29.92           H
ATOM    198  N   HIS A  58      49.543  39.197  -3.614  1.00 25.20           N
ATOM    199  CA  HIS A  58      50.776  38.578  -3.145  1.00 29.23           C
ATOM    200  C   HIS A  58      51.867  38.756  -4.191  1.00 29.89           C
ATOM    201  O   HIS A  58      51.597  38.921  -5.392  1.00 27.90           O
ATOM    202  CB  HIS A  58      50.598  37.086  -2.864  1.00 23.93           C
ATOM    203  CG  HIS A  58      50.069  36.292  -4.016  1.00 23.02           C
ATOM    204  ND1 HIS A  58      48.747  36.308  -4.386  1.00 26.75           N
ATOM    205  CD2 HIS A  58      50.683  35.444  -4.873  1.00 26.31           C
ATOM    206  CE1 HIS A  58      48.560  35.509  -5.418  1.00 27.62           C
ATOM    207  NE2 HIS A  58      49.723  34.976  -5.740  1.00 28.71           N
ATOM    208  H   HIS A  58      48.918  38.647  -3.831  1.00 30.26           H
ATOM    209  HA  HIS A  58      51.063  39.012  -2.326  1.00 35.09           H
ATOM    210  HB2 HIS A  58      49.978  36.981  -2.126  1.00 28.74           H
ATOM    211  HB3 HIS A  58      51.460  36.712  -2.621  1.00 28.74           H
ATOM    212  HD2 HIS A  58      51.586  35.224  -4.878  1.00 31.60           H
ATOM    213  HE1 HIS A  58      47.751  35.357  -5.851  1.00 33.16           H
ATOM    214  HE2 HIS A  58      49.859  34.422  -6.383  1.00 34.47           H
ATOM    215  N   GLY A  59      53.109  38.725  -3.722  1.00 29.56           N
ATOM    216  CA  GLY A  59      54.264  38.766  -4.605  1.00 38.81           C
ATOM    217  C   GLY A  59      54.755  40.152  -4.957  1.00 34.91           C
ATOM    218  O   GLY A  59      55.577  40.281  -5.869  1.00 30.50           O
ATOM    219  H   GLY A  59      53.309  38.680  -2.887  1.00 35.49           H
ATOM    220  HA2 GLY A  59      54.997  38.288  -4.185  1.00 46.59           H
ATOM    221  HA3 GLY A  59      54.043  38.310  -5.432  1.00 46.59           H
ATOM    222  N   MET A  60      54.271  41.195  -4.269  1.00 28.84           N
ATOM    223  CA  MET A  60      54.699  42.555  -4.557  1.00 31.32           C
ATOM    224  C   MET A  60      55.843  43.006  -3.670  1.00 37.48           C
ATOM    225  O   MET A  60      56.492  44.002  -4.000  1.00 38.55           O
ATOM    226  CB  MET A  60      53.570  43.576  -4.371  1.00 32.59           C
ATOM    227  CG  MET A  60      52.420  43.476  -5.324  1.00 38.52           C
ATOM    228  SD  MET A  60      51.364  44.952  -5.228  1.00 33.96           S
ATOM    229  CE  MET A  60      50.566  44.732  -3.550  1.00 33.43           C
ATOM    230  H   MET A  60      53.694  41.135  -3.634  1.00 34.63           H
ATOM    231  HA  MET A  60      54.987  42.600  -5.482  1.00 37.61           H
ATOM    232  HB2 MET A  60      53.212  43.474  -3.476  1.00 39.13           H
ATOM    233  HB3 MET A  60      53.946  44.466  -4.467  1.00 39.13           H
ATOM    234  HG2 MET A  60      52.758  43.401  -6.230  1.00 46.25           H
ATOM    235  HG3 MET A  60      51.882  42.701  -5.099  1.00 46.25           H
ATOM    236  HE1 MET A  60      49.968  45.477  -3.385  1.00 40.14           H
ATOM    237  HE2 MET A  60      50.068  43.900  -3.544  1.00 40.14           H
ATOM    238  HE3 MET A  60      51.259  44.707  -2.871  1.00 40.14           H
ATOM    239  N   GLY A  61      56.092  42.304  -2.566  1.00 40.90           N
ATOM    240  CA  GLY A  61      57.019  42.751  -1.539  1.00 46.63           C
ATOM    241  C   GLY A  61      56.395  43.336  -0.278  1.00 52.08           C
ATOM    242  O   GLY A  61      57.107  44.015   0.481  1.00 45.11           O
ATOM    243  H   GLY A  61      55.724  41.548  -2.388  1.00 49.10           H
ATOM    244  HA2 GLY A  61      57.571  41.999  -1.272  1.00 55.98           H
ATOM    245  HA3 GLY A  61      57.601  43.426  -1.920  1.00 55.98           H
ATOM    246  N   LYS A  62      55.108  43.068  -0.013  1.00 48.10           N
ATOM    247  CA  LYS A  62      54.446  43.648   1.157  1.00 46.15           C
ATOM    248  C   LYS A  62      55.166  43.260   2.442  1.00 49.66           C
ATOM    249  O   LYS A  62      55.422  44.107   3.302  1.00 50.05           O
ATOM    250  CB  LYS A  62      52.981  43.201   1.214  1.00 45.31           C
ATOM    251  CG  LYS A  62      52.177  43.538  -0.059  1.00 49.13           C
ATOM    252  CD  LYS A  62      50.683  43.311   0.151  1.00 44.60           C
ATOM    253  CE  LYS A  62      50.387  41.882   0.562  1.00 47.96           C
ATOM    254  NZ  LYS A  62      50.829  40.901  -0.489  1.00 49.53           N1+
ATOM    255  H   LYS A  62      54.605  42.559  -0.490  1.00 57.74           H
ATOM    256  HA  LYS A  62      54.462  44.615   1.083  1.00 55.40           H
ATOM    257  HB2 LYS A  62      52.952  42.239   1.337  1.00 54.39           H
ATOM    258  HB3 LYS A  62      52.549  43.641   1.963  1.00 54.39           H
ATOM    259  HG2 LYS A  62      52.314  44.471  -0.287  1.00 58.97           H
ATOM    260  HG3 LYS A  62      52.473  42.967  -0.786  1.00 58.97           H
ATOM    261  HD2 LYS A  62      50.365  43.901   0.853  1.00 53.54           H
ATOM    262  HD3 LYS A  62      50.212  43.492  -0.678  1.00 53.54           H
ATOM    263  HE2 LYS A  62      50.862  41.681   1.383  1.00 57.57           H
ATOM    264  HE3 LYS A  62      49.432  41.777   0.692  1.00 57.57           H
ATOM    265  HZ1 LYS A  62      50.646  40.071  -0.227  1.00 59.45           H
ATOM    266  HZ2 LYS A  62      50.403  41.063  -1.254  1.00 59.45           H
ATOM    267  HZ3 LYS A  62      51.705  40.975  -0.625  1.00 59.45           H
ATOM    268  N   THR A  63      55.498  41.976   2.590  1.00 52.60           N
ATOM    269  CA  THR A  63      56.123  41.505   3.824  1.00 53.10           C
ATOM    270  C   THR A  63      57.528  42.083   4.000  1.00 55.40           C
ATOM    271  O   THR A  63      57.856  42.621   5.062  1.00 58.83           O
ATOM    272  CB  THR A  63      56.156  39.977   3.830  1.00 53.52           C
ATOM    273  OG1 THR A  63      54.813  39.481   3.802  1.00 48.63           O
ATOM    274  CG2 THR A  63      56.867  39.447   5.073  1.00 59.19           C
ATOM    275  H   THR A  63      55.373  41.365   1.998  1.00 63.14           H
ATOM    276  HA  THR A  63      55.586  41.794   4.578  1.00 63.74           H
ATOM    277  HB  THR A  63      56.633  39.662   3.046  1.00 64.24           H
ATOM    278  HG1 THR A  63      54.391  39.754   4.475  1.00 58.37           H
ATOM    279 HG21 THR A  63      56.879  38.477   5.060  1.00 71.05           H
ATOM    280 HG22 THR A  63      57.780  39.773   5.097  1.00 71.05           H
ATOM    281 HG23 THR A  63      56.405  39.746   5.872  1.00 71.05           H
ATOM    282  N   THR A  64      58.383  41.971   2.983  1.00 54.26           N
ATOM    283  CA  THR A  64      59.735  42.519   3.106  1.00 60.43           C
ATOM    284  C   THR A  64      59.696  43.981   3.544  1.00 61.40           C
ATOM    285  O   THR A  64      60.250  44.354   4.583  1.00 56.95           O
ATOM    286  CB  THR A  64      60.484  42.390   1.781  1.00 58.39           C
ATOM    287  OG1 THR A  64      60.396  41.043   1.307  1.00 59.50           O
ATOM    288  CG2 THR A  64      61.937  42.767   1.974  1.00 56.15           C
ATOM    289  H   THR A  64      58.212  41.593   2.230  1.00 65.14           H
ATOM    290  HA  THR A  64      60.222  42.015   3.778  1.00 72.54           H
ATOM    291  HB  THR A  64      60.093  42.991   1.127  1.00 70.09           H
ATOM    292  HG1 THR A  64      60.806  40.967   0.578  1.00 71.42           H
ATOM    293 HG21 THR A  64      62.415  42.687   1.134  1.00 67.40           H
ATOM    294 HG22 THR A  64      62.003  43.683   2.287  1.00 67.40           H
ATOM    295 HG23 THR A  64      62.348  42.180   2.628  1.00 67.40           H
ATOM    296  N   THR A  65      58.994  44.815   2.771  1.00 65.60           N
ATOM    297  CA  THR A  65      58.951  46.253   3.037  1.00 65.56           C
ATOM    298  C   THR A  65      58.471  46.549   4.454  1.00 66.79           C
ATOM    299  O   THR A  65      59.036  47.407   5.140  1.00 66.99           O
ATOM    300  CB  THR A  65      58.044  46.946   2.021  1.00 63.14           C
ATOM    301  OG1 THR A  65      56.727  46.399   2.114  1.00 67.91           O
ATOM    302  CG2 THR A  65      58.573  46.743   0.612  1.00 66.74           C
ATOM    303  H   THR A  65      58.534  44.571   2.086  1.00 78.74           H
ATOM    304  HA  THR A  65      59.844  46.619   2.940  1.00 78.69           H
ATOM    305  HB  THR A  65      58.015  47.897   2.206  1.00 75.79           H
ATOM    306  HG1 THR A  65      56.747  45.575   1.953  1.00 81.52           H
ATOM    307 HG21 THR A  65      57.993  47.185  -0.026  1.00 80.11           H
ATOM    308 HG22 THR A  65      59.466  47.115   0.537  1.00 80.11           H
ATOM    309 HG23 THR A  65      58.607  45.796   0.404  1.00 80.11           H
ATOM    310  N   THR A  66      57.416  45.862   4.907  1.00 65.28           N
ATOM    311  CA  THR A  66      56.890  46.109   6.251  1.00 63.92           C
ATOM    312  C   THR A  66      57.931  45.800   7.326  1.00 64.08           C
ATOM    313  O   THR A  66      58.035  46.515   8.327  1.00 61.62           O
ATOM    314  CB  THR A  66      55.628  45.275   6.493  1.00 61.23           C
ATOM    315  OG1 THR A  66      54.684  45.493   5.434  1.00 63.90           O
ATOM    316  CG2 THR A  66      54.977  45.698   7.786  1.00 62.22           C
ATOM    317  H   THR A  66      56.995  45.258   4.463  1.00 78.36           H
ATOM    318  HA  THR A  66      56.649  47.045   6.328  1.00 76.73           H
ATOM    319  HB  THR A  66      55.857  44.334   6.546  1.00 73.49           H
ATOM    320  HG1 THR A  66      55.022  45.269   4.698  1.00 76.70           H
ATOM    321 HG21 THR A  66      54.177  45.172   7.942  1.00 74.69           H
ATOM    322 HG22 THR A  66      55.591  45.566   8.525  1.00 74.69           H
ATOM    323 HG23 THR A  66      54.734  46.636   7.742  1.00 74.69           H
ATOM    324  N   GLN A  67      58.694  44.724   7.143  1.00 69.31           N
ATOM    325  CA  GLN A  67      59.721  44.349   8.112  1.00 69.93           C
ATOM    326  C   GLN A  67      60.786  45.426   8.240  1.00 70.11           C
ATOM    327  O   GLN A  67      61.145  45.841   9.349  1.00 70.07           O
ATOM    328  CB  GLN A  67      60.350  43.038   7.675  1.00 62.72           C
ATOM    329  CG  GLN A  67      59.357  41.914   7.588  1.00 65.25           C
ATOM    330  CD  GLN A  67      59.948  40.729   6.889  1.00 67.20           C
ATOM    331  OE1 GLN A  67      60.572  40.860   5.836  1.00 73.43           O
ATOM    332  NE2 GLN A  67      59.796  39.565   7.488  1.00 71.68           N
ATOM    333  H   GLN A  67      58.637  44.196   6.467  1.00 83.20           H
ATOM    334  HA  GLN A  67      59.311  44.218   8.981  1.00 83.93           H
ATOM    335  HB2 GLN A  67      60.748  43.156   6.798  1.00 75.28           H
ATOM    336  HB3 GLN A  67      61.032  42.786   8.317  1.00 75.28           H
ATOM    337  HG2 GLN A  67      59.098  41.644   8.482  1.00 78.32           H
ATOM    338  HG3 GLN A  67      58.581  42.209   7.086  1.00 78.32           H
ATOM    339 HE21 GLN A  67      59.376  39.518   8.237  1.00 86.03           H
ATOM    340 HE22 GLN A  67      60.116  38.852   7.129  1.00 86.03           H
ATOM    341  N   LEU A  68      61.334  45.860   7.106  1.00 69.16           N
ATOM    342  CA  LEU A  68      62.278  46.965   7.100  1.00 69.44           C
ATOM    343  C   LEU A  68      61.709  48.207   7.773  1.00 75.15           C
ATOM    344  O   LEU A  68      62.477  49.046   8.253  1.00 77.26           O
ATOM    345  CB  LEU A  68      62.673  47.283   5.655  1.00 67.97           C
ATOM    346  CG  LEU A  68      63.643  46.298   5.000  1.00 74.58           C
ATOM    347  CD1 LEU A  68      64.985  46.364   5.724  1.00 77.99           C
ATOM    348  CD2 LEU A  68      63.115  44.855   4.963  1.00 70.75           C
ATOM    349  H   LEU A  68      61.172  45.529   6.329  1.00 83.01           H
ATOM    350  HA  LEU A  68      63.078  46.702   7.581  1.00 83.35           H
ATOM    351  HB2 LEU A  68      61.868  47.301   5.115  1.00 81.58           H
ATOM    352  HB3 LEU A  68      63.092  48.158   5.638  1.00 81.58           H
ATOM    353  HG  LEU A  68      63.792  46.577   4.083  1.00 89.52           H
ATOM    354 HD11 LEU A  68      65.599  45.739   5.307  1.00 93.61           H
ATOM    355 HD12 LEU A  68      65.335  47.266   5.657  1.00 93.61           H
ATOM    356 HD13 LEU A  68      64.853  46.127   6.655  1.00 93.61           H
ATOM    357 HD21 LEU A  68      63.777  44.289   4.536  1.00 84.92           H
ATOM    358 HD22 LEU A  68      62.957  44.554   5.871  1.00 84.92           H
ATOM    359 HD23 LEU A  68      62.287  44.835   4.458  1.00 84.92           H
ATOM    360  N   LEU A  69      60.375  48.333   7.814  1.00 79.41           N
ATOM    361  CA  LEU A  69      59.688  49.497   8.376  1.00 77.76           C
ATOM    362  C   LEU A  69      59.646  49.423   9.897  1.00 76.34           C
ATOM    363  O   LEU A  69      59.978  50.394  10.591  1.00 73.66           O
ATOM    364  CB  LEU A  69      58.265  49.578   7.789  1.00 75.00           C
ATOM    365  CG  LEU A  69      57.390  50.832   7.923  1.00 73.27           C
ATOM    366  CD1 LEU A  69      57.206  51.282   9.372  1.00 70.26           C
ATOM    367  CD2 LEU A  69      57.953  51.930   7.046  1.00 71.65           C
ATOM    368  H   LEU A  69      59.834  47.736   7.512  1.00 95.32           H
ATOM    369  HA  LEU A  69      60.166  50.302   8.125  1.00 93.33           H
ATOM    370  HB2 LEU A  69      58.343  49.409   6.837  1.00 90.02           H
ATOM    371  HB3 LEU A  69      57.755  48.855   8.186  1.00 90.02           H
ATOM    372  HG  LEU A  69      56.509  50.619   7.579  1.00 87.94           H
ATOM    373 HD11 LEU A  69      56.647  52.075   9.387  1.00 84.34           H
ATOM    374 HD12 LEU A  69      56.782  50.568   9.873  1.00 84.34           H
ATOM    375 HD13 LEU A  69      58.075  51.483   9.752  1.00 84.34           H
ATOM    376 HD21 LEU A  69      57.397  52.720   7.135  1.00 86.00           H
ATOM    377 HD22 LEU A  69      58.858  52.129   7.332  1.00 86.00           H
ATOM    378 HD23 LEU A  69      57.955  51.627   6.125  1.00 86.00           H
ATOM    379  N   VAL A  70      59.236  48.275  10.433  1.00 78.56           N
ATOM    380  CA  VAL A  70      59.223  48.112  11.878  1.00 80.26           C
ATOM    381  C   VAL A  70      60.638  48.196  12.428  1.00 82.81           C
ATOM    382  O   VAL A  70      60.843  48.599  13.580  1.00 84.31           O
ATOM    383  CB  VAL A  70      58.543  46.780  12.246  1.00 77.83           C
ATOM    384  CG1 VAL A  70      59.349  45.583  11.707  1.00 73.66           C
ATOM    385  CG2 VAL A  70      58.317  46.713  13.755  1.00 71.47           C
ATOM    386  H   VAL A  70      58.966  47.589   9.989  1.00 94.29           H
ATOM    387  HA  VAL A  70      58.706  48.831  12.272  1.00 96.33           H
ATOM    388  HB  VAL A  70      57.671  46.755  11.822  1.00 93.42           H
ATOM    389 HG11 VAL A  70      58.897  44.761  11.954  1.00 88.42           H
ATOM    390 HG12 VAL A  70      59.408  45.651  10.742  1.00 88.42           H
ATOM    391 HG13 VAL A  70      60.238  45.601  12.096  1.00 88.42           H
ATOM    392 HG21 VAL A  70      57.888  45.871  13.972  1.00 85.79           H
ATOM    393 HG22 VAL A  70      59.174  46.775  14.205  1.00 85.79           H
ATOM    394 HG23 VAL A  70      57.748  47.453  14.021  1.00 85.79           H
ATOM    395  N   ALA A  71      61.629  47.831  11.619  1.00 77.59           N
ATOM    396  CA  ALA A  71      63.021  47.843  12.040  1.00 80.35           C
ATOM    397  C   ALA A  71      63.735  49.130  11.597  1.00 75.25           C
ATOM    398  O   ALA A  71      63.642  50.175  12.249  1.00 71.31           O
ATOM    399  CB  ALA A  71      63.732  46.619  11.484  1.00 77.21           C
ATOM    400  H   ALA A  71      61.515  47.568  10.808  1.00 93.13           H
ATOM    401  HA  ALA A  71      63.059  47.798  13.009  1.00 96.44           H
ATOM    402  HB1 ALA A  71      63.684  46.640  10.516  1.00 92.68           H
ATOM    403  HB2 ALA A  71      63.296  45.821  11.821  1.00 92.68           H
ATOM    404  HB3 ALA A  71      64.659  46.636  11.770  1.00 92.68           H
ATOM    405  HC  ALA A  71      64.289  49.151  10.764  1.00 90.32           H
ATOM    406  N   ASP A  76      59.062  50.288  19.866  1.00 64.52           N
ATOM    407  CA  ASP A  76      58.226  49.940  21.021  1.00 69.70           C
ATOM    408  C   ASP A  76      56.832  50.590  20.939  1.00 67.99           C
ATOM    409  O   ASP A  76      55.857  50.101  21.525  1.00 64.04           O
ATOM    410  CB  ASP A  76      58.916  50.358  22.328  1.00 74.01           C
ATOM    411  CG  ASP A  76      58.200  49.820  23.571  1.00 81.71           C
ATOM    412  OD1 ASP A  76      58.076  48.577  23.701  1.00 81.23           O
ATOM    413  OD2 ASP A  76      57.762  50.639  24.416  1.00 80.72           O1-
ATOM    414  H1  ASP A  76      58.636  49.986  19.060  1.00 77.45           H
ATOM    415  H2  ASP A  76      59.919  49.865  19.952  1.00 77.45           H
ATOM    416  HA  ASP A  76      58.105  48.978  21.042  1.00 83.66           H
ATOM    417  HB2 ASP A  76      58.928  51.326  22.384  1.00 88.83           H
ATOM    418  HB3 ASP A  76      59.823  50.014  22.331  1.00 88.83           H
ATOM    419  N   ASP A  77      56.762  51.709  20.224  1.00 60.77           N
ATOM    420  CA  ASP A  77      55.513  52.394  19.919  1.00 58.01           C
ATOM    421  C   ASP A  77      54.893  51.924  18.599  1.00 56.04           C
ATOM    422  O   ASP A  77      53.828  52.421  18.214  1.00 51.61           O
ATOM    423  CB  ASP A  77      55.775  53.895  19.840  1.00 50.75           C
ATOM    424  CG  ASP A  77      56.755  54.213  18.775  1.00 48.75           C
ATOM    425  OD1 ASP A  77      57.600  53.333  18.532  1.00 53.75           O
ATOM    426  OD2 ASP A  77      56.691  55.294  18.158  1.00 62.40           O1-
ATOM    427  H   ASP A  77      57.452  52.104  19.894  1.00 72.94           H
ATOM    428  HA  ASP A  77      54.875  52.232  20.631  1.00 69.63           H
ATOM    429  HB2 ASP A  77      54.945  54.355  19.639  1.00 60.92           H
ATOM    430  HB3 ASP A  77      56.134  54.203  20.687  1.00 60.92           H
ATOM    431  N   ILE A  78      55.559  51.022  17.879  1.00 51.46           N
ATOM    432  CA  ILE A  78      55.052  50.442  16.640  1.00 48.27           C
ATOM    433  C   ILE A  78      55.274  48.934  16.677  1.00 46.77           C
ATOM    434  O   ILE A  78      56.400  48.475  16.916  1.00 47.77           O
ATOM    435  CB  ILE A  78      55.742  51.043  15.407  1.00 46.61           C
ATOM    436  CG1 ILE A  78      55.376  50.220  14.166  1.00 47.79           C
ATOM    437  CG2 ILE A  78      57.235  51.086  15.627  1.00 59.32           C
ATOM    438  CD1 ILE A  78      55.914  50.754  12.918  1.00 58.78           C
ATOM    439  H   ILE A  78      56.334  50.720  18.099  1.00 61.78           H
ATOM    440  HA  ILE A  78      54.099  50.611  16.570  1.00 57.94           H
ATOM    441  HB  ILE A  78      55.420  51.950  15.283  1.00 55.95           H
ATOM    442 HG12 ILE A  78      55.722  49.320  14.276  1.00 57.37           H
ATOM    443 HG13 ILE A  78      54.410  50.192  14.084  1.00 57.37           H
ATOM    444 HG21 ILE A  78      57.659  51.467  14.842  1.00 71.21           H
ATOM    445 HG22 ILE A  78      57.423  51.635  16.404  1.00 71.21           H
ATOM    446 HG23 ILE A  78      57.559  50.183  15.773  1.00 71.21           H
ATOM    447 HD11 ILE A  78      55.640  50.181  12.185  1.00 70.56           H
ATOM    448 HD12 ILE A  78      55.568  51.651  12.784  1.00 70.56           H
ATOM    449 HD13 ILE A  78      56.882  50.778  12.976  1.00 70.56           H
ATOM    450  N   VAL A  79      54.208  48.173  16.428  1.00 34.10           N
ATOM    451  CA  VAL A  79      54.220  46.716  16.467  1.00 36.74           C
ATOM    452  C   VAL A  79      53.698  46.159  15.147  1.00 37.35           C
ATOM    453  O   VAL A  79      52.742  46.694  14.580  1.00 29.90           O
ATOM    454  CB  VAL A  79      53.353  46.169  17.619  1.00 40.19           C
ATOM    455  CG1 VAL A  79      53.429  44.648  17.627  1.00 43.67           C
ATOM    456  CG2 VAL A  79      53.793  46.747  18.975  1.00 46.30           C
ATOM    457  H   VAL A  79      53.437  48.495  16.225  1.00 40.94           H
ATOM    458  HA  VAL A  79      55.129  46.404  16.593  1.00 44.11           H
ATOM    459  HB  VAL A  79      52.429  46.423  17.469  1.00 48.25           H
ATOM    460 HG11 VAL A  79      52.882  44.309  18.354  1.00 52.42           H
ATOM    461 HG12 VAL A  79      53.099  44.311  16.780  1.00 52.42           H
ATOM    462 HG13 VAL A  79      54.352  44.379  17.754  1.00 52.42           H
ATOM    463 HG21 VAL A  79      53.226  46.381  19.672  1.00 55.58           H
ATOM    464 HG22 VAL A  79      54.717  46.503  19.137  1.00 55.58           H
ATOM    465 HG23 VAL A  79      53.704  47.713  18.949  1.00 55.58           H
ATOM    466  N   TYR A  80      54.284  45.047  14.701  1.00 38.53           N
ATOM    467  CA  TYR A  80      53.968  44.410  13.421  1.00 40.23           C
ATOM    468  C   TYR A  80      53.252  43.082  13.658  1.00 44.68           C
ATOM    469  O   TYR A  80      53.827  42.176  14.275  1.00 39.67           O
ATOM    470  CB  TYR A  80      55.256  44.184  12.628  1.00 42.84           C
ATOM    471  CG  TYR A  80      55.116  43.495  11.278  1.00 47.43           C
ATOM    472  CD1 TYR A  80      54.033  43.757  10.433  1.00 50.20           C
ATOM    473  CD2 TYR A  80      56.084  42.606  10.830  1.00 42.10           C
ATOM    474  CE1 TYR A  80      53.911  43.125   9.205  1.00 47.82           C
ATOM    475  CE2 TYR A  80      55.975  41.982   9.592  1.00 47.29           C
ATOM    476  CZ  TYR A  80      54.887  42.252   8.776  1.00 48.80           C
ATOM    477  OH  TYR A  80      54.747  41.654   7.530  1.00 48.43           O
ATOM    478  H   TYR A  80      54.892  44.628  15.141  1.00 46.26           H
ATOM    479  HA  TYR A  80      53.385  44.988  12.905  1.00 48.29           H
ATOM    480  HB2 TYR A  80      55.669  45.047  12.468  1.00 51.42           H
ATOM    481  HB3 TYR A  80      55.852  43.639  13.167  1.00 51.42           H
ATOM    482  HD1 TYR A  80      53.370  44.348  10.710  1.00 60.26           H
ATOM    483  HD2 TYR A  80      56.819  42.423  11.369  1.00 50.54           H
ATOM    484  HE1 TYR A  80      53.184  43.315   8.656  1.00 57.41           H
ATOM    485  HE2 TYR A  80      56.633  41.389   9.310  1.00 56.76           H
ATOM    486  HH  TYR A  80      55.399  41.147   7.380  1.00 58.14           H
ATOM    487  N   VAL A  81      52.020  42.970  13.157  1.00 32.73           N
ATOM    488  CA  VAL A  81      51.275  41.712  13.151  1.00 27.86           C
ATOM    489  C   VAL A  81      51.577  41.004  11.830  1.00 34.30           C
ATOM    490  O   VAL A  81      51.078  41.447  10.770  1.00 28.56           O
ATOM    491  CB  VAL A  81      49.769  41.944  13.325  1.00 25.20           C
ATOM    492  CG1 VAL A  81      49.031  40.668  13.477  1.00 25.30           C
ATOM    493  CG2 VAL A  81      49.492  42.850  14.504  1.00 33.03           C
ATOM    494  H   VAL A  81      51.585  43.625  12.808  1.00 39.30           H
ATOM    495  HA  VAL A  81      51.585  41.149  13.879  1.00 33.45           H
ATOM    496  HB  VAL A  81      49.431  42.385  12.530  1.00 30.26           H
ATOM    497 HG11 VAL A  81      48.087  40.861  13.583  1.00 30.38           H
ATOM    498 HG12 VAL A  81      49.172  40.126  12.685  1.00 30.38           H
ATOM    499 HG13 VAL A  81      49.365  40.203  14.260  1.00 30.38           H
ATOM    500 HG21 VAL A  81      48.534  42.977  14.586  1.00 39.66           H
ATOM    501 HG22 VAL A  81      49.842  42.436  15.309  1.00 39.66           H
ATOM    502 HG23 VAL A  81      49.928  43.704  14.355  1.00 39.66           H
ATOM    503  N   PRO A  82      52.382  39.944  11.832  1.00 33.01           N
ATOM    504  CA  PRO A  82      52.881  39.407  10.566  1.00 32.59           C
ATOM    505  C   PRO A  82      51.945  38.403   9.920  1.00 26.94           C
ATOM    506  O   PRO A  82      50.883  38.041  10.440  1.00 25.08           O
ATOM    507  CB  PRO A  82      54.213  38.756  10.976  1.00 33.07           C
ATOM    508  CG  PRO A  82      53.934  38.269  12.382  1.00 29.08           C
ATOM    509  CD  PRO A  82      53.038  39.310  13.001  1.00 32.39           C
ATOM    510  HA  PRO A  82      53.056  40.128   9.942  1.00 39.12           H
ATOM    511  HB2 PRO A  82      54.418  38.015  10.384  1.00 39.71           H
ATOM    512  HB3 PRO A  82      54.923  39.417  10.969  1.00 39.71           H
ATOM    513  HG2 PRO A  82      53.486  37.410  12.347  1.00 34.92           H
ATOM    514  HG3 PRO A  82      54.768  38.200  12.874  1.00 34.92           H
ATOM    515  HD2 PRO A  82      52.377  38.890  13.573  1.00 38.89           H
ATOM    516  HD3 PRO A  82      53.565  39.963  13.487  1.00 38.89           H
ATOM    517  N   GLU A  83      52.347  37.983   8.739  1.00 26.08           N
ATOM    518  CA  GLU A  83      51.657  36.919   8.030  1.00 27.08           C
ATOM    519  C   GLU A  83      51.578  35.671   8.909  1.00 27.43           C
ATOM    520  O   GLU A  83      52.621  35.200   9.372  1.00 24.73           O
ATOM    521  CB  GLU A  83      52.450  36.608   6.767  1.00 31.13           C
ATOM    522  CG  GLU A  83      51.875  35.566   5.882  1.00 35.16           C
ATOM    523  CD  GLU A  83      52.629  35.505   4.558  1.00 32.80           C
ATOM    524  OE1 GLU A  83      53.697  34.845   4.467  1.00 29.76           O
ATOM    525  OE2 GLU A  83      52.137  36.143   3.613  1.00 27.07           O1-
ATOM    526  H   GLU A  83      53.025  38.300   8.317  1.00 31.32           H
ATOM    527  HA  GLU A  83      50.760  37.199   7.787  1.00 32.51           H
ATOM    528  HB2 GLU A  83      52.525  37.422   6.245  1.00 37.37           H
ATOM    529  HB3 GLU A  83      53.335  36.309   7.028  1.00 37.37           H
ATOM    530  HG2 GLU A  83      51.945  34.701   6.315  1.00 42.21           H
ATOM    531  HG3 GLU A  83      50.947  35.778   5.697  1.00 42.21           H
ATOM    532  N   PRO A  84      50.376  35.077   9.125  1.00 23.00           N
ATOM    533  CA  PRO A  84      50.254  33.928  10.051  1.00 23.79           C
ATOM    534  C   PRO A  84      50.593  32.591   9.404  1.00 16.02           C
ATOM    535  O   PRO A  84      49.802  31.640   9.395  1.00 20.42           O
ATOM    536  CB  PRO A  84      48.781  34.014  10.490  1.00 24.38           C
ATOM    537  CG  PRO A  84      48.100  34.582   9.259  1.00 23.87           C
ATOM    538  CD  PRO A  84      49.050  35.579   8.684  1.00 22.85           C
ATOM    539  HA  PRO A  84      50.824  34.061  10.825  1.00 28.57           H
ATOM    540  HB2 PRO A  84      48.444  33.130  10.701  1.00 29.28           H
ATOM    541  HB3 PRO A  84      48.693  34.614  11.248  1.00 29.28           H
ATOM    542  HG2 PRO A  84      47.929  33.869   8.625  1.00 28.67           H
ATOM    543  HG3 PRO A  84      47.270  35.013   9.518  1.00 28.67           H
ATOM    544  HD2 PRO A  84      48.994  35.581   7.716  1.00 27.44           H
ATOM    545  HD3 PRO A  84      48.882  36.460   9.054  1.00 27.44           H
ATOM    546  N   MET A  85      51.824  32.488   8.884  1.00 25.50           N
ATOM    547  CA  MET A  85      52.201  31.327   8.087  1.00 27.32           C
ATOM    548  C   MET A  85      52.092  30.041   8.894  1.00 22.73           C
ATOM    549  O   MET A  85      51.699  29.001   8.359  1.00 25.70           O
ATOM    550  CB  MET A  85      53.638  31.484   7.566  1.00 26.62           C
ATOM    551  CG  MET A  85      54.098  30.297   6.692  1.00 25.56           C
ATOM    552  SD  MET A  85      53.140  30.096   5.180  1.00 28.47           S
ATOM    553  CE  MET A  85      53.682  31.492   4.205  1.00 29.17           C
ATOM    554  H   MET A  85      52.447  33.072   8.979  1.00 30.62           H
ATOM    555  HA  MET A  85      51.610  31.267   7.320  1.00 32.80           H
ATOM    556  HB2 MET A  85      53.692  32.289   7.029  1.00 31.96           H
ATOM    557  HB3 MET A  85      54.241  31.550   8.323  1.00 31.96           H
ATOM    558  HG2 MET A  85      55.025  30.435   6.440  1.00 30.69           H
ATOM    559  HG3 MET A  85      54.016  29.479   7.207  1.00 30.69           H
ATOM    560  HE1 MET A  85      53.219  31.480   3.353  1.00 35.03           H
ATOM    561  HE2 MET A  85      53.475  32.310   4.683  1.00 35.03           H
ATOM    562  HE3 MET A  85      54.639  31.424   4.063  1.00 35.03           H
ATOM    563  N   THR A  86      52.473  30.082  10.174  1.00 26.59           N
ATOM    564  CA  THR A  86      52.371  28.872  10.977  1.00 25.60           C
ATOM    565  C   THR A  86      50.934  28.413  11.149  1.00 23.15           C
ATOM    566  O   THR A  86      50.702  27.202  11.215  1.00 23.21           O
ATOM    567  CB  THR A  86      53.042  29.070  12.334  1.00 28.39           C
ATOM    568  OG1 THR A  86      54.412  29.444  12.096  1.00 31.10           O
ATOM    569  CG2 THR A  86      52.984  27.757  13.135  1.00 26.66           C
ATOM    570  H   THR A  86      52.782  30.772  10.584  1.00 31.93           H
ATOM    571  HA  THR A  86      52.848  28.162  10.519  1.00 30.74           H
ATOM    572  HB  THR A  86      52.587  29.767  12.832  1.00 34.08           H
ATOM    573  HG1 THR A  86      54.809  29.561  12.827  1.00 37.35           H
ATOM    574 HG21 THR A  86      53.409  27.878  13.999  1.00 32.01           H
ATOM    575 HG22 THR A  86      52.061  27.493  13.272  1.00 32.01           H
ATOM    576 HG23 THR A  86      53.445  27.054  12.652  1.00 32.01           H
ATOM    577  N   TYR A  87      49.959  29.342  11.243  1.00 22.06           N
ATOM    578  CA  TYR A  87      48.555  28.913  11.226  1.00 21.01           C
ATOM    579  C   TYR A  87      48.230  28.178   9.939  1.00 22.08           C
ATOM    580  O   TYR A  87      47.597  27.121   9.960  1.00 19.98           O
ATOM    581  CB  TYR A  87      47.581  30.102  11.412  1.00 21.40           C
ATOM    582  CG  TYR A  87      46.189  29.564  11.768  1.00 23.33           C
ATOM    583  CD1 TYR A  87      45.896  29.150  13.079  1.00 19.31           C
ATOM    584  CD2 TYR A  87      45.193  29.422  10.797  1.00 21.56           C
ATOM    585  CE1 TYR A  87      44.695  28.624  13.402  1.00 23.79           C
ATOM    586  CE2 TYR A  87      43.955  28.914  11.125  1.00 24.08           C
ATOM    587  CZ  TYR A  87      43.719  28.505  12.435  1.00 24.58           C
ATOM    588  OH  TYR A  87      42.522  27.950  12.789  1.00 22.65           O
ATOM    589  H   TYR A  87      50.082  30.191  11.315  1.00 26.49           H
ATOM    590  HA  TYR A  87      48.410  28.297  11.961  1.00 25.23           H
ATOM    591  HB2 TYR A  87      47.890  30.669  12.136  1.00 25.70           H
ATOM    592  HB3 TYR A  87      47.518  30.606  10.585  1.00 25.70           H
ATOM    593  HD1 TYR A  87      46.554  29.216  13.733  1.00 23.19           H
ATOM    594  HD2 TYR A  87      45.362  29.689   9.922  1.00 25.90           H
ATOM    595  HE1 TYR A  87      44.524  28.352  14.275  1.00 28.56           H
ATOM    596  HE2 TYR A  87      43.298  28.814  10.474  1.00 28.91           H
ATOM    597  HH  TYR A  87      42.008  27.928  12.125  1.00 27.21           H
ATOM    598  N   TRP A  88      48.685  28.717   8.807  1.00 23.23           N
ATOM    599  CA  TRP A  88      48.329  28.180   7.501  1.00 24.22           C
ATOM    600  C   TRP A  88      48.960  26.814   7.240  1.00 25.74           C
ATOM    601  O   TRP A  88      48.334  25.940   6.623  1.00 23.80           O
ATOM    602  CB  TRP A  88      48.778  29.150   6.412  1.00 24.11           C
ATOM    603  CG  TRP A  88      48.038  30.476   6.435  1.00 20.95           C
ATOM    604  CD1 TRP A  88      46.841  30.744   7.032  1.00 21.32           C
ATOM    605  CD2 TRP A  88      48.466  31.689   5.819  1.00 23.48           C
ATOM    606  NE1 TRP A  88      46.484  32.069   6.817  1.00 21.58           N
ATOM    607  CE2 TRP A  88      47.473  32.668   6.075  1.00 22.53           C
ATOM    608  CE3 TRP A  88      49.579  32.042   5.050  1.00 24.15           C
ATOM    609  CZ2 TRP A  88      47.572  33.973   5.594  1.00 27.00           C
ATOM    610  CZ3 TRP A  88      49.680  33.352   4.585  1.00 27.41           C
ATOM    611  CH2 TRP A  88      48.674  34.292   4.844  1.00 25.86           C
ATOM    612  H   TRP A  88      49.205  29.401   8.772  1.00 27.89           H
ATOM    613  HA  TRP A  88      47.365  28.085   7.446  1.00 29.08           H
ATOM    614  HB2 TRP A  88      49.723  29.335   6.528  1.00 28.96           H
ATOM    615  HB3 TRP A  88      48.627  28.741   5.546  1.00 28.96           H
ATOM    616  HD1 TRP A  88      46.339  30.130   7.516  1.00 25.60           H
ATOM    617  HE1 TRP A  88      45.772  32.452   7.109  1.00 25.92           H
ATOM    618  HE3 TRP A  88      50.244  31.419   4.862  1.00 29.00           H
ATOM    619  HZ2 TRP A  88      46.913  34.604   5.774  1.00 32.42           H
ATOM    620  HZ3 TRP A  88      50.417  33.600   4.076  1.00 32.91           H
ATOM    621  HH2 TRP A  88      48.772  35.161   4.528  1.00 31.05           H
ATOM    622  N   ARG A  89      50.206  26.629   7.680  1.00 25.95           N
ATOM    623  CA  ARG A  89      50.975  25.416   7.406  1.00 22.65           C
ATOM    624  C   ARG A  89      50.758  24.323   8.450  1.00 27.32           C
ATOM    625  O   ARG A  89      50.851  23.144   8.091  1.00 26.06           O
ATOM    626  CB  ARG A  89      52.471  25.757   7.320  1.00 25.38           C
ATOM    627  CG  ARG A  89      52.866  26.644   6.121  1.00 28.03           C
ATOM    628  CD  ARG A  89      54.406  26.709   5.966  1.00 29.12           C
ATOM    629  NE  ARG A  89      54.906  25.428   5.494  1.00 31.60           N
ATOM    630  CZ  ARG A  89      56.194  25.080   5.473  1.00 37.72           C
ATOM    631  NH1 ARG A  89      57.146  25.909   5.898  1.00 36.74           N
ATOM    632  NH2 ARG A  89      56.526  23.888   5.015  1.00 33.82           N1+
ATOM    633  H   ARG A  89      50.637  27.207   8.150  1.00 31.16           H
ATOM    634  HA  ARG A  89      50.702  25.061   6.545  1.00 27.20           H
ATOM    635  HB2 ARG A  89      52.727  26.227   8.129  1.00 30.47           H
ATOM    636  HB3 ARG A  89      52.973  24.930   7.251  1.00 30.47           H
ATOM    637  HG2 ARG A  89      52.492  26.271   5.307  1.00 33.66           H
ATOM    638  HG3 ARG A  89      52.534  27.544   6.263  1.00 33.66           H
ATOM    639  HD2 ARG A  89      54.640  27.391   5.317  1.00 34.97           H
ATOM    640  HD3 ARG A  89      54.812  26.902   6.825  1.00 34.97           H
ATOM    641  HE  ARG A  89      54.332  24.855   5.208  1.00 37.94           H
ATOM    642 HH11 ARG A  89      56.936  26.688   6.196  1.00 44.11           H
ATOM    643 HH12 ARG A  89      57.970  25.665   5.876  1.00 44.11           H
ATOM    644 HH21 ARG A  89      55.917  23.348   4.739  1.00 40.61           H
ATOM    645 HH22 ARG A  89      57.352  23.650   4.996  1.00 40.61           H
ATOM    646  N   VAL A  90      50.456  24.674   9.719  1.00 23.79           N
ATOM    647  CA  VAL A  90      50.383  23.679  10.799  1.00 27.52           C
ATOM    648  C   VAL A  90      49.157  23.807  11.717  1.00 24.08           C
ATOM    649  O   VAL A  90      48.384  22.859  11.861  1.00 26.11           O
ATOM    650  CB  VAL A  90      51.669  23.727  11.649  1.00 26.83           C
ATOM    651  CG1 VAL A  90      51.662  22.544  12.616  1.00 34.41           C
ATOM    652  CG2 VAL A  90      52.917  23.723  10.759  1.00 30.42           C
ATOM    653  H   VAL A  90      50.291  25.479   9.973  1.00 28.57           H
ATOM    654  HA  VAL A  90      50.342  22.799  10.392  1.00 33.05           H
ATOM    655  HB  VAL A  90      51.674  24.543  12.172  1.00 32.21           H
ATOM    656 HG11 VAL A  90      52.469  22.570  13.152  1.00 41.32           H
ATOM    657 HG12 VAL A  90      50.881  22.609  13.188  1.00 41.32           H
ATOM    658 HG13 VAL A  90      51.630  21.720  12.105  1.00 41.32           H
ATOM    659 HG21 VAL A  90      53.706  23.754  11.323  1.00 36.52           H
ATOM    660 HG22 VAL A  90      52.922  22.913  10.226  1.00 36.52           H
ATOM    661 HG23 VAL A  90      52.893  24.501  10.180  1.00 36.52           H
ATOM    662  N   LEU A  91      48.950  24.966  12.329  1.00 19.90           N
ATOM    663  CA  LEU A  91      47.989  25.046  13.438  1.00 23.13           C
ATOM    664  C   LEU A  91      46.544  24.867  12.963  1.00 28.51           C
ATOM    665  O   LEU A  91      45.764  24.142  13.593  1.00 23.57           O
ATOM    666  CB  LEU A  91      48.143  26.367  14.183  1.00 22.01           C
ATOM    667  CG  LEU A  91      49.511  26.758  14.725  1.00 26.10           C
ATOM    668  CD1 LEU A  91      49.359  28.003  15.540  1.00 22.79           C
ATOM    669  CD2 LEU A  91      50.112  25.617  15.531  1.00 33.67           C
ATOM    670  H   LEU A  91      49.339  25.708  12.133  1.00 23.90           H
ATOM    671  HA  LEU A  91      48.182  24.332  14.065  1.00 27.77           H
ATOM    672  HB2 LEU A  91      47.870  27.077  13.581  1.00 26.44           H
ATOM    673  HB3 LEU A  91      47.539  26.349  14.941  1.00 26.44           H
ATOM    674  HG  LEU A  91      50.106  26.951  13.983  1.00 31.34           H
ATOM    675 HD11 LEU A  91      50.227  28.259  15.889  1.00 27.37           H
ATOM    676 HD12 LEU A  91      49.009  28.709  14.974  1.00 27.37           H
ATOM    677 HD13 LEU A  91      48.746  27.828  16.271  1.00 27.37           H
ATOM    678 HD21 LEU A  91      50.981  25.890  15.865  1.00 40.42           H
ATOM    679 HD22 LEU A  91      49.522  25.411  16.273  1.00 40.42           H
ATOM    680 HD23 LEU A  91      50.206  24.841  14.958  1.00 40.42           H
ATOM    681  N   GLY A  92      46.154  25.521  11.860  1.00 23.61           N
ATOM    682  CA  GLY A  92      44.764  25.439  11.422  1.00 22.48           C
ATOM    683  C   GLY A  92      44.478  24.229  10.577  1.00 27.13           C
ATOM    684  O   GLY A  92      43.364  23.687  10.602  1.00 23.07           O
ATOM    685  H   GLY A  92      46.662  26.005  11.364  1.00 28.35           H
ATOM    686  HA2 GLY A  92      44.184  25.412  12.199  1.00 27.00           H
ATOM    687  HA3 GLY A  92      44.544  26.230  10.905  1.00 27.00           H
ATOM    688  N   ALA A  93      45.472  23.798   9.822  1.00 24.79           N
ATOM    689  CA  ALA A  93      45.397  22.689   8.885  1.00 27.17           C
ATOM    690  C   ALA A  93      46.823  22.463   8.387  1.00 26.56           C
ATOM    691  O   ALA A  93      47.730  23.238   8.696  1.00 25.81           O
ATOM    692  CB  ALA A  93      44.444  22.981   7.738  1.00 22.63           C
ATOM    693  H   ALA A  93      46.252  24.158   9.837  1.00 29.77           H
ATOM    694  HA  ALA A  93      45.097  21.890   9.345  1.00 32.63           H
ATOM    695  HB1 ALA A  93      44.426  22.217   7.141  1.00 27.18           H
ATOM    696  HB2 ALA A  93      43.557  23.141   8.098  1.00 27.18           H
ATOM    697  HB3 ALA A  93      44.754  23.767   7.262  1.00 27.18           H
ATOM    698  N   SER A  94      47.009  21.403   7.608  1.00 26.92           N
ATOM    699  CA  SER A  94      48.321  21.020   7.115  1.00 28.71           C
ATOM    700  C   SER A  94      48.530  21.617   5.734  1.00 22.43           C
ATOM    701  O   SER A  94      47.839  21.241   4.777  1.00 26.18           O
ATOM    702  CB  SER A  94      48.474  19.498   7.054  1.00 34.29           C
ATOM    703  OG  SER A  94      49.671  19.152   6.392  1.00 39.00           O
ATOM    704  H   SER A  94      46.377  20.881   7.349  1.00 32.33           H
ATOM    705  HA  SER A  94      49.004  21.372   7.707  1.00 34.47           H
ATOM    706  HB2 SER A  94      48.496  19.145   7.957  1.00 41.17           H
ATOM    707  HB3 SER A  94      47.722  19.123   6.568  1.00 41.17           H
ATOM    708  HG  SER A  94      49.750  18.316   6.361  1.00 46.82           H
ATOM    709  N   GLU A  95      49.500  22.515   5.632  1.00 24.22           N
ATOM    710  CA  GLU A  95      49.962  23.039   4.341  1.00 24.09           C
ATOM    711  C   GLU A  95      48.784  23.566   3.508  1.00 26.64           C
ATOM    712  O   GLU A  95      48.527  23.139   2.377  1.00 25.48           O
ATOM    713  CB  GLU A  95      50.746  21.965   3.580  1.00 26.80           C
ATOM    714  CG  GLU A  95      52.009  21.437   4.330  1.00 29.42           C
ATOM    715  CD  GLU A  95      53.144  22.454   4.532  1.00 34.26           C
ATOM    716  OE1 GLU A  95      53.064  23.634   4.081  1.00 27.50           O
ATOM    717  OE2 GLU A  95      54.154  22.047   5.156  1.00 30.18           O1-
ATOM    718  H   GLU A  95      49.918  22.847   6.306  1.00 29.08           H
ATOM    719  HA  GLU A  95      50.563  23.783   4.504  1.00 28.93           H
ATOM    720  HB2 GLU A  95      50.161  21.208   3.420  1.00 32.19           H
ATOM    721  HB3 GLU A  95      51.040  22.336   2.733  1.00 32.19           H
ATOM    722  HG2 GLU A  95      51.736  21.130   5.209  1.00 35.33           H
ATOM    723  HG3 GLU A  95      52.374  20.692   3.827  1.00 35.33           H
ATOM    724  N   THR A  96      48.086  24.548   4.074  1.00 21.55           N
ATOM    725  CA  THR A  96      46.927  25.084   3.373  1.00 24.56           C
ATOM    726  C   THR A  96      47.325  25.718   2.039  1.00 23.01           C
ATOM    727  O   THR A  96      46.577  25.625   1.069  1.00 24.44           O
ATOM    728  CB  THR A  96      46.182  26.090   4.246  1.00 24.59           C
ATOM    729  OG1 THR A  96      45.899  25.495   5.530  1.00 24.17           O
ATOM    730  CG2 THR A  96      44.868  26.493   3.585  1.00 19.84           C
ATOM    731  H   THR A  96      48.255  24.910   4.836  1.00 25.88           H
ATOM    732  HA  THR A  96      46.317  24.354   3.181  1.00 29.49           H
ATOM    733  HB  THR A  96      46.726  26.884   4.367  1.00 29.53           H
ATOM    734  HG1 THR A  96      46.615  25.276   5.910  1.00 29.02           H
ATOM    735 HG21 THR A  96      44.399  27.133   4.143  1.00 23.83           H
ATOM    736 HG22 THR A  96      45.043  26.898   2.721  1.00 23.83           H
ATOM    737 HG23 THR A  96      44.307  25.712   3.460  1.00 23.83           H
ATOM    738  N   ILE A  97      48.476  26.384   1.963  1.00 21.98           N
ATOM    739  CA  ILE A  97      48.835  27.021   0.700  1.00 25.83           C
ATOM    740  C   ILE A  97      49.015  25.967  -0.392  1.00 25.56           C
ATOM    741  O   ILE A  97      48.477  26.102  -1.505  1.00 23.44           O
ATOM    742  CB  ILE A  97      50.086  27.893   0.880  1.00 25.77           C
ATOM    743  CG1 ILE A  97      49.749  29.115   1.735  1.00 24.25           C
ATOM    744  CG2 ILE A  97      50.682  28.351  -0.472  1.00 26.43           C
ATOM    745  CD1 ILE A  97      50.942  30.025   2.038  1.00 24.22           C
ATOM    746  H   ILE A  97      49.046  26.478   2.600  1.00 26.40           H
ATOM    747  HA  ILE A  97      48.108  27.603   0.429  1.00 31.02           H
ATOM    748  HB  ILE A  97      50.756  27.370   1.347  1.00 30.94           H
ATOM    749 HG12 ILE A  97      49.084  29.646   1.269  1.00 29.12           H
ATOM    750 HG13 ILE A  97      49.388  28.810   2.582  1.00 29.12           H
ATOM    751 HG21 ILE A  97      51.467  28.896  -0.302  1.00 31.74           H
ATOM    752 HG22 ILE A  97      50.928  27.569  -0.989  1.00 31.74           H
ATOM    753 HG23 ILE A  97      50.017  28.870  -0.950  1.00 31.74           H
ATOM    754 HD11 ILE A  97      50.640  30.770   2.581  1.00 29.08           H
ATOM    755 HD12 ILE A  97      51.614  29.516   2.518  1.00 29.08           H
ATOM    756 HD13 ILE A  97      51.310  30.352   1.202  1.00 29.08           H
ATOM    757  N   ALA A  98      49.792  24.906  -0.091  1.00 27.33           N
ATOM    758  CA  ALA A  98      49.960  23.785  -1.024  1.00 26.20           C
ATOM    759  C   ALA A  98      48.613  23.241  -1.471  1.00 25.96           C
ATOM    760  O   ALA A  98      48.404  22.936  -2.660  1.00 23.64           O
ATOM    761  CB  ALA A  98      50.804  22.667  -0.376  1.00 26.29           C
ATOM    762  H   ALA A  98      50.228  24.817   0.645  1.00 32.81           H
ATOM    763  HA  ALA A  98      50.432  24.099  -1.811  1.00 31.46           H
ATOM    764  HB1 ALA A  98      50.902  21.939  -1.009  1.00 31.57           H
ATOM    765  HB2 ALA A  98      51.676  23.024  -0.144  1.00 31.57           H
ATOM    766  HB3 ALA A  98      50.351  22.353   0.423  1.00 31.57           H
ATOM    767  N   ASN A  99      47.674  23.136  -0.528  1.00 23.36           N
ATOM    768  CA  ASN A  99      46.361  22.587  -0.833  1.00 26.07           C
ATOM    769  C   ASN A  99      45.642  23.466  -1.848  1.00 27.10           C
ATOM    770  O   ASN A  99      45.066  22.964  -2.823  1.00 24.62           O
ATOM    771  CB  ASN A  99      45.548  22.468   0.461  1.00 27.16           C
ATOM    772  CG  ASN A  99      44.187  21.813   0.262  1.00 30.95           C
ATOM    773  OD1 ASN A  99      43.990  20.989  -0.626  1.00 34.26           O
ATOM    774  ND2 ASN A  99      43.236  22.155   1.151  1.00 36.17           N
ATOM    775  H   ASN A  99      47.775  23.375   0.292  1.00 28.05           H
ATOM    776  HA  ASN A  99      46.462  21.701  -1.213  1.00 31.30           H
ATOM    777  HB2 ASN A  99      46.047  21.931   1.096  1.00 32.61           H
ATOM    778  HB3 ASN A  99      45.401  23.356   0.822  1.00 32.61           H
ATOM    779 HD21 ASN A  99      42.448  21.817   1.088  1.00 43.43           H
ATOM    780 HD22 ASN A  99      43.416  22.712   1.781  1.00 43.43           H
ATOM    781  N   ILE A 100      45.723  24.786  -1.656  1.00 24.01           N
ATOM    782  CA  ILE A 100      45.068  25.736  -2.557  1.00 25.63           C
ATOM    783  C   ILE A 100      45.642  25.614  -3.970  1.00 25.32           C
ATOM    784  O   ILE A 100      44.903  25.508  -4.958  1.00 23.46           O
ATOM    785  CB  ILE A 100      45.224  27.166  -2.004  1.00 20.80           C
ATOM    786  CG1 ILE A 100      44.307  27.338  -0.768  1.00 21.01           C
ATOM    787  CG2 ILE A 100      44.889  28.223  -3.070  1.00 22.03           C
ATOM    788  CD1 ILE A 100      44.572  28.608   0.013  1.00 22.75           C
ATOM    789  H   ILE A 100      46.152  25.157  -1.010  1.00 28.83           H
ATOM    790  HA  ILE A 100      44.121  25.531  -2.599  1.00 30.78           H
ATOM    791  HB  ILE A 100      46.144  27.291  -1.725  1.00 24.98           H
ATOM    792 HG12 ILE A 100      43.383  27.359  -1.064  1.00 25.23           H
ATOM    793 HG13 ILE A 100      44.444  26.587  -0.170  1.00 25.23           H
ATOM    794 HG21 ILE A 100      44.999  29.106  -2.684  1.00 26.46           H
ATOM    795 HG22 ILE A 100      45.492  28.113  -3.822  1.00 26.46           H
ATOM    796 HG23 ILE A 100      43.972  28.099  -3.359  1.00 26.46           H
ATOM    797 HD11 ILE A 100      43.964  28.647   0.768  1.00 27.32           H
ATOM    798 HD12 ILE A 100      45.490  28.599   0.327  1.00 27.32           H
ATOM    799 HD13 ILE A 100      44.429  29.372  -0.568  1.00 27.32           H
ATOM    800  N   TYR A 101      46.972  25.672  -4.092  1.00 24.19           N
ATOM    801  CA  TYR A 101      47.547  25.702  -5.433  1.00 26.24           C
ATOM    802  C   TYR A 101      47.468  24.332  -6.102  1.00 26.28           C
ATOM    803  O   TYR A 101      47.266  24.251  -7.324  1.00 26.01           O
ATOM    804  CB  TYR A 101      48.982  26.243  -5.374  1.00 23.09           C
ATOM    805  CG  TYR A 101      49.037  27.754  -5.186  1.00 27.44           C
ATOM    806  CD1 TYR A 101      49.109  28.333  -3.912  1.00 25.14           C
ATOM    807  CD2 TYR A 101      48.946  28.612  -6.281  1.00 21.99           C
ATOM    808  CE1 TYR A 101      49.135  29.727  -3.756  1.00 21.06           C
ATOM    809  CE2 TYR A 101      48.988  29.991  -6.128  1.00 21.04           C
ATOM    810  CZ  TYR A 101      49.065  30.545  -4.866  1.00 21.36           C
ATOM    811  OH  TYR A 101      49.076  31.922  -4.740  1.00 19.92           O
ATOM    812  H   TYR A 101      47.537  25.694  -3.444  1.00 29.05           H
ATOM    813  HA  TYR A 101      47.028  26.317  -5.974  1.00 31.51           H
ATOM    814  HB2 TYR A 101      49.444  25.832  -4.627  1.00 27.73           H
ATOM    815  HB3 TYR A 101      49.435  26.028  -6.204  1.00 27.73           H
ATOM    816  HD1 TYR A 101      49.156  27.786  -3.161  1.00 30.19           H
ATOM    817  HD2 TYR A 101      48.894  28.252  -7.137  1.00 26.41           H
ATOM    818  HE1 TYR A 101      49.192  30.100  -2.906  1.00 25.29           H
ATOM    819  HE2 TYR A 101      48.931  30.543  -6.874  1.00 25.27           H
ATOM    820  HH  TYR A 101      49.130  32.135  -3.929  1.00 23.92           H
ATOM    821  N   THR A 102      47.598  23.248  -5.337  1.00 24.04           N
ATOM    822  CA  THR A 102      47.420  21.923  -5.927  1.00 23.69           C
ATOM    823  C   THR A 102      46.009  21.745  -6.459  1.00 27.67           C
ATOM    824  O   THR A 102      45.807  21.221  -7.565  1.00 28.23           O
ATOM    825  CB  THR A 102      47.759  20.833  -4.909  1.00 28.93           C
ATOM    826  OG1 THR A 102      49.167  20.864  -4.653  1.00 29.64           O
ATOM    827  CG2 THR A 102      47.354  19.441  -5.440  1.00 32.26           C
ATOM    828  H   THR A 102      47.783  23.251  -4.497  1.00 28.87           H
ATOM    829  HA  THR A 102      48.032  21.831  -6.674  1.00 28.44           H
ATOM    830  HB  THR A 102      47.277  21.000  -4.084  1.00 34.73           H
ATOM    831  HG1 THR A 102      49.387  21.614  -4.346  1.00 35.58           H
ATOM    832 HG21 THR A 102      47.574  18.760  -4.785  1.00 38.73           H
ATOM    833 HG22 THR A 102      46.399  19.417  -5.611  1.00 38.73           H
ATOM    834 HG23 THR A 102      47.827  19.251  -6.265  1.00 38.73           H
ATOM    835  N   THR A 103      45.012  22.187  -5.692  1.00 25.33           N
ATOM    836  CA  THR A 103      43.623  22.070  -6.128  1.00 24.47           C
ATOM    837  C   THR A 103      43.384  22.824  -7.430  1.00 22.98           C
ATOM    838  O   THR A 103      42.716  22.317  -8.337  1.00 25.00           O
ATOM    839  CB  THR A 103      42.687  22.569  -5.018  1.00 26.07           C
ATOM    840  OG1 THR A 103      42.800  21.699  -3.872  1.00 27.91           O
ATOM    841  CG2 THR A 103      41.214  22.575  -5.475  1.00 30.20           C
ATOM    842  H   THR A 103      45.113  22.554  -4.922  1.00 30.42           H
ATOM    843  HA  THR A 103      43.423  21.134  -6.287  1.00 29.38           H
ATOM    844  HB  THR A 103      42.935  23.472  -4.766  1.00 31.30           H
ATOM    845  HG1 THR A 103      43.591  21.699  -3.588  1.00 33.51           H
ATOM    846 HG21 THR A 103      40.646  22.894  -4.756  1.00 36.26           H
ATOM    847 HG22 THR A 103      41.107  23.157  -6.243  1.00 36.26           H
ATOM    848 HG23 THR A 103      40.939  21.677  -5.719  1.00 36.26           H
ATOM    849  N   GLN A 104      43.863  24.054  -7.527  1.00 25.19           N
ATOM    850  CA  GLN A 104      43.639  24.792  -8.763  1.00 22.97           C
ATOM    851  C   GLN A 104      44.310  24.076  -9.932  1.00 29.42           C
ATOM    852  O   GLN A 104      43.733  23.934 -11.015  1.00 23.28           O
ATOM    853  CB  GLN A 104      44.204  26.201  -8.636  1.00 24.08           C
ATOM    854  CG  GLN A 104      43.945  27.071  -9.878  1.00 28.43           C
ATOM    855  CD  GLN A 104      42.473  27.499  -9.999  1.00 26.40           C
ATOM    856  OE1 GLN A 104      41.895  28.026  -9.055  1.00 22.20           O
ATOM    857  NE2 GLN A 104      41.882  27.265 -11.151  1.00 23.89           N
ATOM    858  H   GLN A 104      44.304  24.473  -6.919  1.00 30.24           H
ATOM    859  HA  GLN A 104      42.688  24.852  -8.940  1.00 27.58           H
ATOM    860  HB2 GLN A 104      43.791  26.637  -7.874  1.00 28.91           H
ATOM    861  HB3 GLN A 104      45.163  26.145  -8.505  1.00 28.91           H
ATOM    862  HG2 GLN A 104      44.487  27.873  -9.823  1.00 34.14           H
ATOM    863  HG3 GLN A 104      44.177  26.566 -10.673  1.00 34.14           H
ATOM    864 HE21 GLN A 104      42.318  26.890 -11.790  1.00 28.69           H
ATOM    865 HE22 GLN A 104      41.059  27.487 -11.265  1.00 28.69           H
ATOM    866  N   HIS A 105      45.546  23.634  -9.720  1.00 29.92           N
ATOM    867  CA  HIS A 105      46.276  22.921 -10.763  1.00 30.43           C
ATOM    868  C   HIS A 105      45.516  21.678 -11.214  1.00 29.19           C
ATOM    869  O   HIS A 105      45.408  21.410 -12.411  1.00 33.97           O
ATOM    870  CB  HIS A 105      47.672  22.566 -10.255  1.00 30.47           C
ATOM    871  CG  HIS A 105      48.506  21.850 -11.269  1.00 38.62           C
ATOM    872  ND1 HIS A 105      49.268  22.513 -12.206  1.00 47.21           N
ATOM    873  CD2 HIS A 105      48.681  20.529 -11.504  1.00 39.19           C
ATOM    874  CE1 HIS A 105      49.885  21.630 -12.972  1.00 51.44           C
ATOM    875  NE2 HIS A 105      49.549  20.420 -12.563  1.00 52.23           N
ATOM    876  H   HIS A 105      45.983  23.734  -8.985  1.00 35.92           H
ATOM    877  HA  HIS A 105      46.377  23.504 -11.532  1.00 36.53           H
ATOM    878  HB2 HIS A 105      47.587  21.991  -9.479  1.00 36.59           H
ATOM    879  HB3 HIS A 105      48.134  23.383 -10.011  1.00 36.59           H
ATOM    880  HD2 HIS A 105      48.293  19.828 -11.032  1.00 47.05           H
ATOM    881  HE1 HIS A 105      50.462  21.827 -13.674  1.00 61.75           H
ATOM    882  HE2 HIS A 105      49.824  19.682 -12.908  1.00 62.70           H
ATOM    883  N   ARG A 106      44.952  20.924 -10.278  1.00 28.41           N
ATOM    884  CA  ARG A 106      44.176  19.748 -10.657  1.00 31.52           C
ATOM    885  C   ARG A 106      42.919  20.131 -11.424  1.00 37.78           C
ATOM    886  O   ARG A 106      42.491  19.408 -12.333  1.00 31.95           O
ATOM    887  CB  ARG A 106      43.787  18.946  -9.421  1.00 36.14           C
ATOM    888  CG  ARG A 106      44.971  18.430  -8.591  1.00 41.48           C
ATOM    889  CD  ARG A 106      44.948  16.923  -8.473  1.00 56.13           C
ATOM    890  NE  ARG A 106      43.983  16.443  -7.479  1.00 63.30           N
ATOM    891  CZ  ARG A 106      43.276  15.309  -7.585  1.00 66.82           C
ATOM    892  NH1 ARG A 106      43.394  14.522  -8.671  1.00 62.94           N
ATOM    893  NH2 ARG A 106      42.430  14.964  -6.608  1.00 58.61           N1+
ATOM    894  H   ARG A 106      45.002  21.066  -9.431  1.00 34.11           H
ATOM    895  HA  ARG A 106      44.717  19.180 -11.227  1.00 37.85           H
ATOM    896  HB2 ARG A 106      43.247  19.509  -8.843  1.00 43.39           H
ATOM    897  HB3 ARG A 106      43.268  18.176  -9.702  1.00 43.39           H
ATOM    898  HG2 ARG A 106      45.801  18.688  -9.022  1.00 49.80           H
ATOM    899  HG3 ARG A 106      44.925  18.805  -7.698  1.00 49.80           H
ATOM    900  HD2 ARG A 106      44.706  16.543  -9.333  1.00 67.37           H
ATOM    901  HD3 ARG A 106      45.828  16.613  -8.210  1.00 67.37           H
ATOM    902  HE  ARG A 106      43.862  16.924  -6.777  1.00 75.98           H
ATOM    903 HH11 ARG A 106      43.937  14.738  -9.302  1.00 75.55           H
ATOM    904 HH12 ARG A 106      42.932  13.799  -8.730  1.00 75.55           H
ATOM    905 HH21 ARG A 106      42.346  15.465  -5.914  1.00 70.35           H
ATOM    906 HH22 ARG A 106      41.967  14.242  -6.675  1.00 70.35           H
ATOM    907  N   LEU A 107      42.272  21.227 -11.023  1.00 31.93           N
ATOM    908  CA  LEU A 107      41.134  21.736 -11.781  1.00 29.30           C
ATOM    909  C   LEU A 107      41.557  22.108 -13.192  1.00 33.15           C
ATOM    910  O   LEU A 107      40.910  21.716 -14.169  1.00 29.55           O
ATOM    911  CB  LEU A 107      40.540  22.954 -11.089  1.00 26.34           C
ATOM    912  CG  LEU A 107      39.401  23.644 -11.843  1.00 24.34           C
ATOM    913  CD1 LEU A 107      38.227  22.722 -11.989  1.00 25.60           C
ATOM    914  CD2 LEU A 107      39.019  24.910 -11.147  1.00 23.33           C
ATOM    915  H   LEU A 107      42.471  21.687 -10.324  1.00 38.34           H
ATOM    916  HA  LEU A 107      40.450  21.050 -11.837  1.00 35.19           H
ATOM    917  HB2 LEU A 107      40.193  22.679 -10.226  1.00 31.63           H
ATOM    918  HB3 LEU A 107      41.244  23.609 -10.962  1.00 31.63           H
ATOM    919  HG  LEU A 107      39.709  23.876 -12.733  1.00 29.23           H
ATOM    920 HD11 LEU A 107      37.521  23.183 -12.469  1.00 30.75           H
ATOM    921 HD12 LEU A 107      38.504  21.935 -12.484  1.00 30.75           H
ATOM    922 HD13 LEU A 107      37.915  22.466 -11.107  1.00 30.75           H
ATOM    923 HD21 LEU A 107      38.297  25.334 -11.637  1.00 28.02           H
ATOM    924 HD22 LEU A 107      38.729  24.699 -10.246  1.00 28.02           H
ATOM    925 HD23 LEU A 107      39.790  25.499 -11.118  1.00 28.02           H
ATOM    926  N   ASP A 108      42.627  22.905 -13.303  1.00 30.55           N
ATOM    927  CA  ASP A 108      43.125  23.335 -14.603  1.00 32.54           C
ATOM    928  C   ASP A 108      43.436  22.140 -15.504  1.00 39.39           C
ATOM    929  O   ASP A 108      43.232  22.205 -16.720  1.00 34.80           O
ATOM    930  CB  ASP A 108      44.385  24.191 -14.439  1.00 27.27           C
ATOM    931  CG  ASP A 108      44.122  25.523 -13.744  1.00 33.66           C
ATOM    932  OD1 ASP A 108      42.940  25.949 -13.642  1.00 28.67           O
ATOM    933  OD2 ASP A 108      45.119  26.150 -13.331  1.00 29.15           O1-
ATOM    934  H   ASP A 108      43.079  23.207 -12.637  1.00 36.68           H
ATOM    935  HA  ASP A 108      42.448  23.875 -15.040  1.00 39.07           H
ATOM    936  HB2 ASP A 108      45.032  23.700 -13.909  1.00 32.74           H
ATOM    937  HB3 ASP A 108      44.753  24.380 -15.317  1.00 32.74           H
ATOM    938  N   GLN A 109      43.962  21.057 -14.935  1.00 33.94           N
ATOM    939  CA  GLN A 109      44.292  19.868 -15.721  1.00 37.24           C
ATOM    940  C   GLN A 109      43.084  18.969 -15.966  1.00 41.36           C
ATOM    941  O   GLN A 109      43.219  17.964 -16.673  1.00 43.88           O
ATOM    942  CB  GLN A 109      45.402  19.062 -15.014  1.00 40.26           C
ATOM    943  CG  GLN A 109      46.696  19.798 -14.821  1.00 39.95           C
ATOM    944  CD  GLN A 109      47.398  20.096 -16.121  1.00 49.87           C
ATOM    945  OE1 GLN A 109      47.647  21.257 -16.460  1.00 56.90           O
ATOM    946  NE2 GLN A 109      47.733  19.049 -16.857  1.00 48.39           N
ATOM    947  H   GLN A 109      44.137  20.984 -14.096  1.00 40.75           H
ATOM    948  HA  GLN A 109      44.633  20.149 -16.584  1.00 44.71           H
ATOM    949  HB2 GLN A 109      45.081  18.800 -14.137  1.00 48.33           H
ATOM    950  HB3 GLN A 109      45.591  18.270 -15.541  1.00 48.33           H
ATOM    951  HG2 GLN A 109      46.517  20.641 -14.377  1.00 47.96           H
ATOM    952  HG3 GLN A 109      47.289  19.256 -14.278  1.00 47.96           H
ATOM    953 HE21 GLN A 109      47.548  18.255 -16.584  1.00 58.08           H
ATOM    954 HE22 GLN A 109      48.136  19.163 -17.608  1.00 58.08           H
ATOM    955  N   GLY A 110      41.913  19.293 -15.403  1.00 36.38           N
ATOM    956  CA  GLY A 110      40.728  18.476 -15.579  1.00 33.95           C
ATOM    957  C   GLY A 110      40.682  17.229 -14.731  1.00 36.07           C
ATOM    958  O   GLY A 110      39.881  16.336 -15.008  1.00 39.31           O
ATOM    959  H   GLY A 110      41.788  19.989 -14.912  1.00 43.68           H
ATOM    960  HA2 GLY A 110      39.945  19.008 -15.369  1.00 40.76           H
ATOM    961  HA3 GLY A 110      40.667  18.207 -16.509  1.00 40.76           H
ATOM    962  N   GLU A 111      41.505  17.143 -13.688  1.00 36.61           N
ATOM    963  CA  GLU A 111      41.510  15.963 -12.839  1.00 42.54           C
ATOM    964  C   GLU A 111      40.390  15.979 -11.810  1.00 42.31           C
ATOM    965  O   GLU A 111      40.067  14.922 -11.257  1.00 46.94           O
ATOM    966  CB  GLU A 111      42.872  15.839 -12.160  1.00 43.48           C
ATOM    967  CG  GLU A 111      44.016  16.009 -13.172  1.00 46.03           C
ATOM    968  CD  GLU A 111      45.378  15.661 -12.616  1.00 53.48           C
ATOM    969  OE1 GLU A 111      45.467  15.402 -11.390  1.00 56.29           O
ATOM    970  OE2 GLU A 111      46.355  15.668 -13.409  1.00 55.37           O1-
ATOM    971  H   GLU A 111      42.066  17.752 -13.455  1.00 43.95           H
ATOM    972  HA  GLU A 111      41.386  15.179 -13.396  1.00 51.07           H
ATOM    973  HB2 GLU A 111      42.957  16.529 -11.484  1.00 52.19           H
ATOM    974  HB3 GLU A 111      42.950  14.960 -11.756  1.00 52.19           H
ATOM    975  HG2 GLU A 111      43.850  15.429 -13.932  1.00 55.25           H
ATOM    976  HG3 GLU A 111      44.042  16.934 -13.463  1.00 55.25           H
ATOM    977  N   ILE A 112      39.782  17.146 -11.558  1.00 36.04           N
ATOM    978  CA  ILE A 112      38.660  17.278 -10.638  1.00 38.51           C
ATOM    979  C   ILE A 112      37.694  18.288 -11.233  1.00 33.20           C
ATOM    980  O   ILE A 112      38.069  19.117 -12.066  1.00 34.54           O
ATOM    981  CB  ILE A 112      39.110  17.730  -9.229  1.00 36.10           C
ATOM    982  CG1 ILE A 112      39.702  19.146  -9.274  1.00 29.47           C
ATOM    983  CG2 ILE A 112      40.119  16.771  -8.675  1.00 38.11           C
ATOM    984  CD1 ILE A 112      40.007  19.721  -7.883  1.00 37.00           C
ATOM    985  H   ILE A 112      40.014  17.890 -11.920  1.00 43.26           H
ATOM    986  HA  ILE A 112      38.204  16.425 -10.558  1.00 46.23           H
ATOM    987  HB  ILE A 112      38.336  17.736  -8.644  1.00 43.34           H
ATOM    988 HG12 ILE A 112      40.532  19.124  -9.776  1.00 35.38           H
ATOM    989 HG13 ILE A 112      39.069  19.738  -9.709  1.00 35.38           H
ATOM    990 HG21 ILE A 112      40.388  17.071  -7.793  1.00 45.75           H
ATOM    991 HG22 ILE A 112      39.718  15.890  -8.618  1.00 45.75           H
ATOM    992 HG23 ILE A 112      40.888  16.747  -9.266  1.00 45.75           H
ATOM    993 HD11 ILE A 112      40.376  20.612  -7.984  1.00 44.42           H
ATOM    994 HD12 ILE A 112      39.184  19.759  -7.371  1.00 44.42           H
ATOM    995 HD13 ILE A 112      40.648  19.145  -7.438  1.00 44.42           H
ATOM    996  N   SER A 113      36.448  18.238 -10.770  1.00 35.75           N
ATOM    997  CA  SER A 113      35.412  19.125 -11.275  1.00 32.23           C
ATOM    998  C   SER A 113      35.462  20.487 -10.598  1.00 30.99           C
ATOM    999  O   SER A 113      36.049  20.662  -9.521  1.00 32.01           O
ATOM   1000  CB  SER A 113      34.021  18.541 -11.037  1.00 37.03           C
ATOM   1001  OG  SER A 113      33.770  18.463  -9.646  1.00 37.67           O
ATOM   1002  H   SER A 113      36.178  17.695 -10.160  1.00 42.92           H
ATOM   1003  HA  SER A 113      35.532  19.252 -12.229  1.00 38.70           H
ATOM   1004  HB2 SER A 113      33.358  19.117 -11.450  1.00 44.45           H
ATOM   1005  HB3 SER A 113      33.978  17.651 -11.421  1.00 44.45           H
ATOM   1006  HG  SER A 113      33.006  18.142  -9.510  1.00 45.22           H
ATOM   1007  N   ALA A 114      34.800  21.456 -11.240  1.00 27.43           N
ATOM   1008  CA  ALA A 114      34.634  22.778 -10.656  1.00 30.51           C
ATOM   1009  C   ALA A 114      34.011  22.684  -9.272  1.00 30.23           C
ATOM   1010  O   ALA A 114      34.380  23.437  -8.363  1.00 23.49           O
ATOM   1011  CB  ALA A 114      33.752  23.647 -11.557  1.00 34.37           C
ATOM   1012  H   ALA A 114      34.439  21.366 -12.016  1.00 32.93           H
ATOM   1013  HA  ALA A 114      35.502  23.205 -10.573  1.00 36.63           H
ATOM   1014  HB1 ALA A 114      33.653  24.523 -11.152  1.00 41.26           H
ATOM   1015  HB2 ALA A 114      34.174  23.730 -12.426  1.00 41.26           H
ATOM   1016  HB3 ALA A 114      32.884  23.225 -11.649  1.00 41.26           H
ATOM   1017  N   GLY A 115      33.025  21.792  -9.121  1.00 27.27           N
ATOM   1018  CA  GLY A 115      32.370  21.597  -7.835  1.00 33.60           C
ATOM   1019  C   GLY A 115      33.316  21.118  -6.752  1.00 32.06           C
ATOM   1020  O   GLY A 115      33.300  21.643  -5.640  1.00 27.81           O
ATOM   1021  H   GLY A 115      32.722  21.291  -9.750  1.00 32.74           H
ATOM   1022  HA2 GLY A 115      31.975  22.435  -7.546  1.00 40.34           H
ATOM   1023  HA3 GLY A 115      31.661  20.942  -7.932  1.00 40.34           H
ATOM   1024  N   ASP A 116      34.144  20.099  -7.056  1.00 30.84           N
ATOM   1025  CA  ASP A 116      35.116  19.596  -6.082  1.00 28.53           C
ATOM   1026  C   ASP A 116      36.139  20.667  -5.724  1.00 27.26           C
ATOM   1027  O   ASP A 116      36.579  20.772  -4.566  1.00 27.12           O
ATOM   1028  CB  ASP A 116      35.880  18.371  -6.616  1.00 34.86           C
ATOM   1029  CG  ASP A 116      34.990  17.233  -7.084  1.00 43.64           C
ATOM   1030  OD1 ASP A 116      33.972  16.936  -6.435  1.00 43.41           O
ATOM   1031  OD2 ASP A 116      35.356  16.618  -8.127  1.00 58.34           O1-
ATOM   1032  H   ASP A 116      34.157  19.690  -7.813  1.00 37.03           H
ATOM   1033  HA  ASP A 116      34.651  19.335  -5.272  1.00 34.25           H
ATOM   1034  HB2 ASP A 116      36.425  18.648  -7.370  1.00 41.85           H
ATOM   1035  HB3 ASP A 116      36.450  18.028  -5.910  1.00 41.85           H
ATOM   1036  N   ALA A 117      36.569  21.453  -6.711  1.00 25.91           N
ATOM   1037  CA  ALA A 117      37.550  22.499  -6.422  1.00 29.36           C
ATOM   1038  C   ALA A 117      36.961  23.551  -5.493  1.00 25.40           C
ATOM   1039  O   ALA A 117      37.639  24.022  -4.570  1.00 25.95           O
ATOM   1040  CB  ALA A 117      38.028  23.177  -7.709  1.00 28.43           C
ATOM   1041  H   ALA A 117      36.318  21.404  -7.532  1.00 31.11           H
ATOM   1042  HA  ALA A 117      38.320  22.103  -5.983  1.00 35.25           H
ATOM   1043  HB1 ALA A 117      38.676  23.863  -7.483  1.00 34.14           H
ATOM   1044  HB2 ALA A 117      38.439  22.510  -8.283  1.00 34.14           H
ATOM   1045  HB3 ALA A 117      37.266  23.575  -8.158  1.00 34.14           H
ATOM   1046  N   ALA A 118      35.713  23.951  -5.751  1.00 28.08           N
ATOM   1047  CA  ALA A 118      35.085  25.014  -4.971  1.00 26.61           C
ATOM   1048  C   ALA A 118      34.940  24.629  -3.501  1.00 23.30           C
ATOM   1049  O   ALA A 118      35.107  25.474  -2.616  1.00 24.69           O
ATOM   1050  CB  ALA A 118      33.725  25.363  -5.574  1.00 26.09           C
ATOM   1051  H   ALA A 118      35.213  23.623  -6.369  1.00 33.72           H
ATOM   1052  HA  ALA A 118      35.642  25.806  -5.016  1.00 31.96           H
ATOM   1053  HB1 ALA A 118      33.319  26.070  -5.048  1.00 31.33           H
ATOM   1054  HB2 ALA A 118      33.854  25.664  -6.488  1.00 31.33           H
ATOM   1055  HB3 ALA A 118      33.162  24.574  -5.561  1.00 31.33           H
ATOM   1056  N   VAL A 119      34.603  23.376  -3.202  1.00 22.85           N
ATOM   1057  CA  VAL A 119      34.463  23.025  -1.796  1.00 25.61           C
ATOM   1058  C   VAL A 119      35.809  23.077  -1.118  1.00 27.12           C
ATOM   1059  O   VAL A 119      35.916  23.436   0.059  1.00 24.55           O
ATOM   1060  CB  VAL A 119      33.805  21.645  -1.600  1.00 31.30           C
ATOM   1061  CG1 VAL A 119      32.452  21.600  -2.305  1.00 37.66           C
ATOM   1062  CG2 VAL A 119      34.730  20.517  -2.039  1.00 35.30           C
ATOM   1063  H   VAL A 119      34.456  22.742  -3.764  1.00 27.44           H
ATOM   1064  HA  VAL A 119      33.894  23.684  -1.369  1.00 30.76           H
ATOM   1065  HB  VAL A 119      33.636  21.524  -0.653  1.00 37.58           H
ATOM   1066 HG11 VAL A 119      32.055  20.726  -2.170  1.00 45.21           H
ATOM   1067 HG12 VAL A 119      31.878  22.286  -1.930  1.00 45.21           H
ATOM   1068 HG13 VAL A 119      32.585  21.761  -3.253  1.00 45.21           H
ATOM   1069 HG21 VAL A 119      34.280  19.669  -1.900  1.00 42.38           H
ATOM   1070 HG22 VAL A 119      34.942  20.630  -2.979  1.00 42.38           H
ATOM   1071 HG23 VAL A 119      35.542  20.552  -1.510  1.00 42.38           H
ATOM   1072  N   VAL A 120      36.869  22.700  -1.832  1.00 26.84           N
ATOM   1073  CA  VAL A 120      38.199  22.768  -1.235  1.00 25.19           C
ATOM   1074  C   VAL A 120      38.600  24.215  -1.007  1.00 26.79           C
ATOM   1075  O   VAL A 120      39.078  24.582   0.076  1.00 21.96           O
ATOM   1076  CB  VAL A 120      39.222  22.033  -2.118  1.00 26.82           C
ATOM   1077  CG1 VAL A 120      40.632  22.344  -1.647  1.00 27.37           C
ATOM   1078  CG2 VAL A 120      38.950  20.528  -2.085  1.00 28.26           C
ATOM   1079  H   VAL A 120      36.846  22.409  -2.641  1.00 32.23           H
ATOM   1080  HA  VAL A 120      38.178  22.326  -0.372  1.00 30.25           H
ATOM   1081  HB  VAL A 120      39.133  22.338  -3.034  1.00 32.20           H
ATOM   1082 HG11 VAL A 120      41.265  21.874  -2.213  1.00 32.87           H
ATOM   1083 HG12 VAL A 120      40.781  23.300  -1.707  1.00 32.87           H
ATOM   1084 HG13 VAL A 120      40.729  22.051  -0.727  1.00 32.87           H
ATOM   1085 HG21 VAL A 120      39.602  20.077  -2.645  1.00 33.93           H
ATOM   1086 HG22 VAL A 120      39.026  20.213  -1.171  1.00 33.93           H
ATOM   1087 HG23 VAL A 120      38.055  20.362  -2.419  1.00 33.93           H
ATOM   1088  N   MET A 121      38.447  25.055  -2.037  1.00 22.21           N
ATOM   1089  CA  MET A 121      38.831  26.459  -1.915  1.00 21.45           C
ATOM   1090  C   MET A 121      38.059  27.145  -0.807  1.00 19.69           C
ATOM   1091  O   MET A 121      38.608  27.984  -0.080  1.00 22.17           O
ATOM   1092  CB  MET A 121      38.567  27.194  -3.239  1.00 25.22           C
ATOM   1093  CG  MET A 121      39.535  26.842  -4.316  1.00 26.28           C
ATOM   1094  SD  MET A 121      41.249  27.139  -3.870  1.00 25.99           S
ATOM   1095  CE  MET A 121      41.988  26.724  -5.460  1.00 26.51           C
ATOM   1096  H   MET A 121      38.127  24.837  -2.805  1.00 26.67           H
ATOM   1097  HA  MET A 121      39.780  26.514  -1.723  1.00 25.76           H
ATOM   1098  HB2 MET A 121      37.677  26.966  -3.551  1.00 30.28           H
ATOM   1099  HB3 MET A 121      38.627  28.149  -3.084  1.00 30.28           H
ATOM   1100  HG2 MET A 121      39.441  25.900  -4.526  1.00 31.56           H
ATOM   1101  HG3 MET A 121      39.336  27.376  -5.102  1.00 31.56           H
ATOM   1102  HE1 MET A 121      42.950  26.833  -5.398  1.00 31.83           H
ATOM   1103  HE2 MET A 121      41.772  25.804  -5.677  1.00 31.83           H
ATOM   1104  HE3 MET A 121      41.631  27.317  -6.138  1.00 31.83           H
ATOM   1105  N   THR A 122      36.773  26.839  -0.699  1.00 18.66           N
ATOM   1106  CA  THR A 122      35.953  27.509   0.303  1.00 20.31           C
ATOM   1107  C   THR A 122      36.426  27.138   1.700  1.00 18.87           C
ATOM   1108  O   THR A 122      36.657  28.012   2.541  1.00 23.29           O
ATOM   1109  CB  THR A 122      34.484  27.149   0.082  1.00 20.23           C
ATOM   1110  OG1 THR A 122      34.066  27.598  -1.211  1.00 25.67           O
ATOM   1111  CG2 THR A 122      33.585  27.818   1.102  1.00 24.02           C
ATOM   1112  H   THR A 122      36.358  26.261  -1.182  1.00 22.42           H
ATOM   1113  HA  THR A 122      36.046  28.469   0.199  1.00 24.39           H
ATOM   1114  HB  THR A 122      34.369  26.188   0.148  1.00 24.30           H
ATOM   1115  HG1 THR A 122      34.531  27.231  -1.807  1.00 30.82           H
ATOM   1116 HG21 THR A 122      32.660  27.573   0.939  1.00 28.84           H
ATOM   1117 HG22 THR A 122      33.833  27.538   1.997  1.00 28.84           H
ATOM   1118 HG23 THR A 122      33.671  28.782   1.038  1.00 28.84           H
ATOM   1119  N   SER A 123      36.596  25.839   1.961  1.00 19.49           N
ATOM   1120  CA  SER A 123      37.102  25.399   3.262  1.00 25.65           C
ATOM   1121  C   SER A 123      38.484  25.951   3.539  1.00 22.62           C
ATOM   1122  O   SER A 123      38.791  26.327   4.680  1.00 24.53           O
ATOM   1123  CB  SER A 123      37.134  23.873   3.333  1.00 27.89           C
ATOM   1124  OG  SER A 123      35.821  23.372   3.184  1.00 44.42           O
ATOM   1125  H   SER A 123      36.427  25.201   1.409  1.00 23.40           H
ATOM   1126  HA  SER A 123      36.506  25.720   3.957  1.00 30.80           H
ATOM   1127  HB2 SER A 123      37.691  23.531   2.616  1.00 33.49           H
ATOM   1128  HB3 SER A 123      37.486  23.599   4.194  1.00 33.49           H
ATOM   1129  HG  SER A 123      35.505  23.609   2.443  1.00 53.32           H
ATOM   1130  N   ALA A 124      39.355  25.960   2.531  1.00 20.12           N
ATOM   1131  CA  ALA A 124      40.698  26.480   2.750  1.00 20.82           C
ATOM   1132  C   ALA A 124      40.658  27.964   3.063  1.00 21.93           C
ATOM   1133  O   ALA A 124      41.476  28.456   3.848  1.00 21.70           O
ATOM   1134  CB  ALA A 124      41.608  26.213   1.529  1.00 21.91           C
ATOM   1135  H   ALA A 124      39.198  25.679   1.734  1.00 24.16           H
ATOM   1136  HA  ALA A 124      41.087  26.027   3.514  1.00 25.00           H
ATOM   1137  HB1 ALA A 124      42.491  26.571   1.710  1.00 26.31           H
ATOM   1138  HB2 ALA A 124      41.663  25.256   1.380  1.00 26.31           H
ATOM   1139  HB3 ALA A 124      41.227  26.648   0.750  1.00 26.31           H
ATOM   1140  N   GLN A 125      39.732  28.711   2.448  1.00 23.14           N
ATOM   1141  CA  GLN A 125      39.730  30.147   2.698  1.00 18.18           C
ATOM   1142  C   GLN A 125      39.313  30.448   4.125  1.00 16.28           C
ATOM   1143  O   GLN A 125      39.733  31.464   4.690  1.00 19.24           O
ATOM   1144  CB  GLN A 125      38.827  30.872   1.699  1.00 22.76           C
ATOM   1145  CG  GLN A 125      39.569  31.149   0.343  1.00 21.34           C
ATOM   1146  CD  GLN A 125      40.767  32.052   0.492  1.00 21.39           C
ATOM   1147  OE1 GLN A 125      41.829  31.779  -0.083  1.00 22.86           O
ATOM   1148  NE2 GLN A 125      40.616  33.150   1.266  1.00 24.69           N
ATOM   1149  H   GLN A 125      39.126  28.424   1.909  1.00 27.79           H
ATOM   1150  HA  GLN A 125      40.632  30.485   2.577  1.00 21.84           H
ATOM   1151  HB2 GLN A 125      38.050  30.321   1.514  1.00 27.33           H
ATOM   1152  HB3 GLN A 125      38.553  31.723   2.075  1.00 27.33           H
ATOM   1153  HG2 GLN A 125      39.875  30.306  -0.025  1.00 25.63           H
ATOM   1154  HG3 GLN A 125      38.951  31.573  -0.272  1.00 25.63           H
ATOM   1155 HE21 GLN A 125      39.862  33.308   1.647  1.00 29.65           H
ATOM   1156 HE22 GLN A 125      41.275  33.691   1.377  1.00 29.65           H
ATOM   1157  N   ILE A 126      38.509  29.569   4.726  1.00 20.12           N
ATOM   1158  CA  ILE A 126      38.159  29.709   6.143  1.00 23.83           C
ATOM   1159  C   ILE A 126      39.426  29.618   6.995  1.00 21.60           C
ATOM   1160  O   ILE A 126      39.695  30.476   7.842  1.00 22.03           O
ATOM   1161  CB  ILE A 126      37.118  28.638   6.529  1.00 22.16           C
ATOM   1162  CG1 ILE A 126      35.744  29.015   5.949  1.00 23.10           C
ATOM   1163  CG2 ILE A 126      37.078  28.389   8.049  1.00 25.37           C
ATOM   1164  CD1 ILE A 126      35.121  30.198   6.695  1.00 34.24           C
ATOM   1165  H   ILE A 126      38.155  28.887   4.339  1.00 24.16           H
ATOM   1166  HA  ILE A 126      37.762  30.582   6.287  1.00 28.62           H
ATOM   1167  HB  ILE A 126      37.389  27.807   6.109  1.00 26.62           H
ATOM   1168 HG12 ILE A 126      35.848  29.265   5.017  1.00 27.74           H
ATOM   1169 HG13 ILE A 126      35.144  28.257   6.027  1.00 27.74           H
ATOM   1170 HG21 ILE A 126      36.411  27.711   8.240  1.00 30.46           H
ATOM   1171 HG22 ILE A 126      37.952  28.086   8.342  1.00 30.46           H
ATOM   1172 HG23 ILE A 126      36.847  29.217   8.498  1.00 30.46           H
ATOM   1173 HD11 ILE A 126      34.260  30.402   6.298  1.00 41.11           H
ATOM   1174 HD12 ILE A 126      35.008  29.957   7.628  1.00 41.11           H
ATOM   1175 HD13 ILE A 126      35.711  30.964   6.619  1.00 41.11           H
ATOM   1176  N   THR A 127      40.232  28.582   6.763  1.00 20.40           N
ATOM   1177  CA  THR A 127      41.514  28.457   7.453  1.00 22.61           C
ATOM   1178  C   THR A 127      42.388  29.687   7.249  1.00 23.95           C
ATOM   1179  O   THR A 127      43.014  30.189   8.194  1.00 19.46           O
ATOM   1180  CB  THR A 127      42.242  27.216   6.944  1.00 21.21           C
ATOM   1181  OG1 THR A 127      41.355  26.101   6.997  1.00 23.52           O
ATOM   1182  CG2 THR A 127      43.496  26.953   7.744  1.00 25.74           C
ATOM   1183  H   THR A 127      40.060  27.942   6.214  1.00 24.50           H
ATOM   1184  HA  THR A 127      41.357  28.350   8.404  1.00 27.15           H
ATOM   1185  HB  THR A 127      42.504  27.364   6.022  1.00 25.47           H
ATOM   1186  HG1 THR A 127      41.103  25.972   7.788  1.00 28.24           H
ATOM   1187 HG21 THR A 127      43.944  26.162   7.407  1.00 30.91           H
ATOM   1188 HG22 THR A 127      44.098  27.710   7.675  1.00 30.91           H
ATOM   1189 HG23 THR A 127      43.271  26.814   8.678  1.00 30.91           H
ATOM   1190  N   MET A 128      42.485  30.167   6.005  1.00 19.46           N
ATOM   1191  CA  MET A 128      43.380  31.287   5.722  1.00 18.63           C
ATOM   1192  C   MET A 128      42.994  32.524   6.536  1.00 21.50           C
ATOM   1193  O   MET A 128      43.860  33.289   6.982  1.00 22.08           O
ATOM   1194  CB  MET A 128      43.364  31.611   4.218  1.00 20.21           C
ATOM   1195  CG  MET A 128      43.929  30.495   3.306  1.00 25.23           C
ATOM   1196  SD  MET A 128      45.643  30.091   3.599  1.00 22.29           S
ATOM   1197  CE  MET A 128      46.345  31.630   3.033  1.00 22.03           C
ATOM   1198  H   MET A 128      42.053  29.869   5.324  1.00 23.37           H
ATOM   1199  HA  MET A 128      44.284  31.029   5.959  1.00 22.37           H
ATOM   1200  HB2 MET A 128      42.447  31.774   3.946  1.00 24.27           H
ATOM   1201  HB3 MET A 128      43.895  32.409   4.068  1.00 24.27           H
ATOM   1202  HG2 MET A 128      43.409  29.688   3.445  1.00 30.29           H
ATOM   1203  HG3 MET A 128      43.849  30.779   2.382  1.00 30.29           H
ATOM   1204  HE1 MET A 128      47.310  31.589   3.124  1.00 26.46           H
ATOM   1205  HE2 MET A 128      46.104  31.763   2.103  1.00 26.46           H
ATOM   1206  HE3 MET A 128      45.992  32.355   3.573  1.00 26.46           H
ATOM   1207  N   GLY A 129      41.704  32.777   6.673  1.00 20.02           N
ATOM   1208  CA  GLY A 129      41.254  34.017   7.271  1.00 17.88           C
ATOM   1209  C   GLY A 129      41.112  34.018   8.778  1.00 23.24           C
ATOM   1210  O   GLY A 129      40.960  35.092   9.355  1.00 20.26           O
ATOM   1211  H   GLY A 129      41.071  32.249   6.428  1.00 24.05           H
ATOM   1212  HA2 GLY A 129      41.879  34.720   7.033  1.00 21.48           H
ATOM   1213  HA3 GLY A 129      40.391  34.248   6.893  1.00 21.48           H
ATOM   1214  N   MET A 130      41.138  32.845   9.409  1.00 19.49           N
ATOM   1215  CA  MET A 130      40.862  32.740  10.848  1.00 22.24           C
ATOM   1216  C   MET A 130      41.730  33.663  11.678  1.00 17.99           C
ATOM   1217  O   MET A 130      41.173  34.400  12.503  1.00 21.23           O
ATOM   1218  CB  MET A 130      41.029  31.283  11.271  1.00 18.55           C
ATOM   1219  CG  MET A 130      40.171  30.891  12.384  1.00 36.07           C
ATOM   1220  SD  MET A 130      40.999  31.466  13.789  1.00 40.66           S
ATOM   1221  CE  MET A 130      40.225  30.386  15.039  1.00 29.24           C
ATOM   1222  H   MET A 130      41.312  32.093   9.029  1.00 23.41           H
ATOM   1223  HA  MET A 130      39.935  32.980  10.999  1.00 26.70           H
ATOM   1224  HB2 MET A 130      40.816  30.713  10.516  1.00 22.28           H
ATOM   1225  HB3 MET A 130      41.950  31.140  11.541  1.00 22.28           H
ATOM   1226  HG2 MET A 130      39.305  31.323  12.317  1.00 43.30           H
ATOM   1227  HG3 MET A 130      40.088  29.925  12.428  1.00 43.30           H
ATOM   1228  HE1 MET A 130      40.597  30.594  15.910  1.00 35.11           H
ATOM   1229  HE2 MET A 130      39.268  30.542  15.042  1.00 35.11           H
ATOM   1230  HE3 MET A 130      40.409  29.460  14.812  1.00 35.11           H
ATOM   1231  N   PRO A 131      43.062  33.741  11.473  1.00 20.18           N
ATOM   1232  CA  PRO A 131      43.859  34.666  12.287  1.00 22.44           C
ATOM   1233  C   PRO A 131      43.433  36.119  12.155  1.00 23.81           C
ATOM   1234  O   PRO A 131      43.462  36.864  13.143  1.00 20.70           O
ATOM   1235  CB  PRO A 131      45.300  34.446  11.771  1.00 23.12           C
ATOM   1236  CG  PRO A 131      45.300  33.076  11.202  1.00 21.44           C
ATOM   1237  CD  PRO A 131      43.899  32.932  10.575  1.00 22.58           C
ATOM   1238  HA  PRO A 131      43.815  34.408  13.221  1.00 26.95           H
ATOM   1239  HB2 PRO A 131      45.507  35.102  11.087  1.00 27.76           H
ATOM   1240  HB3 PRO A 131      45.926  34.511  12.509  1.00 27.76           H
ATOM   1241  HG2 PRO A 131      45.991  32.999  10.526  1.00 25.74           H
ATOM   1242  HG3 PRO A 131      45.431  32.425  11.909  1.00 25.74           H
ATOM   1243  HD2 PRO A 131      43.889  33.300   9.677  1.00 27.11           H
ATOM   1244  HD3 PRO A 131      43.614  32.005  10.587  1.00 27.11           H
ATOM   1245  N   TYR A 132      43.057  36.554  10.950  1.00 18.31           N
ATOM   1246  CA  TYR A 132      42.612  37.933  10.768  1.00 20.99           C
ATOM   1247  C   TYR A 132      41.311  38.179  11.482  1.00 16.65           C
ATOM   1248  O   TYR A 132      41.101  39.246  12.055  1.00 20.91           O
ATOM   1249  CB  TYR A 132      42.393  38.243   9.297  1.00 22.55           C
ATOM   1250  CG  TYR A 132      43.543  37.898   8.379  1.00 22.27           C
ATOM   1251  CD1 TYR A 132      44.867  38.169   8.709  1.00 24.54           C
ATOM   1252  CD2 TYR A 132      43.276  37.311   7.166  1.00 25.14           C
ATOM   1253  CE1 TYR A 132      45.903  37.857   7.842  1.00 24.66           C
ATOM   1254  CE2 TYR A 132      44.308  36.998   6.290  1.00 28.69           C
ATOM   1255  CZ  TYR A 132      45.605  37.270   6.628  1.00 30.12           C
ATOM   1256  OH  TYR A 132      46.601  36.956   5.711  1.00 28.71           O
ATOM   1257  H   TYR A 132      43.051  36.078  10.234  1.00 21.99           H
ATOM   1258  HA  TYR A 132      43.281  38.542  11.120  1.00 25.21           H
ATOM   1259  HB2 TYR A 132      41.618  37.746   8.992  1.00 27.08           H
ATOM   1260  HB3 TYR A 132      42.224  39.194   9.207  1.00 27.08           H
ATOM   1261  HD1 TYR A 132      45.061  38.569   9.526  1.00 29.47           H
ATOM   1262  HD2 TYR A 132      42.396  37.128   6.927  1.00 30.19           H
ATOM   1263  HE1 TYR A 132      46.784  38.048   8.071  1.00 29.61           H
ATOM   1264  HE2 TYR A 132      44.115  36.605   5.469  1.00 34.45           H
ATOM   1265  HH  TYR A 132      47.352  37.175   6.017  1.00 34.48           H
ATOM   1266  N   ALA A 133      40.378  37.245  11.337  1.00 20.24           N
ATOM   1267  CA  ALA A 133      39.044  37.409  11.895  1.00 21.98           C
ATOM   1268  C   ALA A 133      39.077  37.404  13.417  1.00 24.43           C
ATOM   1269  O   ALA A 133      38.435  38.245  14.067  1.00 24.17           O
ATOM   1270  CB  ALA A 133      38.115  36.308  11.358  1.00 23.98           C
ATOM   1271  H   ALA A 133      40.494  36.504  10.918  1.00 24.31           H
ATOM   1272  HA  ALA A 133      38.688  38.264  11.608  1.00 26.40           H
ATOM   1273  HB1 ALA A 133      37.231  36.429  11.737  1.00 28.80           H
ATOM   1274  HB2 ALA A 133      38.073  36.375  10.391  1.00 28.80           H
ATOM   1275  HB3 ALA A 133      38.470  35.443  11.614  1.00 28.80           H
ATOM   1276  N   VAL A 134      39.804  36.460  14.008  1.00 20.34           N
ATOM   1277  CA  VAL A 134      39.849  36.421  15.462  1.00 22.20           C
ATOM   1278  C   VAL A 134      40.559  37.657  16.019  1.00 21.72           C
ATOM   1279  O   VAL A 134      40.145  38.223  17.043  1.00 25.42           O
ATOM   1280  CB  VAL A 134      40.466  35.094  15.947  1.00 26.84           C
ATOM   1281  CG1 VAL A 134      41.991  35.098  15.897  1.00 26.18           C
ATOM   1282  CG2 VAL A 134      39.915  34.768  17.354  1.00 29.39           C
ATOM   1283  H   VAL A 134      40.263  35.854  13.607  1.00 24.43           H
ATOM   1284  HA  VAL A 134      38.937  36.446  15.791  1.00 26.66           H
ATOM   1285  HB  VAL A 134      40.165  34.389  15.354  1.00 32.23           H
ATOM   1286 HG11 VAL A 134      42.319  34.241  16.212  1.00 31.44           H
ATOM   1287 HG12 VAL A 134      42.276  35.244  14.981  1.00 31.44           H
ATOM   1288 HG13 VAL A 134      42.324  35.810  16.465  1.00 31.44           H
ATOM   1289 HG21 VAL A 134      40.304  33.933  17.658  1.00 35.29           H
ATOM   1290 HG22 VAL A 134      40.154  35.486  17.960  1.00 35.29           H
ATOM   1291 HG23 VAL A 134      38.950  34.685  17.303  1.00 35.29           H
ATOM   1292  N   THR A 135      41.587  38.135  15.324  1.00 21.81           N
ATOM   1293  CA  THR A 135      42.308  39.337  15.736  1.00 22.18           C
ATOM   1294  C   THR A 135      41.420  40.560  15.651  1.00 25.53           C
ATOM   1295  O   THR A 135      41.430  41.403  16.548  1.00 22.41           O
ATOM   1296  CB  THR A 135      43.549  39.525  14.857  1.00 28.26           C
ATOM   1297  OG1 THR A 135      44.477  38.472  15.132  1.00 29.16           O
ATOM   1298  CG2 THR A 135      44.219  40.882  15.098  1.00 33.97           C
ATOM   1299  H   THR A 135      41.890  37.778  14.602  1.00 26.19           H
ATOM   1300  HA  THR A 135      42.599  39.236  16.656  1.00 26.64           H
ATOM   1301  HB  THR A 135      43.287  39.480  13.924  1.00 33.93           H
ATOM   1302  HG1 THR A 135      44.125  37.728  14.964  1.00 35.02           H
ATOM   1303 HG21 THR A 135      45.000  40.972  14.529  1.00 40.79           H
ATOM   1304 HG22 THR A 135      43.598  41.599  14.895  1.00 40.79           H
ATOM   1305 HG23 THR A 135      44.495  40.956  16.025  1.00 40.79           H
ATOM   1306  N   ASP A 136      40.655  40.682  14.569  1.00 19.40           N
ATOM   1307  CA  ASP A 136      39.729  41.804  14.472  1.00 24.59           C
ATOM   1308  C   ASP A 136      38.725  41.764  15.615  1.00 24.65           C
ATOM   1309  O   ASP A 136      38.429  42.788  16.231  1.00 24.83           O
ATOM   1310  CB  ASP A 136      38.994  41.762  13.159  1.00 25.28           C
ATOM   1311  CG  ASP A 136      38.184  43.001  12.931  1.00 31.76           C
ATOM   1312  OD1 ASP A 136      38.787  43.969  12.404  1.00 33.39           O
ATOM   1313  OD2 ASP A 136      36.997  43.002  13.335  1.00 27.77           O1-
ATOM   1314  H   ASP A 136      40.652  40.146  13.896  1.00 23.30           H
ATOM   1315  HA  ASP A 136      40.222  42.638  14.523  1.00 29.53           H
ATOM   1316  HB2 ASP A 136      39.636  41.683  12.436  1.00 30.35           H
ATOM   1317  HB3 ASP A 136      38.391  41.002  13.156  1.00 30.35           H
ATOM   1318  N   ALA A 137      38.197  40.576  15.914  1.00 25.39           N
ATOM   1319  CA  ALA A 137      37.110  40.464  16.883  1.00 28.89           C
ATOM   1320  C   ALA A 137      37.592  40.785  18.297  1.00 27.68           C
ATOM   1321  O   ALA A 137      36.862  41.391  19.085  1.00 28.53           O
ATOM   1322  CB  ALA A 137      36.505  39.063  16.830  1.00 28.80           C
ATOM   1323  H   ALA A 137      38.449  39.828  15.573  1.00 30.49           H
ATOM   1324  HA  ALA A 137      36.415  41.100  16.652  1.00 34.69           H
ATOM   1325  HB1 ALA A 137      35.785  39.005  17.478  1.00 34.58           H
ATOM   1326  HB2 ALA A 137      36.160  38.903  15.937  1.00 34.58           H
ATOM   1327  HB3 ALA A 137      37.194  38.414  17.040  1.00 34.58           H
ATOM   1328  N   VAL A 138      38.823  40.424  18.632  1.00 26.45           N
ATOM   1329  CA  VAL A 138      39.299  40.754  19.968  1.00 29.90           C
ATOM   1330  C   VAL A 138      39.794  42.195  20.031  1.00 34.85           C
ATOM   1331  O   VAL A 138      39.749  42.830  21.096  1.00 29.41           O
ATOM   1332  CB  VAL A 138      40.368  39.744  20.437  1.00 33.41           C
ATOM   1333  CG1 VAL A 138      39.777  38.327  20.484  1.00 30.39           C
ATOM   1334  CG2 VAL A 138      41.568  39.781  19.602  1.00 36.54           C
ATOM   1335  H   VAL A 138      39.381  40.006  18.130  1.00 31.76           H
ATOM   1336  HA  VAL A 138      38.551  40.682  20.581  1.00 35.90           H
ATOM   1337  HB  VAL A 138      40.636  39.978  21.340  1.00 40.11           H
ATOM   1338 HG11 VAL A 138      40.464  37.709  20.780  1.00 36.49           H
ATOM   1339 HG12 VAL A 138      39.032  38.316  21.104  1.00 36.49           H
ATOM   1340 HG13 VAL A 138      39.473  38.083  19.596  1.00 36.49           H
ATOM   1341 HG21 VAL A 138      42.205  39.131  19.937  1.00 43.87           H
ATOM   1342 HG22 VAL A 138      41.323  39.564  18.689  1.00 43.87           H
ATOM   1343 HG23 VAL A 138      41.951  40.671  19.639  1.00 43.87           H
ATOM   1344  N   LEU A 139      40.236  42.760  18.909  1.00 27.86           N
ATOM   1345  CA  LEU A 139      40.684  44.148  18.918  1.00 26.07           C
ATOM   1346  C   LEU A 139      39.517  45.133  18.927  1.00 27.51           C
ATOM   1347  O   LEU A 139      39.632  46.215  19.522  1.00 28.30           O
ATOM   1348  CB  LEU A 139      41.581  44.383  17.705  1.00 32.61           C
ATOM   1349  CG  LEU A 139      42.254  45.712  17.395  1.00 41.73           C
ATOM   1350  CD1 LEU A 139      43.227  46.118  18.481  1.00 40.41           C
ATOM   1351  CD2 LEU A 139      42.983  45.552  16.051  1.00 40.90           C
ATOM   1352  H   LEU A 139      40.286  42.369  18.144  1.00 33.45           H
ATOM   1353  HA  LEU A 139      41.213  44.304  19.716  1.00 31.31           H
ATOM   1354  HB2 LEU A 139      42.300  43.734  17.764  1.00 39.15           H
ATOM   1355  HB3 LEU A 139      41.048  44.171  16.923  1.00 39.15           H
ATOM   1356  HG  LEU A 139      41.582  46.405  17.303  1.00 50.10           H
ATOM   1357 HD11 LEU A 139      43.630  46.967  18.242  1.00 48.51           H
ATOM   1358 HD12 LEU A 139      42.747  46.204  19.319  1.00 48.51           H
ATOM   1359 HD13 LEU A 139      43.913  45.437  18.561  1.00 48.51           H
ATOM   1360 HD21 LEU A 139      43.422  46.389  15.829  1.00 49.10           H
ATOM   1361 HD22 LEU A 139      43.642  44.844  16.131  1.00 49.10           H
ATOM   1362 HD23 LEU A 139      42.336  45.326  15.365  1.00 49.10           H
ATOM   1363  N   ALA A 140      38.390  44.756  18.310  1.00 23.52           N
ATOM   1364  CA  ALA A 140      37.281  45.678  18.062  1.00 26.09           C
ATOM   1365  C   ALA A 140      36.825  46.431  19.302  1.00 31.26           C
ATOM   1366  O   ALA A 140      36.642  47.655  19.217  1.00 29.20           O
ATOM   1367  CB  ALA A 140      36.098  44.926  17.436  1.00 31.73           C
ATOM   1368  H   ALA A 140      38.245  43.958  18.023  1.00 28.25           H
ATOM   1369  HA  ALA A 140      37.576  46.339  17.417  1.00 31.33           H
ATOM   1370  HB1 ALA A 140      35.374  45.553  17.279  1.00 38.10           H
ATOM   1371  HB2 ALA A 140      36.383  44.533  16.596  1.00 38.10           H
ATOM   1372  HB3 ALA A 140      35.808  44.231  18.046  1.00 38.10           H
ATOM   1373  N   PRO A 141      36.630  45.798  20.457  1.00 35.10           N
ATOM   1374  CA  PRO A 141      36.159  46.560  21.632  1.00 34.97           C
ATOM   1375  C   PRO A 141      37.137  47.632  22.113  1.00 33.72           C
ATOM   1376  O   PRO A 141      36.710  48.578  22.779  1.00 33.45           O
ATOM   1377  CB  PRO A 141      35.945  45.461  22.687  1.00 37.39           C
ATOM   1378  CG  PRO A 141      35.653  44.224  21.864  1.00 40.09           C
ATOM   1379  CD  PRO A 141      36.612  44.340  20.704  1.00 29.50           C
ATOM   1380  HA  PRO A 141      35.306  46.978  21.435  1.00 41.99           H
ATOM   1381  HB2 PRO A 141      36.752  45.345  23.212  1.00 44.89           H
ATOM   1382  HB3 PRO A 141      35.190  45.687  23.253  1.00 44.89           H
ATOM   1383  HG2 PRO A 141      35.833  43.428  22.387  1.00 48.13           H
ATOM   1384  HG3 PRO A 141      34.732  44.240  21.558  1.00 48.13           H
ATOM   1385  HD2 PRO A 141      37.494  44.025  20.957  1.00 35.42           H
ATOM   1386  HD3 PRO A 141      36.270  43.867  19.929  1.00 35.42           H
ATOM   1387  N   HIS A 142      38.419  47.544  21.765  1.00 31.97           N
ATOM   1388  CA  HIS A 142      39.397  48.553  22.177  1.00 36.88           C
ATOM   1389  C   HIS A 142      39.402  49.807  21.306  1.00 36.19           C
ATOM   1390  O   HIS A 142      40.058  50.791  21.676  1.00 31.73           O
ATOM   1391  CB  HIS A 142      40.812  47.956  22.190  1.00 36.16           C
ATOM   1392  CG  HIS A 142      40.979  46.863  23.195  1.00 38.88           C
ATOM   1393  ND1 HIS A 142      41.027  47.105  24.554  1.00 40.51           N
ATOM   1394  CD2 HIS A 142      41.052  45.519  23.047  1.00 36.71           C
ATOM   1395  CE1 HIS A 142      41.152  45.958  25.197  1.00 40.48           C
ATOM   1396  NE2 HIS A 142      41.178  44.979  24.306  1.00 43.73           N
ATOM   1397  H   HIS A 142      38.751  46.908  21.290  1.00 38.38           H
ATOM   1398  HA  HIS A 142      39.189  48.830  23.083  1.00 44.28           H
ATOM   1399  HB2 HIS A 142      41.447  48.658  22.404  1.00 43.42           H
ATOM   1400  HB3 HIS A 142      41.006  47.589  21.314  1.00 43.42           H
ATOM   1401  HD2 HIS A 142      41.044  45.051  22.244  1.00 44.07           H
ATOM   1402  HE1 HIS A 142      41.218  45.856  26.119  1.00 48.60           H
ATOM   1403  HE2 HIS A 142      41.250  44.142  24.486  1.00 52.50           H
ATOM   1404  N   ILE A 143      38.695  49.812  20.180  1.00 33.19           N
ATOM   1405  CA  ILE A 143      38.807  50.901  19.216  1.00 30.26           C
ATOM   1406  C   ILE A 143      37.725  51.922  19.490  1.00 27.08           C
ATOM   1407  O   ILE A 143      36.534  51.600  19.442  1.00 29.73           O
ATOM   1408  CB  ILE A 143      38.690  50.387  17.771  1.00 29.52           C
ATOM   1409  CG1 ILE A 143      39.783  49.356  17.476  1.00 29.45           C
ATOM   1410  CG2 ILE A 143      38.753  51.571  16.764  1.00 30.80           C
ATOM   1411  CD1 ILE A 143      41.178  49.822  17.747  1.00 33.97           C
ATOM   1412  H   ILE A 143      38.142  49.195  19.950  1.00 39.85           H
ATOM   1413  HA  ILE A 143      39.669  51.334  19.317  1.00 36.33           H
ATOM   1414  HB  ILE A 143      37.829  49.952  17.673  1.00 35.45           H
ATOM   1415 HG12 ILE A 143      39.624  48.573  18.025  1.00 35.37           H
ATOM   1416 HG13 ILE A 143      39.733  49.112  16.539  1.00 35.37           H
ATOM   1417 HG21 ILE A 143      38.677  51.222  15.862  1.00 36.98           H
ATOM   1418 HG22 ILE A 143      38.019  52.179  16.947  1.00 36.98           H
ATOM   1419 HG23 ILE A 143      39.599  52.031  16.872  1.00 36.98           H
ATOM   1420 HD11 ILE A 143      41.797  49.106  17.532  1.00 40.79           H
ATOM   1421 HD12 ILE A 143      41.365  50.597  17.195  1.00 40.79           H
ATOM   1422 HD13 ILE A 143      41.256  50.056  18.685  1.00 40.79           H
ATOM   1423  N   GLY A 144      38.136  53.165  19.705  1.00 31.92           N
ATOM   1424  CA  GLY A 144      37.215  54.254  19.923  1.00 35.13           C
ATOM   1425  C   GLY A 144      36.974  55.059  18.667  1.00 35.08           C
ATOM   1426  O   GLY A 144      37.190  54.595  17.544  1.00 33.06           O
ATOM   1427  H   GLY A 144      38.963  53.401  19.729  1.00 38.33           H
ATOM   1428  HA2 GLY A 144      36.366  53.903  20.232  1.00 42.18           H
ATOM   1429  HA3 GLY A 144      37.570  54.846  20.604  1.00 42.18           H
ATOM   1430  N   GLY A 145      36.529  56.292  18.859  1.00 34.34           N
ATOM   1431  CA  GLY A 145      36.264  57.159  17.735  1.00 34.23           C
ATOM   1432  C   GLY A 145      37.515  57.819  17.205  1.00 30.15           C
ATOM   1433  O   GLY A 145      38.597  57.756  17.785  1.00 34.96           O
ATOM   1434  H   GLY A 145      36.376  56.645  19.628  1.00 41.23           H
ATOM   1435  HA2 GLY A 145      35.862  56.644  17.018  1.00 41.10           H
ATOM   1436  HA3 GLY A 145      35.641  57.852  18.002  1.00 41.10           H
ATOM   1437  N   GLU A 146      37.356  58.450  16.046  1.00 33.27           N
ATOM   1438  CA  GLU A 146      38.441  59.204  15.441  1.00 34.63           C
ATOM   1439  C   GLU A 146      38.978  60.245  16.407  1.00 39.46           C
ATOM   1440  O   GLU A 146      38.242  60.819  17.214  1.00 42.63           O
ATOM   1441  CB  GLU A 146      37.970  59.905  14.170  1.00 40.87           C
ATOM   1442  CG  GLU A 146      37.864  58.990  12.977  1.00 45.62           C
ATOM   1443  CD  GLU A 146      37.270  59.662  11.754  1.00 43.01           C
ATOM   1444  OE1 GLU A 146      37.442  60.897  11.590  1.00 35.50           O
ATOM   1445  OE2 GLU A 146      36.637  58.940  10.956  1.00 42.02           O1-
ATOM   1446  H   GLU A 146      36.627  58.456  15.591  1.00 39.95           H
ATOM   1447  HA  GLU A 146      39.164  58.599  15.209  1.00 41.58           H
ATOM   1448  HB2 GLU A 146      37.093  60.287  14.330  1.00 49.07           H
ATOM   1449  HB3 GLU A 146      38.601  60.609  13.949  1.00 49.07           H
ATOM   1450  HG2 GLU A 146      38.752  58.675  12.742  1.00 54.77           H
ATOM   1451  HG3 GLU A 146      37.298  58.237  13.208  1.00 54.77           H
ATOM   1452  N   ALA A 147      40.267  60.506  16.291  1.00 43.14           N
ATOM   1453  CA  ALA A 147      40.935  61.466  17.156  1.00 48.05           C
ATOM   1454  C   ALA A 147      41.260  62.725  16.377  1.00 47.00           C
ATOM   1455  O   ALA A 147      41.706  62.627  15.237  1.00 53.13           O
ATOM   1456  CB  ALA A 147      42.200  60.853  17.732  1.00 47.18           C
ATOM   1457  H   ALA A 147      40.785  60.137  15.712  1.00 51.79           H
ATOM   1458  HA  ALA A 147      40.347  61.702  17.891  1.00 57.69           H
ATOM   1459  HB1 ALA A 147      42.792  60.608  17.003  1.00 56.63           H
ATOM   1460  HB2 ALA A 147      41.963  60.065  18.245  1.00 56.63           H
ATOM   1461  HB3 ALA A 147      42.633  61.504  18.306  1.00 56.63           H
ATOM   1462  HC  ALA A 147      41.123  63.630  16.780  1.00 56.43           H
ATOM   1463  N   PRO A 153      49.219  65.317  17.027  1.00 78.19           N
ATOM   1464  CA  PRO A 153      50.434  64.681  17.548  1.00 80.27           C
ATOM   1465  C   PRO A 153      50.570  63.214  17.132  1.00 80.30           C
ATOM   1466  O   PRO A 153      49.611  62.637  16.607  1.00 76.67           O
ATOM   1467  CB  PRO A 153      50.268  64.801  19.072  1.00 77.10           C
ATOM   1468  CG  PRO A 153      48.816  64.917  19.281  1.00 77.82           C
ATOM   1469  CD  PRO A 153      48.343  65.762  18.122  1.00 78.65           C
ATOM   1470  H1  PRO A 153      48.838  65.017  16.199  1.00 93.85           H
ATOM   1471  HA  PRO A 153      51.222  65.172  17.268  1.00 96.34           H
ATOM   1472  HB2 PRO A 153      50.727  65.595  19.390  1.00 92.54           H
ATOM   1473  HB3 PRO A 153      50.616  64.005  19.504  1.00 92.54           H
ATOM   1474  HG2 PRO A 153      48.639  65.359  20.126  1.00 93.41           H
ATOM   1475  HG3 PRO A 153      48.408  64.037  19.257  1.00 93.41           H
ATOM   1476  HD2 PRO A 153      47.415  65.569  17.916  1.00 94.40           H
ATOM   1477  HD3 PRO A 153      48.481  66.704  18.308  1.00 94.40           H
ATOM   1478  N   PRO A 154      51.745  62.621  17.342  1.00 79.10           N
ATOM   1479  CA  PRO A 154      51.940  61.223  16.956  1.00 72.12           C
ATOM   1480  C   PRO A 154      51.136  60.270  17.824  1.00 63.28           C
ATOM   1481  O   PRO A 154      50.828  60.571  18.989  1.00 58.41           O
ATOM   1482  CB  PRO A 154      53.452  61.019  17.142  1.00 70.17           C
ATOM   1483  CG  PRO A 154      54.009  62.360  16.849  1.00 70.28           C
ATOM   1484  CD  PRO A 154      53.045  63.302  17.512  1.00 73.17           C
ATOM   1485  HA  PRO A 154      51.707  61.091  16.024  1.00 86.56           H
ATOM   1486  HB2 PRO A 154      53.642  60.753  18.055  1.00 84.22           H
ATOM   1487  HB3 PRO A 154      53.779  60.360  16.509  1.00 84.22           H
ATOM   1488  HG2 PRO A 154      54.895  62.442  17.236  1.00 84.35           H
ATOM   1489  HG3 PRO A 154      54.034  62.506  15.890  1.00 84.35           H
ATOM   1490  HD2 PRO A 154      53.257  63.397  18.454  1.00 87.82           H
ATOM   1491  HD3 PRO A 154      53.041  64.159  17.058  1.00 87.82           H
ATOM   1492  N   PRO A 155      50.801  59.091  17.291  1.00 57.23           N
ATOM   1493  CA  PRO A 155      50.009  58.125  18.059  1.00 50.77           C
ATOM   1494  C   PRO A 155      50.822  57.510  19.176  1.00 42.98           C
ATOM   1495  O   PRO A 155      52.038  57.366  19.075  1.00 45.97           O
ATOM   1496  CB  PRO A 155      49.640  57.056  17.013  1.00 46.30           C
ATOM   1497  CG  PRO A 155      50.140  57.589  15.683  1.00 47.91           C
ATOM   1498  CD  PRO A 155      51.238  58.517  16.009  1.00 49.53           C
ATOM   1499  HA  PRO A 155      49.206  58.535  18.415  1.00 60.94           H
ATOM   1500  HB2 PRO A 155      50.081  56.221  17.233  1.00 55.58           H
ATOM   1501  HB3 PRO A 155      48.678  56.939  16.993  1.00 55.58           H
ATOM   1502  HG2 PRO A 155      50.464  56.853  15.140  1.00 57.51           H
ATOM   1503  HG3 PRO A 155      49.421  58.056  15.230  1.00 57.51           H
ATOM   1504  HD2 PRO A 155      52.072  58.033  16.119  1.00 59.45           H
ATOM   1505  HD3 PRO A 155      51.311  59.208  15.333  1.00 59.45           H
ATOM   1506  N   ALA A 156      50.129  57.110  20.241  1.00 40.30           N
ATOM   1507  CA  ALA A 156      50.787  56.327  21.272  1.00 37.65           C
ATOM   1508  C   ALA A 156      51.245  54.980  20.735  1.00 43.03           C
ATOM   1509  O   ALA A 156      52.260  54.440  21.181  1.00 39.37           O
ATOM   1510  CB  ALA A 156      49.841  56.135  22.450  1.00 37.79           C
ATOM   1511  H   ALA A 156      49.297  57.275  20.384  1.00 48.38           H
ATOM   1512  HA  ALA A 156      51.568  56.808  21.587  1.00 45.20           H
ATOM   1513  HB1 ALA A 156      50.289  55.611  23.132  1.00 45.36           H
ATOM   1514  HB2 ALA A 156      49.599  57.005  22.805  1.00 45.36           H
ATOM   1515  HB3 ALA A 156      49.047  55.670  22.144  1.00 45.36           H
ATOM   1516  N   LEU A 157      50.520  54.429  19.767  1.00 37.19           N
ATOM   1517  CA  LEU A 157      50.834  53.115  19.246  1.00 34.41           C
ATOM   1518  C   LEU A 157      50.421  53.056  17.787  1.00 35.55           C
ATOM   1519  O   LEU A 157      49.330  53.510  17.422  1.00 30.21           O
ATOM   1520  CB  LEU A 157      50.120  52.021  20.033  1.00 35.43           C
ATOM   1521  CG  LEU A 157      50.298  50.592  19.505  1.00 37.40           C
ATOM   1522  CD1 LEU A 157      51.737  50.157  19.548  1.00 41.35           C
ATOM   1523  CD2 LEU A 157      49.413  49.623  20.288  1.00 34.53           C
ATOM   1524  H   LEU A 157      49.840  54.802  19.396  1.00 44.65           H
ATOM   1525  HA  LEU A 157      51.790  52.962  19.303  1.00 41.32           H
ATOM   1526  HB2 LEU A 157      50.450  52.035  20.945  1.00 42.53           H
ATOM   1527  HB3 LEU A 157      49.169  52.214  20.031  1.00 42.53           H
ATOM   1528  HG  LEU A 157      50.011  50.567  18.579  1.00 44.90           H
ATOM   1529 HD11 LEU A 157      51.803  49.251  19.207  1.00 49.64           H
ATOM   1530 HD12 LEU A 157      52.264  50.757  18.998  1.00 49.64           H
ATOM   1531 HD13 LEU A 157      52.049  50.189  20.466  1.00 49.64           H
ATOM   1532 HD21 LEU A 157      49.541  48.727  19.938  1.00 41.46           H
ATOM   1533 HD22 LEU A 157      49.665  49.652  21.224  1.00 41.46           H
ATOM   1534 HD23 LEU A 157      48.486  49.889  20.186  1.00 41.46           H
ATOM   1535  N   THR A 158      51.296  52.488  16.974  1.00 35.82           N
ATOM   1536  CA  THR A 158      51.040  52.241  15.564  1.00 33.73           C
ATOM   1537  C   THR A 158      51.098  50.741  15.365  1.00 36.87           C
ATOM   1538  O   THR A 158      52.125  50.113  15.637  1.00 34.02           O
ATOM   1539  CB  THR A 158      52.056  52.964  14.686  1.00 30.98           C
ATOM   1540  OG1 THR A 158      51.907  54.370  14.902  1.00 34.63           O
ATOM   1541  CG2 THR A 158      51.863  52.654  13.190  1.00 32.51           C
ATOM   1542  H   THR A 158      52.076  52.226  17.226  1.00 43.00           H
ATOM   1543  HA  THR A 158      50.151  52.553  15.333  1.00 40.50           H
ATOM   1544  HB  THR A 158      52.951  52.693  14.941  1.00 37.20           H
ATOM   1545  HG1 THR A 158      52.457  54.793  14.428  1.00 41.58           H
ATOM   1546 HG21 THR A 158      52.525  53.131  12.665  1.00 39.03           H
ATOM   1547 HG22 THR A 158      51.962  51.702  13.033  1.00 39.03           H
ATOM   1548 HG23 THR A 158      50.978  52.930  12.906  1.00 39.03           H
ATOM   1549  N   LEU A 159      49.980  50.166  14.950  1.00 23.79           N
ATOM   1550  CA  LEU A 159      49.888  48.751  14.669  1.00 24.08           C
ATOM   1551  C   LEU A 159      49.869  48.554  13.169  1.00 29.82           C
ATOM   1552  O   LEU A 159      48.939  49.027  12.512  1.00 29.54           O
ATOM   1553  CB  LEU A 159      48.599  48.212  15.269  1.00 32.16           C
ATOM   1554  CG  LEU A 159      48.492  47.361  16.484  1.00 44.91           C
ATOM   1555  CD1 LEU A 159      47.033  46.894  16.489  1.00 35.58           C
ATOM   1556  CD2 LEU A 159      49.468  46.227  16.423  1.00 42.54           C
ATOM   1557  H   LEU A 159      49.243  50.590  14.822  1.00 28.57           H
ATOM   1558  HA  LEU A 159      50.645  48.278  15.049  1.00 28.91           H
ATOM   1559  HB2 LEU A 159      48.045  48.987  15.455  1.00 38.61           H
ATOM   1560  HB3 LEU A 159      48.168  47.703  14.565  1.00 38.61           H
ATOM   1561  HG  LEU A 159      48.662  47.889  17.280  1.00 53.91           H
ATOM   1562 HD11 LEU A 159      46.886  46.327  17.262  1.00 42.72           H
ATOM   1563 HD12 LEU A 159      46.453  47.671  16.533  1.00 42.72           H
ATOM   1564 HD13 LEU A 159      46.858  46.396  15.675  1.00 42.72           H
ATOM   1565 HD21 LEU A 159      49.377  45.690  17.226  1.00 51.07           H
ATOM   1566 HD22 LEU A 159      49.277  45.688  15.640  1.00 51.07           H
ATOM   1567 HD23 LEU A 159      50.367  46.588  16.366  1.00 51.07           H
ATOM   1568  N   ILE A 160      50.857  47.832  12.645  1.00 25.98           N
ATOM   1569  CA  ILE A 160      50.962  47.500  11.230  1.00 28.76           C
ATOM   1570  C   ILE A 160      50.617  46.034  11.069  1.00 30.76           C
ATOM   1571  O   ILE A 160      51.293  45.180  11.643  1.00 28.38           O
ATOM   1572  CB  ILE A 160      52.374  47.746  10.674  1.00 26.42           C
ATOM   1573  CG1 ILE A 160      52.897  49.131  11.050  1.00 34.66           C
ATOM   1574  CG2 ILE A 160      52.403  47.525   9.139  1.00 29.91           C
ATOM   1575  CD1 ILE A 160      52.071  50.252  10.527  1.00 41.29           C
ATOM   1576  H   ILE A 160      51.504  47.512  13.112  1.00 31.20           H
ATOM   1577  HA  ILE A 160      50.329  48.029  10.720  1.00 34.54           H
ATOM   1578  HB  ILE A 160      52.965  47.090  11.076  1.00 31.73           H
ATOM   1579 HG12 ILE A 160      52.917  49.204  12.017  1.00 41.61           H
ATOM   1580 HG13 ILE A 160      53.794  49.233  10.695  1.00 41.61           H
ATOM   1581 HG21 ILE A 160      53.303  47.685   8.815  1.00 35.91           H
ATOM   1582 HG22 ILE A 160      52.140  46.611   8.947  1.00 35.91           H
ATOM   1583 HG23 ILE A 160      51.784  48.143   8.720  1.00 35.91           H
ATOM   1584 HD11 ILE A 160      52.467  51.093  10.807  1.00 49.57           H
ATOM   1585 HD12 ILE A 160      52.050  50.203   9.559  1.00 49.57           H
ATOM   1586 HD13 ILE A 160      51.172  50.175  10.883  1.00 49.57           H
ATOM   1587  N   PHE A 161      49.618  45.740  10.240  1.00 28.17           N
ATOM   1588  CA  PHE A 161      49.215  44.377   9.927  1.00 22.05           C
ATOM   1589  C   PHE A 161      49.616  43.951   8.532  1.00 25.59           C
ATOM   1590  O   PHE A 161      49.473  44.715   7.572  1.00 24.34           O
ATOM   1591  CB  PHE A 161      47.707  44.227   9.964  1.00 22.97           C
ATOM   1592  CG  PHE A 161      47.069  44.644  11.226  1.00 24.33           C
ATOM   1593  CD1 PHE A 161      46.874  45.984  11.528  1.00 24.02           C
ATOM   1594  CD2 PHE A 161      46.511  43.683  12.054  1.00 33.71           C
ATOM   1595  CE1 PHE A 161      46.207  46.350  12.654  1.00 27.63           C
ATOM   1596  CE2 PHE A 161      45.836  44.049  13.188  1.00 31.01           C
ATOM   1597  CZ  PHE A 161      45.675  45.391  13.483  1.00 30.54           C
ATOM   1598  H   PHE A 161      49.146  46.334   9.836  1.00 33.83           H
ATOM   1599  HA  PHE A 161      49.606  43.763  10.567  1.00 26.48           H
ATOM   1600  HB2 PHE A 161      47.326  44.765   9.252  1.00 27.59           H
ATOM   1601  HB3 PHE A 161      47.486  43.294   9.819  1.00 27.59           H
ATOM   1602  HD1 PHE A 161      47.219  46.638  10.964  1.00 28.85           H
ATOM   1603  HD2 PHE A 161      46.608  42.782  11.845  1.00 40.47           H
ATOM   1604  HE1 PHE A 161      46.105  47.251  12.860  1.00 33.17           H
ATOM   1605  HE2 PHE A 161      45.486  43.400  13.754  1.00 37.23           H
ATOM   1606  HZ  PHE A 161      45.237  45.645  14.263  1.00 36.67           H
ATOM   1607  N   ASP A 162      50.029  42.695   8.420  1.00 23.43           N
ATOM   1608  CA  ASP A 162      50.138  42.001   7.141  1.00 24.67           C
ATOM   1609  C   ASP A 162      48.721  41.526   6.813  1.00 24.46           C
ATOM   1610  O   ASP A 162      48.258  40.483   7.270  1.00 22.20           O
ATOM   1611  CB  ASP A 162      51.144  40.854   7.238  1.00 27.20           C
ATOM   1612  CG  ASP A 162      51.593  40.326   5.904  1.00 32.81           C
ATOM   1613  OD1 ASP A 162      50.819  40.363   4.931  1.00 30.94           O
ATOM   1614  OD2 ASP A 162      52.741  39.834   5.848  1.00 35.23           O1-
ATOM   1615  H   ASP A 162      50.258  42.209   9.091  1.00 28.13           H
ATOM   1616  HA  ASP A 162      50.430  42.619   6.452  1.00 29.63           H
ATOM   1617  HB2 ASP A 162      51.929  41.167   7.713  1.00 32.66           H
ATOM   1618  HB3 ASP A 162      50.735  40.121   7.724  1.00 32.66           H
ATOM   1619  N   ARG A 163      48.001  42.389   6.101  1.00 23.04           N
ATOM   1620  CA  ARG A 163      46.679  42.157   5.530  1.00 23.14           C
ATOM   1621  C   ARG A 163      45.536  42.458   6.493  1.00 21.90           C
ATOM   1622  O   ARG A 163      45.679  42.422   7.727  1.00 20.62           O
ATOM   1623  CB  ARG A 163      46.528  40.727   5.006  1.00 22.51           C
ATOM   1624  CG  ARG A 163      47.492  40.415   3.853  1.00 23.65           C
ATOM   1625  CD  ARG A 163      47.060  39.156   3.166  1.00 21.92           C
ATOM   1626  NE  ARG A 163      47.934  38.820   2.039  1.00 24.31           N
ATOM   1627  CZ  ARG A 163      47.798  39.294   0.810  1.00 28.94           C
ATOM   1628  NH1 ARG A 163      46.812  40.139   0.531  1.00 23.46           N
ATOM   1629  NH2 ARG A 163      48.658  38.930  -0.143  1.00 31.34           N1+
ATOM   1630  H   ARG A 163      48.287  43.180   5.923  1.00 27.66           H
ATOM   1631  HA  ARG A 163      46.573  42.751   4.771  1.00 27.78           H
ATOM   1632  HB2 ARG A 163      46.711  40.104   5.727  1.00 27.03           H
ATOM   1633  HB3 ARG A 163      45.622  40.603   4.682  1.00 27.03           H
ATOM   1634  HG2 ARG A 163      47.476  41.141   3.209  1.00 28.40           H
ATOM   1635  HG3 ARG A 163      48.388  40.287   4.202  1.00 28.40           H
ATOM   1636  HD2 ARG A 163      47.087  38.422   3.799  1.00 26.32           H
ATOM   1637  HD3 ARG A 163      46.159  39.271   2.825  1.00 26.32           H
ATOM   1638  HE  ARG A 163      48.583  38.276   2.187  1.00 29.19           H
ATOM   1639 HH11 ARG A 163      46.261  40.375   1.148  1.00 28.18           H
ATOM   1640 HH12 ARG A 163      46.723  40.448  -0.266  1.00 28.18           H
ATOM   1641 HH21 ARG A 163      49.295  38.382   0.040  1.00 37.63           H
ATOM   1642 HH22 ARG A 163      48.569  39.235  -0.941  1.00 37.63           H
ATOM   1643  N   HIS A 164      44.394  42.736   5.899  1.00 19.26           N
ATOM   1644  CA  HIS A 164      43.121  42.994   6.536  1.00 20.23           C
ATOM   1645  C   HIS A 164      42.223  41.781   6.340  1.00 18.54           C
ATOM   1646  O   HIS A 164      42.385  41.023   5.367  1.00 20.04           O
ATOM   1647  CB  HIS A 164      42.503  44.258   5.895  1.00 22.70           C
ATOM   1648  CG  HIS A 164      41.229  44.716   6.542  1.00 20.92           C
ATOM   1649  ND1 HIS A 164      40.001  44.166   6.238  1.00 20.22           N
ATOM   1650  CD2 HIS A 164      40.993  45.652   7.498  1.00 22.68           C
ATOM   1651  CE1 HIS A 164      39.071  44.732   6.985  1.00 22.22           C
ATOM   1652  NE2 HIS A 164      39.643  45.650   7.743  1.00 20.60           N
ATOM   1653  H   HIS A 164      44.331  42.785   5.043  1.00 23.13           H
ATOM   1654  HA  HIS A 164      43.247  43.147   7.486  1.00 24.30           H
ATOM   1655  HB2 HIS A 164      42.310  44.072   4.963  1.00 27.26           H
ATOM   1656  HB3 HIS A 164      43.143  44.984   5.958  1.00 27.26           H
ATOM   1657  HD2 HIS A 164      41.627  46.196   7.906  1.00 27.24           H
ATOM   1658  HE1 HIS A 164      38.161  44.541   6.955  1.00 26.68           H
ATOM   1659  HE2 HIS A 164      39.237  46.156   8.307  1.00 24.75           H
ATOM   1660  N   PRO A 165      41.235  41.585   7.206  1.00 18.65           N
ATOM   1661  CA  PRO A 165      40.264  40.503   6.970  1.00 18.13           C
ATOM   1662  C   PRO A 165      39.665  40.443   5.573  1.00 17.66           C
ATOM   1663  O   PRO A 165      39.378  39.334   5.095  1.00 19.21           O
ATOM   1664  CB  PRO A 165      39.183  40.805   8.004  1.00 20.26           C
ATOM   1665  CG  PRO A 165      40.008  41.356   9.180  1.00 20.77           C
ATOM   1666  CD  PRO A 165      41.033  42.217   8.534  1.00 24.57           C
ATOM   1667  HA  PRO A 165      40.668  39.646   7.177  1.00 21.78           H
ATOM   1668  HB2 PRO A 165      38.568  41.472   7.662  1.00 24.34           H
ATOM   1669  HB3 PRO A 165      38.719  39.990   8.252  1.00 24.34           H
ATOM   1670  HG2 PRO A 165      39.438  41.877   9.766  1.00 24.95           H
ATOM   1671  HG3 PRO A 165      40.424  40.624   9.662  1.00 24.95           H
ATOM   1672  HD2 PRO A 165      40.697  43.121   8.429  1.00 29.50           H
ATOM   1673  HD3 PRO A 165      41.857  42.200   9.044  1.00 29.50           H
ATOM   1674  N   ILE A 166      39.435  41.573   4.898  1.00 16.51           N
ATOM   1675  CA  ILE A 166      38.853  41.479   3.540  1.00 18.31           C
ATOM   1676  C   ILE A 166      39.753  40.738   2.545  1.00 18.35           C
ATOM   1677  O   ILE A 166      39.263  40.236   1.533  1.00 17.66           O
ATOM   1678  CB  ILE A 166      38.482  42.855   2.973  1.00 19.75           C
ATOM   1679  CG1 ILE A 166      39.696  43.774   2.840  1.00 21.43           C
ATOM   1680  CG2 ILE A 166      37.290  43.452   3.774  1.00 24.42           C
ATOM   1681  CD1 ILE A 166      39.373  44.936   1.944  1.00 20.72           C
ATOM   1682  H   ILE A 166      39.595  42.370   5.179  1.00 19.83           H
ATOM   1683  HA  ILE A 166      38.029  40.971   3.607  1.00 22.00           H
ATOM   1684  HB  ILE A 166      38.157  42.702   2.072  1.00 23.72           H
ATOM   1685 HG12 ILE A 166      39.940  44.117   3.714  1.00 25.74           H
ATOM   1686 HG13 ILE A 166      40.435  43.281   2.451  1.00 25.74           H
ATOM   1687 HG21 ILE A 166      37.066  44.321   3.405  1.00 29.33           H
ATOM   1688 HG22 ILE A 166      36.529  42.855   3.700  1.00 29.33           H
ATOM   1689 HG23 ILE A 166      37.549  43.544   4.704  1.00 29.33           H
ATOM   1690 HD11 ILE A 166      40.155  45.506   1.873  1.00 24.89           H
ATOM   1691 HD12 ILE A 166      39.128  44.599   1.068  1.00 24.89           H
ATOM   1692 HD13 ILE A 166      38.634  45.433   2.327  1.00 24.89           H
ATOM   1693  N   ALA A 167      41.037  40.562   2.832  1.00 16.21           N
ATOM   1694  CA  ALA A 167      41.846  39.734   1.930  1.00 16.75           C
ATOM   1695  C   ALA A 167      41.283  38.327   1.841  1.00 19.87           C
ATOM   1696  O   ALA A 167      41.154  37.753   0.745  1.00 18.45           O
ATOM   1697  CB  ALA A 167      43.298  39.688   2.379  1.00 20.86           C
ATOM   1698  H   ALA A 167      41.453  40.892   3.509  1.00 19.47           H
ATOM   1699  HA  ALA A 167      41.821  40.122   1.041  1.00 20.12           H
ATOM   1700  HB1 ALA A 167      43.801  39.134   1.762  1.00 25.05           H
ATOM   1701  HB2 ALA A 167      43.656  40.589   2.383  1.00 25.05           H
ATOM   1702  HB3 ALA A 167      43.340  39.311   3.272  1.00 25.05           H
ATOM   1703  N   ALA A 168      40.960  37.736   2.992  1.00 17.15           N
ATOM   1704  CA  ALA A 168      40.519  36.356   3.022  1.00 19.23           C
ATOM   1705  C   ALA A 168      39.020  36.203   2.891  1.00 18.58           C
ATOM   1706  O   ALA A 168      38.568  35.124   2.518  1.00 17.17           O
ATOM   1707  CB  ALA A 168      40.971  35.669   4.337  1.00 21.22           C
ATOM   1708  H   ALA A 168      40.990  38.116   3.763  1.00 20.60           H
ATOM   1709  HA  ALA A 168      40.931  35.881   2.283  1.00 23.10           H
ATOM   1710  HB1 ALA A 168      40.666  34.749   4.333  1.00 25.48           H
ATOM   1711  HB2 ALA A 168      41.940  35.697   4.390  1.00 25.48           H
ATOM   1712  HB3 ALA A 168      40.585  36.144   5.089  1.00 25.48           H
ATOM   1713  N   LEU A 169      38.238  37.248   3.183  1.00 18.34           N
ATOM   1714  CA  LEU A 169      36.781  37.177   3.133  1.00 18.56           C
ATOM   1715  C   LEU A 169      36.193  37.805   1.873  1.00 19.95           C
ATOM   1716  O   LEU A 169      34.975  37.812   1.712  1.00 25.33           O
ATOM   1717  CB  LEU A 169      36.163  37.879   4.317  1.00 17.78           C
ATOM   1718  CG  LEU A 169      36.415  37.214   5.662  1.00 19.64           C
ATOM   1719  CD1 LEU A 169      36.124  38.192   6.798  1.00 22.98           C
ATOM   1720  CD2 LEU A 169      35.546  36.008   5.775  1.00 20.61           C
ATOM   1721  H   LEU A 169      38.537  38.020   3.417  1.00 22.03           H
ATOM   1722  HA  LEU A 169      36.509  36.247   3.159  1.00 22.29           H
ATOM   1723  HB2 LEU A 169      36.522  38.779   4.364  1.00 21.35           H
ATOM   1724  HB3 LEU A 169      35.203  37.919   4.186  1.00 21.35           H
ATOM   1725  HG  LEU A 169      37.343  36.936   5.721  1.00 23.58           H
ATOM   1726 HD11 LEU A 169      36.290  37.751   7.645  1.00 27.60           H
ATOM   1727 HD12 LEU A 169      36.705  38.964   6.707  1.00 27.60           H
ATOM   1728 HD13 LEU A 169      35.195  38.469   6.745  1.00 27.60           H
ATOM   1729 HD21 LEU A 169      35.706  35.583   6.632  1.00 24.75           H
ATOM   1730 HD22 LEU A 169      34.618  36.280   5.709  1.00 24.75           H
ATOM   1731 HD23 LEU A 169      35.764  35.394   5.056  1.00 24.75           H
ATOM   1732  N   LEU A 170      37.010  38.446   1.067  1.00 15.59           N
ATOM   1733  CA  LEU A 170      36.524  39.109  -0.134  1.00 15.02           C
ATOM   1734  C   LEU A 170      37.475  38.907  -1.315  1.00 18.59           C
ATOM   1735  O   LEU A 170      37.066  38.378  -2.352  1.00 15.98           O
ATOM   1736  CB  LEU A 170      36.306  40.595   0.139  1.00 16.25           C
ATOM   1737  CG  LEU A 170      36.088  41.447  -1.133  1.00 16.14           C
ATOM   1738  CD1 LEU A 170      34.838  41.043  -1.945  1.00 15.65           C
ATOM   1739  CD2 LEU A 170      36.062  42.954  -0.784  1.00 18.06           C
ATOM   1740  H   LEU A 170      37.858  38.516   1.189  1.00 18.73           H
ATOM   1741  HA  LEU A 170      35.667  38.725  -0.377  1.00 18.05           H
ATOM   1742  HB2 LEU A 170      35.521  40.696   0.701  1.00 19.52           H
ATOM   1743  HB3 LEU A 170      37.085  40.944   0.599  1.00 19.52           H
ATOM   1744  HG  LEU A 170      36.853  41.309  -1.714  1.00 19.39           H
ATOM   1745 HD11 LEU A 170      34.768  41.618  -2.723  1.00 18.80           H
ATOM   1746 HD12 LEU A 170      34.927  40.118  -2.223  1.00 18.80           H
ATOM   1747 HD13 LEU A 170      34.052  41.146  -1.386  1.00 18.80           H
ATOM   1748 HD21 LEU A 170      35.924  43.463  -1.598  1.00 21.69           H
ATOM   1749 HD22 LEU A 170      35.337  43.121  -0.162  1.00 21.69           H
ATOM   1750 HD23 LEU A 170      36.909  43.199  -0.379  1.00 21.69           H
ATOM   1751  N   CYS A 171      38.735  39.312  -1.170  1.00 19.50           N
ATOM   1752  CA  CYS A 171      39.592  39.461  -2.354  1.00 18.55           C
ATOM   1753  C   CYS A 171      40.060  38.113  -2.900  1.00 20.43           C
ATOM   1754  O   CYS A 171      39.921  37.845  -4.096  1.00 19.38           O
ATOM   1755  CB  CYS A 171      40.774  40.359  -2.014  1.00 18.15           C
ATOM   1756  SG  CYS A 171      40.245  42.001  -1.561  1.00 23.63           S
ATOM   1757  H   CYS A 171      39.113  39.502  -0.422  1.00 23.43           H
ATOM   1758  HA  CYS A 171      39.081  39.899  -3.053  1.00 22.27           H
ATOM   1759  HB2 CYS A 171      41.258  39.979  -1.264  1.00 21.80           H
ATOM   1760  HB3 CYS A 171      41.355  40.430  -2.787  1.00 21.80           H
ATOM   1761  HG  CYS A 171      41.210  42.665  -1.304  1.00 28.37           H
ATOM   1762  N   TYR A 172      40.618  37.244  -2.049  1.00 20.13           N
ATOM   1763  CA  TYR A 172      41.067  35.944  -2.536  1.00 18.76           C
ATOM   1764  C   TYR A 172      39.863  35.079  -2.934  1.00 18.65           C
ATOM   1765  O   TYR A 172      39.909  34.396  -3.985  1.00 19.51           O
ATOM   1766  CB  TYR A 172      42.031  35.271  -1.508  1.00 17.91           C
ATOM   1767  CG  TYR A 172      43.421  35.817  -1.741  1.00 18.99           C
ATOM   1768  CD1 TYR A 172      43.832  37.023  -1.130  1.00 19.74           C
ATOM   1769  CD2 TYR A 172      44.286  35.212  -2.635  1.00 21.35           C
ATOM   1770  CE1 TYR A 172      45.065  37.565  -1.388  1.00 24.33           C
ATOM   1771  CE2 TYR A 172      45.551  35.753  -2.891  1.00 16.74           C
ATOM   1772  CZ  TYR A 172      45.914  36.928  -2.282  1.00 21.65           C
ATOM   1773  OH  TYR A 172      47.118  37.500  -2.532  1.00 23.39           O
ATOM   1774  H   TYR A 172      40.743  37.380  -1.209  1.00 24.18           H
ATOM   1775  HA  TYR A 172      41.583  36.092  -3.344  1.00 22.53           H
ATOM   1776  HB2 TYR A 172      41.754  35.489  -0.604  1.00 21.51           H
ATOM   1777  HB3 TYR A 172      42.043  34.311  -1.646  1.00 21.51           H
ATOM   1778  HD1 TYR A 172      43.254  37.459  -0.546  1.00 23.71           H
ATOM   1779  HD2 TYR A 172      44.030  34.425  -3.060  1.00 25.64           H
ATOM   1780  HE1 TYR A 172      45.324  38.359  -0.978  1.00 29.21           H
ATOM   1781  HE2 TYR A 172      46.125  35.339  -3.494  1.00 20.11           H
ATOM   1782  HH  TYR A 172      47.548  37.035  -3.084  1.00 28.08           H
ATOM   1783  N   PRO A 173      38.738  35.119  -2.209  1.00 19.92           N
ATOM   1784  CA  PRO A 173      37.554  34.418  -2.735  1.00 18.67           C
ATOM   1785  C   PRO A 173      37.124  34.923  -4.106  1.00 17.73           C
ATOM   1786  O   PRO A 173      36.819  34.117  -5.006  1.00 18.28           O
ATOM   1787  CB  PRO A 173      36.483  34.670  -1.660  1.00 20.41           C
ATOM   1788  CG  PRO A 173      37.303  34.780  -0.397  1.00 20.44           C
ATOM   1789  CD  PRO A 173      38.586  35.461  -0.779  1.00 21.56           C
ATOM   1790  HA  PRO A 173      37.729  33.466  -2.790  1.00 22.43           H
ATOM   1791  HB2 PRO A 173      36.011  35.497  -1.845  1.00 24.52           H
ATOM   1792  HB3 PRO A 173      35.871  33.918  -1.615  1.00 24.52           H
ATOM   1793  HG2 PRO A 173      36.819  35.309   0.256  1.00 24.55           H
ATOM   1794  HG3 PRO A 173      37.481  33.892  -0.050  1.00 24.55           H
ATOM   1795  HD2 PRO A 173      38.506  36.422  -0.667  1.00 25.90           H
ATOM   1796  HD3 PRO A 173      39.326  35.103  -0.265  1.00 25.90           H
ATOM   1797  N   ALA A 174      37.088  36.234  -4.292  1.00 17.81           N
ATOM   1798  CA  ALA A 174      36.654  36.760  -5.591  1.00 17.07           C
ATOM   1799  C   ALA A 174      37.635  36.370  -6.682  1.00 17.77           C
ATOM   1800  O   ALA A 174      37.234  36.048  -7.814  1.00 18.14           O
ATOM   1801  CB  ALA A 174      36.508  38.278  -5.534  1.00 18.96           C
ATOM   1802  H   ALA A 174      37.300  36.828  -3.708  1.00 21.39           H
ATOM   1803  HA  ALA A 174      35.789  36.381  -5.814  1.00 20.51           H
ATOM   1804  HB1 ALA A 174      36.221  38.600  -6.403  1.00 22.78           H
ATOM   1805  HB2 ALA A 174      35.847  38.507  -4.862  1.00 22.78           H
ATOM   1806  HB3 ALA A 174      37.365  38.669  -5.303  1.00 22.78           H
ATOM   1807  N   ALA A 175      38.925  36.362  -6.361  1.00 16.54           N
ATOM   1808  CA  ALA A 175      39.891  35.924  -7.356  1.00 17.20           C
ATOM   1809  C   ALA A 175      39.690  34.460  -7.710  1.00 19.71           C
ATOM   1810  O   ALA A 175      39.743  34.092  -8.892  1.00 17.40           O
ATOM   1811  CB  ALA A 175      41.316  36.196  -6.871  1.00 17.56           C
ATOM   1812  H   ALA A 175      39.256  36.597  -5.603  1.00 19.87           H
ATOM   1813  HA  ALA A 175      39.755  36.440  -8.166  1.00 20.66           H
ATOM   1814  HB1 ALA A 175      41.943  35.897  -7.548  1.00 21.10           H
ATOM   1815  HB2 ALA A 175      41.421  37.149  -6.720  1.00 21.10           H
ATOM   1816  HB3 ALA A 175      41.466  35.712  -6.044  1.00 21.10           H
ATOM   1817  N   ARG A 176      39.465  33.592  -6.713  1.00 18.43           N
ATOM   1818  CA  ARG A 176      39.214  32.189  -7.029  1.00 18.57           C
ATOM   1819  C   ARG A 176      37.905  32.004  -7.799  1.00 22.31           C
ATOM   1820  O   ARG A 176      37.815  31.128  -8.685  1.00 20.63           O
ATOM   1821  CB  ARG A 176      39.252  31.352  -5.747  1.00 19.20           C
ATOM   1822  CG  ARG A 176      40.708  31.262  -5.113  1.00 18.30           C
ATOM   1823  CD  ARG A 176      41.671  30.472  -6.021  1.00 18.57           C
ATOM   1824  NE  ARG A 176      43.060  30.566  -5.568  1.00 21.13           N
ATOM   1825  CZ  ARG A 176      44.122  30.123  -6.263  1.00 23.02           C
ATOM   1826  NH1 ARG A 176      43.964  29.512  -7.427  1.00 20.63           N
ATOM   1827  NH2 ARG A 176      45.351  30.275  -5.779  1.00 21.23           N1+
ATOM   1828  H   ARG A 176      39.454  33.786  -5.875  1.00 22.14           H
ATOM   1829  HA  ARG A 176      39.931  31.873  -7.601  1.00 22.30           H
ATOM   1830  HB2 ARG A 176      38.662  31.755  -5.090  1.00 23.06           H
ATOM   1831  HB3 ARG A 176      38.956  30.451  -5.950  1.00 23.06           H
ATOM   1832  HG2 ARG A 176      41.063  32.158  -4.998  1.00 21.99           H
ATOM   1833  HG3 ARG A 176      40.657  30.809  -4.257  1.00 21.99           H
ATOM   1834  HD2 ARG A 176      41.415  29.536  -6.018  1.00 22.30           H
ATOM   1835  HD3 ARG A 176      41.623  30.829  -6.922  1.00 22.30           H
ATOM   1836  HE  ARG A 176      43.207  30.930  -4.802  1.00 25.38           H
ATOM   1837 HH11 ARG A 176      43.175  29.411  -7.756  1.00 24.78           H
ATOM   1838 HH12 ARG A 176      44.650  29.228  -7.860  1.00 24.78           H
ATOM   1839 HH21 ARG A 176      45.470  30.661  -5.020  1.00 25.50           H
ATOM   1840 HH22 ARG A 176      46.027  29.977  -6.220  1.00 25.50           H
ATOM   1841  N   TYR A 177      36.891  32.835  -7.527  1.00 19.46           N
ATOM   1842  CA  TYR A 177      35.705  32.812  -8.382  1.00 21.80           C
ATOM   1843  C   TYR A 177      36.123  33.058  -9.834  1.00 18.85           C
ATOM   1844  O   TYR A 177      35.732  32.321 -10.748  1.00 21.10           O
ATOM   1845  CB  TYR A 177      34.658  33.844  -7.920  1.00 16.04           C
ATOM   1846  CG  TYR A 177      33.686  34.177  -9.024  1.00 16.46           C
ATOM   1847  CD1 TYR A 177      32.724  33.251  -9.420  1.00 21.15           C
ATOM   1848  CD2 TYR A 177      33.732  35.388  -9.686  1.00 20.49           C
ATOM   1849  CE1 TYR A 177      31.832  33.527 -10.453  1.00 23.38           C
ATOM   1850  CE2 TYR A 177      32.858  35.670 -10.745  1.00 22.36           C
ATOM   1851  CZ  TYR A 177      31.921  34.732 -11.120  1.00 23.17           C
ATOM   1852  OH  TYR A 177      31.068  34.989 -12.176  1.00 26.60           O
ATOM   1853  H   TYR A 177      36.866  33.399  -6.878  1.00 23.37           H
ATOM   1854  HA  TYR A 177      35.299  31.932  -8.332  1.00 26.18           H
ATOM   1855  HB2 TYR A 177      34.157  33.480  -7.173  1.00 19.27           H
ATOM   1856  HB3 TYR A 177      35.109  34.662  -7.655  1.00 19.27           H
ATOM   1857  HD1 TYR A 177      32.676  32.430  -8.985  1.00 25.40           H
ATOM   1858  HD2 TYR A 177      34.378  36.013  -9.450  1.00 24.60           H
ATOM   1859  HE1 TYR A 177      31.209  32.890 -10.718  1.00 28.08           H
ATOM   1860  HE2 TYR A 177      32.911  36.484 -11.192  1.00 26.85           H
ATOM   1861  HH  TYR A 177      30.556  34.334 -12.297  1.00 31.94           H
ATOM   1862  N   LEU A 178      36.959  34.069 -10.057  1.00 18.14           N
ATOM   1863  CA  LEU A 178      37.423  34.366 -11.413  1.00 20.93           C
ATOM   1864  C   LEU A 178      38.287  33.256 -12.017  1.00 23.02           C
ATOM   1865  O   LEU A 178      38.429  33.204 -13.242  1.00 20.70           O
ATOM   1866  CB  LEU A 178      38.206  35.669 -11.418  1.00 18.90           C
ATOM   1867  CG  LEU A 178      37.399  36.973 -11.235  1.00 19.68           C
ATOM   1868  CD1 LEU A 178      38.336  38.124 -11.189  1.00 23.08           C
ATOM   1869  CD2 LEU A 178      36.338  37.178 -12.325  1.00 23.02           C
ATOM   1870  H   LEU A 178      37.270  34.593  -9.450  1.00 21.79           H
ATOM   1871  HA  LEU A 178      36.650  34.483 -11.988  1.00 25.14           H
ATOM   1872  HB2 LEU A 178      38.856  35.633 -10.699  1.00 22.70           H
ATOM   1873  HB3 LEU A 178      38.672  35.738 -12.266  1.00 22.70           H
ATOM   1874  HG  LEU A 178      36.939  36.935 -10.382  1.00 23.64           H
ATOM   1875 HD11 LEU A 178      37.826  38.941 -11.074  1.00 27.71           H
ATOM   1876 HD12 LEU A 178      38.944  38.005 -10.442  1.00 27.71           H
ATOM   1877 HD13 LEU A 178      38.834  38.158 -12.020  1.00 27.71           H
ATOM   1878 HD21 LEU A 178      35.867  38.009 -12.155  1.00 27.64           H
ATOM   1879 HD22 LEU A 178      36.777  37.216 -13.189  1.00 27.64           H
ATOM   1880 HD23 LEU A 178      35.715  36.434 -12.302  1.00 27.64           H
ATOM   1881  N   MET A 179      38.915  32.432 -11.190  1.00 20.57           N
ATOM   1882  CA  MET A 179      39.669  31.257 -11.591  1.00 23.66           C
ATOM   1883  C   MET A 179      38.813  30.020 -11.761  1.00 22.59           C
ATOM   1884  O   MET A 179      39.359  28.932 -12.010  1.00 22.59           O
ATOM   1885  CB  MET A 179      40.762  30.962 -10.546  1.00 21.00           C
ATOM   1886  CG  MET A 179      41.790  32.066 -10.416  1.00 23.21           C
ATOM   1887  SD  MET A 179      42.860  32.207 -11.856  1.00 24.68           S
ATOM   1888  CE  MET A 179      43.783  30.668 -11.655  1.00 28.00           C
ATOM   1889  H   MET A 179      38.917  32.545 -10.337  1.00 24.70           H
ATOM   1890  HA  MET A 179      40.111  31.446 -12.434  1.00 28.42           H
ATOM   1891  HB2 MET A 179      40.343  30.843  -9.680  1.00 25.23           H
ATOM   1892  HB3 MET A 179      41.229  30.151 -10.801  1.00 25.23           H
ATOM   1893  HG2 MET A 179      41.330  32.912 -10.302  1.00 27.87           H
ATOM   1894  HG3 MET A 179      42.349  31.886  -9.645  1.00 27.87           H
ATOM   1895  HE1 MET A 179      44.426  30.590 -12.377  1.00 33.62           H
ATOM   1896  HE2 MET A 179      44.245  30.686 -10.802  1.00 33.62           H
ATOM   1897  HE3 MET A 179      43.163  29.923 -11.681  1.00 33.62           H
ATOM   1898  N   GLY A 180      37.499  30.142 -11.628  1.00 22.70           N
ATOM   1899  CA  GLY A 180      36.630  28.984 -11.749  1.00 26.40           C
ATOM   1900  C   GLY A 180      36.611  28.027 -10.577  1.00 26.03           C
ATOM   1901  O   GLY A 180      36.023  26.942 -10.703  1.00 21.71           O
ATOM   1902  H   GLY A 180      37.089  30.881 -11.467  1.00 27.26           H
ATOM   1903  HA2 GLY A 180      35.721  29.293 -11.889  1.00 31.70           H
ATOM   1904  HA3 GLY A 180      36.895  28.480 -12.535  1.00 31.70           H
ATOM   1905  N   SER A 181      37.229  28.377  -9.437  1.00 22.30           N
ATOM   1906  CA  SER A 181      37.357  27.447  -8.324  1.00 22.60           C
ATOM   1907  C   SER A 181      36.644  27.914  -7.058  1.00 27.43           C
ATOM   1908  O   SER A 181      36.936  27.393  -5.965  1.00 23.84           O
ATOM   1909  CB  SER A 181      38.833  27.207  -8.020  1.00 22.44           C
ATOM   1910  OG  SER A 181      39.539  28.429  -7.900  1.00 24.09           O
ATOM   1911  H   SER A 181      37.580  29.148  -9.292  1.00 26.78           H
ATOM   1912  HA  SER A 181      36.967  26.597  -8.584  1.00 27.14           H
ATOM   1913  HB2 SER A 181      38.906  26.719  -7.185  1.00 26.95           H
ATOM   1914  HB3 SER A 181      39.222  26.688  -8.741  1.00 26.95           H
ATOM   1915  HG  SER A 181      40.349  28.278  -7.733  1.00 28.93           H
ATOM   1916  N   MET A 182      35.735  28.883  -7.164  1.00 20.90           N
ATOM   1917  CA  MET A 182      34.811  29.182  -6.073  1.00 22.98           C
ATOM   1918  C   MET A 182      33.458  29.612  -6.628  1.00 19.41           C
ATOM   1919  O   MET A 182      33.392  30.304  -7.644  1.00 20.50           O
ATOM   1920  CB  MET A 182      35.360  30.284  -5.167  1.00 19.25           C
ATOM   1921  CG  MET A 182      34.477  30.455  -3.967  1.00 28.22           C
ATOM   1922  SD  MET A 182      35.260  31.240  -2.527  1.00 32.27           S
ATOM   1923  CE  MET A 182      36.730  30.364  -2.446  1.00 18.62           C
ATOM   1924  H   MET A 182      35.633  29.381  -7.858  1.00 25.10           H
ATOM   1925  HA  MET A 182      34.692  28.384  -5.534  1.00 27.59           H
ATOM   1926  HB2 MET A 182      36.249  30.043  -4.864  1.00 23.12           H
ATOM   1927  HB3 MET A 182      35.383  31.123  -5.654  1.00 23.12           H
ATOM   1928  HG2 MET A 182      33.718  31.003  -4.220  1.00 33.88           H
ATOM   1929  HG3 MET A 182      34.166  29.580  -3.688  1.00 33.88           H
ATOM   1930  HE1 MET A 182      37.254  30.695  -1.699  1.00 22.36           H
ATOM   1931  HE2 MET A 182      36.530  29.423  -2.319  1.00 22.36           H
ATOM   1932  HE3 MET A 182      37.218  30.490  -3.274  1.00 22.36           H
ATOM   1933  N   THR A 183      32.357  29.205  -5.943  1.00 21.57           N
ATOM   1934  CA  THR A 183      31.053  29.705  -6.396  1.00 18.52           C
ATOM   1935  C   THR A 183      30.876  31.158  -5.963  1.00 21.67           C
ATOM   1936  O   THR A 183      31.403  31.566  -4.926  1.00 22.85           O
ATOM   1937  CB  THR A 183      29.924  28.867  -5.831  1.00 25.26           C
ATOM   1938  OG1 THR A 183      29.859  29.044  -4.399  1.00 21.91           O
ATOM   1939  CG2 THR A 183      30.101  27.398  -6.199  1.00 22.55           C
ATOM   1940  H   THR A 183      32.345  28.678  -5.263  1.00 25.91           H
ATOM   1941  HA  THR A 183      31.010  29.666  -7.364  1.00 22.24           H
ATOM   1942  HB  THR A 183      29.088  29.170  -6.219  1.00 30.33           H
ATOM   1943  HG1 THR A 183      29.235  28.582  -4.081  1.00 26.32           H
ATOM   1944 HG21 THR A 183      29.372  26.875  -5.831  1.00 27.08           H
ATOM   1945 HG22 THR A 183      30.106  27.297  -7.164  1.00 27.08           H
ATOM   1946 HG23 THR A 183      30.939  27.066  -5.842  1.00 27.08           H
ATOM   1947  N   PRO A 184      30.158  31.968  -6.746  1.00 19.36           N
ATOM   1948  CA  PRO A 184      29.888  33.346  -6.299  1.00 19.35           C
ATOM   1949  C   PRO A 184      28.990  33.410  -5.075  1.00 18.03           C
ATOM   1950  O   PRO A 184      29.100  34.368  -4.304  1.00 18.81           O
ATOM   1951  CB  PRO A 184      29.252  34.003  -7.549  1.00 20.13           C
ATOM   1952  CG  PRO A 184      28.626  32.880  -8.269  1.00 24.10           C
ATOM   1953  CD  PRO A 184      29.538  31.694  -8.056  1.00 21.56           C
ATOM   1954  HA  PRO A 184      30.723  33.797  -6.098  1.00 23.24           H
ATOM   1955  HB2 PRO A 184      28.586  34.653  -7.276  1.00 24.18           H
ATOM   1956  HB3 PRO A 184      29.942  34.418  -8.089  1.00 24.18           H
ATOM   1957  HG2 PRO A 184      27.747  32.706  -7.897  1.00 28.94           H
ATOM   1958  HG3 PRO A 184      28.562  33.095  -9.212  1.00 28.94           H
ATOM   1959  HD2 PRO A 184      29.021  30.873  -8.020  1.00 25.89           H
ATOM   1960  HD3 PRO A 184      30.214  31.658  -8.750  1.00 25.89           H
ATOM   1961  N   GLN A 185      28.157  32.395  -4.830  1.00 20.58           N
ATOM   1962  CA  GLN A 185      27.375  32.353  -3.590  1.00 19.23           C
ATOM   1963  C   GLN A 185      28.268  32.228  -2.358  1.00 19.78           C
ATOM   1964  O   GLN A 185      27.964  32.807  -1.292  1.00 19.01           O
ATOM   1965  CB  GLN A 185      26.377  31.186  -3.638  1.00 23.79           C
ATOM   1966  CG  GLN A 185      25.377  31.217  -4.808  1.00 20.15           C
ATOM   1967  CD  GLN A 185      25.846  30.376  -5.991  1.00 23.16           C
ATOM   1968  OE1 GLN A 185      27.008  30.441  -6.396  1.00 21.69           O
ATOM   1969  NE2 GLN A 185      24.943  29.574  -6.535  1.00 24.81           N
ATOM   1970  H   GLN A 185      28.027  31.727  -5.356  1.00 24.72           H
ATOM   1971  HA  GLN A 185      26.868  33.176  -3.510  1.00 23.10           H
ATOM   1972  HB2 GLN A 185      26.877  30.358  -3.705  1.00 28.57           H
ATOM   1973  HB3 GLN A 185      25.863  31.188  -2.816  1.00 28.57           H
ATOM   1974  HG2 GLN A 185      24.525  30.865  -4.507  1.00 24.20           H
ATOM   1975  HG3 GLN A 185      25.271  32.132  -5.112  1.00 24.20           H
ATOM   1976 HE21 GLN A 185      24.143  29.549  -6.219  1.00 29.79           H
ATOM   1977 HE22 GLN A 185      25.156  29.078  -7.205  1.00 29.79           H
ATOM   1978  N   ALA A 186      29.356  31.451  -2.463  1.00 20.05           N
ATOM   1979  CA  ALA A 186      30.310  31.352  -1.362  1.00 19.75           C
ATOM   1980  C   ALA A 186      31.022  32.663  -1.155  1.00 19.09           C
ATOM   1981  O   ALA A 186      31.228  33.089  -0.021  1.00 18.91           O
ATOM   1982  CB  ALA A 186      31.333  30.231  -1.607  1.00 17.84           C
ATOM   1983  H   ALA A 186      29.558  30.980  -3.153  1.00 24.09           H
ATOM   1984  HA  ALA A 186      29.827  31.143  -0.547  1.00 23.73           H
ATOM   1985  HB1 ALA A 186      31.947  30.196  -0.857  1.00 21.43           H
ATOM   1986  HB2 ALA A 186      30.862  29.387  -1.689  1.00 21.43           H
ATOM   1987  HB3 ALA A 186      31.819  30.420  -2.425  1.00 21.43           H
ATOM   1988  N   VAL A 187      31.387  33.337  -2.243  1.00 17.88           N
ATOM   1989  CA  VAL A 187      32.027  34.635  -2.108  1.00 15.47           C
ATOM   1990  C   VAL A 187      31.127  35.592  -1.328  1.00 18.51           C
ATOM   1991  O   VAL A 187      31.577  36.283  -0.412  1.00 18.17           O
ATOM   1992  CB  VAL A 187      32.399  35.214  -3.489  1.00 17.63           C
ATOM   1993  CG1 VAL A 187      33.010  36.636  -3.331  1.00 20.02           C
ATOM   1994  CG2 VAL A 187      33.357  34.276  -4.245  1.00 20.94           C
ATOM   1995  H   VAL A 187      31.276  33.070  -3.053  1.00 21.48           H
ATOM   1996  HA  VAL A 187      32.848  34.526  -1.603  1.00 18.58           H
ATOM   1997  HB  VAL A 187      31.591  35.298  -4.018  1.00 21.17           H
ATOM   1998 HG11 VAL A 187      33.236  36.981  -4.209  1.00 24.04           H
ATOM   1999 HG12 VAL A 187      32.357  37.214  -2.907  1.00 24.04           H
ATOM   2000 HG13 VAL A 187      33.807  36.578  -2.782  1.00 24.04           H
ATOM   2001 HG21 VAL A 187      33.569  34.670  -5.106  1.00 25.15           H
ATOM   2002 HG22 VAL A 187      34.167  34.165  -3.723  1.00 25.15           H
ATOM   2003 HG23 VAL A 187      32.924  33.418  -4.372  1.00 25.15           H
ATOM   2004  N   LEU A 188      29.843  35.646  -1.667  1.00 16.81           N
ATOM   2005  CA  LEU A 188      28.949  36.560  -0.957  1.00 17.06           C
ATOM   2006  C   LEU A 188      28.635  36.099   0.456  1.00 19.25           C
ATOM   2007  O   LEU A 188      28.305  36.939   1.307  1.00 18.80           O
ATOM   2008  CB  LEU A 188      27.668  36.765  -1.757  1.00 18.24           C
ATOM   2009  CG  LEU A 188      27.923  37.544  -3.069  1.00 21.01           C
ATOM   2010  CD1 LEU A 188      26.574  37.819  -3.832  1.00 16.59           C
ATOM   2011  CD2 LEU A 188      28.636  38.846  -2.801  1.00 18.98           C
ATOM   2012  H   LEU A 188      29.471  35.179  -2.286  1.00 20.19           H
ATOM   2013  HA  LEU A 188      29.388  37.422  -0.889  1.00 20.49           H
ATOM   2014  HB2 LEU A 188      27.294  35.900  -1.987  1.00 21.91           H
ATOM   2015  HB3 LEU A 188      27.036  37.271  -1.223  1.00 21.91           H
ATOM   2016  HG  LEU A 188      28.489  37.008  -3.647  1.00 25.24           H
ATOM   2017 HD11 LEU A 188      26.768  38.307  -4.648  1.00 19.92           H
ATOM   2018 HD12 LEU A 188      26.154  36.971  -4.045  1.00 19.92           H
ATOM   2019 HD13 LEU A 188      25.991  38.344  -3.262  1.00 19.92           H
ATOM   2020 HD21 LEU A 188      28.779  39.306  -3.643  1.00 22.80           H
ATOM   2021 HD22 LEU A 188      28.087  39.391  -2.215  1.00 22.80           H
ATOM   2022 HD23 LEU A 188      29.488  38.658  -2.377  1.00 22.80           H
ATOM   2023  N   ALA A 189      28.760  34.797   0.745  1.00 19.42           N
ATOM   2024  CA  ALA A 189      28.685  34.355   2.121  1.00 18.74           C
ATOM   2025  C   ALA A 189      29.852  34.914   2.939  1.00 17.76           C
ATOM   2026  O   ALA A 189      29.667  35.378   4.074  1.00 17.12           O
ATOM   2027  CB  ALA A 189      28.653  32.824   2.166  1.00 21.15           C
ATOM   2028  H   ALA A 189      28.886  34.170   0.169  1.00 23.32           H
ATOM   2029  HA  ALA A 189      27.861  34.683   2.513  1.00 22.51           H
ATOM   2030  HB1 ALA A 189      28.603  32.537   3.091  1.00 25.40           H
ATOM   2031  HB2 ALA A 189      27.875  32.511   1.679  1.00 25.40           H
ATOM   2032  HB3 ALA A 189      29.462  32.480   1.756  1.00 25.40           H
ATOM   2033  N   PHE A 190      31.064  34.865   2.393  1.00 17.56           N
ATOM   2034  CA  PHE A 190      32.195  35.482   3.084  1.00 18.21           C
ATOM   2035  C   PHE A 190      31.989  36.984   3.231  1.00 19.55           C
ATOM   2036  O   PHE A 190      32.309  37.568   4.273  1.00 19.20           O
ATOM   2037  CB  PHE A 190      33.486  35.210   2.318  1.00 19.43           C
ATOM   2038  CG  PHE A 190      33.974  33.783   2.418  1.00 22.45           C
ATOM   2039  CD1 PHE A 190      34.062  33.127   3.653  1.00 27.06           C
ATOM   2040  CD2 PHE A 190      34.329  33.086   1.288  1.00 27.29           C
ATOM   2041  CE1 PHE A 190      34.513  31.812   3.728  1.00 27.46           C
ATOM   2042  CE2 PHE A 190      34.795  31.765   1.366  1.00 30.28           C
ATOM   2043  CZ  PHE A 190      34.888  31.135   2.576  1.00 24.31           C
ATOM   2044  H   PHE A 190      31.256  34.491   1.643  1.00 21.09           H
ATOM   2045  HA  PHE A 190      32.279  35.097   3.971  1.00 21.87           H
ATOM   2046  HB2 PHE A 190      33.339  35.407   1.380  1.00 23.34           H
ATOM   2047  HB3 PHE A 190      34.183  35.786   2.668  1.00 23.34           H
ATOM   2048  HD1 PHE A 190      33.823  33.576   4.431  1.00 32.49           H
ATOM   2049  HD2 PHE A 190      34.282  33.506   0.459  1.00 32.77           H
ATOM   2050  HE1 PHE A 190      34.574  31.390   4.554  1.00 32.97           H
ATOM   2051  HE2 PHE A 190      35.035  31.313   0.589  1.00 36.36           H
ATOM   2052  HZ  PHE A 190      35.184  30.255   2.624  1.00 29.20           H
ATOM   2053  N   VAL A 191      31.480  37.633   2.187  1.00 16.55           N
ATOM   2054  CA  VAL A 191      31.240  39.067   2.261  1.00 16.30           C
ATOM   2055  C   VAL A 191      30.298  39.370   3.419  1.00 17.13           C
ATOM   2056  O   VAL A 191      30.530  40.291   4.196  1.00 18.88           O
ATOM   2057  CB  VAL A 191      30.693  39.585   0.920  1.00 21.49           C
ATOM   2058  CG1 VAL A 191      30.022  40.964   1.089  1.00 19.69           C
ATOM   2059  CG2 VAL A 191      31.816  39.616  -0.126  1.00 18.22           C
ATOM   2060  H   VAL A 191      31.268  37.272   1.435  1.00 19.88           H
ATOM   2061  HA  VAL A 191      32.081  39.519   2.434  1.00 19.58           H
ATOM   2062  HB  VAL A 191      30.016  38.967   0.604  1.00 25.81           H
ATOM   2063 HG11 VAL A 191      29.690  41.260   0.227  1.00 23.65           H
ATOM   2064 HG12 VAL A 191      29.287  40.882   1.717  1.00 23.65           H
ATOM   2065 HG13 VAL A 191      30.677  41.595   1.426  1.00 23.65           H
ATOM   2066 HG21 VAL A 191      31.457  39.944  -0.965  1.00 21.88           H
ATOM   2067 HG22 VAL A 191      32.522  40.204   0.185  1.00 21.88           H
ATOM   2068 HG23 VAL A 191      32.162  38.717  -0.243  1.00 21.88           H
ATOM   2069  N   ALA A 192      29.225  38.587   3.551  1.00 19.56           N
ATOM   2070  CA  ALA A 192      28.244  38.837   4.596  1.00 20.94           C
ATOM   2071  C   ALA A 192      28.848  38.719   5.990  1.00 22.00           C
ATOM   2072  O   ALA A 192      28.260  39.230   6.949  1.00 22.41           O
ATOM   2073  CB  ALA A 192      27.068  37.867   4.466  1.00 19.97           C
ATOM   2074  H   ALA A 192      29.048  37.911   3.050  1.00 23.50           H
ATOM   2075  HA  ALA A 192      27.901  39.739   4.495  1.00 25.15           H
ATOM   2076  HB1 ALA A 192      26.427  38.052   5.171  1.00 23.99           H
ATOM   2077  HB2 ALA A 192      26.651  37.992   3.599  1.00 23.99           H
ATOM   2078  HB3 ALA A 192      27.397  36.959   4.547  1.00 23.99           H
ATOM   2079  N   LEU A 193      30.009  38.070   6.127  1.00 18.03           N
ATOM   2080  CA  LEU A 193      30.669  37.913   7.417  1.00 19.60           C
ATOM   2081  C   LEU A 193      31.816  38.895   7.628  1.00 21.29           C
ATOM   2082  O   LEU A 193      32.551  38.763   8.610  1.00 19.86           O
ATOM   2083  CB  LEU A 193      31.191  36.487   7.551  1.00 22.68           C
ATOM   2084  CG  LEU A 193      30.068  35.451   7.589  1.00 22.73           C
ATOM   2085  CD1 LEU A 193      30.631  34.043   7.324  1.00 26.90           C
ATOM   2086  CD2 LEU A 193      29.340  35.544   8.905  1.00 20.10           C
ATOM   2087  H   LEU A 193      30.437  37.708   5.474  1.00 21.66           H
ATOM   2088  HA  LEU A 193      30.018  38.060   8.121  1.00 23.54           H
ATOM   2089  HB2 LEU A 193      31.761  36.286   6.792  1.00 27.24           H
ATOM   2090  HB3 LEU A 193      31.697  36.412   8.375  1.00 27.24           H
ATOM   2091  HG  LEU A 193      29.432  35.654   6.885  1.00 27.30           H
ATOM   2092 HD11 LEU A 193      29.904  33.402   7.352  1.00 32.30           H
ATOM   2093 HD12 LEU A 193      31.050  34.031   6.449  1.00 32.30           H
ATOM   2094 HD13 LEU A 193      31.286  33.832   8.008  1.00 32.30           H
ATOM   2095 HD21 LEU A 193      28.630  34.884   8.920  1.00 24.13           H
ATOM   2096 HD22 LEU A 193      29.968  35.372   9.625  1.00 24.13           H
ATOM   2097 HD23 LEU A 193      28.967  36.435   8.997  1.00 24.13           H
ATOM   2098  N   ILE A 194      32.014  39.836   6.710  1.00 18.74           N
ATOM   2099  CA  ILE A 194      33.076  40.831   6.897  1.00 18.67           C
ATOM   2100  C   ILE A 194      32.746  41.644   8.135  1.00 18.97           C
ATOM   2101  O   ILE A 194      31.636  42.207   8.207  1.00 20.31           O
ATOM   2102  CB  ILE A 194      33.195  41.766   5.691  1.00 17.92           C
ATOM   2103  CG1 ILE A 194      33.757  41.023   4.473  1.00 18.82           C
ATOM   2104  CG2 ILE A 194      34.105  42.965   6.039  1.00 22.36           C
ATOM   2105  CD1 ILE A 194      33.624  41.816   3.230  1.00 18.29           C
ATOM   2106  H   ILE A 194      31.561  39.923   5.984  1.00 22.51           H
ATOM   2107  HA  ILE A 194      33.926  40.385   7.032  1.00 22.42           H
ATOM   2108  HB  ILE A 194      32.312  42.101   5.469  1.00 21.53           H
ATOM   2109 HG12 ILE A 194      34.699  40.842   4.617  1.00 22.61           H
ATOM   2110 HG13 ILE A 194      33.271  40.192   4.355  1.00 22.61           H
ATOM   2111 HG21 ILE A 194      34.170  43.547   5.265  1.00 26.85           H
ATOM   2112 HG22 ILE A 194      33.718  43.448   6.785  1.00 26.85           H
ATOM   2113 HG23 ILE A 194      34.984  42.634   6.279  1.00 26.85           H
ATOM   2114 HD11 ILE A 194      33.992  41.306   2.491  1.00 21.96           H
ATOM   2115 HD12 ILE A 194      32.685  41.999   3.071  1.00 21.96           H
ATOM   2116 HD13 ILE A 194      34.111  42.648   3.333  1.00 21.96           H
ATOM   2117  N   PRO A 195      33.659  41.785   9.096  1.00 21.83           N
ATOM   2118  CA  PRO A 195      33.315  42.516  10.318  1.00 24.82           C
ATOM   2119  C   PRO A 195      32.990  43.964  10.013  1.00 25.17           C
ATOM   2120  O   PRO A 195      33.517  44.546   9.049  1.00 20.94           O
ATOM   2121  CB  PRO A 195      34.586  42.399  11.180  1.00 24.28           C
ATOM   2122  CG  PRO A 195      35.371  41.285  10.597  1.00 30.57           C
ATOM   2123  CD  PRO A 195      35.042  41.262   9.119  1.00 21.34           C
ATOM   2124  HA  PRO A 195      32.567  42.098  10.773  1.00 29.80           H
ATOM   2125  HB2 PRO A 195      35.087  43.229  11.135  1.00 29.16           H
ATOM   2126  HB3 PRO A 195      34.339  42.198  12.097  1.00 29.16           H
ATOM   2127  HG2 PRO A 195      36.317  41.452  10.732  1.00 36.71           H
ATOM   2128  HG3 PRO A 195      35.110  40.451  11.017  1.00 36.71           H
ATOM   2129  HD2 PRO A 195      35.637  41.850   8.627  1.00 25.63           H
ATOM   2130  HD3 PRO A 195      35.069  40.355   8.777  1.00 25.63           H
ATOM   2131  N   PRO A 196      32.142  44.597  10.827  1.00 28.25           N
ATOM   2132  CA  PRO A 196      31.882  46.036  10.675  1.00 24.87           C
ATOM   2133  C   PRO A 196      33.176  46.849  10.628  1.00 24.26           C
ATOM   2134  O   PRO A 196      34.144  46.559  11.325  1.00 21.97           O
ATOM   2135  CB  PRO A 196      31.049  46.370  11.926  1.00 34.20           C
ATOM   2136  CG  PRO A 196      30.440  45.082  12.325  1.00 30.45           C
ATOM   2137  CD  PRO A 196      31.481  44.049  12.025  1.00 26.44           C
ATOM   2138  HA  PRO A 196      31.357  46.207   9.878  1.00 29.86           H
ATOM   2139  HB2 PRO A 196      31.628  46.709  12.626  1.00 41.07           H
ATOM   2140  HB3 PRO A 196      30.364  47.019  11.700  1.00 41.07           H
ATOM   2141  HG2 PRO A 196      30.235  45.098  13.273  1.00 36.57           H
ATOM   2142  HG3 PRO A 196      29.639  44.924  11.802  1.00 36.57           H
ATOM   2143  HD2 PRO A 196      32.111  43.978  12.759  1.00 31.75           H
ATOM   2144  HD3 PRO A 196      31.065  43.196  11.825  1.00 31.75           H
ATOM   2145  N   THR A 197      33.217  47.839   9.734  1.00 21.86           N
ATOM   2146  CA  THR A 197      34.423  48.629   9.537  1.00 26.01           C
ATOM   2147  C   THR A 197      34.508  49.671  10.642  1.00 23.74           C
ATOM   2148  O   THR A 197      33.646  50.542  10.749  1.00 23.58           O
ATOM   2149  CB  THR A 197      34.412  49.296   8.167  1.00 23.93           C
ATOM   2150  OG1 THR A 197      34.278  48.293   7.155  1.00 24.75           O
ATOM   2151  CG2 THR A 197      35.686  50.058   7.933  1.00 24.07           C
ATOM   2152  H   THR A 197      32.559  48.069   9.231  1.00 26.26           H
ATOM   2153  HA  THR A 197      35.202  48.053   9.594  1.00 31.23           H
ATOM   2154  HB  THR A 197      33.666  49.915   8.112  1.00 28.73           H
ATOM   2155  HG1 THR A 197      34.271  48.650   6.395  1.00 29.72           H
ATOM   2156 HG21 THR A 197      35.665  50.477   7.058  1.00 28.90           H
ATOM   2157 HG22 THR A 197      35.790  50.745   8.610  1.00 28.90           H
ATOM   2158 HG23 THR A 197      36.445  49.455   7.976  1.00 28.90           H
ATOM   2159  N   LEU A 198      35.507  49.592  11.393  1.00 28.74           N
ATOM   2160  CA  LEU A 198      35.675  50.500  12.505  1.00 30.31           C
ATOM   2161  C   LEU A 198      36.376  51.764  12.063  1.00 28.14           C
ATOM   2162  O   LEU A 198      36.985  51.807  10.986  1.00 26.17           O
ATOM   2163  CB  LEU A 198      36.472  49.806  13.605  1.00 32.48           C
ATOM   2164  CG  LEU A 198      35.770  48.530  14.097  1.00 38.30           C
ATOM   2165  CD1 LEU A 198      36.425  47.956  15.325  1.00 38.00           C
ATOM   2166  CD2 LEU A 198      34.301  48.780  14.409  1.00 39.39           C
ATOM   2167  H   LEU A 198      36.140  49.017  11.305  1.00 34.51           H
ATOM   2168  HA  LEU A 198      34.805  50.739  12.861  1.00 36.39           H
ATOM   2169  HB2 LEU A 198      37.344  49.559  13.259  1.00 39.00           H
ATOM   2170  HB3 LEU A 198      36.569  50.409  14.358  1.00 39.00           H
ATOM   2171  HG  LEU A 198      35.814  47.860  13.397  1.00 45.98           H
ATOM   2172 HD11 LEU A 198      35.946  47.156  15.593  1.00 45.62           H
ATOM   2173 HD12 LEU A 198      37.347  47.736  15.117  1.00 45.62           H
ATOM   2174 HD13 LEU A 198      36.394  48.615  16.036  1.00 45.62           H
ATOM   2175 HD21 LEU A 198      33.898  47.952  14.715  1.00 47.29           H
ATOM   2176 HD22 LEU A 198      34.236  49.455  15.102  1.00 47.29           H
ATOM   2177 HD23 LEU A 198      33.855  49.087  13.604  1.00 47.29           H
ATOM   2178  N   PRO A 199      36.252  52.826  12.857  1.00 31.02           N
ATOM   2179  CA  PRO A 199      36.974  54.059  12.551  1.00 32.19           C
ATOM   2180  C   PRO A 199      38.459  53.775  12.433  1.00 25.30           C
ATOM   2181  O   PRO A 199      39.000  52.878  13.082  1.00 27.95           O
ATOM   2182  CB  PRO A 199      36.665  54.973  13.751  1.00 28.99           C
ATOM   2183  CG  PRO A 199      35.458  54.359  14.433  1.00 35.42           C
ATOM   2184  CD  PRO A 199      35.526  52.902  14.150  1.00 31.24           C
ATOM   2185  HA  PRO A 199      36.645  54.462  11.732  1.00 38.64           H
ATOM   2186  HB2 PRO A 199      37.426  54.988  14.353  1.00 34.80           H
ATOM   2187  HB3 PRO A 199      36.460  55.867  13.436  1.00 34.80           H
ATOM   2188  HG2 PRO A 199      35.507  54.523  15.387  1.00 42.53           H
ATOM   2189  HG3 PRO A 199      34.647  54.740  14.062  1.00 42.53           H
ATOM   2190  HD2 PRO A 199      36.027  52.446  14.844  1.00 37.51           H
ATOM   2191  HD3 PRO A 199      34.633  52.534  14.057  1.00 37.51           H
ATOM   2192  N   GLY A 200      39.114  54.547  11.577  1.00 26.49           N
ATOM   2193  CA  GLY A 200      40.557  54.442  11.421  1.00 25.98           C
ATOM   2194  C   GLY A 200      41.023  53.183  10.718  1.00 26.12           C
ATOM   2195  O   GLY A 200      42.108  52.685  11.024  1.00 23.42           O
ATOM   2196  H   GLY A 200      38.746  55.140  11.074  1.00 31.80           H
ATOM   2197  HA2 GLY A 200      40.877  55.205  10.913  1.00 31.20           H
ATOM   2198  HA3 GLY A 200      40.973  54.468  12.297  1.00 31.20           H
ATOM   2199  N   THR A 201      40.224  52.638   9.791  1.00 22.97           N
ATOM   2200  CA  THR A 201      40.656  51.469   9.012  1.00 20.63           C
ATOM   2201  C   THR A 201      41.402  51.954   7.770  1.00 23.02           C
ATOM   2202  O   THR A 201      40.809  52.218   6.726  1.00 22.08           O
ATOM   2203  CB  THR A 201      39.453  50.584   8.660  1.00 19.38           C
ATOM   2204  OG1 THR A 201      38.797  50.152   9.851  1.00 22.57           O
ATOM   2205  CG2 THR A 201      39.880  49.340   7.857  1.00 24.58           C
ATOM   2206  H   THR A 201      39.437  52.924   9.596  1.00 27.58           H
ATOM   2207  HA  THR A 201      41.271  50.942   9.546  1.00 24.77           H
ATOM   2208  HB  THR A 201      38.830  51.094   8.120  1.00 23.28           H
ATOM   2209  HG1 THR A 201      38.527  50.817  10.287  1.00 27.10           H
ATOM   2210 HG21 THR A 201      39.104  48.799   7.648  1.00 29.51           H
ATOM   2211 HG22 THR A 201      40.309  49.611   7.030  1.00 29.51           H
ATOM   2212 HG23 THR A 201      40.504  48.809   8.377  1.00 29.51           H
ATOM   2213  N   ASN A 202      42.730  52.061   7.893  1.00 22.22           N
ATOM   2214  CA  ASN A 202      43.624  52.501   6.829  1.00 23.01           C
ATOM   2215  C   ASN A 202      44.210  51.281   6.140  1.00 21.55           C
ATOM   2216  O   ASN A 202      44.832  50.439   6.795  1.00 24.29           O
ATOM   2217  CB  ASN A 202      44.751  53.368   7.386  1.00 25.55           C
ATOM   2218  CG  ASN A 202      44.254  54.507   8.195  1.00 26.43           C
ATOM   2219  OD1 ASN A 202      43.654  55.450   7.668  1.00 24.95           O
ATOM   2220  ND2 ASN A 202      44.546  54.471   9.488  1.00 21.72           N
ATOM   2221  H   ASN A 202      43.149  51.875   8.621  1.00 26.68           H
ATOM   2222  HA  ASN A 202      43.126  53.018   6.177  1.00 27.64           H
ATOM   2223  HB2 ASN A 202      45.318  52.822   7.952  1.00 30.68           H
ATOM   2224  HB3 ASN A 202      45.267  53.727   6.647  1.00 30.68           H
ATOM   2225 HD21 ASN A 202      44.284  55.105  10.006  1.00 26.09           H
ATOM   2226 HD22 ASN A 202      44.997  53.813   9.809  1.00 26.09           H
ATOM   2227  N   ILE A 203      43.953  51.154   4.838  1.00 18.76           N
ATOM   2228  CA  ILE A 203      44.364  50.000   4.066  1.00 20.49           C
ATOM   2229  C   ILE A 203      45.312  50.494   2.979  1.00 23.15           C
ATOM   2230  O   ILE A 203      44.962  51.386   2.197  1.00 19.31           O
ATOM   2231  CB  ILE A 203      43.165  49.239   3.475  1.00 27.64           C
ATOM   2232  CG1 ILE A 203      42.248  48.769   4.614  1.00 34.02           C
ATOM   2233  CG2 ILE A 203      43.662  48.005   2.722  1.00 26.04           C
ATOM   2234  CD1 ILE A 203      40.924  48.224   4.159  1.00 41.81           C
ATOM   2235  H   ILE A 203      43.532  51.743   4.374  1.00 22.53           H
ATOM   2236  HA  ILE A 203      44.854  49.391   4.641  1.00 24.61           H
ATOM   2237  HB  ILE A 203      42.672  49.816   2.872  1.00 33.19           H
ATOM   2238 HG12 ILE A 203      42.702  48.068   5.108  1.00 40.84           H
ATOM   2239 HG13 ILE A 203      42.072  49.521   5.200  1.00 40.84           H
ATOM   2240 HG21 ILE A 203      42.900  47.532   2.354  1.00 31.27           H
ATOM   2241 HG22 ILE A 203      44.254  48.289   2.008  1.00 31.27           H
ATOM   2242 HG23 ILE A 203      44.142  47.431   3.340  1.00 31.27           H
ATOM   2243 HD11 ILE A 203      40.411  47.952   4.937  1.00 50.20           H
ATOM   2244 HD12 ILE A 203      40.448  48.915   3.674  1.00 50.20           H
ATOM   2245 HD13 ILE A 203      41.079  47.460   3.581  1.00 50.20           H
ATOM   2246  N   VAL A 204      46.516  49.932   2.950  1.00 22.81           N
ATOM   2247  CA  VAL A 204      47.528  50.281   1.956  1.00 25.63           C
ATOM   2248  C   VAL A 204      47.521  49.191   0.910  1.00 23.71           C
ATOM   2249  O   VAL A 204      47.739  48.021   1.230  1.00 25.40           O
ATOM   2250  CB  VAL A 204      48.931  50.427   2.570  1.00 21.29           C
ATOM   2251  CG1 VAL A 204      49.944  50.772   1.487  1.00 27.57           C
ATOM   2252  CG2 VAL A 204      48.949  51.465   3.667  1.00 26.27           C
ATOM   2253  H   VAL A 204      46.778  49.333   3.509  1.00 27.40           H
ATOM   2254  HA  VAL A 204      47.289  51.119   1.530  1.00 30.77           H
ATOM   2255  HB  VAL A 204      49.191  49.579   2.961  1.00 25.57           H
ATOM   2256 HG11 VAL A 204      50.821  50.860   1.892  1.00 33.11           H
ATOM   2257 HG12 VAL A 204      49.954  50.062   0.827  1.00 33.11           H
ATOM   2258 HG13 VAL A 204      49.687  51.609   1.069  1.00 33.11           H
ATOM   2259 HG21 VAL A 204      49.847  51.528   4.028  1.00 31.54           H
ATOM   2260 HG22 VAL A 204      48.681  52.321   3.296  1.00 31.54           H
ATOM   2261 HG23 VAL A 204      48.330  51.198   4.364  1.00 31.54           H
ATOM   2262  N   LEU A 205      47.245  49.567  -0.332  1.00 20.46           N
ATOM   2263  CA  LEU A 205      47.273  48.650  -1.453  1.00 21.87           C
ATOM   2264  C   LEU A 205      48.454  49.013  -2.349  1.00 26.01           C
ATOM   2265  O   LEU A 205      48.964  50.130  -2.304  1.00 31.14           O
ATOM   2266  CB  LEU A 205      45.970  48.708  -2.242  1.00 17.06           C
ATOM   2267  CG  LEU A 205      44.693  48.493  -1.428  1.00 21.01           C
ATOM   2268  CD1 LEU A 205      43.510  48.646  -2.380  1.00 22.59           C
ATOM   2269  CD2 LEU A 205      44.710  47.132  -0.815  1.00 18.03           C
ATOM   2270  H   LEU A 205      47.034  50.371  -0.552  1.00 24.58           H
ATOM   2271  HA  LEU A 205      47.397  47.744  -1.129  1.00 26.27           H
ATOM   2272  HB2 LEU A 205      45.904  49.580  -2.661  1.00 20.49           H
ATOM   2273  HB3 LEU A 205      45.996  48.022  -2.927  1.00 20.49           H
ATOM   2274  HG  LEU A 205      44.626  49.159  -0.727  1.00 25.24           H
ATOM   2275 HD11 LEU A 205      42.687  48.513  -1.884  1.00 27.13           H
ATOM   2276 HD12 LEU A 205      43.527  49.537  -2.763  1.00 27.13           H
ATOM   2277 HD13 LEU A 205      43.584  47.982  -3.084  1.00 27.13           H
ATOM   2278 HD21 LEU A 205      43.896  47.007  -0.302  1.00 21.65           H
ATOM   2279 HD22 LEU A 205      44.762  46.469  -1.521  1.00 21.65           H
ATOM   2280 HD23 LEU A 205      45.483  47.057  -0.234  1.00 21.65           H
ATOM   2281  N   GLY A 206      48.906  48.058  -3.139  1.00 31.76           N
ATOM   2282  CA  GLY A 206      50.135  48.215  -3.907  1.00 32.98           C
ATOM   2283  C   GLY A 206      49.920  48.538  -5.370  1.00 32.36           C
ATOM   2284  O   GLY A 206      48.880  48.235  -5.961  1.00 37.23           O
ATOM   2285  H   GLY A 206      48.518  47.298  -3.251  1.00 38.13           H
ATOM   2286  HA2 GLY A 206      50.663  48.928  -3.516  1.00 39.59           H
ATOM   2287  HA3 GLY A 206      50.650  47.394  -3.852  1.00 39.59           H
ATOM   2288  N   ALA A 207      50.912  49.216  -5.940  1.00 36.12           N
ATOM   2289  CA  ALA A 207      50.991  49.475  -7.371  1.00 33.74           C
ATOM   2290  C   ALA A 207      52.321  48.912  -7.860  1.00 28.87           C
ATOM   2291  O   ALA A 207      53.355  49.127  -7.222  1.00 30.00           O
ATOM   2292  CB  ALA A 207      50.883  50.981  -7.667  1.00 32.48           C
ATOM   2293  H   ALA A 207      51.573  49.547  -5.500  1.00 43.37           H
ATOM   2294  HA  ALA A 207      50.270  49.014  -7.829  1.00 40.51           H
ATOM   2295  HB1 ALA A 207      50.939  51.119  -8.625  1.00 39.00           H
ATOM   2296  HB2 ALA A 207      50.032  51.307  -7.334  1.00 39.00           H
ATOM   2297  HB3 ALA A 207      51.611  51.443  -7.223  1.00 39.00           H
ATOM   2298  N   LEU A 208      52.285  48.165  -8.941  1.00 30.03           N
ATOM   2299  CA  LEU A 208      53.485  47.534  -9.476  1.00 33.84           C
ATOM   2300  C   LEU A 208      53.164  47.095 -10.900  1.00 32.25           C
ATOM   2301  O   LEU A 208      52.172  46.395 -11.118  1.00 28.30           O
ATOM   2302  CB  LEU A 208      53.925  46.351  -8.590  1.00 34.91           C
ATOM   2303  CG  LEU A 208      55.294  45.715  -8.907  1.00 39.77           C
ATOM   2304  CD1 LEU A 208      56.448  46.697  -8.660  1.00 37.06           C
ATOM   2305  CD2 LEU A 208      55.537  44.454  -8.098  1.00 33.45           C
ATOM   2306  H   LEU A 208      51.572  48.002  -9.394  1.00 36.06           H
ATOM   2307  HA  LEU A 208      54.206  48.182  -9.507  1.00 40.63           H
ATOM   2308  HB2 LEU A 208      53.959  46.658  -7.671  1.00 41.91           H
ATOM   2309  HB3 LEU A 208      53.259  45.651  -8.669  1.00 41.91           H
ATOM   2310  HG  LEU A 208      55.312  45.470  -9.845  1.00 47.75           H
ATOM   2311 HD11 LEU A 208      57.287  46.257  -8.871  1.00 44.50           H
ATOM   2312 HD12 LEU A 208      56.329  47.473  -9.229  1.00 44.50           H
ATOM   2313 HD13 LEU A 208      56.440  46.965  -7.728  1.00 44.50           H
ATOM   2314 HD21 LEU A 208      56.406  44.092  -8.332  1.00 40.16           H
ATOM   2315 HD22 LEU A 208      55.512  44.675  -7.154  1.00 40.16           H
ATOM   2316 HD23 LEU A 208      54.843  43.808  -8.305  1.00 40.16           H
ATOM   2317  N   PRO A 209      53.943  47.497 -11.907  1.00 30.19           N
ATOM   2318  CA  PRO A 209      53.711  46.968 -13.257  1.00 27.85           C
ATOM   2319  C   PRO A 209      53.742  45.445 -13.261  1.00 29.37           C
ATOM   2320  O   PRO A 209      54.488  44.819 -12.507  1.00 28.46           O
ATOM   2321  CB  PRO A 209      54.868  47.563 -14.082  1.00 36.14           C
ATOM   2322  CG  PRO A 209      55.317  48.777 -13.308  1.00 33.85           C
ATOM   2323  CD  PRO A 209      55.069  48.450 -11.852  1.00 33.32           C
ATOM   2324  HA  PRO A 209      52.862  47.281 -13.607  1.00 33.44           H
ATOM   2325  HB2 PRO A 209      55.587  46.916 -14.153  1.00 43.39           H
ATOM   2326  HB3 PRO A 209      54.546  47.817 -14.962  1.00 43.39           H
ATOM   2327  HG2 PRO A 209      56.261  48.933 -13.467  1.00 40.64           H
ATOM   2328  HG3 PRO A 209      54.793  49.547 -13.579  1.00 40.64           H
ATOM   2329  HD2 PRO A 209      55.851  48.029 -11.462  1.00 40.00           H
ATOM   2330  HD3 PRO A 209      54.813  49.249 -11.365  1.00 40.00           H
ATOM   2331  N   GLU A 210      52.967  44.867 -14.172  1.00 24.05           N
ATOM   2332  CA  GLU A 210      52.736  43.422 -14.214  1.00 30.16           C
ATOM   2333  C   GLU A 210      54.020  42.629 -14.397  1.00 34.55           C
ATOM   2334  O   GLU A 210      54.208  41.583 -13.766  1.00 28.33           O
ATOM   2335  CB  GLU A 210      51.789  43.073 -15.354  1.00 37.88           C
ATOM   2336  CG  GLU A 210      51.307  41.602 -15.366  1.00 43.30           C
ATOM   2337  CD  GLU A 210      50.788  41.179 -16.749  1.00 48.22           C
ATOM   2338  OE1 GLU A 210      50.425  42.067 -17.553  1.00 52.10           O
ATOM   2339  OE2 GLU A 210      50.769  39.964 -17.043  1.00 50.13           O1-
ATOM   2340  H   GLU A 210      52.554  45.298 -14.790  1.00 28.88           H
ATOM   2341  HA  GLU A 210      52.324  43.141 -13.382  1.00 36.22           H
ATOM   2342  HB2 GLU A 210      51.004  43.639 -15.288  1.00 45.47           H
ATOM   2343  HB3 GLU A 210      52.242  43.240 -16.195  1.00 45.47           H
ATOM   2344  HG2 GLU A 210      52.047  41.021 -15.131  1.00 51.98           H
ATOM   2345  HG3 GLU A 210      50.584  41.498 -14.727  1.00 51.98           H
ATOM   2346  N   ASP A 211      54.877  43.061 -15.318  1.00 32.37           N
ATOM   2347  CA  ASP A 211      56.094  42.297 -15.602  1.00 36.12           C
ATOM   2348  C   ASP A 211      57.024  42.291 -14.399  1.00 27.87           C
ATOM   2349  O   ASP A 211      57.549  41.238 -14.016  1.00 26.41           O
ATOM   2350  CB  ASP A 211      56.802  42.857 -16.851  1.00 35.18           C
ATOM   2351  CG  ASP A 211      56.112  42.432 -18.159  1.00 45.54           C
ATOM   2352  OD1 ASP A 211      55.128  41.660 -18.096  1.00 43.21           O
ATOM   2353  OD2 ASP A 211      56.555  42.860 -19.257  1.00 51.20           O1-
ATOM   2354  H   ASP A 211      54.783  43.777 -15.785  1.00 38.87           H
ATOM   2355  HA  ASP A 211      55.848  41.378 -15.790  1.00 43.37           H
ATOM   2356  HB2 ASP A 211      56.798  43.826 -16.810  1.00 42.24           H
ATOM   2357  HB3 ASP A 211      57.715  42.529 -16.872  1.00 42.24           H
ATOM   2358  N   ARG A 212      57.227  43.460 -13.779  1.00 28.35           N
ATOM   2359  CA  ARG A 212      57.984  43.537 -12.530  1.00 32.87           C
ATOM   2360  C   ARG A 212      57.372  42.650 -11.455  1.00 37.65           C
ATOM   2361  O   ARG A 212      58.088  41.993 -10.680  1.00 25.89           O
ATOM   2362  CB  ARG A 212      58.018  44.979 -12.019  1.00 39.67           C
ATOM   2363  CG  ARG A 212      59.094  45.898 -12.587  1.00 56.72           C
ATOM   2364  CD  ARG A 212      60.485  45.363 -12.358  1.00 61.41           C
ATOM   2365  NE  ARG A 212      60.806  45.029 -10.956  1.00 61.64           N
ATOM   2366  CZ  ARG A 212      61.160  45.911 -10.022  1.00 61.17           C
ATOM   2367  NH1 ARG A 212      61.214  47.207 -10.280  1.00 62.95           N
ATOM   2368  NH2 ARG A 212      61.457  45.497  -8.807  1.00 64.93           N1+
ATOM   2369  H   ARG A 212      56.937  44.218 -14.062  1.00 34.04           H
ATOM   2370  HA  ARG A 212      58.895  43.246 -12.687  1.00 39.46           H
ATOM   2371  HB2 ARG A 212      57.161  45.388 -12.217  1.00 47.62           H
ATOM   2372  HB3 ARG A 212      58.144  44.954 -11.058  1.00 47.62           H
ATOM   2373  HG2 ARG A 212      58.960  45.990 -13.544  1.00 68.08           H
ATOM   2374  HG3 ARG A 212      59.030  46.765 -12.157  1.00 68.08           H
ATOM   2375  HD2 ARG A 212      60.594  44.554 -12.883  1.00 73.71           H
ATOM   2376  HD3 ARG A 212      61.124  46.030 -12.653  1.00 73.71           H
ATOM   2377  HE  ARG A 212      60.761  44.202 -10.725  1.00 73.99           H
ATOM   2378 HH11 ARG A 212      61.032  47.496 -11.069  1.00 75.56           H
ATOM   2379 HH12 ARG A 212      61.439  47.760  -9.661  1.00 75.56           H
ATOM   2380 HH21 ARG A 212      61.418  44.660  -8.617  1.00 77.94           H
ATOM   2381 HH22 ARG A 212      61.669  46.067  -8.199  1.00 77.94           H
ATOM   2382  N   HIS A 213      56.042  42.686 -11.353  1.00 28.62           N
ATOM   2383  CA  HIS A 213      55.330  41.871 -10.380  1.00 27.61           C
ATOM   2384  C   HIS A 213      55.598  40.392 -10.608  1.00 26.11           C
ATOM   2385  O   HIS A 213      55.847  39.644  -9.660  1.00 27.13           O
ATOM   2386  CB  HIS A 213      53.836  42.174 -10.475  1.00 29.17           C
ATOM   2387  CG  HIS A 213      53.044  41.632  -9.335  1.00 25.80           C
ATOM   2388  ND1 HIS A 213      51.701  41.907  -9.173  1.00 30.82           N
ATOM   2389  CD2 HIS A 213      53.403  40.863  -8.277  1.00 28.23           C
ATOM   2390  CE1 HIS A 213      51.264  41.324  -8.063  1.00 29.35           C
ATOM   2391  NE2 HIS A 213      52.275  40.671  -7.509  1.00 28.83           N
ATOM   2392  H   HIS A 213      55.531  43.177 -11.839  1.00 34.37           H
ATOM   2393  HA  HIS A 213      55.632  42.101  -9.487  1.00 33.15           H
ATOM   2394  HB2 HIS A 213      53.489  41.781 -11.292  1.00 35.02           H
ATOM   2395  HB3 HIS A 213      53.712  43.135 -10.493  1.00 35.02           H
ATOM   2396  HD2 HIS A 213      54.249  40.516  -8.109  1.00 33.90           H
ATOM   2397  HE1 HIS A 213      50.391  41.350  -7.741  1.00 35.24           H
ATOM   2398  HE2 HIS A 213      52.236  40.215  -6.781  1.00 34.61           H
ATOM   2399  N   ILE A 214      55.588  39.957 -11.871  1.00 25.49           N
ATOM   2400  CA  ILE A 214      55.922  38.571 -12.194  1.00 27.81           C
ATOM   2401  C   ILE A 214      57.333  38.215 -11.699  1.00 28.81           C
ATOM   2402  O   ILE A 214      57.540  37.140 -11.124  1.00 26.22           O
ATOM   2403  CB  ILE A 214      55.768  38.325 -13.708  1.00 28.90           C
ATOM   2404  CG1 ILE A 214      54.290  38.385 -14.117  1.00 31.45           C
ATOM   2405  CG2 ILE A 214      56.371  36.968 -14.100  1.00 30.07           C
ATOM   2406  CD1 ILE A 214      54.085  38.283 -15.595  1.00 34.86           C
ATOM   2407  H   ILE A 214      55.392  40.442 -12.554  1.00 30.61           H
ATOM   2408  HA  ILE A 214      55.296  37.987 -11.738  1.00 33.39           H
ATOM   2409  HB  ILE A 214      56.247  39.022 -14.182  1.00 34.70           H
ATOM   2410 HG12 ILE A 214      53.817  37.650 -13.698  1.00 37.76           H
ATOM   2411 HG13 ILE A 214      53.915  39.230 -13.822  1.00 37.76           H
ATOM   2412 HG21 ILE A 214      56.261  36.838 -15.055  1.00 36.10           H
ATOM   2413 HG22 ILE A 214      57.314  36.964 -13.871  1.00 36.10           H
ATOM   2414 HG23 ILE A 214      55.909  36.266 -13.615  1.00 36.10           H
ATOM   2415 HD11 ILE A 214      53.135  38.327 -15.785  1.00 41.86           H
ATOM   2416 HD12 ILE A 214      54.545  39.018 -16.028  1.00 41.86           H
ATOM   2417 HD13 ILE A 214      54.446  37.437 -15.905  1.00 41.86           H
ATOM   2418  N   ASP A 215      58.330  39.092 -11.939  1.00 27.72           N
ATOM   2419  CA  ASP A 215      59.688  38.834 -11.453  1.00 27.16           C
ATOM   2420  C   ASP A 215      59.721  38.671  -9.927  1.00 32.22           C
ATOM   2421  O   ASP A 215      60.343  37.737  -9.399  1.00 28.06           O
ATOM   2422  CB  ASP A 215      60.641  39.973 -11.854  1.00 33.22           C
ATOM   2423  CG  ASP A 215      60.959  39.991 -13.332  1.00 40.43           C
ATOM   2424  OD1 ASP A 215      61.000  38.899 -13.948  1.00 39.63           O
ATOM   2425  OD2 ASP A 215      61.169  41.105 -13.871  1.00 47.84           O1-
ATOM   2426  H   ASP A 215      58.240  39.829 -12.373  1.00 33.28           H
ATOM   2427  HA  ASP A 215      60.017  38.012 -11.851  1.00 32.61           H
ATOM   2428  HB2 ASP A 215      60.229  40.821 -11.627  1.00 39.88           H
ATOM   2429  HB3 ASP A 215      61.475  39.870 -11.370  1.00 39.88           H
ATOM   2430  N   ARG A 216      59.110  39.605  -9.194  1.00 30.28           N
ATOM   2431  CA  ARG A 216      59.065  39.474  -7.728  1.00 33.77           C
ATOM   2432  C   ARG A 216      58.317  38.221  -7.288  1.00 34.32           C
ATOM   2433  O   ARG A 216      58.771  37.505  -6.390  1.00 36.15           O
ATOM   2434  CB  ARG A 216      58.426  40.702  -7.081  1.00 36.15           C
ATOM   2435  CG  ARG A 216      59.340  41.877  -7.110  1.00 45.96           C
ATOM   2436  CD  ARG A 216      59.058  42.925  -6.055  1.00 39.58           C
ATOM   2437  NE  ARG A 216      59.957  44.045  -6.308  1.00 41.84           N
ATOM   2438  CZ  ARG A 216      59.757  45.280  -5.893  1.00 42.03           C
ATOM   2439  NH1 ARG A 216      58.688  45.573  -5.179  1.00 42.53           N
ATOM   2440  NH2 ARG A 216      60.628  46.222  -6.201  1.00 40.53           N1+
ATOM   2441  H   ARG A 216      58.723  40.307  -9.507  1.00 36.36           H
ATOM   2442  HA  ARG A 216      59.973  39.406  -7.395  1.00 40.54           H
ATOM   2443  HB2 ARG A 216      57.618  40.934  -7.565  1.00 43.40           H
ATOM   2444  HB3 ARG A 216      58.217  40.503  -6.155  1.00 43.40           H
ATOM   2445  HG2 ARG A 216      60.249  41.566  -6.977  1.00 55.17           H
ATOM   2446  HG3 ARG A 216      59.266  42.306  -7.977  1.00 55.17           H
ATOM   2447  HD2 ARG A 216      58.140  43.232  -6.127  1.00 47.51           H
ATOM   2448  HD3 ARG A 216      59.238  42.566  -5.172  1.00 47.51           H
ATOM   2449  HE  ARG A 216      60.671  43.888  -6.761  1.00 50.23           H
ATOM   2450 HH11 ARG A 216      58.118  44.958  -4.986  1.00 51.06           H
ATOM   2451 HH12 ARG A 216      58.560  46.378  -4.907  1.00 51.06           H
ATOM   2452 HH21 ARG A 216      61.327  46.028  -6.663  1.00 48.66           H
ATOM   2453 HH22 ARG A 216      60.506  47.028  -5.925  1.00 48.66           H
ATOM   2454  N   LEU A 217      57.165  37.946  -7.898  1.00 30.16           N
ATOM   2455  CA  LEU A 217      56.393  36.750  -7.563  1.00 32.33           C
ATOM   2456  C   LEU A 217      57.264  35.500  -7.594  1.00 39.57           C
ATOM   2457  O   LEU A 217      57.211  34.662  -6.683  1.00 36.81           O
ATOM   2458  CB  LEU A 217      55.230  36.607  -8.531  1.00 32.82           C
ATOM   2459  CG  LEU A 217      54.238  35.452  -8.345  1.00 39.01           C
ATOM   2460  CD1 LEU A 217      53.559  35.551  -6.992  1.00 36.99           C
ATOM   2461  CD2 LEU A 217      53.203  35.483  -9.483  1.00 44.02           C
ATOM   2462  H   LEU A 217      56.808  38.436  -8.508  1.00 36.21           H
ATOM   2463  HA  LEU A 217      56.031  36.844  -6.668  1.00 38.82           H
ATOM   2464  HB2 LEU A 217      54.712  37.426  -8.491  1.00 39.41           H
ATOM   2465  HB3 LEU A 217      55.600  36.514  -9.423  1.00 39.41           H
ATOM   2466  HG  LEU A 217      54.714  34.608  -8.387  1.00 46.83           H
ATOM   2467 HD11 LEU A 217      52.937  34.812  -6.896  1.00 44.41           H
ATOM   2468 HD12 LEU A 217      54.234  35.509  -6.296  1.00 44.41           H
ATOM   2469 HD13 LEU A 217      53.082  36.394  -6.939  1.00 44.41           H
ATOM   2470 HD21 LEU A 217      52.578  34.752  -9.361  1.00 52.85           H
ATOM   2471 HD22 LEU A 217      52.731  36.330  -9.456  1.00 52.85           H
ATOM   2472 HD23 LEU A 217      53.664  35.388 -10.331  1.00 52.85           H
ATOM   2473  N   ALA A 218      58.077  35.360  -8.651  1.00 31.58           N
ATOM   2474  CA  ALA A 218      58.917  34.184  -8.807  1.00 33.92           C
ATOM   2475  C   ALA A 218      59.910  34.045  -7.655  1.00 35.43           C
ATOM   2476  O   ALA A 218      60.283  32.926  -7.295  1.00 38.40           O
ATOM   2477  CB  ALA A 218      59.638  34.268 -10.155  1.00 31.38           C
ATOM   2478  H   ALA A 218      58.155  35.935  -9.286  1.00 37.92           H
ATOM   2479  HA  ALA A 218      58.355  33.393  -8.815  1.00 40.72           H
ATOM   2480  HB1 ALA A 218      60.199  33.484 -10.262  1.00 37.68           H
ATOM   2481  HB2 ALA A 218      58.977  34.301 -10.865  1.00 37.68           H
ATOM   2482  HB3 ALA A 218      60.183  35.070 -10.172  1.00 37.68           H
ATOM   2483  N   LYS A 219      60.337  35.166  -7.069  1.00 38.41           N
ATOM   2484  CA  LYS A 219      61.193  35.164  -5.878  1.00 45.87           C
ATOM   2485  C   LYS A 219      60.413  34.913  -4.583  1.00 46.28           C
ATOM   2486  O   LYS A 219      60.938  34.270  -3.667  1.00 50.19           O
ATOM   2487  CB  LYS A 219      61.933  36.508  -5.763  1.00 46.82           C
ATOM   2488  CG  LYS A 219      63.283  36.607  -6.496  1.00 50.57           C
ATOM   2489  CD  LYS A 219      63.134  36.991  -7.921  1.00 57.22           C
ATOM   2490  CE  LYS A 219      64.426  37.608  -8.509  1.00 64.89           C
ATOM   2491  NZ  LYS A 219      65.626  36.709  -8.456  1.00 66.40           N1+
ATOM   2492  H   LYS A 219      60.141  35.956  -7.349  1.00 46.11           H
ATOM   2493  HA  LYS A 219      61.857  34.463  -5.969  1.00 55.06           H
ATOM   2494  HB2 LYS A 219      61.359  37.203  -6.122  1.00 56.20           H
ATOM   2495  HB3 LYS A 219      62.101  36.683  -4.824  1.00 56.20           H
ATOM   2496  HG2 LYS A 219      63.831  37.277  -6.060  1.00 60.70           H
ATOM   2497  HG3 LYS A 219      63.724  35.744  -6.463  1.00 60.70           H
ATOM   2498  HD2 LYS A 219      62.914  36.202  -8.440  1.00 68.69           H
ATOM   2499  HD3 LYS A 219      62.425  37.649  -7.998  1.00 68.69           H
ATOM   2500  HE2 LYS A 219      64.267  37.831  -9.440  1.00 77.89           H
ATOM   2501  HE3 LYS A 219      64.639  38.413  -8.012  1.00 77.89           H
ATOM   2502  HZ1 LYS A 219      66.331  37.122  -8.808  1.00 79.70           H
ATOM   2503  HZ2 LYS A 219      65.808  36.495  -7.611  1.00 79.70           H
ATOM   2504  HZ3 LYS A 219      65.468  35.963  -8.915  1.00 79.70           H
ATOM   2505  N   ARG A 220      59.171  35.396  -4.479  1.00 46.82           N
ATOM   2506  CA  ARG A 220      58.451  35.436  -3.209  1.00 47.06           C
ATOM   2507  C   ARG A 220      57.479  34.274  -3.029  1.00 45.05           C
ATOM   2508  O   ARG A 220      56.515  34.389  -2.259  1.00 43.39           O
ATOM   2509  CB  ARG A 220      57.689  36.754  -3.077  1.00 48.42           C
ATOM   2510  CG  ARG A 220      58.539  37.987  -3.122  1.00 51.73           C
ATOM   2511  CD  ARG A 220      59.058  38.395  -1.750  1.00 63.76           C
ATOM   2512  NE  ARG A 220      60.038  39.493  -1.801  1.00 77.48           N
ATOM   2513  CZ  ARG A 220      59.843  40.687  -2.373  1.00 75.64           C
ATOM   2514  NH1 ARG A 220      58.702  40.980  -2.990  1.00 70.96           N
ATOM   2515  NH2 ARG A 220      60.814  41.600  -2.346  1.00 75.46           N1+
ATOM   2516  H   ARG A 220      58.721  35.710  -5.141  1.00 56.21           H
ATOM   2517  HA  ARG A 220      59.096  35.395  -2.485  1.00 56.50           H
ATOM   2518  HB2 ARG A 220      57.049  36.814  -3.803  1.00 58.12           H
ATOM   2519  HB3 ARG A 220      57.219  36.754  -2.228  1.00 58.12           H
ATOM   2520  HG2 ARG A 220      59.304  37.822  -3.695  1.00 62.10           H
ATOM   2521  HG3 ARG A 220      58.012  38.721  -3.474  1.00 62.10           H
ATOM   2522  HD2 ARG A 220      58.311  38.687  -1.205  1.00 76.54           H
ATOM   2523  HD3 ARG A 220      59.489  37.630  -1.336  1.00 76.54           H
ATOM   2524  HE  ARG A 220      60.802  39.355  -1.431  1.00 93.00           H
ATOM   2525 HH11 ARG A 220      58.067  40.401  -3.016  1.00 85.17           H
ATOM   2526 HH12 ARG A 220      58.596  41.751  -3.356  1.00 85.17           H
ATOM   2527 HH21 ARG A 220      61.559  41.423  -1.955  1.00 90.57           H
ATOM   2528 HH22 ARG A 220      60.694  42.365  -2.718  1.00 90.57           H
ATOM   2529  N   GLN A 221      57.713  33.152  -3.698  1.00 40.41           N
ATOM   2530  CA  GLN A 221      56.795  32.024  -3.596  1.00 48.68           C
ATOM   2531  C   GLN A 221      56.745  31.455  -2.173  1.00 40.83           C
ATOM   2532  O   GLN A 221      57.774  31.135  -1.582  1.00 37.33           O
ATOM   2533  CB  GLN A 221      57.221  30.941  -4.578  1.00 42.68           C
ATOM   2534  CG  GLN A 221      57.037  31.360  -6.000  1.00 49.65           C
ATOM   2535  CD  GLN A 221      57.052  30.189  -6.932  1.00 57.70           C
ATOM   2536  OE1 GLN A 221      56.103  29.395  -6.969  1.00 57.72           O
ATOM   2537  NE2 GLN A 221      58.136  30.060  -7.697  1.00 56.67           N
ATOM   2538  H   GLN A 221      58.388  33.019  -4.214  1.00 48.51           H
ATOM   2539  HA  GLN A 221      55.902  32.317  -3.836  1.00 58.43           H
ATOM   2540  HB2 GLN A 221      58.160  30.741  -4.442  1.00 51.24           H
ATOM   2541  HB3 GLN A 221      56.685  30.147  -4.427  1.00 51.24           H
ATOM   2542  HG2 GLN A 221      56.182  31.810  -6.092  1.00 59.60           H
ATOM   2543  HG3 GLN A 221      57.758  31.958  -6.252  1.00 59.60           H
ATOM   2544 HE21 GLN A 221      58.775  30.633  -7.638  1.00 68.02           H
ATOM   2545 HE22 GLN A 221      58.197  29.405  -8.251  1.00 68.02           H
ATOM   2546  N   ARG A 222      55.546  31.277  -1.637  1.00 40.47           N
ATOM   2547  CA  ARG A 222      55.429  30.693  -0.308  1.00 35.27           C
ATOM   2548  C   ARG A 222      55.574  29.177  -0.395  1.00 31.53           C
ATOM   2549  O   ARG A 222      55.499  28.591  -1.480  1.00 30.31           O
ATOM   2550  CB  ARG A 222      54.090  31.087   0.308  1.00 34.37           C
ATOM   2551  CG  ARG A 222      53.849  32.606   0.421  1.00 36.04           C
ATOM   2552  CD  ARG A 222      54.918  33.317   1.205  1.00 31.80           C
ATOM   2553  NE  ARG A 222      54.458  34.604   1.749  1.00 29.20           N
ATOM   2554  CZ  ARG A 222      54.499  35.772   1.125  1.00 32.49           C
ATOM   2555  NH1 ARG A 222      54.944  35.869  -0.125  1.00 36.56           N
ATOM   2556  NH2 ARG A 222      54.101  36.866   1.762  1.00 27.89           N1+
ATOM   2557  H   ARG A 222      54.799  31.480  -2.012  1.00 48.58           H
ATOM   2558  HA  ARG A 222      56.138  31.036   0.258  1.00 42.34           H
ATOM   2559  HB2 ARG A 222      53.378  30.718  -0.238  1.00 41.26           H
ATOM   2560  HB3 ARG A 222      54.040  30.716   1.202  1.00 41.26           H
ATOM   2561  HG2 ARG A 222      53.827  32.988  -0.470  1.00 43.27           H
ATOM   2562  HG3 ARG A 222      53.001  32.757   0.867  1.00 43.27           H
ATOM   2563  HD2 ARG A 222      55.192  32.757   1.948  1.00 38.18           H
ATOM   2564  HD3 ARG A 222      55.675  33.490   0.623  1.00 38.18           H
ATOM   2565  HE  ARG A 222      54.131  34.598   2.545  1.00 35.06           H
ATOM   2566 HH11 ARG A 222      55.218  35.167  -0.539  1.00 43.90           H
ATOM   2567 HH12 ARG A 222      54.958  36.634  -0.518  1.00 43.90           H
ATOM   2568 HH21 ARG A 222      53.802  36.810   2.567  1.00 33.49           H
ATOM   2569 HH22 ARG A 222      54.104  37.625   1.357  1.00 33.49           H
ATOM   2570  N   PRO A 223      55.761  28.502   0.741  1.00 33.18           N
ATOM   2571  CA  PRO A 223      55.796  27.031   0.728  1.00 34.23           C
ATOM   2572  C   PRO A 223      54.487  26.448   0.205  1.00 34.30           C
ATOM   2573  O   PRO A 223      53.410  26.751   0.719  1.00 29.71           O
ATOM   2574  CB  PRO A 223      56.028  26.671   2.202  1.00 30.19           C
ATOM   2575  CG  PRO A 223      56.698  27.879   2.764  1.00 34.59           C
ATOM   2576  CD  PRO A 223      56.059  29.045   2.075  1.00 31.70           C
ATOM   2577  HA  PRO A 223      56.537  26.709   0.191  1.00 41.10           H
ATOM   2578  HB2 PRO A 223      55.178  26.511   2.641  1.00 36.25           H
ATOM   2579  HB3 PRO A 223      56.605  25.894   2.266  1.00 36.25           H
ATOM   2580  HG2 PRO A 223      56.545  27.921   3.721  1.00 41.52           H
ATOM   2581  HG3 PRO A 223      57.648  27.845   2.570  1.00 41.52           H
ATOM   2582  HD2 PRO A 223      55.241  29.302   2.528  1.00 38.07           H
ATOM   2583  HD3 PRO A 223      56.682  29.786   2.010  1.00 38.07           H
ATOM   2584  N   GLY A 224      54.591  25.586  -0.812  1.00 28.31           N
ATOM   2585  CA  GLY A 224      53.438  24.996  -1.460  1.00 26.57           C
ATOM   2586  C   GLY A 224      52.874  25.790  -2.635  1.00 25.79           C
ATOM   2587  O   GLY A 224      51.978  25.297  -3.320  1.00 29.40           O
ATOM   2588  H   GLY A 224      55.341  25.328  -1.144  1.00 34.00           H
ATOM   2589  HA2 GLY A 224      53.679  24.114  -1.785  1.00 31.91           H
ATOM   2590  HA3 GLY A 224      52.730  24.890  -0.806  1.00 31.91           H
ATOM   2591  N   GLU A 225      53.340  27.008  -2.857  1.00 25.80           N
ATOM   2592  CA  GLU A 225      52.803  27.866  -3.893  1.00 26.78           C
ATOM   2593  C   GLU A 225      53.261  27.385  -5.276  1.00 29.80           C
ATOM   2594  O   GLU A 225      54.349  26.835  -5.436  1.00 27.78           O
ATOM   2595  CB  GLU A 225      53.252  29.304  -3.629  1.00 27.97           C
ATOM   2596  CG  GLU A 225      52.792  30.303  -4.672  1.00 33.14           C
ATOM   2597  CD  GLU A 225      52.905  31.748  -4.209  1.00 36.15           C
ATOM   2598  OE1 GLU A 225      53.044  31.987  -2.987  1.00 31.37           O
ATOM   2599  OE2 GLU A 225      52.821  32.648  -5.075  1.00 39.68           O1-
ATOM   2600  H   GLU A 225      53.981  27.366  -2.410  1.00 30.98           H
ATOM   2601  HA  GLU A 225      51.834  27.838  -3.864  1.00 32.16           H
ATOM   2602  HB2 GLU A 225      52.898  29.588  -2.772  1.00 33.58           H
ATOM   2603  HB3 GLU A 225      54.222  29.327  -3.606  1.00 33.58           H
ATOM   2604  HG2 GLU A 225      53.337  30.200  -5.468  1.00 39.79           H
ATOM   2605  HG3 GLU A 225      51.861  30.129  -4.884  1.00 39.79           H
ATOM   2606  N   ARG A 226      52.388  27.533  -6.262  1.00 29.83           N
ATOM   2607  CA  ARG A 226      52.731  27.308  -7.667  1.00 28.43           C
ATOM   2608  C   ARG A 226      52.643  28.632  -8.399  1.00 30.94           C
ATOM   2609  O   ARG A 226      51.714  29.421  -8.170  1.00 25.86           O
ATOM   2610  CB  ARG A 226      51.824  26.268  -8.302  1.00 28.33           C
ATOM   2611  CG  ARG A 226      51.906  24.962  -7.564  1.00 28.49           C
ATOM   2612  CD  ARG A 226      51.085  23.885  -8.212  1.00 34.54           C
ATOM   2613  NE  ARG A 226      50.960  22.691  -7.370  1.00 33.94           N
ATOM   2614  CZ  ARG A 226      50.949  21.437  -7.834  1.00 39.63           C
ATOM   2615  NH1 ARG A 226      51.087  21.201  -9.132  1.00 43.79           N
ATOM   2616  NH2 ARG A 226      50.811  20.416  -6.997  1.00 37.31           N1+
ATOM   2617  H   ARG A 226      51.570  27.769  -6.144  1.00 35.82           H
ATOM   2618  HA  ARG A 226      53.645  26.990  -7.725  1.00 34.14           H
ATOM   2619  HB2 ARG A 226      50.906  26.579  -8.272  1.00 34.02           H
ATOM   2620  HB3 ARG A 226      52.100  26.118  -9.220  1.00 34.02           H
ATOM   2621  HG2 ARG A 226      52.829  24.666  -7.544  1.00 34.21           H
ATOM   2622  HG3 ARG A 226      51.577  25.088  -6.660  1.00 34.21           H
ATOM   2623  HD2 ARG A 226      50.193  24.226  -8.384  1.00 41.47           H
ATOM   2624  HD3 ARG A 226      51.507  23.623  -9.045  1.00 41.47           H
ATOM   2625  HE  ARG A 226      50.890  22.806  -6.521  1.00 40.75           H
ATOM   2626 HH11 ARG A 226      51.172  21.857  -9.682  1.00 52.57           H
ATOM   2627 HH12 ARG A 226      51.083  20.392  -9.425  1.00 52.57           H
ATOM   2628 HH21 ARG A 226      50.728  20.560  -6.153  1.00 44.79           H
ATOM   2629 HH22 ARG A 226      50.816  19.610  -7.297  1.00 44.79           H
ATOM   2630  N   LEU A 227      53.651  28.908  -9.218  1.00 24.48           N
ATOM   2631  CA  LEU A 227      53.677  30.150  -9.955  1.00 26.17           C
ATOM   2632  C   LEU A 227      52.539  30.109 -10.966  1.00 30.35           C
ATOM   2633  O   LEU A 227      52.565  29.328 -11.921  1.00 33.68           O
ATOM   2634  CB  LEU A 227      55.038  30.325 -10.620  1.00 32.36           C
ATOM   2635  CG  LEU A 227      55.436  31.687 -11.171  1.00 39.36           C
ATOM   2636  CD1 LEU A 227      55.239  32.770 -10.163  1.00 37.40           C
ATOM   2637  CD2 LEU A 227      56.945  31.627 -11.603  1.00 38.43           C
ATOM   2638  H   LEU A 227      54.325  28.393  -9.360  1.00 29.40           H
ATOM   2639  HA  LEU A 227      53.529  30.893  -9.350  1.00 31.43           H
ATOM   2640  HB2 LEU A 227      55.715  30.082  -9.969  1.00 38.85           H
ATOM   2641  HB3 LEU A 227      55.083  29.703 -11.363  1.00 38.85           H
ATOM   2642  HG  LEU A 227      54.898  31.890 -11.953  1.00 47.25           H
ATOM   2643 HD11 LEU A 227      55.503  33.617 -10.555  1.00 44.90           H
ATOM   2644 HD12 LEU A 227      54.303  32.800  -9.911  1.00 44.90           H
ATOM   2645 HD13 LEU A 227      55.786  32.580  -9.385  1.00 44.90           H
ATOM   2646 HD21 LEU A 227      57.207  32.492 -11.956  1.00 46.13           H
ATOM   2647 HD22 LEU A 227      57.486  31.407 -10.828  1.00 46.13           H
ATOM   2648 HD23 LEU A 227      57.051  30.945 -12.285  1.00 46.13           H
ATOM   2649  N   ASP A 228      51.509  30.901 -10.725  1.00 25.95           N
ATOM   2650  CA  ASP A 228      50.296  30.877 -11.534  1.00 24.57           C
ATOM   2651  C   ASP A 228      50.052  32.301 -12.017  1.00 25.66           C
ATOM   2652  O   ASP A 228      49.675  33.178 -11.238  1.00 22.70           O
ATOM   2653  CB  ASP A 228      49.118  30.331 -10.728  1.00 25.98           C
ATOM   2654  CG  ASP A 228      47.832  30.230 -11.542  1.00 23.24           C
ATOM   2655  OD1 ASP A 228      47.709  30.939 -12.574  1.00 24.76           O
ATOM   2656  OD2 ASP A 228      46.942  29.435 -11.155  1.00 25.06           O1-
ATOM   2657  H   ASP A 228      51.485  31.475 -10.086  1.00 31.17           H
ATOM   2658  HA  ASP A 228      50.431  30.307 -12.307  1.00 29.50           H
ATOM   2659  HB2 ASP A 228      49.341  29.442 -10.408  1.00 31.19           H
ATOM   2660  HB3 ASP A 228      48.951  30.920  -9.976  1.00 31.19           H
ATOM   2661  N   LEU A 229      50.273  32.541 -13.302  1.00 20.67           N
ATOM   2662  CA  LEU A 229      50.069  33.877 -13.843  1.00 24.37           C
ATOM   2663  C   LEU A 229      48.593  34.198 -14.050  1.00 18.84           C
ATOM   2664  O   LEU A 229      48.216  35.375 -14.031  1.00 23.40           O
ATOM   2665  CB  LEU A 229      50.827  34.028 -15.173  1.00 24.18           C
ATOM   2666  CG  LEU A 229      52.339  33.751 -15.096  1.00 24.13           C
ATOM   2667  CD1 LEU A 229      52.988  33.907 -16.495  1.00 29.51           C
ATOM   2668  CD2 LEU A 229      53.038  34.662 -14.143  1.00 27.35           C
ATOM   2669  H   LEU A 229      50.537  31.957 -13.875  1.00 24.82           H
ATOM   2670  HA  LEU A 229      50.429  34.526 -13.219  1.00 29.26           H
ATOM   2671  HB2 LEU A 229      50.449  33.408 -15.816  1.00 29.04           H
ATOM   2672  HB3 LEU A 229      50.713  34.937 -15.492  1.00 29.04           H
ATOM   2673  HG  LEU A 229      52.480  32.838 -14.799  1.00 28.97           H
ATOM   2674 HD11 LEU A 229      53.939  33.728 -16.424  1.00 35.44           H
ATOM   2675 HD12 LEU A 229      52.577  33.275 -17.106  1.00 35.44           H
ATOM   2676 HD13 LEU A 229      52.844  34.813 -16.810  1.00 35.44           H
ATOM   2677 HD21 LEU A 229      53.983  34.445 -14.134  1.00 32.84           H
ATOM   2678 HD22 LEU A 229      52.912  35.579 -14.433  1.00 32.84           H
ATOM   2679 HD23 LEU A 229      52.662  34.541 -13.257  1.00 32.84           H
ATOM   2680  N   ALA A 230      47.751  33.191 -14.274  1.00 20.81           N
ATOM   2681  CA  ALA A 230      46.316  33.450 -14.337  1.00 26.11           C
ATOM   2682  C   ALA A 230      45.788  33.924 -12.974  1.00 25.23           C
ATOM   2683  O   ALA A 230      45.020  34.892 -12.901  1.00 21.61           O
ATOM   2684  CB  ALA A 230      45.594  32.198 -14.825  1.00 25.19           C
ATOM   2685  H   ALA A 230      47.978  32.369 -14.389  1.00 25.00           H
ATOM   2686  HA  ALA A 230      46.153  34.158 -14.981  1.00 31.35           H
ATOM   2687  HB1 ALA A 230      44.642  32.378 -14.864  1.00 30.25           H
ATOM   2688  HB2 ALA A 230      45.925  31.968 -15.708  1.00 30.25           H
ATOM   2689  HB3 ALA A 230      45.769  31.472 -14.206  1.00 30.25           H
ATOM   2690  N   MET A 231      46.246  33.302 -11.878  1.00 24.03           N
ATOM   2691  CA  MET A 231      45.867  33.785 -10.541  1.00 20.28           C
ATOM   2692  C   MET A 231      46.490  35.147 -10.262  1.00 22.72           C
ATOM   2693  O   MET A 231      45.869  36.010  -9.643  1.00 19.70           O
ATOM   2694  CB  MET A 231      46.258  32.750  -9.483  1.00 21.10           C
ATOM   2695  CG  MET A 231      45.966  33.187  -8.072  1.00 21.91           C
ATOM   2696  SD  MET A 231      44.163  33.255  -7.805  1.00 20.88           S
ATOM   2697  CE  MET A 231      44.158  33.971  -6.127  1.00 21.67           C
ATOM   2698  H   MET A 231      46.763  32.615 -11.879  1.00 28.86           H
ATOM   2699  HA  MET A 231      44.902  33.879 -10.512  1.00 24.35           H
ATOM   2700  HB2 MET A 231      45.765  31.931  -9.649  1.00 25.34           H
ATOM   2701  HB3 MET A 231      47.211  32.580  -9.549  1.00 25.34           H
ATOM   2702  HG2 MET A 231      46.346  32.549  -7.448  1.00 26.31           H
ATOM   2703  HG3 MET A 231      46.334  34.071  -7.922  1.00 26.31           H
ATOM   2704  HE1 MET A 231      43.241  34.074  -5.831  1.00 26.02           H
ATOM   2705  HE2 MET A 231      44.635  33.374  -5.529  1.00 26.02           H
ATOM   2706  HE3 MET A 231      44.598  34.835  -6.152  1.00 26.02           H
ATOM   2707  N   LEU A 232      47.707  35.394 -10.738  1.00 22.48           N
ATOM   2708  CA  LEU A 232      48.278  36.718 -10.541  1.00 20.97           C
ATOM   2709  C   LEU A 232      47.425  37.795 -11.193  1.00 20.13           C
ATOM   2710  O   LEU A 232      47.236  38.878 -10.619  1.00 23.87           O
ATOM   2711  CB  LEU A 232      49.696  36.769 -11.107  1.00 24.12           C
ATOM   2712  CG  LEU A 232      50.339  38.146 -11.025  1.00 26.89           C
ATOM   2713  CD1 LEU A 232      50.487  38.601  -9.614  1.00 27.39           C
ATOM   2714  CD2 LEU A 232      51.698  38.184 -11.690  1.00 34.03           C
ATOM   2715  H   LEU A 232      48.204  34.836 -11.163  1.00 26.99           H
ATOM   2716  HA  LEU A 232      48.326  36.904  -9.590  1.00 25.18           H
ATOM   2717  HB2 LEU A 232      50.254  36.150 -10.610  1.00 28.97           H
ATOM   2718  HB3 LEU A 232      49.669  36.509 -12.042  1.00 28.97           H
ATOM   2719  HG  LEU A 232      49.769  38.784 -11.482  1.00 32.28           H
ATOM   2720 HD11 LEU A 232      50.899  39.480  -9.607  1.00 32.89           H
ATOM   2721 HD12 LEU A 232      49.610  38.644  -9.203  1.00 32.89           H
ATOM   2722 HD13 LEU A 232      51.047  37.970  -9.136  1.00 32.89           H
ATOM   2723 HD21 LEU A 232      52.064  39.079 -11.610  1.00 40.86           H
ATOM   2724 HD22 LEU A 232      52.283  37.547 -11.250  1.00 40.86           H
ATOM   2725 HD23 LEU A 232      51.598  37.949 -12.626  1.00 40.86           H
ATOM   2726  N   ALA A 233      46.941  37.529 -12.413  1.00 23.88           N
ATOM   2727  CA  ALA A 233      46.099  38.490 -13.116  1.00 24.41           C
ATOM   2728  C   ALA A 233      44.754  38.637 -12.392  1.00 21.92           C
ATOM   2729  O   ALA A 233      44.241  39.751 -12.233  1.00 20.25           O
ATOM   2730  CB  ALA A 233      45.921  38.046 -14.584  1.00 25.02           C
ATOM   2731  H   ALA A 233      47.087  36.803 -12.849  1.00 28.67           H
ATOM   2732  HA  ALA A 233      46.537  39.356 -13.114  1.00 29.31           H
ATOM   2733  HB1 ALA A 233      45.361  38.691 -15.043  1.00 30.04           H
ATOM   2734  HB2 ALA A 233      46.793  38.004 -15.008  1.00 30.04           H
ATOM   2735  HB3 ALA A 233      45.502  37.172 -14.600  1.00 30.04           H
ATOM   2736  N   ALA A 234      44.201  37.527 -11.905  1.00 18.85           N
ATOM   2737  CA  ALA A 234      42.920  37.582 -11.189  1.00 19.98           C
ATOM   2738  C   ALA A 234      43.039  38.405  -9.906  1.00 18.78           C
ATOM   2739  O   ALA A 234      42.154  39.217  -9.589  1.00 19.22           O
ATOM   2740  CB  ALA A 234      42.420  36.164 -10.888  1.00 18.52           C
ATOM   2741  H   ALA A 234      44.539  36.739 -11.973  1.00 22.64           H
ATOM   2742  HA  ALA A 234      42.262  38.012 -11.757  1.00 24.00           H
ATOM   2743  HB1 ALA A 234      41.575  36.221 -10.415  1.00 22.24           H
ATOM   2744  HB2 ALA A 234      42.301  35.687 -11.724  1.00 22.24           H
ATOM   2745  HB3 ALA A 234      43.077  35.708 -10.338  1.00 22.24           H
ATOM   2746  N   ILE A 235      44.109  38.199  -9.128  1.00 18.79           N
ATOM   2747  CA  ILE A 235      44.187  38.909  -7.851  1.00 20.22           C
ATOM   2748  C   ILE A 235      44.537  40.374  -8.078  1.00 23.89           C
ATOM   2749  O   ILE A 235      44.052  41.260  -7.366  1.00 18.56           O
ATOM   2750  CB  ILE A 235      45.178  38.182  -6.906  1.00 25.10           C
ATOM   2751  CG1 ILE A 235      44.968  38.610  -5.468  1.00 19.39           C
ATOM   2752  CG2 ILE A 235      46.666  38.478  -7.260  1.00 22.68           C
ATOM   2753  CD1 ILE A 235      43.508  38.316  -4.892  1.00 19.45           C
ATOM   2754  H   ILE A 235      44.771  37.680  -9.306  1.00 22.56           H
ATOM   2755  HA  ILE A 235      43.313  38.882  -7.431  1.00 24.28           H
ATOM   2756  HB  ILE A 235      45.027  37.226  -6.972  1.00 30.14           H
ATOM   2757 HG12 ILE A 235      45.605  38.139  -4.908  1.00 23.29           H
ATOM   2758 HG13 ILE A 235      45.121  39.566  -5.404  1.00 23.29           H
ATOM   2759 HG21 ILE A 235      47.239  38.000  -6.640  1.00 27.24           H
ATOM   2760 HG22 ILE A 235      46.839  38.181  -8.167  1.00 27.24           H
ATOM   2761 HG23 ILE A 235      46.823  39.432  -7.188  1.00 27.24           H
ATOM   2762 HD11 ILE A 235      43.465  38.621  -3.972  1.00 23.36           H
ATOM   2763 HD12 ILE A 235      42.855  38.791  -5.430  1.00 23.36           H
ATOM   2764 HD13 ILE A 235      43.340  37.361  -4.933  1.00 23.36           H
ATOM   2765  N   ARG A 236      45.345  40.667  -9.094  1.00 17.49           N
ATOM   2766  CA  ARG A 236      45.607  42.060  -9.455  1.00 19.46           C
ATOM   2767  C   ARG A 236      44.313  42.762  -9.870  1.00 18.57           C
ATOM   2768  O   ARG A 236      44.034  43.881  -9.428  1.00 21.22           O
ATOM   2769  CB  ARG A 236      46.650  42.138 -10.585  1.00 22.80           C
ATOM   2770  CG  ARG A 236      48.071  41.855 -10.144  1.00 21.55           C
ATOM   2771  CD  ARG A 236      49.029  41.734 -11.328  1.00 26.10           C
ATOM   2772  NE  ARG A 236      49.024  42.955 -12.125  1.00 25.64           N
ATOM   2773  CZ  ARG A 236      49.782  44.011 -11.861  1.00 27.82           C
ATOM   2774  NH1 ARG A 236      50.598  44.000 -10.845  1.00 27.57           N
ATOM   2775  NH2 ARG A 236      49.716  45.095 -12.600  1.00 32.59           N1+
ATOM   2776  H   ARG A 236      45.749  40.088  -9.585  1.00 21.01           H
ATOM   2777  HA  ARG A 236      45.966  42.524  -8.683  1.00 23.37           H
ATOM   2778  HB2 ARG A 236      46.419  41.488 -11.267  1.00 27.38           H
ATOM   2779  HB3 ARG A 236      46.631  43.031 -10.964  1.00 27.38           H
ATOM   2780  HG2 ARG A 236      48.379  42.582  -9.579  1.00 25.88           H
ATOM   2781  HG3 ARG A 236      48.091  41.019  -9.653  1.00 25.88           H
ATOM   2782  HD2 ARG A 236      49.929  41.586 -11.000  1.00 31.34           H
ATOM   2783  HD3 ARG A 236      48.750  40.998 -11.894  1.00 31.34           H
ATOM   2784  HE  ARG A 236      48.577  42.954 -12.860  1.00 30.79           H
ATOM   2785 HH11 ARG A 236      50.650  43.304 -10.343  1.00 33.11           H
ATOM   2786 HH12 ARG A 236      51.088  44.687 -10.678  1.00 33.11           H
ATOM   2787 HH21 ARG A 236      49.186  45.122 -13.277  1.00 39.12           H
ATOM   2788 HH22 ARG A 236      50.219  45.769 -12.421  1.00 39.12           H
ATOM   2789  N   ARG A 237      43.501  42.098 -10.686  1.00 18.42           N
ATOM   2790  CA  ARG A 237      42.210  42.661 -11.114  1.00 22.33           C
ATOM   2791  C   ARG A 237      41.291  42.929  -9.919  1.00 20.86           C
ATOM   2792  O   ARG A 237      40.723  44.012  -9.797  1.00 21.03           O
ATOM   2793  CB  ARG A 237      41.537  41.730 -12.105  1.00 24.10           C
ATOM   2794  CG  ARG A 237      40.204  42.316 -12.684  1.00 24.70           C
ATOM   2795  CD  ARG A 237      39.439  41.415 -13.661  1.00 30.24           C
ATOM   2796  NE  ARG A 237      38.193  42.100 -13.994  1.00 28.81           N
ATOM   2797  CZ  ARG A 237      37.025  41.518 -14.272  1.00 33.44           C
ATOM   2798  NH1 ARG A 237      36.896  40.201 -14.337  1.00 31.26           N
ATOM   2799  NH2 ARG A 237      35.972  42.287 -14.507  1.00 30.14           N1+
ATOM   2800  H   ARG A 237      43.669  41.319 -11.009  1.00 22.13           H
ATOM   2801  HA  ARG A 237      42.370  43.506 -11.561  1.00 26.82           H
ATOM   2802  HB2 ARG A 237      42.141  41.569 -12.847  1.00 28.95           H
ATOM   2803  HB3 ARG A 237      41.328  40.893 -11.661  1.00 28.95           H
ATOM   2804  HG2 ARG A 237      39.609  42.509 -11.943  1.00 29.66           H
ATOM   2805  HG3 ARG A 237      40.412  43.139 -13.153  1.00 29.66           H
ATOM   2806  HD2 ARG A 237      39.957  41.287 -14.471  1.00 36.31           H
ATOM   2807  HD3 ARG A 237      39.232  40.566 -13.240  1.00 36.31           H
ATOM   2808  HE  ARG A 237      38.214  42.960 -14.012  1.00 34.59           H
ATOM   2809 HH11 ARG A 237      37.571  39.694 -14.175  1.00 37.53           H
ATOM   2810 HH12 ARG A 237      36.133  39.853 -14.528  1.00 37.53           H
ATOM   2811 HH21 ARG A 237      36.050  43.143 -14.480  1.00 36.19           H
ATOM   2812 HH22 ARG A 237      35.217  41.931 -14.712  1.00 36.19           H
ATOM   2813  N   VAL A 238      41.182  41.965  -9.007  1.00 21.54           N
ATOM   2814  CA  VAL A 238      40.319  42.118  -7.838  1.00 20.21           C
ATOM   2815  C   VAL A 238      40.758  43.311  -6.997  1.00 19.08           C
ATOM   2816  O   VAL A 238      39.937  44.143  -6.604  1.00 20.46           O
ATOM   2817  CB  VAL A 238      40.288  40.809  -7.021  1.00 21.13           C
ATOM   2818  CG1 VAL A 238      39.651  41.054  -5.652  1.00 20.26           C
ATOM   2819  CG2 VAL A 238      39.508  39.748  -7.776  1.00 18.83           C
ATOM   2820  H   VAL A 238      41.597  41.213  -9.042  1.00 25.87           H
ATOM   2821  HA  VAL A 238      39.415  42.293  -8.142  1.00 24.27           H
ATOM   2822  HB  VAL A 238      41.194  40.489  -6.886  1.00 25.37           H
ATOM   2823 HG11 VAL A 238      39.641  40.221  -5.156  1.00 24.33           H
ATOM   2824 HG12 VAL A 238      40.174  41.717  -5.175  1.00 24.33           H
ATOM   2825 HG13 VAL A 238      38.745  41.375  -5.779  1.00 24.33           H
ATOM   2826 HG21 VAL A 238      39.496  38.932  -7.252  1.00 22.62           H
ATOM   2827 HG22 VAL A 238      38.602  40.064  -7.917  1.00 22.62           H
ATOM   2828 HG23 VAL A 238      39.939  39.587  -8.630  1.00 22.62           H
ATOM   2829  N   TYR A 239      42.070  43.440  -6.725  1.00 18.03           N
ATOM   2830  CA  TYR A 239      42.513  44.547  -5.887  1.00 20.02           C
ATOM   2831  C   TYR A 239      42.386  45.883  -6.605  1.00 22.76           C
ATOM   2832  O   TYR A 239      42.070  46.894  -5.954  1.00 19.10           O
ATOM   2833  CB  TYR A 239      43.942  44.304  -5.377  1.00 19.89           C
ATOM   2834  CG  TYR A 239      43.951  43.452  -4.085  1.00 16.56           C
ATOM   2835  CD1 TYR A 239      43.609  43.999  -2.846  1.00 21.16           C
ATOM   2836  CD2 TYR A 239      44.259  42.107  -4.137  1.00 19.69           C
ATOM   2837  CE1 TYR A 239      43.608  43.229  -1.692  1.00 21.44           C
ATOM   2838  CE2 TYR A 239      44.287  41.337  -2.999  1.00 20.68           C
ATOM   2839  CZ  TYR A 239      43.929  41.891  -1.784  1.00 22.34           C
ATOM   2840  OH  TYR A 239      43.968  41.105  -0.665  1.00 20.91           O
ATOM   2841  H   TYR A 239      42.694  42.919  -7.006  1.00 21.65           H
ATOM   2842  HA  TYR A 239      41.935  44.585  -5.109  1.00 24.04           H
ATOM   2843  HB2 TYR A 239      44.448  43.830  -6.056  1.00 23.89           H
ATOM   2844  HB3 TYR A 239      44.361  45.156  -5.181  1.00 23.89           H
ATOM   2845  HD1 TYR A 239      43.385  44.901  -2.793  1.00 25.42           H
ATOM   2846  HD2 TYR A 239      44.494  41.724  -4.952  1.00 23.65           H
ATOM   2847  HE1 TYR A 239      43.387  43.606  -0.872  1.00 25.75           H
ATOM   2848  HE2 TYR A 239      44.501  40.434  -3.054  1.00 24.83           H
ATOM   2849  HH  TYR A 239      43.775  41.562   0.013  1.00 25.11           H
ATOM   2850  N   GLY A 240      42.561  45.900  -7.936  1.00 23.57           N
ATOM   2851  CA  GLY A 240      42.276  47.107  -8.692  1.00 20.90           C
ATOM   2852  C   GLY A 240      40.802  47.487  -8.630  1.00 19.83           C
ATOM   2853  O   GLY A 240      40.462  48.652  -8.436  1.00 21.98           O
ATOM   2854  H   GLY A 240      42.838  45.236  -8.407  1.00 28.30           H
ATOM   2855  HA2 GLY A 240      42.799  47.843  -8.337  1.00 25.10           H
ATOM   2856  HA3 GLY A 240      42.522  46.974  -9.620  1.00 25.10           H
ATOM   2857  N   LEU A 241      39.914  46.506  -8.801  1.00 20.70           N
ATOM   2858  CA  LEU A 241      38.480  46.758  -8.659  1.00 18.09           C
ATOM   2859  C   LEU A 241      38.147  47.229  -7.249  1.00 19.50           C
ATOM   2860  O   LEU A 241      37.325  48.131  -7.069  1.00 21.83           O
ATOM   2861  CB  LEU A 241      37.693  45.503  -9.007  1.00 18.71           C
ATOM   2862  CG  LEU A 241      37.776  45.032 -10.466  1.00 22.11           C
ATOM   2863  CD1 LEU A 241      37.131  43.672 -10.543  1.00 20.07           C
ATOM   2864  CD2 LEU A 241      37.110  46.016 -11.446  1.00 26.62           C
ATOM   2865  H   LEU A 241      40.114  45.693  -8.998  1.00 24.86           H
ATOM   2866  HA  LEU A 241      38.219  47.458  -9.278  1.00 21.73           H
ATOM   2867  HB2 LEU A 241      38.016  44.777  -8.451  1.00 22.47           H
ATOM   2868  HB3 LEU A 241      36.757  45.666  -8.810  1.00 22.47           H
ATOM   2869  HG  LEU A 241      38.708  44.939 -10.718  1.00 26.55           H
ATOM   2870 HD11 LEU A 241      37.173  43.355 -11.458  1.00 24.10           H
ATOM   2871 HD12 LEU A 241      37.609  43.063  -9.959  1.00 24.10           H
ATOM   2872 HD13 LEU A 241      36.206  43.746 -10.259  1.00 24.10           H
ATOM   2873 HD21 LEU A 241      37.194  45.668 -12.347  1.00 31.96           H
ATOM   2874 HD22 LEU A 241      36.174  46.108 -11.212  1.00 31.96           H
ATOM   2875 HD23 LEU A 241      37.555  46.875 -11.380  1.00 31.96           H
ATOM   2876  N   LEU A 242      38.828  46.676  -6.241  1.00 20.82           N
ATOM   2877  CA  LEU A 242      38.586  47.087  -4.858  1.00 18.89           C
ATOM   2878  C   LEU A 242      38.874  48.570  -4.662  1.00 19.92           C
ATOM   2879  O   LEU A 242      38.047  49.303  -4.101  1.00 20.22           O
ATOM   2880  CB  LEU A 242      39.435  46.237  -3.904  1.00 19.93           C
ATOM   2881  CG  LEU A 242      39.507  46.731  -2.446  1.00 22.71           C
ATOM   2882  CD1 LEU A 242      38.169  46.607  -1.849  1.00 22.19           C
ATOM   2883  CD2 LEU A 242      40.542  45.944  -1.610  1.00 22.40           C
ATOM   2884  H   LEU A 242      39.428  46.067  -6.331  1.00 25.01           H
ATOM   2885  HA  LEU A 242      37.652  46.933  -4.643  1.00 22.69           H
ATOM   2886  HB2 LEU A 242      39.069  45.339  -3.887  1.00 23.93           H
ATOM   2887  HB3 LEU A 242      40.342  46.210  -4.245  1.00 23.93           H
ATOM   2888  HG  LEU A 242      39.758  47.667  -2.437  1.00 27.28           H
ATOM   2889 HD11 LEU A 242      38.204  46.915  -0.930  1.00 26.65           H
ATOM   2890 HD12 LEU A 242      37.545  47.149  -2.357  1.00 26.65           H
ATOM   2891 HD13 LEU A 242      37.896  45.676  -1.876  1.00 26.65           H
ATOM   2892 HD21 LEU A 242      40.547  46.292  -0.705  1.00 26.90           H
ATOM   2893 HD22 LEU A 242      40.293  45.006  -1.602  1.00 26.90           H
ATOM   2894 HD23 LEU A 242      41.418  46.051  -2.012  1.00 26.90           H
ATOM   2895  N   ALA A 243      40.036  49.042  -5.134  1.00 18.86           N
ATOM   2896  CA  ALA A 243      40.356  50.457  -4.983  1.00 23.42           C
ATOM   2897  C   ALA A 243      39.320  51.318  -5.701  1.00 19.90           C
ATOM   2898  O   ALA A 243      38.867  52.332  -5.160  1.00 20.93           O
ATOM   2899  CB  ALA A 243      41.771  50.744  -5.507  1.00 23.75           C
ATOM   2900  H   ALA A 243      40.636  48.575  -5.534  1.00 22.66           H
ATOM   2901  HA  ALA A 243      40.335  50.686  -4.041  1.00 28.12           H
ATOM   2902  HB1 ALA A 243      41.962  51.688  -5.397  1.00 28.53           H
ATOM   2903  HB2 ALA A 243      42.408  50.215  -5.002  1.00 28.53           H
ATOM   2904  HB3 ALA A 243      41.813  50.504  -6.446  1.00 28.53           H
ATOM   2905  N   ASN A 244      38.913  50.907  -6.905  1.00 19.66           N
ATOM   2906  CA  ASN A 244      37.903  51.664  -7.647  1.00 20.91           C
ATOM   2907  C   ASN A 244      36.582  51.660  -6.902  1.00 23.86           C
ATOM   2908  O   ASN A 244      35.859  52.661  -6.899  1.00 21.73           O
ATOM   2909  CB  ASN A 244      37.692  51.095  -9.056  1.00 22.53           C
ATOM   2910  CG  ASN A 244      38.907  51.228  -9.940  1.00 26.84           C
ATOM   2911  OD1 ASN A 244      39.819  51.963  -9.630  1.00 27.39           O
ATOM   2912  ND2 ASN A 244      38.900  50.529 -11.067  1.00 24.62           N
ATOM   2913  H   ASN A 244      39.202  50.204  -7.308  1.00 23.61           H
ATOM   2914  HA  ASN A 244      38.197  52.584  -7.734  1.00 25.12           H
ATOM   2915  HB2 ASN A 244      37.476  50.152  -8.986  1.00 27.05           H
ATOM   2916  HB3 ASN A 244      36.961  51.571  -9.481  1.00 27.05           H
ATOM   2917 HD21 ASN A 244      39.571  50.572 -11.604  1.00 29.57           H
ATOM   2918 HD22 ASN A 244      38.226  50.032 -11.262  1.00 29.57           H
ATOM   2919  N   THR A 245      36.230  50.523  -6.304  1.00 19.10           N
ATOM   2920  CA  THR A 245      34.968  50.426  -5.592  1.00 21.25           C
ATOM   2921  C   THR A 245      34.921  51.385  -4.403  1.00 17.80           C
ATOM   2922  O   THR A 245      33.901  52.030  -4.163  1.00 17.83           O
ATOM   2923  CB  THR A 245      34.752  48.979  -5.117  1.00 17.45           C
ATOM   2924  OG1 THR A 245      34.862  48.077  -6.228  1.00 18.19           O
ATOM   2925  CG2 THR A 245      33.370  48.822  -4.499  1.00 17.63           C
ATOM   2926  H   THR A 245      36.701  49.803  -6.298  1.00 22.95           H
ATOM   2927  HA  THR A 245      34.245  50.657  -6.196  1.00 25.52           H
ATOM   2928  HB  THR A 245      35.418  48.754  -4.448  1.00 20.96           H
ATOM   2929  HG1 THR A 245      35.624  48.139  -6.575  1.00 21.85           H
ATOM   2930 HG21 THR A 245      33.242  47.907  -4.202  1.00 21.17           H
ATOM   2931 HG22 THR A 245      33.277  49.416  -3.738  1.00 21.17           H
ATOM   2932 HG23 THR A 245      32.688  49.039  -5.154  1.00 21.17           H
ATOM   2933  N   VAL A 246      36.008  51.483  -3.627  1.00 19.67           N
ATOM   2934  CA  VAL A 246      36.006  52.428  -2.513  1.00 18.66           C
ATOM   2935  C   VAL A 246      35.763  53.844  -3.022  1.00 21.79           C
ATOM   2936  O   VAL A 246      34.964  54.590  -2.444  1.00 21.82           O
ATOM   2937  CB  VAL A 246      37.316  52.341  -1.702  1.00 19.17           C
ATOM   2938  CG1 VAL A 246      37.325  53.392  -0.588  1.00 23.27           C
ATOM   2939  CG2 VAL A 246      37.463  50.952  -1.100  1.00 19.04           C
ATOM   2940  H   VAL A 246      36.732  51.030  -3.723  1.00 23.62           H
ATOM   2941  HA  VAL A 246      35.276  52.201  -1.916  1.00 22.41           H
ATOM   2942  HB  VAL A 246      38.072  52.505  -2.287  1.00 23.02           H
ATOM   2943 HG11 VAL A 246      38.155  53.319  -0.093  1.00 27.95           H
ATOM   2944 HG12 VAL A 246      37.253  54.273  -0.986  1.00 27.95           H
ATOM   2945 HG13 VAL A 246      36.572  53.232   0.002  1.00 27.95           H
ATOM   2946 HG21 VAL A 246      38.290  50.914  -0.594  1.00 22.86           H
ATOM   2947 HG22 VAL A 246      36.708  50.781  -0.515  1.00 22.86           H
ATOM   2948 HG23 VAL A 246      37.483  50.299  -1.816  1.00 22.86           H
ATOM   2949  N   ARG A 247      36.454  54.247  -4.102  1.00 22.17           N
ATOM   2950  CA  ARG A 247      36.246  55.600  -4.632  1.00 25.84           C
ATOM   2951  C   ARG A 247      34.816  55.780  -5.144  1.00 21.70           C
ATOM   2952  O   ARG A 247      34.165  56.790  -4.856  1.00 25.26           O
ATOM   2953  CB  ARG A 247      37.229  55.912  -5.765  1.00 24.88           C
ATOM   2954  CG  ARG A 247      38.661  56.046  -5.311  1.00 36.30           C
ATOM   2955  CD  ARG A 247      39.563  56.655  -6.392  1.00 32.59           C
ATOM   2956  NE  ARG A 247      39.723  55.785  -7.550  1.00 29.85           N
ATOM   2957  CZ  ARG A 247      39.128  55.969  -8.713  1.00 37.09           C
ATOM   2958  NH1 ARG A 247      38.302  57.000  -8.891  1.00 40.98           N
ATOM   2959  NH2 ARG A 247      39.369  55.127  -9.708  1.00 36.48           N1+
ATOM   2960  H   ARG A 247      37.029  53.773  -4.531  1.00 26.62           H
ATOM   2961  HA  ARG A 247      36.394  56.243  -3.921  1.00 31.03           H
ATOM   2962  HB2 ARG A 247      37.191  55.196  -6.418  1.00 29.88           H
ATOM   2963  HB3 ARG A 247      36.970  56.750  -6.181  1.00 29.88           H
ATOM   2964  HG2 ARG A 247      38.694  56.623  -4.532  1.00 43.58           H
ATOM   2965  HG3 ARG A 247      39.007  55.167  -5.089  1.00 43.58           H
ATOM   2966  HD2 ARG A 247      39.173  57.489  -6.696  1.00 39.13           H
ATOM   2967  HD3 ARG A 247      40.442  56.817  -6.015  1.00 39.13           H
ATOM   2968  HE  ARG A 247      40.242  55.104  -7.469  1.00 35.84           H
ATOM   2969 HH11 ARG A 247      38.155  57.549  -8.245  1.00 49.20           H
ATOM   2970 HH12 ARG A 247      37.915  57.115  -9.650  1.00 49.20           H
ATOM   2971 HH21 ARG A 247      39.899  54.461  -9.588  1.00 43.80           H
ATOM   2972 HH22 ARG A 247      38.978  55.235 -10.466  1.00 43.80           H
ATOM   2973  N   TYR A 248      34.328  54.815  -5.928  1.00 21.86           N
ATOM   2974  CA  TYR A 248      32.926  54.812  -6.365  1.00 22.60           C
ATOM   2975  C   TYR A 248      31.973  55.104  -5.212  1.00 21.61           C
ATOM   2976  O   TYR A 248      31.115  55.995  -5.295  1.00 21.37           O
ATOM   2977  CB  TYR A 248      32.616  53.461  -7.015  1.00 20.11           C
ATOM   2978  CG  TYR A 248      31.164  53.215  -7.421  1.00 21.68           C
ATOM   2979  CD1 TYR A 248      30.662  53.649  -8.655  1.00 25.50           C
ATOM   2980  CD2 TYR A 248      30.313  52.514  -6.577  1.00 19.34           C
ATOM   2981  CE1 TYR A 248      29.339  53.419  -9.016  1.00 26.04           C
ATOM   2982  CE2 TYR A 248      29.006  52.262  -6.930  1.00 21.75           C
ATOM   2983  CZ  TYR A 248      28.518  52.711  -8.137  1.00 25.30           C
ATOM   2984  OH  TYR A 248      27.206  52.429  -8.429  1.00 22.15           O
ATOM   2985  H   TYR A 248      34.788  54.151  -6.222  1.00 26.25           H
ATOM   2986  HA  TYR A 248      32.804  55.502  -7.035  1.00 27.14           H
ATOM   2987  HB2 TYR A 248      33.156  53.380  -7.817  1.00 24.16           H
ATOM   2988  HB3 TYR A 248      32.862  52.760  -6.391  1.00 24.16           H
ATOM   2989  HD1 TYR A 248      31.216  54.122  -9.232  1.00 30.62           H
ATOM   2990  HD2 TYR A 248      30.632  52.207  -5.759  1.00 23.23           H
ATOM   2991  HE1 TYR A 248      29.013  53.714  -9.835  1.00 31.26           H
ATOM   2992  HE2 TYR A 248      28.449  51.797  -6.349  1.00 26.12           H
ATOM   2993  HH  TYR A 248      27.006  52.741  -9.183  1.00 26.61           H
ATOM   2994  N   LEU A 249      32.111  54.357  -4.115  1.00 19.62           N
ATOM   2995  CA  LEU A 249      31.214  54.534  -2.983  1.00 22.79           C
ATOM   2996  C   LEU A 249      31.428  55.878  -2.300  1.00 21.80           C
ATOM   2997  O   LEU A 249      30.454  56.542  -1.909  1.00 21.86           O
ATOM   2998  CB  LEU A 249      31.408  53.381  -1.988  1.00 20.41           C
ATOM   2999  CG  LEU A 249      31.110  51.990  -2.581  1.00 21.56           C
ATOM   3000  CD1 LEU A 249      31.741  50.913  -1.641  1.00 20.37           C
ATOM   3001  CD2 LEU A 249      29.597  51.829  -2.660  1.00 24.64           C
ATOM   3002  H   LEU A 249      32.709  53.749  -4.006  1.00 23.57           H
ATOM   3003  HA  LEU A 249      30.297  54.503  -3.300  1.00 27.37           H
ATOM   3004  HB2 LEU A 249      32.329  53.383  -1.684  1.00 24.51           H
ATOM   3005  HB3 LEU A 249      30.813  53.516  -1.234  1.00 24.51           H
ATOM   3006  HG  LEU A 249      31.492  51.910  -3.469  1.00 25.89           H
ATOM   3007 HD11 LEU A 249      31.559  50.032  -2.004  1.00 24.47           H
ATOM   3008 HD12 LEU A 249      32.698  51.060  -1.590  1.00 24.47           H
ATOM   3009 HD13 LEU A 249      31.346  50.995  -0.758  1.00 24.47           H
ATOM   3010 HD21 LEU A 249      29.392  50.957  -3.032  1.00 29.59           H
ATOM   3011 HD22 LEU A 249      29.225  51.905  -1.768  1.00 29.59           H
ATOM   3012 HD23 LEU A 249      29.236  52.526  -3.230  1.00 29.59           H
ATOM   3013  N   GLN A 250      32.695  56.277  -2.114  1.00 21.60           N
ATOM   3014  CA  GLN A 250      32.994  57.530  -1.434  1.00 23.58           C
ATOM   3015  C   GLN A 250      32.451  58.728  -2.202  1.00 31.80           C
ATOM   3016  O   GLN A 250      32.035  59.721  -1.592  1.00 26.20           O
ATOM   3017  CB  GLN A 250      34.504  57.640  -1.216  1.00 25.16           C
ATOM   3018  CG  GLN A 250      34.978  56.626  -0.172  1.00 28.70           C
ATOM   3019  CD  GLN A 250      36.345  56.886   0.382  1.00 33.16           C
ATOM   3020  OE1 GLN A 250      37.223  57.386  -0.307  1.00 36.47           O
ATOM   3021  NE2 GLN A 250      36.542  56.501   1.650  1.00 37.45           N
ATOM   3022  H   GLN A 250      33.389  55.839  -2.372  1.00 25.94           H
ATOM   3023  HA  GLN A 250      32.569  57.521  -0.562  1.00 28.31           H
ATOM   3024  HB2 GLN A 250      34.963  57.458  -2.051  1.00 30.22           H
ATOM   3025  HB3 GLN A 250      34.720  58.530  -0.899  1.00 30.22           H
ATOM   3026  HG2 GLN A 250      34.354  56.633   0.570  1.00 34.46           H
ATOM   3027  HG3 GLN A 250      34.990  55.746  -0.580  1.00 34.46           H
ATOM   3028 HE21 GLN A 250      35.904  56.131   2.091  1.00 44.96           H
ATOM   3029 HE22 GLN A 250      37.308  56.625   2.023  1.00 44.96           H
ATOM   3030  N   CYS A 251      32.417  58.644  -3.529  1.00 29.14           N
ATOM   3031  CA  CYS A 251      31.831  59.698  -4.352  1.00 30.47           C
ATOM   3032  C   CYS A 251      30.320  59.559  -4.514  1.00 32.80           C
ATOM   3033  O   CYS A 251      29.741  60.209  -5.394  1.00 36.27           O
ATOM   3034  CB  CYS A 251      32.506  59.714  -5.722  1.00 29.44           C
ATOM   3035  SG  CYS A 251      34.254  60.227  -5.597  1.00 36.98           S
ATOM   3036  H   CYS A 251      32.729  57.982  -3.980  1.00 34.99           H
ATOM   3037  HA  CYS A 251      32.003  60.554  -3.928  1.00 36.59           H
ATOM   3038  HB2 CYS A 251      32.477  58.823  -6.104  1.00 35.35           H
ATOM   3039  HB3 CYS A 251      32.045  60.343  -6.299  1.00 35.35           H
ATOM   3040  HG  CYS A 251      34.838  59.455  -4.889  1.00 44.40           H
ATOM   3041  N   GLY A 252      29.679  58.721  -3.707  1.00 28.82           N
ATOM   3042  CA  GLY A 252      28.235  58.624  -3.695  1.00 31.15           C
ATOM   3043  C   GLY A 252      27.616  57.592  -4.615  1.00 28.12           C
ATOM   3044  O   GLY A 252      26.393  57.581  -4.751  1.00 26.01           O
ATOM   3045  H   GLY A 252      30.068  58.193  -3.150  1.00 34.61           H
ATOM   3046  HA2 GLY A 252      27.946  58.421  -2.791  1.00 37.40           H
ATOM   3047  HA3 GLY A 252      27.865  59.488  -3.935  1.00 37.40           H
ATOM   3048  N   GLY A 253      28.402  56.706  -5.219  1.00 27.44           N
ATOM   3049  CA  GLY A 253      27.830  55.706  -6.111  1.00 27.95           C
ATOM   3050  C   GLY A 253      26.847  54.786  -5.398  1.00 26.50           C
ATOM   3051  O   GLY A 253      27.076  54.342  -4.270  1.00 25.64           O
ATOM   3052  H   GLY A 253      29.257  56.663  -5.130  1.00 32.95           H
ATOM   3053  HA2 GLY A 253      27.365  56.149  -6.838  1.00 33.56           H
ATOM   3054  HA3 GLY A 253      28.541  55.163  -6.486  1.00 33.56           H
ATOM   3055  N   SER A 254      25.748  54.489  -6.073  1.00 25.42           N
ATOM   3056  CA  SER A 254      24.716  53.579  -5.573  1.00 31.47           C
ATOM   3057  C   SER A 254      24.618  52.394  -6.532  1.00 28.35           C
ATOM   3058  O   SER A 254      24.148  52.541  -7.664  1.00 27.18           O
ATOM   3059  CB  SER A 254      23.364  54.284  -5.446  1.00 34.32           C
ATOM   3060  OG  SER A 254      22.314  53.322  -5.415  1.00 34.86           O
ATOM   3061  H   SER A 254      25.567  54.811  -6.850  1.00 30.52           H
ATOM   3062  HA  SER A 254      24.973  53.247  -4.699  1.00 37.78           H
ATOM   3063  HB2 SER A 254      23.349  54.799  -4.624  1.00 41.20           H
ATOM   3064  HB3 SER A 254      23.237  54.870  -6.209  1.00 41.20           H
ATOM   3065  HG  SER A 254      22.416  52.807  -4.759  1.00 41.85           H
ATOM   3066  N   TRP A 255      25.084  51.223  -6.084  1.00 22.48           N
ATOM   3067  CA  TRP A 255      25.135  50.064  -6.963  1.00 23.36           C
ATOM   3068  C   TRP A 255      23.740  49.685  -7.475  1.00 24.41           C
ATOM   3069  O   TRP A 255      23.598  49.250  -8.625  1.00 25.42           O
ATOM   3070  CB  TRP A 255      25.824  48.886  -6.245  1.00 20.76           C
ATOM   3071  CG  TRP A 255      24.975  48.112  -5.311  1.00 20.29           C
ATOM   3072  CD1 TRP A 255      24.958  48.224  -3.945  1.00 20.88           C
ATOM   3073  CD2 TRP A 255      24.025  47.091  -5.647  1.00 23.98           C
ATOM   3074  NE1 TRP A 255      24.063  47.336  -3.419  1.00 19.29           N
ATOM   3075  CE2 TRP A 255      23.485  46.619  -4.443  1.00 21.00           C
ATOM   3076  CE3 TRP A 255      23.575  46.531  -6.861  1.00 22.32           C
ATOM   3077  CZ2 TRP A 255      22.500  45.640  -4.406  1.00 21.85           C
ATOM   3078  CZ3 TRP A 255      22.634  45.542  -6.821  1.00 25.39           C
ATOM   3079  CH2 TRP A 255      22.101  45.098  -5.597  1.00 21.96           C
ATOM   3080  H   TRP A 255      25.371  51.081  -5.286  1.00 27.00           H
ATOM   3081  HA  TRP A 255      25.676  50.289  -7.736  1.00 28.05           H
ATOM   3082  HB2 TRP A 255      26.152  48.268  -6.917  1.00 24.93           H
ATOM   3083  HB3 TRP A 255      26.572  49.235  -5.735  1.00 24.93           H
ATOM   3084  HD1 TRP A 255      25.488  48.806  -3.449  1.00 25.07           H
ATOM   3085  HE1 TRP A 255      23.894  47.235  -2.582  1.00 23.17           H
ATOM   3086  HE3 TRP A 255      23.931  46.813  -7.673  1.00 26.81           H
ATOM   3087  HZ2 TRP A 255      22.151  45.339  -3.598  1.00 26.24           H
ATOM   3088  HZ3 TRP A 255      22.334  45.164  -7.615  1.00 30.48           H
ATOM   3089  HH2 TRP A 255      21.452  44.432  -5.599  1.00 26.38           H
ATOM   3090  N   ARG A 256      22.700  49.855  -6.652  1.00 24.42           N
ATOM   3091  CA  ARG A 256      21.348  49.507  -7.104  1.00 26.29           C
ATOM   3092  C   ARG A 256      20.883  50.430  -8.231  1.00 26.11           C
ATOM   3093  O   ARG A 256      20.252  49.980  -9.194  1.00 27.49           O
ATOM   3094  CB  ARG A 256      20.376  49.550  -5.923  1.00 23.68           C
ATOM   3095  CG  ARG A 256      20.542  48.396  -4.931  1.00 26.70           C
ATOM   3096  CD  ARG A 256      19.680  48.633  -3.700  1.00 29.37           C
ATOM   3097  NE  ARG A 256      19.801  47.567  -2.714  1.00 26.20           N
ATOM   3098  CZ  ARG A 256      19.071  46.461  -2.739  1.00 29.85           C
ATOM   3099  NH1 ARG A 256      18.175  46.280  -3.718  1.00 32.65           N
ATOM   3100  NH2 ARG A 256      19.251  45.525  -1.822  1.00 26.44           N1+
ATOM   3101  H   ARG A 256      22.747  50.161  -5.850  1.00 29.32           H
ATOM   3102  HA  ARG A 256      21.356  48.600  -7.449  1.00 31.57           H
ATOM   3103  HB2 ARG A 256      20.513  50.379  -5.438  1.00 28.43           H
ATOM   3104  HB3 ARG A 256      19.469  49.518  -6.265  1.00 28.43           H
ATOM   3105  HG2 ARG A 256      20.262  47.567  -5.349  1.00 32.05           H
ATOM   3106  HG3 ARG A 256      21.469  48.340  -4.652  1.00 32.05           H
ATOM   3107  HD2 ARG A 256      19.951  49.464  -3.279  1.00 35.26           H
ATOM   3108  HD3 ARG A 256      18.750  48.686  -3.971  1.00 35.26           H
ATOM   3109  HE  ARG A 256      20.276  47.720  -2.013  1.00 31.46           H
ATOM   3110 HH11 ARG A 256      18.066  46.886  -4.318  1.00 39.20           H
ATOM   3111 HH12 ARG A 256      17.701  45.562  -3.740  1.00 39.20           H
ATOM   3112 HH21 ARG A 256      19.828  45.643  -1.195  1.00 31.75           H
ATOM   3113 HH22 ARG A 256      18.775  44.809  -1.839  1.00 31.75           H
ATOM   3114  N   GLU A 257      21.237  51.711  -8.149  1.00 24.63           N
ATOM   3115  CA  GLU A 257      20.910  52.681  -9.199  1.00 27.09           C
ATOM   3116  C   GLU A 257      21.653  52.413 -10.491  1.00 29.15           C
ATOM   3117  O   GLU A 257      21.116  52.647 -11.587  1.00 27.23           O
ATOM   3118  CB  GLU A 257      21.246  54.068  -8.670  1.00 34.98           C
ATOM   3119  CG  GLU A 257      20.822  55.248  -9.482  1.00 50.16           C
ATOM   3120  CD  GLU A 257      21.039  56.543  -8.696  1.00 62.16           C
ATOM   3121  OE1 GLU A 257      20.418  56.707  -7.610  1.00 60.55           O
ATOM   3122  OE2 GLU A 257      21.862  57.371  -9.142  1.00 62.87           O1-
ATOM   3123  H   GLU A 257      21.671  52.049  -7.489  1.00 29.58           H
ATOM   3124  HA  GLU A 257      19.958  52.647  -9.382  1.00 32.53           H
ATOM   3125  HB2 GLU A 257      20.833  54.163  -7.798  1.00 41.99           H
ATOM   3126  HB3 GLU A 257      22.209  54.125  -8.572  1.00 41.99           H
ATOM   3127  HG2 GLU A 257      21.352  55.289 -10.294  1.00 60.21           H
ATOM   3128  HG3 GLU A 257      19.879  55.172  -9.695  1.00 60.21           H
ATOM   3129  N   ASP A 258      22.903  51.963 -10.404  1.00 25.04           N
ATOM   3130  CA  ASP A 258      23.730  51.794 -11.586  1.00 26.15           C
ATOM   3131  C   ASP A 258      23.728  50.376 -12.129  1.00 23.44           C
ATOM   3132  O   ASP A 258      24.331  50.134 -13.179  1.00 26.89           O
ATOM   3133  CB  ASP A 258      25.181  52.213 -11.290  1.00 28.48           C
ATOM   3134  CG  ASP A 258      25.322  53.699 -10.982  1.00 35.41           C
ATOM   3135  OD1 ASP A 258      24.403  54.482 -11.308  1.00 33.26           O
ATOM   3136  OD2 ASP A 258      26.366  54.084 -10.419  1.00 30.27           O1-
ATOM   3137  H   ASP A 258      23.293  51.749  -9.668  1.00 30.07           H
ATOM   3138  HA  ASP A 258      23.392  52.376 -12.285  1.00 31.40           H
ATOM   3139  HB2 ASP A 258      25.502  51.716 -10.521  1.00 34.20           H
ATOM   3140  HB3 ASP A 258      25.730  52.015 -12.065  1.00 34.20           H
ATOM   3141  N   TRP A 259      23.076  49.437 -11.448  1.00 26.01           N
ATOM   3142  CA  TRP A 259      23.168  48.031 -11.817  1.00 28.47           C
ATOM   3143  C   TRP A 259      22.812  47.804 -13.284  1.00 34.61           C
ATOM   3144  O   TRP A 259      23.445  46.986 -13.966  1.00 31.37           O
ATOM   3145  CB  TRP A 259      22.252  47.226 -10.892  1.00 27.86           C
ATOM   3146  CG  TRP A 259      22.289  45.743 -11.085  1.00 27.45           C
ATOM   3147  CD1 TRP A 259      21.344  44.976 -11.711  1.00 35.49           C
ATOM   3148  CD2 TRP A 259      23.307  44.836 -10.637  1.00 25.98           C
ATOM   3149  NE1 TRP A 259      21.717  43.655 -11.683  1.00 34.86           N
ATOM   3150  CE2 TRP A 259      22.907  43.541 -11.018  1.00 30.24           C
ATOM   3151  CE3 TRP A 259      24.497  44.989  -9.927  1.00 28.44           C
ATOM   3152  CZ2 TRP A 259      23.674  42.412 -10.745  1.00 28.74           C
ATOM   3153  CZ3 TRP A 259      25.253  43.873  -9.662  1.00 29.47           C
ATOM   3154  CH2 TRP A 259      24.841  42.604 -10.063  1.00 30.72           C
ATOM   3155  H   TRP A 259      22.574  49.590 -10.767  1.00 31.24           H
ATOM   3156  HA  TRP A 259      24.078  47.726 -11.679  1.00 34.18           H
ATOM   3157  HB2 TRP A 259      22.508  47.407  -9.974  1.00 33.45           H
ATOM   3158  HB3 TRP A 259      21.338  47.516 -11.036  1.00 33.45           H
ATOM   3159  HD1 TRP A 259      20.568  45.303 -12.105  1.00 42.61           H
ATOM   3160  HE1 TRP A 259      21.270  43.003 -12.021  1.00 41.85           H
ATOM   3161  HE3 TRP A 259      24.783  45.831  -9.657  1.00 34.15           H
ATOM   3162  HZ2 TRP A 259      23.402  41.564 -11.013  1.00 34.51           H
ATOM   3163  HZ3 TRP A 259      26.052  43.966  -9.195  1.00 35.39           H
ATOM   3164  HH2 TRP A 259      25.375  41.869  -9.861  1.00 36.88           H
ATOM   3165  N   GLY A 260      21.808  48.528 -13.783  1.00 31.52           N
ATOM   3166  CA  GLY A 260      21.372  48.360 -15.159  1.00 31.68           C
ATOM   3167  C   GLY A 260      22.464  48.653 -16.167  1.00 37.73           C
ATOM   3168  O   GLY A 260      22.459  48.107 -17.278  1.00 43.18           O
ATOM   3169  H   GLY A 260      21.367  49.121 -13.342  1.00 37.84           H
ATOM   3170  HA2 GLY A 260      21.073  47.446 -15.291  1.00 38.04           H
ATOM   3171  HA3 GLY A 260      20.627  48.954 -15.335  1.00 38.04           H
ATOM   3172  N   GLN A 261      23.416  49.509 -15.804  1.00 32.29           N
ATOM   3173  CA  GLN A 261      24.514  49.806 -16.716  1.00 37.99           C
ATOM   3174  C   GLN A 261      25.395  48.596 -16.998  1.00 40.20           C
ATOM   3175  O   GLN A 261      26.117  48.587 -18.007  1.00 39.99           O
ATOM   3176  CB  GLN A 261      25.354  50.935 -16.152  1.00 39.01           C
ATOM   3177  CG  GLN A 261      24.589  52.243 -16.023  1.00 40.09           C
ATOM   3178  CD  GLN A 261      25.361  53.282 -15.226  1.00 42.44           C
ATOM   3179  OE1 GLN A 261      26.577  53.406 -15.357  1.00 48.77           O
ATOM   3180  NE2 GLN A 261      24.658  54.019 -14.384  1.00 49.76           N
ATOM   3181  H   GLN A 261      23.450  49.922 -15.050  1.00 38.77           H
ATOM   3182  HA  GLN A 261      24.144  50.106 -17.561  1.00 45.61           H
ATOM   3183  HB2 GLN A 261      25.667  50.683 -15.269  1.00 46.83           H
ATOM   3184  HB3 GLN A 261      26.110  51.088 -16.740  1.00 46.83           H
ATOM   3185  HG2 GLN A 261      24.424  52.604 -16.909  1.00 48.13           H
ATOM   3186  HG3 GLN A 261      23.749  52.077 -15.569  1.00 48.13           H
ATOM   3187 HE21 GLN A 261      23.810  53.898 -14.310  1.00 59.74           H
ATOM   3188 HE22 GLN A 261      25.049  54.621 -13.909  1.00 59.74           H
ATOM   3189  N   LEU A 262      25.354  47.575 -16.138  1.00 35.45           N
ATOM   3190  CA  LEU A 262      26.163  46.377 -16.358  1.00 40.54           C
ATOM   3191  C   LEU A 262      25.628  45.545 -17.516  1.00 42.79           C
ATOM   3192  O   LEU A 262      26.382  44.755 -18.095  1.00 40.91           O
ATOM   3193  CB  LEU A 262      26.214  45.514 -15.076  1.00 31.38           C
ATOM   3194  CG  LEU A 262      26.905  46.160 -13.874  1.00 31.38           C
ATOM   3195  CD1 LEU A 262      26.811  45.260 -12.630  1.00 30.57           C
ATOM   3196  CD2 LEU A 262      28.374  46.458 -14.207  1.00 35.20           C
ATOM   3197  H   LEU A 262      24.871  47.552 -15.427  1.00 42.56           H
ATOM   3198  HA  LEU A 262      27.069  46.644 -16.575  1.00 48.67           H
ATOM   3199  HB2 LEU A 262      25.304  45.305 -14.810  1.00 37.68           H
ATOM   3200  HB3 LEU A 262      26.689  44.693 -15.278  1.00 37.68           H
ATOM   3201  HG  LEU A 262      26.466  47.001 -13.670  1.00 37.68           H
ATOM   3202 HD11 LEU A 262      27.258  45.698 -11.889  1.00 36.70           H
ATOM   3203 HD12 LEU A 262      25.877  45.116 -12.415  1.00 36.70           H
ATOM   3204 HD13 LEU A 262      27.242  44.412 -12.821  1.00 36.70           H
ATOM   3205 HD21 LEU A 262      28.796  46.866 -13.435  1.00 42.27           H
ATOM   3206 HD22 LEU A 262      28.822  45.627 -14.428  1.00 42.27           H
ATOM   3207 HD23 LEU A 262      28.409  47.064 -14.963  1.00 42.27           H
ATOM   3208  N   SER A 263      24.346  45.711 -17.850  1.00 50.02           N
ATOM   3209  CA  SER A 263      23.661  44.921 -18.872  1.00 56.92           C
ATOM   3210  C   SER A 263      23.080  45.807 -19.964  1.00 64.60           C
ATOM   3211  O   SER A 263      23.365  45.593 -21.148  1.00 64.94           O
ATOM   3212  CB  SER A 263      22.540  44.080 -18.236  1.00 56.44           C
ATOM   3213  OG  SER A 263      23.051  43.055 -17.394  1.00 64.37           O
ATOM   3214  H   SER A 263      23.836  46.298 -17.483  1.00 60.05           H
ATOM   3215  HA  SER A 263      24.297  44.314 -19.283  1.00 68.33           H
ATOM   3216  HB2 SER A 263      21.975  44.665 -17.707  1.00 67.74           H
ATOM   3217  HB3 SER A 263      22.018  43.671 -18.943  1.00 67.74           H
ATOM   3218  HG  SER A 263      22.417  42.614 -17.062  1.00 77.27           H
ATOM   3219  N   GLY A 264      22.253  46.787 -19.593  1.00 71.60           N
ATOM   3220  CA  GLY A 264      21.661  47.722 -20.535  1.00 79.05           C
ATOM   3221  C   GLY A 264      22.650  48.733 -21.089  1.00 80.91           C
ATOM   3222  O   GLY A 264      22.244  49.808 -21.542  1.00 84.05           O
ATOM   3223  H   GLY A 264      22.018  46.930 -18.778  1.00 85.94           H
ATOM   3224  HA2 GLY A 264      21.283  47.228 -21.280  1.00 94.88           H
ATOM   3225  HA3 GLY A 264      20.945  48.207 -20.096  1.00 94.88           H
ATOM   3226  N   THR A 265      23.943  48.400 -21.054  1.00 80.37           N
ATOM   3227  CA  THR A 265      25.017  49.262 -21.557  1.00 87.90           C
ATOM   3228  C   THR A 265      24.804  50.725 -21.137  1.00 88.63           C
ATOM   3229  O   THR A 265      24.885  51.072 -19.954  1.00 82.64           O
ATOM   3230  CB  THR A 265      25.145  49.178 -23.119  1.00 89.66           C
ATOM   3231  OG1 THR A 265      25.323  47.813 -23.535  1.00 92.35           O
ATOM   3232  CG2 THR A 265      26.335  49.989 -23.610  1.00 82.15           C
ATOM   3233  H   THR A 265      24.232  47.656 -20.734  1.00 96.46           H
ATOM   3234  HA  THR A 265      25.858  48.965 -21.176  1.00105.50           H
ATOM   3235  HB  THR A 265      24.342  49.536 -23.527  1.00107.61           H
ATOM   3236  HG1 THR A 265      24.664  47.351 -23.294  1.00110.84           H
ATOM   3237 HG21 THR A 265      27.153  49.649 -23.214  1.00 98.60           H
ATOM   3238 HG22 THR A 265      26.227  50.920 -23.359  1.00 98.60           H
ATOM   3239 HG23 THR A 265      26.402  49.928 -24.575  1.00 98.60           H
ATOM   3240  HC  THR A 265      24.595  51.430 -21.815  1.00106.37           H
ATOM   3241  N   GLY A 279      29.482  62.503  -7.189  1.00 51.82           N
ATOM   3242  CA  GLY A 279      30.163  63.192  -8.277  1.00 56.57           C
ATOM   3243  C   GLY A 279      30.868  62.260  -9.258  1.00 56.42           C
ATOM   3244  O   GLY A 279      30.579  61.059  -9.290  1.00 56.51           O
ATOM   3245  H1  GLY A 279      29.015  63.143  -6.647  1.00 62.21           H
ATOM   3246  H2  GLY A 279      30.127  62.038  -6.651  1.00 62.21           H
ATOM   3247  HA2 GLY A 279      30.826  63.795  -7.905  1.00 67.91           H
ATOM   3248  HA3 GLY A 279      29.518  63.719  -8.773  1.00 67.91           H
ATOM   3249  N   PRO A 280      31.771  62.821 -10.090  1.00 55.64           N
ATOM   3250  CA  PRO A 280      32.584  61.974 -10.976  1.00 49.36           C
ATOM   3251  C   PRO A 280      33.123  60.744 -10.268  1.00 46.00           C
ATOM   3252  O   PRO A 280      33.705  60.840  -9.180  1.00 34.64           O
ATOM   3253  CB  PRO A 280      33.720  62.909 -11.399  1.00 48.53           C
ATOM   3254  CG  PRO A 280      33.053  64.281 -11.396  1.00 49.47           C
ATOM   3255  CD  PRO A 280      32.176  64.239 -10.166  1.00 50.22           C
ATOM   3256  HA  PRO A 280      32.074  61.706 -11.756  1.00 59.25           H
ATOM   3257  HB2 PRO A 280      34.442  62.870 -10.752  1.00 58.25           H
ATOM   3258  HB3 PRO A 280      34.032  62.674 -12.286  1.00 58.25           H
ATOM   3259  HG2 PRO A 280      33.725  64.977 -11.321  1.00 59.38           H
ATOM   3260  HG3 PRO A 280      32.521  64.393 -12.199  1.00 59.38           H
ATOM   3261  HD2 PRO A 280      32.685  64.489  -9.379  1.00 60.28           H
ATOM   3262  HD3 PRO A 280      31.399  64.808 -10.284  1.00 60.28           H
ATOM   3263  N   ARG A 281      32.938  59.579 -10.874  1.00 43.75           N
ATOM   3264  CA  ARG A 281      33.301  58.351 -10.194  1.00 40.98           C
ATOM   3265  C   ARG A 281      33.483  57.263 -11.226  1.00 38.21           C
ATOM   3266  O   ARG A 281      33.047  57.408 -12.380  1.00 33.69           O
ATOM   3267  CB  ARG A 281      32.225  57.956  -9.174  1.00 42.57           C
ATOM   3268  CG  ARG A 281      30.844  57.862  -9.764  1.00 40.39           C
ATOM   3269  CD  ARG A 281      29.815  57.572  -8.649  1.00 39.81           C
ATOM   3270  NE  ARG A 281      28.451  57.663  -9.161  1.00 53.31           N
ATOM   3271  CZ  ARG A 281      27.722  58.777  -9.171  1.00 55.62           C
ATOM   3272  NH1 ARG A 281      28.219  59.914  -8.686  1.00 55.28           N
ATOM   3273  NH2 ARG A 281      26.488  58.745  -9.665  1.00 53.93           N1+
ATOM   3274  H   ARG A 281      32.611  59.475 -11.662  1.00 52.52           H
ATOM   3275  HA  ARG A 281      34.141  58.476  -9.725  1.00 49.19           H
ATOM   3276  HB2 ARG A 281      32.449  57.089  -8.801  1.00 51.11           H
ATOM   3277  HB3 ARG A 281      32.202  58.622  -8.469  1.00 51.11           H
ATOM   3278  HG2 ARG A 281      30.612  58.703 -10.187  1.00 48.49           H
ATOM   3279  HG3 ARG A 281      30.814  57.137 -10.408  1.00 48.49           H
ATOM   3280  HD2 ARG A 281      29.954  56.675  -8.308  1.00 47.80           H
ATOM   3281  HD3 ARG A 281      29.919  58.224  -7.938  1.00 47.80           H
ATOM   3282  HE  ARG A 281      28.093  56.948  -9.478  1.00 63.99           H
ATOM   3283 HH11 ARG A 281      29.018  59.932  -8.367  1.00 66.36           H
ATOM   3284 HH12 ARG A 281      27.743  60.630  -8.694  1.00 66.36           H
ATOM   3285 HH21 ARG A 281      26.169  58.010  -9.976  1.00 64.73           H
ATOM   3286 HH22 ARG A 281      26.009  59.459  -9.673  1.00 64.73           H
ATOM   3287  N   PRO A 282      34.135  56.166 -10.856  1.00 32.30           N
ATOM   3288  CA  PRO A 282      34.255  55.049 -11.789  1.00 32.24           C
ATOM   3289  C   PRO A 282      32.888  54.556 -12.222  1.00 31.07           C
ATOM   3290  O   PRO A 282      31.897  54.655 -11.495  1.00 29.32           O
ATOM   3291  CB  PRO A 282      35.000  53.982 -10.979  1.00 30.43           C
ATOM   3292  CG  PRO A 282      35.645  54.757  -9.850  1.00 30.58           C
ATOM   3293  CD  PRO A 282      34.731  55.866  -9.543  1.00 31.77           C
ATOM   3294  HA  PRO A 282      34.779  55.300 -12.566  1.00 38.71           H
ATOM   3295  HB2 PRO A 282      34.369  53.329 -10.634  1.00 36.54           H
ATOM   3296  HB3 PRO A 282      35.671  53.555 -11.534  1.00 36.54           H
ATOM   3297  HG2 PRO A 282      35.750  54.179  -9.078  1.00 36.72           H
ATOM   3298  HG3 PRO A 282      36.506  55.096 -10.141  1.00 36.72           H
ATOM   3299  HD2 PRO A 282      34.048  55.580  -8.917  1.00 38.15           H
ATOM   3300  HD3 PRO A 282      35.225  56.632  -9.211  1.00 38.15           H
ATOM   3301  N   HIS A 283      32.865  54.016 -13.424  1.00 27.71           N
ATOM   3302  CA  HIS A 283      31.736  53.241 -13.910  1.00 28.15           C
ATOM   3303  C   HIS A 283      31.614  51.975 -13.061  1.00 28.21           C
ATOM   3304  O   HIS A 283      32.612  51.416 -12.596  1.00 24.78           O
ATOM   3305  CB  HIS A 283      31.966  52.902 -15.384  1.00 33.90           C
ATOM   3306  CG  HIS A 283      30.778  52.331 -16.097  1.00 39.50           C
ATOM   3307  ND1 HIS A 283      30.417  51.003 -16.021  1.00 33.82           N
ATOM   3308  CD2 HIS A 283      29.911  52.902 -16.967  1.00 45.42           C
ATOM   3309  CE1 HIS A 283      29.354  50.789 -16.778  1.00 43.97           C
ATOM   3310  NE2 HIS A 283      29.027  51.927 -17.361  1.00 43.99           N
ATOM   3311  H   HIS A 283      33.506  54.085 -13.993  1.00 33.28           H
ATOM   3312  HA  HIS A 283      30.919  53.756 -13.828  1.00 33.80           H
ATOM   3313  HB2 HIS A 283      32.682  52.251 -15.442  1.00 40.70           H
ATOM   3314  HB3 HIS A 283      32.225  53.713 -15.849  1.00 40.70           H
ATOM   3315  HD2 HIS A 283      29.900  53.795 -17.228  1.00 54.53           H
ATOM   3316  HE1 HIS A 283      28.914  49.976 -16.882  1.00 52.79           H
ATOM   3317  HE2 HIS A 283      28.370  52.039 -17.903  1.00 52.80           H
ATOM   3318  N   ILE A 284      30.381  51.552 -12.819  1.00 27.32           N
ATOM   3319  CA  ILE A 284      30.156  50.392 -11.971  1.00 24.16           C
ATOM   3320  C   ILE A 284      30.844  49.170 -12.543  1.00 24.05           C
ATOM   3321  O   ILE A 284      31.281  48.284 -11.803  1.00 22.08           O
ATOM   3322  CB  ILE A 284      28.646  50.175 -11.781  1.00 24.18           C
ATOM   3323  CG1 ILE A 284      28.450  49.049 -10.768  1.00 21.11           C
ATOM   3324  CG2 ILE A 284      27.944  49.904 -13.154  1.00 26.87           C
ATOM   3325  CD1 ILE A 284      27.037  48.884 -10.301  1.00 26.35           C
ATOM   3326  H   ILE A 284      29.665  51.914 -13.129  1.00 32.80           H
ATOM   3327  HA  ILE A 284      30.541  50.565 -11.097  1.00 29.01           H
ATOM   3328  HB  ILE A 284      28.269  50.987 -11.405  1.00 29.03           H
ATOM   3329 HG12 ILE A 284      28.726  48.213 -11.175  1.00 25.36           H
ATOM   3330 HG13 ILE A 284      28.999  49.232  -9.989  1.00 25.36           H
ATOM   3331 HG21 ILE A 284      26.995  49.771 -13.002  1.00 32.26           H
ATOM   3332 HG22 ILE A 284      28.083  50.668 -13.735  1.00 32.26           H
ATOM   3333 HG23 ILE A 284      28.329  49.108 -13.553  1.00 32.26           H
ATOM   3334 HD11 ILE A 284      26.999  48.154  -9.664  1.00 31.64           H
ATOM   3335 HD12 ILE A 284      26.746  49.708  -9.878  1.00 31.64           H
ATOM   3336 HD13 ILE A 284      26.473  48.687 -11.065  1.00 31.64           H
ATOM   3337  N   GLY A 285      30.999  49.128 -13.861  1.00 24.12           N
ATOM   3338  CA  GLY A 285      31.678  48.034 -14.530  1.00 25.26           C
ATOM   3339  C   GLY A 285      33.145  47.920 -14.197  1.00 19.05           C
ATOM   3340  O   GLY A 285      33.742  46.868 -14.448  1.00 23.57           O
ATOM   3341  H   GLY A 285      30.712  49.736 -14.398  1.00 28.97           H
ATOM   3342  HA2 GLY A 285      31.248  47.199 -14.288  1.00 30.33           H
ATOM   3343  HA3 GLY A 285      31.595  48.149 -15.490  1.00 30.33           H
ATOM   3344  N   ASP A 286      33.734  48.967 -13.620  1.00 22.76           N
ATOM   3345  CA  ASP A 286      35.098  48.950 -13.115  1.00 25.39           C
ATOM   3346  C   ASP A 286      35.154  48.850 -11.599  1.00 22.55           C
ATOM   3347  O   ASP A 286      36.135  49.281 -10.997  1.00 23.49           O
ATOM   3348  CB  ASP A 286      35.836  50.208 -13.564  1.00 26.37           C
ATOM   3349  CG  ASP A 286      35.927  50.301 -15.068  1.00 35.67           C
ATOM   3350  OD1 ASP A 286      36.152  49.241 -15.679  1.00 29.64           O
ATOM   3351  OD2 ASP A 286      35.732  51.408 -15.616  1.00 35.14           O1-
ATOM   3352  H   ASP A 286      33.344  49.725 -13.508  1.00 27.34           H
ATOM   3353  HA  ASP A 286      35.562  48.182 -13.483  1.00 30.48           H
ATOM   3354  HB2 ASP A 286      35.361  50.989 -13.240  1.00 31.67           H
ATOM   3355  HB3 ASP A 286      36.738  50.193 -13.207  1.00 31.67           H
ATOM   3356  N   THR A 287      34.114  48.312 -10.979  1.00 24.52           N
ATOM   3357  CA  THR A 287      34.106  48.056  -9.551  1.00 22.18           C
ATOM   3358  C   THR A 287      33.826  46.581  -9.301  1.00 20.57           C
ATOM   3359  O   THR A 287      33.473  45.815 -10.211  1.00 21.01           O
ATOM   3360  CB  THR A 287      33.052  48.904  -8.838  1.00 23.21           C
ATOM   3361  OG1 THR A 287      31.749  48.395  -9.153  1.00 20.65           O
ATOM   3362  CG2 THR A 287      33.136  50.358  -9.281  1.00 24.22           C
ATOM   3363  H   THR A 287      33.385  48.083 -11.374  1.00 29.44           H
ATOM   3364  HA  THR A 287      34.976  48.272  -9.180  1.00 26.64           H
ATOM   3365  HB  THR A 287      33.194  48.863  -7.880  1.00 27.87           H
ATOM   3366  HG1 THR A 287      31.620  48.429  -9.982  1.00 24.80           H
ATOM   3367 HG21 THR A 287      32.463  50.884  -8.822  1.00 29.09           H
ATOM   3368 HG22 THR A 287      34.013  50.717  -9.072  1.00 29.09           H
ATOM   3369 HG23 THR A 287      32.988  50.423 -10.237  1.00 29.09           H
ATOM   3370  N   LEU A 288      33.930  46.200  -8.020  1.00 20.80           N
ATOM   3371  CA  LEU A 288      33.682  44.810  -7.644  1.00 20.49           C
ATOM   3372  C   LEU A 288      32.269  44.397  -7.941  1.00 16.21           C
ATOM   3373  O   LEU A 288      32.002  43.203  -8.049  1.00 21.15           O
ATOM   3374  CB  LEU A 288      33.944  44.579  -6.155  1.00 15.36           C
ATOM   3375  CG  LEU A 288      35.439  44.645  -5.779  1.00 17.11           C
ATOM   3376  CD1 LEU A 288      35.554  44.754  -4.271  1.00 22.68           C
ATOM   3377  CD2 LEU A 288      36.244  43.457  -6.297  1.00 20.48           C
ATOM   3378  H   LEU A 288      34.138  46.719  -7.366  1.00 24.98           H
ATOM   3379  HA  LEU A 288      34.278  44.234  -8.148  1.00 24.61           H
ATOM   3380  HB2 LEU A 288      33.478  45.260  -5.645  1.00 18.45           H
ATOM   3381  HB3 LEU A 288      33.613  43.700  -5.911  1.00 18.45           H
ATOM   3382  HG  LEU A 288      35.821  45.450  -6.163  1.00 20.55           H
ATOM   3383 HD11 LEU A 288      36.493  44.796  -4.029  1.00 27.23           H
ATOM   3384 HD12 LEU A 288      35.100  45.560  -3.978  1.00 27.23           H
ATOM   3385 HD13 LEU A 288      35.142  43.975  -3.866  1.00 27.23           H
ATOM   3386 HD21 LEU A 288      37.170  43.562  -6.026  1.00 24.59           H
ATOM   3387 HD22 LEU A 288      35.880  42.641  -5.921  1.00 24.59           H
ATOM   3388 HD23 LEU A 288      36.183  43.433  -7.264  1.00 24.59           H
ATOM   3389  N   PHE A 289      31.358  45.350  -8.059  1.00 18.94           N
ATOM   3390  CA  PHE A 289      29.969  44.988  -8.285  1.00 18.53           C
ATOM   3391  C   PHE A 289      29.811  44.233  -9.574  1.00 19.78           C
ATOM   3392  O   PHE A 289      28.956  43.343  -9.674  1.00 21.62           O
ATOM   3393  CB  PHE A 289      29.087  46.245  -8.251  1.00 23.17           C
ATOM   3394  CG  PHE A 289      29.036  46.876  -6.882  1.00 19.63           C
ATOM   3395  CD1 PHE A 289      28.433  46.209  -5.825  1.00 22.62           C
ATOM   3396  CD2 PHE A 289      29.644  48.092  -6.636  1.00 21.13           C
ATOM   3397  CE1 PHE A 289      28.394  46.764  -4.569  1.00 20.18           C
ATOM   3398  CE2 PHE A 289      29.628  48.657  -5.368  1.00 21.38           C
ATOM   3399  CZ  PHE A 289      29.005  47.995  -4.325  1.00 21.62           C
ATOM   3400  H   PHE A 289      31.512  46.195  -8.013  1.00 22.75           H
ATOM   3401  HA  PHE A 289      29.679  44.406  -7.565  1.00 22.26           H
ATOM   3402  HB2 PHE A 289      29.445  46.900  -8.871  1.00 27.82           H
ATOM   3403  HB3 PHE A 289      28.183  46.005  -8.506  1.00 27.82           H
ATOM   3404  HD1 PHE A 289      28.024  45.387  -5.976  1.00 27.17           H
ATOM   3405  HD2 PHE A 289      30.067  48.541  -7.332  1.00 25.38           H
ATOM   3406  HE1 PHE A 289      27.977  46.308  -3.874  1.00 24.23           H
ATOM   3407  HE2 PHE A 289      30.030  49.482  -5.222  1.00 25.67           H
ATOM   3408  HZ  PHE A 289      28.982  48.372  -3.476  1.00 25.96           H
ATOM   3409  N   THR A 290      30.670  44.520 -10.551  1.00 21.95           N
ATOM   3410  CA  THR A 290      30.542  43.847 -11.832  1.00 21.29           C
ATOM   3411  C   THR A 290      30.720  42.335 -11.705  1.00 26.03           C
ATOM   3412  O   THR A 290      30.186  41.584 -12.530  1.00 23.28           O
ATOM   3413  CB  THR A 290      31.549  44.422 -12.852  1.00 25.55           C
ATOM   3414  OG1 THR A 290      31.126  44.057 -14.167  1.00 30.43           O
ATOM   3415  CG2 THR A 290      32.976  43.899 -12.644  1.00 25.61           C
ATOM   3416  H   THR A 290      31.316  45.085 -10.497  1.00 26.36           H
ATOM   3417  HA  THR A 290      29.650  44.008 -12.177  1.00 25.56           H
ATOM   3418  HB  THR A 290      31.565  45.389 -12.777  1.00 30.68           H
ATOM   3419  HG1 THR A 290      31.663  44.362 -14.736  1.00 36.54           H
ATOM   3420 HG21 THR A 290      33.571  44.286 -13.306  1.00 30.75           H
ATOM   3421 HG22 THR A 290      33.291  44.138 -11.759  1.00 30.75           H
ATOM   3422 HG23 THR A 290      32.991  42.933 -12.734  1.00 30.75           H
ATOM   3423  N   LEU A 291      31.466  41.868 -10.692  1.00 25.99           N
ATOM   3424  CA  LEU A 291      31.712  40.429 -10.565  1.00 23.48           C
ATOM   3425  C   LEU A 291      30.442  39.678 -10.212  1.00 25.17           C
ATOM   3426  O   LEU A 291      30.329  38.487 -10.515  1.00 21.96           O
ATOM   3427  CB  LEU A 291      32.776  40.137  -9.499  1.00 24.70           C
ATOM   3428  CG  LEU A 291      34.137  40.795  -9.693  1.00 25.09           C
ATOM   3429  CD1 LEU A 291      35.088  40.399  -8.533  1.00 25.04           C
ATOM   3430  CD2 LEU A 291      34.750  40.436 -11.042  1.00 25.75           C
ATOM   3431  H   LEU A 291      31.832  42.352 -10.083  1.00 31.20           H
ATOM   3432  HA  LEU A 291      32.036  40.088 -11.413  1.00 28.20           H
ATOM   3433  HB2 LEU A 291      32.434  40.433  -8.641  1.00 29.66           H
ATOM   3434  HB3 LEU A 291      32.922  39.179  -9.472  1.00 29.66           H
ATOM   3435  HG  LEU A 291      34.024  41.758  -9.667  1.00 30.12           H
ATOM   3436 HD11 LEU A 291      35.949  40.826  -8.672  1.00 30.07           H
ATOM   3437 HD12 LEU A 291      34.703  40.696  -7.694  1.00 30.07           H
ATOM   3438 HD13 LEU A 291      35.194  39.435  -8.527  1.00 30.07           H
ATOM   3439 HD21 LEU A 291      35.612  40.874 -11.123  1.00 30.92           H
ATOM   3440 HD22 LEU A 291      34.862  39.474 -11.091  1.00 30.92           H
ATOM   3441 HD23 LEU A 291      34.157  40.738 -11.748  1.00 30.92           H
ATOM   3442  N   PHE A 292      29.478  40.352  -9.589  1.00 22.97           N
ATOM   3443  CA  PHE A 292      28.288  39.706  -9.053  1.00 22.47           C
ATOM   3444  C   PHE A 292      27.098  39.784  -9.993  1.00 25.75           C
ATOM   3445  O   PHE A 292      25.984  39.409  -9.618  1.00 22.41           O
ATOM   3446  CB  PHE A 292      28.010  40.296  -7.679  1.00 24.12           C
ATOM   3447  CG  PHE A 292      29.165  40.073  -6.762  1.00 21.83           C
ATOM   3448  CD1 PHE A 292      29.487  38.795  -6.373  1.00 17.85           C
ATOM   3449  CD2 PHE A 292      29.990  41.115  -6.384  1.00 22.35           C
ATOM   3450  CE1 PHE A 292      30.614  38.577  -5.606  1.00 17.94           C
ATOM   3451  CE2 PHE A 292      31.097  40.896  -5.619  1.00 25.40           C
ATOM   3452  CZ  PHE A 292      31.408  39.633  -5.228  1.00 20.09           C
ATOM   3453  H   PHE A 292      29.494  41.202  -9.462  1.00 27.58           H
ATOM   3454  HA  PHE A 292      28.487  38.766  -8.926  1.00 26.98           H
ATOM   3455  HB2 PHE A 292      27.865  41.251  -7.761  1.00 28.96           H
ATOM   3456  HB3 PHE A 292      27.229  39.866  -7.296  1.00 28.96           H
ATOM   3457  HD1 PHE A 292      28.960  38.078  -6.644  1.00 21.44           H
ATOM   3458  HD2 PHE A 292      29.792  41.979  -6.664  1.00 26.84           H
ATOM   3459  HE1 PHE A 292      30.823  37.716  -5.324  1.00 21.55           H
ATOM   3460  HE2 PHE A 292      31.632  41.611  -5.358  1.00 30.50           H
ATOM   3461  HZ  PHE A 292      32.149  39.485  -4.687  1.00 24.12           H
ATOM   3462  N   ARG A 293      27.330  40.174 -11.243  1.00 26.04           N
ATOM   3463  CA  ARG A 293      26.380  39.894 -12.304  1.00 27.67           C
ATOM   3464  C   ARG A 293      26.447  38.418 -12.735  1.00 31.87           C
ATOM   3465  O   ARG A 293      25.952  38.044 -13.800  1.00 42.05           O
ATOM   3466  CB  ARG A 293      26.616  40.854 -13.478  1.00 31.36           C
ATOM   3467  CG  ARG A 293      25.684  40.653 -14.672  1.00 41.59           C
ATOM   3468  CD  ARG A 293      25.700  41.873 -15.618  1.00 50.66           C
ATOM   3469  NE  ARG A 293      25.162  41.579 -16.958  1.00 51.45           N
ATOM   3470  CZ  ARG A 293      25.868  41.041 -17.955  1.00 41.21           C
ATOM   3471  NH1 ARG A 293      27.138  40.714 -17.782  1.00 36.64           N
ATOM   3472  NH2 ARG A 293      25.292  40.822 -19.133  1.00 47.00           N1+
ATOM   3473  H   ARG A 293      28.030  40.602 -11.499  1.00 31.27           H
ATOM   3474  HA  ARG A 293      25.485  40.059 -11.968  1.00 33.23           H
ATOM   3475  HB2 ARG A 293      26.495  41.764 -13.162  1.00 37.65           H
ATOM   3476  HB3 ARG A 293      27.526  40.738 -13.794  1.00 37.65           H
ATOM   3477  HG2 ARG A 293      25.972  39.875 -15.174  1.00 49.92           H
ATOM   3478  HG3 ARG A 293      24.777  40.529 -14.352  1.00 49.92           H
ATOM   3479  HD2 ARG A 293      25.161  42.580 -15.229  1.00 60.81           H
ATOM   3480  HD3 ARG A 293      26.615  42.177 -15.725  1.00 60.81           H
ATOM   3481  HE  ARG A 293      24.336  41.766 -17.108  1.00 61.75           H
ATOM   3482 HH11 ARG A 293      27.519  40.854 -17.024  1.00 43.98           H
ATOM   3483 HH12 ARG A 293      27.584  40.366 -18.430  1.00 43.98           H
ATOM   3484 HH21 ARG A 293      24.466  41.029 -19.252  1.00 56.42           H
ATOM   3485 HH22 ARG A 293      25.745  40.470 -19.774  1.00 56.42           H
ATOM   3486  N   ALA A 294      26.979  37.570 -11.869  1.00 30.45           N
ATOM   3487  CA  ALA A 294      27.160  36.167 -12.175  1.00 22.06           C
ATOM   3488  C   ALA A 294      25.809  35.478 -12.296  1.00 24.37           C
ATOM   3489  O   ALA A 294      24.932  35.676 -11.444  1.00 24.69           O
ATOM   3490  CB  ALA A 294      27.989  35.500 -11.076  1.00 25.60           C
ATOM   3491  H   ALA A 294      27.247  37.790 -11.082  1.00 36.56           H
ATOM   3492  HA  ALA A 294      27.632  36.076 -13.017  1.00 26.49           H
ATOM   3493  HB1 ALA A 294      28.103  34.562 -11.293  1.00 30.75           H
ATOM   3494  HB2 ALA A 294      28.854  35.936 -11.025  1.00 30.75           H
ATOM   3495  HB3 ALA A 294      27.522  35.591 -10.230  1.00 30.75           H
ATOM   3496  N   PRO A 295      25.623  34.627 -13.313  1.00 27.65           N
ATOM   3497  CA  PRO A 295      24.293  34.054 -13.561  1.00 26.99           C
ATOM   3498  C   PRO A 295      23.796  33.145 -12.449  1.00 22.96           C
ATOM   3499  O   PRO A 295      22.576  33.026 -12.258  1.00 21.95           O
ATOM   3500  CB  PRO A 295      24.492  33.286 -14.887  1.00 25.81           C
ATOM   3501  CG  PRO A 295      25.968  33.001 -14.944  1.00 25.54           C
ATOM   3502  CD  PRO A 295      26.577  34.252 -14.365  1.00 24.70           C
ATOM   3503  HA  PRO A 295      23.647  34.764 -13.701  1.00 32.40           H
ATOM   3504  HB2 PRO A 295      23.982  32.461 -14.868  1.00 30.99           H
ATOM   3505  HB3 PRO A 295      24.219  33.844 -15.632  1.00 30.99           H
ATOM   3506  HG2 PRO A 295      26.178  32.226 -14.401  1.00 30.67           H
ATOM   3507  HG3 PRO A 295      26.246  32.871 -15.864  1.00 30.67           H
ATOM   3508  HD2 PRO A 295      27.447  34.059 -13.981  1.00 29.65           H
ATOM   3509  HD3 PRO A 295      26.630  34.947 -15.039  1.00 29.65           H
ATOM   3510  N   GLU A 296      24.700  32.529 -11.674  1.00 24.46           N
ATOM   3511  CA  GLU A 296      24.272  31.752 -10.501  1.00 23.07           C
ATOM   3512  C   GLU A 296      23.441  32.590  -9.535  1.00 21.04           C
ATOM   3513  O   GLU A 296      22.628  32.042  -8.778  1.00 21.54           O
ATOM   3514  CB  GLU A 296      25.493  31.193  -9.745  1.00 29.04           C
ATOM   3515  CG  GLU A 296      26.379  30.237 -10.545  1.00 29.36           C
ATOM   3516  CD  GLU A 296      27.528  30.913 -11.238  1.00 24.21           C
ATOM   3517  OE1 GLU A 296      27.397  32.043 -11.742  1.00 23.32           O
ATOM   3518  OE2 GLU A 296      28.615  30.308 -11.273  1.00 31.93           O1-
ATOM   3519  H   GLU A 296      25.550  32.545 -11.802  1.00 29.38           H
ATOM   3520  HA  GLU A 296      23.730  31.003 -10.795  1.00 27.70           H
ATOM   3521  HB2 GLU A 296      26.048  31.938  -9.465  1.00 34.87           H
ATOM   3522  HB3 GLU A 296      25.177  30.712  -8.964  1.00 34.87           H
ATOM   3523  HG2 GLU A 296      26.746  29.573  -9.942  1.00 35.25           H
ATOM   3524  HG3 GLU A 296      25.838  29.803 -11.223  1.00 35.25           H
ATOM   3525  N   LEU A 297      23.653  33.905  -9.522  1.00 20.26           N
ATOM   3526  CA  LEU A 297      23.023  34.794  -8.556  1.00 23.55           C
ATOM   3527  C   LEU A 297      21.714  35.381  -9.045  1.00 25.93           C
ATOM   3528  O   LEU A 297      21.057  36.099  -8.285  1.00 21.27           O
ATOM   3529  CB  LEU A 297      23.954  35.944  -8.221  1.00 20.65           C
ATOM   3530  CG  LEU A 297      25.365  35.557  -7.776  1.00 20.40           C
ATOM   3531  CD1 LEU A 297      26.141  36.803  -7.458  1.00 18.15           C
ATOM   3532  CD2 LEU A 297      25.338  34.594  -6.562  1.00 20.40           C
ATOM   3533  H   LEU A 297      24.170  34.312 -10.076  1.00 24.33           H
ATOM   3534  HA  LEU A 297      22.846  34.301  -7.740  1.00 28.28           H
ATOM   3535  HB2 LEU A 297      24.043  36.503  -9.009  1.00 24.80           H
ATOM   3536  HB3 LEU A 297      23.555  36.460  -7.503  1.00 24.80           H
ATOM   3537  HG  LEU A 297      25.813  35.104  -8.507  1.00 24.51           H
ATOM   3538 HD11 LEU A 297      27.035  36.554  -7.175  1.00 21.80           H
ATOM   3539 HD12 LEU A 297      26.187  37.357  -8.252  1.00 21.80           H
ATOM   3540 HD13 LEU A 297      25.690  37.282  -6.745  1.00 21.80           H
ATOM   3541 HD21 LEU A 297      26.249  34.375  -6.313  1.00 24.50           H
ATOM   3542 HD22 LEU A 297      24.889  35.031  -5.822  1.00 24.50           H
ATOM   3543 HD23 LEU A 297      24.859  33.787  -6.810  1.00 24.50           H
ATOM   3544  N   LEU A 298      21.313  35.078 -10.272  1.00 19.34           N
ATOM   3545  CA  LEU A 298      20.190  35.741 -10.913  1.00 21.28           C
ATOM   3546  C   LEU A 298      18.993  34.816 -11.058  1.00 19.31           C
ATOM   3547  O   LEU A 298      19.129  33.610 -11.292  1.00 20.81           O
ATOM   3548  CB  LEU A 298      20.611  36.286 -12.284  1.00 21.88           C
ATOM   3549  CG  LEU A 298      21.874  37.127 -12.295  1.00 22.56           C
ATOM   3550  CD1 LEU A 298      22.209  37.565 -13.709  1.00 29.67           C
ATOM   3551  CD2 LEU A 298      21.748  38.348 -11.407  1.00 24.93           C
ATOM   3552  H   LEU A 298      21.685  34.479 -10.764  1.00 23.23           H
ATOM   3553  HA  LEU A 298      19.918  36.494 -10.365  1.00 25.56           H
ATOM   3554  HB2 LEU A 298      20.757  35.535 -12.881  1.00 26.28           H
ATOM   3555  HB3 LEU A 298      19.892  36.837 -12.629  1.00 26.28           H
ATOM   3556  HG  LEU A 298      22.612  36.592 -11.965  1.00 27.10           H
ATOM   3557 HD11 LEU A 298      23.018  38.100 -13.690  1.00 35.62           H
ATOM   3558 HD12 LEU A 298      22.345  36.778 -14.259  1.00 35.62           H
ATOM   3559 HD13 LEU A 298      21.472  38.091 -14.059  1.00 35.62           H
ATOM   3560 HD21 LEU A 298      22.575  38.853 -11.446  1.00 29.93           H
ATOM   3561 HD22 LEU A 298      21.012  38.894 -11.724  1.00 29.93           H
ATOM   3562 HD23 LEU A 298      21.578  38.060 -10.497  1.00 29.93           H
ATOM   3563  N   ALA A 299      17.810  35.403 -10.930  1.00 20.38           N
ATOM   3564  CA  ALA A 299      16.566  34.687 -11.143  1.00 22.80           C
ATOM   3565  C   ALA A 299      16.367  34.476 -12.645  1.00 24.42           C
ATOM   3566  O   ALA A 299      17.065  35.087 -13.459  1.00 23.37           O
ATOM   3567  CB  ALA A 299      15.411  35.486 -10.552  1.00 27.66           C
ATOM   3568  H   ALA A 299      17.702  36.229 -10.716  1.00 24.48           H
ATOM   3569  HA  ALA A 299      16.604  33.822 -10.707  1.00 27.38           H
ATOM   3570  HB1 ALA A 299      14.584  35.001 -10.699  1.00 33.22           H
ATOM   3571  HB2 ALA A 299      15.562  35.602  -9.600  1.00 33.22           H
ATOM   3572  HB3 ALA A 299      15.369  36.351 -10.988  1.00 33.22           H
ATOM   3573  N   PRO A 300      15.416  33.621 -13.035  1.00 27.33           N
ATOM   3574  CA  PRO A 300      15.143  33.409 -14.477  1.00 26.69           C
ATOM   3575  C   PRO A 300      14.857  34.677 -15.262  1.00 26.26           C
ATOM   3576  O   PRO A 300      15.133  34.724 -16.473  1.00 27.32           O
ATOM   3577  CB  PRO A 300      13.931  32.461 -14.433  1.00 28.80           C
ATOM   3578  CG  PRO A 300      14.148  31.686 -13.151  1.00 29.21           C
ATOM   3579  CD  PRO A 300      14.638  32.690 -12.193  1.00 26.63           C
ATOM   3580  HA  PRO A 300      15.889  32.946 -14.890  1.00 32.04           H
ATOM   3581  HB2 PRO A 300      13.108  32.974 -14.395  1.00 34.58           H
ATOM   3582  HB3 PRO A 300      13.941  31.871 -15.203  1.00 34.58           H
ATOM   3583  HG2 PRO A 300      13.308  31.304 -12.852  1.00 35.07           H
ATOM   3584  HG3 PRO A 300      14.812  30.993 -13.295  1.00 35.07           H
ATOM   3585  HD2 PRO A 300      13.893  33.152 -11.778  1.00 31.98           H
ATOM   3586  HD3 PRO A 300      15.212  32.273 -11.532  1.00 31.98           H
ATOM   3587  N   ASN A 301      14.302  35.711 -14.632  1.00 22.95           N
ATOM   3588  CA  ASN A 301      14.075  36.970 -15.319  1.00 24.89           C
ATOM   3589  C   ASN A 301      15.275  37.900 -15.271  1.00 26.98           C
ATOM   3590  O   ASN A 301      15.163  39.045 -15.713  1.00 25.79           O
ATOM   3591  CB  ASN A 301      12.844  37.703 -14.750  1.00 30.30           C
ATOM   3592  CG  ASN A 301      13.058  38.201 -13.334  1.00 35.10           C
ATOM   3593  OD1 ASN A 301      14.155  38.119 -12.797  1.00 28.86           O
ATOM   3594  ND2 ASN A 301      11.998  38.727 -12.723  1.00 33.78           N
ATOM   3595  H   ASN A 301      14.051  35.706 -13.810  1.00 27.56           H
ATOM   3596  HA  ASN A 301      13.893  36.780 -16.253  1.00 29.89           H
ATOM   3597  HB2 ASN A 301      12.645  38.470 -15.310  1.00 36.38           H
ATOM   3598  HB3 ASN A 301      12.089  37.094 -14.742  1.00 36.38           H
ATOM   3599 HD21 ASN A 301      12.069  39.024 -11.918  1.00 40.56           H
ATOM   3600 HD22 ASN A 301      11.243  38.771 -13.132  1.00 40.56           H
ATOM   3601  N   GLY A 302      16.408  37.447 -14.740  1.00 23.51           N
ATOM   3602  CA  GLY A 302      17.601  38.247 -14.723  1.00 23.30           C
ATOM   3603  C   GLY A 302      17.805  39.116 -13.504  1.00 27.36           C
ATOM   3604  O   GLY A 302      18.881  39.717 -13.383  1.00 25.55           O
ATOM   3605  H   GLY A 302      16.501  36.671 -14.383  1.00 28.23           H
ATOM   3606  HA2 GLY A 302      18.369  37.659 -14.798  1.00 27.98           H
ATOM   3607  HA3 GLY A 302      17.596  38.828 -15.501  1.00 27.98           H
ATOM   3608  N   ASP A 303      16.800  39.237 -12.628  1.00 25.14           N
ATOM   3609  CA  ASP A 303      16.931  40.012 -11.403  1.00 28.86           C
ATOM   3610  C   ASP A 303      17.899  39.313 -10.460  1.00 21.83           C
ATOM   3611  O   ASP A 303      17.915  38.090 -10.356  1.00 21.61           O
ATOM   3612  CB  ASP A 303      15.603  40.111 -10.653  1.00 29.80           C
ATOM   3613  CG  ASP A 303      14.539  40.934 -11.362  1.00 41.18           C
ATOM   3614  OD1 ASP A 303      14.866  41.775 -12.231  1.00 39.11           O
ATOM   3615  OD2 ASP A 303      13.357  40.726 -10.969  1.00 35.52           O1-
ATOM   3616  H   ASP A 303      16.027  38.874 -12.728  1.00 30.19           H
ATOM   3617  HA  ASP A 303      17.258  40.903 -11.599  1.00 34.66           H
ATOM   3618  HB2 ASP A 303      15.249  39.217 -10.529  1.00 35.78           H
ATOM   3619  HB3 ASP A 303      15.765  40.521  -9.789  1.00 35.78           H
ATOM   3620  N   LEU A 304      18.664  40.093  -9.730  1.00 22.90           N
ATOM   3621  CA  LEU A 304      19.463  39.530  -8.651  1.00 24.43           C
ATOM   3622  C   LEU A 304      18.550  39.105  -7.495  1.00 22.34           C
ATOM   3623  O   LEU A 304      17.687  39.869  -7.075  1.00 21.56           O
ATOM   3624  CB  LEU A 304      20.453  40.588  -8.196  1.00 28.60           C
ATOM   3625  CG  LEU A 304      21.621  40.319  -7.315  1.00 27.56           C
ATOM   3626  CD1 LEU A 304      22.564  39.316  -7.897  1.00 27.20           C
ATOM   3627  CD2 LEU A 304      22.312  41.694  -7.163  1.00 31.05           C
ATOM   3628  H   LEU A 304      18.743  40.943  -9.832  1.00 27.50           H
ATOM   3629  HA  LEU A 304      19.953  38.755  -8.969  1.00 29.34           H
ATOM   3630  HB2 LEU A 304      20.822  40.982  -9.002  1.00 34.34           H
ATOM   3631  HB3 LEU A 304      19.935  41.269  -7.739  1.00 34.34           H
ATOM   3632  HG  LEU A 304      21.323  40.014  -6.444  1.00 33.10           H
ATOM   3633 HD11 LEU A 304      23.302  39.183  -7.281  1.00 32.66           H
ATOM   3634 HD12 LEU A 304      22.091  38.480  -8.033  1.00 32.66           H
ATOM   3635 HD13 LEU A 304      22.896  39.650  -8.745  1.00 32.66           H
ATOM   3636 HD21 LEU A 304      23.091  41.594  -6.595  1.00 37.28           H
ATOM   3637 HD22 LEU A 304      22.580  42.010  -8.040  1.00 37.28           H
ATOM   3638 HD23 LEU A 304      21.687  42.318  -6.763  1.00 37.28           H
ATOM   3639  N   TYR A 305      18.736  37.901  -6.975  1.00 19.31           N
ATOM   3640  CA  TYR A 305      17.981  37.513  -5.793  1.00 20.01           C
ATOM   3641  C   TYR A 305      18.280  38.486  -4.656  1.00 20.75           C
ATOM   3642  O   TYR A 305      19.384  39.033  -4.544  1.00 21.71           O
ATOM   3643  CB  TYR A 305      18.283  36.075  -5.369  1.00 21.51           C
ATOM   3644  CG  TYR A 305      17.676  35.050  -6.290  1.00 23.37           C
ATOM   3645  CD1 TYR A 305      16.298  34.809  -6.270  1.00 26.23           C
ATOM   3646  CD2 TYR A 305      18.460  34.320  -7.163  1.00 23.56           C
ATOM   3647  CE1 TYR A 305      15.739  33.877  -7.087  1.00 27.65           C
ATOM   3648  CE2 TYR A 305      17.892  33.381  -8.004  1.00 23.04           C
ATOM   3649  CZ  TYR A 305      16.545  33.165  -7.952  1.00 25.52           C
ATOM   3650  OH  TYR A 305      15.980  32.237  -8.789  1.00 33.91           O
ATOM   3651  H   TYR A 305      19.276  37.304  -7.278  1.00 23.19           H
ATOM   3652  HA  TYR A 305      17.034  37.571  -5.993  1.00 24.03           H
ATOM   3653  HB2 TYR A 305      19.243  35.943  -5.365  1.00 25.84           H
ATOM   3654  HB3 TYR A 305      17.925  35.928  -4.479  1.00 25.84           H
ATOM   3655  HD1 TYR A 305      15.758  35.287  -5.683  1.00 31.50           H
ATOM   3656  HD2 TYR A 305      19.378  34.469  -7.191  1.00 28.29           H
ATOM   3657  HE1 TYR A 305      14.821  33.726  -7.069  1.00 33.20           H
ATOM   3658  HE2 TYR A 305      18.423  32.893  -8.591  1.00 27.67           H
ATOM   3659  HH  TYR A 305      16.574  31.876  -9.261  1.00 40.72           H
ATOM   3660  N   ASN A 306      17.263  38.728  -3.821  1.00 21.77           N
ATOM   3661  CA  ASN A 306      17.390  39.731  -2.760  1.00 20.96           C
ATOM   3662  C   ASN A 306      18.488  39.372  -1.771  1.00 18.81           C
ATOM   3663  O   ASN A 306      19.151  40.263  -1.210  1.00 18.23           O
ATOM   3664  CB  ASN A 306      16.041  39.882  -2.042  1.00 20.29           C
ATOM   3665  CG  ASN A 306      15.055  40.604  -2.885  1.00 24.67           C
ATOM   3666  OD1 ASN A 306      15.186  41.801  -3.065  1.00 27.90           O
ATOM   3667  ND2 ASN A 306      14.098  39.888  -3.462  1.00 25.65           N
ATOM   3668  H   ASN A 306      16.501  38.330  -3.847  1.00 26.14           H
ATOM   3669  HA  ASN A 306      17.615  40.586  -3.159  1.00 25.17           H
ATOM   3670  HB2 ASN A 306      15.684  39.003  -1.841  1.00 24.37           H
ATOM   3671  HB3 ASN A 306      16.169  40.387  -1.223  1.00 24.37           H
ATOM   3672 HD21 ASN A 306      13.511  40.276  -3.957  1.00 30.80           H
ATOM   3673 HD22 ASN A 306      14.065  39.038  -3.341  1.00 30.80           H
ATOM   3674  N   VAL A 307      18.641  38.073  -1.483  1.00 19.78           N
ATOM   3675  CA  VAL A 307      19.651  37.631  -0.540  1.00 21.22           C
ATOM   3676  C   VAL A 307      21.050  38.047  -1.008  1.00 21.50           C
ATOM   3677  O   VAL A 307      21.889  38.460  -0.196  1.00 18.92           O
ATOM   3678  CB  VAL A 307      19.510  36.109  -0.307  1.00 20.25           C
ATOM   3679  CG1 VAL A 307      19.744  35.305  -1.567  1.00 21.24           C
ATOM   3680  CG2 VAL A 307      20.423  35.629   0.810  1.00 25.48           C
ATOM   3681  H   VAL A 307      18.170  37.438  -1.822  1.00 23.75           H
ATOM   3682  HA  VAL A 307      19.489  38.070   0.310  1.00 25.48           H
ATOM   3683  HB  VAL A 307      18.599  35.933  -0.024  1.00 24.32           H
ATOM   3684 HG11 VAL A 307      19.643  34.362  -1.363  1.00 25.50           H
ATOM   3685 HG12 VAL A 307      19.094  35.571  -2.236  1.00 25.50           H
ATOM   3686 HG13 VAL A 307      20.642  35.480  -1.890  1.00 25.50           H
ATOM   3687 HG21 VAL A 307      20.305  34.673   0.925  1.00 30.60           H
ATOM   3688 HG22 VAL A 307      21.343  35.824   0.571  1.00 30.60           H
ATOM   3689 HG23 VAL A 307      20.189  36.093   1.629  1.00 30.60           H
ATOM   3690  N   PHE A 308      21.302  38.039  -2.327  1.00 18.39           N
ATOM   3691  CA  PHE A 308      22.594  38.481  -2.831  1.00 17.85           C
ATOM   3692  C   PHE A 308      22.686  39.995  -2.910  1.00 21.44           C
ATOM   3693  O   PHE A 308      23.748  40.559  -2.625  1.00 20.54           O
ATOM   3694  CB  PHE A 308      22.852  37.830  -4.192  1.00 15.81           C
ATOM   3695  CG  PHE A 308      22.824  36.321  -4.133  1.00 19.17           C
ATOM   3696  CD1 PHE A 308      23.584  35.629  -3.195  1.00 19.98           C
ATOM   3697  CD2 PHE A 308      22.059  35.604  -5.008  1.00 20.24           C
ATOM   3698  CE1 PHE A 308      23.543  34.261  -3.122  1.00 18.72           C
ATOM   3699  CE2 PHE A 308      22.002  34.211  -4.926  1.00 19.30           C
ATOM   3700  CZ  PHE A 308      22.747  33.550  -3.980  1.00 19.50           C
ATOM   3701  H   PHE A 308      20.747  37.786  -2.933  1.00 22.09           H
ATOM   3702  HA  PHE A 308      23.286  38.176  -2.223  1.00 21.44           H
ATOM   3703  HB2 PHE A 308      22.167  38.119  -4.815  1.00 18.99           H
ATOM   3704  HB3 PHE A 308      23.727  38.102  -4.511  1.00 18.99           H
ATOM   3705  HD1 PHE A 308      24.110  36.103  -2.592  1.00 24.00           H
ATOM   3706  HD2 PHE A 308      21.536  36.050  -5.634  1.00 24.31           H
ATOM   3707  HE1 PHE A 308      24.050  33.816  -2.483  1.00 22.49           H
ATOM   3708  HE2 PHE A 308      21.474  33.731  -5.522  1.00 23.18           H
ATOM   3709  HZ  PHE A 308      22.733  32.621  -3.942  1.00 23.42           H
ATOM   3710  N   ALA A 309      21.577  40.668  -3.230  1.00 18.70           N
ATOM   3711  CA  ALA A 309      21.553  42.125  -3.206  1.00 17.65           C
ATOM   3712  C   ALA A 309      21.867  42.637  -1.808  1.00 19.80           C
ATOM   3713  O   ALA A 309      22.613  43.601  -1.639  1.00 22.03           O
ATOM   3714  CB  ALA A 309      20.162  42.619  -3.681  1.00 21.29           C
ATOM   3715  H   ALA A 309      20.833  40.304  -3.461  1.00 22.46           H
ATOM   3716  HA  ALA A 309      22.225  42.468  -3.816  1.00 21.20           H
ATOM   3717  HB1 ALA A 309      20.150  43.588  -3.665  1.00 25.57           H
ATOM   3718  HB2 ALA A 309      20.006  42.301  -4.584  1.00 25.57           H
ATOM   3719  HB3 ALA A 309      19.483  42.268  -3.085  1.00 25.57           H
ATOM   3720  N   TRP A 310      21.349  41.958  -0.780  1.00 20.23           N
ATOM   3721  CA  TRP A 310      21.635  42.359   0.600  1.00 19.31           C
ATOM   3722  C   TRP A 310      23.125  42.225   0.910  1.00 19.53           C
ATOM   3723  O   TRP A 310      23.707  43.067   1.612  1.00 18.61           O
ATOM   3724  CB  TRP A 310      20.780  41.517   1.564  1.00 22.21           C
ATOM   3725  CG  TRP A 310      19.330  41.829   1.484  1.00 23.91           C
ATOM   3726  CD1 TRP A 310      18.775  43.004   1.060  1.00 27.46           C
ATOM   3727  CD2 TRP A 310      18.223  40.962   1.809  1.00 24.01           C
ATOM   3728  NE1 TRP A 310      17.408  42.923   1.097  1.00 25.48           N
ATOM   3729  CE2 TRP A 310      17.040  41.685   1.545  1.00 24.62           C
ATOM   3730  CE3 TRP A 310      18.120  39.645   2.261  1.00 27.68           C
ATOM   3731  CZ2 TRP A 310      15.764  41.138   1.719  1.00 26.73           C
ATOM   3732  CZ3 TRP A 310      16.834  39.091   2.436  1.00 32.25           C
ATOM   3733  CH2 TRP A 310      15.685  39.841   2.162  1.00 26.65           C
ATOM   3734  H   TRP A 310      20.836  41.271  -0.854  1.00 24.30           H
ATOM   3735  HA  TRP A 310      21.388  43.290   0.716  1.00 23.19           H
ATOM   3736  HB2 TRP A 310      20.895  40.579   1.349  1.00 26.68           H
ATOM   3737  HB3 TRP A 310      21.072  41.686   2.473  1.00 26.68           H
ATOM   3738  HD1 TRP A 310      19.256  43.756   0.799  1.00 32.97           H
ATOM   3739  HE1 TRP A 310      16.866  43.553   0.875  1.00 30.59           H
ATOM   3740  HE3 TRP A 310      18.882  39.138   2.422  1.00 33.24           H
ATOM   3741  HZ2 TRP A 310      14.997  41.636   1.548  1.00 32.09           H
ATOM   3742  HZ3 TRP A 310      16.749  38.218   2.746  1.00 38.72           H
ATOM   3743  HH2 TRP A 310      14.849  39.462   2.310  1.00 32.00           H
ATOM   3744  N   ALA A 311      23.759  41.158   0.408  1.00 17.79           N
ATOM   3745  CA  ALA A 311      25.199  40.997   0.594  1.00 17.61           C
ATOM   3746  C   ALA A 311      25.975  42.113  -0.099  1.00 16.10           C
ATOM   3747  O   ALA A 311      26.997  42.572   0.408  1.00 16.98           O
ATOM   3748  CB  ALA A 311      25.636  39.623   0.089  1.00 21.20           C
ATOM   3749  H   ALA A 311      23.383  40.526  -0.037  1.00 21.37           H
ATOM   3750  HA  ALA A 311      25.399  41.042   1.543  1.00 21.16           H
ATOM   3751  HB1 ALA A 311      26.593  39.529   0.219  1.00 25.46           H
ATOM   3752  HB2 ALA A 311      25.165  38.939   0.590  1.00 25.46           H
ATOM   3753  HB3 ALA A 311      25.421  39.551  -0.854  1.00 25.46           H
ATOM   3754  N   LEU A 312      25.499  42.567  -1.263  1.00 17.28           N
ATOM   3755  CA  LEU A 312      26.125  43.717  -1.894  1.00 14.89           C
ATOM   3756  C   LEU A 312      25.902  44.992  -1.111  1.00 18.73           C
ATOM   3757  O   LEU A 312      26.786  45.852  -1.084  1.00 16.63           O
ATOM   3758  CB  LEU A 312      25.617  43.865  -3.333  1.00 21.01           C
ATOM   3759  CG  LEU A 312      26.028  42.737  -4.271  1.00 19.69           C
ATOM   3760  CD1 LEU A 312      25.594  43.078  -5.745  1.00 21.82           C
ATOM   3761  CD2 LEU A 312      27.496  42.481  -4.226  1.00 22.57           C
ATOM   3762  H   LEU A 312      24.833  42.233  -1.692  1.00 20.76           H
ATOM   3763  HA  LEU A 312      27.081  43.563  -1.936  1.00 17.89           H
ATOM   3764  HB2 LEU A 312      24.648  43.896  -3.318  1.00 25.23           H
ATOM   3765  HB3 LEU A 312      25.964  44.693  -3.700  1.00 25.23           H
ATOM   3766  HG  LEU A 312      25.573  41.922  -4.005  1.00 23.65           H
ATOM   3767 HD11 LEU A 312      25.862  42.352  -6.329  1.00 26.21           H
ATOM   3768 HD12 LEU A 312      24.630  43.187  -5.772  1.00 26.21           H
ATOM   3769 HD13 LEU A 312      26.028  43.901  -6.019  1.00 26.21           H
ATOM   3770 HD21 LEU A 312      27.709  41.758  -4.836  1.00 27.11           H
ATOM   3771 HD22 LEU A 312      27.965  43.287  -4.491  1.00 27.11           H
ATOM   3772 HD23 LEU A 312      27.745  42.235  -3.321  1.00 27.11           H
ATOM   3773  N   ASP A 313      24.735  45.147  -0.479  1.00 21.31           N
ATOM   3774  CA  ASP A 313      24.550  46.255   0.452  1.00 21.82           C
ATOM   3775  C   ASP A 313      25.547  46.185   1.605  1.00 20.04           C
ATOM   3776  O   ASP A 313      26.062  47.216   2.058  1.00 17.90           O
ATOM   3777  CB  ASP A 313      23.121  46.251   1.020  1.00 23.02           C
ATOM   3778  CG  ASP A 313      22.045  46.542  -0.036  1.00 24.63           C
ATOM   3779  OD1 ASP A 313      22.310  47.184  -1.068  1.00 25.04           O
ATOM   3780  OD2 ASP A 313      20.898  46.120   0.178  1.00 25.10           O1-
ATOM   3781  H   ASP A 313      24.050  44.635  -0.571  1.00 25.59           H
ATOM   3782  HA  ASP A 313      24.688  47.093  -0.017  1.00 26.21           H
ATOM   3783  HB2 ASP A 313      22.937  45.378   1.400  1.00 27.65           H
ATOM   3784  HB3 ASP A 313      23.055  46.932   1.708  1.00 27.65           H
ATOM   3785  N   VAL A 314      25.822  44.981   2.117  1.00 19.07           N
ATOM   3786  CA  VAL A 314      26.846  44.864   3.154  1.00 19.11           C
ATOM   3787  C   VAL A 314      28.190  45.266   2.579  1.00 19.06           C
ATOM   3788  O   VAL A 314      28.933  46.046   3.186  1.00 20.33           O
ATOM   3789  CB  VAL A 314      26.871  43.433   3.738  1.00 20.29           C
ATOM   3790  CG1 VAL A 314      28.014  43.266   4.720  1.00 21.19           C
ATOM   3791  CG2 VAL A 314      25.523  43.131   4.419  1.00 18.35           C
ATOM   3792  H   VAL A 314      25.444  44.243   1.891  1.00 22.91           H
ATOM   3793  HA  VAL A 314      26.635  45.477   3.875  1.00 22.95           H
ATOM   3794  HB  VAL A 314      26.996  42.796   3.017  1.00 24.37           H
ATOM   3795 HG11 VAL A 314      28.001  42.361   5.068  1.00 25.45           H
ATOM   3796 HG12 VAL A 314      28.851  43.433   4.261  1.00 25.45           H
ATOM   3797 HG13 VAL A 314      27.901  43.901   5.445  1.00 25.45           H
ATOM   3798 HG21 VAL A 314      25.548  42.232   4.782  1.00 22.04           H
ATOM   3799 HG22 VAL A 314      25.379  43.773   5.132  1.00 22.04           H
ATOM   3800 HG23 VAL A 314      24.814  43.203   3.760  1.00 22.04           H
ATOM   3801  N   LEU A 315      28.525  44.736   1.393  1.00 17.44           N
ATOM   3802  CA  LEU A 315      29.799  45.072   0.765  1.00 17.82           C
ATOM   3803  C   LEU A 315      29.985  46.577   0.710  1.00 20.70           C
ATOM   3804  O   LEU A 315      31.034  47.103   1.093  1.00 19.42           O
ATOM   3805  CB  LEU A 315      29.871  44.490  -0.642  1.00 21.40           C
ATOM   3806  CG  LEU A 315      31.222  44.689  -1.389  1.00 20.47           C
ATOM   3807  CD1 LEU A 315      32.395  44.036  -0.672  1.00 21.39           C
ATOM   3808  CD2 LEU A 315      31.073  44.143  -2.798  1.00 23.57           C
ATOM   3809  H   LEU A 315      28.037  44.189   0.943  1.00 20.95           H
ATOM   3810  HA  LEU A 315      30.523  44.694   1.288  1.00 21.40           H
ATOM   3811  HB2 LEU A 315      29.709  43.535  -0.587  1.00 25.70           H
ATOM   3812  HB3 LEU A 315      29.179  44.904  -1.180  1.00 25.70           H
ATOM   3813  HG  LEU A 315      31.406  45.639  -1.456  1.00 24.58           H
ATOM   3814 HD11 LEU A 315      33.205  44.194  -1.183  1.00 25.68           H
ATOM   3815 HD12 LEU A 315      32.481  44.425   0.212  1.00 25.68           H
ATOM   3816 HD13 LEU A 315      32.230  43.083  -0.600  1.00 25.68           H
ATOM   3817 HD21 LEU A 315      31.911  44.262  -3.272  1.00 28.30           H
ATOM   3818 HD22 LEU A 315      30.851  43.200  -2.749  1.00 28.30           H
ATOM   3819 HD23 LEU A 315      30.364  44.627  -3.250  1.00 28.30           H
ATOM   3820  N   ALA A 316      28.942  47.290   0.286  1.00 22.28           N
ATOM   3821  CA  ALA A 316      29.051  48.733   0.095  1.00 18.66           C
ATOM   3822  C   ALA A 316      29.261  49.429   1.421  1.00 20.94           C
ATOM   3823  O   ALA A 316      30.036  50.388   1.515  1.00 20.20           O
ATOM   3824  CB  ALA A 316      27.788  49.269  -0.577  1.00 18.85           C
ATOM   3825  H   ALA A 316      28.167  46.965   0.104  1.00 26.76           H
ATOM   3826  HA  ALA A 316      29.810  48.927  -0.478  1.00 22.42           H
ATOM   3827  HB1 ALA A 316      27.877  50.228  -0.696  1.00 22.64           H
ATOM   3828  HB2 ALA A 316      27.681  48.837  -1.438  1.00 22.64           H
ATOM   3829  HB3 ALA A 316      27.024  49.076  -0.012  1.00 22.64           H
ATOM   3830  N   LYS A 317      28.563  48.959   2.463  1.00 20.43           N
ATOM   3831  CA  LYS A 317      28.681  49.591   3.769  1.00 22.83           C
ATOM   3832  C   LYS A 317      30.069  49.357   4.350  1.00 24.48           C
ATOM   3833  O   LYS A 317      30.676  50.282   4.892  1.00 21.78           O
ATOM   3834  CB  LYS A 317      27.590  49.065   4.719  1.00 23.73           C
ATOM   3835  CG  LYS A 317      27.591  49.769   6.110  1.00 34.18           C
ATOM   3836  CD  LYS A 317      26.325  49.382   6.902  1.00 49.31           C
ATOM   3837  CE  LYS A 317      26.309  49.950   8.324  1.00 48.65           C
ATOM   3838  NZ  LYS A 317      26.257  51.421   8.309  1.00 53.52           N1+
ATOM   3839  H   LYS A 317      28.026  48.288   2.435  1.00 24.53           H
ATOM   3840  HA  LYS A 317      28.556  50.547   3.669  1.00 27.41           H
ATOM   3841  HB2 LYS A 317      26.722  49.212   4.312  1.00 28.50           H
ATOM   3842  HB3 LYS A 317      27.731  48.117   4.865  1.00 28.50           H
ATOM   3843  HG2 LYS A 317      28.369  49.487   6.616  1.00 41.04           H
ATOM   3844  HG3 LYS A 317      27.596  50.731   5.987  1.00 41.04           H
ATOM   3845  HD2 LYS A 317      25.545  49.722   6.435  1.00 59.20           H
ATOM   3846  HD3 LYS A 317      26.276  48.415   6.966  1.00 59.20           H
ATOM   3847  HE2 LYS A 317      25.525  49.622   8.792  1.00 58.40           H
ATOM   3848  HE3 LYS A 317      27.116  49.678   8.787  1.00 58.40           H
ATOM   3849  HZ1 LYS A 317      26.248  51.733   9.142  1.00 64.24           H
ATOM   3850  HZ2 LYS A 317      26.969  51.746   7.885  1.00 64.24           H
ATOM   3851  HZ3 LYS A 317      25.521  51.695   7.889  1.00 64.24           H
ATOM   3852  N   ARG A 318      30.610  48.139   4.197  1.00 20.97           N
ATOM   3853  CA  ARG A 318      31.933  47.834   4.736  1.00 18.95           C
ATOM   3854  C   ARG A 318      33.034  48.634   4.032  1.00 21.41           C
ATOM   3855  O   ARG A 318      33.973  49.106   4.677  1.00 23.06           O
ATOM   3856  CB  ARG A 318      32.224  46.336   4.613  1.00 21.16           C
ATOM   3857  CG  ARG A 318      31.311  45.423   5.433  1.00 21.23           C
ATOM   3858  CD  ARG A 318      31.409  45.685   6.940  1.00 21.34           C
ATOM   3859  NE  ARG A 318      30.429  44.830   7.615  1.00 21.07           N
ATOM   3860  CZ  ARG A 318      29.213  45.218   8.000  1.00 25.00           C
ATOM   3861  NH1 ARG A 318      28.838  46.476   7.868  1.00 22.85           N
ATOM   3862  NH2 ARG A 318      28.376  44.350   8.548  1.00 26.22           N1+
ATOM   3863  H   ARG A 318      30.232  47.483   3.789  1.00 25.19           H
ATOM   3864  HA  ARG A 318      31.951  48.066   5.678  1.00 22.76           H
ATOM   3865  HB2 ARG A 318      32.132  46.081   3.682  1.00 25.42           H
ATOM   3866  HB3 ARG A 318      33.135  46.175   4.904  1.00 25.42           H
ATOM   3867  HG2 ARG A 318      30.391  45.570   5.163  1.00 25.50           H
ATOM   3868  HG3 ARG A 318      31.560  44.499   5.272  1.00 25.50           H
ATOM   3869  HD2 ARG A 318      32.297  45.457   7.258  1.00 25.62           H
ATOM   3870  HD3 ARG A 318      31.200  46.613   7.128  1.00 25.62           H
ATOM   3871  HE  ARG A 318      30.655  44.016   7.775  1.00 25.31           H
ATOM   3872 HH11 ARG A 318      29.366  47.046   7.500  1.00 27.44           H
ATOM   3873 HH12 ARG A 318      28.056  46.721   8.131  1.00 27.44           H
ATOM   3874 HH21 ARG A 318      28.617  43.531   8.658  1.00 31.48           H
ATOM   3875 HH22 ARG A 318      27.606  44.612   8.826  1.00 31.48           H
ATOM   3876  N   LEU A 319      32.936  48.794   2.707  1.00 18.34           N
ATOM   3877  CA  LEU A 319      34.052  49.350   1.954  1.00 19.16           C
ATOM   3878  C   LEU A 319      34.048  50.861   1.951  1.00 22.16           C
ATOM   3879  O   LEU A 319      35.116  51.477   1.836  1.00 21.97           O
ATOM   3880  CB  LEU A 319      34.025  48.844   0.513  1.00 19.48           C
ATOM   3881  CG  LEU A 319      34.255  47.344   0.303  1.00 21.84           C
ATOM   3882  CD1 LEU A 319      34.366  47.065  -1.199  1.00 20.64           C
ATOM   3883  CD2 LEU A 319      35.475  46.841   1.017  1.00 23.28           C
ATOM   3884  H   LEU A 319      32.247  48.592   2.234  1.00 22.03           H
ATOM   3885  HA  LEU A 319      34.883  49.054   2.358  1.00 23.01           H
ATOM   3886  HB2 LEU A 319      33.157  49.056   0.135  1.00 23.40           H
ATOM   3887  HB3 LEU A 319      34.714  49.312   0.015  1.00 23.40           H
ATOM   3888  HG  LEU A 319      33.488  46.856   0.642  1.00 26.22           H
ATOM   3889 HD11 LEU A 319      34.512  46.115  -1.334  1.00 24.79           H
ATOM   3890 HD12 LEU A 319      33.542  47.338  -1.632  1.00 24.79           H
ATOM   3891 HD13 LEU A 319      35.112  47.569  -1.559  1.00 24.79           H
ATOM   3892 HD21 LEU A 319      35.569  45.890   0.849  1.00 27.96           H
ATOM   3893 HD22 LEU A 319      36.253  47.315   0.684  1.00 27.96           H
ATOM   3894 HD23 LEU A 319      35.372  47.000   1.968  1.00 27.96           H
ATOM   3895  N   ARG A 320      32.873  51.478   2.093  1.00 22.25           N
ATOM   3896  CA  ARG A 320      32.774  52.910   1.857  1.00 24.69           C
ATOM   3897  C   ARG A 320      33.605  53.691   2.851  1.00 22.69           C
ATOM   3898  O   ARG A 320      34.190  54.725   2.510  1.00 23.66           O
ATOM   3899  CB  ARG A 320      31.324  53.360   1.929  1.00 19.81           C
ATOM   3900  CG  ARG A 320      31.216  54.815   1.559  1.00 22.15           C
ATOM   3901  CD  ARG A 320      29.788  55.365   1.573  1.00 36.40           C
ATOM   3902  NE  ARG A 320      29.883  56.814   1.431  1.00 47.29           N
ATOM   3903  CZ  ARG A 320      28.893  57.644   1.118  1.00 53.25           C
ATOM   3904  NH1 ARG A 320      27.643  57.221   0.843  1.00 41.57           N
ATOM   3905  NH2 ARG A 320      29.190  58.940   1.044  1.00 55.30           N1+
ATOM   3906  H   ARG A 320      32.137  51.097   2.320  1.00 26.72           H
ATOM   3907  HA  ARG A 320      33.106  53.108   0.968  1.00 29.65           H
ATOM   3908  HB2 ARG A 320      30.793  52.842   1.304  1.00 23.79           H
ATOM   3909  HB3 ARG A 320      30.993  53.245   2.834  1.00 23.79           H
ATOM   3910  HG2 ARG A 320      31.738  55.336   2.190  1.00 26.60           H
ATOM   3911  HG3 ARG A 320      31.569  54.936   0.664  1.00 26.60           H
ATOM   3912  HD2 ARG A 320      29.285  55.005   0.826  1.00 43.70           H
ATOM   3913  HD3 ARG A 320      29.359  55.157   2.418  1.00 43.70           H
ATOM   3914  HE  ARG A 320      30.657  57.166   1.562  1.00 56.77           H
ATOM   3915 HH11 ARG A 320      27.452  56.384   0.889  1.00 49.90           H
ATOM   3916 HH12 ARG A 320      27.032  57.790   0.637  1.00 49.90           H
ATOM   3917 HH21 ARG A 320      29.989  59.208   1.212  1.00 66.38           H
ATOM   3918 HH22 ARG A 320      28.580  59.509   0.835  1.00 66.38           H
ATOM   3919  N   SER A 321      33.678  53.220   4.077  1.00 19.65           N
ATOM   3920  CA  SER A 321      34.332  53.976   5.135  1.00 26.02           C
ATOM   3921  C   SER A 321      35.768  53.543   5.389  1.00 24.60           C
ATOM   3922  O   SER A 321      36.372  54.007   6.358  1.00 23.72           O
ATOM   3923  CB  SER A 321      33.536  53.858   6.424  1.00 30.74           C
ATOM   3924  OG  SER A 321      33.480  52.496   6.792  1.00 34.27           O
ATOM   3925  H   SER A 321      33.358  52.462   4.328  1.00 23.60           H
ATOM   3926  HA  SER A 321      34.348  54.913   4.883  1.00 31.25           H
ATOM   3927  HB2 SER A 321      33.977  54.364   7.124  1.00 36.91           H
ATOM   3928  HB3 SER A 321      32.636  54.191   6.280  1.00 36.91           H
ATOM   3929  HG  SER A 321      33.043  52.408   7.504  1.00 41.14           H
ATOM   3930  N   MET A 322      36.330  52.698   4.533  1.00 20.09           N
ATOM   3931  CA  MET A 322      37.752  52.395   4.576  1.00 22.20           C
ATOM   3932  C   MET A 322      38.549  53.522   3.937  1.00 24.32           C
ATOM   3933  O   MET A 322      38.080  54.201   3.023  1.00 24.92           O
ATOM   3934  CB  MET A 322      38.034  51.086   3.833  1.00 23.56           C
ATOM   3935  CG  MET A 322      37.523  49.870   4.583  1.00 24.42           C
ATOM   3936  SD  MET A 322      37.811  48.415   3.593  1.00 29.55           S
ATOM   3937  CE  MET A 322      37.141  47.141   4.637  1.00 30.38           C
ATOM   3938  H   MET A 322      35.904  52.283   3.911  1.00 24.13           H
ATOM   3939  HA  MET A 322      38.030  52.288   5.500  1.00 26.66           H
ATOM   3940  HB2 MET A 322      37.595  51.111   2.968  1.00 28.30           H
ATOM   3941  HB3 MET A 322      38.992  50.987   3.717  1.00 28.30           H
ATOM   3942  HG2 MET A 322      38.003  49.776   5.422  1.00 29.33           H
ATOM   3943  HG3 MET A 322      36.570  49.958   4.740  1.00 29.33           H
ATOM   3944  HE1 MET A 322      37.242  46.284   4.194  1.00 36.47           H
ATOM   3945  HE2 MET A 322      37.622  47.137   5.479  1.00 36.47           H
ATOM   3946  HE3 MET A 322      36.201  47.323   4.793  1.00 36.47           H
ATOM   3947  N   HIS A 323      39.763  53.717   4.427  1.00 22.04           N
ATOM   3948  CA  HIS A 323      40.656  54.744   3.907  1.00 23.78           C
ATOM   3949  C   HIS A 323      41.788  54.027   3.173  1.00 28.00           C
ATOM   3950  O   HIS A 323      42.596  53.339   3.799  1.00 23.21           O
ATOM   3951  CB  HIS A 323      41.152  55.640   5.040  1.00 26.47           C
ATOM   3952  CG  HIS A 323      40.046  56.257   5.842  1.00 28.41           C
ATOM   3953  ND1 HIS A 323      39.222  57.245   5.342  1.00 30.97           N
ATOM   3954  CD2 HIS A 323      39.617  56.013   7.102  1.00 27.95           C
ATOM   3955  CE1 HIS A 323      38.345  57.589   6.267  1.00 26.67           C
ATOM   3956  NE2 HIS A 323      38.567  56.859   7.346  1.00 33.83           N
ATOM   3957  H   HIS A 323      40.100  53.260   5.073  1.00 26.46           H
ATOM   3958  HA  HIS A 323      40.178  55.295   3.269  1.00 28.56           H
ATOM   3959  HB2 HIS A 323      41.682  56.359   4.663  1.00 31.79           H
ATOM   3960  HB3 HIS A 323      41.697  55.111   5.643  1.00 31.79           H
ATOM   3961  HD2 HIS A 323      39.977  55.396   7.697  1.00 33.56           H
ATOM   3962  HE1 HIS A 323      37.684  58.236   6.175  1.00 32.03           H
ATOM   3963  HE2 HIS A 323      38.118  56.901   8.078  1.00 40.61           H
ATOM   3964  N   VAL A 324      41.809  54.167   1.845  1.00 19.15           N
ATOM   3965  CA  VAL A 324      42.720  53.458   0.960  1.00 23.11           C
ATOM   3966  C   VAL A 324      43.904  54.367   0.657  1.00 27.10           C
ATOM   3967  O   VAL A 324      43.740  55.568   0.416  1.00 24.35           O
ATOM   3968  CB  VAL A 324      42.026  53.009  -0.340  1.00 22.36           C
ATOM   3969  CG1 VAL A 324      43.016  52.442  -1.302  1.00 23.25           C
ATOM   3970  CG2 VAL A 324      40.996  51.946  -0.075  1.00 25.08           C
ATOM   3971  H   VAL A 324      41.277  54.692   1.421  1.00 23.00           H
ATOM   3972  HA  VAL A 324      43.054  52.668   1.413  1.00 27.75           H
ATOM   3973  HB  VAL A 324      41.589  53.768  -0.756  1.00 26.85           H
ATOM   3974 HG11 VAL A 324      42.551  52.169  -2.108  1.00 27.92           H
ATOM   3975 HG12 VAL A 324      43.674  53.122  -1.514  1.00 27.92           H
ATOM   3976 HG13 VAL A 324      43.449  51.676  -0.894  1.00 27.92           H
ATOM   3977 HG21 VAL A 324      40.583  51.690  -0.914  1.00 30.12           H
ATOM   3978 HG22 VAL A 324      41.431  51.178   0.328  1.00 30.12           H
ATOM   3979 HG23 VAL A 324      40.326  52.301   0.530  1.00 30.12           H
ATOM   3980  N   PHE A 325      45.094  53.790   0.676  1.00 25.19           N
ATOM   3981  CA  PHE A 325      46.319  54.471   0.272  1.00 23.79           C
ATOM   3982  C   PHE A 325      47.097  53.554  -0.651  1.00 25.99           C
ATOM   3983  O   PHE A 325      47.173  52.354  -0.391  1.00 27.21           O
ATOM   3984  CB  PHE A 325      47.140  54.814   1.507  1.00 24.21           C
ATOM   3985  CG  PHE A 325      46.381  55.613   2.480  1.00 25.31           C
ATOM   3986  CD1 PHE A 325      45.527  55.000   3.378  1.00 24.87           C
ATOM   3987  CD2 PHE A 325      46.466  56.979   2.458  1.00 25.76           C
ATOM   3988  CE1 PHE A 325      44.805  55.722   4.248  1.00 23.56           C
ATOM   3989  CE2 PHE A 325      45.755  57.730   3.349  1.00 28.39           C
ATOM   3990  CZ  PHE A 325      44.911  57.106   4.251  1.00 28.14           C
ATOM   3991  H   PHE A 325      45.224  52.978   0.927  1.00 30.24           H
ATOM   3992  HA  PHE A 325      46.103  55.289  -0.202  1.00 28.57           H
ATOM   3993  HB2 PHE A 325      47.417  53.993   1.942  1.00 29.07           H
ATOM   3994  HB3 PHE A 325      47.918  55.327   1.238  1.00 29.07           H
ATOM   3995  HD1 PHE A 325      45.455  54.073   3.382  1.00 29.87           H
ATOM   3996  HD2 PHE A 325      47.037  57.397   1.854  1.00 30.94           H
ATOM   3997  HE1 PHE A 325      44.245  55.296   4.857  1.00 28.29           H
ATOM   3998  HE2 PHE A 325      45.824  58.657   3.339  1.00 34.09           H
ATOM   3999  HZ  PHE A 325      44.417  57.611   4.855  1.00 33.79           H
ATOM   4000  N   ILE A 326      47.697  54.107  -1.724  1.00 23.19           N
ATOM   4001  CA  ILE A 326      48.397  53.308  -2.723  1.00 23.68           C
ATOM   4002  C   ILE A 326      49.895  53.490  -2.518  1.00 29.12           C
ATOM   4003  O   ILE A 326      50.395  54.621  -2.496  1.00 23.74           O
ATOM   4004  CB  ILE A 326      48.008  53.678  -4.172  1.00 26.92           C
ATOM   4005  CG1 ILE A 326      46.489  53.585  -4.441  1.00 28.91           C
ATOM   4006  CG2 ILE A 326      48.753  52.786  -5.175  1.00 24.82           C
ATOM   4007  CD1 ILE A 326      45.831  52.308  -4.072  1.00 23.96           C
ATOM   4008  H   ILE A 326      47.707  54.951  -1.887  1.00 27.84           H
ATOM   4009  HA  ILE A 326      48.185  52.372  -2.584  1.00 28.43           H
ATOM   4010  HB  ILE A 326      48.282  54.595  -4.328  1.00 32.33           H
ATOM   4011 HG12 ILE A 326      46.048  54.290  -3.942  1.00 34.71           H
ATOM   4012 HG13 ILE A 326      46.340  53.722  -5.390  1.00 34.71           H
ATOM   4013 HG21 ILE A 326      48.492  53.037  -6.075  1.00 29.80           H
ATOM   4014 HG22 ILE A 326      49.708  52.912  -5.059  1.00 29.80           H
ATOM   4015 HG23 ILE A 326      48.518  51.860  -5.008  1.00 29.80           H
ATOM   4016 HD11 ILE A 326      44.887  52.367  -4.285  1.00 28.78           H
ATOM   4017 HD12 ILE A 326      46.240  51.586  -4.575  1.00 28.78           H
ATOM   4018 HD13 ILE A 326      45.947  52.157  -3.121  1.00 28.78           H
ATOM   4019  N   LEU A 327      50.607  52.372  -2.409  1.00 27.19           N
ATOM   4020  CA  LEU A 327      52.057  52.347  -2.215  1.00 27.37           C
ATOM   4021  C   LEU A 327      52.691  51.837  -3.491  1.00 28.26           C
ATOM   4022  O   LEU A 327      52.391  50.724  -3.932  1.00 29.05           O
ATOM   4023  CB  LEU A 327      52.437  51.445  -1.029  1.00 33.30           C
ATOM   4024  CG  LEU A 327      53.935  51.217  -0.785  1.00 33.84           C
ATOM   4025  CD1 LEU A 327      54.603  52.519  -0.532  1.00 38.31           C
ATOM   4026  CD2 LEU A 327      54.100  50.312   0.421  1.00 39.28           C
ATOM   4027  H   LEU A 327      50.260  51.586  -2.446  1.00 32.64           H
ATOM   4028  HA  LEU A 327      52.381  53.245  -2.042  1.00 32.87           H
ATOM   4029  HB2 LEU A 327      52.071  51.838  -0.221  1.00 39.98           H
ATOM   4030  HB3 LEU A 327      52.034  50.574  -1.171  1.00 39.98           H
ATOM   4031  HG  LEU A 327      54.341  50.795  -1.559  1.00 40.62           H
ATOM   4032 HD11 LEU A 327      55.548  52.364  -0.379  1.00 45.99           H
ATOM   4033 HD12 LEU A 327      54.481  53.091  -1.306  1.00 45.99           H
ATOM   4034 HD13 LEU A 327      54.204  52.931   0.250  1.00 45.99           H
ATOM   4035 HD21 LEU A 327      55.045  50.166   0.578  1.00 47.16           H
ATOM   4036 HD22 LEU A 327      53.697  50.740   1.193  1.00 47.16           H
ATOM   4037 HD23 LEU A 327      53.659  49.467   0.243  1.00 47.16           H
ATOM   4038  N   ASP A 328      53.535  52.657  -4.106  1.00 29.71           N
ATOM   4039  CA  ASP A 328      54.281  52.220  -5.284  1.00 33.34           C
ATOM   4040  C   ASP A 328      55.341  51.222  -4.857  1.00 30.05           C
ATOM   4041  O   ASP A 328      56.252  51.578  -4.114  1.00 32.87           O
ATOM   4042  CB  ASP A 328      54.949  53.413  -5.946  1.00 31.97           C
ATOM   4043  CG  ASP A 328      55.664  53.061  -7.224  1.00 32.39           C
ATOM   4044  OD1 ASP A 328      55.552  51.936  -7.763  1.00 35.09           O
ATOM   4045  OD2 ASP A 328      56.343  53.965  -7.715  1.00 38.97           O1-
ATOM   4046  H   ASP A 328      53.695  53.467  -3.865  1.00 35.68           H
ATOM   4047  HA  ASP A 328      53.683  51.797  -5.920  1.00 40.02           H
ATOM   4048  HB2 ASP A 328      54.272  54.076  -6.156  1.00 38.39           H
ATOM   4049  HB3 ASP A 328      55.601  53.788  -5.334  1.00 38.39           H
ATOM   4050  N   TYR A 329      55.225  49.984  -5.300  1.00 30.19           N
ATOM   4051  CA  TYR A 329      56.226  48.996  -4.936  1.00 34.65           C
ATOM   4052  C   TYR A 329      57.370  48.931  -5.954  1.00 38.30           C
ATOM   4053  O   TYR A 329      58.315  48.162  -5.752  1.00 36.23           O
ATOM   4054  CB  TYR A 329      55.561  47.626  -4.782  1.00 32.56           C
ATOM   4055  CG  TYR A 329      54.940  47.430  -3.415  1.00 33.59           C
ATOM   4056  CD1 TYR A 329      55.716  47.074  -2.326  1.00 35.60           C
ATOM   4057  CD2 TYR A 329      53.579  47.608  -3.218  1.00 33.20           C
ATOM   4058  CE1 TYR A 329      55.148  46.885  -1.073  1.00 40.16           C
ATOM   4059  CE2 TYR A 329      53.013  47.431  -1.974  1.00 33.41           C
ATOM   4060  CZ  TYR A 329      53.794  47.064  -0.913  1.00 34.18           C
ATOM   4061  OH  TYR A 329      53.212  46.883   0.317  1.00 36.01           O
ATOM   4062  H   TYR A 329      54.592  49.693  -5.803  1.00 36.24           H
ATOM   4063  HA  TYR A 329      56.607  49.239  -4.078  1.00 41.60           H
ATOM   4064  HB2 TYR A 329      54.859  47.538  -5.445  1.00 39.09           H
ATOM   4065  HB3 TYR A 329      56.229  46.934  -4.910  1.00 39.09           H
ATOM   4066  HD1 TYR A 329      56.630  46.946  -2.438  1.00 42.75           H
ATOM   4067  HD2 TYR A 329      53.040  47.850  -3.936  1.00 39.87           H
ATOM   4068  HE1 TYR A 329      55.679  46.641  -0.350  1.00 48.21           H
ATOM   4069  HE2 TYR A 329      52.097  47.547  -1.859  1.00 40.11           H
ATOM   4070  HH  TYR A 329      52.385  47.025   0.267  1.00 43.23           H
ATOM   4071  N   ASP A 330      57.303  49.733  -7.019  1.00 38.02           N
ATOM   4072  CA  ASP A 330      58.295  49.743  -8.092  1.00 47.64           C
ATOM   4073  C   ASP A 330      59.523  50.541  -7.668  1.00 44.64           C
ATOM   4074  O   ASP A 330      59.910  51.516  -8.320  1.00 40.03           O
ATOM   4075  CB  ASP A 330      57.680  50.328  -9.373  1.00 47.86           C
ATOM   4076  CG  ASP A 330      58.403  49.876 -10.626  1.00 52.66           C
ATOM   4077  OD1 ASP A 330      59.321  49.038 -10.496  1.00 52.17           O
ATOM   4078  OD2 ASP A 330      58.042  50.338 -11.734  1.00 49.66           O1-
ATOM   4079  H   ASP A 330      56.668  50.300  -7.144  1.00 45.65           H
ATOM   4080  HA  ASP A 330      58.574  48.833  -8.278  1.00 57.19           H
ATOM   4081  HB2 ASP A 330      56.756  50.041  -9.439  1.00 57.45           H
ATOM   4082  HB3 ASP A 330      57.726  51.296  -9.333  1.00 57.45           H
ATOM   4083  N   GLN A 331      60.116  50.153  -6.546  1.00 48.51           N
ATOM   4084  CA  GLN A 331      61.295  50.823  -6.030  1.00 43.42           C
ATOM   4085  C   GLN A 331      61.985  49.869  -5.061  1.00 49.33           C
ATOM   4086  O   GLN A 331      61.566  48.725  -4.878  1.00 46.49           O
ATOM   4087  CB  GLN A 331      60.929  52.167  -5.394  1.00 43.17           C
ATOM   4088  CG  GLN A 331      60.033  52.079  -4.210  1.00 47.12           C
ATOM   4089  CD  GLN A 331      59.529  53.444  -3.733  1.00 55.75           C
ATOM   4090  OE1 GLN A 331      60.304  54.373  -3.492  1.00 52.07           O
ATOM   4091  NE2 GLN A 331      58.208  53.564  -3.599  1.00 50.47           N
ATOM   4092  H   GLN A 331      59.849  49.495  -6.061  1.00 58.24           H
ATOM   4093  HA  GLN A 331      61.906  50.996  -6.764  1.00 52.13           H
ATOM   4094  HB2 GLN A 331      61.746  52.607  -5.110  1.00 51.82           H
ATOM   4095  HB3 GLN A 331      60.481  52.712  -6.060  1.00 51.82           H
ATOM   4096  HG2 GLN A 331      59.260  51.539  -4.440  1.00 56.56           H
ATOM   4097  HG3 GLN A 331      60.518  51.667  -3.478  1.00 56.56           H
ATOM   4098 HE21 GLN A 331      57.695  52.896  -3.778  1.00 60.58           H
ATOM   4099 HE22 GLN A 331      57.868  54.308  -3.335  1.00 60.58           H
ATOM   4100  N   SER A 332      63.074  50.340  -4.469  1.00 56.23           N
ATOM   4101  CA  SER A 332      63.868  49.498  -3.602  1.00 54.88           C
ATOM   4102  C   SER A 332      63.162  49.301  -2.261  1.00 57.77           C
ATOM   4103  O   SER A 332      62.306  50.106  -1.872  1.00 52.98           O
ATOM   4104  CB  SER A 332      65.235  50.130  -3.391  1.00 58.75           C
ATOM   4105  OG  SER A 332      65.093  51.490  -3.015  1.00 57.37           O
ATOM   4106  H   SER A 332      63.370  51.142  -4.554  1.00 67.50           H
ATOM   4107  HA  SER A 332      63.990  48.629  -4.017  1.00 65.88           H
ATOM   4108  HB2 SER A 332      65.701  49.653  -2.687  1.00 70.52           H
ATOM   4109  HB3 SER A 332      65.739  50.080  -4.218  1.00 70.52           H
ATOM   4110  HG  SER A 332      65.849  51.836  -2.899  1.00 68.86           H
ATOM   4111  N   PRO A 333      63.524  48.245  -1.522  1.00 57.62           N
ATOM   4112  CA  PRO A 333      62.853  47.987  -0.234  1.00 55.28           C
ATOM   4113  C   PRO A 333      62.942  49.149   0.722  1.00 57.71           C
ATOM   4114  O   PRO A 333      62.013  49.373   1.513  1.00 54.99           O
ATOM   4115  CB  PRO A 333      63.592  46.756   0.307  1.00 57.47           C
ATOM   4116  CG  PRO A 333      64.138  46.083  -0.929  1.00 63.90           C
ATOM   4117  CD  PRO A 333      64.516  47.207  -1.855  1.00 58.99           C
ATOM   4118  HA  PRO A 333      61.921  47.762  -0.380  1.00 66.36           H
ATOM   4119  HB2 PRO A 333      64.310  47.035   0.895  1.00 68.98           H
ATOM   4120  HB3 PRO A 333      62.969  46.175   0.770  1.00 68.98           H
ATOM   4121  HG2 PRO A 333      64.917  45.554  -0.695  1.00 76.70           H
ATOM   4122  HG3 PRO A 333      63.452  45.526  -1.328  1.00 76.70           H
ATOM   4123  HD2 PRO A 333      65.414  47.520  -1.662  1.00 70.81           H
ATOM   4124  HD3 PRO A 333      64.423  46.931  -2.780  1.00 70.81           H
ATOM   4125  N   ALA A 334      64.045  49.899   0.674  1.00 57.91           N
ATOM   4126  CA  ALA A 334      64.157  51.097   1.494  1.00 57.57           C
ATOM   4127  C   ALA A 334      63.230  52.186   0.980  1.00 52.02           C
ATOM   4128  O   ALA A 334      62.653  52.940   1.770  1.00 52.72           O
ATOM   4129  CB  ALA A 334      65.604  51.587   1.507  1.00 63.19           C
ATOM   4130  H   ALA A 334      64.731  49.735   0.182  1.00 69.51           H
ATOM   4131  HA  ALA A 334      63.900  50.886   2.405  1.00 69.11           H
ATOM   4132  HB1 ALA A 334      65.661  52.385   2.056  1.00 75.85           H
ATOM   4133  HB2 ALA A 334      66.169  50.891   1.874  1.00 75.85           H
ATOM   4134  HB3 ALA A 334      65.876  51.791   0.598  1.00 75.85           H
ATOM   4135  N   GLY A 335      63.083  52.286  -0.342  1.00 51.21           N
ATOM   4136  CA  GLY A 335      62.152  53.253  -0.901  1.00 54.69           C
ATOM   4137  C   GLY A 335      60.712  52.914  -0.564  1.00 51.08           C
ATOM   4138  O   GLY A 335      59.941  53.781  -0.139  1.00 49.85           O
ATOM   4139  H   GLY A 335      63.505  51.814  -0.924  1.00 61.47           H
ATOM   4140  HA2 GLY A 335      62.352  54.136  -0.552  1.00 65.65           H
ATOM   4141  HA3 GLY A 335      62.247  53.274  -1.866  1.00 65.65           H
ATOM   4142  N   CYS A 336      60.337  51.640  -0.726  1.00 50.48           N
ATOM   4143  CA  CYS A 336      59.004  51.204  -0.323  1.00 47.91           C
ATOM   4144  C   CYS A 336      58.748  51.535   1.129  1.00 48.94           C
ATOM   4145  O   CYS A 336      57.669  52.021   1.481  1.00 41.53           O
ATOM   4146  CB  CYS A 336      58.834  49.705  -0.533  1.00 45.35           C
ATOM   4147  SG  CYS A 336      58.929  49.214  -2.220  1.00 46.06           S
ATOM   4148  H   CYS A 336      60.830  51.021  -1.063  1.00 60.60           H
ATOM   4149  HA  CYS A 336      58.341  51.664  -0.861  1.00 57.51           H
ATOM   4150  HB2 CYS A 336      59.534  49.239  -0.049  1.00 54.45           H
ATOM   4151  HB3 CYS A 336      57.966  49.438  -0.194  1.00 54.45           H
ATOM   4152  HG  CYS A 336      58.785  48.025  -2.289  1.00 55.29           H
ATOM   4153  N   ARG A 337      59.737  51.274   1.988  1.00 49.05           N
ATOM   4154  CA  ARG A 337      59.592  51.542   3.411  1.00 47.26           C
ATOM   4155  C   ARG A 337      59.377  53.017   3.681  1.00 45.07           C
ATOM   4156  O   ARG A 337      58.580  53.387   4.550  1.00 38.84           O
ATOM   4157  CB  ARG A 337      60.835  51.061   4.158  1.00 52.84           C
ATOM   4158  CG  ARG A 337      60.881  51.461   5.645  1.00 54.39           C
ATOM   4159  CD  ARG A 337      62.313  51.545   6.156  1.00 63.11           C
ATOM   4160  NE  ARG A 337      63.086  52.493   5.352  1.00 70.34           N
ATOM   4161  CZ  ARG A 337      64.408  52.465   5.201  1.00 74.61           C
ATOM   4162  NH1 ARG A 337      65.139  51.533   5.807  1.00 75.31           N
ATOM   4163  NH2 ARG A 337      65.002  53.372   4.434  1.00 71.51           N1+
ATOM   4164  H   ARG A 337      60.499  50.943   1.768  1.00 58.88           H
ATOM   4165  HA  ARG A 337      58.825  51.055   3.752  1.00 56.74           H
ATOM   4166  HB2 ARG A 337      60.868  50.092   4.112  1.00 63.43           H
ATOM   4167  HB3 ARG A 337      61.619  51.435   3.727  1.00 63.43           H
ATOM   4168  HG2 ARG A 337      60.468  52.332   5.756  1.00 65.28           H
ATOM   4169  HG3 ARG A 337      60.409  50.796   6.171  1.00 65.28           H
ATOM   4170  HD2 ARG A 337      62.311  51.851   7.076  1.00 75.75           H
ATOM   4171  HD3 ARG A 337      62.731  50.672   6.090  1.00 75.75           H
ATOM   4172  HE  ARG A 337      62.653  53.116   4.947  1.00 84.43           H
ATOM   4173 HH11 ARG A 337      64.758  50.941   6.302  1.00 90.40           H
ATOM   4174 HH12 ARG A 337      65.993  51.522   5.705  1.00 90.40           H
ATOM   4175 HH21 ARG A 337      64.533  53.977   4.042  1.00 85.83           H
ATOM   4176 HH22 ARG A 337      65.856  53.361   4.337  1.00 85.83           H
ATOM   4177  N   ASP A 338      60.132  53.876   3.001  1.00 50.42           N
ATOM   4178  CA  ASP A 338      60.008  55.305   3.260  1.00 50.81           C
ATOM   4179  C   ASP A 338      58.683  55.833   2.729  1.00 42.78           C
ATOM   4180  O   ASP A 338      58.024  56.637   3.395  1.00 46.96           O
ATOM   4181  CB  ASP A 338      61.191  56.052   2.642  1.00 56.01           C
ATOM   4182  CG  ASP A 338      62.543  55.511   3.125  1.00 62.03           C
ATOM   4183  OD1 ASP A 338      62.696  55.239   4.343  1.00 58.10           O
ATOM   4184  OD2 ASP A 338      63.441  55.333   2.276  1.00 65.34           O1-
ATOM   4185  H   ASP A 338      60.708  53.664   2.399  1.00 60.52           H
ATOM   4186  HA  ASP A 338      60.028  55.454   4.218  1.00 60.99           H
ATOM   4187  HB2 ASP A 338      61.156  55.957   1.677  1.00 67.23           H
ATOM   4188  HB3 ASP A 338      61.136  56.989   2.886  1.00 67.23           H
ATOM   4189  N   ALA A 339      58.274  55.376   1.539  1.00 42.17           N
ATOM   4190  CA  ALA A 339      56.966  55.738   0.987  1.00 43.35           C
ATOM   4191  C   ALA A 339      55.833  55.359   1.931  1.00 38.46           C
ATOM   4192  O   ALA A 339      54.902  56.150   2.155  1.00 41.60           O
ATOM   4193  CB  ALA A 339      56.770  55.054  -0.363  1.00 46.43           C
ATOM   4194  H   ALA A 339      58.736  54.856   1.034  1.00 50.62           H
ATOM   4195  HA  ALA A 339      56.935  56.697   0.847  1.00 52.04           H
ATOM   4196  HB1 ALA A 339      55.901  55.301  -0.718  1.00 55.74           H
ATOM   4197  HB2 ALA A 339      57.470  55.344  -0.968  1.00 55.74           H
ATOM   4198  HB3 ALA A 339      56.816  54.093  -0.239  1.00 55.74           H
ATOM   4199  N   LEU A 340      55.884  54.152   2.496  1.00 37.96           N
ATOM   4200  CA  LEU A 340      54.874  53.768   3.474  1.00 38.97           C
ATOM   4201  C   LEU A 340      54.849  54.747   4.637  1.00 35.22           C
ATOM   4202  O   LEU A 340      53.783  55.150   5.103  1.00 32.12           O
ATOM   4203  CB  LEU A 340      55.133  52.340   3.952  1.00 37.51           C
ATOM   4204  CG  LEU A 340      54.205  51.818   5.037  1.00 40.00           C
ATOM   4205  CD1 LEU A 340      52.752  51.866   4.559  1.00 36.75           C
ATOM   4206  CD2 LEU A 340      54.606  50.409   5.366  1.00 41.97           C
ATOM   4207  H   LEU A 340      56.479  53.552   2.334  1.00 45.57           H
ATOM   4208  HA  LEU A 340      54.002  53.787   3.050  1.00 46.78           H
ATOM   4209  HB2 LEU A 340      55.051  51.745   3.191  1.00 45.03           H
ATOM   4210  HB3 LEU A 340      56.038  52.295   4.300  1.00 45.03           H
ATOM   4211  HG  LEU A 340      54.292  52.363   5.835  1.00 48.02           H
ATOM   4212 HD11 LEU A 340      52.177  51.530   5.264  1.00 44.12           H
ATOM   4213 HD12 LEU A 340      52.519  52.784   4.351  1.00 44.12           H
ATOM   4214 HD13 LEU A 340      52.663  51.314   3.767  1.00 44.12           H
ATOM   4215 HD21 LEU A 340      54.018  50.067   6.058  1.00 50.38           H
ATOM   4216 HD22 LEU A 340      54.527  49.864   4.567  1.00 50.38           H
ATOM   4217 HD23 LEU A 340      55.523  50.407   5.680  1.00 50.38           H
ATOM   4218  N   LEU A 341      56.017  55.153   5.122  1.00 37.62           N
ATOM   4219  CA  LEU A 341      56.044  56.140   6.189  1.00 36.69           C
ATOM   4220  C   LEU A 341      55.472  57.477   5.725  1.00 35.28           C
ATOM   4221  O   LEU A 341      54.808  58.176   6.501  1.00 38.07           O
ATOM   4222  CB  LEU A 341      57.482  56.303   6.685  1.00 46.55           C
ATOM   4223  CG  LEU A 341      57.843  55.971   8.137  1.00 46.22           C
ATOM   4224  CD1 LEU A 341      56.955  54.934   8.809  1.00 47.40           C
ATOM   4225  CD2 LEU A 341      59.299  55.507   8.172  1.00 50.08           C
ATOM   4226  H   LEU A 341      56.788  54.881   4.857  1.00 45.16           H
ATOM   4227  HA  LEU A 341      55.504  55.822   6.930  1.00 44.05           H
ATOM   4228  HB2 LEU A 341      58.045  55.742   6.128  1.00 55.88           H
ATOM   4229  HB3 LEU A 341      57.733  57.229   6.546  1.00 55.88           H
ATOM   4230  HG  LEU A 341      57.785  56.785   8.660  1.00 55.48           H
ATOM   4231 HD11 LEU A 341      57.264  54.796   9.718  1.00 56.90           H
ATOM   4232 HD12 LEU A 341      56.041  55.259   8.816  1.00 56.90           H
ATOM   4233 HD13 LEU A 341      57.007  54.103   8.312  1.00 56.90           H
ATOM   4234 HD21 LEU A 341      59.540  55.294   9.087  1.00 60.12           H
ATOM   4235 HD22 LEU A 341      59.393  54.721   7.613  1.00 60.12           H
ATOM   4236 HD23 LEU A 341      59.865  56.221   7.838  1.00 60.12           H
ATOM   4237  N   GLN A 342      55.736  57.861   4.471  1.00 39.22           N
ATOM   4238  CA  GLN A 342      55.147  59.088   3.933  1.00 39.98           C
ATOM   4239  C   GLN A 342      53.618  59.015   3.964  1.00 40.45           C
ATOM   4240  O   GLN A 342      52.949  59.989   4.327  1.00 36.87           O
ATOM   4241  CB  GLN A 342      55.643  59.344   2.505  1.00 43.64           C
ATOM   4242  CG  GLN A 342      57.168  59.653   2.363  1.00 48.46           C
ATOM   4243  CD  GLN A 342      57.653  60.806   3.232  1.00 50.35           C
ATOM   4244  OE1 GLN A 342      56.912  61.752   3.533  1.00 48.88           O
ATOM   4245  NE2 GLN A 342      58.907  60.720   3.660  1.00 60.19           N
ATOM   4246  H   GLN A 342      56.243  57.435   3.922  1.00 47.09           H
ATOM   4247  HA  GLN A 342      55.422  59.837   4.484  1.00 47.99           H
ATOM   4248  HB2 GLN A 342      55.455  58.557   1.970  1.00 52.39           H
ATOM   4249  HB3 GLN A 342      55.158  60.103   2.144  1.00 52.39           H
ATOM   4250  HG2 GLN A 342      57.670  58.862   2.614  1.00 58.17           H
ATOM   4251  HG3 GLN A 342      57.355  59.881   1.439  1.00 58.17           H
ATOM   4252 HE21 GLN A 342      59.390  60.042   3.442  1.00 72.24           H
ATOM   4253 HE22 GLN A 342      59.236  61.341   4.154  1.00 72.24           H
ATOM   4254  N   LEU A 343      53.054  57.853   3.622  1.00 35.42           N
ATOM   4255  CA  LEU A 343      51.596  57.710   3.540  1.00 32.54           C
ATOM   4256  C   LEU A 343      50.891  57.872   4.883  1.00 31.50           C
ATOM   4257  O   LEU A 343      49.682  58.138   4.896  1.00 30.97           O
ATOM   4258  CB  LEU A 343      51.250  56.341   2.931  1.00 30.70           C
ATOM   4259  CG  LEU A 343      51.677  56.105   1.494  1.00 33.12           C
ATOM   4260  CD1 LEU A 343      51.384  54.665   1.058  1.00 33.87           C
ATOM   4261  CD2 LEU A 343      50.973  57.099   0.541  1.00 39.87           C
ATOM   4262  H   LEU A 343      53.490  57.136   3.433  1.00 42.52           H
ATOM   4263  HA  LEU A 343      51.252  58.393   2.944  1.00 39.07           H
ATOM   4264  HB2 LEU A 343      51.671  55.654   3.472  1.00 36.86           H
ATOM   4265  HB3 LEU A 343      50.287  56.230   2.965  1.00 36.86           H
ATOM   4266  HG  LEU A 343      52.634  56.250   1.423  1.00 39.77           H
ATOM   4267 HD11 LEU A 343      51.669  54.550   0.138  1.00 40.67           H
ATOM   4268 HD12 LEU A 343      51.872  54.055   1.634  1.00 40.67           H
ATOM   4269 HD13 LEU A 343      50.431  54.501   1.132  1.00 40.67           H
ATOM   4270 HD21 LEU A 343      51.265  56.925  -0.367  1.00 47.86           H
ATOM   4271 HD22 LEU A 343      50.013  56.976   0.611  1.00 47.86           H
ATOM   4272 HD23 LEU A 343      51.210  58.004   0.798  1.00 47.86           H
ATOM   4273  N   THR A 344      51.594  57.717   6.021  1.00 28.82           N
ATOM   4274  CA  THR A 344      50.927  57.721   7.320  1.00 31.81           C
ATOM   4275  C   THR A 344      50.387  59.089   7.711  1.00 31.91           C
ATOM   4276  O   THR A 344      49.481  59.153   8.547  1.00 32.48           O
ATOM   4277  CB  THR A 344      51.878  57.226   8.435  1.00 36.63           C
ATOM   4278  OG1 THR A 344      53.040  58.057   8.486  1.00 35.72           O
ATOM   4279  CG2 THR A 344      52.305  55.815   8.167  1.00 36.39           C
ATOM   4280  H   THR A 344      52.446  57.610   6.059  1.00 34.60           H
ATOM   4281  HA  THR A 344      50.176  57.109   7.282  1.00 38.19           H
ATOM   4282  HB  THR A 344      51.420  57.255   9.289  1.00 43.97           H
ATOM   4283  HG1 THR A 344      53.445  58.031   7.750  1.00 42.89           H
ATOM   4284 HG21 THR A 344      52.900  55.510   8.869  1.00 43.69           H
ATOM   4285 HG22 THR A 344      51.528  55.234   8.138  1.00 43.69           H
ATOM   4286 HG23 THR A 344      52.768  55.764   7.316  1.00 43.69           H
ATOM   4287  N   SER A 345      50.904  60.182   7.129  1.00 34.08           N
ATOM   4288  CA  SER A 345      50.446  61.515   7.540  1.00 35.19           C
ATOM   4289  C   SER A 345      48.970  61.743   7.214  1.00 31.15           C
ATOM   4290  O   SER A 345      48.295  62.533   7.884  1.00 32.04           O
ATOM   4291  CB  SER A 345      51.302  62.592   6.872  1.00 36.25           C
ATOM   4292  OG  SER A 345      52.658  62.371   7.183  1.00 45.03           O
ATOM   4293  H   SER A 345      51.504  60.180   6.513  1.00 40.91           H
ATOM   4294  HA  SER A 345      50.555  61.602   8.500  1.00 42.25           H
ATOM   4295  HB2 SER A 345      51.183  62.545   5.910  1.00 43.51           H
ATOM   4296  HB3 SER A 345      51.036  63.464   7.202  1.00 43.51           H
ATOM   4297  HG  SER A 345      53.136  62.959   6.819  1.00 54.06           H
ATOM   4298  N   GLY A 346      48.457  61.078   6.191  1.00 34.34           N
ATOM   4299  CA  GLY A 346      47.056  61.180   5.853  1.00 33.22           C
ATOM   4300  C   GLY A 346      46.206  60.079   6.439  1.00 29.92           C
ATOM   4301  O   GLY A 346      45.013  60.008   6.142  1.00 28.60           O
ATOM   4302  H   GLY A 346      48.906  60.557   5.675  1.00 41.23           H
ATOM   4303  HA2 GLY A 346      46.712  62.029   6.172  1.00 39.89           H
ATOM   4304  HA3 GLY A 346      46.958  61.156   4.889  1.00 39.89           H
ATOM   4305  N   MET A 347      46.766  59.216   7.268  1.00 33.48           N
ATOM   4306  CA  MET A 347      45.966  58.132   7.789  1.00 26.76           C
ATOM   4307  C   MET A 347      45.167  58.595   8.993  1.00 29.09           C
ATOM   4308  O   MET A 347      45.480  59.589   9.655  1.00 33.24           O
ATOM   4309  CB  MET A 347      46.862  56.950   8.120  1.00 27.53           C
ATOM   4310  CG  MET A 347      47.378  56.270   6.891  1.00 27.51           C
ATOM   4311  SD  MET A 347      48.423  54.832   7.248  1.00 29.86           S
ATOM   4312  CE  MET A 347      49.141  54.487   5.686  1.00 28.26           C
ATOM   4313  H   MET A 347      47.584  59.234   7.535  1.00 40.19           H
ATOM   4314  HA  MET A 347      45.346  57.846   7.100  1.00 32.13           H
ATOM   4315  HB2 MET A 347      47.623  57.262   8.634  1.00 33.05           H
ATOM   4316  HB3 MET A 347      46.356  56.301   8.634  1.00 33.05           H
ATOM   4317  HG2 MET A 347      46.624  55.966   6.361  1.00 33.04           H
ATOM   4318  HG3 MET A 347      47.906  56.903   6.381  1.00 33.04           H
ATOM   4319  HE1 MET A 347      49.729  53.720   5.771  1.00 33.93           H
ATOM   4320  HE2 MET A 347      48.435  54.294   5.050  1.00 33.93           H
ATOM   4321  HE3 MET A 347      49.648  55.261   5.394  1.00 33.93           H
ATOM   4322  N   VAL A 348      44.088  57.887   9.258  1.00 24.22           N
ATOM   4323  CA  VAL A 348      43.156  58.297  10.293  1.00 24.04           C
ATOM   4324  C   VAL A 348      43.472  57.534  11.568  1.00 30.57           C
ATOM   4325  O   VAL A 348      43.505  56.300  11.571  1.00 29.06           O
ATOM   4326  CB  VAL A 348      41.703  58.071   9.851  1.00 27.13           C
ATOM   4327  CG1 VAL A 348      40.777  58.492  10.951  1.00 32.01           C
ATOM   4328  CG2 VAL A 348      41.405  58.866   8.545  1.00 29.78           C
ATOM   4329  H   VAL A 348      43.869  57.161   8.852  1.00 29.08           H
ATOM   4330  HA  VAL A 348      43.273  59.244  10.471  1.00 28.87           H
ATOM   4331  HB  VAL A 348      41.562  57.128   9.675  1.00 32.58           H
ATOM   4332 HG11 VAL A 348      39.861  58.347  10.665  1.00 38.43           H
ATOM   4333 HG12 VAL A 348      40.965  57.962  11.741  1.00 38.43           H
ATOM   4334 HG13 VAL A 348      40.919  59.433  11.141  1.00 38.43           H
ATOM   4335 HG21 VAL A 348      40.484  58.709   8.284  1.00 35.75           H
ATOM   4336 HG22 VAL A 348      41.546  59.811   8.712  1.00 35.75           H
ATOM   4337 HG23 VAL A 348      42.004  58.560   7.847  1.00 35.75           H
ATOM   4338  N   GLN A 349      43.689  58.276  12.647  1.00 30.02           N
ATOM   4339  CA  GLN A 349      43.939  57.736  13.972  1.00 35.30           C
ATOM   4340  C   GLN A 349      42.638  57.686  14.765  1.00 30.53           C
ATOM   4341  O   GLN A 349      41.693  58.424  14.492  1.00 32.36           O
ATOM   4342  CB  GLN A 349      44.965  58.600  14.715  1.00 33.48           C
ATOM   4343  CG  GLN A 349      46.318  58.584  14.081  1.00 35.89           C
ATOM   4344  CD  GLN A 349      47.284  59.556  14.765  1.00 41.22           C
ATOM   4345  OE1 GLN A 349      47.288  59.707  15.984  1.00 42.94           O
ATOM   4346  NE2 GLN A 349      48.072  60.234  13.971  1.00 42.04           N
ATOM   4347  H   GLN A 349      43.696  59.136  12.632  1.00 36.04           H
ATOM   4348  HA  GLN A 349      44.290  56.835  13.896  1.00 42.39           H
ATOM   4349  HB2 GLN A 349      44.653  59.518  14.727  1.00 40.19           H
ATOM   4350  HB3 GLN A 349      45.057  58.270  15.622  1.00 40.19           H
ATOM   4351  HG2 GLN A 349      46.690  57.691  14.148  1.00 43.09           H
ATOM   4352  HG3 GLN A 349      46.236  58.844  13.150  1.00 43.09           H
ATOM   4353 HE21 GLN A 349      48.027  60.119  13.120  1.00 50.47           H
ATOM   4354 HE22 GLN A 349      48.636  60.794  14.300  1.00 50.47           H
ATOM   4355  N   THR A 350      42.599  56.812  15.766  1.00 29.76           N
ATOM   4356  CA  THR A 350      41.464  56.743  16.667  1.00 29.46           C
ATOM   4357  C   THR A 350      41.948  56.813  18.115  1.00 33.74           C
ATOM   4358  O   THR A 350      43.127  56.621  18.413  1.00 31.74           O
ATOM   4359  CB  THR A 350      40.668  55.453  16.447  1.00 32.14           C
ATOM   4360  OG1 THR A 350      41.426  54.337  16.926  1.00 27.29           O
ATOM   4361  CG2 THR A 350      40.382  55.271  14.964  1.00 32.12           C
ATOM   4362  H   THR A 350      43.222  56.246  15.941  1.00 35.73           H
ATOM   4363  HA  THR A 350      40.876  57.497  16.503  1.00 35.37           H
ATOM   4364  HB  THR A 350      39.825  55.504  16.923  1.00 38.58           H
ATOM   4365  HG1 THR A 350      42.155  54.286  16.512  1.00 32.77           H
ATOM   4366 HG21 THR A 350      39.878  54.454  14.822  1.00 38.56           H
ATOM   4367 HG22 THR A 350      39.866  56.022  14.632  1.00 38.56           H
ATOM   4368 HG23 THR A 350      41.215  55.218  14.470  1.00 38.56           H
ATOM   4369  N   HIS A 351      41.018  57.091  19.018  1.00 31.84           N
ATOM   4370  CA  HIS A 351      41.254  56.823  20.422  1.00 38.03           C
ATOM   4371  C   HIS A 351      41.055  55.339  20.682  1.00 34.43           C
ATOM   4372  O   HIS A 351      40.445  54.622  19.891  1.00 33.00           O
ATOM   4373  CB  HIS A 351      40.309  57.656  21.307  1.00 36.50           C
ATOM   4374  CG  HIS A 351      40.534  59.128  21.175  1.00 40.12           C
ATOM   4375  ND1 HIS A 351      41.604  59.769  21.763  1.00 39.93           N
ATOM   4376  CD2 HIS A 351      39.868  60.073  20.475  1.00 41.62           C
ATOM   4377  CE1 HIS A 351      41.580  61.049  21.435  1.00 41.97           C
ATOM   4378  NE2 HIS A 351      40.535  61.260  20.657  1.00 43.74           N
ATOM   4379  H   HIS A 351      40.249  57.433  18.842  1.00 38.23           H
ATOM   4380  HA  HIS A 351      42.169  57.055  20.647  1.00 45.66           H
ATOM   4381  HB2 HIS A 351      40.450  57.414  22.236  1.00 43.83           H
ATOM   4382  HB3 HIS A 351      39.392  57.470  21.052  1.00 43.83           H
ATOM   4383  HD1 HIS A 351      42.199  59.394  22.257  1.00 47.93           H
ATOM   4384  HD2 HIS A 351      39.102  59.943  19.963  1.00 49.96           H
ATOM   4385  HE1 HIS A 351      42.185  61.695  21.720  1.00 50.38           H
ATOM   4386  N   VAL A 352      41.599  54.872  21.793  1.00 32.89           N
ATOM   4387  CA  VAL A 352      41.251  53.574  22.317  1.00 32.17           C
ATOM   4388  C   VAL A 352      40.202  53.776  23.399  1.00 37.80           C
ATOM   4389  O   VAL A 352      39.881  54.898  23.781  1.00 40.41           O
ATOM   4390  CB  VAL A 352      42.483  52.808  22.822  1.00 34.12           C
ATOM   4391  CG1 VAL A 352      43.452  52.604  21.667  1.00 34.91           C
ATOM   4392  CG2 VAL A 352      43.173  53.552  23.994  1.00 40.29           C
ATOM   4393  H   VAL A 352      42.181  55.296  22.264  1.00 39.49           H
ATOM   4394  HA  VAL A 352      40.848  53.049  21.608  1.00 38.62           H
ATOM   4395  HB  VAL A 352      42.205  51.935  23.141  1.00 40.97           H
ATOM   4396 HG11 VAL A 352      44.229  52.120  21.989  1.00 41.91           H
ATOM   4397 HG12 VAL A 352      43.010  52.095  20.970  1.00 41.91           H
ATOM   4398 HG13 VAL A 352      43.721  53.470  21.324  1.00 41.91           H
ATOM   4399 HG21 VAL A 352      43.943  53.038  24.284  1.00 48.36           H
ATOM   4400 HG22 VAL A 352      43.455  54.428  23.689  1.00 48.36           H
ATOM   4401 HG23 VAL A 352      42.541  53.644  24.725  1.00 48.36           H
ATOM   4402  N   THR A 353      39.631  52.679  23.881  1.00 38.53           N
ATOM   4403  CA  THR A 353      38.490  52.793  24.773  1.00 40.70           C
ATOM   4404  C   THR A 353      38.857  52.715  26.248  1.00 37.27           C
ATOM   4405  O   THR A 353      38.056  53.148  27.078  1.00 42.76           O
ATOM   4406  CB  THR A 353      37.465  51.701  24.478  1.00 36.47           C
ATOM   4407  OG1 THR A 353      38.123  50.438  24.487  1.00 37.17           O
ATOM   4408  CG2 THR A 353      36.783  51.927  23.141  1.00 37.24           C
ATOM   4409  H   THR A 353      39.880  51.874  23.710  1.00 46.26           H
ATOM   4410  HA  THR A 353      38.061  53.649  24.621  1.00 48.86           H
ATOM   4411  HB  THR A 353      36.784  51.709  25.169  1.00 43.78           H
ATOM   4412  HG1 THR A 353      37.571  49.825  24.326  1.00 44.63           H
ATOM   4413 HG21 THR A 353      36.137  51.223  22.975  1.00 44.70           H
ATOM   4414 HG22 THR A 353      36.323  52.782  23.144  1.00 44.70           H
ATOM   4415 HG23 THR A 353      37.441  51.926  22.429  1.00 44.70           H
ATOM   4416  N   THR A 354      40.026  52.193  26.604  1.00 45.29           N
ATOM   4417  CA  THR A 354      40.391  52.083  28.007  1.00 44.82           C
ATOM   4418  C   THR A 354      41.846  52.474  28.200  1.00 46.66           C
ATOM   4419  O   THR A 354      42.649  52.415  27.263  1.00 44.98           O
ATOM   4420  CB  THR A 354      40.186  50.672  28.576  1.00 39.28           C
ATOM   4421  OG1 THR A 354      41.190  49.792  28.060  1.00 40.43           O
ATOM   4422  CG2 THR A 354      38.817  50.142  28.257  1.00 42.77           C
ATOM   4423  H   THR A 354      40.619  51.899  26.056  1.00 54.36           H
ATOM   4424  HA  THR A 354      39.845  52.696  28.524  1.00 53.81           H
ATOM   4425  HB  THR A 354      40.271  50.709  29.542  1.00 47.15           H
ATOM   4426  HG1 THR A 354      41.140  49.760  27.222  1.00 48.54           H
ATOM   4427 HG21 THR A 354      38.712  49.251  28.626  1.00 51.34           H
ATOM   4428 HG22 THR A 354      38.140  50.723  28.638  1.00 51.34           H
ATOM   4429 HG23 THR A 354      38.693  50.102  27.295  1.00 51.34           H
ATOM   4430  N   PRO A 355      42.218  52.867  29.418  1.00 51.25           N
ATOM   4431  CA  PRO A 355      43.631  53.159  29.681  1.00 48.87           C
ATOM   4432  C   PRO A 355      44.520  51.976  29.394  1.00 42.55           C
ATOM   4433  O   PRO A 355      45.634  52.148  28.892  1.00 48.98           O
ATOM   4434  CB  PRO A 355      43.633  53.534  31.171  1.00 50.66           C
ATOM   4435  CG  PRO A 355      42.232  53.976  31.447  1.00 49.94           C
ATOM   4436  CD  PRO A 355      41.380  53.080  30.607  1.00 52.05           C
ATOM   4437  HA  PRO A 355      43.924  53.920  29.155  1.00 58.67           H
ATOM   4438  HB2 PRO A 355      43.861  52.757  31.705  1.00 60.81           H
ATOM   4439  HB3 PRO A 355      44.260  54.257  31.327  1.00 60.81           H
ATOM   4440  HG2 PRO A 355      42.031  53.860  32.389  1.00 59.95           H
ATOM   4441  HG3 PRO A 355      42.123  54.903  31.182  1.00 59.95           H
ATOM   4442  HD2 PRO A 355      41.216  52.239  31.064  1.00 62.48           H
ATOM   4443  HD3 PRO A 355      40.552  53.524  30.366  1.00 62.48           H
ATOM   4444  N   GLY A 356      44.052  50.773  29.691  1.00 41.65           N
ATOM   4445  CA  GLY A 356      44.836  49.578  29.464  1.00 47.19           C
ATOM   4446  C   GLY A 356      44.759  49.008  28.060  1.00 46.35           C
ATOM   4447  O   GLY A 356      45.336  47.946  27.803  1.00 40.78           O
ATOM   4448  H   GLY A 356      43.275  50.624  30.029  1.00 50.00           H
ATOM   4449  HA2 GLY A 356      45.767  49.773  29.656  1.00 56.65           H
ATOM   4450  HA3 GLY A 356      44.543  48.889  30.081  1.00 56.65           H
ATOM   4451  N   SER A 357      44.072  49.691  27.141  1.00 44.99           N
ATOM   4452  CA  SER A 357      43.933  49.172  25.778  1.00 43.06           C
ATOM   4453  C   SER A 357      45.288  49.038  25.098  1.00 39.73           C
ATOM   4454  O   SER A 357      45.610  47.993  24.518  1.00 41.37           O
ATOM   4455  CB  SER A 357      43.012  50.086  24.968  1.00 37.03           C
ATOM   4456  OG  SER A 357      41.676  49.945  25.377  1.00 33.06           O
ATOM   4457  H   SER A 357      43.682  50.445  27.278  1.00 54.01           H
ATOM   4458  HA  SER A 357      43.526  48.292  25.814  1.00 51.69           H
ATOM   4459  HB2 SER A 357      43.287  51.007  25.099  1.00 44.45           H
ATOM   4460  HB3 SER A 357      43.081  49.851  24.029  1.00 44.45           H
ATOM   4461  HG  SER A 357      41.425  49.151  25.268  1.00 39.70           H
ATOM   4462  N   ILE A 358      46.107  50.080  25.170  1.00 39.08           N
ATOM   4463  CA  ILE A 358      47.405  50.073  24.498  1.00 33.88           C
ATOM   4464  C   ILE A 358      48.267  48.889  24.925  1.00 40.71           C
ATOM   4465  O   ILE A 358      48.766  48.154  24.055  1.00 33.87           O
ATOM   4466  CB  ILE A 358      48.162  51.390  24.746  1.00 38.68           C
ATOM   4467  CG1 ILE A 358      47.357  52.575  24.205  1.00 38.26           C
ATOM   4468  CG2 ILE A 358      49.566  51.328  24.141  1.00 39.30           C
ATOM   4469  CD1 ILE A 358      47.149  52.580  22.701  1.00 42.56           C
ATOM   4470  H   ILE A 358      45.937  50.804  25.601  1.00 46.92           H
ATOM   4471  HA  ILE A 358      47.256  49.997  23.542  1.00 40.67           H
ATOM   4472  HB  ILE A 358      48.255  51.505  25.704  1.00 46.44           H
ATOM   4473 HG12 ILE A 358      46.481  52.567  24.621  1.00 45.93           H
ATOM   4474 HG13 ILE A 358      47.821  53.394  24.439  1.00 45.93           H
ATOM   4475 HG21 ILE A 358      50.020  52.169  24.311  1.00 47.18           H
ATOM   4476 HG22 ILE A 358      50.055  50.599  24.553  1.00 47.18           H
ATOM   4477 HG23 ILE A 358      49.492  51.180  23.186  1.00 47.18           H
ATOM   4478 HD11 ILE A 358      46.632  53.363  22.456  1.00 51.09           H
ATOM   4479 HD12 ILE A 358      48.014  52.604  22.263  1.00 51.09           H
ATOM   4480 HD13 ILE A 358      46.671  51.775  22.446  1.00 51.09           H
ATOM   4481  N   PRO A 359      48.520  48.668  26.223  1.00 45.37           N
ATOM   4482  CA  PRO A 359      49.333  47.496  26.592  1.00 38.14           C
ATOM   4483  C   PRO A 359      48.723  46.181  26.139  1.00 37.37           C
ATOM   4484  O   PRO A 359      49.447  45.273  25.704  1.00 39.45           O
ATOM   4485  CB  PRO A 359      49.391  47.594  28.130  1.00 44.19           C
ATOM   4486  CG  PRO A 359      49.111  49.009  28.439  1.00 45.63           C
ATOM   4487  CD  PRO A 359      48.105  49.430  27.415  1.00 46.49           C
ATOM   4488  HA  PRO A 359      50.229  47.578  26.230  1.00 45.79           H
ATOM   4489  HB2 PRO A 359      48.715  47.018  28.519  1.00 53.04           H
ATOM   4490  HB3 PRO A 359      50.275  47.344  28.440  1.00 53.04           H
ATOM   4491  HG2 PRO A 359      48.742  49.083  29.334  1.00 54.77           H
ATOM   4492  HG3 PRO A 359      49.925  49.531  28.358  1.00 54.77           H
ATOM   4493  HD2 PRO A 359      47.211  49.172  27.689  1.00 55.81           H
ATOM   4494  HD3 PRO A 359      48.168  50.384  27.248  1.00 55.81           H
ATOM   4495  N   THR A 360      47.397  46.056  26.235  1.00 37.58           N
ATOM   4496  CA  THR A 360      46.714  44.848  25.763  1.00 43.27           C
ATOM   4497  C   THR A 360      46.920  44.635  24.267  1.00 37.29           C
ATOM   4498  O   THR A 360      47.180  43.512  23.824  1.00 32.79           O
ATOM   4499  CB  THR A 360      45.218  44.941  26.067  1.00 41.47           C
ATOM   4500  OG1 THR A 360      45.025  45.205  27.461  1.00 46.44           O
ATOM   4501  CG2 THR A 360      44.497  43.633  25.684  1.00 42.99           C
ATOM   4502  H   THR A 360      46.873  46.651  26.566  1.00 45.12           H
ATOM   4503  HA  THR A 360      47.071  44.077  26.231  1.00 51.94           H
ATOM   4504  HB  THR A 360      44.831  45.664  25.549  1.00 49.79           H
ATOM   4505  HG1 THR A 360      45.393  45.930  27.670  1.00 55.74           H
ATOM   4506 HG21 THR A 360      43.550  43.706  25.881  1.00 51.61           H
ATOM   4507 HG22 THR A 360      44.609  43.458  24.736  1.00 51.61           H
ATOM   4508 HG23 THR A 360      44.868  42.890  26.186  1.00 51.61           H
ATOM   4509  N   ILE A 361      46.802  45.710  23.478  1.00 38.95           N
ATOM   4510  CA  ILE A 361      46.997  45.622  22.027  1.00 35.98           C
ATOM   4511  C   ILE A 361      48.404  45.160  21.709  1.00 33.35           C
ATOM   4512  O   ILE A 361      48.614  44.267  20.876  1.00 33.29           O
ATOM   4513  CB  ILE A 361      46.690  46.979  21.369  1.00 38.07           C
ATOM   4514  CG1 ILE A 361      45.200  47.284  21.504  1.00 32.74           C
ATOM   4515  CG2 ILE A 361      47.086  46.989  19.891  1.00 39.88           C
ATOM   4516  CD1 ILE A 361      44.843  48.731  21.150  1.00 41.95           C
ATOM   4517  H   ILE A 361      46.609  46.499  23.759  1.00 46.76           H
ATOM   4518  HA  ILE A 361      46.379  44.968  21.665  1.00 43.20           H
ATOM   4519  HB  ILE A 361      47.192  47.669  21.830  1.00 45.70           H
ATOM   4520 HG12 ILE A 361      44.705  46.701  20.908  1.00 39.31           H
ATOM   4521 HG13 ILE A 361      44.929  47.126  22.422  1.00 39.31           H
ATOM   4522 HG21 ILE A 361      46.876  47.858  19.515  1.00 47.88           H
ATOM   4523 HG22 ILE A 361      48.037  46.817  19.819  1.00 47.88           H
ATOM   4524 HG23 ILE A 361      46.588  46.298  19.427  1.00 47.88           H
ATOM   4525 HD11 ILE A 361      43.887  48.854  21.257  1.00 50.36           H
ATOM   4526 HD12 ILE A 361      45.323  49.328  21.745  1.00 50.36           H
ATOM   4527 HD13 ILE A 361      45.099  48.903  20.230  1.00 50.36           H
ATOM   4528  N   CYS A 362      49.396  45.767  22.365  1.00 39.49           N
ATOM   4529  CA  CYS A 362      50.779  45.341  22.203  1.00 38.16           C
ATOM   4530  C   CYS A 362      50.959  43.852  22.473  1.00 38.90           C
ATOM   4531  O   CYS A 362      51.657  43.156  21.730  1.00 36.86           O
ATOM   4532  CB  CYS A 362      51.670  46.142  23.155  1.00 41.65           C
ATOM   4533  SG  CYS A 362      52.449  47.527  22.425  1.00 53.16           S
ATOM   4534  H   CYS A 362      49.290  46.425  22.908  1.00 47.41           H
ATOM   4535  HA  CYS A 362      51.066  45.522  21.294  1.00 45.81           H
ATOM   4536  HB2 CYS A 362      51.127  46.464  23.891  1.00 50.00           H
ATOM   4537  HB3 CYS A 362      52.366  45.557  23.494  1.00 50.00           H
ATOM   4538  HG  CYS A 362      53.119  48.080  23.252  1.00 63.81           H
ATOM   4539  N   ASP A 363      50.391  43.363  23.581  1.00 42.36           N
ATOM   4540  CA  ASP A 363      50.552  41.957  23.945  1.00 41.18           C
ATOM   4541  C   ASP A 363      49.924  41.048  22.897  1.00 31.94           C
ATOM   4542  O   ASP A 363      50.507  40.030  22.520  1.00 30.46           O
ATOM   4543  CB  ASP A 363      49.923  41.665  25.318  1.00 42.04           C
ATOM   4544  CG  ASP A 363      50.614  42.396  26.478  1.00 56.81           C
ATOM   4545  OD1 ASP A 363      50.059  42.366  27.603  1.00 65.40           O
ATOM   4546  OD2 ASP A 363      51.689  43.009  26.273  1.00 58.18           O1-
ATOM   4547  H   ASP A 363      49.913  43.820  24.130  1.00 50.85           H
ATOM   4548  HA  ASP A 363      51.498  41.749  23.997  1.00 49.43           H
ATOM   4549  HB2 ASP A 363      48.994  41.943  25.302  1.00 50.46           H
ATOM   4550  HB3 ASP A 363      49.978  40.712  25.492  1.00 50.46           H
ATOM   4551  N   LEU A 364      48.697  41.374  22.473  1.00 37.38           N
ATOM   4552  CA  LEU A 364      48.026  40.667  21.379  1.00 35.71           C
ATOM   4553  C   LEU A 364      48.925  40.576  20.148  1.00 32.19           C
ATOM   4554  O   LEU A 364      49.187  39.484  19.626  1.00 33.32           O
ATOM   4555  CB  LEU A 364      46.711  41.394  21.057  1.00 33.30           C
ATOM   4556  CG  LEU A 364      45.671  40.834  20.063  1.00 47.37           C
ATOM   4557  CD1 LEU A 364      46.216  40.704  18.637  1.00 46.05           C
ATOM   4558  CD2 LEU A 364      45.133  39.506  20.551  1.00 46.92           C
ATOM   4559  H   LEU A 364      48.227  42.011  22.810  1.00 44.88           H
ATOM   4560  HA  LEU A 364      47.812  39.765  21.665  1.00 42.87           H
ATOM   4561  HB2 LEU A 364      46.240  41.506  21.898  1.00 39.98           H
ATOM   4562  HB3 LEU A 364      46.951  42.272  20.723  1.00 39.98           H
ATOM   4563  HG  LEU A 364      44.924  41.451  20.029  1.00 56.86           H
ATOM   4564 HD11 LEU A 364      45.518  40.349  18.064  1.00 55.28           H
ATOM   4565 HD12 LEU A 364      46.489  41.580  18.323  1.00 55.28           H
ATOM   4566 HD13 LEU A 364      46.977  40.102  18.644  1.00 55.28           H
ATOM   4567 HD21 LEU A 364      44.483  39.176  19.911  1.00 56.33           H
ATOM   4568 HD22 LEU A 364      45.868  38.878  20.631  1.00 56.33           H
ATOM   4569 HD23 LEU A 364      44.712  39.635  21.415  1.00 56.33           H
ATOM   4570  N   ALA A 365      49.425  41.722  19.684  1.00 33.25           N
ATOM   4571  CA  ALA A 365      50.269  41.749  18.492  1.00 32.12           C
ATOM   4572  C   ALA A 365      51.531  40.918  18.668  1.00 33.11           C
ATOM   4573  O   ALA A 365      51.917  40.173  17.760  1.00 30.39           O
ATOM   4574  CB  ALA A 365      50.616  43.198  18.141  1.00 36.06           C
ATOM   4575  H   ALA A 365      49.291  42.494  20.039  1.00 39.92           H
ATOM   4576  HA  ALA A 365      49.771  41.376  17.749  1.00 38.57           H
ATOM   4577  HB1 ALA A 365      51.177  43.205  17.349  1.00 43.29           H
ATOM   4578  HB2 ALA A 365      49.796  43.687  17.970  1.00 43.29           H
ATOM   4579  HB3 ALA A 365      51.091  43.599  18.886  1.00 43.29           H
ATOM   4580  N   ARG A 366      52.199  41.026  19.822  1.00 35.51           N
ATOM   4581  CA  ARG A 366      53.434  40.271  20.005  1.00 35.61           C
ATOM   4582  C   ARG A 366      53.156  38.782  20.115  1.00 31.48           C
ATOM   4583  O   ARG A 366      53.920  37.957  19.595  1.00 26.05           O
ATOM   4584  CB  ARG A 366      54.180  40.756  21.261  1.00 44.62           C
ATOM   4585  CG  ARG A 366      54.621  42.221  21.205  1.00 52.89           C
ATOM   4586  CD  ARG A 366      55.792  42.499  22.160  1.00 65.16           C
ATOM   4587  NE  ARG A 366      56.172  43.912  22.137  1.00 74.60           N
ATOM   4588  CZ  ARG A 366      55.642  44.852  22.922  1.00 76.76           C
ATOM   4589  NH1 ARG A 366      54.701  44.536  23.812  1.00 70.32           N
ATOM   4590  NH2 ARG A 366      56.055  46.115  22.815  1.00 74.88           N1+
ATOM   4591  H   ARG A 366      51.966  41.514  20.491  1.00 42.63           H
ATOM   4592  HA  ARG A 366      54.010  40.414  19.238  1.00 42.75           H
ATOM   4593  HB2 ARG A 366      53.597  40.652  22.029  1.00 53.56           H
ATOM   4594  HB3 ARG A 366      54.975  40.213  21.379  1.00 53.56           H
ATOM   4595  HG2 ARG A 366      54.908  42.434  20.303  1.00 63.48           H
ATOM   4596  HG3 ARG A 366      53.878  42.788  21.463  1.00 63.48           H
ATOM   4597  HD2 ARG A 366      55.529  42.269  23.065  1.00 78.22           H
ATOM   4598  HD3 ARG A 366      56.559  41.972  21.888  1.00 78.22           H
ATOM   4599  HE  ARG A 366      56.779  44.154  21.578  1.00 89.54           H
ATOM   4600 HH11 ARG A 366      54.431  43.722  23.882  1.00 84.40           H
ATOM   4601 HH12 ARG A 366      54.364  45.146  24.316  1.00 84.40           H
ATOM   4602 HH21 ARG A 366      56.663  46.322  22.243  1.00 89.88           H
ATOM   4603 HH22 ARG A 366      55.718  46.723  23.322  1.00 89.88           H
ATOM   4604  N   THR A 367      52.085  38.416  20.823  1.00 31.23           N
ATOM   4605  CA  THR A 367      51.718  37.006  20.950  1.00 33.25           C
ATOM   4606  C   THR A 367      51.374  36.392  19.591  1.00 26.72           C
ATOM   4607  O   THR A 367      51.766  35.254  19.297  1.00 25.55           O
ATOM   4608  CB  THR A 367      50.531  36.876  21.916  1.00 35.86           C
ATOM   4609  OG1 THR A 367      50.949  37.303  23.215  1.00 30.96           O
ATOM   4610  CG2 THR A 367      50.014  35.435  21.992  1.00 31.19           C
ATOM   4611  H   THR A 367      51.561  38.959  21.236  1.00 37.49           H
ATOM   4612  HA  THR A 367      52.467  36.515  21.322  1.00 39.92           H
ATOM   4613  HB  THR A 367      49.806  37.444  21.611  1.00 43.05           H
ATOM   4614  HG1 THR A 367      51.203  38.103  23.187  1.00 37.17           H
ATOM   4615 HG21 THR A 367      49.267  35.383  22.608  1.00 37.45           H
ATOM   4616 HG22 THR A 367      49.720  35.142  21.115  1.00 37.45           H
ATOM   4617 HG23 THR A 367      50.719  34.846  22.302  1.00 37.45           H
ATOM   4618  N   PHE A 368      50.581  37.104  18.784  1.00 26.56           N
ATOM   4619  CA  PHE A 368      50.256  36.650  17.419  1.00 26.60           C
ATOM   4620  C   PHE A 368      51.536  36.343  16.650  1.00 28.30           C
ATOM   4621  O   PHE A 368      51.729  35.231  16.135  1.00 25.69           O
ATOM   4622  CB  PHE A 368      49.425  37.744  16.729  1.00 23.48           C
ATOM   4623  CG  PHE A 368      48.927  37.413  15.315  1.00 24.75           C
ATOM   4624  CD1 PHE A 368      49.805  37.195  14.253  1.00 24.68           C
ATOM   4625  CD2 PHE A 368      47.564  37.386  15.050  1.00 27.46           C
ATOM   4626  CE1 PHE A 368      49.344  36.918  12.983  1.00 27.10           C
ATOM   4627  CE2 PHE A 368      47.094  37.125  13.773  1.00 27.31           C
ATOM   4628  CZ  PHE A 368      47.990  36.897  12.727  1.00 25.41           C
ATOM   4629  H   PHE A 368      50.217  37.853  18.999  1.00 31.89           H
ATOM   4630  HA  PHE A 368      49.723  35.841  17.465  1.00 31.94           H
ATOM   4631  HB2 PHE A 368      48.645  37.926  17.276  1.00 28.19           H
ATOM   4632  HB3 PHE A 368      49.968  38.546  16.665  1.00 28.19           H
ATOM   4633  HD1 PHE A 368      50.722  37.215  14.410  1.00 29.64           H
ATOM   4634  HD2 PHE A 368      46.959  37.545  15.738  1.00 32.97           H
ATOM   4635  HE1 PHE A 368      49.948  36.770  12.292  1.00 32.54           H
ATOM   4636  HE2 PHE A 368      46.178  37.100  13.612  1.00 32.80           H
ATOM   4637  HZ  PHE A 368      47.676  36.707  11.873  1.00 30.51           H
ATOM   4638  N   ALA A 369      52.456  37.309  16.629  1.00 30.92           N
ATOM   4639  CA  ALA A 369      53.692  37.176  15.853  1.00 32.30           C
ATOM   4640  C   ALA A 369      54.507  35.977  16.312  1.00 29.21           C
ATOM   4641  O   ALA A 369      54.979  35.170  15.500  1.00 29.58           O
ATOM   4642  CB  ALA A 369      54.513  38.453  15.992  1.00 33.10           C
ATOM   4643  H   ALA A 369      52.389  38.053  17.056  1.00 37.12           H
ATOM   4644  HA  ALA A 369      53.471  37.054  14.916  1.00 38.78           H
ATOM   4645  HB1 ALA A 369      55.330  38.360  15.477  1.00 39.74           H
ATOM   4646  HB2 ALA A 369      53.993  39.200  15.657  1.00 39.74           H
ATOM   4647  HB3 ALA A 369      54.726  38.590  16.928  1.00 39.74           H
ATOM   4648  N   ARG A 370      54.700  35.860  17.623  1.00 31.21           N
ATOM   4649  CA  ARG A 370      55.465  34.747  18.166  1.00 32.55           C
ATOM   4650  C   ARG A 370      54.812  33.419  17.818  1.00 31.46           C
ATOM   4651  O   ARG A 370      55.493  32.438  17.486  1.00 23.71           O
ATOM   4652  CB  ARG A 370      55.576  34.928  19.675  1.00 33.05           C
ATOM   4653  CG  ARG A 370      56.483  33.967  20.395  1.00 49.37           C
ATOM   4654  CD  ARG A 370      56.329  34.154  21.920  1.00 61.14           C
ATOM   4655  NE  ARG A 370      56.214  35.573  22.289  1.00 68.39           N
ATOM   4656  CZ  ARG A 370      55.661  36.025  23.416  1.00 73.24           C
ATOM   4657  NH1 ARG A 370      55.163  35.171  24.304  1.00 78.88           N
ATOM   4658  NH2 ARG A 370      55.605  37.337  23.655  1.00 70.69           N1+
ATOM   4659  H   ARG A 370      54.400  36.409  18.214  1.00 37.47           H
ATOM   4660  HA  ARG A 370      56.359  34.757  17.789  1.00 39.08           H
ATOM   4661  HB2 ARG A 370      55.907  35.823  19.851  1.00 39.68           H
ATOM   4662  HB3 ARG A 370      54.691  34.832  20.059  1.00 39.68           H
ATOM   4663  HG2 ARG A 370      56.238  33.056  20.169  1.00 59.27           H
ATOM   4664  HG3 ARG A 370      57.405  34.144  20.153  1.00 59.27           H
ATOM   4665  HD2 ARG A 370      55.526  33.698  22.218  1.00 73.39           H
ATOM   4666  HD3 ARG A 370      57.108  33.787  22.366  1.00 73.39           H
ATOM   4667  HE  ARG A 370      56.526  36.154  21.738  1.00 82.09           H
ATOM   4668 HH11 ARG A 370      55.197  34.325  24.153  1.00 94.68           H
ATOM   4669 HH12 ARG A 370      54.807  35.464  25.030  1.00 94.68           H
ATOM   4670 HH21 ARG A 370      55.926  37.892  23.082  1.00 84.84           H
ATOM   4671 HH22 ARG A 370      55.249  37.627  24.382  1.00 84.84           H
ATOM   4672  N   GLU A 371      53.484  33.357  17.901  1.00 26.55           N
ATOM   4673  CA  GLU A 371      52.829  32.074  17.732  1.00 23.76           C
ATOM   4674  C   GLU A 371      52.595  31.730  16.272  1.00 25.01           C
ATOM   4675  O   GLU A 371      52.667  30.552  15.887  1.00 22.47           O
ATOM   4676  CB  GLU A 371      51.506  32.084  18.490  1.00 24.04           C
ATOM   4677  CG  GLU A 371      50.704  30.840  18.246  1.00 25.53           C
ATOM   4678  CD  GLU A 371      49.484  30.752  19.152  1.00 32.15           C
ATOM   4679  OE1 GLU A 371      49.656  30.491  20.373  1.00 24.54           O
ATOM   4680  OE2 GLU A 371      48.360  30.959  18.630  1.00 27.48           O1-
ATOM   4681  H   GLU A 371      52.959  34.022  18.049  1.00 31.88           H
ATOM   4682  HA  GLU A 371      53.389  31.382  18.116  1.00 28.54           H
ATOM   4683  HB2 GLU A 371      51.686  32.146  19.441  1.00 28.87           H
ATOM   4684  HB3 GLU A 371      50.980  32.845  18.199  1.00 28.87           H
ATOM   4685  HG2 GLU A 371      50.397  30.836  17.326  1.00 30.66           H
ATOM   4686  HG3 GLU A 371      51.262  30.065  18.414  1.00 30.66           H
ATOM   4687  N   MET A 372      52.250  32.714  15.456  1.00 25.80           N
ATOM   4688  CA  MET A 372      51.828  32.412  14.091  1.00 24.65           C
ATOM   4689  C   MET A 372      52.730  32.983  13.014  1.00 26.65           C
ATOM   4690  O   MET A 372      52.610  32.557  11.858  1.00 28.25           O
ATOM   4691  CB  MET A 372      50.393  32.891  13.847  1.00 24.01           C
ATOM   4692  CG  MET A 372      49.408  32.093  14.714  1.00 29.10           C
ATOM   4693  SD  MET A 372      47.718  32.466  14.383  1.00 25.73           S
ATOM   4694  CE  MET A 372      47.550  33.921  15.413  1.00 30.41           C
ATOM   4695  H   MET A 372      52.249  33.549  15.659  1.00 30.98           H
ATOM   4696  HA  MET A 372      51.823  31.447  13.991  1.00 29.60           H
ATOM   4697  HB2 MET A 372      50.320  33.829  14.083  1.00 28.83           H
ATOM   4698  HB3 MET A 372      50.161  32.756  12.915  1.00 28.83           H
ATOM   4699  HG2 MET A 372      49.541  31.146  14.549  1.00 34.94           H
ATOM   4700  HG3 MET A 372      49.579  32.292  15.647  1.00 34.94           H
ATOM   4701  HE1 MET A 372      46.643  34.258  15.338  1.00 36.51           H
ATOM   4702  HE2 MET A 372      47.738  33.679  16.334  1.00 36.51           H
ATOM   4703  HE3 MET A 372      48.179  34.595  15.112  1.00 36.51           H
ATOM   4704  N   GLY A 373      53.646  33.880  13.366  1.00 25.68           N
ATOM   4705  CA  GLY A 373      54.567  34.422  12.402  1.00 32.46           C
ATOM   4706  C   GLY A 373      55.656  33.428  12.044  1.00 48.36           C
ATOM   4707  O   GLY A 373      56.020  32.552  12.830  1.00 43.90           O
ATOM   4708  H   GLY A 373      53.748  34.187  14.163  1.00 30.84           H
ATOM   4709  HA2 GLY A 373      54.088  34.661  11.594  1.00 38.98           H
ATOM   4710  HA3 GLY A 373      54.983  35.220  12.763  1.00 38.98           H
ATOM   4711  N   GLU A 374      56.166  33.568  10.824  1.00 45.47           N
ATOM   4712  CA  GLU A 374      57.211  32.703  10.312  1.00 58.50           C
ATOM   4713  C   GLU A 374      58.436  32.779  11.239  1.00 63.34           C
ATOM   4714  O   GLU A 374      58.711  33.826  11.833  1.00 58.62           O
ATOM   4715  CB  GLU A 374      57.552  33.118   8.870  1.00 59.93           C
ATOM   4716  CG  GLU A 374      58.611  32.289   8.198  1.00 73.38           C
ATOM   4717  CD  GLU A 374      59.066  32.881   6.870  1.00 78.22           C
ATOM   4718  OE1 GLU A 374      59.592  34.021   6.863  1.00 79.77           O
ATOM   4719  OE2 GLU A 374      58.888  32.201   5.837  1.00 80.28           O1-
ATOM   4720  H   GLU A 374      55.914  34.171  10.266  1.00 54.59           H
ATOM   4721  HA  GLU A 374      56.893  31.787  10.300  1.00 70.22           H
ATOM   4722  HB2 GLU A 374      56.746  33.054   8.333  1.00 71.94           H
ATOM   4723  HB3 GLU A 374      57.863  34.037   8.880  1.00 71.94           H
ATOM   4724  HG2 GLU A 374      59.384  32.230   8.781  1.00 88.07           H
ATOM   4725  HG3 GLU A 374      58.257  31.403   8.025  1.00 88.07           H
ATOM   4726  N   ALA A 375      59.145  31.659  11.382  1.00 66.06           N
ATOM   4727  H1  ALA A 375      60.050  31.793  11.671  1.00 79.29           H
ATOM   4728  H2  ALA A 375      59.129  31.026  10.661  1.00 79.29           H
TER
ATOM   4729  N   MET B  46      10.862  56.601  20.144  1.00 53.22           N
ATOM   4730  CA  MET B  46      10.940  55.662  19.010  1.00 62.72           C
ATOM   4731  C   MET B  46      10.077  54.412  19.261  1.00 52.89           C
ATOM   4732  O   MET B  46       9.887  54.004  20.405  1.00 49.29           O
ATOM   4733  CB  MET B  46      12.406  55.231  18.733  1.00 61.02           C
ATOM   4734  CG  MET B  46      13.316  56.296  18.081  1.00 65.61           C
ATOM   4735  SD  MET B  46      13.012  56.638  16.322  1.00 73.40           S
ATOM   4736  CE  MET B  46      11.756  57.926  16.392  1.00 74.34           C
ATOM   4737  H1  MET B  46      11.280  57.431  19.902  1.00 63.88           H
ATOM   4738  H2  MET B  46      11.313  56.224  20.903  1.00 63.88           H
ATOM   4739  HA  MET B  46      10.611  56.110  18.215  1.00 75.28           H
ATOM   4740  HB2 MET B  46      12.392  54.463  18.141  1.00 73.25           H
ATOM   4741  HB3 MET B  46      12.815  54.981  19.576  1.00 73.25           H
ATOM   4742  HG2 MET B  46      14.236  56.002  18.163  1.00 78.76           H
ATOM   4743  HG3 MET B  46      13.201  57.131  18.561  1.00 78.76           H
ATOM   4744  HE1 MET B  46      10.975  57.580  16.852  1.00 89.23           H
ATOM   4745  HE2 MET B  46      12.113  58.689  16.872  1.00 89.23           H
ATOM   4746  HE3 MET B  46      11.519  58.184  15.487  1.00 89.23           H
ATOM   4747  N   PRO B  47       9.552  53.799  18.197  1.00 49.60           N
ATOM   4748  CA  PRO B  47       8.826  52.532  18.372  1.00 43.57           C
ATOM   4749  C   PRO B  47       9.770  51.437  18.846  1.00 41.83           C
ATOM   4750  O   PRO B  47      10.983  51.500  18.638  1.00 43.36           O
ATOM   4751  CB  PRO B  47       8.283  52.225  16.972  1.00 45.12           C
ATOM   4752  CG  PRO B  47       8.370  53.540  16.217  1.00 49.55           C
ATOM   4753  CD  PRO B  47       9.582  54.219  16.784  1.00 46.39           C
ATOM   4754  HA  PRO B  47       8.092  52.635  18.998  1.00 52.31           H
ATOM   4755  HB2 PRO B  47       8.835  51.550  16.549  1.00 54.17           H
ATOM   4756  HB3 PRO B  47       7.363  51.927  17.037  1.00 54.17           H
ATOM   4757  HG2 PRO B  47       8.482  53.368  15.269  1.00 59.48           H
ATOM   4758  HG3 PRO B  47       7.571  54.066  16.381  1.00 59.48           H
ATOM   4759  HD2 PRO B  47      10.388  53.897  16.350  1.00 55.69           H
ATOM   4760  HD3 PRO B  47       9.498  55.183  16.713  1.00 55.69           H
ATOM   4761  N   THR B  48       9.201  50.422  19.489  1.00 36.57           N
ATOM   4762  CA  THR B  48       9.990  49.313  20.002  1.00 35.77           C
ATOM   4763  C   THR B  48       9.835  48.069  19.121  1.00 35.82           C
ATOM   4764  O   THR B  48       8.835  47.882  18.415  1.00 33.05           O
ATOM   4765  CB  THR B  48       9.597  48.996  21.440  1.00 32.30           C
ATOM   4766  OG1 THR B  48       8.207  48.690  21.490  1.00 41.13           O
ATOM   4767  CG2 THR B  48       9.875  50.193  22.311  1.00 38.48           C
ATOM   4768  H   THR B  48       8.357  50.354  19.640  1.00 43.90           H
ATOM   4769  HA  THR B  48      10.926  49.565  19.998  1.00 42.95           H
ATOM   4770  HB  THR B  48      10.114  48.243  21.766  1.00 38.79           H
ATOM   4771  HG1 THR B  48       7.981  48.513  22.280  1.00 49.38           H
ATOM   4772 HG21 THR B  48       9.628  50.000  23.228  1.00 46.19           H
ATOM   4773 HG22 THR B  48      10.819  50.414  22.278  1.00 46.19           H
ATOM   4774 HG23 THR B  48       9.362  50.956  21.999  1.00 46.19           H
ATOM   4775  N   LEU B  49      10.861  47.222  19.172  1.00 35.07           N
ATOM   4776  CA  LEU B  49      10.946  45.982  18.410  1.00 30.18           C
ATOM   4777  C   LEU B  49      11.193  44.844  19.386  1.00 29.41           C
ATOM   4778  O   LEU B  49      11.948  44.996  20.354  1.00 29.75           O
ATOM   4779  CB  LEU B  49      12.077  46.058  17.394  1.00 29.46           C
ATOM   4780  CG  LEU B  49      12.368  44.867  16.471  1.00 28.65           C
ATOM   4781  CD1 LEU B  49      11.312  44.704  15.401  1.00 32.96           C
ATOM   4782  CD2 LEU B  49      13.736  45.079  15.847  1.00 29.57           C
ATOM   4783  H   LEU B  49      11.552  47.354  19.667  1.00 42.10           H
ATOM   4784  HA  LEU B  49      10.111  45.822  17.943  1.00 36.24           H
ATOM   4785  HB2 LEU B  49      11.897  46.815  16.815  1.00 35.37           H
ATOM   4786  HB3 LEU B  49      12.896  46.230  17.884  1.00 35.37           H
ATOM   4787  HG  LEU B  49      12.396  44.053  16.997  1.00 34.40           H
ATOM   4788 HD11 LEU B  49      11.541  43.942  14.846  1.00 39.58           H
ATOM   4789 HD12 LEU B  49      10.452  44.558  15.826  1.00 39.58           H
ATOM   4790 HD13 LEU B  49      11.282  45.509  14.861  1.00 39.58           H
ATOM   4791 HD21 LEU B  49      13.934  44.332  15.260  1.00 35.50           H
ATOM   4792 HD22 LEU B  49      13.727  45.906  15.340  1.00 35.50           H
ATOM   4793 HD23 LEU B  49      14.400  45.130  16.552  1.00 35.50           H
ATOM   4794  N   LEU B  50      10.538  43.714  19.150  1.00 26.68           N
ATOM   4795  CA  LEU B  50      10.838  42.485  19.869  1.00 28.21           C
ATOM   4796  C   LEU B  50      11.356  41.471  18.852  1.00 25.87           C
ATOM   4797  O   LEU B  50      10.646  41.119  17.905  1.00 26.73           O
ATOM   4798  CB  LEU B  50       9.608  41.957  20.608  1.00 29.45           C
ATOM   4799  CG  LEU B  50       9.746  40.592  21.257  1.00 27.82           C
ATOM   4800  CD1 LEU B  50      10.798  40.634  22.307  1.00 29.08           C
ATOM   4801  CD2 LEU B  50       8.386  40.115  21.849  1.00 32.08           C
ATOM   4802  H   LEU B  50       9.907  43.633  18.572  1.00 32.03           H
ATOM   4803  HA  LEU B  50      11.538  42.654  20.519  1.00 33.87           H
ATOM   4804  HB2 LEU B  50       9.380  42.587  21.309  1.00 35.36           H
ATOM   4805  HB3 LEU B  50       8.874  41.902  19.975  1.00 35.36           H
ATOM   4806  HG  LEU B  50      10.020  39.949  20.584  1.00 33.40           H
ATOM   4807 HD11 LEU B  50      10.875  39.757  22.712  1.00 34.92           H
ATOM   4808 HD12 LEU B  50      11.641  40.886  21.898  1.00 34.92           H
ATOM   4809 HD13 LEU B  50      10.547  41.288  22.978  1.00 34.92           H
ATOM   4810 HD21 LEU B  50       8.508  39.243  22.255  1.00 38.52           H
ATOM   4811 HD22 LEU B  50       8.093  40.754  22.518  1.00 38.52           H
ATOM   4812 HD23 LEU B  50       7.733  40.060  21.134  1.00 38.52           H
ATOM   4813  N   ARG B  51      12.599  41.030  19.028  1.00 29.07           N
ATOM   4814  CA  ARG B  51      13.161  39.968  18.206  1.00 24.58           C
ATOM   4815  C   ARG B  51      13.228  38.697  19.053  1.00 21.92           C
ATOM   4816  O   ARG B  51      13.706  38.719  20.196  1.00 21.99           O
ATOM   4817  CB  ARG B  51      14.539  40.368  17.660  1.00 26.33           C
ATOM   4818  CG  ARG B  51      14.454  41.542  16.687  1.00 26.41           C
ATOM   4819  CD  ARG B  51      15.777  41.959  16.054  1.00 27.75           C
ATOM   4820  NE  ARG B  51      16.958  41.167  16.419  1.00 29.60           N
ATOM   4821  CZ  ARG B  51      17.748  41.428  17.451  1.00 29.88           C
ATOM   4822  NH1 ARG B  51      17.461  42.425  18.247  1.00 29.55           N
ATOM   4823  NH2 ARG B  51      18.813  40.668  17.704  1.00 27.36           N1+
ATOM   4824  H   ARG B  51      13.140  41.335  19.623  1.00 34.90           H
ATOM   4825  HA  ARG B  51      12.572  39.800  17.453  1.00 29.51           H
ATOM   4826  HB2 ARG B  51      15.111  40.629  18.399  1.00 31.62           H
ATOM   4827  HB3 ARG B  51      14.926  39.613  17.189  1.00 31.62           H
ATOM   4828  HG2 ARG B  51      13.849  41.302  15.968  1.00 31.71           H
ATOM   4829  HG3 ARG B  51      14.103  42.311  17.163  1.00 31.71           H
ATOM   4830  HD2 ARG B  51      15.682  41.906  15.090  1.00 33.32           H
ATOM   4831  HD3 ARG B  51      15.958  42.878  16.308  1.00 33.32           H
ATOM   4832  HE  ARG B  51      17.150  40.487  15.929  1.00 35.54           H
ATOM   4833 HH11 ARG B  51      16.776  42.920  18.086  1.00 35.48           H
ATOM   4834 HH12 ARG B  51      17.965  42.595  18.922  1.00 35.48           H
ATOM   4835 HH21 ARG B  51      19.001  40.005  17.189  1.00 32.85           H
ATOM   4836 HH22 ARG B  51      19.311  40.838  18.385  1.00 32.85           H
ATOM   4837  N   VAL B  52      12.718  37.607  18.502  1.00 21.17           N
ATOM   4838  CA  VAL B  52      12.694  36.310  19.166  1.00 19.06           C
ATOM   4839  C   VAL B  52      13.222  35.277  18.177  1.00 18.46           C
ATOM   4840  O   VAL B  52      12.636  35.094  17.103  1.00 21.63           O
ATOM   4841  CB  VAL B  52      11.284  35.932  19.626  1.00 22.78           C
ATOM   4842  CG1 VAL B  52      11.346  34.682  20.443  1.00 22.82           C
ATOM   4843  CG2 VAL B  52      10.648  37.071  20.394  1.00 26.14           C
ATOM   4844  H   VAL B  52      12.368  37.591  17.717  1.00 25.42           H
ATOM   4845  HA  VAL B  52      13.279  36.328  19.940  1.00 22.89           H
ATOM   4846  HB  VAL B  52      10.736  35.754  18.846  1.00 27.36           H
ATOM   4847 HG11 VAL B  52      10.450  34.449  20.730  1.00 27.41           H
ATOM   4848 HG12 VAL B  52      11.716  33.969  19.900  1.00 27.41           H
ATOM   4849 HG13 VAL B  52      11.912  34.838  21.215  1.00 27.41           H
ATOM   4850 HG21 VAL B  52       9.757  36.804  20.672  1.00 31.39           H
ATOM   4851 HG22 VAL B  52      11.192  37.270  21.171  1.00 31.39           H
ATOM   4852 HG23 VAL B  52      10.596  37.849  19.817  1.00 31.39           H
ATOM   4853  N   TYR B  53      14.338  34.624  18.527  1.00 20.46           N
ATOM   4854  CA  TYR B  53      14.922  33.559  17.708  1.00 19.04           C
ATOM   4855  C   TYR B  53      14.599  32.207  18.349  1.00 19.32           C
ATOM   4856  O   TYR B  53      15.062  31.918  19.458  1.00 22.70           O
ATOM   4857  CB  TYR B  53      16.440  33.725  17.576  1.00 17.28           C
ATOM   4858  CG  TYR B  53      16.893  35.054  17.008  1.00 19.55           C
ATOM   4859  CD1 TYR B  53      16.985  36.178  17.820  1.00 20.41           C
ATOM   4860  CD2 TYR B  53      17.291  35.177  15.656  1.00 17.76           C
ATOM   4861  CE1 TYR B  53      17.405  37.370  17.317  1.00 21.33           C
ATOM   4862  CE2 TYR B  53      17.698  36.392  15.152  1.00 19.86           C
ATOM   4863  CZ  TYR B  53      17.765  37.475  15.988  1.00 25.39           C
ATOM   4864  OH  TYR B  53      18.178  38.677  15.515  1.00 24.22           O
ATOM   4865  H   TYR B  53      14.780  34.784  19.247  1.00 24.57           H
ATOM   4866  HA  TYR B  53      14.531  33.581  16.821  1.00 22.87           H
ATOM   4867  HB2 TYR B  53      16.839  33.632  18.455  1.00 20.75           H
ATOM   4868  HB3 TYR B  53      16.777  33.028  16.992  1.00 20.75           H
ATOM   4869  HD1 TYR B  53      16.740  36.118  18.715  1.00 24.51           H
ATOM   4870  HD2 TYR B  53      17.239  34.440  15.092  1.00 21.33           H
ATOM   4871  HE1 TYR B  53      17.449  38.117  17.869  1.00 25.61           H
ATOM   4872  HE2 TYR B  53      17.950  36.470  14.261  1.00 23.85           H
ATOM   4873  HH  TYR B  53      18.368  38.615  14.699  1.00 29.09           H
ATOM   4874  N   ILE B  54      13.810  31.398  17.651  1.00 19.37           N
ATOM   4875  CA  ILE B  54      13.472  30.044  18.074  1.00 20.92           C
ATOM   4876  C   ILE B  54      14.515  29.105  17.490  1.00 21.20           C
ATOM   4877  O   ILE B  54      14.687  29.047  16.271  1.00 20.36           O
ATOM   4878  CB  ILE B  54      12.064  29.662  17.579  1.00 20.40           C
ATOM   4879  CG1 ILE B  54      11.076  30.804  17.813  1.00 24.91           C
ATOM   4880  CG2 ILE B  54      11.605  28.339  18.173  1.00 23.10           C
[truncated: 454,162 more chars]
