# Supplementary material for: High-throughput quantum-mechanics/molecular-mechanics (ONIOM) macromolecular crystallographic refinement with PHENIX/DivCon: the impact of mixed Hamiltonian methods on ligand and protein structure
Source: Acta Crystallogr D Struct Biol. 2018 Oct 29;74(Pt 11):1063–77. doi: 10.1107/S2059798318012913 (PMC6213575; doi:10.1107/S2059798318012913)
Supplement: Supplementary file 4 [file d-74-01063-sup4.gz › results_PHENIX/1OF6-H_refine_001.pdb]

REMARK Date 2017-01-10 Time 19:14:17 EST -0500 (1484093657.92 s)
REMARK PHENIX refinement
REMARK 
REMARK ****************** INPUT FILES AND LABELS ******************************
REMARK Reflections:
REMARK   file name      : 1OF6.sf
REMARK   labels         : ['r1of6sf,wavelength_id=1,_refln.F_meas_au,_refln.F_meas_sigma_au']
REMARK R-free flags:
REMARK   file name      : 1OF6.sf
REMARK   label          : r1of6sf,wavelength_id=1,_refln.status
REMARK   test_flag_value: 0
REMARK Model file name(s): 
REMARK   /scratch/oleg/2711076.gondor.quantumbioinc.com/1OF6-H.pdb
REMARK 
REMARK ******************** REFINEMENT SUMMARY: QUICK FACTS *******************
REMARK Start: r_work = 0.1919 r_free = 0.2345 bonds = 0.025 angles = 2.051
REMARK Final: r_work = 0.1846 r_free = 0.2332 bonds = 0.014 angles = 1.324
REMARK ************************************************************************
REMARK 
REMARK ****************** REFINEMENT STATISTICS STEP BY STEP ******************
REMARK leading digit, like 1_, means number of macro-cycle                     
REMARK 0    : statistics at the very beginning when nothing is done yet        
REMARK 1_bss: bulk solvent correction and/or (anisotropic) scaling             
REMARK 1_xyz: refinement of coordinates                                        
REMARK 1_adp: refinement of ADPs (Atomic Displacement Parameters)              
REMARK 1_occ: refinement of occupancies                                        
REMARK ------------------------------------------------------------------------
REMARK  stage       r-work r-free bonds angles b_min b_max b_ave n_water shift
REMARK       0    : 0.3479 0.3312 0.025  2.05  25.7  88.1  46.8 2001      0.000
REMARK       1_bss: 0.1919 0.2345 0.025  2.05  18.0  80.4  39.1 2001      0.000
REMARK 1_settarget: 0.1919 0.2345 0.025  2.05  18.0  80.4  39.1 2001      0.000
REMARK       1_nqh: 0.1920 0.2344 0.025  2.05  18.0  80.4  39.1 2001      0.002
REMARK    1_weight: 0.1920 0.2344 0.025  2.05  18.0  80.4  39.1 2001      0.002
REMARK    1_checkH: 0.1918 0.2342 0.025  2.05  18.0  80.4  39.1 2001      0.476
REMARK    1_xyzrec: 0.1920 0.2367 0.016  1.44  18.0  80.4  39.1 2001      0.551
REMARK    1_checkH: 0.1921 0.2369 0.016  1.44  18.0  80.4  39.1 2001      0.552
REMARK   1_regHxyz: 0.1925 0.2368 0.016  1.44  18.0  80.4  39.1 2001      0.556
REMARK       1_adp: 0.1863 0.2373 0.016  1.44  16.4  80.6  39.1 2001      0.556
REMARK   1_regHadp: 0.1861 0.2374 0.016  1.44  16.4  80.6  39.1 2001      0.556
REMARK       2_bss: 0.1858 0.2373 0.016  1.44  15.6  79.7  38.3 2001      0.556
REMARK 2_settarget: 0.1858 0.2373 0.016  1.44  15.6  79.7  38.3 2001      0.556
REMARK 2_updatecdl: 0.1858 0.2373 0.016  1.45  15.6  79.7  38.3 2001      0.556
REMARK       2_nqh: 0.1858 0.2374 0.016  1.45  15.6  79.7  38.3 2001      0.557
REMARK    2_weight: 0.1858 0.2374 0.016  1.45  15.6  79.7  38.3 2001      0.557
REMARK    2_checkH: 0.1858 0.2374 0.016  1.45  15.6  79.7  38.3 2001      0.557
REMARK    2_xyzrec: 0.1865 0.2328 0.015  1.34  15.6  79.7  38.3 2001      0.551
REMARK    2_checkH: 0.1866 0.2327 0.015  1.34  15.6  79.7  38.3 2001      0.551
REMARK   2_regHxyz: 0.1869 0.2327 0.015  1.34  15.6  79.7  38.3 2001      0.552
REMARK       2_adp: 0.1854 0.2333 0.015  1.34  15.0  82.4  38.2 2001      0.552
REMARK   2_regHadp: 0.1858 0.2338 0.015  1.34  15.0  82.4  38.2 2001      0.552
REMARK       3_bss: 0.1857 0.2333 0.015  1.34  15.0  82.4  38.2 2001      0.552
REMARK 3_settarget: 0.1857 0.2333 0.015  1.34  15.0  82.4  38.2 2001      0.552
REMARK 3_updatecdl: 0.1857 0.2333 0.015  1.34  15.0  82.4  38.2 2001      0.552
REMARK       3_nqh: 0.1857 0.2333 0.015  1.34  15.0  82.4  38.2 2001      0.552
REMARK    3_weight: 0.1857 0.2333 0.015  1.34  15.0  82.4  38.2 2001      0.552
REMARK    3_checkH: 0.1857 0.2333 0.015  1.34  15.0  82.4  38.2 2001      0.552
REMARK    3_xyzrec: 0.1843 0.2334 0.014  1.32  15.0  82.4  38.2 2001      0.559
REMARK    3_checkH: 0.1844 0.2335 0.014  1.32  15.0  82.4  38.2 2001      0.559
REMARK   3_regHxyz: 0.1847 0.2334 0.014  1.32  15.0  82.4  38.2 2001      0.559
REMARK       3_adp: 0.1846 0.2333 0.014  1.32  15.0  82.4  38.1 2001      0.559
REMARK   3_regHadp: 0.1846 0.2333 0.014  1.32  15.0  82.4  38.1 2001      0.559
REMARK         end: 0.1846 0.2332 0.014  1.32  15.0  82.4  38.1 2001      0.559
REMARK ------------------------------------------------------------------------
REMARK MODEL CONTENT.
REMARK  ELEMENT        ATOM RECORD COUNT   OCCUPANCY SUM
REMARK        C                    13024        13024.00
REMARK        H                    22296        22296.00
REMARK        O                     4425         4425.00
REMARK        N                     3737         3737.00
REMARK        S                       80           80.00
REMARK     Mn2+                        8            8.00
REMARK      O1-                      331          331.00
REMARK    TOTAL                    43901        43901.00
REMARK -----------------------------------------------------------------------
REMARK r_free_flags.md5.hexdigest 3c62d98f5544698b26d8a2ff1de5f08c
REMARK 
REMARK IF THIS FILE IS FOR PDB DEPOSITION: REMOVE ALL FROM THIS LINE UP.
REMARK   3
REMARK   3 REFINEMENT.
REMARK   3   PROGRAM     : PHENIX (1.11.1_2575: ???)
REMARK   3   AUTHORS     : Adams,Afonine,Bunkoczi,Burnley,Chen,Dar,Davis,
REMARK   3               : Draizen,Echols,Gildea,Gros,Grosse-Kunstleve,Headd,
REMARK   3               : Hintze,Hung,Ioerger,Liebschner,McCoy,McKee,Moriarty,
REMARK   3               : Oeffner,Poon,Read,Richardson,Richardson,Sacchettini,
REMARK   3               : Sauter,Sobolev,Storoni,Terwilliger,Williams,Zwart
REMARK   3
REMARK   3  REFINEMENT TARGET : ML
REMARK   3  
REMARK   3  DATA USED IN REFINEMENT.
REMARK   3   RESOLUTION RANGE HIGH (ANGSTROMS) : 2.100   
REMARK   3   RESOLUTION RANGE LOW  (ANGSTROMS) : 19.991  
REMARK   3   MIN(FOBS/SIGMA_FOBS)              : 1.96  
REMARK   3   COMPLETENESS FOR RANGE        (%) : 97.18 
REMARK   3   NUMBER OF REFLECTIONS             : 156630    
REMARK   3   NUMBER OF REFLECTIONS (NON-ANOMALOUS) : 156630    
REMARK   3  
REMARK   3  FIT TO DATA USED IN REFINEMENT.
REMARK   3   R VALUE     (WORKING + TEST SET) : 0.1862
REMARK   3   R VALUE            (WORKING SET) : 0.1846
REMARK   3   FREE R VALUE                     : 0.2332
REMARK   3   FREE R VALUE TEST SET SIZE   (%) : 3.16  
REMARK   3   FREE R VALUE TEST SET COUNT      : 4949      
REMARK   3  
REMARK   3  FIT TO DATA USED IN REFINEMENT (IN BINS).
REMARK   3   BIN  RESOLUTION RANGE  COMPL.    NWORK NFREE   RWORK  RFREE  CCWORK CCFREE
REMARK   3     1 19.9921 -  6.4537    0.99     5040   287  0.1473 0.1917   0.960  0.934
REMARK   3     2  6.4537 -  5.1513    1.00     5360     0  0.1606 1000000000.0000   0.935  0.000
REMARK   3     3  5.1513 -  4.5087    1.00     5347     0  0.1344 1000000000.0000   0.952  0.000
REMARK   3     4  4.5087 -  4.1003    0.99     4796   523  0.1348 0.1661   0.951  0.924
REMARK   3     5  4.1003 -  3.8086    0.99     5368     0  0.1651 1000000000.0000   0.926  0.000
REMARK   3     6  3.8086 -  3.5854    0.99     5323     0  0.1724 1000000000.0000   0.915  0.000
REMARK   3     7  3.5854 -  3.4068    0.99     4697   651  0.1756 0.2235   0.909  0.857
REMARK   3     8  3.4068 -  3.2591    0.99     5311     0  0.1947 1000000000.0000   0.896  0.000
REMARK   3     9  3.2591 -  3.1342    0.99     5329     0  0.1985 1000000000.0000   0.893  0.000
REMARK   3    10  3.1342 -  3.0264    0.99     5353     0  0.1956 1000000000.0000   0.897  0.000
REMARK   3    11  3.0264 -  2.9321    0.99     5269     0  0.2032 1000000000.0000   0.896  0.000
REMARK   3    12  2.9321 -  2.8485    0.99     4567   744  0.2064 0.2733   0.887  0.788
REMARK   3    13  2.8485 -  2.7737    0.97     5276     0  0.2162 1000000000.0000   0.882  0.000
REMARK   3    14  2.7737 -  2.7062    0.95     5083     0  0.2196 1000000000.0000   0.875  0.000
REMARK   3    15  2.7062 -  2.6448    0.95     5093     0  0.2096 1000000000.0000   0.886  0.000
REMARK   3    16  2.6448 -  2.5887    0.95     5133     0  0.2216 1000000000.0000   0.870  0.000
REMARK   3    17  2.5887 -  2.5370    0.96     4352   820  0.2167 0.3095   0.878  0.738
REMARK   3    18  2.5370 -  2.4892    0.95     5067     0  0.2176 1000000000.0000   0.878  0.000
REMARK   3    19  2.4892 -  2.4448    0.96     5219     0  0.2094 1000000000.0000   0.883  0.000
REMARK   3    20  2.4448 -  2.4034    0.96     5103     0  0.2067 1000000000.0000   0.884  0.000
REMARK   3    21  2.4034 -  2.3647    0.96     5111     0  0.2089 1000000000.0000   0.880  0.000
REMARK   3    22  2.3647 -  2.3284    0.96     4268   915  0.2184 0.2974   0.869  0.770
REMARK   3    23  2.3284 -  2.2942    0.96     5197     0  0.2248 1000000000.0000   0.862  0.000
REMARK   3    24  2.2942 -  2.2619    0.96     5105     0  0.2425 1000000000.0000   0.846  0.000
REMARK   3    25  2.2619 -  2.2314    0.95     5116     0  0.2463 1000000000.0000   0.792  0.000
REMARK   3    26  2.2314 -  2.2025    0.96     5181     0  0.2474 1000000000.0000   0.822  0.000
REMARK   3    27  2.2025 -  2.1750    0.96     5159     0  0.2396 1000000000.0000   0.813  0.000
REMARK   3    28  2.1750 -  2.1488    0.96     5157     0  0.2412 1000000000.0000   0.809  0.000
REMARK   3    29  2.1488 -  2.1238    0.97     4189  1009  0.2578 0.3232   0.779  0.673
REMARK   3    30  2.1238 -  2.1000    0.96     5112     0  0.2594 1000000000.0000   0.772  0.000
REMARK   3  
REMARK   3  BULK SOLVENT MODELLING.
REMARK   3   METHOD USED        : FLAT BULK SOLVENT MODEL
REMARK   3   SOLVENT RADIUS     : 1.11    
REMARK   3   SHRINKAGE RADIUS   : 0.90    
REMARK   3   GRID STEP FACTOR   : 4.00    
REMARK   3  
REMARK   3  ERROR ESTIMATES.
REMARK   3   COORDINATE ERROR (MAXIMUM-LIKELIHOOD BASED)     : 0.28    
REMARK   3   PHASE ERROR (DEGREES, MAXIMUM-LIKELIHOOD BASED) : 26.93   
REMARK   3  
REMARK   3  STRUCTURE FACTORS CALCULATION ALGORITHM : FFT
REMARK   3  
REMARK   3  RESTRAINTS LIBRARY
REMARK   3    GEOSTD + MON.LIB. + CDL v1.2
REMARK   3  
REMARK   3  DEVIATIONS FROM IDEAL VALUES.
REMARK   3                 RMSD     MAX  COUNT
REMARK   3   BOND      :  0.014   0.160  21227
REMARK   3   ANGLE     :  1.324  15.875  28733
REMARK   3   CHIRALITY :  0.153   3.039   3315
REMARK   3   PLANARITY :  0.008   0.060   3798
REMARK   3   DIHEDRAL  : 12.781  92.030  12826
REMARK   3   MIN NONBONDED DISTANCE : 1.863 
REMARK   3  
REMARK   3  MOLPROBITY STATISTICS.
REMARK   3   ALL-ATOM CLASHSCORE : 3.59
REMARK   3   RAMACHANDRAN PLOT:
REMARK   3     OUTLIERS : 0.44  %
REMARK   3     ALLOWED  : 3.96  %
REMARK   3     FAVORED  : 95.60 %
REMARK   3   ROTAMER OUTLIERS : 6.15 %
REMARK   3   CBETA DEVIATIONS : 8
REMARK   3   PEPTIDE PLANE:
REMARK   3     CIS-PROLINE     : 0
REMARK   3     CIS-GENERAL     : 0
REMARK   3     TWISTED PROLINE : 0
REMARK   3     TWISTED GENERAL : 2
REMARK   3  
REMARK   3  ATOMIC DISPLACEMENT PARAMETERS.
REMARK   3   WILSON B : 34.04
REMARK   3   RMS(B_ISO_OR_EQUIVALENT_BONDED) : 5.14
REMARK   3   ATOMS          NUMBER OF ATOMS
REMARK   3                    ISO.  ANISO. 
REMARK   3    ALL         :  43901       0
REMARK   3    ALL (NO H)  :  21605       0
REMARK   3    SOLVENT     :    667       0
REMARK   3    NON-SOLVENT :  20938       0
REMARK   3    HYDROGENS   :  22296       0
REMARK   3
HELIX    1   1 PRO A   34  GLN A   40  1               Generated by MOE    7
HELIX    2   2 PRO A   45  ILE A   62  1               Generated by MOE   18
HELIX    3   3 LEU A   81  LEU A   98  1               Generated by MOE   18
HELIX    4   4 ILE A  134  THR A  149  1               Generated by MOE   16
HELIX    5   5 SER A  164  TYR A  167  5               Generated by MOE    4
HELIX    6   6 GLN A  185  ALA A  191  1               Generated by MOE    7
HELIX    7   7 ASN A  209  ALA A  218  1               Generated by MOE   10
HELIX    8   8 ALA A  259  ALA A  267  1               Generated by MOE    9
HELIX    9   9 HIS A  282  ASN A  284  5               Generated by MOE    3
HELIX   10  10 PHE A  289  ASN A  291  5               Generated by MOE    3
HELIX   11  11 GLN A  292  ALA A  304  1               Generated by MOE   13
HELIX   12  12 GLY A  330  GLY A  333  5               Generated by MOE    4
HELIX   13  13 TRP A  347  VAL A  367  1               Generated by MOE   21
HELIX   14  14 PRO B   34  GLN B   40  1               Generated by MOE    7
HELIX   15  15 PRO B   45  ILE B   62  1               Generated by MOE   18
HELIX   16  16 LEU B   81  GLU B   97  1               Generated by MOE   17
HELIX   17  17 ILE B  134  ASN B  150  1               Generated by MOE   17
HELIX   18  18 SER B  164  TYR B  167  5               Generated by MOE    4
HELIX   19  19 ALA B  169  LEU B  171  5               Generated by MOE    3
HELIX   20  20 GLN B  185  ALA B  191  1               Generated by MOE    7
HELIX   21  21 ASN B  209  ALA B  218  1               Generated by MOE   10
HELIX   22  22 ALA B  259  GLN B  268  1               Generated by MOE   10
HELIX   23  23 HIS B  282  SER B  285  5               Generated by MOE    4
HELIX   24  24 PHE B  289  ASN B  291  5               Generated by MOE    3
HELIX   25  25 GLN B  292  ALA B  304  1               Generated by MOE   13
HELIX   26  26 TRP B  347  VAL B  367  1               Generated by MOE   21
HELIX   27  27 PRO C   34  GLN C   40  1               Generated by MOE    7
HELIX   28  28 PRO C   45  ILE C   62  1               Generated by MOE   18
HELIX   29  29 LEU C   81  LEU C   98  1               Generated by MOE   18
HELIX   30  30 GLY C  121  ASN C  124  1               Generated by MOE    4
HELIX   31  31 ILE C  134  THR C  149  1               Generated by MOE   16
HELIX   32  32 SER C  164  TYR C  167  5               Generated by MOE    4
HELIX   33  33 ALA C  169  LEU C  171  5               Generated by MOE    3
HELIX   34  34 GLN C  185  SER C  192  1               Generated by MOE    8
HELIX   35  35 ASN C  209  ALA C  218  1               Generated by MOE   10
HELIX   36  36 ALA C  259  GLN C  268  1               Generated by MOE   10
HELIX   37  37 HIS C  282  ASN C  284  5               Generated by MOE    3
HELIX   38  38 PHE C  289  ASN C  291  5               Generated by MOE    3
HELIX   39  39 GLN C  292  ALA C  304  1               Generated by MOE   13
HELIX   40  40 LYS C  331  GLY C  333  5               Generated by MOE    3
HELIX   41  41 TRP C  347  ASN C  368  1               Generated by MOE   22
HELIX   42  42 PRO D   34  GLN D   40  1               Generated by MOE    7
HELIX   43  43 PRO D   45  ILE D   62  1               Generated by MOE   18
HELIX   44  44 LEU D   81  LEU D   98  1               Generated by MOE   18
HELIX   45  45 ILE D  134  ASN D  150  1               Generated by MOE   17
HELIX   46  46 SER D  164  TYR D  167  5               Generated by MOE    4
HELIX   47  47 ALA D  169  LEU D  171  5               Generated by MOE    3
HELIX   48  48 GLN D  185  SER D  192  1               Generated by MOE    8
HELIX   49  49 ASN D  209  ALA D  218  1               Generated by MOE   10
HELIX   50  50 ALA D  259  LYS D  266  1               Generated by MOE    8
HELIX   51  51 HIS D  282  ASN D  284  5               Generated by MOE    3
HELIX   52  52 PHE D  289  ASN D  291  5               Generated by MOE    3
HELIX   53  53 GLN D  292  ALA D  304  1               Generated by MOE   13
HELIX   54  54 LYS D  331  GLY D  333  5               Generated by MOE    3
HELIX   55  55 TRP D  347  VAL D  367  1               Generated by MOE   21
HELIX   56  56 PRO E   34  GLN E   40  1               Generated by MOE    7
HELIX   57  57 PRO E   45  ILE E   62  1               Generated by MOE   18
HELIX   58  58 LEU E   81  LEU E   98  1               Generated by MOE   18
HELIX   59  59 ILE E  134  THR E  149  1               Generated by MOE   16
HELIX   60  60 PRO E  165  LEU E  168  1               Generated by MOE    4
HELIX   61  61 ALA E  169  LEU E  171  5               Generated by MOE    3
HELIX   62  62 GLN E  185  ALA E  191  1               Generated by MOE    7
HELIX   63  63 ASN E  209  ALA E  218  1               Generated by MOE   10
HELIX   64  64 ALA E  259  LYS E  266  1               Generated by MOE    8
HELIX   65  65 PHE E  289  ASN E  291  5               Generated by MOE    3
HELIX   66  66 GLN E  292  ALA E  304  1               Generated by MOE   13
HELIX   67  67 TRP E  347  ARG E  365  1               Generated by MOE   19
HELIX   68  68 PRO F   34  GLN F   40  1               Generated by MOE    7
HELIX   69  69 PRO F   45  ILE F   62  1               Generated by MOE   18
HELIX   70  70 LEU F   81  LEU F   98  1               Generated by MOE   18
HELIX   71  71 ILE F  134  THR F  149  1               Generated by MOE   16
HELIX   72  72 SER F  164  TYR F  167  5               Generated by MOE    4
HELIX   73  73 ALA F  169  LEU F  171  5               Generated by MOE    3
HELIX   74  74 GLN F  185  SER F  192  1               Generated by MOE    8
HELIX   75  75 VAL F  210  ALA F  218  1               Generated by MOE    9
HELIX   76  76 ALA F  259  LYS F  266  1               Generated by MOE    8
HELIX   77  77 HIS F  282  SER F  285  5               Generated by MOE    4
HELIX   78  78 PHE F  289  ASN F  291  5               Generated by MOE    3
HELIX   79  79 GLN F  292  ALA F  304  1               Generated by MOE   13
HELIX   80  80 LYS F  331  GLY F  333  5               Generated by MOE    3
HELIX   81  81 TRP F  347  VAL F  367  1               Generated by MOE   21
HELIX   82  82 PRO G   34  GLN G   40  1               Generated by MOE    7
HELIX   83  83 PRO G   45  ILE G   62  1               Generated by MOE   18
HELIX   84  84 LEU G   81  LEU G   98  1               Generated by MOE   18
HELIX   85  85 GLY G  121  ASN G  124  1               Generated by MOE    4
HELIX   86  86 ILE G  134  THR G  149  1               Generated by MOE   16
HELIX   87  87 SER G  164  TYR G  167  5               Generated by MOE    4
HELIX   88  88 ALA G  169  LEU G  171  5               Generated by MOE    3
HELIX   89  89 GLN G  185  ALA G  191  1               Generated by MOE    7
HELIX   90  90 ASN G  209  ALA G  218  1               Generated by MOE   10
HELIX   91  91 ALA G  259  ALA G  267  1               Generated by MOE    9
HELIX   92  92 PHE G  289  ASN G  291  5               Generated by MOE    3
HELIX   93  93 GLN G  292  ALA G  304  1               Generated by MOE   13
HELIX   94  94 TRP G  347  GLU G  366  1               Generated by MOE   20
HELIX   95  95 PRO H   34  GLN H   40  1               Generated by MOE    7
HELIX   96  96 PRO H   45  ILE H   62  1               Generated by MOE   18
HELIX   97  97 LEU H   81  LEU H   98  1               Generated by MOE   18
HELIX   98  98 ILE H  134  ASN H  150  1               Generated by MOE   17
HELIX   99  99 SER H  164  TYR H  167  5               Generated by MOE    4
HELIX  100 100 ALA H  169  LEU H  171  5               Generated by MOE    3
HELIX  101 101 GLN H  185  ALA H  191  1               Generated by MOE    7
HELIX  102 102 ASN H  209  ALA H  218  1               Generated by MOE   10
HELIX  103 103 ALA H  259  LYS H  266  1               Generated by MOE    8
HELIX  104 104 HIS H  282  ASN H  284  5               Generated by MOE    3
HELIX  105 105 ASN H  291  ALA H  304  1               Generated by MOE   14
HELIX  106 106 TRP H  347  GLU H  366  1               Generated by MOE   20
SHEET    1       ILE A  25  ASP A  29                  Generated by MOE
SHEET    2       VAL A  69  GLY A  74                  Generated by MOE
SHEET    3       LEU A 102  ARG A 107                  Generated by MOE
SHEET    4       ILE A 155  GLU A 158                  Generated by MOE
SHEET    5       VAL A 172  VAL A 172                  Generated by MOE
SHEET    6       SER A 173  SER A 173                  Generated by MOE
SHEET    7       PHE A 174  ILE A 177                  Generated by MOE
SHEET    8       VAL A 198  LYS A 201                  Generated by MOE
SHEET    9       HIS A 223  VAL A 227                  Generated by MOE
SHEET   10       ALA A 233  THR A 238                  Generated by MOE
SHEET   11       CYS A 244  LEU A 248                  Generated by MOE
SHEET   12       LEU A 276  ASP A 279                  Generated by MOE
SHEET   13       ILE A 310  ILE A 310                  Generated by MOE
SHEET   14       THR A 311  THR A 311                  Generated by MOE
SHEET   15       GLY A 312  GLU A 316                  Generated by MOE
SHEET   16       ILE B  25  ASP B  29                  Generated by MOE
SHEET   17       VAL B  69  GLY B  74                  Generated by MOE
SHEET   18       LEU B 102  ARG B 107                  Generated by MOE
SHEET   19       ILE B 155  GLU B 158                  Generated by MOE
SHEET   20       PHE B 174  ILE B 177                  Generated by MOE
SHEET   21       VAL B 198  LYS B 201                  Generated by MOE
SHEET   22       HIS B 223  VAL B 227                  Generated by MOE
SHEET   23       ALA B 233  THR B 238                  Generated by MOE
SHEET   24       CYS B 244  LEU B 248                  Generated by MOE
SHEET   25       LEU B 276  ASP B 279                  Generated by MOE
SHEET   26       ILE B 310  ILE B 310                  Generated by MOE
SHEET   27       THR B 311  THR B 311                  Generated by MOE
SHEET   28       GLY B 312  GLU B 316                  Generated by MOE
SHEET   29       ILE C  25  ASP C  29                  Generated by MOE
SHEET   30       VAL C  69  GLY C  74                  Generated by MOE
SHEET   31       LEU C 102  ARG C 107                  Generated by MOE
SHEET   32       ILE C 155  GLU C 158                  Generated by MOE
SHEET   33       PHE C 174  ILE C 177                  Generated by MOE
SHEET   34       VAL C 198  LYS C 201                  Generated by MOE
SHEET   35       HIS C 223  VAL C 227                  Generated by MOE
SHEET   36       ALA C 233  THR C 238                  Generated by MOE
SHEET   37       CYS C 244  LEU C 248                  Generated by MOE
SHEET   38       LEU C 276  ASP C 279                  Generated by MOE
SHEET   39       ILE C 310  ILE C 310                  Generated by MOE
SHEET   40       THR C 311  THR C 311                  Generated by MOE
SHEET   41       GLY C 312  GLU C 316                  Generated by MOE
SHEET   42       ILE D  25  ASP D  29                  Generated by MOE
SHEET   43       VAL D  69  GLY D  74                  Generated by MOE
SHEET   44       LEU D 102  ARG D 107                  Generated by MOE
SHEET   45       ILE D 155  GLU D 158                  Generated by MOE
SHEET   46       VAL D 172  VAL D 172                  Generated by MOE
SHEET   47       SER D 173  SER D 173                  Generated by MOE
SHEET   48       PHE D 174  ILE D 177                  Generated by MOE
SHEET   49       VAL D 198  LYS D 201                  Generated by MOE
SHEET   50       HIS D 223  VAL D 227                  Generated by MOE
SHEET   51       ALA D 233  THR D 238                  Generated by MOE
SHEET   52       CYS D 244  LEU D 248                  Generated by MOE
SHEET   53       LEU D 276  ASP D 279                  Generated by MOE
SHEET   54       ILE D 310  ILE D 310                  Generated by MOE
SHEET   55       THR D 311  THR D 311                  Generated by MOE
SHEET   56       GLY D 312  GLU D 316                  Generated by MOE
SHEET   57       ILE E  25  PRO E  30                  Generated by MOE
SHEET   58       VAL E  69  GLY E  74                  Generated by MOE
SHEET   59       LEU E 102  ARG E 107                  Generated by MOE
SHEET   60       ILE E 155  GLU E 158                  Generated by MOE
SHEET   61       VAL E 172  VAL E 172                  Generated by MOE
SHEET   62       SER E 173  SER E 173                  Generated by MOE
SHEET   63       PHE E 174  ALA E 176                  Generated by MOE
SHEET   64       VAL E 198  LYS E 201                  Generated by MOE
SHEET   65       HIS E 223  VAL E 227                  Generated by MOE
SHEET   66       ALA E 233  THR E 238                  Generated by MOE
SHEET   67       CYS E 244  LEU E 248                  Generated by MOE
SHEET   68       ARG E 249  ARG E 249                  Generated by MOE
SHEET   69       GLY E 250  GLY E 250                  Generated by MOE
SHEET   70       LEU E 276  ASP E 279                  Generated by MOE
SHEET   71       TYR E 280  HIS E 282                  Generated by MOE
SHEET   72       GLY E 283  GLY E 283                  Generated by MOE
SHEET   73       ILE E 310  ILE E 310                  Generated by MOE
SHEET   74       THR E 311  THR E 311                  Generated by MOE
SHEET   75       GLY E 312  GLU E 316                  Generated by MOE
SHEET   76       ILE F  25  ASP F  29                  Generated by MOE
SHEET   77       VAL F  69  GLY F  74                  Generated by MOE
SHEET   78       LEU F 102  ARG F 107                  Generated by MOE
SHEET   79       ILE F 155  GLU F 158                  Generated by MOE
SHEET   80       PHE F 174  ILE F 177                  Generated by MOE
SHEET   81       VAL F 198  LYS F 201                  Generated by MOE
SHEET   82       HIS F 223  VAL F 227                  Generated by MOE
SHEET   83       ALA F 233  THR F 238                  Generated by MOE
SHEET   84       CYS F 244  LEU F 248                  Generated by MOE
SHEET   85       LEU F 276  ASP F 279                  Generated by MOE
SHEET   86       ILE F 310  ILE F 310                  Generated by MOE
SHEET   87       THR F 311  THR F 311                  Generated by MOE
SHEET   88       GLY F 312  GLU F 316                  Generated by MOE
SHEET   89       ILE G  25  ASP G  29                  Generated by MOE
SHEET   90       VAL G  69  GLY G  74                  Generated by MOE
SHEET   91       LEU G 102  ARG G 107                  Generated by MOE
SHEET   92       ILE G 155  GLU G 158                  Generated by MOE
SHEET   93       PHE G 174  ILE G 177                  Generated by MOE
SHEET   94       VAL G 198  LYS G 201                  Generated by MOE
SHEET   95       HIS G 223  VAL G 227                  Generated by MOE
SHEET   96       ALA G 233  THR G 238                  Generated by MOE
SHEET   97       CYS G 244  LEU G 248                  Generated by MOE
SHEET   98       ARG G 249  ARG G 249                  Generated by MOE
SHEET   99       GLY G 250  GLY G 250                  Generated by MOE
SHEET  100       LEU G 276  ASP G 279                  Generated by MOE
SHEET  101       TYR G 280  HIS G 282                  Generated by MOE
SHEET  102       GLY G 283  GLY G 283                  Generated by MOE
SHEET  103       ILE G 310  ILE G 310                  Generated by MOE
SHEET  104       THR G 311  THR G 311                  Generated by MOE
SHEET  105       GLY G 312  GLU G 316                  Generated by MOE
SHEET  106       ILE H  25  ASP H  29                  Generated by MOE
SHEET  107       VAL H  69  GLY H  74                  Generated by MOE
SHEET  108       LEU H 102  ARG H 107                  Generated by MOE
SHEET  109       ILE H 155  GLU H 158                  Generated by MOE
SHEET  110       PHE H 174  ILE H 177                  Generated by MOE
SHEET  111       VAL H 198  LYS H 201                  Generated by MOE
SHEET  112       HIS H 223  VAL H 227                  Generated by MOE
SHEET  113       ALA H 233  THR H 238                  Generated by MOE
SHEET  114       CYS H 244  LEU H 248                  Generated by MOE
SHEET  115       LEU H 276  ASP H 279                  Generated by MOE
SHEET  116       ILE H 310  ILE H 310                  Generated by MOE
SHEET  117       THR H 311  THR H 311                  Generated by MOE
SHEET  118       GLY H 312  GLU H 316                  Generated by MOE
CRYST1   82.129   94.696  104.843  64.71  85.51  75.61 P 1
SCALE1      0.012176 -0.003124  0.000400        0.00000
SCALE2      0.000000  0.010902 -0.005078        0.00000
SCALE3      0.000000  0.000000  0.010554        0.00000
ATOM      1  N   GLY A  18      24.439  35.418  60.860  1.00 41.98           N
ATOM      2  CA  GLY A  18      24.416  33.964  60.779  1.00 50.62           C
ATOM      3  C   GLY A  18      25.307  33.371  59.674  1.00 53.18           C
ATOM      4  O   GLY A  18      25.814  34.100  58.811  1.00 48.03           O
ATOM      5  H1  GLY A  18      25.312  35.709  61.136  1.00 50.38           H
ATOM      6  H2  GLY A  18      23.787  35.714  61.499  1.00 50.38           H
ATOM      7  HA2 GLY A  18      23.505  33.672  60.619  1.00 60.74           H
ATOM      8  HA3 GLY A  18      24.706  33.596  61.629  1.00 60.74           H
ATOM      9  N   ALA A  19      25.514  32.050  59.728  1.00 49.92           N
ATOM     10  CA  ALA A  19      26.117  31.306  58.627  1.00 47.45           C
ATOM     11  C   ALA A  19      25.168  31.197  57.422  1.00 43.51           C
ATOM     12  O   ALA A  19      23.949  31.109  57.575  1.00 45.69           O
ATOM     13  CB  ALA A  19      26.501  29.910  59.105  1.00 43.40           C
ATOM     14  H   ALA A  19      25.309  31.559  60.403  1.00 59.90           H
ATOM     15  HA  ALA A  19      26.924  31.761  58.337  1.00 56.94           H
ATOM     16  HB1 ALA A  19      26.901  29.423  58.367  1.00 52.08           H
ATOM     17  HB2 ALA A  19      27.138  29.990  59.832  1.00 52.08           H
ATOM     18  HB3 ALA A  19      25.704  29.451  59.411  1.00 52.08           H
ATOM     19  N   GLU A  20      25.733  31.231  56.209  1.00 41.74           N
ATOM     20  CA  GLU A  20      24.967  31.034  54.974  1.00 38.51           C
ATOM     21  C   GLU A  20      25.360  29.660  54.411  1.00 41.38           C
ATOM     22  O   GLU A  20      26.411  29.508  53.757  1.00 30.24           O
ATOM     23  CB  GLU A  20      25.201  32.176  53.967  1.00 36.74           C
ATOM     24  CG  GLU A  20      24.312  32.119  52.692  1.00 40.45           C
ATOM     25  CD  GLU A  20      24.569  33.267  51.731  1.00 42.10           C
ATOM     26  OE1 GLU A  20      25.546  33.196  50.959  1.00 35.02           O
ATOM     27  OE2 GLU A  20      23.806  34.262  51.759  1.00 48.75           O1-
ATOM     28  H   GLU A  20      26.571  31.368  56.075  1.00 50.09           H
ATOM     29  HA  GLU A  20      24.021  31.012  55.188  1.00 46.21           H
ATOM     30  HB2 GLU A  20      25.023  33.020  54.411  1.00 44.08           H
ATOM     31  HB3 GLU A  20      26.127  32.149  53.680  1.00 44.08           H
ATOM     32  HG2 GLU A  20      24.491  31.290  52.221  1.00 48.53           H
ATOM     33  HG3 GLU A  20      23.380  32.154  52.957  1.00 48.53           H
ATOM     34  N   GLU A  21      24.520  28.666  54.716  1.00 29.71           N
ATOM     35  CA  GLU A  21      24.613  27.314  54.176  1.00 40.30           C
ATOM     36  C   GLU A  21      23.242  26.831  53.723  1.00 30.60           C
ATOM     37  O   GLU A  21      22.219  27.354  54.144  1.00 27.71           O
ATOM     38  CB  GLU A  21      25.172  26.320  55.214  1.00 39.39           C
ATOM     39  CG  GLU A  21      26.702  26.325  55.346  1.00 36.81           C
ATOM     40  CD  GLU A  21      27.267  25.035  55.954  1.00 33.87           C
ATOM     41  OE1 GLU A  21      27.274  23.962  55.310  1.00 31.22           O
ATOM     42  OE2 GLU A  21      27.709  25.098  57.095  1.00 36.70           O1-
ATOM     43  H   GLU A  21      23.860  28.761  55.258  1.00 35.66           H
ATOM     44  HA  GLU A  21      25.205  27.315  53.407  1.00 48.36           H
ATOM     45  HB2 GLU A  21      24.802  26.540  56.084  1.00 47.26           H
ATOM     46  HB3 GLU A  21      24.901  25.423  54.962  1.00 47.26           H
ATOM     47  HG2 GLU A  21      27.092  26.434  54.464  1.00 44.17           H
ATOM     48  HG3 GLU A  21      26.965  27.063  55.916  1.00 44.17           H
ATOM     49  N   ASP A  22      23.251  25.803  52.865  1.00 36.09           N
ATOM     50  CA  ASP A  22      22.051  25.113  52.353  1.00 31.16           C
ATOM     51  C   ASP A  22      21.062  26.059  51.660  1.00 28.96           C
ATOM     52  O   ASP A  22      19.886  25.753  51.553  1.00 29.94           O
ATOM     53  CB  ASP A  22      21.345  24.302  53.453  1.00 32.28           C
ATOM     54  CG  ASP A  22      22.145  23.037  53.875  1.00 41.31           C
ATOM     55  OD1 ASP A  22      23.316  22.868  53.414  1.00 34.50           O
ATOM     56  OD2 ASP A  22      21.602  22.211  54.657  1.00 35.83           O1-
ATOM     57  H   ASP A  22      23.978  25.471  52.549  1.00 43.31           H
ATOM     58  HA  ASP A  22      22.343  24.476  51.682  1.00 37.39           H
ATOM     59  HB2 ASP A  22      21.234  24.862  54.236  1.00 38.74           H
ATOM     60  HB3 ASP A  22      20.479  24.013  53.126  1.00 38.74           H
ATOM     61  N   VAL A  23      21.539  27.190  51.131  1.00 30.89           N
ATOM     62  CA  VAL A  23      20.721  28.040  50.256  1.00 33.25           C
ATOM     63  C   VAL A  23      20.071  27.239  49.137  1.00 34.75           C
ATOM     64  O   VAL A  23      18.979  27.579  48.667  1.00 34.99           O
ATOM     65  CB  VAL A  23      21.580  29.181  49.659  1.00 34.39           C
ATOM     66  CG1 VAL A  23      20.711  30.074  48.800  1.00 46.39           C
ATOM     67  CG2 VAL A  23      22.269  29.958  50.758  1.00 38.39           C
ATOM     68  H   VAL A  23      22.334  27.488  51.263  1.00 37.07           H
ATOM     69  HA  VAL A  23      20.014  28.444  50.783  1.00 39.91           H
ATOM     70  HB  VAL A  23      22.265  28.795  49.091  1.00 41.27           H
ATOM     71 HG11 VAL A  23      21.258  30.785  48.431  1.00 55.67           H
ATOM     72 HG12 VAL A  23      20.327  29.546  48.083  1.00 55.67           H
ATOM     73 HG13 VAL A  23      20.005  30.450  49.349  1.00 55.67           H
ATOM     74 HG21 VAL A  23      22.800  30.666  50.359  1.00 46.07           H
ATOM     75 HG22 VAL A  23      21.597  30.339  51.345  1.00 46.07           H
ATOM     76 HG23 VAL A  23      22.842  29.356  51.258  1.00 46.07           H
ATOM     77  N   ARG A  24      20.740  26.192  48.662  1.00 32.59           N
ATOM     78  CA  ARG A  24      20.329  25.464  47.461  1.00 29.11           C
ATOM     79  C   ARG A  24      19.997  24.019  47.797  1.00 27.89           C
ATOM     80  O   ARG A  24      19.964  23.157  46.905  1.00 26.52           O
ATOM     81  CB  ARG A  24      21.416  25.514  46.383  1.00 28.85           C
ATOM     82  CG  ARG A  24      21.724  26.899  45.871  1.00 30.20           C
ATOM     83  CD  ARG A  24      22.429  26.863  44.467  1.00 26.93           C
ATOM     84  NE  ARG A  24      22.385  28.169  43.856  1.00 25.15           N
ATOM     85  CZ  ARG A  24      23.289  29.124  44.019  1.00 28.45           C
ATOM     86  NH1 ARG A  24      24.393  28.904  44.726  1.00 25.94           N
ATOM     87  NH2 ARG A  24      23.086  30.308  43.461  1.00 27.88           N1+
ATOM     88  H   ARG A  24      21.453  25.877  49.026  1.00 39.11           H
ATOM     89  HA  ARG A  24      19.530  25.879  47.100  1.00 34.93           H
ATOM     90  HB2 ARG A  24      22.236  25.148  46.751  1.00 34.63           H
ATOM     91  HB3 ARG A  24      21.129  24.978  45.627  1.00 34.63           H
ATOM     92  HG2 ARG A  24      20.896  27.397  45.781  1.00 36.23           H
ATOM     93  HG3 ARG A  24      22.317  27.346  46.496  1.00 36.23           H
ATOM     94  HD2 ARG A  24      23.358  26.605  44.577  1.00 32.31           H
ATOM     95  HD3 ARG A  24      21.968  26.236  43.889  1.00 32.31           H
ATOM     96  HE  ARG A  24      21.717  28.342  43.343  1.00 30.18           H
ATOM     97 HH11 ARG A  24      24.516  28.142  45.105  1.00 31.13           H
ATOM     98 HH12 ARG A  24      24.979  29.527  44.814  1.00 31.13           H
ATOM     99 HH21 ARG A  24      22.381  30.444  42.988  1.00 33.46           H
ATOM    100 HH22 ARG A  24      23.682  30.924  43.530  1.00 33.46           H
ATOM    101  N   ILE A  25      19.759  23.749  49.072  1.00 26.08           N
ATOM    102  CA  ILE A  25      19.293  22.452  49.534  1.00 28.70           C
ATOM    103  C   ILE A  25      17.831  22.588  49.941  1.00 28.94           C
ATOM    104  O   ILE A  25      17.509  23.177  50.980  1.00 28.95           O
ATOM    105  CB  ILE A  25      20.126  21.931  50.697  1.00 23.78           C
ATOM    106  CG1 ILE A  25      21.618  21.950  50.334  1.00 25.66           C
ATOM    107  CG2 ILE A  25      19.625  20.558  51.083  1.00 25.97           C
ATOM    108  CD1 ILE A  25      22.113  20.817  49.424  1.00 29.55           C
ATOM    109  H   ILE A  25      19.863  24.320  49.707  1.00 31.29           H
ATOM    110  HA  ILE A  25      19.350  21.812  48.807  1.00 34.44           H
ATOM    111  HB  ILE A  25      19.992  22.524  51.453  1.00 28.53           H
ATOM    112 HG12 ILE A  25      21.810  22.787  49.881  1.00 30.79           H
ATOM    113 HG13 ILE A  25      22.132  21.905  51.155  1.00 30.79           H
ATOM    114 HG21 ILE A  25      20.155  20.226  51.825  1.00 31.16           H
ATOM    115 HG22 ILE A  25      18.693  20.625  51.346  1.00 31.16           H
ATOM    116 HG23 ILE A  25      19.712  19.965  50.321  1.00 31.16           H
ATOM    117 HD11 ILE A  25      23.063  20.933  49.264  1.00 35.46           H
ATOM    118 HD12 ILE A  25      21.952  19.967  49.863  1.00 35.46           H
ATOM    119 HD13 ILE A  25      21.629  20.853  48.584  1.00 35.46           H
ATOM    120  N   LEU A  26      16.945  21.986  49.152  1.00 31.83           N
ATOM    121  CA  LEU A  26      15.528  22.014  49.494  1.00 34.83           C
ATOM    122  C   LEU A  26      15.227  21.110  50.673  1.00 35.24           C
ATOM    123  O   LEU A  26      14.273  21.368  51.408  1.00 38.89           O
ATOM    124  CB  LEU A  26      14.680  21.648  48.276  1.00 25.56           C
ATOM    125  CG  LEU A  26      14.901  22.592  47.054  1.00 33.64           C
ATOM    126  CD1 LEU A  26      14.000  22.301  45.850  1.00 41.80           C
ATOM    127  CD2 LEU A  26      14.739  24.043  47.422  1.00 40.24           C
ATOM    128  H   LEU A  26      17.134  21.564  48.427  1.00 38.19           H
ATOM    129  HA  LEU A  26      15.291  22.918  49.753  1.00 41.80           H
ATOM    130  HB2 LEU A  26      14.904  20.746  47.999  1.00 30.68           H
ATOM    131  HB3 LEU A  26      13.743  21.694  48.522  1.00 30.68           H
ATOM    132  HG  LEU A  26      15.816  22.478  46.753  1.00 40.37           H
ATOM    133 HD11 LEU A  26      14.205  22.932  45.143  1.00 50.16           H
ATOM    134 HD12 LEU A  26      14.164  21.395  45.544  1.00 50.16           H
ATOM    135 HD13 LEU A  26      13.073  22.396  46.120  1.00 50.16           H
ATOM    136 HD21 LEU A  26      14.886  24.587  46.632  1.00 48.29           H
ATOM    137 HD22 LEU A  26      13.841  24.184  47.760  1.00 48.29           H
ATOM    138 HD23 LEU A  26      15.390  24.269  48.105  1.00 48.29           H
ATOM    139  N   GLY A  27      16.024  20.074  50.896  1.00 37.61           N
ATOM    140  CA  GLY A  27      15.870  19.292  52.109  1.00 33.41           C
ATOM    141  C   GLY A  27      16.693  18.023  52.093  1.00 35.70           C
ATOM    142  O   GLY A  27      17.379  17.706  51.117  1.00 32.22           O
ATOM    143  H   GLY A  27      16.650  19.808  50.371  1.00 45.13           H
ATOM    144  HA2 GLY A  27      16.143  19.824  52.872  1.00 40.09           H
ATOM    145  HA3 GLY A  27      14.937  19.051  52.221  1.00 40.09           H
ATOM    146  N   TYR A  28      16.644  17.331  53.236  1.00 29.63           N
ATOM    147  CA  TYR A  28      17.281  16.048  53.440  1.00 32.71           C
ATOM    148  C   TYR A  28      16.196  15.046  53.825  1.00 40.38           C
ATOM    149  O   TYR A  28      15.431  15.278  54.767  1.00 46.21           O
ATOM    150  CB  TYR A  28      18.369  16.104  54.523  1.00 31.77           C
ATOM    151  CG  TYR A  28      19.505  17.111  54.374  1.00 37.03           C
ATOM    152  CD1 TYR A  28      19.355  18.423  54.799  1.00 35.09           C
ATOM    153  CD2 TYR A  28      20.757  16.726  53.865  1.00 31.53           C
ATOM    154  CE1 TYR A  28      20.400  19.338  54.698  1.00 33.82           C
ATOM    155  CE2 TYR A  28      21.804  17.630  53.774  1.00 37.73           C
ATOM    156  CZ  TYR A  28      21.618  18.923  54.189  1.00 41.52           C
ATOM    157  OH  TYR A  28      22.650  19.797  54.077  1.00 40.75           O
ATOM    158  H   TYR A  28      16.225  17.608  53.934  1.00 35.56           H
ATOM    159  HA  TYR A  28      17.689  15.755  52.610  1.00 39.25           H
ATOM    160  HB2 TYR A  28      17.934  16.297  55.368  1.00 38.12           H
ATOM    161  HB3 TYR A  28      18.779  15.226  54.574  1.00 38.12           H
ATOM    162  HD1 TYR A  28      18.539  18.700  55.148  1.00 42.10           H
ATOM    163  HD2 TYR A  28      20.887  15.847  53.590  1.00 37.84           H
ATOM    164  HE1 TYR A  28      20.283  20.217  54.979  1.00 40.59           H
ATOM    165  HE2 TYR A  28      22.624  17.364  53.424  1.00 45.28           H
ATOM    166  HH  TYR A  28      22.416  20.555  54.353  1.00 48.89           H
ATOM    167  N   ASP A  29      16.131  13.939  53.092  1.00 34.78           N
ATOM    168  CA  ASP A  29      15.151  12.899  53.339  1.00 32.65           C
ATOM    169  C   ASP A  29      15.828  11.657  53.872  1.00 40.00           C
ATOM    170  O   ASP A  29      16.983  11.387  53.531  1.00 32.13           O
ATOM    171  CB  ASP A  29      14.381  12.480  52.079  1.00 38.81           C
ATOM    172  CG  ASP A  29      13.429  13.568  51.568  1.00 45.86           C
ATOM    173  OD1 ASP A  29      12.880  14.317  52.417  1.00 47.18           O
ATOM    174  OD2 ASP A  29      13.260  13.675  50.320  1.00 51.21           O1-
ATOM    175  H   ASP A  29      16.657  13.768  52.433  1.00 41.74           H
ATOM    176  HA  ASP A  29      14.513  13.208  54.000  1.00 39.17           H
ATOM    177  HB2 ASP A  29      15.016  12.282  51.373  1.00 46.57           H
ATOM    178  HB3 ASP A  29      13.853  11.691  52.281  1.00 46.57           H
ATOM    179  N   PRO A  30      15.125  10.855  54.665  1.00 32.50           N
ATOM    180  CA  PRO A  30      15.778   9.716  55.306  1.00 31.55           C
ATOM    181  C   PRO A  30      15.873   8.532  54.378  1.00 28.28           C
ATOM    182  O   PRO A  30      14.983   8.269  53.564  1.00 27.76           O
ATOM    183  CB  PRO A  30      14.859   9.400  56.497  1.00 37.88           C
ATOM    184  CG  PRO A  30      13.496   9.802  56.009  1.00 44.35           C
ATOM    185  CD  PRO A  30      13.735  11.036  55.143  1.00 36.98           C
ATOM    186  HA  PRO A  30      16.661   9.958  55.626  1.00 37.86           H
ATOM    187  HB2 PRO A  30      14.891   8.451  56.697  1.00 45.45           H
ATOM    188  HB3 PRO A  30      15.122   9.928  57.267  1.00 45.45           H
ATOM    189  HG2 PRO A  30      13.112   9.083  55.483  1.00 53.22           H
ATOM    190  HG3 PRO A  30      12.928  10.017  56.765  1.00 53.22           H
ATOM    191  HD2 PRO A  30      13.119  11.048  54.394  1.00 44.38           H
ATOM    192  HD3 PRO A  30      13.663  11.842  55.677  1.00 44.38           H
ATOM    193  N   LEU A  31      16.979   7.827  54.534  1.00 32.21           N
ATOM    194  CA  LEU A  31      17.328   6.615  53.811  1.00 25.64           C
ATOM    195  C   LEU A  31      17.245   5.424  54.749  1.00 33.90           C
ATOM    196  O   LEU A  31      17.714   5.498  55.889  1.00 38.70           O
ATOM    197  CB  LEU A  31      18.762   6.711  53.317  1.00 36.21           C
ATOM    198  CG  LEU A  31      19.195   7.248  51.971  1.00 38.00           C
ATOM    199  CD1 LEU A  31      20.699   7.376  52.017  1.00 39.82           C
ATOM    200  CD2 LEU A  31      18.748   6.326  50.790  1.00 31.12           C
ATOM    201  H   LEU A  31      17.589   8.051  55.098  1.00 38.65           H
ATOM    202  HA  LEU A  31      16.731   6.481  53.059  1.00 30.77           H
ATOM    203  HB2 LEU A  31      19.236   7.250  53.969  1.00 43.45           H
ATOM    204  HB3 LEU A  31      19.122   5.811  53.358  1.00 43.45           H
ATOM    205  HG  LEU A  31      18.814   8.130  51.836  1.00 45.60           H
ATOM    206 HD11 LEU A  31      21.012   7.720  51.166  1.00 47.79           H
ATOM    207 HD12 LEU A  31      20.941   7.987  52.730  1.00 47.79           H
ATOM    208 HD13 LEU A  31      21.085   6.502  52.184  1.00 47.79           H
ATOM    209 HD21 LEU A  31      19.050   6.715  49.955  1.00 37.34           H
ATOM    210 HD22 LEU A  31      19.143   5.448  50.908  1.00 37.34           H
ATOM    211 HD23 LEU A  31      17.780   6.257  50.793  1.00 37.34           H
ATOM    212  N   ALA A  32      16.698   4.316  54.260  1.00 28.35           N
ATOM    213  CA  ALA A  32      16.950   3.040  54.880  1.00 26.41           C
ATOM    214  C   ALA A  32      18.434   2.732  54.780  1.00 31.76           C
ATOM    215  O   ALA A  32      19.056   2.967  53.746  1.00 26.92           O
ATOM    216  CB  ALA A  32      16.173   1.949  54.180  1.00 30.82           C
ATOM    217  H   ALA A  32      16.182   4.284  53.573  1.00 34.02           H
ATOM    218  HA  ALA A  32      16.692   3.066  55.815  1.00 31.69           H
ATOM    219  HB1 ALA A  32      16.358   1.102  54.614  1.00 36.99           H
ATOM    220  HB2 ALA A  32      15.226   2.150  54.236  1.00 36.99           H
ATOM    221  HB3 ALA A  32      16.449   1.912  53.251  1.00 36.99           H
ATOM    222  N   SER A  33      18.986   2.171  55.836  1.00 28.66           N
ATOM    223  CA  SER A  33      20.402   1.811  55.852  1.00 26.65           C
ATOM    224  C   SER A  33      20.680   0.643  54.922  1.00 29.31           C
ATOM    225  O   SER A  33      19.789  -0.154  54.638  1.00 27.39           O
ATOM    226  CB  SER A  33      20.838   1.438  57.278  1.00 25.63           C
ATOM    227  OG  SER A  33      20.349   0.141  57.622  1.00 28.03           O
ATOM    228  H   SER A  33      18.567   1.984  56.563  1.00 34.39           H
ATOM    229  HA  SER A  33      20.930   2.570  55.558  1.00 31.97           H
ATOM    230  HB2 SER A  33      21.807   1.434  57.323  1.00 30.75           H
ATOM    231  HB3 SER A  33      20.479   2.089  57.901  1.00 30.75           H
ATOM    232  HG  SER A  33      20.589  -0.060  58.402  1.00 33.64           H
ATOM    233  N   PRO A  34      21.942   0.485  54.474  1.00 25.89           N
ATOM    234  CA  PRO A  34      22.294  -0.755  53.770  1.00 23.40           C
ATOM    235  C   PRO A  34      21.879  -1.997  54.511  1.00 27.38           C
ATOM    236  O   PRO A  34      21.326  -2.918  53.906  1.00 25.39           O
ATOM    237  CB  PRO A  34      23.825  -0.676  53.654  1.00 31.90           C
ATOM    238  CG  PRO A  34      24.122   0.817  53.649  1.00 30.69           C
ATOM    239  CD  PRO A  34      23.088   1.433  54.528  1.00 23.32           C
ATOM    240  HA  PRO A  34      21.903  -0.762  52.882  1.00 28.09           H
ATOM    241  HB2 PRO A  34      24.236  -1.107  54.419  1.00 38.28           H
ATOM    242  HB3 PRO A  34      24.114  -1.089  52.826  1.00 38.28           H
ATOM    243  HG2 PRO A  34      25.010   0.974  54.004  1.00 36.83           H
ATOM    244  HG3 PRO A  34      24.050   1.161  52.744  1.00 36.83           H
ATOM    245  HD2 PRO A  34      23.421   1.505  55.436  1.00 27.98           H
ATOM    246  HD3 PRO A  34      22.824   2.298  54.179  1.00 27.98           H
ATOM    247  N   ALA A  35      22.181  -2.073  55.810  1.00 25.26           N
ATOM    248  CA  ALA A  35      21.879  -3.301  56.535  1.00 32.40           C
ATOM    249  C   ALA A  35      20.371  -3.530  56.613  1.00 21.90           C
ATOM    250  O   ALA A  35      19.903  -4.662  56.500  1.00 27.26           O
ATOM    251  CB  ALA A  35      22.491  -3.273  57.949  1.00 28.50           C
ATOM    252  H   ALA A  35      22.547  -1.450  56.276  1.00 30.32           H
ATOM    253  HA  ALA A  35      22.269  -4.050  56.058  1.00 38.88           H
ATOM    254  HB1 ALA A  35      22.273  -4.101  58.403  1.00 34.20           H
ATOM    255  HB2 ALA A  35      23.453  -3.179  57.875  1.00 34.20           H
ATOM    256  HB3 ALA A  35      22.122  -2.520  58.437  1.00 34.20           H
ATOM    257  N   LEU A  36      19.595  -2.473  56.809  1.00 29.36           N
ATOM    258  CA  LEU A  36      18.140  -2.637  56.817  1.00 31.91           C
ATOM    259  C   LEU A  36      17.655  -3.216  55.495  1.00 31.60           C
ATOM    260  O   LEU A  36      16.875  -4.176  55.458  1.00 26.94           O
ATOM    261  CB  LEU A  36      17.475  -1.284  57.088  1.00 29.82           C
ATOM    262  CG  LEU A  36      15.936  -1.277  57.293  1.00 36.61           C
ATOM    263  CD1 LEU A  36      15.466  -2.122  58.504  1.00 32.95           C
ATOM    264  CD2 LEU A  36      15.453   0.168  57.467  1.00 40.43           C
ATOM    265  H   LEU A  36      19.872  -1.669  56.937  1.00 35.23           H
ATOM    266  HA  LEU A  36      17.889  -3.248  57.528  1.00 38.29           H
ATOM    267  HB2 LEU A  36      17.871  -0.910  57.890  1.00 35.78           H
ATOM    268  HB3 LEU A  36      17.665  -0.701  56.337  1.00 35.78           H
ATOM    269  HG  LEU A  36      15.513  -1.638  56.498  1.00 43.93           H
ATOM    270 HD11 LEU A  36      14.499  -2.069  58.568  1.00 39.55           H
ATOM    271 HD12 LEU A  36      15.740  -3.043  58.372  1.00 39.55           H
ATOM    272 HD13 LEU A  36      15.871  -1.768  59.311  1.00 39.55           H
ATOM    273 HD21 LEU A  36      14.492   0.166  57.595  1.00 48.51           H
ATOM    274 HD22 LEU A  36      15.889   0.555  58.242  1.00 48.51           H
ATOM    275 HD23 LEU A  36      15.680   0.674  56.671  1.00 48.51           H
ATOM    276  N   LEU A  37      18.119  -2.658  54.379  1.00 33.86           N
ATOM    277  CA  LEU A  37      17.665  -3.201  53.112  1.00 33.32           C
ATOM    278  C   LEU A  37      18.156  -4.620  52.912  1.00 31.14           C
ATOM    279  O   LEU A  37      17.465  -5.425  52.287  1.00 30.75           O
ATOM    280  CB  LEU A  37      18.120  -2.316  51.963  1.00 27.48           C
ATOM    281  CG  LEU A  37      17.181  -1.387  51.229  1.00 41.25           C
ATOM    282  CD1 LEU A  37      17.294  -1.841  49.795  1.00 42.37           C
ATOM    283  CD2 LEU A  37      15.746  -1.371  51.758  1.00 41.73           C
ATOM    284  H   LEU A  37      18.669  -1.999  54.331  1.00 40.63           H
ATOM    285  HA  LEU A  37      16.695  -3.219  53.109  1.00 39.99           H
ATOM    286  HB2 LEU A  37      18.834  -1.756  52.306  1.00 32.97           H
ATOM    287  HB3 LEU A  37      18.494  -2.904  51.287  1.00 32.97           H
ATOM    288  HG  LEU A  37      17.529  -0.483  51.283  1.00 49.50           H
ATOM    289 HD11 LEU A  37      16.716  -1.291  49.243  1.00 50.84           H
ATOM    290 HD12 LEU A  37      18.215  -1.746  49.505  1.00 50.84           H
ATOM    291 HD13 LEU A  37      17.022  -2.770  49.736  1.00 50.84           H
ATOM    292 HD21 LEU A  37      15.221  -0.750  51.228  1.00 50.07           H
ATOM    293 HD22 LEU A  37      15.373  -2.263  51.686  1.00 50.07           H
ATOM    294 HD23 LEU A  37      15.755  -1.089  52.686  1.00 50.07           H
ATOM    295  N   GLN A  38      19.330  -4.966  53.439  1.00 26.84           N
ATOM    296  CA  GLN A  38      19.811  -6.311  53.185  1.00 31.70           C
ATOM    297  C   GLN A  38      19.089  -7.358  54.025  1.00 39.60           C
ATOM    298  O   GLN A  38      19.094  -8.539  53.661  1.00 38.87           O
ATOM    299  CB  GLN A  38      21.308  -6.356  53.414  1.00 27.67           C
ATOM    300  CG  GLN A  38      21.995  -5.613  52.271  1.00 33.84           C
ATOM    301  CD  GLN A  38      23.473  -5.664  52.349  1.00 33.15           C
ATOM    302  OE1 GLN A  38      24.078  -5.247  53.330  1.00 37.98           O
ATOM    303  NE2 GLN A  38      24.084  -6.157  51.294  1.00 41.09           N
ATOM    304  H   GLN A  38      19.840  -4.468  53.920  1.00 32.21           H
ATOM    305  HA  GLN A  38      19.651  -6.525  52.252  1.00 38.04           H
ATOM    306  HB2 GLN A  38      21.527  -5.915  54.250  1.00 33.20           H
ATOM    307  HB3 GLN A  38      21.614  -7.276  53.418  1.00 33.20           H
ATOM    308  HG2 GLN A  38      21.726  -6.014  51.429  1.00 40.61           H
ATOM    309  HG3 GLN A  38      21.726  -4.681  52.294  1.00 40.61           H
ATOM    310 HE21 GLN A  38      23.626  -6.424  50.618  1.00 49.31           H
ATOM    311 HE22 GLN A  38      24.942  -6.212  51.281  1.00 49.31           H
ATOM    312  N   VAL A  39      18.451  -6.941  55.118  1.00 38.59           N
ATOM    313  CA  VAL A  39      17.536  -7.798  55.869  1.00 36.70           C
ATOM    314  C   VAL A  39      16.160  -7.791  55.216  1.00 28.57           C
ATOM    315  O   VAL A  39      15.493  -8.823  55.122  1.00 36.34           O
ATOM    316  CB  VAL A  39      17.466  -7.320  57.345  1.00 32.46           C
ATOM    317  CG1 VAL A  39      16.353  -8.064  58.105  1.00 38.97           C
ATOM    318  CG2 VAL A  39      18.808  -7.529  58.061  1.00 41.02           C
ATOM    319  H   VAL A  39      18.533  -6.152  55.450  1.00 46.31           H
ATOM    320  HA  VAL A  39      17.872  -8.708  55.860  1.00 44.04           H
ATOM    321  HB  VAL A  39      17.260  -6.372  57.362  1.00 38.95           H
ATOM    322 HG11 VAL A  39      16.331  -7.748  59.022  1.00 46.77           H
ATOM    323 HG12 VAL A  39      15.503  -7.888  57.673  1.00 46.77           H
ATOM    324 HG13 VAL A  39      16.542  -9.016  58.088  1.00 46.77           H
ATOM    325 HG21 VAL A  39      18.729  -7.221  58.977  1.00 49.22           H
ATOM    326 HG22 VAL A  39      19.029  -8.474  58.048  1.00 49.22           H
ATOM    327 HG23 VAL A  39      19.495  -7.022  57.600  1.00 49.22           H
ATOM    328  N   GLN A  40      15.696  -6.620  54.786  1.00 38.05           N
ATOM    329  CA  GLN A  40      14.354  -6.520  54.227  1.00 34.36           C
ATOM    330  C   GLN A  40      14.250  -7.204  52.876  1.00 41.23           C
ATOM    331  O   GLN A  40      13.165  -7.677  52.514  1.00 34.86           O
ATOM    332  CB  GLN A  40      13.911  -5.062  54.081  1.00 36.06           C
ATOM    333  CG  GLN A  40      13.775  -4.349  55.413  1.00 43.03           C
ATOM    334  CD  GLN A  40      13.099  -2.977  55.317  1.00 41.25           C
ATOM    335  OE1 GLN A  40      13.020  -2.343  54.246  1.00 46.65           O
ATOM    336  NE2 GLN A  40      12.607  -2.522  56.450  1.00 44.07           N
ATOM    337  H   GLN A  40      16.133  -5.879  54.807  1.00 45.66           H
ATOM    338  HA  GLN A  40      13.732  -6.959  54.829  1.00 41.24           H
ATOM    339  HB2 GLN A  40      14.569  -4.584  53.552  1.00 43.28           H
ATOM    340  HB3 GLN A  40      13.048  -5.037  53.639  1.00 43.28           H
ATOM    341  HG2 GLN A  40      13.244  -4.899  56.010  1.00 51.64           H
ATOM    342  HG3 GLN A  40      14.660  -4.217  55.789  1.00 51.64           H
ATOM    343 HE21 GLN A  40      12.679  -2.989  57.169  1.00 52.89           H
ATOM    344 HE22 GLN A  40      12.213  -1.758  56.472  1.00 52.89           H
ATOM    345  N   ILE A  41      15.339  -7.246  52.108  1.00 31.34           N
ATOM    346  CA  ILE A  41      15.316  -7.901  50.803  1.00 32.78           C
ATOM    347  C   ILE A  41      16.456  -8.908  50.822  1.00 35.88           C
ATOM    348  O   ILE A  41      17.539  -8.661  50.256  1.00 39.24           O
ATOM    349  CB  ILE A  41      15.443  -6.881  49.659  1.00 41.71           C
ATOM    350  CG1 ILE A  41      14.281  -5.901  49.724  1.00 32.74           C
ATOM    351  CG2 ILE A  41      15.462  -7.577  48.301  1.00 41.97           C
ATOM    352  CD1 ILE A  41      14.372  -4.630  48.851  1.00 33.00           C
ATOM    353  H   ILE A  41      16.099  -6.903  52.319  1.00 37.61           H
ATOM    354  HA  ILE A  41      14.481  -8.382  50.695  1.00 39.34           H
ATOM    355  HB  ILE A  41      16.272  -6.389  49.769  1.00 50.06           H
ATOM    356 HG12 ILE A  41      13.476  -6.372  49.457  1.00 39.29           H
ATOM    357 HG13 ILE A  41      14.187  -5.607  50.644  1.00 39.29           H
ATOM    358 HG21 ILE A  41      15.542  -6.907  47.604  1.00 50.36           H
ATOM    359 HG22 ILE A  41      16.219  -8.182  48.267  1.00 50.36           H
ATOM    360 HG23 ILE A  41      14.636  -8.073  48.190  1.00 50.36           H
ATOM    361 HD11 ILE A  41      13.573  -4.097  48.986  1.00 39.60           H
ATOM    362 HD12 ILE A  41      15.157  -4.124  49.112  1.00 39.60           H
ATOM    363 HD13 ILE A  41      14.442  -4.892  47.919  1.00 39.60           H
ATOM    364  N   PRO A  42      16.271 -10.027  51.494  1.00 42.40           N
ATOM    365  CA  PRO A  42      17.399 -10.912  51.729  1.00 33.69           C
ATOM    366  C   PRO A  42      17.800 -11.545  50.429  1.00 40.55           C
ATOM    367  O   PRO A  42      16.974 -11.746  49.538  1.00 39.09           O
ATOM    368  CB  PRO A  42      16.849 -11.923  52.737  1.00 44.35           C
ATOM    369  CG  PRO A  42      15.367 -11.971  52.411  1.00 36.49           C
ATOM    370  CD  PRO A  42      14.993 -10.615  51.945  1.00 39.94           C
ATOM    371  HA  PRO A  42      18.148 -10.430  52.113  1.00 40.43           H
ATOM    372  HB2 PRO A  42      17.264 -12.789  52.599  1.00 53.22           H
ATOM    373  HB3 PRO A  42      16.997 -11.605  53.641  1.00 53.22           H
ATOM    374  HG2 PRO A  42      15.211 -12.625  51.711  1.00 43.78           H
ATOM    375  HG3 PRO A  42      14.868 -12.205  53.210  1.00 43.78           H
ATOM    376  HD2 PRO A  42      14.369 -10.673  51.205  1.00 47.93           H
ATOM    377  HD3 PRO A  42      14.625 -10.097  52.678  1.00 47.93           H
ATOM    378  N   ALA A  43      19.100 -11.757  50.294  1.00 35.23           N
ATOM    379  CA  ALA A  43      19.634 -12.533  49.199  1.00 42.98           C
ATOM    380  C   ALA A  43      19.478 -14.013  49.517  1.00 40.00           C
ATOM    381  O   ALA A  43      19.653 -14.439  50.653  1.00 39.30           O
ATOM    382  CB  ALA A  43      21.107 -12.193  48.985  1.00 39.71           C
ATOM    383  H   ALA A  43      19.698 -11.457  50.833  1.00 42.28           H
ATOM    384  HA  ALA A  43      19.146 -12.334  48.385  1.00 51.58           H
ATOM    385  HB1 ALA A  43      21.449 -12.722  48.247  1.00 47.65           H
ATOM    386  HB2 ALA A  43      21.187 -11.249  48.780  1.00 47.65           H
ATOM    387  HB3 ALA A  43      21.599 -12.399  49.796  1.00 47.65           H
ATOM    388  N   THR A  44      19.120 -14.771  48.515  1.00 36.69           N
ATOM    389  CA  THR A  44      18.973 -16.208  48.644  1.00 42.78           C
ATOM    390  C   THR A  44      20.333 -16.892  48.561  1.00 42.90           C
ATOM    391  O   THR A  44      21.275 -16.355  47.983  1.00 42.92           O
ATOM    392  CB  THR A  44      18.091 -16.741  47.525  1.00 35.82           C
ATOM    393  OG1 THR A  44      18.811 -16.694  46.273  1.00 40.03           O
ATOM    394  CG2 THR A  44      16.781 -15.950  47.403  1.00 44.03           C
ATOM    395  H   THR A  44      18.950 -14.475  47.725  1.00 44.03           H
ATOM    396  HA  THR A  44      18.563 -16.423  49.497  1.00 51.34           H
ATOM    397  HB  THR A  44      17.864 -17.663  47.720  1.00 42.99           H
ATOM    398  HG1 THR A  44      18.327 -16.988  45.653  1.00 48.04           H
ATOM    399 HG21 THR A  44      16.241 -16.313  46.683  1.00 52.83           H
ATOM    400 HG22 THR A  44      16.281 -16.009  48.232  1.00 52.83           H
ATOM    401 HG23 THR A  44      16.973 -15.018  47.216  1.00 52.83           H
ATOM    402  N   PRO A  45      20.462 -18.087  49.106  1.00 44.80           N
ATOM    403  CA  PRO A  45      21.731 -18.822  48.932  1.00 36.74           C
ATOM    404  C   PRO A  45      22.161 -18.957  47.490  1.00 37.34           C
ATOM    405  O   PRO A  45      23.360 -19.024  47.196  1.00 41.39           O
ATOM    406  CB  PRO A  45      21.419 -20.196  49.528  1.00 39.82           C
ATOM    407  CG  PRO A  45      20.311 -19.980  50.498  1.00 36.93           C
ATOM    408  CD  PRO A  45      19.490 -18.810  49.952  1.00 44.02           C
ATOM    409  HA  PRO A  45      22.440 -18.401  49.444  1.00 44.09           H
ATOM    410  HB2 PRO A  45      21.141 -20.800  48.822  1.00 47.78           H
ATOM    411  HB3 PRO A  45      22.205 -20.539  49.981  1.00 47.78           H
ATOM    412  HG2 PRO A  45      19.767 -20.781  50.552  1.00 44.32           H
ATOM    413  HG3 PRO A  45      20.679 -19.760  51.368  1.00 44.32           H
ATOM    414  HD2 PRO A  45      18.750 -19.136  49.416  1.00 52.82           H
ATOM    415  HD3 PRO A  45      19.184 -18.243  50.677  1.00 52.82           H
ATOM    416  N   THR A  46      21.202 -19.028  46.571  1.00 38.64           N
ATOM    417  CA  THR A  46      21.551 -19.129  45.159  1.00 41.15           C
ATOM    418  C   THR A  46      22.063 -17.788  44.629  1.00 37.53           C
ATOM    419  O   THR A  46      23.033 -17.745  43.862  1.00 36.93           O
ATOM    420  CB  THR A  46      20.343 -19.612  44.359  1.00 35.12           C
ATOM    421  OG1 THR A  46      19.930 -20.913  44.828  1.00 45.11           O
ATOM    422  CG2 THR A  46      20.667 -19.642  42.855  1.00 27.14           C
ATOM    423  H   THR A  46      20.358 -19.021  46.735  1.00 46.37           H
ATOM    424  HA  THR A  46      22.260 -19.783  45.054  1.00 49.38           H
ATOM    425  HB  THR A  46      19.613 -18.987  44.491  1.00 42.14           H
ATOM    426  HG1 THR A  46      19.721 -20.872  45.641  1.00 54.13           H
ATOM    427 HG21 THR A  46      19.894 -19.950  42.356  1.00 32.57           H
ATOM    428 HG22 THR A  46      20.906 -18.753  42.550  1.00 32.57           H
ATOM    429 HG23 THR A  46      21.410 -20.243  42.689  1.00 32.57           H
ATOM    430  N   SER A  47      21.432 -16.693  45.043  1.00 37.81           N
ATOM    431  CA  SER A  47      21.921 -15.360  44.704  1.00 41.12           C
ATOM    432  C   SER A  47      23.359 -15.176  45.170  1.00 39.69           C
ATOM    433  O   SER A  47      24.229 -14.773  44.395  1.00 28.93           O
ATOM    434  CB  SER A  47      21.026 -14.295  45.344  1.00 33.19           C
ATOM    435  OG  SER A  47      19.879 -14.045  44.570  1.00 33.87           O
ATOM    436  H   SER A  47      20.718 -16.694  45.523  1.00 45.37           H
ATOM    437  HA  SER A  47      21.894 -15.243  43.742  1.00 49.35           H
ATOM    438  HB2 SER A  47      20.750 -14.605  46.221  1.00 39.82           H
ATOM    439  HB3 SER A  47      21.532 -13.472  45.430  1.00 39.82           H
ATOM    440  HG  SER A  47      20.101 -13.773  43.807  1.00 40.64           H
ATOM    441  N   LEU A  48      23.633 -15.482  46.439  1.00 42.69           N
ATOM    442  CA  LEU A  48      24.976 -15.245  46.952  1.00 43.22           C
ATOM    443  C   LEU A  48      26.008 -16.152  46.292  1.00 39.09           C
ATOM    444  O   LEU A  48      27.149 -15.723  46.105  1.00 38.48           O
ATOM    445  CB  LEU A  48      25.019 -15.425  48.474  1.00 39.91           C
ATOM    446  CG  LEU A  48      24.054 -14.562  49.277  1.00 39.50           C
ATOM    447  CD1 LEU A  48      24.040 -15.008  50.719  1.00 42.35           C
ATOM    448  CD2 LEU A  48      24.429 -13.086  49.153  1.00 45.91           C
ATOM    449  H   LEU A  48      23.078 -15.817  47.003  1.00 51.23           H
ATOM    450  HA  LEU A  48      25.224 -14.327  46.758  1.00 51.86           H
ATOM    451  HB2 LEU A  48      24.815 -16.351  48.677  1.00 47.89           H
ATOM    452  HB3 LEU A  48      25.915 -15.218  48.781  1.00 47.89           H
ATOM    453  HG  LEU A  48      23.159 -14.674  48.920  1.00 47.40           H
ATOM    454 HD11 LEU A  48      23.422 -14.450  51.217  1.00 50.82           H
ATOM    455 HD12 LEU A  48      23.756 -15.935  50.760  1.00 50.82           H
ATOM    456 HD13 LEU A  48      24.934 -14.920  51.085  1.00 50.82           H
ATOM    457 HD21 LEU A  48      23.802 -12.556  49.671  1.00 55.09           H
ATOM    458 HD22 LEU A  48      25.329 -12.960  49.492  1.00 55.09           H
ATOM    459 HD23 LEU A  48      24.388 -12.827  48.219  1.00 55.09           H
ATOM    460  N   GLU A  49      25.644 -17.405  45.947  1.00 43.19           N
ATOM    461  CA  GLU A  49      26.609 -18.286  45.293  1.00 38.09           C
ATOM    462  C   GLU A  49      26.853 -17.854  43.858  1.00 36.07           C
ATOM    463  O   GLU A  49      27.953 -18.030  43.334  1.00 41.60           O
ATOM    464  CB  GLU A  49      26.142 -19.750  45.291  1.00 37.03           C
ATOM    465  CG  GLU A  49      27.049 -20.682  44.462  1.00 47.30           C
ATOM    466  CD  GLU A  49      28.508 -20.680  44.962  1.00 58.63           C
ATOM    467  OE1 GLU A  49      28.681 -20.487  46.196  1.00 52.25           O
ATOM    468  OE2 GLU A  49      29.464 -20.851  44.146  1.00 51.29           O1-
ATOM    469  H   GLU A  49      24.867 -17.750  46.079  1.00 51.83           H
ATOM    470  HA  GLU A  49      27.452 -18.240  45.769  1.00 45.71           H
ATOM    471  HB2 GLU A  49      26.133 -20.077  46.204  1.00 44.44           H
ATOM    472  HB3 GLU A  49      25.248 -19.793  44.917  1.00 44.44           H
ATOM    473  HG2 GLU A  49      26.711 -21.590  44.523  1.00 56.76           H
ATOM    474  HG3 GLU A  49      27.047 -20.387  43.538  1.00 56.76           H
ATOM    475  N   THR A  50      25.822 -17.355  43.193  1.00 32.42           N
ATOM    476  CA  THR A  50      25.986 -16.913  41.819  1.00 39.40           C
ATOM    477  C   THR A  50      26.921 -15.718  41.761  1.00 30.45           C
ATOM    478  O   THR A  50      27.753 -15.615  40.854  1.00 30.61           O
ATOM    479  CB  THR A  50      24.629 -16.544  41.220  1.00 38.55           C
ATOM    480  OG1 THR A  50      23.733 -17.673  41.287  1.00 37.37           O
ATOM    481  CG2 THR A  50      24.779 -16.107  39.782  1.00 36.92           C
ATOM    482  H   THR A  50      25.028 -17.263  43.510  1.00 38.90           H
ATOM    483  HA  THR A  50      26.370 -17.631  41.292  1.00 47.28           H
ATOM    484  HB  THR A  50      24.249 -15.806  41.722  1.00 46.26           H
ATOM    485  HG1 THR A  50      23.623 -17.905  42.087  1.00 44.84           H
ATOM    486 HG21 THR A  50      23.912 -15.876  39.414  1.00 44.31           H
ATOM    487 HG22 THR A  50      25.361 -15.333  39.730  1.00 44.31           H
ATOM    488 HG23 THR A  50      25.164 -16.826  39.256  1.00 44.31           H
ATOM    489  N   ALA A  51      26.775 -14.787  42.704  1.00 34.61           N
ATOM    490  CA  ALA A  51      27.630 -13.612  42.689  1.00 30.63           C
ATOM    491  C   ALA A  51      29.093 -14.025  42.836  1.00 30.42           C
ATOM    492  O   ALA A  51      29.948 -13.591  42.054  1.00 35.04           O
ATOM    493  CB  ALA A  51      27.179 -12.652  43.777  1.00 30.88           C
ATOM    494  H   ALA A  51      26.203 -14.813  43.346  1.00 41.54           H
ATOM    495  HA  ALA A  51      27.531 -13.162  41.836  1.00 36.75           H
ATOM    496  HB1 ALA A  51      27.752 -11.870  43.764  1.00 37.06           H
ATOM    497  HB2 ALA A  51      26.260 -12.393  43.608  1.00 37.06           H
ATOM    498  HB3 ALA A  51      27.245 -13.097  44.637  1.00 37.06           H
ATOM    499  N   LYS A  52      29.387 -14.940  43.778  1.00 37.28           N
ATOM    500  CA  LYS A  52      30.772 -15.391  43.989  1.00 35.19           C
ATOM    501  C   LYS A  52      31.312 -16.086  42.750  1.00 33.14           C
ATOM    502  O   LYS A  52      32.482 -15.901  42.385  1.00 31.83           O
ATOM    503  CB  LYS A  52      30.881 -16.342  45.195  1.00 34.74           C
ATOM    504  CG  LYS A  52      30.592 -15.755  46.603  1.00 49.34           C
ATOM    505  CD  LYS A  52      30.402 -16.896  47.686  1.00 56.17           C
ATOM    506  CE  LYS A  52      30.327 -16.351  49.142  1.00 60.28           C
ATOM    507  NZ  LYS A  52      29.148 -16.829  49.970  1.00 57.75           N1+
ATOM    508  H   LYS A  52      28.811 -15.308  44.300  1.00 44.74           H
ATOM    509  HA  LYS A  52      31.331 -14.618  44.166  1.00 42.23           H
ATOM    510  HB2 LYS A  52      30.257 -17.072  45.058  1.00 41.69           H
ATOM    511  HB3 LYS A  52      31.784 -16.697  45.216  1.00 41.69           H
ATOM    512  HG2 LYS A  52      31.338 -15.199  46.877  1.00 59.21           H
ATOM    513  HG3 LYS A  52      29.777 -15.230  46.569  1.00 59.21           H
ATOM    514  HD2 LYS A  52      29.576 -17.371  47.502  1.00 67.40           H
ATOM    515  HD3 LYS A  52      31.154 -17.508  47.634  1.00 67.40           H
ATOM    516  HE2 LYS A  52      31.135 -16.616  49.609  1.00 72.34           H
ATOM    517  HE3 LYS A  52      30.280 -15.383  49.104  1.00 72.34           H
ATOM    518  HZ1 LYS A  52      29.183 -16.470  50.784  1.00 69.30           H
ATOM    519  HZ2 LYS A  52      28.385 -16.587  49.580  1.00 69.30           H
ATOM    520  HZ3 LYS A  52      29.167 -17.715  50.043  1.00 69.30           H
ATOM    521  N   ARG A  53      30.471 -16.887  42.092  1.00 28.32           N
ATOM    522  CA  ARG A  53      30.901 -17.614  40.895  1.00 36.39           C
ATOM    523  C   ARG A  53      31.131 -16.669  39.710  1.00 38.01           C
ATOM    524  O   ARG A  53      32.135 -16.786  39.006  1.00 29.29           O
ATOM    525  CB  ARG A  53      29.882 -18.708  40.527  1.00 34.78           C
ATOM    526  CG  ARG A  53      30.336 -19.626  39.330  1.00 43.99           C
ATOM    527  CD  ARG A  53      29.256 -20.598  38.806  1.00 40.01           C
ATOM    528  NE  ARG A  53      28.385 -20.010  37.773  1.00 52.34           N
ATOM    529  CZ  ARG A  53      27.095 -19.696  37.932  1.00 51.73           C
ATOM    530  NH1 ARG A  53      26.459 -19.911  39.099  1.00 51.27           N
ATOM    531  NH2 ARG A  53      26.441 -19.151  36.911  1.00 47.53           N1+
ATOM    532  H   ARG A  53      29.653 -17.026  42.316  1.00 33.99           H
ATOM    533  HA  ARG A  53      31.744 -18.053  41.087  1.00 43.67           H
ATOM    534  HB2 ARG A  53      29.741 -19.276  41.300  1.00 41.74           H
ATOM    535  HB3 ARG A  53      29.047 -18.284  40.274  1.00 41.74           H
ATOM    536  HG2 ARG A  53      30.603 -19.059  38.590  1.00 52.79           H
ATOM    537  HG3 ARG A  53      31.093 -20.159  39.621  1.00 52.79           H
ATOM    538  HD2 ARG A  53      29.693 -21.373  38.421  1.00 48.01           H
ATOM    539  HD3 ARG A  53      28.694 -20.871  39.548  1.00 48.01           H
ATOM    540  HE  ARG A  53      28.735 -19.857  37.002  1.00 62.80           H
ATOM    541 HH11 ARG A  53      26.883 -20.258  39.762  1.00 61.52           H
ATOM    542 HH12 ARG A  53      25.628 -19.703  39.181  1.00 61.52           H
ATOM    543 HH21 ARG A  53      26.845 -19.016  36.164  1.00 57.04           H
ATOM    544 HH22 ARG A  53      25.609 -18.949  36.993  1.00 57.04           H
ATOM    545  N   GLY A  54      30.222 -15.729  39.444  1.00 27.00           N
ATOM    546  CA  GLY A  54      30.530 -14.775  38.388  1.00 27.85           C
ATOM    547  C   GLY A  54      31.875 -14.100  38.627  1.00 25.59           C
ATOM    548  O   GLY A  54      32.680 -13.914  37.706  1.00 29.25           O
ATOM    549  H   GLY A  54      29.464 -15.627  39.837  1.00 32.40           H
ATOM    550  HA2 GLY A  54      30.558 -15.232  37.533  1.00 33.42           H
ATOM    551  HA3 GLY A  54      29.841 -14.092  38.353  1.00 33.42           H
ATOM    552  N   ARG A  55      32.160 -13.787  39.884  1.00 28.13           N
ATOM    553  CA  ARG A  55      33.423 -13.144  40.235  1.00 23.22           C
ATOM    554  C   ARG A  55      34.614 -14.031  39.879  1.00 30.54           C
ATOM    555  O   ARG A  55      35.579 -13.587  39.241  1.00 27.95           O
ATOM    556  CB  ARG A  55      33.418 -12.834  41.736  1.00 28.29           C
ATOM    557  CG  ARG A  55      32.501 -11.672  42.158  1.00 26.00           C
ATOM    558  CD  ARG A  55      32.626 -11.347  43.612  1.00 25.36           C
ATOM    559  NE  ARG A  55      31.493 -10.536  43.994  1.00 25.50           N
ATOM    560  CZ  ARG A  55      31.118 -10.299  45.236  1.00 29.40           C
ATOM    561  NH1 ARG A  55      31.771 -10.848  46.248  1.00 23.88           N
ATOM    562  NH2 ARG A  55      30.083  -9.487  45.457  1.00 26.59           N1+
ATOM    563  H   ARG A  55      31.641 -13.935  40.554  1.00 33.76           H
ATOM    564  HA  ARG A  55      33.506 -12.309  39.749  1.00 27.86           H
ATOM    565  HB2 ARG A  55      33.124 -13.626  42.213  1.00 33.95           H
ATOM    566  HB3 ARG A  55      34.321 -12.607  42.007  1.00 33.95           H
ATOM    567  HG2 ARG A  55      32.739 -10.880  41.651  1.00 31.20           H
ATOM    568  HG3 ARG A  55      31.579 -11.915  41.981  1.00 31.20           H
ATOM    569  HD2 ARG A  55      32.618 -12.164  44.134  1.00 30.43           H
ATOM    570  HD3 ARG A  55      33.440 -10.844  43.769  1.00 30.43           H
ATOM    571  HE  ARG A  55      31.027 -10.181  43.364  1.00 30.60           H
ATOM    572 HH11 ARG A  55      32.447 -11.358  46.098  1.00 28.65           H
ATOM    573 HH12 ARG A  55      31.520 -10.694  47.056  1.00 28.65           H
ATOM    574 HH21 ARG A  55      29.659  -9.141  44.794  1.00 31.91           H
ATOM    575 HH22 ARG A  55      29.817  -9.339  46.262  1.00 31.91           H
ATOM    576  N   ARG A  56      34.577 -15.284  40.332  1.00 35.37           N
ATOM    577  CA  ARG A  56      35.681 -16.204  40.101  1.00 30.58           C
ATOM    578  C   ARG A  56      35.908 -16.385  38.615  1.00 27.63           C
ATOM    579  O   ARG A  56      37.050 -16.401  38.135  1.00 29.71           O
ATOM    580  CB  ARG A  56      35.394 -17.571  40.759  1.00 36.22           C
ATOM    581  CG  ARG A  56      35.441 -17.675  42.327  1.00 42.00           C
ATOM    582  CD  ARG A  56      35.490 -19.181  42.847  1.00 51.01           C
ATOM    583  NE  ARG A  56      34.634 -20.099  42.067  1.00 46.25           N
ATOM    584  CZ  ARG A  56      33.354 -20.400  42.329  1.00 56.96           C
ATOM    585  NH1 ARG A  56      32.713 -19.883  43.384  1.00 51.07           N
ATOM    586  NH2 ARG A  56      32.705 -21.238  41.511  1.00 54.88           N1+
ATOM    587  H   ARG A  56      33.923 -15.623  40.775  1.00 42.44           H
ATOM    588  HA  ARG A  56      36.491 -15.840  40.492  1.00 36.69           H
ATOM    589  HB2 ARG A  56      34.507 -17.850  40.486  1.00 43.46           H
ATOM    590  HB3 ARG A  56      36.043 -18.206  40.417  1.00 43.46           H
ATOM    591  HG2 ARG A  56      36.234 -17.220  42.650  1.00 50.40           H
ATOM    592  HG3 ARG A  56      34.646 -17.257  42.694  1.00 50.40           H
ATOM    593  HD2 ARG A  56      36.403 -19.503  42.788  1.00 61.21           H
ATOM    594  HD3 ARG A  56      35.190 -19.204  43.769  1.00 61.21           H
ATOM    595  HE  ARG A  56      34.990 -20.476  41.381  1.00 55.50           H
ATOM    596 HH11 ARG A  56      33.120 -19.340  43.911  1.00 61.28           H
ATOM    597 HH12 ARG A  56      31.892 -20.093  43.533  1.00 61.28           H
ATOM    598 HH21 ARG A  56      33.112 -21.579  40.834  1.00 65.85           H
ATOM    599 HH22 ARG A  56      31.887 -21.448  41.671  1.00 65.85           H
ATOM    600  N   GLU A  57      34.828 -16.560  37.870  1.00 29.79           N
ATOM    601  CA  GLU A  57      34.962 -16.776  36.436  1.00 38.75           C
ATOM    602  C   GLU A  57      35.473 -15.530  35.728  1.00 33.34           C
ATOM    603  O   GLU A  57      36.356 -15.615  34.866  1.00 28.85           O
ATOM    604  CB  GLU A  57      33.626 -17.210  35.858  1.00 35.66           C
ATOM    605  CG  GLU A  57      33.257 -18.631  36.231  1.00 33.07           C
ATOM    606  CD  GLU A  57      31.894 -19.047  35.651  1.00 40.65           C
ATOM    607  OE1 GLU A  57      31.511 -18.518  34.581  1.00 37.70           O
ATOM    608  OE2 GLU A  57      31.231 -19.908  36.270  1.00 38.40           O1-
ATOM    609  H   GLU A  57      34.019 -16.558  38.161  1.00 35.75           H
ATOM    610  HA  GLU A  57      35.601 -17.490  36.283  1.00 46.51           H
ATOM    611  HB2 GLU A  57      32.931 -16.622  36.194  1.00 42.80           H
ATOM    612  HB3 GLU A  57      33.668 -17.155  34.891  1.00 42.80           H
ATOM    613  HG2 GLU A  57      33.930 -19.236  35.883  1.00 39.68           H
ATOM    614  HG3 GLU A  57      33.209 -18.705  37.197  1.00 39.68           H
ATOM    615  N   ALA A  58      34.921 -14.356  36.065  1.00 35.19           N
ATOM    616  CA  ALA A  58      35.450 -13.126  35.482  1.00 33.14           C
ATOM    617  C   ALA A  58      36.935 -12.996  35.796  1.00 25.11           C
ATOM    618  O   ALA A  58      37.741 -12.759  34.898  1.00 23.82           O
ATOM    619  CB  ALA A  58      34.688 -11.905  35.990  1.00 32.27           C
ATOM    620  H   ALA A  58      34.264 -14.251  36.609  1.00 42.23           H
ATOM    621  HA  ALA A  58      35.349 -13.163  34.518  1.00 39.77           H
ATOM    622  HB1 ALA A  58      35.063 -11.108  35.584  1.00 38.72           H
ATOM    623  HB2 ALA A  58      33.754 -11.993  35.745  1.00 38.72           H
ATOM    624  HB3 ALA A  58      34.775 -11.859  36.955  1.00 38.72           H
ATOM    625  N   ILE A  59      37.310 -13.189  37.073  1.00 34.05           N
ATOM    626  CA  ILE A  59      38.721 -13.145  37.482  1.00 32.91           C
ATOM    627  C   ILE A  59      39.586 -14.040  36.592  1.00 33.64           C
ATOM    628  O   ILE A  59      40.587 -13.599  36.016  1.00 32.70           O
ATOM    629  CB  ILE A  59      38.861 -13.548  38.957  1.00 29.89           C
ATOM    630  CG1 ILE A  59      38.481 -12.386  39.875  1.00 29.35           C
ATOM    631  CG2 ILE A  59      40.300 -13.971  39.268  1.00 34.41           C
ATOM    632  CD1 ILE A  59      38.240 -12.742  41.328  1.00 25.91           C
ATOM    633  H   ILE A  59      36.765 -13.347  37.719  1.00 40.86           H
ATOM    634  HA  ILE A  59      39.044 -12.235  37.391  1.00 39.50           H
ATOM    635  HB  ILE A  59      38.269 -14.295  39.136  1.00 35.87           H
ATOM    636 HG12 ILE A  59      39.197 -11.732  39.851  1.00 35.22           H
ATOM    637 HG13 ILE A  59      37.666 -11.984  39.536  1.00 35.22           H
ATOM    638 HG21 ILE A  59      40.360 -14.219  40.204  1.00 41.29           H
ATOM    639 HG22 ILE A  59      40.534 -14.728  38.708  1.00 41.29           H
ATOM    640 HG23 ILE A  59      40.894 -13.226  39.084  1.00 41.29           H
ATOM    641 HD11 ILE A  59      38.008 -11.936  41.815  1.00 31.10           H
ATOM    642 HD12 ILE A  59      37.514 -13.382  41.380  1.00 31.10           H
ATOM    643 HD13 ILE A  59      39.050 -13.129  41.696  1.00 31.10           H
ATOM    644  N   ASP A  60      39.221 -15.319  36.485  1.00 29.38           N
ATOM    645  CA  ASP A  60      40.031 -16.264  35.724  1.00 32.92           C
ATOM    646  C   ASP A  60      40.181 -15.835  34.274  1.00 29.97           C
ATOM    647  O   ASP A  60      41.241 -16.034  33.669  1.00 33.63           O
ATOM    648  CB  ASP A  60      39.416 -17.675  35.812  1.00 36.37           C
ATOM    649  CG  ASP A  60      39.541 -18.298  37.232  1.00 35.48           C
ATOM    650  OD1 ASP A  60      40.292 -17.778  38.078  1.00 36.01           O
ATOM    651  OD2 ASP A  60      38.890 -19.318  37.492  1.00 38.27           O1-
ATOM    652  H   ASP A  60      38.516 -15.659  36.841  1.00 35.26           H
ATOM    653  HA  ASP A  60      40.918 -16.302  36.116  1.00 39.50           H
ATOM    654  HB2 ASP A  60      38.474 -17.623  35.588  1.00 43.65           H
ATOM    655  HB3 ASP A  60      39.874 -18.258  35.187  1.00 43.65           H
ATOM    656  N   ILE A  61      39.153 -15.221  33.700  1.00 31.97           N
ATOM    657  CA  ILE A  61      39.239 -14.827  32.299  1.00 23.33           C
ATOM    658  C   ILE A  61      40.143 -13.617  32.124  1.00 29.55           C
ATOM    659  O   ILE A  61      41.022 -13.608  31.252  1.00 32.18           O
ATOM    660  CB  ILE A  61      37.829 -14.596  31.732  1.00 32.55           C
ATOM    661  CG1 ILE A  61      37.126 -15.944  31.491  1.00 29.09           C
ATOM    662  CG2 ILE A  61      37.889 -13.819  30.441  1.00 25.81           C
ATOM    663  CD1 ILE A  61      35.671 -15.820  31.043  1.00 33.76           C
ATOM    664  H   ILE A  61      38.411 -15.025  34.088  1.00 38.36           H
ATOM    665  HA  ILE A  61      39.636 -15.559  31.800  1.00 28.00           H
ATOM    666  HB  ILE A  61      37.314 -14.088  32.377  1.00 39.06           H
ATOM    667 HG12 ILE A  61      37.607 -16.427  30.801  1.00 34.90           H
ATOM    668 HG13 ILE A  61      37.139 -16.454  32.316  1.00 34.90           H
ATOM    669 HG21 ILE A  61      36.987 -13.690  30.109  1.00 30.97           H
ATOM    670 HG22 ILE A  61      38.307 -12.960  30.609  1.00 30.97           H
ATOM    671 HG23 ILE A  61      38.411 -14.320  29.795  1.00 30.97           H
ATOM    672 HD11 ILE A  61      35.303 -16.708  30.914  1.00 40.51           H
ATOM    673 HD12 ILE A  61      35.169 -15.350  31.727  1.00 40.51           H
ATOM    674 HD13 ILE A  61      35.638 -15.324  30.210  1.00 40.51           H
ATOM    675  N   ILE A  62      39.946 -12.568  32.925  1.00 31.69           N
ATOM    676  CA  ILE A  62      40.729 -11.359  32.689  1.00 28.04           C
ATOM    677  C   ILE A  62      42.191 -11.580  33.050  1.00 24.72           C
ATOM    678  O   ILE A  62      43.044 -10.817  32.597  1.00 29.60           O
ATOM    679  CB  ILE A  62      40.151 -10.116  33.418  1.00 24.76           C
ATOM    680  CG1 ILE A  62      40.345 -10.216  34.923  1.00 31.98           C
ATOM    681  CG2 ILE A  62      38.641  -9.956  33.100  1.00 31.67           C
ATOM    682  CD1 ILE A  62      39.812  -9.050  35.695  1.00 29.49           C
ATOM    683  H   ILE A  62      39.391 -12.531  33.581  1.00 38.03           H
ATOM    684  HA  ILE A  62      40.699 -11.167  31.739  1.00 33.65           H
ATOM    685  HB  ILE A  62      40.619  -9.328  33.099  1.00 29.71           H
ATOM    686 HG12 ILE A  62      39.892 -11.012  35.241  1.00 38.37           H
ATOM    687 HG13 ILE A  62      41.294 -10.284  35.110  1.00 38.37           H
ATOM    688 HG21 ILE A  62      38.302  -9.175  33.565  1.00 38.01           H
ATOM    689 HG22 ILE A  62      38.530  -9.845  32.143  1.00 38.01           H
ATOM    690 HG23 ILE A  62      38.170 -10.749  33.399  1.00 38.01           H
ATOM    691 HD11 ILE A  62      39.977  -9.196  36.639  1.00 35.39           H
ATOM    692 HD12 ILE A  62      40.264  -8.244  35.400  1.00 35.39           H
ATOM    693 HD13 ILE A  62      38.859  -8.974  35.532  1.00 35.39           H
ATOM    694  N   THR A  63      42.517 -12.589  33.859  1.00 30.33           N
ATOM    695  CA  THR A  63      43.910 -12.788  34.248  1.00 30.04           C
ATOM    696  C   THR A  63      44.548 -13.917  33.458  1.00 35.32           C
ATOM    697  O   THR A  63      45.659 -14.325  33.774  1.00 27.87           O
ATOM    698  CB  THR A  63      44.057 -13.059  35.766  1.00 32.91           C
ATOM    699  OG1 THR A  63      43.393 -14.276  36.158  1.00 32.47           O
ATOM    700  CG2 THR A  63      43.550 -11.892  36.635  1.00 35.43           C
ATOM    701  H   THR A  63      41.964 -13.159  34.188  1.00 36.40           H
ATOM    702  HA  THR A  63      44.404 -11.977  34.047  1.00 36.05           H
ATOM    703  HB  THR A  63      45.002 -13.162  35.959  1.00 39.49           H
ATOM    704  HG1 THR A  63      42.573 -14.226  35.980  1.00 38.96           H
ATOM    705 HG21 THR A  63      43.661 -12.106  37.575  1.00 42.51           H
ATOM    706 HG22 THR A  63      44.051 -11.087  36.434  1.00 42.51           H
ATOM    707 HG23 THR A  63      42.610 -11.731  36.458  1.00 42.51           H
ATOM    708  N   GLY A  64      43.845 -14.458  32.475  1.00 37.73           N
ATOM    709  CA  GLY A  64      44.418 -15.446  31.606  1.00 40.01           C
ATOM    710  C   GLY A  64      44.518 -16.847  32.169  1.00 39.94           C
ATOM    711  O   GLY A  64      45.193 -17.680  31.567  1.00 43.34           O
ATOM    712  H   GLY A  64      43.027 -14.263  32.295  1.00 45.28           H
ATOM    713  HA2 GLY A  64      43.888 -15.491  30.796  1.00 48.01           H
ATOM    714  HA3 GLY A  64      45.312 -15.162  31.361  1.00 48.01           H
ATOM    715  N   LYS A  65      43.875 -17.153  33.289  1.00 35.64           N
ATOM    716  CA  LYS A  65      43.797 -18.550  33.706  1.00 35.75           C
ATOM    717  C   LYS A  65      42.809 -19.344  32.838  1.00 38.84           C
ATOM    718  O   LYS A  65      42.876 -20.585  32.803  1.00 36.33           O
ATOM    719  CB  LYS A  65      43.391 -18.653  35.190  1.00 41.51           C
ATOM    720  CG  LYS A  65      44.371 -17.986  36.260  1.00 44.57           C
ATOM    721  CD  LYS A  65      43.834 -18.019  37.750  1.00 42.25           C
ATOM    722  CE  LYS A  65      43.147 -19.379  38.129  1.00 38.39           C
ATOM    723  NZ  LYS A  65      42.918 -19.596  39.604  1.00 44.32           N1+
ATOM    724  H   LYS A  65      43.485 -16.592  33.811  1.00 42.77           H
ATOM    725  HA  LYS A  65      44.673 -18.956  33.607  1.00 42.90           H
ATOM    726  HB2 LYS A  65      42.524 -18.230  35.295  1.00 49.81           H
ATOM    727  HB3 LYS A  65      43.318 -19.593  35.418  1.00 49.81           H
ATOM    728  HG2 LYS A  65      45.218 -18.457  36.242  1.00 53.48           H
ATOM    729  HG3 LYS A  65      44.509 -17.057  36.018  1.00 53.48           H
ATOM    730  HD2 LYS A  65      44.578 -17.882  38.356  1.00 50.70           H
ATOM    731  HD3 LYS A  65      43.179 -17.312  37.864  1.00 50.70           H
ATOM    732  HE2 LYS A  65      42.283 -19.419  37.690  1.00 46.07           H
ATOM    733  HE3 LYS A  65      43.707 -20.105  37.811  1.00 46.07           H
ATOM    734  HZ1 LYS A  65      42.527 -20.384  39.738  1.00 53.19           H
ATOM    735  HZ2 LYS A  65      43.695 -19.580  40.038  1.00 53.19           H
ATOM    736  HZ3 LYS A  65      42.393 -18.954  39.928  1.00 53.19           H
ATOM    737  N   ASP A  66      41.917 -18.651  32.117  1.00 44.45           N
ATOM    738  CA  ASP A  66      40.835 -19.259  31.341  1.00 32.84           C
ATOM    739  C   ASP A  66      40.773 -18.614  29.962  1.00 40.93           C
ATOM    740  O   ASP A  66      40.977 -17.397  29.813  1.00 41.08           O
ATOM    741  CB  ASP A  66      39.475 -19.104  32.046  1.00 41.10           C
ATOM    742  CG  ASP A  66      38.371 -19.974  31.422  1.00 39.38           C
ATOM    743  OD1 ASP A  66      38.684 -20.869  30.613  1.00 49.86           O
ATOM    744  OD2 ASP A  66      37.192 -19.768  31.743  1.00 35.25           O1-
ATOM    745  H   ASP A  66      41.923 -17.793  32.063  1.00 53.34           H
ATOM    746  HA  ASP A  66      41.013 -20.205  31.227  1.00 39.41           H
ATOM    747  HB2 ASP A  66      39.571 -19.363  32.976  1.00 49.32           H
ATOM    748  HB3 ASP A  66      39.194 -18.177  31.989  1.00 49.32           H
ATOM    749  N   ASP A  67      40.491 -19.439  28.946  1.00 36.74           N
ATOM    750  CA  ASP A  67      40.454 -19.005  27.549  1.00 32.94           C
ATOM    751  C   ASP A  67      39.025 -18.765  27.038  1.00 34.86           C
ATOM    752  O   ASP A  67      38.819 -18.533  25.837  1.00 36.16           O
ATOM    753  CB  ASP A  67      41.163 -20.037  26.665  1.00 41.78           C
ATOM    754  CG  ASP A  67      40.647 -21.475  26.872  1.00 48.76           C
ATOM    755  OD1 ASP A  67      39.495 -21.678  27.318  1.00 44.83           O
ATOM    756  OD2 ASP A  67      41.424 -22.418  26.590  1.00 57.51           O1-
ATOM    757  H   ASP A  67      40.313 -20.274  29.047  1.00 44.09           H
ATOM    758  HA  ASP A  67      40.939 -18.168  27.472  1.00 39.53           H
ATOM    759  HB2 ASP A  67      41.025 -19.802  25.734  1.00 50.13           H
ATOM    760  HB3 ASP A  67      42.111 -20.029  26.870  1.00 50.13           H
ATOM    761  N   ARG A  68      38.033 -18.823  27.910  1.00 30.85           N
ATOM    762  CA  ARG A  68      36.738 -18.311  27.517  1.00 27.91           C
ATOM    763  C   ARG A  68      36.773 -16.795  27.548  1.00 34.61           C
ATOM    764  O   ARG A  68      37.682 -16.171  28.112  1.00 32.86           O
ATOM    765  CB  ARG A  68      35.628 -18.825  28.424  1.00 42.58           C
ATOM    766  CG  ARG A  68      35.494 -20.327  28.489  1.00 33.77           C
ATOM    767  CD  ARG A  68      34.363 -20.694  29.460  1.00 35.18           C
ATOM    768  NE  ARG A  68      34.627 -20.237  30.820  1.00 32.73           N
ATOM    769  CZ  ARG A  68      33.686 -20.073  31.743  1.00 39.77           C
ATOM    770  NH1 ARG A  68      32.416 -20.331  31.459  1.00 32.97           N
ATOM    771  NH2 ARG A  68      34.002 -19.642  32.960  1.00 44.63           N1+
ATOM    772  H   ARG A  68      38.081 -19.141  28.708  1.00 37.01           H
ATOM    773  HA  ARG A  68      36.544 -18.592  26.610  1.00 33.49           H
ATOM    774  HB2 ARG A  68      35.795 -18.508  29.326  1.00 51.10           H
ATOM    775  HB3 ARG A  68      34.782 -18.471  28.107  1.00 51.10           H
ATOM    776  HG2 ARG A  68      35.274 -20.675  27.611  1.00 40.52           H
ATOM    777  HG3 ARG A  68      36.321 -20.716  28.815  1.00 40.52           H
ATOM    778  HD2 ARG A  68      33.540 -20.280  29.158  1.00 42.21           H
ATOM    779  HD3 ARG A  68      34.263 -21.658  29.481  1.00 42.21           H
ATOM    780  HE  ARG A  68      35.447 -20.139  31.060  1.00 39.27           H
ATOM    781 HH11 ARG A  68      32.199 -20.607  30.673  1.00 39.56           H
ATOM    782 HH12 ARG A  68      31.810 -20.224  32.059  1.00 39.56           H
ATOM    783 HH21 ARG A  68      34.822 -19.473  33.157  1.00 53.56           H
ATOM    784 HH22 ARG A  68      33.388 -19.541  33.554  1.00 53.56           H
ATOM    785  N   VAL A  69      35.761 -16.212  26.923  1.00 32.60           N
ATOM    786  CA  VAL A  69      35.588 -14.776  26.859  1.00 35.53           C
ATOM    787  C   VAL A  69      34.485 -14.378  27.817  1.00 40.10           C
ATOM    788  O   VAL A  69      33.433 -15.031  27.885  1.00 37.10           O
ATOM    789  CB  VAL A  69      35.252 -14.323  25.439  1.00 28.89           C
ATOM    790  CG1 VAL A  69      34.690 -12.896  25.440  1.00 37.13           C
ATOM    791  CG2 VAL A  69      36.503 -14.420  24.586  1.00 37.22           C
ATOM    792  H   VAL A  69      35.141 -16.646  26.514  1.00 39.12           H
ATOM    793  HA  VAL A  69      36.409 -14.338  27.135  1.00 42.64           H
ATOM    794  HB  VAL A  69      34.580 -14.915  25.064  1.00 34.67           H
ATOM    795 HG11 VAL A  69      34.485 -12.637  24.528  1.00 44.56           H
ATOM    796 HG12 VAL A  69      33.883 -12.875  25.979  1.00 44.56           H
ATOM    797 HG13 VAL A  69      35.354 -12.296  25.814  1.00 44.56           H
ATOM    798 HG21 VAL A  69      36.292 -14.134  23.684  1.00 44.67           H
ATOM    799 HG22 VAL A  69      37.187 -13.847  24.965  1.00 44.67           H
ATOM    800 HG23 VAL A  69      36.809 -15.341  24.579  1.00 44.67           H
ATOM    801  N   LEU A  70      34.729 -13.286  28.535  1.00 34.05           N
ATOM    802  CA  LEU A  70      33.737 -12.718  29.424  1.00 32.91           C
ATOM    803  C   LEU A  70      32.781 -11.786  28.670  1.00 27.28           C
ATOM    804  O   LEU A  70      33.216 -10.849  28.002  1.00 32.93           O
ATOM    805  CB  LEU A  70      34.462 -11.959  30.523  1.00 28.78           C
ATOM    806  CG  LEU A  70      33.610 -11.242  31.550  1.00 30.66           C
ATOM    807  CD1 LEU A  70      32.943 -12.319  32.379  1.00 23.76           C
ATOM    808  CD2 LEU A  70      34.442 -10.325  32.404  1.00 25.87           C
ATOM    809  H   LEU A  70      35.472 -12.853  28.520  1.00 40.85           H
ATOM    810  HA  LEU A  70      33.218 -13.430  29.830  1.00 39.49           H
ATOM    811  HB2 LEU A  70      35.019 -12.589  31.006  1.00 34.54           H
ATOM    812  HB3 LEU A  70      35.027 -11.290  30.105  1.00 34.54           H
ATOM    813  HG  LEU A  70      32.925 -10.720  31.103  1.00 36.79           H
ATOM    814 HD11 LEU A  70      32.385 -11.898  33.052  1.00 28.52           H
ATOM    815 HD12 LEU A  70      32.400 -12.873  31.798  1.00 28.52           H
ATOM    816 HD13 LEU A  70      33.628 -12.857  32.806  1.00 28.52           H
ATOM    817 HD21 LEU A  70      33.866  -9.884  33.048  1.00 31.04           H
ATOM    818 HD22 LEU A  70      35.115 -10.850  32.866  1.00 31.04           H
ATOM    819 HD23 LEU A  70      34.870  -9.666  31.835  1.00 31.04           H
ATOM    820  N   VAL A  71      31.481 -12.023  28.827  1.00 26.19           N
ATOM    821  CA  VAL A  71      30.435 -11.265  28.143  1.00 31.76           C
ATOM    822  C   VAL A  71      29.576 -10.545  29.179  1.00 29.81           C
ATOM    823  O   VAL A  71      28.905 -11.195  29.988  1.00 32.47           O
ATOM    824  CB  VAL A  71      29.554 -12.186  27.292  1.00 30.43           C
ATOM    825  CG1 VAL A  71      28.519 -11.369  26.571  1.00 35.51           C
ATOM    826  CG2 VAL A  71      30.434 -13.025  26.281  1.00 27.47           C
ATOM    827  H   VAL A  71      31.171 -12.638  29.341  1.00 31.42           H
ATOM    828  HA  VAL A  71      30.841 -10.602  27.563  1.00 38.12           H
ATOM    829  HB  VAL A  71      29.092 -12.808  27.876  1.00 36.51           H
ATOM    830 HG11 VAL A  71      27.967 -11.961  26.036  1.00 42.61           H
ATOM    831 HG12 VAL A  71      27.971 -10.906  27.224  1.00 42.61           H
ATOM    832 HG13 VAL A  71      28.966 -10.726  25.999  1.00 42.61           H
ATOM    833 HG21 VAL A  71      29.852 -13.597  25.757  1.00 32.96           H
ATOM    834 HG22 VAL A  71      30.911 -12.414  25.697  1.00 32.96           H
ATOM    835 HG23 VAL A  71      31.064 -13.564  26.783  1.00 32.96           H
ATOM    836  N   ILE A  72      29.617  -9.211  29.173  1.00 30.51           N
ATOM    837  CA  ILE A  72      28.649  -8.384  29.901  1.00 25.84           C
ATOM    838  C   ILE A  72      27.570  -7.974  28.910  1.00 28.07           C
ATOM    839  O   ILE A  72      27.802  -7.084  28.098  1.00 25.44           O
ATOM    840  CB  ILE A  72      29.278  -7.123  30.501  1.00 29.49           C
ATOM    841  CG1 ILE A  72      30.680  -7.383  31.031  1.00 28.12           C
ATOM    842  CG2 ILE A  72      28.349  -6.551  31.531  1.00 26.86           C
ATOM    843  CD1 ILE A  72      30.758  -8.477  32.071  1.00 28.18           C
ATOM    844  H   ILE A  72      30.207  -8.753  28.746  1.00 36.62           H
ATOM    845  HA  ILE A  72      28.242  -8.901  30.613  1.00 31.01           H
ATOM    846  HB  ILE A  72      29.356  -6.471  29.787  1.00 35.39           H
ATOM    847 HG12 ILE A  72      31.250  -7.640  30.289  1.00 33.74           H
ATOM    848 HG13 ILE A  72      31.016  -6.568  31.434  1.00 33.74           H
ATOM    849 HG21 ILE A  72      28.751  -5.753  31.909  1.00 32.24           H
ATOM    850 HG22 ILE A  72      27.506  -6.329  31.106  1.00 32.24           H
ATOM    851 HG23 ILE A  72      28.206  -7.211  32.227  1.00 32.24           H
ATOM    852 HD11 ILE A  72      31.680  -8.578  32.354  1.00 33.82           H
ATOM    853 HD12 ILE A  72      30.204  -8.231  32.828  1.00 33.82           H
ATOM    854 HD13 ILE A  72      30.438  -9.306  31.681  1.00 33.82           H
ATOM    855  N   VAL A  73      26.379  -8.569  28.978  1.00 24.95           N
ATOM    856  CA  VAL A  73      25.386  -8.373  27.915  1.00 27.29           C
ATOM    857  C   VAL A  73      23.990  -8.182  28.515  1.00 24.77           C
ATOM    858  O   VAL A  73      23.573  -8.936  29.394  1.00 26.41           O
ATOM    859  CB  VAL A  73      25.381  -9.556  26.924  1.00 27.60           C
ATOM    860  CG1 VAL A  73      25.187 -10.880  27.670  1.00 24.83           C
ATOM    861  CG2 VAL A  73      24.301  -9.360  25.839  1.00 27.26           C
ATOM    862  H   VAL A  73      26.122  -9.083  29.618  1.00 29.94           H
ATOM    863  HA  VAL A  73      25.610  -7.570  27.420  1.00 32.74           H
ATOM    864  HB  VAL A  73      26.242  -9.592  26.479  1.00 33.12           H
ATOM    865 HG11 VAL A  73      25.188 -11.607  27.028  1.00 29.80           H
ATOM    866 HG12 VAL A  73      25.915 -10.996  28.302  1.00 29.80           H
ATOM    867 HG13 VAL A  73      24.340 -10.856  28.142  1.00 29.80           H
ATOM    868 HG21 VAL A  73      24.322 -10.117  25.233  1.00 32.71           H
ATOM    869 HG22 VAL A  73      23.432  -9.302  26.266  1.00 32.71           H
ATOM    870 HG23 VAL A  73      24.487  -8.541  25.353  1.00 32.71           H
ATOM    871  N   GLY A  74      23.256  -7.193  28.008  1.00 34.03           N
ATOM    872  CA  GLY A  74      21.878  -6.983  28.393  1.00 33.15           C
ATOM    873  C   GLY A  74      21.486  -5.534  28.168  1.00 28.08           C
ATOM    874  O   GLY A  74      22.177  -4.790  27.455  1.00 23.65           O
ATOM    875  H   GLY A  74      23.545  -6.626  27.430  1.00 40.84           H
ATOM    876  HA2 GLY A  74      21.296  -7.552  27.865  1.00 39.78           H
ATOM    877  HA3 GLY A  74      21.761  -7.199  29.332  1.00 39.78           H
ATOM    878  N   PRO A  75      20.343  -5.109  28.727  1.00 27.22           N
ATOM    879  CA  PRO A  75      19.830  -3.792  28.385  1.00 26.75           C
ATOM    880  C   PRO A  75      20.811  -2.691  28.763  1.00 26.31           C
ATOM    881  O   PRO A  75      21.634  -2.809  29.686  1.00 26.21           O
ATOM    882  CB  PRO A  75      18.546  -3.690  29.202  1.00 27.59           C
ATOM    883  CG  PRO A  75      18.130  -5.050  29.403  1.00 34.24           C
ATOM    884  CD  PRO A  75      19.403  -5.824  29.590  1.00 30.07           C
ATOM    885  HA  PRO A  75      19.622  -3.738  27.439  1.00 32.10           H
ATOM    886  HB2 PRO A  75      18.730  -3.257  30.051  1.00 33.10           H
ATOM    887  HB3 PRO A  75      17.877  -3.196  28.702  1.00 33.10           H
ATOM    888  HG2 PRO A  75      17.574  -5.109  30.196  1.00 41.08           H
ATOM    889  HG3 PRO A  75      17.649  -5.364  28.622  1.00 41.08           H
ATOM    890  HD2 PRO A  75      19.693  -5.784  30.515  1.00 36.09           H
ATOM    891  HD3 PRO A  75      19.293  -6.739  29.287  1.00 36.09           H
ATOM    892  N   CYS A  76      20.664  -1.588  28.058  1.00 22.10           N
ATOM    893  CA  CYS A  76      21.304  -0.354  28.484  1.00 31.20           C
ATOM    894  C   CYS A  76      20.995  -0.029  29.957  1.00 30.01           C
ATOM    895  O   CYS A  76      21.903   0.307  30.719  1.00 21.84           O
ATOM    896  CB  CYS A  76      20.860   0.749  27.562  1.00 23.73           C
ATOM    897  SG  CYS A  76      21.608   2.374  27.989  1.00 26.97           S1-
ATOM    898  H   CYS A  76      20.204  -1.523  27.335  1.00 26.52           H
ATOM    899  HA  CYS A  76      22.265  -0.450  28.395  1.00 37.43           H
ATOM    900  HB2 CYS A  76      21.121   0.527  26.655  1.00 28.48           H
ATOM    901  HB3 CYS A  76      19.895   0.839  27.618  1.00 28.48           H
ATOM    902  N   SER A  77      19.736  -0.204  30.394  1.00 25.26           N
ATOM    903  CA  SER A  77      19.296   0.089  31.760  1.00 32.51           C
ATOM    904  C   SER A  77      17.982  -0.651  31.990  1.00 26.39           C
ATOM    905  O   SER A  77      17.223  -0.847  31.054  1.00 26.38           O
ATOM    906  CB  SER A  77      19.090   1.597  31.989  1.00 37.97           C
ATOM    907  OG  SER A  77      17.969   2.077  31.225  1.00 31.28           O
ATOM    908  H   SER A  77      19.102  -0.503  29.895  1.00 30.31           H
ATOM    909  HA  SER A  77      19.953  -0.237  32.394  1.00 39.01           H
ATOM    910  HB2 SER A  77      18.921   1.753  32.932  1.00 45.56           H
ATOM    911  HB3 SER A  77      19.889   2.071  31.712  1.00 45.56           H
ATOM    912  HG  SER A  77      18.103   1.945  30.406  1.00 37.54           H
ATOM    913  N   ILE A  78      17.717  -1.039  33.236  1.00 23.92           N
ATOM    914  CA  ILE A  78      16.517  -1.796  33.599  1.00 29.71           C
ATOM    915  C   ILE A  78      15.496  -0.803  34.164  1.00 26.34           C
ATOM    916  O   ILE A  78      15.646  -0.307  35.288  1.00 26.40           O
ATOM    917  CB  ILE A  78      16.832  -2.889  34.624  1.00 28.07           C
ATOM    918  CG1 ILE A  78      17.834  -3.951  34.130  1.00 24.46           C
ATOM    919  CG2 ILE A  78      15.581  -3.545  35.100  1.00 35.73           C
ATOM    920  CD1 ILE A  78      17.736  -4.368  32.734  1.00 39.01           C
ATOM    921  H   ILE A  78      18.230  -0.872  33.906  1.00 28.71           H
ATOM    922  HA  ILE A  78      16.142  -2.212  32.807  1.00 35.66           H
ATOM    923  HB  ILE A  78      17.235  -2.452  35.390  1.00 33.69           H
ATOM    924 HG12 ILE A  78      18.730  -3.601  34.260  1.00 29.36           H
ATOM    925 HG13 ILE A  78      17.721  -4.746  34.674  1.00 29.36           H
ATOM    926 HG21 ILE A  78      15.811  -4.231  35.746  1.00 42.87           H
ATOM    927 HG22 ILE A  78      15.012  -2.877  35.514  1.00 42.87           H
ATOM    928 HG23 ILE A  78      15.126  -3.944  34.342  1.00 42.87           H
ATOM    929 HD11 ILE A  78      18.418  -5.034  32.555  1.00 46.81           H
ATOM    930 HD12 ILE A  78      16.856  -4.746  32.579  1.00 46.81           H
ATOM    931 HD13 ILE A  78      17.869  -3.595  32.163  1.00 46.81           H
ATOM    932  N   HIS A  79      14.452  -0.506  33.405  1.00 31.76           N
ATOM    933  CA  HIS A  79      13.310   0.262  33.922  1.00 34.25           C
ATOM    934  C   HIS A  79      12.096  -0.594  34.266  1.00 36.93           C
ATOM    935  O   HIS A  79      11.126  -0.075  34.820  1.00 30.23           O
ATOM    936  CB  HIS A  79      12.863   1.295  32.912  1.00 33.71           C
ATOM    937  CG  HIS A  79      12.277   0.697  31.674  1.00 35.03           C
ATOM    938  ND1 HIS A  79      13.036   0.372  30.568  1.00 33.69           N
ATOM    939  CD2 HIS A  79      10.996   0.379  31.361  1.00 38.30           C
ATOM    940  CE1 HIS A  79      12.252  -0.121  29.627  1.00 39.22           C
ATOM    941  NE2 HIS A  79      11.011  -0.137  30.087  1.00 40.36           N
ATOM    942  H   HIS A  79      14.372  -0.736  32.580  1.00 38.11           H
ATOM    943  HA  HIS A  79      13.585   0.729  34.727  1.00 41.10           H
ATOM    944  HB2 HIS A  79      13.628   1.831  32.650  1.00 40.45           H
ATOM    945  HB3 HIS A  79      12.188   1.860  33.318  1.00 40.45           H
ATOM    946  HD2 HIS A  79      10.251   0.481  31.908  1.00 45.96           H
ATOM    947  HE1 HIS A  79      12.526  -0.420  28.790  1.00 47.06           H
ATOM    948  HE2 HIS A  79      10.322  -0.415  29.654  1.00 48.43           H
ATOM    949  N   ASP A  80      12.144  -1.891  33.997  1.00 35.43           N
ATOM    950  CA  ASP A  80      10.968  -2.761  34.056  1.00 32.42           C
ATOM    951  C   ASP A  80      11.455  -4.105  34.578  1.00 26.21           C
ATOM    952  O   ASP A  80      12.105  -4.861  33.843  1.00 31.91           O
ATOM    953  CB  ASP A  80      10.326  -2.882  32.670  1.00 40.25           C
ATOM    954  CG  ASP A  80       9.225  -3.985  32.576  1.00 37.01           C
ATOM    955  OD1 ASP A  80       9.034  -4.834  33.483  1.00 37.10           O
ATOM    956  OD2 ASP A  80       8.540  -4.009  31.536  1.00 42.84           O1-
ATOM    957  H   ASP A  80      12.864  -2.305  33.772  1.00 42.51           H
ATOM    958  HA  ASP A  80      10.317  -2.398  34.677  1.00 38.91           H
ATOM    959  HB2 ASP A  80       9.916  -2.034  32.441  1.00 48.30           H
ATOM    960  HB3 ASP A  80      11.017  -3.098  32.024  1.00 48.30           H
ATOM    961  N   LEU A  81      11.160  -4.396  35.846  1.00 30.20           N
ATOM    962  CA  LEU A  81      11.712  -5.596  36.480  1.00 34.88           C
ATOM    963  C   LEU A  81      11.173  -6.872  35.837  1.00 38.15           C
ATOM    964  O   LEU A  81      11.883  -7.879  35.767  1.00 34.32           O
ATOM    965  CB  LEU A  81      11.427  -5.573  37.981  1.00 30.93           C
ATOM    966  CG  LEU A  81      12.495  -5.012  38.931  1.00 37.82           C
ATOM    967  CD1 LEU A  81      12.713  -3.555  38.687  1.00 31.22           C
ATOM    968  CD2 LEU A  81      12.138  -5.202  40.422  1.00 32.39           C
ATOM    969  H   LEU A  81      10.652  -3.923  36.354  1.00 36.24           H
ATOM    970  HA  LEU A  81      12.675  -5.593  36.363  1.00 41.86           H
ATOM    971  HB2 LEU A  81      10.625  -5.047  38.121  1.00 37.11           H
ATOM    972  HB3 LEU A  81      11.256  -6.486  38.262  1.00 37.11           H
ATOM    973  HG  LEU A  81      13.334  -5.470  38.765  1.00 45.39           H
ATOM    974 HD11 LEU A  81      13.391  -3.231  39.301  1.00 37.46           H
ATOM    975 HD12 LEU A  81      13.008  -3.429  37.772  1.00 37.46           H
ATOM    976 HD13 LEU A  81      11.879  -3.082  38.835  1.00 37.46           H
ATOM    977 HD21 LEU A  81      12.849  -4.828  40.966  1.00 38.86           H
ATOM    978 HD22 LEU A  81      11.303  -4.744  40.608  1.00 38.86           H
ATOM    979 HD23 LEU A  81      12.044  -6.150  40.606  1.00 38.86           H
ATOM    980  N   GLU A  82       9.951  -6.835  35.309  1.00 36.51           N
ATOM    981  CA  GLU A  82       9.343  -8.050  34.772  1.00 39.01           C
ATOM    982  C   GLU A  82       9.936  -8.387  33.410  1.00 28.45           C
ATOM    983  O   GLU A  82      10.289  -9.538  33.151  1.00 26.14           O
ATOM    984  CB  GLU A  82       7.807  -7.877  34.695  1.00 43.32           C
ATOM    985  CG  GLU A  82       7.103  -7.807  36.116  1.00 51.90           C
ATOM    986  CD  GLU A  82       7.618  -6.635  37.014  1.00 58.62           C
ATOM    987  OE1 GLU A  82       7.971  -5.569  36.446  1.00 48.81           O
ATOM    988  OE2 GLU A  82       7.684  -6.781  38.276  1.00 61.98           O1-
ATOM    989  H   GLU A  82       9.461  -6.131  35.250  1.00 43.82           H
ATOM    990  HA  GLU A  82       9.531  -8.789  35.371  1.00 46.82           H
ATOM    991  HB2 GLU A  82       7.607  -7.053  34.224  1.00 51.98           H
ATOM    992  HB3 GLU A  82       7.430  -8.631  34.214  1.00 51.98           H
ATOM    993  HG2 GLU A  82       6.149  -7.686  35.987  1.00 62.28           H
ATOM    994  HG3 GLU A  82       7.269  -8.638  36.588  1.00 62.28           H
ATOM    995  N   ALA A  83      10.113  -7.375  32.557  1.00 33.45           N
ATOM    996  CA  ALA A  83      10.766  -7.605  31.267  1.00 39.85           C
ATOM    997  C   ALA A  83      12.215  -8.019  31.456  1.00 37.60           C
ATOM    998  O   ALA A  83      12.730  -8.825  30.681  1.00 38.62           O
ATOM    999  CB  ALA A  83      10.690  -6.353  30.374  1.00 33.17           C
ATOM   1000  H   ALA A  83       9.871  -6.562  32.698  1.00 40.14           H
ATOM   1001  HA  ALA A  83      10.308  -8.327  30.808  1.00 47.83           H
ATOM   1002  HB1 ALA A  83      11.131  -6.540  29.530  1.00 39.81           H
ATOM   1003  HB2 ALA A  83       9.759  -6.131  30.219  1.00 39.81           H
ATOM   1004  HB3 ALA A  83      11.135  -5.617  30.824  1.00 39.81           H
ATOM   1005  N   ALA A  84      12.881  -7.504  32.501  1.00 32.73           N
ATOM   1006  CA  ALA A  84      14.246  -7.944  32.768  1.00 37.42           C
ATOM   1007  C   ALA A  84      14.259  -9.403  33.159  1.00 32.70           C
ATOM   1008  O   ALA A  84      15.158 -10.141  32.764  1.00 35.87           O
ATOM   1009  CB  ALA A  84      14.908  -7.114  33.870  1.00 35.57           C
ATOM   1010  H   ALA A  84      12.571  -6.919  33.050  1.00 39.27           H
ATOM   1011  HA  ALA A  84      14.773  -7.844  31.960  1.00 44.91           H
ATOM   1012  HB1 ALA A  84      15.810  -7.441  34.012  1.00 42.69           H
ATOM   1013  HB2 ALA A  84      14.932  -6.185  33.593  1.00 42.69           H
ATOM   1014  HB3 ALA A  84      14.391  -7.203  34.686  1.00 42.69           H
ATOM   1015  N   GLN A  85      13.291  -9.826  33.961  1.00 34.22           N
ATOM   1016  CA  GLN A  85      13.298 -11.193  34.450  1.00 36.43           C
ATOM   1017  C   GLN A  85      13.092 -12.151  33.288  1.00 40.52           C
ATOM   1018  O   GLN A  85      13.733 -13.214  33.215  1.00 34.61           O
ATOM   1019  CB  GLN A  85      12.222 -11.375  35.520  1.00 31.12           C
ATOM   1020  CG  GLN A  85      12.383 -12.641  36.333  1.00 34.25           C
ATOM   1021  CD  GLN A  85      13.719 -12.699  37.052  1.00 40.60           C
ATOM   1022  OE1 GLN A  85      14.298 -11.675  37.393  1.00 44.37           O
ATOM   1023  NE2 GLN A  85      14.203 -13.891  37.291  1.00 27.70           N
ATOM   1024  H   GLN A  85      12.630  -9.348  34.233  1.00 41.07           H
ATOM   1025  HA  GLN A  85      14.160 -11.385  34.851  1.00 43.71           H
ATOM   1026  HB2 GLN A  85      12.259 -10.623  36.131  1.00 37.35           H
ATOM   1027  HB3 GLN A  85      11.354 -11.407  35.088  1.00 37.35           H
ATOM   1028  HG2 GLN A  85      11.680 -12.681  37.000  1.00 41.10           H
ATOM   1029  HG3 GLN A  85      12.325 -13.407  35.741  1.00 41.10           H
ATOM   1030 HE21 GLN A  85      13.768 -14.590  37.044  1.00 33.24           H
ATOM   1031 HE22 GLN A  85      14.957 -13.976  37.696  1.00 33.24           H
ATOM   1032  N   GLU A  86      12.250 -11.752  32.336  1.00 32.96           N
ATOM   1033  CA  GLU A  86      12.060 -12.572  31.143  1.00 41.87           C
ATOM   1034  C   GLU A  86      13.335 -12.618  30.318  1.00 40.83           C
ATOM   1035  O   GLU A  86      13.783 -13.694  29.897  1.00 36.12           O
ATOM   1036  CB  GLU A  86      10.912 -12.042  30.283  1.00 35.99           C
ATOM   1037  CG  GLU A  86      10.673 -12.916  29.047  1.00 44.07           C
ATOM   1038  CD  GLU A  86       9.510 -12.447  28.166  1.00 52.98           C
ATOM   1039  OE1 GLU A  86       8.726 -11.550  28.577  1.00 50.24           O
ATOM   1040  OE2 GLU A  86       9.398 -12.982  27.039  1.00 55.25           O1-
ATOM   1041  H   GLU A  86      11.787 -11.027  32.356  1.00 39.56           H
ATOM   1042  HA  GLU A  86      11.842 -13.479  31.413  1.00 50.24           H
ATOM   1043  HB2 GLU A  86      10.097 -12.033  30.809  1.00 43.19           H
ATOM   1044  HB3 GLU A  86      11.126 -11.145  29.983  1.00 43.19           H
ATOM   1045  HG2 GLU A  86      11.476 -12.913  28.503  1.00 52.88           H
ATOM   1046  HG3 GLU A  86      10.477 -13.820  29.338  1.00 52.88           H
ATOM   1047  N   TYR A  87      13.921 -11.446  30.055  1.00 40.19           N
ATOM   1048  CA  TYR A  87      15.220 -11.386  29.373  1.00 38.23           C
ATOM   1049  C   TYR A  87      16.214 -12.304  30.050  1.00 27.85           C
ATOM   1050  O   TYR A  87      16.956 -13.050  29.395  1.00 37.58           O
ATOM   1051  CB  TYR A  87      15.769  -9.947  29.353  1.00 40.67           C
ATOM   1052  CG  TYR A  87      17.087  -9.833  28.640  1.00 32.26           C
ATOM   1053  CD1 TYR A  87      18.281 -10.065  29.308  1.00 34.94           C
ATOM   1054  CD2 TYR A  87      17.142  -9.536  27.290  1.00 26.34           C
ATOM   1055  CE1 TYR A  87      19.490 -10.000  28.643  1.00 32.01           C
ATOM   1056  CE2 TYR A  87      18.356  -9.468  26.625  1.00 35.50           C
ATOM   1057  CZ  TYR A  87      19.515  -9.725  27.312  1.00 25.87           C
ATOM   1058  OH  TYR A  87      20.695  -9.622  26.654  1.00 34.26           O
ATOM   1059  H   TYR A  87      13.592 -10.678  30.258  1.00 48.22           H
ATOM   1060  HA  TYR A  87      15.111 -11.682  28.456  1.00 45.88           H
ATOM   1061  HB2 TYR A  87      15.133  -9.373  28.900  1.00 48.80           H
ATOM   1062  HB3 TYR A  87      15.896  -9.645  30.266  1.00 48.80           H
ATOM   1063  HD1 TYR A  87      18.266 -10.279  30.213  1.00 41.93           H
ATOM   1064  HD2 TYR A  87      16.353  -9.388  26.821  1.00 31.61           H
ATOM   1065  HE1 TYR A  87      20.283 -10.156  29.102  1.00 38.42           H
ATOM   1066  HE2 TYR A  87      18.384  -9.267  25.718  1.00 42.60           H
ATOM   1067  HH  TYR A  87      20.558  -9.451  25.843  1.00 41.11           H
ATOM   1068  N   ALA A  88      16.211 -12.304  31.362  1.00 31.66           N
ATOM   1069  CA  ALA A  88      17.209 -13.053  32.097  1.00 36.05           C
ATOM   1070  C   ALA A  88      17.017 -14.551  31.923  1.00 37.66           C
ATOM   1071  O   ALA A  88      17.993 -15.307  31.862  1.00 35.99           O
ATOM   1072  CB  ALA A  88      17.123 -12.676  33.564  1.00 36.19           C
ATOM   1073  H   ALA A  88      15.646 -11.881  31.853  1.00 37.99           H
ATOM   1074  HA  ALA A  88      18.092 -12.818  31.772  1.00 43.26           H
ATOM   1075  HB1 ALA A  88      17.791 -13.177  34.058  1.00 43.43           H
ATOM   1076  HB2 ALA A  88      17.288 -11.725  33.655  1.00 43.43           H
ATOM   1077  HB3 ALA A  88      16.237 -12.892  33.893  1.00 43.43           H
ATOM   1078  N   LEU A  89      15.768 -15.013  31.884  1.00 42.34           N
ATOM   1079  CA  LEU A  89      15.557 -16.455  31.750  1.00 45.08           C
ATOM   1080  C   LEU A  89      16.090 -16.948  30.406  1.00 30.63           C
ATOM   1081  O   LEU A  89      16.775 -17.976  30.345  1.00 38.33           O
ATOM   1082  CB  LEU A  89      14.074 -16.814  31.947  1.00 37.34           C
ATOM   1083  CG  LEU A  89      13.645 -17.391  33.319  1.00 47.27           C
ATOM   1084  CD1 LEU A  89      14.688 -18.308  33.976  1.00 49.78           C
ATOM   1085  CD2 LEU A  89      13.199 -16.398  34.333  1.00 47.75           C
ATOM   1086  H   LEU A  89      15.054 -14.537  31.931  1.00 50.81           H
ATOM   1087  HA  LEU A  89      16.060 -16.905  32.447  1.00 54.10           H
ATOM   1088  HB2 LEU A  89      13.550 -16.010  31.803  1.00 44.80           H
ATOM   1089  HB3 LEU A  89      13.835 -17.472  31.276  1.00 44.80           H
ATOM   1090  HG  LEU A  89      12.874 -17.954  33.150  1.00 56.73           H
ATOM   1091 HD11 LEU A  89      14.341 -18.623  34.825  1.00 59.74           H
ATOM   1092 HD12 LEU A  89      14.861 -19.061  33.389  1.00 59.74           H
ATOM   1093 HD13 LEU A  89      15.505 -17.805  34.119  1.00 59.74           H
ATOM   1094 HD21 LEU A  89      12.956 -16.866  35.147  1.00 57.30           H
ATOM   1095 HD22 LEU A  89      13.926 -15.780  34.510  1.00 57.30           H
ATOM   1096 HD23 LEU A  89      12.432 -15.917  33.986  1.00 57.30           H
ATOM   1097  N   ARG A  90      15.881 -16.183  29.335  1.00 35.12           N
ATOM   1098  CA  ARG A  90      16.488 -16.548  28.061  1.00 34.02           C
ATOM   1099  C   ARG A  90      17.999 -16.532  28.160  1.00 43.67           C
ATOM   1100  O   ARG A  90      18.669 -17.472  27.726  1.00 35.86           O
ATOM   1101  CB  ARG A  90      16.070 -15.595  26.944  1.00 34.77           C
ATOM   1102  CG  ARG A  90      14.614 -15.223  26.916  1.00 37.40           C
ATOM   1103  CD  ARG A  90      14.283 -14.483  25.599  1.00 33.50           C
ATOM   1104  NE  ARG A  90      12.864 -14.156  25.503  1.00 47.98           N
ATOM   1105  CZ  ARG A  90      12.302 -13.479  24.510  1.00 41.51           C
ATOM   1106  NH1 ARG A  90      13.014 -13.032  23.471  1.00 46.56           N
ATOM   1107  NH2 ARG A  90      11.006 -13.244  24.579  1.00 42.03           N1+
ATOM   1108  H   ARG A  90      15.405 -15.467  29.320  1.00 42.14           H
ATOM   1109  HA  ARG A  90      16.208 -17.444  27.818  1.00 40.83           H
ATOM   1110  HB2 ARG A  90      16.577 -14.774  27.036  1.00 41.73           H
ATOM   1111  HB3 ARG A  90      16.280 -16.011  26.093  1.00 41.73           H
ATOM   1112  HG2 ARG A  90      14.073 -16.027  26.963  1.00 44.89           H
ATOM   1113  HG3 ARG A  90      14.415 -14.634  27.660  1.00 44.89           H
ATOM   1114  HD2 ARG A  90      14.788 -13.655  25.563  1.00 40.20           H
ATOM   1115  HD3 ARG A  90      14.515 -15.050  24.847  1.00 40.20           H
ATOM   1116  HE  ARG A  90      12.352 -14.423  26.141  1.00 57.57           H
ATOM   1117 HH11 ARG A  90      13.860 -13.181  23.434  1.00 55.87           H
ATOM   1118 HH12 ARG A  90      12.626 -12.596  22.840  1.00 55.87           H
ATOM   1119 HH21 ARG A  90      10.551 -13.536  25.248  1.00 50.44           H
ATOM   1120 HH22 ARG A  90      10.613 -12.813  23.947  1.00 50.44           H
ATOM   1121  N   LEU A  91      18.563 -15.435  28.680  1.00 45.73           N
ATOM   1122  CA  LEU A  91      20.018 -15.318  28.698  1.00 31.91           C
ATOM   1123  C   LEU A  91      20.636 -16.430  29.520  1.00 34.34           C
ATOM   1124  O   LEU A  91      21.707 -16.937  29.182  1.00 31.75           O
ATOM   1125  CB  LEU A  91      20.452 -13.954  29.239  1.00 37.07           C
ATOM   1126  CG  LEU A  91      21.956 -13.695  29.173  1.00 24.81           C
ATOM   1127  CD1 LEU A  91      22.353 -13.694  27.737  1.00 28.87           C
ATOM   1128  CD2 LEU A  91      22.297 -12.312  29.811  1.00 38.19           C
ATOM   1129  H   LEU A  91      18.138 -14.768  29.018  1.00 54.87           H
ATOM   1130  HA  LEU A  91      20.350 -15.398  27.790  1.00 38.29           H
ATOM   1131  HB2 LEU A  91      20.012 -13.261  28.723  1.00 44.48           H
ATOM   1132  HB3 LEU A  91      20.183 -13.889  30.169  1.00 44.48           H
ATOM   1133  HG  LEU A  91      22.440 -14.394  29.640  1.00 29.77           H
ATOM   1134 HD11 LEU A  91      23.307 -13.530  27.674  1.00 34.64           H
ATOM   1135 HD12 LEU A  91      22.138 -14.557  27.350  1.00 34.64           H
ATOM   1136 HD13 LEU A  91      21.866 -12.993  27.276  1.00 34.64           H
ATOM   1137 HD21 LEU A  91      23.255 -12.168  29.759  1.00 45.83           H
ATOM   1138 HD22 LEU A  91      21.830 -11.616  29.323  1.00 45.83           H
ATOM   1139 HD23 LEU A  91      22.012 -12.314  30.739  1.00 45.83           H
ATOM   1140  N   LYS A  92      19.966 -16.837  30.597  1.00 35.44           N
ATOM   1141  CA  LYS A  92      20.503 -17.923  31.415  1.00 39.71           C
ATOM   1142  C   LYS A  92      20.457 -19.248  30.662  1.00 39.20           C
ATOM   1143  O   LYS A  92      21.352 -20.084  30.812  1.00 43.50           O
ATOM   1144  CB  LYS A  92      19.732 -17.997  32.734  1.00 33.61           C
ATOM   1145  CG  LYS A  92      20.029 -19.190  33.620  1.00 39.65           C
ATOM   1146  CD  LYS A  92      21.494 -19.324  33.986  1.00 41.96           C
ATOM   1147  CE  LYS A  92      21.715 -20.614  34.780  1.00 41.16           C
ATOM   1148  NZ  LYS A  92      22.939 -20.587  35.603  1.00 56.25           N1+
ATOM   1149  H   LYS A  92      19.219 -16.512  30.870  1.00 42.52           H
ATOM   1150  HA  LYS A  92      21.431 -17.730  31.623  1.00 47.65           H
ATOM   1151  HB2 LYS A  92      19.932 -17.200  33.249  1.00 40.33           H
ATOM   1152  HB3 LYS A  92      18.784 -18.019  32.531  1.00 40.33           H
ATOM   1153  HG2 LYS A  92      19.524 -19.103  34.443  1.00 47.58           H
ATOM   1154  HG3 LYS A  92      19.765 -19.999  33.155  1.00 47.58           H
ATOM   1155  HD2 LYS A  92      22.030 -19.362  33.178  1.00 50.35           H
ATOM   1156  HD3 LYS A  92      21.761 -18.572  34.538  1.00 50.35           H
ATOM   1157  HE2 LYS A  92      20.960 -20.752  35.373  1.00 49.40           H
ATOM   1158  HE3 LYS A  92      21.789 -21.356  34.160  1.00 49.40           H
ATOM   1159  HZ1 LYS A  92      23.025 -21.355  36.045  1.00 67.50           H
ATOM   1160  HZ2 LYS A  92      23.652 -20.470  35.084  1.00 67.50           H
ATOM   1161  HZ3 LYS A  92      22.896 -19.919  36.190  1.00 67.50           H
ATOM   1162  N   LYS A  93      19.448 -19.446  29.816  1.00 38.15           N
ATOM   1163  CA  LYS A  93      19.407 -20.674  29.014  1.00 46.19           C
ATOM   1164  C   LYS A  93      20.486 -20.654  27.934  1.00 45.06           C
ATOM   1165  O   LYS A  93      21.228 -21.625  27.760  1.00 44.55           O
ATOM   1166  CB  LYS A  93      18.023 -20.863  28.394  1.00 41.49           C
ATOM   1167  H   LYS A  93      18.792 -18.905  29.687  1.00 45.77           H
ATOM   1168  HA  LYS A  93      19.580 -21.433  29.594  1.00 55.43           H
ATOM   1169  HB1 LYS A  93      17.360 -20.876  29.102  1.00 49.79           H
ATOM   1170  HB3 LYS A  93      18.007 -21.701  27.908  1.00 49.79           H
ATOM   1171  N   LEU A  94      20.621 -19.540  27.214  1.00 43.88           N
ATOM   1172  CA  LEU A  94      21.667 -19.489  26.197  1.00 45.49           C
ATOM   1173  C   LEU A  94      23.042 -19.670  26.821  1.00 42.70           C
ATOM   1174  O   LEU A  94      23.961 -20.214  26.187  1.00 46.72           O
ATOM   1175  CB  LEU A  94      21.590 -18.166  25.436  1.00 43.31           C
ATOM   1176  CG  LEU A  94      22.614 -18.011  24.312  1.00 39.14           C
ATOM   1177  CD1 LEU A  94      22.416 -19.079  23.236  1.00 41.28           C
ATOM   1178  CD2 LEU A  94      22.514 -16.612  23.738  1.00 44.65           C
ATOM   1179  H   LEU A  94      20.142 -18.830  27.290  1.00 52.66           H
ATOM   1180  HA  LEU A  94      21.528 -20.209  25.563  1.00 54.58           H
ATOM   1181  HB2 LEU A  94      20.708 -18.087  25.041  1.00 51.97           H
ATOM   1182  HB3 LEU A  94      21.732 -17.439  26.063  1.00 51.97           H
ATOM   1183  HG  LEU A  94      23.505 -18.120  24.681  1.00 46.97           H
ATOM   1184 HD11 LEU A  94      23.080 -18.952  22.541  1.00 49.53           H
ATOM   1185 HD12 LEU A  94      22.521 -19.955  23.639  1.00 49.53           H
ATOM   1186 HD13 LEU A  94      21.525 -18.989  22.864  1.00 49.53           H
ATOM   1187 HD21 LEU A  94      23.165 -16.517  23.025  1.00 53.58           H
ATOM   1188 HD22 LEU A  94      21.619 -16.478  23.389  1.00 53.58           H
ATOM   1189 HD23 LEU A  94      22.696 -15.969  24.441  1.00 53.58           H
ATOM   1190  N   SER A  95      23.193 -19.233  28.067  1.00 44.35           N
ATOM   1191  CA  SER A  95      24.480 -19.264  28.741  1.00 43.15           C
ATOM   1192  C   SER A  95      24.822 -20.681  29.217  1.00 44.60           C
ATOM   1193  O   SER A  95      25.979 -21.113  29.118  1.00 41.63           O
ATOM   1194  CB  SER A  95      24.446 -18.265  29.904  1.00 40.29           C
ATOM   1195  OG  SER A  95      25.069 -18.788  31.058  1.00 50.46           O
ATOM   1196  H   SER A  95      22.556 -18.910  28.547  1.00 53.23           H
ATOM   1197  HA  SER A  95      25.170 -18.980  28.121  1.00 51.78           H
ATOM   1198  HB2 SER A  95      24.911 -17.457  29.636  1.00 48.35           H
ATOM   1199  HB3 SER A  95      23.521 -18.059  30.113  1.00 48.35           H
ATOM   1200  HG  SER A  95      25.039 -18.226  31.681  1.00 60.56           H
ATOM   1201  N   ASP A  96      23.830 -21.415  29.746  1.00 45.92           N
ATOM   1202  CA  ASP A  96      24.020 -22.834  30.070  1.00 49.30           C
ATOM   1203  C   ASP A  96      24.581 -23.583  28.862  1.00 48.26           C
ATOM   1204  O   ASP A  96      25.452 -24.447  28.995  1.00 43.36           O
ATOM   1205  CB  ASP A  96      22.688 -23.468  30.514  1.00 45.58           C
ATOM   1206  CG  ASP A  96      22.252 -23.095  31.982  1.00 57.76           C
ATOM   1207  OD1 ASP A  96      23.116 -22.750  32.835  1.00 54.93           O
ATOM   1208  OD2 ASP A  96      21.013 -23.176  32.285  1.00 55.33           O1-
ATOM   1209  H   ASP A  96      23.044 -21.115  29.924  1.00 55.10           H
ATOM   1210  HA  ASP A  96      24.654 -22.914  30.800  1.00 59.16           H
ATOM   1211  HB2 ASP A  96      21.987 -23.171  29.914  1.00 54.70           H
ATOM   1212  HB3 ASP A  96      22.773 -24.433  30.467  1.00 54.70           H
ATOM   1213  N   GLU A  97      24.154 -23.192  27.670  1.00 38.27           N
ATOM   1214  CA  GLU A  97      24.517 -23.890  26.458  1.00 44.29           C
ATOM   1215  C   GLU A  97      25.860 -23.461  25.913  1.00 51.29           C
ATOM   1216  O   GLU A  97      26.527 -24.256  25.240  1.00 44.75           O
ATOM   1217  CB  GLU A  97      23.451 -23.627  25.416  1.00 48.49           C
ATOM   1218  CG  GLU A  97      23.844 -23.983  24.022  1.00 46.31           C
ATOM   1219  CD  GLU A  97      22.815 -23.462  23.073  1.00 59.03           C
ATOM   1220  OE1 GLU A  97      21.604 -23.587  23.396  1.00 57.36           O
ATOM   1221  OE2 GLU A  97      23.219 -22.877  22.044  1.00 58.45           O1-
ATOM   1222  H   GLU A  97      23.644 -22.512  27.539  1.00 45.92           H
ATOM   1223  HA  GLU A  97      24.547 -24.843  26.633  1.00 53.15           H
ATOM   1224  HB2 GLU A  97      22.664 -24.147  25.641  1.00 58.18           H
ATOM   1225  HB3 GLU A  97      23.233 -22.682  25.427  1.00 58.18           H
ATOM   1226  HG2 GLU A  97      24.698 -23.576  23.808  1.00 55.58           H
ATOM   1227  HG3 GLU A  97      23.891 -24.947  23.931  1.00 55.58           H
ATOM   1228  N   LEU A  98      26.247 -22.206  26.136  1.00 48.30           N
ATOM   1229  CA  LEU A  98      27.516 -21.705  25.641  1.00 36.23           C
ATOM   1230  C   LEU A  98      28.606 -21.679  26.697  1.00 31.23           C
ATOM   1231  O   LEU A  98      29.670 -21.134  26.431  1.00 40.34           O
ATOM   1232  CB  LEU A  98      27.320 -20.311  25.056  1.00 39.30           C
ATOM   1233  CG  LEU A  98      26.341 -20.302  23.892  1.00 38.69           C
ATOM   1234  CD1 LEU A  98      26.171 -18.945  23.375  1.00 33.32           C
ATOM   1235  CD2 LEU A  98      26.869 -21.114  22.774  1.00 40.25           C
ATOM   1236  H   LEU A  98      25.787 -21.626  26.574  1.00 57.95           H
ATOM   1237  HA  LEU A  98      27.817 -22.284  24.924  1.00 43.48           H
ATOM   1238  HB2 LEU A  98      26.973 -19.724  25.746  1.00 47.16           H
ATOM   1239  HB3 LEU A  98      28.173 -19.979  24.735  1.00 47.16           H
ATOM   1240  HG  LEU A  98      25.480 -20.653  24.168  1.00 46.42           H
ATOM   1241 HD11 LEU A  98      25.544 -18.965  22.635  1.00 39.98           H
ATOM   1242 HD12 LEU A  98      25.829 -18.378  24.084  1.00 39.98           H
ATOM   1243 HD13 LEU A  98      27.031 -18.613  23.071  1.00 39.98           H
ATOM   1244 HD21 LEU A  98      26.232 -21.096  22.043  1.00 48.30           H
ATOM   1245 HD22 LEU A  98      27.716 -20.739  22.485  1.00 48.30           H
ATOM   1246 HD23 LEU A  98      26.997 -22.025  23.079  1.00 48.30           H
ATOM   1247  N   LYS A  99      28.375 -22.272  27.873  1.00 43.40           N
ATOM   1248  CA  LYS A  99      29.270 -22.094  29.010  1.00 39.54           C
ATOM   1249  C   LYS A  99      30.664 -22.673  28.769  1.00 45.33           C
ATOM   1250  O   LYS A  99      31.592 -22.310  29.499  1.00 37.06           O
ATOM   1251  CB  LYS A  99      28.656 -22.707  30.273  1.00 45.06           C
ATOM   1252  CG  LYS A  99      28.828 -24.218  30.390  1.00 47.79           C
ATOM   1253  CD  LYS A  99      27.827 -24.860  31.346  1.00 48.60           C
ATOM   1254  CE  LYS A  99      27.964 -24.318  32.761  1.00 59.48           C
ATOM   1255  NZ  LYS A  99      27.070 -25.023  33.728  1.00 56.55           N1+
ATOM   1256  H   LYS A  99      27.703 -22.784  28.033  1.00 52.08           H
ATOM   1257  HA  LYS A  99      29.374 -21.143  29.171  1.00 47.44           H
ATOM   1258  HB2 LYS A  99      29.074 -22.303  31.050  1.00 54.07           H
ATOM   1259  HB3 LYS A  99      27.704 -22.518  30.279  1.00 54.07           H
ATOM   1260  HG2 LYS A  99      28.704 -24.618  29.515  1.00 57.35           H
ATOM   1261  HG3 LYS A  99      29.720 -24.410  30.719  1.00 57.35           H
ATOM   1262  HD2 LYS A  99      26.926 -24.674  31.037  1.00 58.32           H
ATOM   1263  HD3 LYS A  99      27.980 -25.817  31.373  1.00 58.32           H
ATOM   1264  HE2 LYS A  99      28.880 -24.433  33.058  1.00 71.38           H
ATOM   1265  HE3 LYS A  99      27.729 -23.376  32.764  1.00 71.38           H
ATOM   1266  HZ1 LYS A  99      27.175 -24.682  34.543  1.00 67.86           H
ATOM   1267  HZ2 LYS A  99      26.220 -24.927  33.481  1.00 67.86           H
ATOM   1268  HZ3 LYS A  99      27.269 -25.890  33.749  1.00 67.86           H
ATOM   1269  N   GLY A 100      30.852 -23.523  27.754  1.00 45.31           N
ATOM   1270  CA  GLY A 100      32.193 -23.981  27.417  1.00 37.96           C
ATOM   1271  C   GLY A 100      33.049 -22.909  26.792  1.00 41.54           C
ATOM   1272  O   GLY A 100      34.277 -22.972  26.894  1.00 40.77           O
ATOM   1273  H   GLY A 100      30.228 -23.842  27.255  1.00 54.37           H
ATOM   1274  HA2 GLY A 100      32.636 -24.293  28.222  1.00 45.55           H
ATOM   1275  HA3 GLY A 100      32.131 -24.723  26.795  1.00 45.55           H
ATOM   1276  N   ASP A 101      32.424 -21.887  26.209  1.00 39.86           N
ATOM   1277  CA  ASP A 101      33.123 -20.861  25.449  1.00 40.89           C
ATOM   1278  C   ASP A 101      32.970 -19.440  26.000  1.00 47.27           C
ATOM   1279  O   ASP A 101      33.876 -18.625  25.795  1.00 39.60           O
ATOM   1280  CB  ASP A 101      32.633 -20.863  23.999  1.00 39.94           C
ATOM   1281  CG  ASP A 101      32.725 -22.245  23.355  1.00 43.09           C
ATOM   1282  OD1 ASP A 101      33.708 -22.958  23.631  1.00 47.29           O
ATOM   1283  OD2 ASP A 101      31.804 -22.614  22.589  1.00 49.78           O1-
ATOM   1284  H   ASP A 101      31.574 -21.767  26.243  1.00 47.83           H
ATOM   1285  HA  ASP A 101      34.070 -21.073  25.440  1.00 49.07           H
ATOM   1286  HB2 ASP A 101      31.705 -20.582  23.978  1.00 47.93           H
ATOM   1287  HB3 ASP A 101      33.178 -20.252  23.479  1.00 47.93           H
ATOM   1288  N   LEU A 102      31.847 -19.121  26.666  1.00 37.59           N
ATOM   1289  CA  LEU A 102      31.535 -17.776  27.124  1.00 37.12           C
ATOM   1290  C   LEU A 102      31.172 -17.794  28.600  1.00 38.75           C
ATOM   1291  O   LEU A 102      30.446 -18.679  29.065  1.00 41.46           O
ATOM   1292  CB  LEU A 102      30.377 -17.207  26.327  1.00 38.33           C
ATOM   1293  CG  LEU A 102      30.501 -17.149  24.800  1.00 32.92           C
ATOM   1294  CD1 LEU A 102      29.234 -16.589  24.225  1.00 39.69           C
ATOM   1295  CD2 LEU A 102      31.634 -16.298  24.352  1.00 37.10           C
ATOM   1296  H   LEU A 102      31.237 -19.693  26.866  1.00 45.11           H
ATOM   1297  HA  LEU A 102      32.307 -17.202  27.001  1.00 44.54           H
ATOM   1298  HB2 LEU A 102      29.591 -17.740  26.524  1.00 46.00           H
ATOM   1299  HB3 LEU A 102      30.225 -16.299  26.631  1.00 46.00           H
ATOM   1300  HG  LEU A 102      30.629 -18.045  24.449  1.00 39.50           H
ATOM   1301 HD11 LEU A 102      29.315 -16.553  23.259  1.00 47.62           H
ATOM   1302 HD12 LEU A 102      28.493 -17.163  24.474  1.00 47.62           H
ATOM   1303 HD13 LEU A 102      29.095 -15.696  24.579  1.00 47.62           H
ATOM   1304 HD21 LEU A 102      31.665 -16.298  23.382  1.00 44.52           H
ATOM   1305 HD22 LEU A 102      31.499 -15.395  24.679  1.00 44.52           H
ATOM   1306 HD23 LEU A 102      32.460 -16.659  24.709  1.00 44.52           H
ATOM   1307  N   SER A 103      31.681 -16.825  29.339  1.00 38.47           N
ATOM   1308  CA  SER A 103      31.223 -16.582  30.708  1.00 36.11           C
ATOM   1309  C   SER A 103      30.330 -15.356  30.660  1.00 29.89           C
ATOM   1310  O   SER A 103      30.773 -14.277  30.273  1.00 34.60           O
ATOM   1311  CB  SER A 103      32.385 -16.354  31.668  1.00 35.29           C
ATOM   1312  OG  SER A 103      31.914 -16.270  32.993  1.00 37.92           O
ATOM   1313  H   SER A 103      32.296 -16.286  29.074  1.00 46.16           H
ATOM   1314  HA  SER A 103      30.702 -17.338  31.020  1.00 43.33           H
ATOM   1315  HB2 SER A 103      33.006 -17.096  31.597  1.00 42.35           H
ATOM   1316  HB3 SER A 103      32.830 -15.524  31.436  1.00 42.35           H
ATOM   1317  HG  SER A 103      31.524 -16.983  33.205  1.00 45.50           H
ATOM   1318  N   ILE A 104      29.067 -15.518  31.025  1.00 36.51           N
ATOM   1319  CA  ILE A 104      28.061 -14.524  30.700  1.00 36.11           C
ATOM   1320  C   ILE A 104      27.604 -13.854  31.989  1.00 34.29           C
ATOM   1321  O   ILE A 104      27.345 -14.518  32.999  1.00 32.93           O
ATOM   1322  CB  ILE A 104      26.902 -15.140  29.904  1.00 39.89           C
ATOM   1323  CG1 ILE A 104      27.343 -15.391  28.469  1.00 39.06           C
ATOM   1324  CG2 ILE A 104      25.759 -14.176  29.816  1.00 32.17           C
ATOM   1325  CD1 ILE A 104      26.373 -16.251  27.717  1.00 42.90           C
ATOM   1326  H   ILE A 104      28.768 -16.195  31.462  1.00 43.81           H
ATOM   1327  HA  ILE A 104      28.467 -13.842  30.143  1.00 43.33           H
ATOM   1328  HB  ILE A 104      26.612 -15.969  30.317  1.00 47.87           H
ATOM   1329 HG12 ILE A 104      27.414 -14.542  28.006  1.00 46.87           H
ATOM   1330 HG13 ILE A 104      28.202 -15.840  28.475  1.00 46.87           H
ATOM   1331 HG21 ILE A 104      25.039 -14.585  29.311  1.00 38.61           H
ATOM   1332 HG22 ILE A 104      25.455 -13.964  30.713  1.00 38.61           H
ATOM   1333 HG23 ILE A 104      26.060 -13.369  29.370  1.00 38.61           H
ATOM   1334 HD11 ILE A 104      26.700 -16.379  26.813  1.00 51.48           H
ATOM   1335 HD12 ILE A 104      26.297 -17.108  28.166  1.00 51.48           H
ATOM   1336 HD13 ILE A 104      25.509 -15.810  27.697  1.00 51.48           H
ATOM   1337  N   ILE A 105      27.572 -12.531  31.950  1.00 32.78           N
ATOM   1338  CA  ILE A 105      27.127 -11.690  33.047  1.00 35.10           C
ATOM   1339  C   ILE A 105      26.126 -10.728  32.437  1.00 37.00           C
ATOM   1340  O   ILE A 105      26.422 -10.098  31.413  1.00 34.34           O
ATOM   1341  CB  ILE A 105      28.297 -10.918  33.702  1.00 30.84           C
ATOM   1342  CG1 ILE A 105      29.364 -11.881  34.231  1.00 24.38           C
ATOM   1343  CG2 ILE A 105      27.776 -10.001  34.821  1.00 30.87           C
ATOM   1344  CD1 ILE A 105      30.459 -11.185  35.066  1.00 24.21           C
ATOM   1345  H   ILE A 105      27.817 -12.076  31.262  1.00 39.34           H
ATOM   1346  HA  ILE A 105      26.683 -12.228  33.721  1.00 42.12           H
ATOM   1347  HB  ILE A 105      28.707 -10.360  33.022  1.00 37.01           H
ATOM   1348 HG12 ILE A 105      28.936 -12.544  34.795  1.00 29.26           H
ATOM   1349 HG13 ILE A 105      29.795 -12.316  33.479  1.00 29.26           H
ATOM   1350 HG21 ILE A 105      28.525  -9.528  35.216  1.00 37.05           H
ATOM   1351 HG22 ILE A 105      27.147  -9.367  34.441  1.00 37.05           H
ATOM   1352 HG23 ILE A 105      27.335 -10.543  35.493  1.00 37.05           H
ATOM   1353 HD11 ILE A 105      31.097 -11.851  35.367  1.00 29.05           H
ATOM   1354 HD12 ILE A 105      30.906 -10.525  34.513  1.00 29.05           H
ATOM   1355 HD13 ILE A 105      30.046 -10.753  35.830  1.00 29.05           H
ATOM   1356  N   MET A 106      24.940 -10.636  33.038  1.00 31.50           N
ATOM   1357  CA  MET A 106      23.919  -9.715  32.534  1.00 29.45           C
ATOM   1358  C   MET A 106      24.187  -8.280  33.006  1.00 27.57           C
ATOM   1359  O   MET A 106      24.472  -8.033  34.188  1.00 30.13           O
ATOM   1360  CB  MET A 106      22.517 -10.148  32.983  1.00 23.75           C
ATOM   1361  CG  MET A 106      21.351  -9.304  32.439  1.00 26.70           C
ATOM   1362  SD  MET A 106      19.761 -10.014  32.946  1.00 32.21           S
ATOM   1363  CE  MET A 106      18.778  -8.548  32.647  1.00 29.44           C
ATOM   1364  H   MET A 106      24.703 -11.088  33.729  1.00 37.80           H
ATOM   1365  HA  MET A 106      23.937  -9.732  31.564  1.00 35.34           H
ATOM   1366  HB2 MET A 106      22.373 -11.063  32.695  1.00 28.50           H
ATOM   1367  HB3 MET A 106      22.480 -10.105  33.952  1.00 28.50           H
ATOM   1368  HG2 MET A 106      21.412  -8.403  32.793  1.00 32.04           H
ATOM   1369  HG3 MET A 106      21.386  -9.290  31.470  1.00 32.04           H
ATOM   1370  HE1 MET A 106      17.854  -8.738  32.870  1.00 35.33           H
ATOM   1371  HE2 MET A 106      19.112  -7.826  33.203  1.00 35.33           H
ATOM   1372  HE3 MET A 106      18.850  -8.306  31.710  1.00 35.33           H
ATOM   1373  N   ARG A 107      24.112  -7.341  32.067  1.00 30.61           N
ATOM   1374  CA  ARG A 107      23.931  -5.925  32.379  1.00 33.75           C
ATOM   1375  C   ARG A 107      22.664  -5.663  33.172  1.00 31.89           C
ATOM   1376  O   ARG A 107      21.543  -5.796  32.660  1.00 29.59           O
ATOM   1377  CB  ARG A 107      23.840  -5.073  31.117  1.00 26.53           C
ATOM   1378  CG  ARG A 107      25.174  -4.783  30.436  1.00 32.58           C
ATOM   1379  CD  ARG A 107      25.024  -3.832  29.245  1.00 32.94           C
ATOM   1380  NE  ARG A 107      24.501  -2.503  29.642  1.00 27.35           N
ATOM   1381  CZ  ARG A 107      25.237  -1.403  29.757  1.00 35.04           C
ATOM   1382  NH1 ARG A 107      26.554  -1.450  29.506  1.00 30.44           N
ATOM   1383  NH2 ARG A 107      24.652  -0.255  30.111  1.00 29.53           N1+
ATOM   1384  H   ARG A 107      24.164  -7.503  31.224  1.00 36.73           H
ATOM   1385  HA  ARG A 107      24.687  -5.614  32.902  1.00 40.50           H
ATOM   1386  HB2 ARG A 107      23.278  -5.533  30.474  1.00 31.84           H
ATOM   1387  HB3 ARG A 107      23.439  -4.221  31.348  1.00 31.84           H
ATOM   1388  HG2 ARG A 107      25.775  -4.371  31.076  1.00 39.09           H
ATOM   1389  HG3 ARG A 107      25.552  -5.615  30.111  1.00 39.09           H
ATOM   1390  HD2 ARG A 107      25.892  -3.703  28.832  1.00 39.53           H
ATOM   1391  HD3 ARG A 107      24.406  -4.220  28.606  1.00 39.53           H
ATOM   1392  HE  ARG A 107      23.660  -2.439  29.810  1.00 32.82           H
ATOM   1393 HH11 ARG A 107      26.921  -2.192  29.275  1.00 36.53           H
ATOM   1394 HH12 ARG A 107      27.031  -0.738  29.580  1.00 36.53           H
ATOM   1395 HH21 ARG A 107      23.807  -0.234  30.271  1.00 35.44           H
ATOM   1396 HH22 ARG A 107      25.123   0.461  30.191  1.00 35.44           H
ATOM   1397  N   ALA A 108      22.854  -5.222  34.403  1.00 29.46           N
ATOM   1398  CA  ALA A 108      21.774  -4.875  35.304  1.00 25.25           C
ATOM   1399  C   ALA A 108      22.041  -3.421  35.712  1.00 30.87           C
ATOM   1400  O   ALA A 108      22.309  -3.126  36.883  1.00 29.29           O
ATOM   1401  CB  ALA A 108      21.758  -5.866  36.470  1.00 26.25           C
ATOM   1402  H   ALA A 108      23.633  -5.112  34.752  1.00 35.35           H
ATOM   1403  HA  ALA A 108      20.925  -4.921  34.838  1.00 30.30           H
ATOM   1404  HB1 ALA A 108      21.035  -5.632  37.072  1.00 31.50           H
ATOM   1405  HB2 ALA A 108      21.622  -6.760  36.121  1.00 31.50           H
ATOM   1406  HB3 ALA A 108      22.607  -5.817  36.937  1.00 31.50           H
ATOM   1407  N   TYR A 109      22.013  -2.512  34.738  1.00 24.63           N
ATOM   1408  CA  TYR A 109      22.394  -1.125  34.980  1.00 30.92           C
ATOM   1409  C   TYR A 109      21.159  -0.295  35.301  1.00 28.75           C
ATOM   1410  O   TYR A 109      20.057  -0.550  34.817  1.00 29.14           O
ATOM   1411  CB  TYR A 109      23.098  -0.484  33.784  1.00 24.45           C
ATOM   1412  CG  TYR A 109      24.547  -0.869  33.523  1.00 28.81           C
ATOM   1413  CD1 TYR A 109      24.969  -2.201  33.523  1.00 23.86           C
ATOM   1414  CD2 TYR A 109      25.475   0.100  33.203  1.00 30.46           C
ATOM   1415  CE1 TYR A 109      26.306  -2.534  33.253  1.00 25.43           C
ATOM   1416  CE2 TYR A 109      26.797  -0.221  32.901  1.00 24.69           C
ATOM   1417  CZ  TYR A 109      27.207  -1.546  32.941  1.00 31.63           C
ATOM   1418  OH  TYR A 109      28.523  -1.874  32.649  1.00 29.80           O
ATOM   1419  H   TYR A 109      21.777  -2.675  33.927  1.00 29.55           H
ATOM   1420  HA  TYR A 109      22.993  -1.087  35.742  1.00 37.10           H
ATOM   1421  HB2 TYR A 109      22.597  -0.711  32.985  1.00 29.34           H
ATOM   1422  HB3 TYR A 109      23.080   0.478  33.907  1.00 29.34           H
ATOM   1423  HD1 TYR A 109      24.363  -2.874  33.734  1.00 28.63           H
ATOM   1424  HD2 TYR A 109      25.208   0.991  33.172  1.00 36.55           H
ATOM   1425  HE1 TYR A 109      26.576  -3.424  33.264  1.00 30.52           H
ATOM   1426  HE2 TYR A 109      27.408   0.451  32.701  1.00 29.63           H
ATOM   1427  HH  TYR A 109      28.961  -1.178  32.477  1.00 35.76           H
ATOM   1428  N   LEU A 110      21.371   0.728  36.092  1.00 26.41           N
ATOM   1429  CA  LEU A 110      20.287   1.383  36.783  1.00 36.04           C
ATOM   1430  C   LEU A 110      19.985   2.755  36.213  1.00 32.75           C
ATOM   1431  O   LEU A 110      18.855   3.214  36.352  1.00 34.05           O
ATOM   1432  CB  LEU A 110      20.629   1.483  38.286  1.00 28.17           C
ATOM   1433  CG  LEU A 110      20.302   0.323  39.234  1.00 32.68           C
ATOM   1434  CD1 LEU A 110      19.832  -0.944  38.542  1.00 38.75           C
ATOM   1435  CD2 LEU A 110      21.467   0.052  40.181  1.00 36.99           C
ATOM   1436  H   LEU A 110      22.145   1.069  36.249  1.00 31.70           H
ATOM   1437  HA  LEU A 110      19.486   0.841  36.694  1.00 43.25           H
ATOM   1438  HB2 LEU A 110      21.585   1.632  38.356  1.00 33.80           H
ATOM   1439  HB3 LEU A 110      20.167   2.261  38.636  1.00 33.80           H
ATOM   1440  HG  LEU A 110      19.564   0.613  39.793  1.00 39.21           H
ATOM   1441 HD11 LEU A 110      19.649  -1.620  39.213  1.00 46.50           H
ATOM   1442 HD12 LEU A 110      19.025  -0.749  38.041  1.00 46.50           H
ATOM   1443 HD13 LEU A 110      20.529  -1.253  37.942  1.00 46.50           H
ATOM   1444 HD21 LEU A 110      21.232  -0.684  40.767  1.00 44.39           H
ATOM   1445 HD22 LEU A 110      22.251  -0.177  39.658  1.00 44.39           H
ATOM   1446 HD23 LEU A 110      21.640   0.850  40.704  1.00 44.39           H
ATOM   1447  N   GLU A 111      20.956   3.387  35.544  1.00 34.42           N
ATOM   1448  CA  GLU A 111      20.840   4.722  34.980  1.00 38.64           C
ATOM   1449  C   GLU A 111      21.552   4.785  33.640  1.00 36.41           C
ATOM   1450  O   GLU A 111      22.384   3.940  33.319  1.00 33.35           O
ATOM   1451  CB  GLU A 111      21.508   5.798  35.861  1.00 40.73           C
ATOM   1452  CG  GLU A 111      21.362   5.611  37.329  1.00 39.97           C
ATOM   1453  CD  GLU A 111      21.707   6.876  38.107  1.00 38.16           C
ATOM   1454  OE1 GLU A 111      22.389   7.752  37.536  1.00 42.84           O
ATOM   1455  OE2 GLU A 111      21.281   6.995  39.279  1.00 36.86           O1-
ATOM   1456  H   GLU A 111      21.728   3.037  35.402  1.00 41.30           H
ATOM   1457  HA  GLU A 111      19.906   4.951  34.854  1.00 46.37           H
ATOM   1458  HB2 GLU A 111      22.458   5.809  35.664  1.00 48.87           H
ATOM   1459  HB3 GLU A 111      21.122   6.659  35.639  1.00 48.87           H
ATOM   1460  HG2 GLU A 111      20.443   5.375  37.530  1.00 47.96           H
ATOM   1461  HG3 GLU A 111      21.959   4.905  37.621  1.00 47.96           H
ATOM   1462  N   LYS A 112      21.304   5.879  32.918  1.00 35.98           N
ATOM   1463  CA  LYS A 112      22.184   6.287  31.844  1.00 42.61           C
ATOM   1464  C   LYS A 112      22.599   7.756  31.976  1.00 50.60           C
ATOM   1465  O   LYS A 112      21.770   8.640  32.247  1.00 45.76           O
ATOM   1466  CB  LYS A 112      21.513   6.024  30.488  1.00 45.38           C
ATOM   1467  CG  LYS A 112      22.460   6.074  29.244  1.00 46.53           C
ATOM   1468  CD  LYS A 112      22.338   7.420  28.481  1.00 60.61           C
ATOM   1469  CE  LYS A 112      20.875   7.775  27.986  1.00 60.17           C
ATOM   1470  NZ  LYS A 112      20.583   9.269  28.056  1.00 62.38           N1+
ATOM   1471  H   LYS A 112      20.628   6.398  33.037  1.00 43.18           H
ATOM   1472  HA  LYS A 112      22.990   5.749  31.883  1.00 51.13           H
ATOM   1473  HB2 LYS A 112      21.110   5.142  30.512  1.00 54.46           H
ATOM   1474  HB3 LYS A 112      20.822   6.692  30.354  1.00 54.46           H
ATOM   1475  HG2 LYS A 112      23.379   5.974  29.538  1.00 55.84           H
ATOM   1476  HG3 LYS A 112      22.224   5.357  28.635  1.00 55.84           H
ATOM   1477  HD2 LYS A 112      22.631   8.135  29.067  1.00 72.74           H
ATOM   1478  HD3 LYS A 112      22.912   7.384  27.699  1.00 72.74           H
ATOM   1479  HE2 LYS A 112      20.776   7.493  27.063  1.00 72.21           H
ATOM   1480  HE3 LYS A 112      20.231   7.316  28.546  1.00 72.21           H
ATOM   1481  HZ1 LYS A 112      19.756   9.431  27.772  1.00 74.86           H
ATOM   1482  HZ2 LYS A 112      20.662   9.555  28.896  1.00 74.86           H
ATOM   1483  HZ3 LYS A 112      21.158   9.716  27.544  1.00 74.86           H
ATOM   1484  N   PRO A 113      23.916   8.058  31.775  1.00 60.28           N
ATOM   1485  CA  PRO A 113      24.380   9.467  31.724  1.00 61.81           C
ATOM   1486  C   PRO A 113      23.441  10.467  31.051  1.00 55.53           C
ATOM   1487  O   PRO A 113      23.378  10.498  29.819  1.00 53.16           O
ATOM   1488  CB  PRO A 113      25.697   9.374  30.910  1.00 53.06           C
ATOM   1489  CG  PRO A 113      25.874   7.893  30.520  1.00 53.27           C
ATOM   1490  CD  PRO A 113      25.016   7.114  31.472  1.00 55.41           C
ATOM   1491  HA  PRO A 113      24.585   9.780  32.619  1.00 74.17           H
ATOM   1492  HB2 PRO A 113      25.624   9.926  30.116  1.00 63.68           H
ATOM   1493  HB3 PRO A 113      26.438   9.670  31.461  1.00 63.68           H
ATOM   1494  HG2 PRO A 113      25.577   7.759  29.606  1.00 63.92           H
ATOM   1495  HG3 PRO A 113      26.806   7.641  30.617  1.00 63.92           H
ATOM   1496  HD2 PRO A 113      24.670   6.316  31.043  1.00 66.50           H
ATOM   1497  HD3 PRO A 113      25.511   6.901  32.279  1.00 66.50           H
ATOM   1498  N   ARG A 114      22.744  11.328  31.784  1.00 57.04           N
ATOM   1499  CA  ARG A 114      21.979  12.354  31.058  1.00 62.99           C
ATOM   1500  C   ARG A 114      22.613  13.722  31.328  1.00 63.48           C
ATOM   1501  O   ARG A 114      23.756  13.975  30.926  1.00 54.36           O
ATOM   1502  CB  ARG A 114      20.486  12.303  31.426  1.00 61.42           C
ATOM   1503  CG  ARG A 114      20.083  12.837  32.803  1.00 67.66           C
ATOM   1504  CD  ARG A 114      19.764  11.709  33.798  1.00 65.11           C
ATOM   1505  NE  ARG A 114      19.939  12.149  35.194  1.00 65.00           N
ATOM   1506  CZ  ARG A 114      20.239  11.351  36.227  1.00 65.64           C
ATOM   1507  NH1 ARG A 114      20.407  10.034  36.050  1.00 61.85           N
ATOM   1508  NH2 ARG A 114      20.384  11.877  37.453  1.00 66.54           N1+
ATOM   1509  H   ARG A 114      22.692  11.349  32.643  1.00 68.44           H
ATOM   1510  HA  ARG A 114      22.052  12.180  30.106  1.00 75.58           H
ATOM   1511  HB2 ARG A 114      20.198  11.378  31.384  1.00 73.71           H
ATOM   1512  HB3 ARG A 114      19.996  12.819  30.766  1.00 73.71           H
ATOM   1513  HG2 ARG A 114      19.290  13.389  32.709  1.00 81.20           H
ATOM   1514  HG3 ARG A 114      20.813  13.361  33.166  1.00 81.20           H
ATOM   1515  HD2 ARG A 114      20.363  10.963  33.638  1.00 78.14           H
ATOM   1516  HD3 ARG A 114      18.842  11.431  33.681  1.00 78.14           H
ATOM   1517  HE  ARG A 114      19.839  12.987  35.358  1.00 77.99           H
ATOM   1518 HH11 ARG A 114      20.599   9.531  36.721  1.00 74.22           H
ATOM   1519 HH12 ARG A 114      20.319   9.691  35.267  1.00 74.22           H
ATOM   1520 HH21 ARG A 114      20.574  11.368  38.119  1.00 79.85           H
ATOM   1521 HH22 ARG A 114      20.277  12.722  37.574  1.00 79.85           H
ATOM   1522  HC  ARG A 114      22.116  14.430  31.830  1.00 76.18           H
ATOM   1523  N   THR A 116      20.667  14.768  29.301  1.00 70.14           N
ATOM   1524  CA  THR A 116      20.357  15.917  30.195  1.00 72.93           C
ATOM   1525  C   THR A 116      18.859  16.118  30.411  1.00 68.90           C
ATOM   1526  O   THR A 116      18.420  16.757  31.378  1.00 63.87           O
ATOM   1527  CB  THR A 116      20.920  17.242  29.683  1.00 72.33           C
ATOM   1528  OG1 THR A 116      20.147  18.321  30.246  1.00 73.31           O
ATOM   1529  CG2 THR A 116      20.917  17.328  28.126  1.00 65.21           C
ATOM   1530  H1  THR A 116      21.336  15.031  28.664  1.00 84.17           H
ATOM   1531  H2  THR A 116      19.871  14.499  28.838  1.00 84.17           H
ATOM   1532  HA  THR A 116      20.756  15.746  31.063  1.00 87.52           H
ATOM   1533  HB  THR A 116      21.839  17.327  29.982  1.00 86.80           H
ATOM   1534  HG1 THR A 116      19.343  18.249  30.016  1.00 87.97           H
ATOM   1535 HG21 THR A 116      21.458  16.614  27.754  1.00 78.25           H
ATOM   1536 HG22 THR A 116      20.011  17.244  27.791  1.00 78.25           H
ATOM   1537 HG23 THR A 116      21.281  18.181  27.840  1.00 78.25           H
ATOM   1538  N   VAL A 117      18.092  15.611  29.455  1.00 69.99           N
ATOM   1539  CA  VAL A 117      16.699  15.251  29.678  1.00 66.24           C
ATOM   1540  C   VAL A 117      16.661  13.734  29.823  1.00 65.12           C
ATOM   1541  O   VAL A 117      17.691  13.066  29.661  1.00 69.44           O
ATOM   1542  CB  VAL A 117      15.795  15.714  28.526  1.00 67.57           C
ATOM   1543  CG1 VAL A 117      14.810  16.763  29.020  1.00 62.70           C
ATOM   1544  CG2 VAL A 117      16.645  16.200  27.312  1.00 67.68           C
ATOM   1545  H   VAL A 117      18.362  15.462  28.652  1.00 83.99           H
ATOM   1546  HA  VAL A 117      16.384  15.652  30.504  1.00 79.49           H
ATOM   1547  HB  VAL A 117      15.275  14.953  28.225  1.00 81.09           H
ATOM   1548 HG11 VAL A 117      14.249  17.042  28.280  1.00 75.24           H
ATOM   1549 HG12 VAL A 117      14.264  16.376  29.722  1.00 75.24           H
ATOM   1550 HG13 VAL A 117      15.305  17.522  29.366  1.00 75.24           H
ATOM   1551 HG21 VAL A 117      16.048  16.485  26.603  1.00 81.21           H
ATOM   1552 HG22 VAL A 117      17.202  16.942  27.594  1.00 81.21           H
ATOM   1553 HG23 VAL A 117      17.201  15.467  27.003  1.00 81.21           H
ATOM   1554  N   GLY A 118      15.491  13.182  30.110  1.00 58.37           N
ATOM   1555  CA  GLY A 118      15.304  11.748  30.051  1.00 50.95           C
ATOM   1556  C   GLY A 118      15.109  11.129  31.431  1.00 49.31           C
ATOM   1557  O   GLY A 118      15.389  11.734  32.470  1.00 38.72           O
ATOM   1558  H   GLY A 118      14.789  13.621  30.343  1.00 70.04           H
ATOM   1559  HA2 GLY A 118      14.524  11.546  29.511  1.00 61.14           H
ATOM   1560  HA3 GLY A 118      16.079  11.338  29.637  1.00 61.14           H
ATOM   1561  N   TRP A 119      14.622   9.882  31.417  1.00 49.12           N
ATOM   1562  CA  TRP A 119      14.417   9.119  32.642  1.00 43.68           C
ATOM   1563  C   TRP A 119      15.660   9.147  33.519  1.00 40.56           C
ATOM   1564  O   TRP A 119      16.793   8.994  33.051  1.00 35.45           O
ATOM   1565  CB  TRP A 119      14.042   7.683  32.291  1.00 38.97           C
ATOM   1566  CG  TRP A 119      13.873   6.776  33.453  1.00 36.04           C
ATOM   1567  CD1 TRP A 119      13.063   6.961  34.530  1.00 38.08           C
ATOM   1568  CD2 TRP A 119      14.507   5.501  33.645  1.00 39.03           C
ATOM   1569  NE1 TRP A 119      13.152   5.882  35.380  1.00 35.49           N
ATOM   1570  CE2 TRP A 119      14.035   4.977  34.859  1.00 32.80           C
ATOM   1571  CE3 TRP A 119      15.441   4.762  32.913  1.00 33.67           C
ATOM   1572  CZ2 TRP A 119      14.461   3.760  35.349  1.00 29.81           C
ATOM   1573  CZ3 TRP A 119      15.851   3.562  33.396  1.00 25.36           C
ATOM   1574  CH2 TRP A 119      15.377   3.066  34.601  1.00 35.27           C
ATOM   1575  H   TRP A 119      14.402   9.458  30.702  1.00 58.95           H
ATOM   1576  HA  TRP A 119      13.684   9.510  33.143  1.00 52.42           H
ATOM   1577  HB2 TRP A 119      13.204   7.693  31.803  1.00 46.76           H
ATOM   1578  HB3 TRP A 119      14.740   7.311  31.729  1.00 46.76           H
ATOM   1579  HD1 TRP A 119      12.513   7.699  34.663  1.00 45.69           H
ATOM   1580  HE1 TRP A 119      12.727   5.794  36.122  1.00 42.59           H
ATOM   1581  HE3 TRP A 119      15.767   5.082  32.103  1.00 40.40           H
ATOM   1582  HZ2 TRP A 119      14.145   3.426  36.158  1.00 35.78           H
ATOM   1583  HZ3 TRP A 119      16.469   3.065  32.911  1.00 30.43           H
ATOM   1584  HH2 TRP A 119      15.680   2.240  34.904  1.00 42.32           H
ATOM   1585  N   LYS A 120      15.444   9.340  34.804  1.00 34.56           N
ATOM   1586  CA  LYS A 120      16.548   9.520  35.730  1.00 38.65           C
ATOM   1587  C   LYS A 120      17.006   8.217  36.386  1.00 29.73           C
ATOM   1588  O   LYS A 120      17.842   8.248  37.280  1.00 29.40           O
ATOM   1589  CB  LYS A 120      16.144  10.556  36.750  1.00 35.31           C
ATOM   1590  CG  LYS A 120      15.999  11.938  36.063  1.00 43.23           C
ATOM   1591  CD  LYS A 120      15.584  13.080  37.017  1.00 42.54           C
ATOM   1592  CE  LYS A 120      15.721  14.462  36.320  1.00 46.99           C
ATOM   1593  NZ  LYS A 120      14.647  15.431  36.674  1.00 47.81           N1+
ATOM   1594  H   LYS A 120      14.666   9.373  35.169  1.00 41.47           H
ATOM   1595  HA  LYS A 120      17.304   9.876  35.238  1.00 46.38           H
ATOM   1596  HB2 LYS A 120      15.290  10.313  37.141  1.00 42.37           H
ATOM   1597  HB3 LYS A 120      16.827  10.621  37.436  1.00 42.37           H
ATOM   1598  HG2 LYS A 120      16.851  12.180  35.667  1.00 51.88           H
ATOM   1599  HG3 LYS A 120      15.323  11.872  35.370  1.00 51.88           H
ATOM   1600  HD2 LYS A 120      14.658  12.960  37.279  1.00 51.04           H
ATOM   1601  HD3 LYS A 120      16.159  13.073  37.798  1.00 51.04           H
ATOM   1602  HE2 LYS A 120      16.570  14.856  36.574  1.00 56.39           H
ATOM   1603  HE3 LYS A 120      15.694  14.330  35.359  1.00 56.39           H
ATOM   1604  HZ1 LYS A 120      14.778  16.200  36.246  1.00 57.37           H
ATOM   1605  HZ2 LYS A 120      13.853  15.103  36.442  1.00 57.37           H
ATOM   1606  HZ3 LYS A 120      14.652  15.583  37.551  1.00 57.37           H
ATOM   1607  N   GLY A 121      16.488   7.077  35.957  1.00 33.50           N
ATOM   1608  CA  GLY A 121      16.974   5.782  36.394  1.00 30.02           C
ATOM   1609  C   GLY A 121      16.116   5.172  37.477  1.00 32.90           C
ATOM   1610  O   GLY A 121      15.206   5.797  38.045  1.00 30.29           O
ATOM   1611  H   GLY A 121      15.837   7.028  35.397  1.00 40.20           H
ATOM   1612  HA2 GLY A 121      16.993   5.174  35.639  1.00 36.02           H
ATOM   1613  HA3 GLY A 121      17.877   5.876  36.735  1.00 36.02           H
ATOM   1614  N   LEU A 122      16.414   3.892  37.716  1.00 30.16           N
ATOM   1615  CA  LEU A 122      15.604   3.063  38.584  1.00 27.94           C
ATOM   1616  C   LEU A 122      15.679   3.505  40.028  1.00 33.10           C
ATOM   1617  O   LEU A 122      14.700   3.343  40.761  1.00 24.64           O
ATOM   1618  CB  LEU A 122      16.047   1.628  38.475  1.00 27.71           C
ATOM   1619  CG  LEU A 122      15.105   0.612  39.092  1.00 30.18           C
ATOM   1620  CD1 LEU A 122      13.755   0.646  38.382  1.00 31.34           C
ATOM   1621  CD2 LEU A 122      15.724  -0.753  38.981  1.00 25.78           C
ATOM   1622  H   LEU A 122      17.092   3.483  37.379  1.00 36.19           H
ATOM   1623  HA  LEU A 122      14.678   3.116  38.300  1.00 33.53           H
ATOM   1624  HB2 LEU A 122      16.142   1.405  37.536  1.00 33.25           H
ATOM   1625  HB3 LEU A 122      16.906   1.536  38.918  1.00 33.25           H
ATOM   1626  HG  LEU A 122      14.970   0.817  40.030  1.00 36.22           H
ATOM   1627 HD11 LEU A 122      13.167  -0.009  38.790  1.00 37.60           H
ATOM   1628 HD12 LEU A 122      13.374   1.534  38.471  1.00 37.60           H
ATOM   1629 HD13 LEU A 122      13.886   0.435  37.444  1.00 37.60           H
ATOM   1630 HD21 LEU A 122      15.123  -1.405  39.375  1.00 30.93           H
ATOM   1631 HD22 LEU A 122      15.867  -0.959  38.043  1.00 30.93           H
ATOM   1632 HD23 LEU A 122      16.571  -0.755  39.453  1.00 30.93           H
ATOM   1633  N   ILE A 123      16.808   4.087  40.443  1.00 29.35           N
ATOM   1634  CA  ILE A 123      16.956   4.534  41.828  1.00 32.98           C
ATOM   1635  C   ILE A 123      16.205   5.841  42.043  1.00 25.40           C
ATOM   1636  O   ILE A 123      15.434   5.987  42.997  1.00 32.43           O
ATOM   1637  CB  ILE A 123      18.455   4.679  42.193  1.00 25.97           C
ATOM   1638  CG1 ILE A 123      19.155   3.317  42.140  1.00 32.59           C
ATOM   1639  CG2 ILE A 123      18.648   5.286  43.586  1.00 33.01           C
ATOM   1640  CD1 ILE A 123      20.630   3.443  42.197  1.00 38.18           C
ATOM   1641  H   ILE A 123      17.495   4.232  39.947  1.00 35.22           H
ATOM   1642  HA  ILE A 123      16.569   3.867  42.417  1.00 39.57           H
ATOM   1643  HB  ILE A 123      18.874   5.264  41.542  1.00 31.17           H
ATOM   1644 HG12 ILE A 123      18.868   2.783  42.898  1.00 39.11           H
ATOM   1645 HG13 ILE A 123      18.922   2.871  41.311  1.00 39.11           H
ATOM   1646 HG21 ILE A 123      19.597   5.357  43.770  1.00 39.61           H
ATOM   1647 HG22 ILE A 123      18.239   6.165  43.606  1.00 39.61           H
ATOM   1648 HG23 ILE A 123      18.225   4.709  44.242  1.00 39.61           H
ATOM   1649 HD11 ILE A 123      21.024   2.557  42.161  1.00 45.81           H
ATOM   1650 HD12 ILE A 123      20.931   3.970  41.441  1.00 45.81           H
ATOM   1651 HD13 ILE A 123      20.877   3.881  43.026  1.00 45.81           H
ATOM   1652  N   ASN A 124      16.412   6.814  41.154  1.00 29.49           N
ATOM   1653  CA  ASN A 124      15.751   8.114  41.300  1.00 35.47           C
ATOM   1654  C   ASN A 124      14.235   8.024  41.074  1.00 33.82           C
ATOM   1655  O   ASN A 124      13.442   8.579  41.853  1.00 28.76           O
ATOM   1656  CB  ASN A 124      16.373   9.116  40.333  1.00 34.42           C
ATOM   1657  CG  ASN A 124      17.653   9.730  40.886  1.00 39.85           C
ATOM   1658  OD1 ASN A 124      17.838   9.786  42.096  1.00 30.96           O
ATOM   1659  ND2 ASN A 124      18.532  10.200  39.997  1.00 41.15           N
ATOM   1660  H   ASN A 124      16.924   6.749  40.465  1.00 35.38           H
ATOM   1661  HA  ASN A 124      15.897   8.441  42.202  1.00 42.56           H
ATOM   1662  HB2 ASN A 124      16.589   8.664  39.502  1.00 41.31           H
ATOM   1663  HB3 ASN A 124      15.741   9.833  40.168  1.00 41.31           H
ATOM   1664 HD21 ASN A 124      19.268  10.555  40.266  1.00 49.38           H
ATOM   1665 HD22 ASN A 124      18.363  10.148  39.155  1.00 49.38           H
ATOM   1666  N   ASP A 125      13.827   7.289  40.035  1.00 30.15           N
ATOM   1667  CA  ASP A 125      12.469   7.354  39.471  1.00 31.68           C
ATOM   1668  C   ASP A 125      12.016   5.936  39.154  1.00 25.77           C
ATOM   1669  O   ASP A 125      11.835   5.574  37.992  1.00 29.12           O
ATOM   1670  CB  ASP A 125      12.436   8.218  38.200  1.00 29.72           C
ATOM   1671  CG  ASP A 125      11.001   8.389  37.585  1.00 41.46           C
ATOM   1672  OD1 ASP A 125       9.982   7.935  38.165  1.00 36.10           O
ATOM   1673  OD2 ASP A 125      10.904   8.999  36.495  1.00 34.04           O1-
ATOM   1674  H   ASP A 125      14.334   6.728  39.626  1.00 36.18           H
ATOM   1675  HA  ASP A 125      11.862   7.737  40.123  1.00 38.02           H
ATOM   1676  HB2 ASP A 125      12.773   9.102  38.415  1.00 35.66           H
ATOM   1677  HB3 ASP A 125      12.999   7.806  37.527  1.00 35.66           H
ATOM   1678  N   PRO A 126      11.882   5.087  40.171  1.00 25.43           N
ATOM   1679  CA  PRO A 126      11.521   3.692  39.895  1.00 30.73           C
ATOM   1680  C   PRO A 126      10.134   3.543  39.307  1.00 41.61           C
ATOM   1681  O   PRO A 126       9.879   2.542  38.630  1.00 28.65           O
ATOM   1682  CB  PRO A 126      11.608   3.021  41.257  1.00 31.06           C
ATOM   1683  CG  PRO A 126      11.352   4.133  42.240  1.00 34.32           C
ATOM   1684  CD  PRO A 126      11.987   5.370  41.614  1.00 24.99           C
ATOM   1685  HA  PRO A 126      12.169   3.288  39.297  1.00 36.88           H
ATOM   1686  HB2 PRO A 126      10.928   2.333  41.329  1.00 37.27           H
ATOM   1687  HB3 PRO A 126      12.494   2.646  41.383  1.00 37.27           H
ATOM   1688  HG2 PRO A 126      10.397   4.258  42.351  1.00 41.18           H
ATOM   1689  HG3 PRO A 126      11.773   3.924  43.088  1.00 41.18           H
ATOM   1690  HD2 PRO A 126      11.482   6.165  41.843  1.00 29.99           H
ATOM   1691  HD3 PRO A 126      12.917   5.446  41.879  1.00 29.99           H
ATOM   1692  N   ASP A 127       9.237   4.513  39.527  1.00 34.22           N
ATOM   1693  CA  ASP A 127       7.917   4.469  38.904  1.00 41.16           C
ATOM   1694  C   ASP A 127       7.923   5.001  37.471  1.00 44.50           C
ATOM   1695  O   ASP A 127       6.856   5.086  36.863  1.00 37.24           O
ATOM   1696  CB  ASP A 127       6.892   5.256  39.735  1.00 43.13           C
ATOM   1697  CG  ASP A 127       6.725   4.709  41.143  1.00 45.13           C
ATOM   1698  OD1 ASP A 127       6.868   3.482  41.306  1.00 45.25           O
ATOM   1699  OD2 ASP A 127       6.435   5.513  42.068  1.00 48.29           O1-
ATOM   1700  H   ASP A 127       9.370   5.198  40.029  1.00 41.07           H
ATOM   1701  HA  ASP A 127       7.622   3.545  38.872  1.00 49.39           H
ATOM   1702  HB2 ASP A 127       7.185   6.178  39.805  1.00 51.75           H
ATOM   1703  HB3 ASP A 127       6.030   5.214  39.293  1.00 51.75           H
ATOM   1704  N   VAL A 128       9.083   5.346  36.908  1.00 33.04           N
ATOM   1705  CA  VAL A 128       9.152   5.822  35.531  1.00 37.47           C
ATOM   1706  C   VAL A 128       8.039   6.827  35.194  1.00 41.49           C
ATOM   1707  O   VAL A 128       7.367   6.700  34.156  1.00 38.67           O
ATOM   1708  CB  VAL A 128       9.095   4.621  34.560  1.00 43.99           C
ATOM   1709  CG1 VAL A 128       9.707   4.999  33.220  1.00 38.77           C
ATOM   1710  CG2 VAL A 128       9.771   3.396  35.166  1.00 37.44           C
ATOM   1711  H   VAL A 128       9.845   5.313  37.306  1.00 39.65           H
ATOM   1712  HA  VAL A 128      10.002   6.269  35.399  1.00 44.97           H
ATOM   1713  HB  VAL A 128       8.165   4.394  34.403  1.00 52.79           H
ATOM   1714 HG11 VAL A 128       9.662   4.233  32.625  1.00 46.52           H
ATOM   1715 HG12 VAL A 128       9.208   5.740  32.843  1.00 46.52           H
ATOM   1716 HG13 VAL A 128      10.632   5.257  33.357  1.00 46.52           H
ATOM   1717 HG21 VAL A 128       9.719   2.662  34.533  1.00 44.93           H
ATOM   1718 HG22 VAL A 128      10.699   3.607  35.352  1.00 44.93           H
ATOM   1719 HG23 VAL A 128       9.314   3.158  35.988  1.00 44.93           H
ATOM   1720  N   ASN A 129       7.863   7.862  36.038  1.00 34.79           N
ATOM   1721  CA  ASN A 129       6.820   8.878  35.857  1.00 43.83           C
ATOM   1722  C   ASN A 129       7.311  10.279  36.227  1.00 44.39           C
ATOM   1723  O   ASN A 129       6.508  11.159  36.577  1.00 39.43           O
ATOM   1724  CB  ASN A 129       5.589   8.547  36.695  1.00 40.58           C
ATOM   1725  CG  ASN A 129       5.886   8.487  38.179  1.00 41.83           C
ATOM   1726  OD1 ASN A 129       7.016   8.637  38.609  1.00 43.29           O
ATOM   1727  ND2 ASN A 129       4.862   8.269  38.967  1.00 44.99           N
ATOM   1728  H   ASN A 129       8.349   7.994  36.735  1.00 41.75           H
ATOM   1729  HA  ASN A 129       6.553   8.892  34.925  1.00 52.60           H
ATOM   1730  HB2 ASN A 129       4.916   9.230  36.551  1.00 48.70           H
ATOM   1731  HB3 ASN A 129       5.246   7.681  36.423  1.00 48.70           H
ATOM   1732 HD21 ASN A 129       4.976   8.226  39.818  1.00 53.98           H
ATOM   1733 HD22 ASN A 129       4.076   8.168  38.633  1.00 53.98           H
ATOM   1734  N   ASN A 130       8.626  10.479  36.179  1.00 47.44           N
ATOM   1735  CA  ASN A 130       9.278  11.766  36.419  1.00 51.76           C
ATOM   1736  C   ASN A 130       9.010  12.296  37.825  1.00 42.35           C
ATOM   1737  O   ASN A 130       8.886  13.503  38.033  1.00 43.78           O
ATOM   1738  CB  ASN A 130       8.877  12.803  35.367  1.00 45.51           C
ATOM   1739  CG  ASN A 130       9.914  13.895  35.232  1.00 56.33           C
ATOM   1740  OD1 ASN A 130      11.133  13.629  35.151  1.00 57.91           O
ATOM   1741  ND2 ASN A 130       9.450  15.131  35.225  1.00 58.36           N
ATOM   1742  H   ASN A 130       9.187   9.852  36.000  1.00 56.93           H
ATOM   1743  HA  ASN A 130      10.236  11.637  36.341  1.00 62.11           H
ATOM   1744  HB2 ASN A 130       8.784  12.365  34.506  1.00 54.61           H
ATOM   1745  HB3 ASN A 130       8.037  13.213  35.627  1.00 54.61           H
ATOM   1746 HD21 ASN A 130       9.994  15.794  35.151  1.00 70.03           H
ATOM   1747 HD22 ASN A 130       8.605  15.274  35.295  1.00 70.03           H
ATOM   1748  N   THR A 131       8.912  11.386  38.780  1.00 36.73           N
ATOM   1749  CA  THR A 131       8.869  11.688  40.198  1.00 42.28           C
ATOM   1750  C   THR A 131      10.136  11.124  40.836  1.00 48.12           C
ATOM   1751  O   THR A 131      10.917  10.412  40.198  1.00 43.23           O
ATOM   1752  CB  THR A 131       7.604  11.100  40.849  1.00 47.20           C
ATOM   1753  OG1 THR A 131       7.689   9.664  40.913  1.00 41.89           O
ATOM   1754  CG2 THR A 131       6.374  11.496  40.030  1.00 46.60           C
ATOM   1755  H   THR A 131       8.867  10.542  38.619  1.00 44.07           H
ATOM   1756  HA  THR A 131       8.862  12.650  40.324  1.00 50.74           H
ATOM   1757  HB  THR A 131       7.504  11.458  41.745  1.00 56.64           H
ATOM   1758  HG1 THR A 131       7.766   9.346  40.139  1.00 50.27           H
ATOM   1759 HG21 THR A 131       5.573  11.128  40.435  1.00 55.92           H
ATOM   1760 HG22 THR A 131       6.295  12.462  39.996  1.00 55.92           H
ATOM   1761 HG23 THR A 131       6.454  11.154  39.125  1.00 55.92           H
ATOM   1762  N   PHE A 132      10.362  11.467  42.094  1.00 39.49           N
ATOM   1763  CA  PHE A 132      11.519  10.962  42.823  1.00 43.28           C
ATOM   1764  C   PHE A 132      11.052  10.165  44.039  1.00 43.32           C
ATOM   1765  O   PHE A 132      10.269  10.679  44.848  1.00 36.27           O
ATOM   1766  CB  PHE A 132      12.422  12.109  43.295  1.00 40.97           C
ATOM   1767  CG  PHE A 132      13.246  12.768  42.213  1.00 47.85           C
ATOM   1768  CD1 PHE A 132      12.730  13.855  41.499  1.00 45.51           C
ATOM   1769  CD2 PHE A 132      14.583  12.365  41.969  1.00 44.71           C
ATOM   1770  CE1 PHE A 132      13.507  14.510  40.548  1.00 46.76           C
ATOM   1771  CE2 PHE A 132      15.380  13.022  41.008  1.00 38.31           C
ATOM   1772  CZ  PHE A 132      14.846  14.089  40.300  1.00 39.71           C
ATOM   1773  H   PHE A 132       9.859  11.993  42.553  1.00 47.39           H
ATOM   1774  HA  PHE A 132      12.036  10.377  42.248  1.00 51.93           H
ATOM   1775  HB2 PHE A 132      11.865  12.794  43.696  1.00 49.17           H
ATOM   1776  HB3 PHE A 132      13.038  11.762  43.960  1.00 49.17           H
ATOM   1777  HD1 PHE A 132      11.861  14.144  41.662  1.00 54.62           H
ATOM   1778  HD2 PHE A 132      14.943  11.657  42.454  1.00 53.65           H
ATOM   1779  HE1 PHE A 132      13.149  15.221  40.068  1.00 56.11           H
ATOM   1780  HE2 PHE A 132      16.251  12.738  40.845  1.00 45.97           H
ATOM   1781  HZ  PHE A 132      15.355  14.518  39.651  1.00 47.65           H
ATOM   1782  N   ASN A 133      11.554   8.907  44.178  1.00 34.99           N
ATOM   1783  CA  ASN A 133      11.400   8.090  45.385  1.00 35.99           C
ATOM   1784  C   ASN A 133      12.654   7.210  45.510  1.00 28.87           C
ATOM   1785  O   ASN A 133      12.669   6.048  45.125  1.00 33.18           O
ATOM   1786  CB  ASN A 133      10.121   7.250  45.328  1.00 29.66           C
ATOM   1787  CG  ASN A 133       9.751   6.626  46.667  1.00 39.10           C
ATOM   1788  OD1 ASN A 133      10.605   6.372  47.510  1.00 34.67           O
ATOM   1789  ND2 ASN A 133       8.468   6.352  46.849  1.00 46.55           N
ATOM   1790  H   ASN A 133      11.998   8.508  43.559  1.00 41.99           H
ATOM   1791  HA  ASN A 133      11.352   8.668  46.162  1.00 43.19           H
ATOM   1792  HB2 ASN A 133       9.384   7.817  45.049  1.00 35.60           H
ATOM   1793  HB3 ASN A 133      10.245   6.531  44.688  1.00 35.60           H
ATOM   1794 HD21 ASN A 133       8.205   5.998  47.588  1.00 55.86           H
ATOM   1795 HD22 ASN A 133       7.899   6.527  46.230  1.00 55.86           H
ATOM   1796  N   ILE A 134      13.718   7.759  46.103  1.00 38.05           N
ATOM   1797  CA  ILE A 134      15.003   7.047  46.123  1.00 35.33           C
ATOM   1798  C   ILE A 134      14.898   5.745  46.937  1.00 38.68           C
ATOM   1799  O   ILE A 134      15.356   4.684  46.496  1.00 36.01           O
ATOM   1800  CB  ILE A 134      16.128   7.966  46.623  1.00 36.39           C
ATOM   1801  CG1 ILE A 134      16.680   8.825  45.473  1.00 37.32           C
ATOM   1802  CG2 ILE A 134      17.302   7.175  47.184  1.00 37.95           C
ATOM   1803  CD1 ILE A 134      15.624   9.649  44.742  1.00 43.05           C
ATOM   1804  H   ILE A 134      13.726   8.525  46.494  1.00 45.67           H
ATOM   1805  HA  ILE A 134      15.224   6.797  45.212  1.00 42.40           H
ATOM   1806  HB  ILE A 134      15.778   8.549  47.315  1.00 43.67           H
ATOM   1807 HG12 ILE A 134      17.337   9.441  45.833  1.00 44.79           H
ATOM   1808 HG13 ILE A 134      17.100   8.241  44.823  1.00 44.79           H
ATOM   1809 HG21 ILE A 134      17.984   7.795  47.486  1.00 45.54           H
ATOM   1810 HG22 ILE A 134      16.993   6.635  47.928  1.00 45.54           H
ATOM   1811 HG23 ILE A 134      17.659   6.604  46.486  1.00 45.54           H
ATOM   1812 HD11 ILE A 134      16.054  10.158  44.037  1.00 51.66           H
ATOM   1813 HD12 ILE A 134      14.963   9.049  44.362  1.00 51.66           H
ATOM   1814 HD13 ILE A 134      15.200  10.251  45.374  1.00 51.66           H
ATOM   1815  N   ASN A 135      14.243   5.788  48.102  1.00 35.56           N
ATOM   1816  CA  ASN A 135      14.083   4.582  48.923  1.00 32.37           C
ATOM   1817  C   ASN A 135      13.423   3.454  48.154  1.00 34.19           C
ATOM   1818  O   ASN A 135      13.838   2.294  48.262  1.00 35.88           O
ATOM   1819  CB  ASN A 135      13.259   4.885  50.179  1.00 38.28           C
ATOM   1820  CG  ASN A 135      14.103   5.394  51.326  1.00 39.29           C
ATOM   1821  OD1 ASN A 135      15.082   4.760  51.735  1.00 39.30           O
ATOM   1822  ND2 ASN A 135      13.722   6.539  51.859  1.00 39.00           N
ATOM   1823  H   ASN A 135      13.885   6.494  48.437  1.00 42.68           H
ATOM   1824  HA  ASN A 135      14.959   4.277  49.206  1.00 38.85           H
ATOM   1825  HB2 ASN A 135      12.600   5.564  49.968  1.00 45.94           H
ATOM   1826  HB3 ASN A 135      12.817   4.072  50.470  1.00 45.94           H
ATOM   1827 HD21 ASN A 135      14.165   6.876  52.514  1.00 46.79           H
ATOM   1828 HD22 ASN A 135      13.031   6.947  51.551  1.00 46.79           H
ATOM   1829  N   LYS A 136      12.325   3.754  47.455  1.00 32.28           N
ATOM   1830  CA  LYS A 136      11.692   2.732  46.626  1.00 37.83           C
ATOM   1831  C   LYS A 136      12.642   2.302  45.522  1.00 33.70           C
ATOM   1832  O   LYS A 136      12.715   1.121  45.187  1.00 36.48           O
ATOM   1833  CB  LYS A 136      10.381   3.275  46.041  1.00 28.72           C
ATOM   1834  CG  LYS A 136       9.478   2.316  45.206  1.00 33.73           C
ATOM   1835  CD  LYS A 136       8.227   3.123  44.677  1.00 43.65           C
ATOM   1836  CE  LYS A 136       6.893   2.370  44.594  1.00 44.29           C
ATOM   1837  NZ  LYS A 136       6.880   1.166  43.733  1.00 50.94           N1+
ATOM   1838  H   LYS A 136      11.937   4.522  47.445  1.00 38.73           H
ATOM   1839  HA  LYS A 136      11.486   1.957  47.172  1.00 45.40           H
ATOM   1840  HB2 LYS A 136       9.839   3.596  46.778  1.00 34.47           H
ATOM   1841  HB3 LYS A 136      10.602   4.023  45.464  1.00 34.47           H
ATOM   1842  HG2 LYS A 136       9.975   1.977  44.445  1.00 40.48           H
ATOM   1843  HG3 LYS A 136       9.166   1.588  45.765  1.00 40.48           H
ATOM   1844  HD2 LYS A 136       8.089   3.883  45.264  1.00 52.38           H
ATOM   1845  HD3 LYS A 136       8.430   3.442  43.784  1.00 52.38           H
ATOM   1846  HE2 LYS A 136       6.645   2.088  45.488  1.00 53.15           H
ATOM   1847  HE3 LYS A 136       6.220   2.978  44.250  1.00 53.15           H
ATOM   1848  HZ1 LYS A 136       6.072   0.793  43.743  1.00 61.12           H
ATOM   1849  HZ2 LYS A 136       7.086   1.388  42.896  1.00 61.12           H
ATOM   1850  HZ3 LYS A 136       7.475   0.573  44.029  1.00 61.12           H
ATOM   1851  N   GLY A 137      13.365   3.262  44.930  1.00 28.99           N
ATOM   1852  CA  GLY A 137      14.368   2.927  43.920  1.00 33.17           C
ATOM   1853  C   GLY A 137      15.415   1.937  44.396  1.00 27.71           C
ATOM   1854  O   GLY A 137      15.693   0.951  43.715  1.00 35.30           O
ATOM   1855  H   GLY A 137      13.293   4.103  45.096  1.00 34.79           H
ATOM   1856  HA2 GLY A 137      13.923   2.547  43.145  1.00 39.80           H
ATOM   1857  HA3 GLY A 137      14.822   3.737  43.642  1.00 39.80           H
ATOM   1858  N   LEU A 138      16.022   2.177  45.579  1.00 30.31           N
ATOM   1859  CA  LEU A 138      17.021   1.224  46.057  1.00 34.85           C
ATOM   1860  C   LEU A 138      16.377  -0.118  46.332  1.00 25.98           C
ATOM   1861  O   LEU A 138      16.981  -1.156  46.063  1.00 27.74           O
ATOM   1862  CB  LEU A 138      17.711   1.740  47.308  1.00 34.13           C
ATOM   1863  CG  LEU A 138      18.587   2.986  47.223  1.00 35.41           C
ATOM   1864  CD1 LEU A 138      18.604   3.609  48.599  1.00 36.28           C
ATOM   1865  CD2 LEU A 138      20.041   2.688  46.744  1.00 35.58           C
ATOM   1866  H   LEU A 138      15.876   2.851  46.093  1.00 36.37           H
ATOM   1867  HA  LEU A 138      17.695   1.100  45.370  1.00 41.82           H
ATOM   1868  HB2 LEU A 138      17.023   1.931  47.964  1.00 40.96           H
ATOM   1869  HB3 LEU A 138      18.276   1.028  47.646  1.00 40.96           H
ATOM   1870  HG  LEU A 138      18.187   3.619  46.607  1.00 42.50           H
ATOM   1871 HD11 LEU A 138      19.155   4.406  48.578  1.00 43.54           H
ATOM   1872 HD12 LEU A 138      17.696   3.840  48.851  1.00 43.54           H
ATOM   1873 HD13 LEU A 138      18.970   2.970  49.230  1.00 43.54           H
ATOM   1874 HD21 LEU A 138      20.540   3.520  46.714  1.00 42.70           H
ATOM   1875 HD22 LEU A 138      20.459   2.074  47.369  1.00 42.70           H
ATOM   1876 HD23 LEU A 138      20.007   2.289  45.861  1.00 42.70           H
ATOM   1877  N   GLN A 139      15.107  -0.121  46.763  1.00 34.80           N
ATOM   1878  CA  GLN A 139      14.394  -1.390  46.913  1.00 35.09           C
ATOM   1879  C   GLN A 139      14.251  -2.088  45.572  1.00 32.95           C
ATOM   1880  O   GLN A 139      14.452  -3.308  45.467  1.00 27.38           O
ATOM   1881  CB  GLN A 139      12.996  -1.204  47.508  1.00 35.58           C
ATOM   1882  CG  GLN A 139      12.928  -0.997  48.985  1.00 42.36           C
ATOM   1883  CD  GLN A 139      11.505  -0.757  49.481  1.00 50.03           C
ATOM   1884  OE1 GLN A 139      10.513  -1.076  48.794  1.00 43.54           O
ATOM   1885  NE2 GLN A 139      11.401  -0.193  50.687  1.00 45.03           N
ATOM   1886  H   GLN A 139      14.651   0.579  46.969  1.00 41.76           H
ATOM   1887  HA  GLN A 139      14.900  -1.970  47.503  1.00 42.10           H
ATOM   1888  HB2 GLN A 139      12.588  -0.430  47.090  1.00 42.69           H
ATOM   1889  HB3 GLN A 139      12.471  -1.994  47.304  1.00 42.69           H
ATOM   1890  HG2 GLN A 139      13.273  -1.786  49.431  1.00 50.84           H
ATOM   1891  HG3 GLN A 139      13.463  -0.222  49.220  1.00 50.84           H
ATOM   1892 HE21 GLN A 139      12.110   0.011  51.129  1.00 54.04           H
ATOM   1893 HE22 GLN A 139      10.625  -0.032  51.021  1.00 54.04           H
ATOM   1894  N   SER A 140      13.815  -1.343  44.547  1.00 33.18           N
ATOM   1895  CA  SER A 140      13.646  -1.964  43.238  1.00 33.02           C
ATOM   1896  C   SER A 140      14.987  -2.481  42.708  1.00 33.31           C
ATOM   1897  O   SER A 140      15.081  -3.624  42.246  1.00 29.88           O
ATOM   1898  CB  SER A 140      13.002  -0.981  42.253  1.00 29.04           C
ATOM   1899  OG  SER A 140      11.873  -0.331  42.784  1.00 42.79           O
ATOM   1900  H   SER A 140      13.618  -0.507  44.584  1.00 39.81           H
ATOM   1901  HA  SER A 140      13.051  -2.725  43.328  1.00 39.62           H
ATOM   1902  HB2 SER A 140      13.659  -0.310  42.012  1.00 34.85           H
ATOM   1903  HB3 SER A 140      12.731  -1.471  41.460  1.00 34.85           H
ATOM   1904  HG  SER A 140      12.088   0.105  43.469  1.00 51.35           H
ATOM   1905  N   ALA A 141      16.049  -1.672  42.814  1.00 36.17           N
ATOM   1906  CA  ALA A 141      17.366  -2.124  42.379  1.00 23.00           C
ATOM   1907  C   ALA A 141      17.751  -3.422  43.067  1.00 21.26           C
ATOM   1908  O   ALA A 141      18.122  -4.394  42.408  1.00 25.30           O
ATOM   1909  CB  ALA A 141      18.414  -1.063  42.675  1.00 26.22           C
ATOM   1910  H   ALA A 141      16.030  -0.872  43.130  1.00 43.41           H
ATOM   1911  HA  ALA A 141      17.351  -2.279  41.422  1.00 27.60           H
ATOM   1912  HB1 ALA A 141      19.280  -1.384  42.378  1.00 31.47           H
ATOM   1913  HB2 ALA A 141      18.182  -0.250  42.201  1.00 31.47           H
ATOM   1914  HB3 ALA A 141      18.433  -0.896  43.630  1.00 31.47           H
ATOM   1915  N   ARG A 142      17.698  -3.443  44.398  1.00 30.23           N
ATOM   1916  CA  ARG A 142      18.150  -4.623  45.122  1.00 28.39           C
ATOM   1917  C   ARG A 142      17.213  -5.797  44.905  1.00 31.72           C
ATOM   1918  O   ARG A 142      17.671  -6.936  44.825  1.00 24.25           O
ATOM   1919  CB  ARG A 142      18.271  -4.335  46.610  1.00 24.01           C
ATOM   1920  CG  ARG A 142      18.889  -5.476  47.351  1.00 29.31           C
ATOM   1921  CD  ARG A 142      19.034  -5.298  48.833  1.00 27.88           C
ATOM   1922  NE  ARG A 142      19.409  -6.596  49.354  1.00 22.88           N
ATOM   1923  CZ  ARG A 142      20.626  -7.119  49.260  1.00 33.09           C
ATOM   1924  NH1 ARG A 142      21.602  -6.423  48.728  1.00 31.84           N
ATOM   1925  NH2 ARG A 142      20.870  -8.348  49.697  1.00 33.46           N1+
ATOM   1926  H   ARG A 142      17.410  -2.802  44.893  1.00 36.28           H
ATOM   1927  HA  ARG A 142      19.027  -4.876  44.794  1.00 34.06           H
ATOM   1928  HB2 ARG A 142      18.829  -3.552  46.739  1.00 28.82           H
ATOM   1929  HB3 ARG A 142      17.387  -4.179  46.977  1.00 28.82           H
ATOM   1930  HG2 ARG A 142      18.343  -6.264  47.207  1.00 35.17           H
ATOM   1931  HG3 ARG A 142      19.776  -5.629  46.990  1.00 35.17           H
ATOM   1932  HD2 ARG A 142      19.737  -4.658  49.029  1.00 33.46           H
ATOM   1933  HD3 ARG A 142      18.189  -5.026  49.225  1.00 33.46           H
ATOM   1934  HE  ARG A 142      18.803  -7.058  49.752  1.00 27.46           H
ATOM   1935 HH11 ARG A 142      21.451  -5.634  48.422  1.00 38.21           H
ATOM   1936 HH12 ARG A 142      22.392  -6.760  48.676  1.00 38.21           H
ATOM   1937 HH21 ARG A 142      20.242  -8.806  50.063  1.00 40.15           H
ATOM   1938 HH22 ARG A 142      21.669  -8.665  49.661  1.00 40.15           H
ATOM   1939  N   GLN A 143      15.905  -5.543  44.772  1.00 30.06           N
ATOM   1940  CA  GLN A 143      14.998  -6.661  44.471  1.00 31.75           C
ATOM   1941  C   GLN A 143      15.308  -7.220  43.090  1.00 32.36           C
ATOM   1942  O   GLN A 143      15.327  -8.445  42.885  1.00 27.23           O
ATOM   1943  CB  GLN A 143      13.526  -6.203  44.545  1.00 32.13           C
ATOM   1944  CG  GLN A 143      12.556  -7.284  44.209  1.00 27.05           C
ATOM   1945  CD  GLN A 143      12.579  -8.362  45.263  1.00 28.39           C
ATOM   1946  OE1 GLN A 143      12.291  -8.101  46.415  1.00 33.72           O
ATOM   1947  NE2 GLN A 143      12.990  -9.543  44.887  1.00 30.30           N
ATOM   1948  H   GLN A 143      15.532  -4.772  44.847  1.00 36.07           H
ATOM   1949  HA  GLN A 143      15.131  -7.367  45.123  1.00 38.10           H
ATOM   1950  HB2 GLN A 143      13.336  -5.901  45.447  1.00 38.56           H
ATOM   1951  HB3 GLN A 143      13.392  -5.475  43.918  1.00 38.56           H
ATOM   1952  HG2 GLN A 143      11.660  -6.913  44.168  1.00 32.46           H
ATOM   1953  HG3 GLN A 143      12.797  -7.681  43.357  1.00 32.46           H
ATOM   1954 HE21 GLN A 143      13.231  -9.676  44.072  1.00 36.36           H
ATOM   1955 HE22 GLN A 143      13.020 -10.189  45.455  1.00 36.36           H
ATOM   1956  N   LEU A 144      15.590  -6.319  42.138  1.00 30.04           N
ATOM   1957  CA  LEU A 144      16.001  -6.738  40.803  1.00 26.79           C
ATOM   1958  C   LEU A 144      17.275  -7.596  40.854  1.00 28.87           C
ATOM   1959  O   LEU A 144      17.356  -8.654  40.221  1.00 29.05           O
ATOM   1960  CB  LEU A 144      16.185  -5.504  39.924  1.00 27.51           C
ATOM   1961  CG  LEU A 144      16.978  -5.725  38.620  1.00 25.37           C
ATOM   1962  CD1 LEU A 144      16.097  -6.297  37.490  1.00 38.84           C
ATOM   1963  CD2 LEU A 144      17.666  -4.419  38.201  1.00 32.34           C
ATOM   1964  H   LEU A 144      15.549  -5.466  42.245  1.00 36.05           H
ATOM   1965  HA  LEU A 144      15.296  -7.277  40.413  1.00 32.15           H
ATOM   1966  HB2 LEU A 144      15.308  -5.171  39.678  1.00 33.01           H
ATOM   1967  HB3 LEU A 144      16.654  -4.829  40.438  1.00 33.01           H
ATOM   1968  HG  LEU A 144      17.676  -6.375  38.796  1.00 30.44           H
ATOM   1969 HD11 LEU A 144      16.641  -6.417  36.696  1.00 46.61           H
ATOM   1970 HD12 LEU A 144      15.733  -7.150  37.774  1.00 46.61           H
ATOM   1971 HD13 LEU A 144      15.376  -5.675  37.306  1.00 46.61           H
ATOM   1972 HD21 LEU A 144      18.160  -4.573  37.380  1.00 38.81           H
ATOM   1973 HD22 LEU A 144      16.990  -3.738  38.058  1.00 38.81           H
ATOM   1974 HD23 LEU A 144      18.272  -4.142  38.906  1.00 38.81           H
ATOM   1975  N   PHE A 145      18.283  -7.161  41.604  1.00 27.56           N
ATOM   1976  CA  PHE A 145      19.522  -7.921  41.641  1.00 27.32           C
ATOM   1977  C   PHE A 145      19.293  -9.289  42.272  1.00 31.91           C
ATOM   1978  O   PHE A 145      19.924 -10.276  41.878  1.00 31.74           O
ATOM   1979  CB  PHE A 145      20.608  -7.145  42.420  1.00 31.95           C
ATOM   1980  CG  PHE A 145      21.227  -5.952  41.664  1.00 20.20           C
ATOM   1981  CD1 PHE A 145      20.687  -5.460  40.482  1.00 23.62           C
ATOM   1982  CD2 PHE A 145      22.375  -5.342  42.178  1.00 32.04           C
ATOM   1983  CE1 PHE A 145      21.278  -4.358  39.811  1.00 25.12           C
ATOM   1984  CE2 PHE A 145      22.963  -4.243  41.545  1.00 25.59           C
ATOM   1985  CZ  PHE A 145      22.407  -3.752  40.344  1.00 27.52           C
ATOM   1986  H   PHE A 145      18.275  -6.449  42.087  1.00 33.07           H
ATOM   1987  HA  PHE A 145      19.839  -8.056  40.734  1.00 32.78           H
ATOM   1988  HB2 PHE A 145      20.214  -6.801  43.237  1.00 38.34           H
ATOM   1989  HB3 PHE A 145      21.327  -7.757  42.639  1.00 38.34           H
ATOM   1990  HD1 PHE A 145      19.926  -5.859  40.126  1.00 28.34           H
ATOM   1991  HD2 PHE A 145      22.740  -5.656  42.974  1.00 38.45           H
ATOM   1992  HE1 PHE A 145      20.904  -4.037  39.023  1.00 30.14           H
ATOM   1993  HE2 PHE A 145      23.727  -3.850  41.903  1.00 30.71           H
ATOM   1994  HZ  PHE A 145      22.801  -3.031  39.907  1.00 33.02           H
ATOM   1995  N   VAL A 146      18.415  -9.369  43.278  1.00 30.37           N
ATOM   1996  CA  VAL A 146      18.131 -10.666  43.888  1.00 33.92           C
ATOM   1997  C   VAL A 146      17.414 -11.545  42.883  1.00 25.67           C
ATOM   1998  O   VAL A 146      17.790 -12.698  42.662  1.00 34.19           O
ATOM   1999  CB  VAL A 146      17.305 -10.491  45.180  1.00 35.82           C
ATOM   2000  CG1 VAL A 146      16.698 -11.801  45.635  1.00 31.30           C
ATOM   2001  CG2 VAL A 146      18.189  -9.958  46.299  1.00 33.86           C
ATOM   2002  H   VAL A 146      17.984  -8.706  43.615  1.00 36.44           H
ATOM   2003  HA  VAL A 146      18.968 -11.097  44.122  1.00 40.71           H
ATOM   2004  HB  VAL A 146      16.588  -9.856  45.024  1.00 42.98           H
ATOM   2005 HG11 VAL A 146      16.189 -11.648  46.446  1.00 37.56           H
ATOM   2006 HG12 VAL A 146      16.115 -12.138  44.936  1.00 37.56           H
ATOM   2007 HG13 VAL A 146      17.411 -12.436  45.805  1.00 37.56           H
ATOM   2008 HG21 VAL A 146      17.654  -9.854  47.102  1.00 40.64           H
ATOM   2009 HG22 VAL A 146      18.908 -10.589  46.460  1.00 40.64           H
ATOM   2010 HG23 VAL A 146      18.554  -9.100  46.032  1.00 40.64           H
ATOM   2011  N   ASN A 147      16.388 -10.988  42.229  1.00 38.58           N
ATOM   2012  CA  ASN A 147      15.610 -11.739  41.238  1.00 29.88           C
ATOM   2013  C   ASN A 147      16.518 -12.317  40.173  1.00 37.71           C
ATOM   2014  O   ASN A 147      16.360 -13.471  39.778  1.00 37.18           O
ATOM   2015  CB  ASN A 147      14.585 -10.840  40.555  1.00 34.02           C
ATOM   2016  CG  ASN A 147      13.500 -10.331  41.482  1.00 28.52           C
ATOM   2017  OD1 ASN A 147      13.332 -10.801  42.603  1.00 32.06           O
ATOM   2018  ND2 ASN A 147      12.778  -9.335  41.011  1.00 32.35           N
ATOM   2019  H   ASN A 147      16.123 -10.177  42.342  1.00 46.29           H
ATOM   2020  HA  ASN A 147      15.141 -12.467  41.675  1.00 35.85           H
ATOM   2021  HB2 ASN A 147      15.043 -10.069  40.184  1.00 40.83           H
ATOM   2022  HB3 ASN A 147      14.156 -11.340  39.843  1.00 40.83           H
ATOM   2023 HD21 ASN A 147      12.146  -8.999  41.487  1.00 38.82           H
ATOM   2024 HD22 ASN A 147      12.940  -9.020  40.227  1.00 38.82           H
ATOM   2025  N   LEU A 148      17.450 -11.504  39.650  1.00 31.13           N
ATOM   2026  CA  LEU A 148      18.285 -11.996  38.559  1.00 31.49           C
ATOM   2027  C   LEU A 148      19.249 -13.056  39.059  1.00 30.91           C
ATOM   2028  O   LEU A 148      19.409 -14.124  38.441  1.00 32.79           O
ATOM   2029  CB  LEU A 148      19.073 -10.859  37.887  1.00 27.49           C
ATOM   2030  CG  LEU A 148      18.279  -9.745  37.215  1.00 32.63           C
ATOM   2031  CD1 LEU A 148      19.213  -8.692  36.615  1.00 32.43           C
ATOM   2032  CD2 LEU A 148      17.373 -10.316  36.136  1.00 33.00           C
ATOM   2033  H   LEU A 148      17.610 -10.698  39.902  1.00 37.35           H
ATOM   2034  HA  LEU A 148      17.716 -12.403  37.887  1.00 37.78           H
ATOM   2035  HB2 LEU A 148      19.630 -10.442  38.563  1.00 32.99           H
ATOM   2036  HB3 LEU A 148      19.642 -11.252  37.206  1.00 32.99           H
ATOM   2037  HG  LEU A 148      17.720  -9.310  37.877  1.00 39.15           H
ATOM   2038 HD11 LEU A 148      18.679  -7.999  36.196  1.00 38.91           H
ATOM   2039 HD12 LEU A 148      19.754  -8.310  37.324  1.00 38.91           H
ATOM   2040 HD13 LEU A 148      19.783  -9.115  35.954  1.00 38.91           H
ATOM   2041 HD21 LEU A 148      16.879  -9.591  35.723  1.00 39.60           H
ATOM   2042 HD22 LEU A 148      17.918 -10.766  35.472  1.00 39.60           H
ATOM   2043 HD23 LEU A 148      16.758 -10.947  36.543  1.00 39.60           H
ATOM   2044  N   THR A 149      19.933 -12.780  40.158  1.00 30.29           N
ATOM   2045  CA  THR A 149      20.973 -13.710  40.563  1.00 32.36           C
ATOM   2046  C   THR A 149      20.357 -14.980  41.113  1.00 34.91           C
ATOM   2047  O   THR A 149      20.982 -16.046  41.057  1.00 40.17           O
ATOM   2048  CB  THR A 149      21.897 -13.087  41.609  1.00 25.58           C
ATOM   2049  OG1 THR A 149      21.115 -12.615  42.705  1.00 29.55           O
ATOM   2050  CG2 THR A 149      22.706 -11.951  41.045  1.00 28.31           C
ATOM   2051  H   THR A 149      19.824 -12.094  40.665  1.00 36.35           H
ATOM   2052  HA  THR A 149      21.508 -13.945  39.789  1.00 38.84           H
ATOM   2053  HB  THR A 149      22.514 -13.764  41.930  1.00 30.70           H
ATOM   2054  HG1 THR A 149      20.566 -12.037  42.439  1.00 35.46           H
ATOM   2055 HG21 THR A 149      23.280 -11.579  41.734  1.00 33.98           H
ATOM   2056 HG22 THR A 149      23.257 -12.268  40.313  1.00 33.98           H
ATOM   2057 HG23 THR A 149      22.116 -11.254  40.718  1.00 33.98           H
ATOM   2058  N   ASN A 150      19.139 -14.884  41.656  1.00 38.30           N
ATOM   2059  CA  ASN A 150      18.455 -16.045  42.223  1.00 33.25           C
ATOM   2060  C   ASN A 150      18.237 -17.171  41.205  1.00 34.49           C
ATOM   2061  O   ASN A 150      18.088 -18.326  41.614  1.00 36.21           O
ATOM   2062  CB  ASN A 150      17.107 -15.597  42.819  1.00 37.21           C
ATOM   2063  CG  ASN A 150      16.339 -16.744  43.477  1.00 41.21           C
ATOM   2064  OD1 ASN A 150      16.859 -17.476  44.339  1.00 39.56           O
ATOM   2065  ND2 ASN A 150      15.100 -16.910  43.057  1.00 36.36           N
ATOM   2066  H   ASN A 150      18.688 -14.154  41.707  1.00 45.96           H
ATOM   2067  HA  ASN A 150      18.994 -16.401  42.946  1.00 39.90           H
ATOM   2068  HB2 ASN A 150      17.270 -14.920  43.494  1.00 44.65           H
ATOM   2069  HB3 ASN A 150      16.553 -15.234  42.111  1.00 44.65           H
ATOM   2070 HD21 ASN A 150      14.614 -17.537  43.388  1.00 43.63           H
ATOM   2071 HD22 ASN A 150      14.778 -16.390  42.453  1.00 43.63           H
ATOM   2072  N   ILE A 151      18.234 -16.881  39.901  1.00 32.53           N
ATOM   2073  CA  ILE A 151      18.096 -17.937  38.897  1.00 41.69           C
ATOM   2074  C   ILE A 151      19.465 -18.435  38.443  1.00 44.06           C
ATOM   2075  O   ILE A 151      19.566 -19.197  37.468  1.00 37.05           O
ATOM   2076  CB  ILE A 151      17.270 -17.477  37.675  1.00 35.31           C
ATOM   2077  CG1 ILE A 151      17.950 -16.336  36.935  1.00 41.76           C
ATOM   2078  CG2 ILE A 151      15.890 -16.976  38.076  1.00 40.30           C
ATOM   2079  CD1 ILE A 151      17.692 -16.354  35.456  1.00 30.96           C
ATOM   2080  H   ILE A 151      18.309 -16.088  39.575  1.00 39.04           H
ATOM   2081  HA  ILE A 151      17.630 -18.686  39.300  1.00 50.03           H
ATOM   2082  HB  ILE A 151      17.167 -18.226  37.068  1.00 42.38           H
ATOM   2083 HG12 ILE A 151      17.621 -15.494  37.285  1.00 50.11           H
ATOM   2084 HG13 ILE A 151      18.909 -16.399  37.072  1.00 50.11           H
ATOM   2085 HG21 ILE A 151      15.411 -16.700  37.279  1.00 48.36           H
ATOM   2086 HG22 ILE A 151      15.411 -17.694  38.518  1.00 48.36           H
ATOM   2087 HG23 ILE A 151      15.991 -16.224  38.679  1.00 48.36           H
ATOM   2088 HD11 ILE A 151      18.152 -15.604  35.047  1.00 37.16           H
ATOM   2089 HD12 ILE A 151      18.025 -17.187  35.087  1.00 37.16           H
ATOM   2090 HD13 ILE A 151      16.737 -16.281  35.301  1.00 37.16           H
ATOM   2091  N   GLY A 152      20.531 -18.015  39.132  1.00 41.82           N
ATOM   2092  CA  GLY A 152      21.888 -18.415  38.762  1.00 42.25           C
ATOM   2093  C   GLY A 152      22.558 -17.598  37.672  1.00 39.40           C
ATOM   2094  O   GLY A 152      23.593 -18.031  37.132  1.00 37.72           O
ATOM   2095  H   GLY A 152      20.492 -17.498  39.818  1.00 50.18           H
ATOM   2096  HA2 GLY A 152      22.450 -18.369  39.551  1.00 50.70           H
ATOM   2097  HA3 GLY A 152      21.869 -19.339  38.466  1.00 50.70           H
ATOM   2098  N   LEU A 153      21.994 -16.440  37.313  1.00 40.98           N
ATOM   2099  CA  LEU A 153      22.611 -15.531  36.345  1.00 35.84           C
ATOM   2100  C   LEU A 153      23.371 -14.415  37.057  1.00 39.58           C
ATOM   2101  O   LEU A 153      22.737 -13.586  37.735  1.00 33.95           O
ATOM   2102  CB  LEU A 153      21.541 -14.929  35.456  1.00 39.04           C
ATOM   2103  CG  LEU A 153      21.980 -14.081  34.293  1.00 34.37           C
ATOM   2104  CD1 LEU A 153      22.836 -14.887  33.358  1.00 36.87           C
ATOM   2105  CD2 LEU A 153      20.753 -13.591  33.604  1.00 35.41           C
ATOM   2106  H   LEU A 153      21.243 -16.157  37.622  1.00 49.18           H
ATOM   2107  HA  LEU A 153      23.235 -16.023  35.789  1.00 43.01           H
ATOM   2108  HB2 LEU A 153      21.014 -15.656  35.092  1.00 46.85           H
ATOM   2109  HB3 LEU A 153      20.972 -14.373  36.011  1.00 46.85           H
ATOM   2110  HG  LEU A 153      22.490 -13.319  34.611  1.00 41.25           H
ATOM   2111 HD11 LEU A 153      23.109 -14.325  32.616  1.00 44.25           H
ATOM   2112 HD12 LEU A 153      23.617 -15.203  33.839  1.00 44.25           H
ATOM   2113 HD13 LEU A 153      22.322 -15.642  33.031  1.00 44.25           H
ATOM   2114 HD21 LEU A 153      21.013 -13.041  32.849  1.00 42.49           H
ATOM   2115 HD22 LEU A 153      20.238 -14.354  33.296  1.00 42.49           H
ATOM   2116 HD23 LEU A 153      20.228 -13.068  34.229  1.00 42.49           H
ATOM   2117  N   PRO A 154      24.686 -14.303  36.890  1.00 36.39           N
ATOM   2118  CA  PRO A 154      25.428 -13.241  37.562  1.00 31.43           C
ATOM   2119  C   PRO A 154      25.189 -11.912  36.869  1.00 33.51           C
ATOM   2120  O   PRO A 154      24.820 -11.872  35.696  1.00 31.25           O
ATOM   2121  CB  PRO A 154      26.887 -13.703  37.404  1.00 31.11           C
ATOM   2122  CG  PRO A 154      26.789 -15.103  36.953  1.00 42.25           C
ATOM   2123  CD  PRO A 154      25.614 -15.102  36.078  1.00 31.20           C
ATOM   2124  HA  PRO A 154      25.191 -13.184  38.501  1.00 37.72           H
ATOM   2125  HB2 PRO A 154      27.333 -13.157  36.738  1.00 37.33           H
ATOM   2126  HB3 PRO A 154      27.343 -13.648  38.258  1.00 37.33           H
ATOM   2127  HG2 PRO A 154      27.588 -15.349  36.461  1.00 50.70           H
ATOM   2128  HG3 PRO A 154      26.655 -15.688  37.715  1.00 50.70           H
ATOM   2129  HD2 PRO A 154      25.809 -14.661  35.237  1.00 37.44           H
ATOM   2130  HD3 PRO A 154      25.276 -16.003  35.951  1.00 37.44           H
ATOM   2131  N   ILE A 155      25.415 -10.811  37.610  1.00 29.42           N
ATOM   2132  CA  ILE A 155      25.058  -9.478  37.124  1.00 24.87           C
ATOM   2133  C   ILE A 155      26.202  -8.483  37.262  1.00 21.47           C
ATOM   2134  O   ILE A 155      27.052  -8.597  38.150  1.00 26.11           O
ATOM   2135  CB  ILE A 155      23.824  -8.885  37.858  1.00 26.12           C
ATOM   2136  CG1 ILE A 155      24.109  -8.699  39.357  1.00 29.34           C
ATOM   2137  CG2 ILE A 155      22.610  -9.758  37.635  1.00 34.90           C
ATOM   2138  CD1 ILE A 155      23.035  -7.950  40.081  1.00 32.80           C
ATOM   2139  H   ILE A 155      25.773 -10.817  38.392  1.00 35.31           H
ATOM   2140  HA  ILE A 155      24.837  -9.543  36.182  1.00 29.84           H
ATOM   2141  HB  ILE A 155      23.640  -8.012  37.477  1.00 31.35           H
ATOM   2142 HG12 ILE A 155      24.194  -9.572  39.771  1.00 35.20           H
ATOM   2143 HG13 ILE A 155      24.937  -8.204  39.460  1.00 35.20           H
ATOM   2144 HG21 ILE A 155      21.852  -9.370  38.100  1.00 41.88           H
ATOM   2145 HG22 ILE A 155      22.425  -9.805  36.684  1.00 41.88           H
ATOM   2146 HG23 ILE A 155      22.792 -10.646  37.981  1.00 41.88           H
ATOM   2147 HD11 ILE A 155      23.281  -7.871  41.016  1.00 39.36           H
ATOM   2148 HD12 ILE A 155      22.944  -7.069  39.686  1.00 39.36           H
ATOM   2149 HD13 ILE A 155      22.200  -8.438  39.998  1.00 39.36           H
ATOM   2150  N   GLY A 156      26.177  -7.466  36.389  1.00 25.52           N
ATOM   2151  CA  GLY A 156      27.070  -6.344  36.504  1.00 24.82           C
ATOM   2152  C   GLY A 156      26.289  -5.050  36.488  1.00 22.39           C
ATOM   2153  O   GLY A 156      25.170  -4.982  35.976  1.00 26.94           O
ATOM   2154  H   GLY A 156      25.640  -7.417  35.719  1.00 30.63           H
ATOM   2155  HA2 GLY A 156      27.566  -6.401  37.335  1.00 29.79           H
ATOM   2156  HA3 GLY A 156      27.695  -6.343  35.763  1.00 29.79           H
ATOM   2157  N   SER A 157      26.895  -4.015  37.077  1.00 21.86           N
ATOM   2158  CA  SER A 157      26.255  -2.705  37.126  1.00 22.87           C
ATOM   2159  C   SER A 157      27.327  -1.623  37.192  1.00 24.61           C
ATOM   2160  O   SER A 157      28.482  -1.882  37.518  1.00 25.39           O
ATOM   2161  CB  SER A 157      25.289  -2.613  38.317  1.00 24.59           C
ATOM   2162  OG  SER A 157      24.461  -1.441  38.222  1.00 28.38           O
ATOM   2163  H   SER A 157      27.668  -4.048  37.451  1.00 26.23           H
ATOM   2164  HA  SER A 157      25.743  -2.572  36.313  1.00 27.45           H
ATOM   2165  HB2 SER A 157      24.721  -3.400  38.324  1.00 29.50           H
ATOM   2166  HB3 SER A 157      25.804  -2.569  39.138  1.00 29.50           H
ATOM   2167  HG  SER A 157      24.008  -1.466  37.515  1.00 34.06           H
ATOM   2168  N   GLU A 158      26.930  -0.389  36.914  1.00 25.74           N
ATOM   2169  CA  GLU A 158      27.840   0.737  37.054  1.00 25.09           C
ATOM   2170  C   GLU A 158      27.926   1.153  38.516  1.00 27.77           C
ATOM   2171  O   GLU A 158      26.921   1.174  39.210  1.00 29.63           O
ATOM   2172  CB  GLU A 158      27.369   1.924  36.207  1.00 23.54           C
ATOM   2173  CG  GLU A 158      28.331   3.093  36.355  1.00 30.69           C
ATOM   2174  CD  GLU A 158      28.278   4.074  35.213  1.00 35.74           C
ATOM   2175  OE1 GLU A 158      27.299   4.019  34.427  1.00 41.22           O
ATOM   2176  OE2 GLU A 158      29.214   4.900  35.124  1.00 35.96           O1-
ATOM   2177  H   GLU A 158      26.142  -0.177  36.643  1.00 30.88           H
ATOM   2178  HA  GLU A 158      28.725   0.477  36.755  1.00 30.11           H
ATOM   2179  HB2 GLU A 158      27.342   1.664  35.273  1.00 28.25           H
ATOM   2180  HB3 GLU A 158      26.491   2.208  36.507  1.00 28.25           H
ATOM   2181  HG2 GLU A 158      28.115   3.574  37.169  1.00 36.82           H
ATOM   2182  HG3 GLU A 158      29.236   2.748  36.408  1.00 36.82           H
ATOM   2183  N   MET A 159      29.139   1.481  38.990  1.00 27.91           N
ATOM   2184  CA  MET A 159      29.340   1.958  40.363  1.00 30.94           C
ATOM   2185  C   MET A 159      29.235   3.484  40.344  1.00 26.84           C
ATOM   2186  O   MET A 159      30.146   4.172  39.887  1.00 26.49           O
ATOM   2187  CB  MET A 159      30.687   1.481  40.908  1.00 26.52           C
ATOM   2188  CG  MET A 159      30.846  -0.037  40.751  1.00 23.46           C
ATOM   2189  SD  MET A 159      29.800  -0.932  41.931  1.00 28.36           S
ATOM   2190  CE  MET A 159      28.563  -1.694  40.847  1.00 32.15           C
ATOM   2191  H   MET A 159      29.864   1.434  38.530  1.00 33.49           H
ATOM   2192  HA  MET A 159      28.641   1.599  40.930  1.00 37.13           H
ATOM   2193  HB2 MET A 159      31.404   1.915  40.418  1.00 31.82           H
ATOM   2194  HB3 MET A 159      30.746   1.698  41.852  1.00 31.82           H
ATOM   2195  HG2 MET A 159      30.583  -0.296  39.854  1.00 28.15           H
ATOM   2196  HG3 MET A 159      31.769  -0.282  40.916  1.00 28.15           H
ATOM   2197  HE1 MET A 159      27.942  -2.206  41.388  1.00 38.58           H
ATOM   2198  HE2 MET A 159      28.088  -0.995  40.371  1.00 38.58           H
ATOM   2199  HE3 MET A 159      29.013  -2.277  40.216  1.00 38.58           H
ATOM   2200  N   LEU A 160      28.116   3.999  40.825  1.00 23.85           N
ATOM   2201  CA  LEU A 160      27.748   5.387  40.588  1.00 26.82           C
ATOM   2202  C   LEU A 160      28.386   6.336  41.552  1.00 25.16           C
ATOM   2203  O   LEU A 160      28.728   7.446  41.165  1.00 21.69           O
ATOM   2204  CB  LEU A 160      26.232   5.574  40.722  1.00 30.90           C
ATOM   2205  CG  LEU A 160      25.274   5.292  39.572  1.00 41.99           C
ATOM   2206  CD1 LEU A 160      25.965   4.699  38.380  1.00 36.69           C
ATOM   2207  CD2 LEU A 160      24.131   4.435  40.058  1.00 38.18           C
ATOM   2208  H   LEU A 160      27.545   3.562  41.296  1.00 28.62           H
ATOM   2209  HA  LEU A 160      28.010   5.641  39.689  1.00 32.18           H
ATOM   2210  HB2 LEU A 160      25.941   5.010  41.455  1.00 37.08           H
ATOM   2211  HB3 LEU A 160      26.083   6.500  40.972  1.00 37.08           H
ATOM   2212  HG  LEU A 160      24.893   6.137  39.286  1.00 50.39           H
ATOM   2213 HD11 LEU A 160      25.311   4.541  37.682  1.00 44.02           H
ATOM   2214 HD12 LEU A 160      26.641   5.321  38.066  1.00 44.02           H
ATOM   2215 HD13 LEU A 160      26.381   3.862  38.641  1.00 44.02           H
ATOM   2216 HD21 LEU A 160      23.529   4.263  39.317  1.00 45.81           H
ATOM   2217 HD22 LEU A 160      24.486   3.599  40.397  1.00 45.81           H
ATOM   2218 HD23 LEU A 160      23.661   4.906  40.763  1.00 45.81           H
ATOM   2219  N   ASP A 161      28.568   5.907  42.787  1.00 21.51           N
ATOM   2220  CA  ASP A 161      28.925   6.781  43.889  1.00 21.44           C
ATOM   2221  C   ASP A 161      29.371   5.855  45.020  1.00 26.72           C
ATOM   2222  O   ASP A 161      29.356   4.627  44.890  1.00 21.31           O
ATOM   2223  CB  ASP A 161      27.745   7.686  44.265  1.00 24.40           C
ATOM   2224  CG  ASP A 161      26.525   6.875  44.803  1.00 28.80           C
ATOM   2225  OD1 ASP A 161      26.524   6.501  45.975  1.00 28.56           O
ATOM   2226  OD2 ASP A 161      25.564   6.589  44.043  1.00 45.58           O1-
ATOM   2227  H   ASP A 161      28.486   5.083  43.020  1.00 25.81           H
ATOM   2228  HA  ASP A 161      29.675   7.340  43.633  1.00 25.73           H
ATOM   2229  HB2 ASP A 161      28.027   8.304  44.958  1.00 29.28           H
ATOM   2230  HB3 ASP A 161      27.458   8.177  43.479  1.00 29.28           H
ATOM   2231  N   THR A 162      29.771   6.431  46.117  1.00 22.64           N
ATOM   2232  CA  THR A 162      30.304   5.590  47.177  1.00 31.61           C
ATOM   2233  C   THR A 162      29.246   5.078  48.125  1.00 29.48           C
ATOM   2234  O   THR A 162      29.586   4.366  49.060  1.00 24.92           O
ATOM   2235  CB  THR A 162      31.338   6.339  47.987  1.00 31.59           C
ATOM   2236  OG1 THR A 162      30.677   7.376  48.687  1.00 33.94           O
ATOM   2237  CG2 THR A 162      32.400   6.951  47.073  1.00 31.46           C
ATOM   2238  H   THR A 162      29.753   7.275  46.283  1.00 27.17           H
ATOM   2239  HA  THR A 162      30.740   4.822  46.776  1.00 37.94           H
ATOM   2240  HB  THR A 162      31.769   5.737  48.614  1.00 37.91           H
ATOM   2241  HG1 THR A 162      31.229   7.810  49.147  1.00 40.73           H
ATOM   2242 HG21 THR A 162      33.058   7.428  47.602  1.00 37.75           H
ATOM   2243 HG22 THR A 162      32.847   6.251  46.571  1.00 37.75           H
ATOM   2244 HG23 THR A 162      31.986   7.569  46.452  1.00 37.75           H
ATOM   2245  N   ILE A 163      27.978   5.387  47.910  1.00 27.90           N
ATOM   2246  CA  ILE A 163      26.942   5.011  48.845  1.00 27.33           C
ATOM   2247  C   ILE A 163      26.056   3.870  48.306  1.00 24.65           C
ATOM   2248  O   ILE A 163      25.964   2.813  48.931  1.00 21.21           O
ATOM   2249  CB  ILE A 163      26.142   6.258  49.262  1.00 28.57           C
ATOM   2250  CG1 ILE A 163      27.128   7.154  50.052  1.00 28.03           C
ATOM   2251  CG2 ILE A 163      25.005   5.897  50.130  1.00 34.54           C
ATOM   2252  CD1 ILE A 163      26.562   8.532  50.566  1.00 30.72           C
ATOM   2253  H   ILE A 163      27.692   5.817  47.222  1.00 33.48           H
ATOM   2254  HA  ILE A 163      27.373   4.675  49.646  1.00 32.79           H
ATOM   2255  HB  ILE A 163      25.824   6.728  48.475  1.00 34.28           H
ATOM   2256 HG12 ILE A 163      27.432   6.659  50.830  1.00 33.64           H
ATOM   2257 HG13 ILE A 163      27.887   7.349  49.480  1.00 33.64           H
ATOM   2258 HG21 ILE A 163      24.525   6.705  50.372  1.00 41.44           H
ATOM   2259 HG22 ILE A 163      24.418   5.295  49.646  1.00 41.44           H
ATOM   2260 HG23 ILE A 163      25.343   5.461  50.927  1.00 41.44           H
ATOM   2261 HD11 ILE A 163      27.263   9.003  51.043  1.00 36.86           H
ATOM   2262 HD12 ILE A 163      26.270   9.057  49.804  1.00 36.86           H
ATOM   2263 HD13 ILE A 163      25.813   8.364  51.159  1.00 36.86           H
ATOM   2264  N   SER A 164      25.492   4.017  47.105  1.00 22.97           N
ATOM   2265  CA  SER A 164      24.616   2.967  46.577  1.00 29.10           C
ATOM   2266  C   SER A 164      25.259   1.585  46.456  1.00 25.67           C
ATOM   2267  O   SER A 164      24.542   0.588  46.662  1.00 30.21           O
ATOM   2268  CB  SER A 164      24.003   3.420  45.230  1.00 33.96           C
ATOM   2269  OG  SER A 164      24.958   3.654  44.197  1.00 38.84           O
ATOM   2270  H   SER A 164      25.597   4.697  46.588  1.00 27.56           H
ATOM   2271  HA  SER A 164      23.876   2.870  47.197  1.00 34.92           H
ATOM   2272  HB2 SER A 164      23.391   2.730  44.927  1.00 40.75           H
ATOM   2273  HB3 SER A 164      23.510   4.242  45.380  1.00 40.75           H
ATOM   2274  HG  SER A 164      25.494   4.257  44.432  1.00 46.61           H
ATOM   2275  N   PRO A 165      26.534   1.430  46.094  1.00 26.89           N
ATOM   2276  CA  PRO A 165      27.128   0.074  46.092  1.00 23.26           C
ATOM   2277  C   PRO A 165      27.023  -0.643  47.414  1.00 26.69           C
ATOM   2278  O   PRO A 165      26.956  -1.877  47.447  1.00 22.80           O
ATOM   2279  CB  PRO A 165      28.600   0.340  45.715  1.00 27.11           C
ATOM   2280  CG  PRO A 165      28.565   1.543  44.935  1.00 24.95           C
ATOM   2281  CD  PRO A 165      27.463   2.417  45.519  1.00 28.60           C
ATOM   2282  HA  PRO A 165      26.717  -0.469  45.402  1.00 27.91           H
ATOM   2283  HB2 PRO A 165      29.127   0.467  46.519  1.00 32.53           H
ATOM   2284  HB3 PRO A 165      28.943  -0.400  45.191  1.00 32.53           H
ATOM   2285  HG2 PRO A 165      29.422   1.993  44.999  1.00 29.94           H
ATOM   2286  HG3 PRO A 165      28.367   1.323  44.011  1.00 29.94           H
ATOM   2287  HD2 PRO A 165      27.819   2.994  46.213  1.00 34.32           H
ATOM   2288  HD3 PRO A 165      27.026   2.927  44.819  1.00 34.32           H
ATOM   2289  N   GLN A 166      27.068   0.086  48.523  1.00 26.52           N
ATOM   2290  CA  GLN A 166      26.926  -0.568  49.800  1.00 28.08           C
ATOM   2291  C   GLN A 166      25.589  -1.280  49.928  1.00 28.48           C
ATOM   2292  O   GLN A 166      25.473  -2.202  50.735  1.00 28.56           O
ATOM   2293  CB  GLN A 166      27.110   0.463  50.891  1.00 25.67           C
ATOM   2294  CG  GLN A 166      27.338  -0.078  52.270  1.00 30.48           C
ATOM   2295  CD  GLN A 166      28.645  -0.848  52.398  1.00 29.12           C
ATOM   2296  OE1 GLN A 166      28.866  -1.839  51.698  1.00 26.63           O
ATOM   2297  NE2 GLN A 166      29.502  -0.413  53.325  1.00 30.02           N
ATOM   2298  H   GLN A 166      27.178   0.938  48.557  1.00 31.82           H
ATOM   2299  HA  GLN A 166      27.628  -1.232  49.895  1.00 33.70           H
ATOM   2300  HB2 GLN A 166      27.876   1.013  50.665  1.00 30.81           H
ATOM   2301  HB3 GLN A 166      26.314   1.016  50.925  1.00 30.81           H
ATOM   2302  HG2 GLN A 166      27.364   0.661  52.898  1.00 36.58           H
ATOM   2303  HG3 GLN A 166      26.613  -0.680  52.497  1.00 36.58           H
ATOM   2304 HE21 GLN A 166      29.302   0.268  53.810  1.00 36.03           H
ATOM   2305 HE22 GLN A 166      30.255  -0.814  53.437  1.00 36.03           H
ATOM   2306  N   TYR A 167      24.583  -0.894  49.140  1.00 28.53           N
ATOM   2307  CA  TYR A 167      23.282  -1.546  49.232  1.00 26.00           C
ATOM   2308  C   TYR A 167      23.165  -2.823  48.433  1.00 27.89           C
ATOM   2309  O   TYR A 167      22.172  -3.538  48.600  1.00 26.90           O
ATOM   2310  CB  TYR A 167      22.191  -0.655  48.739  1.00 25.66           C
ATOM   2311  CG  TYR A 167      21.910   0.471  49.673  1.00 26.32           C
ATOM   2312  CD1 TYR A 167      22.706   1.592  49.672  1.00 26.93           C
ATOM   2313  CD2 TYR A 167      20.830   0.415  50.552  1.00 31.71           C
ATOM   2314  CE1 TYR A 167      22.454   2.642  50.524  1.00 31.46           C
ATOM   2315  CE2 TYR A 167      20.559   1.443  51.393  1.00 21.73           C
ATOM   2316  CZ  TYR A 167      21.386   2.554  51.379  1.00 24.07           C
ATOM   2317  OH  TYR A 167      21.152   3.570  52.196  1.00 24.05           O
ATOM   2318  H   TYR A 167      24.630  -0.267  48.553  1.00 34.24           H
ATOM   2319  HA  TYR A 167      23.101  -1.756  50.162  1.00 31.20           H
ATOM   2320  HB2 TYR A 167      22.452  -0.278  47.884  1.00 30.79           H
ATOM   2321  HB3 TYR A 167      21.378  -1.174  48.640  1.00 30.79           H
ATOM   2322  HD1 TYR A 167      23.430   1.639  49.089  1.00 32.32           H
ATOM   2323  HD2 TYR A 167      20.282  -0.337  50.556  1.00 38.05           H
ATOM   2324  HE1 TYR A 167      22.998   3.396  50.522  1.00 37.75           H
ATOM   2325  HE2 TYR A 167      19.841   1.396  51.982  1.00 26.08           H
ATOM   2326  HH  TYR A 167      20.478   3.408  52.671  1.00 28.86           H
ATOM   2327  N   LEU A 168      24.114  -3.081  47.542  1.00 24.09           N
ATOM   2328  CA  LEU A 168      23.954  -4.036  46.461  1.00 29.97           C
ATOM   2329  C   LEU A 168      25.166  -4.909  46.265  1.00 29.74           C
ATOM   2330  O   LEU A 168      25.077  -5.869  45.500  1.00 31.09           O
ATOM   2331  CB  LEU A 168      23.683  -3.303  45.133  1.00 28.58           C
ATOM   2332  CG  LEU A 168      22.573  -2.251  45.131  1.00 29.73           C
ATOM   2333  CD1 LEU A 168      22.759  -1.377  43.955  1.00 25.94           C
ATOM   2334  CD2 LEU A 168      21.232  -2.988  45.074  1.00 28.17           C
ATOM   2335  H   LEU A 168      24.886  -2.700  47.547  1.00 28.91           H
ATOM   2336  HA  LEU A 168      23.195  -4.609  46.652  1.00 35.96           H
ATOM   2337  HB2 LEU A 168      24.501  -2.855  44.865  1.00 34.29           H
ATOM   2338  HB3 LEU A 168      23.449  -3.966  44.466  1.00 34.29           H
ATOM   2339  HG  LEU A 168      22.613  -1.716  45.939  1.00 35.68           H
ATOM   2340 HD11 LEU A 168      22.058  -0.707  43.946  1.00 31.13           H
ATOM   2341 HD12 LEU A 168      23.627  -0.948  44.015  1.00 31.13           H
ATOM   2342 HD13 LEU A 168      22.711  -1.917  43.150  1.00 31.13           H
ATOM   2343 HD21 LEU A 168      20.514  -2.336  45.071  1.00 33.80           H
ATOM   2344 HD22 LEU A 168      21.199  -3.520  44.264  1.00 33.80           H
ATOM   2345 HD23 LEU A 168      21.155  -3.563  45.851  1.00 33.80           H
ATOM   2346  N   ALA A 169      26.286  -4.617  46.921  1.00 30.44           N
ATOM   2347  CA  ALA A 169      27.565  -5.216  46.552  1.00 23.73           C
ATOM   2348  C   ALA A 169      27.608  -6.710  46.772  1.00 28.55           C
ATOM   2349  O   ALA A 169      28.438  -7.386  46.159  1.00 26.31           O
ATOM   2350  CB  ALA A 169      28.714  -4.569  47.341  1.00 27.39           C
ATOM   2351  H   ALA A 169      26.332  -4.074  47.587  1.00 36.52           H
ATOM   2352  HA  ALA A 169      27.724  -5.052  45.609  1.00 28.48           H
ATOM   2353  HB1 ALA A 169      29.550  -4.984  47.077  1.00 32.86           H
ATOM   2354  HB2 ALA A 169      28.738  -3.620  47.142  1.00 32.86           H
ATOM   2355  HB3 ALA A 169      28.561  -4.706  48.289  1.00 32.86           H
ATOM   2356  N   ASP A 170      26.762  -7.240  47.643  1.00 30.54           N
ATOM   2357  CA  ASP A 170      26.790  -8.671  47.878  1.00 29.59           C
ATOM   2358  C   ASP A 170      26.326  -9.437  46.664  1.00 28.02           C
ATOM   2359  O   ASP A 170      26.675 -10.606  46.506  1.00 32.43           O
ATOM   2360  CB  ASP A 170      25.934  -9.035  49.105  1.00 28.57           C
ATOM   2361  CG  ASP A 170      24.493  -8.482  49.034  1.00 41.74           C
ATOM   2362  OD1 ASP A 170      24.284  -7.404  48.430  1.00 36.81           O
ATOM   2363  OD2 ASP A 170      23.580  -9.111  49.635  1.00 30.98           O1-
ATOM   2364  H   ASP A 170      26.178  -6.805  48.100  1.00 36.65           H
ATOM   2365  HA  ASP A 170      27.703  -8.939  48.065  1.00 35.51           H
ATOM   2366  HB2 ASP A 170      25.879 -10.001  49.174  1.00 34.28           H
ATOM   2367  HB3 ASP A 170      26.354  -8.670  49.899  1.00 34.28           H
ATOM   2368  N   LEU A 171      25.599  -8.787  45.777  1.00 33.44           N
ATOM   2369  CA  LEU A 171      24.986  -9.442  44.639  1.00 26.02           C
ATOM   2370  C   LEU A 171      25.725  -9.250  43.333  1.00 27.53           C
ATOM   2371  O   LEU A 171      25.375  -9.904  42.348  1.00 29.49           O
ATOM   2372  CB  LEU A 171      23.544  -8.939  44.485  1.00 23.24           C
ATOM   2373  CG  LEU A 171      22.724  -9.325  45.694  1.00 34.81           C
ATOM   2374  CD1 LEU A 171      21.402  -8.595  45.680  1.00 29.25           C
ATOM   2375  CD2 LEU A 171      22.524 -10.853  45.684  1.00 31.44           C
ATOM   2376  H   LEU A 171      25.441  -7.942  45.814  1.00 40.13           H
ATOM   2377  HA  LEU A 171      24.947 -10.395  44.815  1.00 31.22           H
ATOM   2378  HB2 LEU A 171      23.544  -7.971  44.410  1.00 27.89           H
ATOM   2379  HB3 LEU A 171      23.142  -9.341  43.699  1.00 27.89           H
ATOM   2380  HG  LEU A 171      23.203  -9.082  46.501  1.00 41.77           H
ATOM   2381 HD11 LEU A 171      20.891  -8.855  46.462  1.00 35.10           H
ATOM   2382 HD12 LEU A 171      21.570  -7.639  45.697  1.00 35.10           H
ATOM   2383 HD13 LEU A 171      20.919  -8.833  44.874  1.00 35.10           H
ATOM   2384 HD21 LEU A 171      21.998 -11.107  46.458  1.00 37.73           H
ATOM   2385 HD22 LEU A 171      22.059 -11.105  44.871  1.00 37.73           H
ATOM   2386 HD23 LEU A 171      23.392 -11.285  45.717  1.00 37.73           H
ATOM   2387  N   VAL A 172      26.769  -8.440  43.307  1.00 27.86           N
ATOM   2388  CA  VAL A 172      27.373  -7.996  42.059  1.00 22.74           C
ATOM   2389  C   VAL A 172      28.629  -8.810  41.741  1.00 24.57           C
ATOM   2390  O   VAL A 172      29.475  -9.063  42.620  1.00 28.25           O
ATOM   2391  CB  VAL A 172      27.688  -6.501  42.180  1.00 25.08           C
ATOM   2392  CG1 VAL A 172      28.435  -6.026  41.012  1.00 23.43           C
ATOM   2393  CG2 VAL A 172      26.354  -5.718  42.402  1.00 23.47           C
ATOM   2394  H   VAL A 172      27.153  -8.126  44.010  1.00 33.43           H
ATOM   2395  HA  VAL A 172      26.740  -8.117  41.334  1.00 27.29           H
ATOM   2396  HB  VAL A 172      28.245  -6.363  42.963  1.00 30.10           H
ATOM   2397 HG11 VAL A 172      28.619  -5.080  41.119  1.00 28.11           H
ATOM   2398 HG12 VAL A 172      29.268  -6.520  40.948  1.00 28.11           H
ATOM   2399 HG13 VAL A 172      27.901  -6.173  40.216  1.00 28.11           H
ATOM   2400 HG21 VAL A 172      26.553  -4.771  42.479  1.00 28.16           H
ATOM   2401 HG22 VAL A 172      25.768  -5.872  41.645  1.00 28.16           H
ATOM   2402 HG23 VAL A 172      25.934  -6.035  43.217  1.00 28.16           H
ATOM   2403  N   SER A 173      28.786  -9.164  40.466  1.00 25.41           N
ATOM   2404  CA  SER A 173      29.980  -9.865  40.017  1.00 28.90           C
ATOM   2405  C   SER A 173      30.917  -9.009  39.177  1.00 25.19           C
ATOM   2406  O   SER A 173      32.095  -9.366  39.024  1.00 27.80           O
ATOM   2407  CB  SER A 173      29.587 -11.108  39.199  1.00 28.63           C
ATOM   2408  OG  SER A 173      28.801 -12.016  39.951  1.00 35.01           O
ATOM   2409  H   SER A 173      28.214  -9.008  39.844  1.00 30.49           H
ATOM   2410  HA  SER A 173      30.474 -10.167  40.795  1.00 34.68           H
ATOM   2411  HB2 SER A 173      29.079 -10.823  38.424  1.00 34.36           H
ATOM   2412  HB3 SER A 173      30.396 -11.559  38.912  1.00 34.36           H
ATOM   2413  HG  SER A 173      29.228 -12.277  40.625  1.00 42.02           H
ATOM   2414  N   PHE A 174      30.423  -7.908  38.618  1.00 23.39           N
ATOM   2415  CA  PHE A 174      31.202  -7.036  37.758  1.00 28.43           C
ATOM   2416  C   PHE A 174      30.721  -5.619  38.000  1.00 25.91           C
ATOM   2417  O   PHE A 174      29.509  -5.381  37.969  1.00 23.69           O
ATOM   2418  CB  PHE A 174      31.043  -7.387  36.280  1.00 29.51           C
ATOM   2419  CG  PHE A 174      31.510  -6.283  35.349  1.00 36.53           C
ATOM   2420  CD1 PHE A 174      32.869  -6.049  35.173  1.00 32.31           C
ATOM   2421  CD2 PHE A 174      30.592  -5.466  34.675  1.00 29.71           C
ATOM   2422  CE1 PHE A 174      33.333  -5.042  34.328  1.00 22.99           C
ATOM   2423  CE2 PHE A 174      31.030  -4.441  33.837  1.00 32.43           C
ATOM   2424  CZ  PHE A 174      32.412  -4.223  33.655  1.00 32.53           C
ATOM   2425  H   PHE A 174      29.613  -7.642  38.729  1.00 28.07           H
ATOM   2426  HA  PHE A 174      32.141  -7.092  37.995  1.00 34.12           H
ATOM   2427  HB2 PHE A 174      31.566  -8.181  36.087  1.00 35.41           H
ATOM   2428  HB3 PHE A 174      30.105  -7.556  36.096  1.00 35.41           H
ATOM   2429  HD1 PHE A 174      33.483  -6.589  35.616  1.00 38.78           H
ATOM   2430  HD2 PHE A 174      29.679  -5.605  34.792  1.00 35.65           H
ATOM   2431  HE1 PHE A 174      34.247  -4.904  34.221  1.00 27.58           H
ATOM   2432  HE2 PHE A 174      30.412  -3.909  33.389  1.00 38.92           H
ATOM   2433  HZ  PHE A 174      32.710  -3.546  33.091  1.00 39.04           H
ATOM   2434  N   GLY A 175      31.639  -4.706  38.297  1.00 27.24           N
ATOM   2435  CA  GLY A 175      31.323  -3.277  38.364  1.00 29.95           C
ATOM   2436  C   GLY A 175      32.004  -2.465  37.271  1.00 31.12           C
ATOM   2437  O   GLY A 175      33.162  -2.709  36.929  1.00 25.01           O
ATOM   2438  H   GLY A 175      32.463  -4.887  38.466  1.00 32.69           H
ATOM   2439  HA2 GLY A 175      30.364  -3.156  38.281  1.00 35.93           H
ATOM   2440  HA3 GLY A 175      31.603  -2.926  39.224  1.00 35.93           H
ATOM   2441  N   ALA A 176      31.293  -1.460  36.754  1.00 24.72           N
ATOM   2442  CA  ALA A 176      31.773  -0.688  35.637  1.00 21.09           C
ATOM   2443  C   ALA A 176      31.875   0.766  36.086  1.00 27.26           C
ATOM   2444  O   ALA A 176      31.065   1.245  36.897  1.00 24.15           O
ATOM   2445  CB  ALA A 176      30.874  -0.835  34.405  1.00 29.12           C
ATOM   2446  H   ALA A 176      30.522  -1.212  37.044  1.00 29.66           H
ATOM   2447  HA  ALA A 176      32.662  -0.993  35.398  1.00 25.31           H
ATOM   2448  HB1 ALA A 176      31.238  -0.298  33.683  1.00 34.94           H
ATOM   2449  HB2 ALA A 176      30.848  -1.768  34.143  1.00 34.94           H
ATOM   2450  HB3 ALA A 176      29.981  -0.528  34.627  1.00 34.94           H
ATOM   2451  N   ILE A 177      32.912   1.440  35.611  1.00 22.10           N
ATOM   2452  CA  ILE A 177      33.075   2.883  35.762  1.00 19.52           C
ATOM   2453  C   ILE A 177      32.984   3.466  34.362  1.00 23.07           C
ATOM   2454  O   ILE A 177      33.852   3.214  33.507  1.00 25.59           O
ATOM   2455  CB  ILE A 177      34.407   3.242  36.441  1.00 21.98           C
ATOM   2456  CG1 ILE A 177      34.483   2.632  37.848  1.00 25.62           C
ATOM   2457  CG2 ILE A 177      34.652   4.762  36.417  1.00 21.50           C
ATOM   2458  CD1 ILE A 177      33.461   3.154  38.840  1.00 23.92           C
ATOM   2459  H   ILE A 177      33.560   1.071  35.182  1.00 26.52           H
ATOM   2460  HA  ILE A 177      32.348   3.241  36.296  1.00 23.43           H
ATOM   2461  HB  ILE A 177      35.113   2.833  35.916  1.00 26.38           H
ATOM   2462 HG12 ILE A 177      34.355   1.674  37.775  1.00 30.75           H
ATOM   2463 HG13 ILE A 177      35.363   2.814  38.214  1.00 30.75           H
ATOM   2464 HG21 ILE A 177      35.498   4.952  36.852  1.00 25.80           H
ATOM   2465 HG22 ILE A 177      34.678   5.063  35.496  1.00 25.80           H
ATOM   2466 HG23 ILE A 177      33.930   5.204  36.890  1.00 25.80           H
ATOM   2467 HD11 ILE A 177      33.593   2.709  39.692  1.00 28.70           H
ATOM   2468 HD12 ILE A 177      33.582   4.110  38.944  1.00 28.70           H
ATOM   2469 HD13 ILE A 177      32.571   2.967  38.503  1.00 28.70           H
ATOM   2470  N   GLY A 178      31.938   4.268  34.136  1.00 27.17           N
ATOM   2471  CA  GLY A 178      31.683   4.798  32.824  1.00 22.61           C
ATOM   2472  C   GLY A 178      32.730   5.796  32.375  1.00 22.78           C
ATOM   2473  O   GLY A 178      33.534   6.287  33.164  1.00 24.52           O
ATOM   2474  H   GLY A 178      31.369   4.511  34.733  1.00 32.61           H
ATOM   2475  HA2 GLY A 178      31.660   4.071  32.183  1.00 27.13           H
ATOM   2476  HA3 GLY A 178      30.819   5.239  32.818  1.00 27.13           H
ATOM   2477  N   ALA A 179      32.700   6.074  31.062  1.00 23.16           N
ATOM   2478  CA  ALA A 179      33.651   6.997  30.444  1.00 19.07           C
ATOM   2479  C   ALA A 179      33.711   8.327  31.165  1.00 26.41           C
ATOM   2480  O   ALA A 179      34.791   8.936  31.297  1.00 22.04           O
ATOM   2481  CB  ALA A 179      33.280   7.237  28.981  1.00 26.70           C
ATOM   2482  H   ALA A 179      32.134   5.736  30.510  1.00 27.79           H
ATOM   2483  HA  ALA A 179      34.537   6.602  30.468  1.00 22.89           H
ATOM   2484  HB1 ALA A 179      33.921   7.850  28.589  1.00 32.04           H
ATOM   2485  HB2 ALA A 179      33.300   6.390  28.508  1.00 32.04           H
ATOM   2486  HB3 ALA A 179      32.389   7.618  28.941  1.00 32.04           H
ATOM   2487  N   ARG A 180      32.565   8.807  31.626  1.00 19.95           N
ATOM   2488  CA  ARG A 180      32.513  10.116  32.257  1.00 25.53           C
ATOM   2489  C   ARG A 180      33.032  10.137  33.692  1.00 19.25           C
ATOM   2490  O   ARG A 180      33.130  11.225  34.284  1.00 22.60           O
ATOM   2491  CB  ARG A 180      31.062  10.646  32.233  1.00 26.29           C
ATOM   2492  CG  ARG A 180      30.499  10.857  30.807  1.00 33.05           C
ATOM   2493  CD  ARG A 180      29.047  11.443  30.750  1.00 33.72           C
ATOM   2494  NE  ARG A 180      28.667  12.185  31.964  1.00 33.10           N
ATOM   2495  CZ  ARG A 180      27.430  12.592  32.280  1.00 43.75           C
ATOM   2496  NH1 ARG A 180      26.407  12.419  31.430  1.00 35.71           N
ATOM   2497  NH2 ARG A 180      27.217  13.211  33.455  1.00 36.16           N1+
ATOM   2498  H   ARG A 180      31.809   8.398  31.587  1.00 23.94           H
ATOM   2499  HA  ARG A 180      33.059  10.729  31.740  1.00 30.63           H
ATOM   2500  HB2 ARG A 180      30.489  10.008  32.687  1.00 31.55           H
ATOM   2501  HB3 ARG A 180      31.034  11.499  32.692  1.00 31.55           H
ATOM   2502  HG2 ARG A 180      31.081  11.471  30.333  1.00 39.66           H
ATOM   2503  HG3 ARG A 180      30.487  10.002  30.350  1.00 39.66           H
ATOM   2504  HD2 ARG A 180      28.984  12.051  29.997  1.00 40.46           H
ATOM   2505  HD3 ARG A 180      28.419  10.712  30.638  1.00 40.46           H
ATOM   2506  HE  ARG A 180      29.295  12.374  32.520  1.00 39.72           H
ATOM   2507 HH11 ARG A 180      26.533  12.013  30.682  1.00 42.85           H
ATOM   2508 HH12 ARG A 180      25.621  12.698  31.641  1.00 42.85           H
ATOM   2509 HH21 ARG A 180      27.872  13.342  33.997  1.00 43.39           H
ATOM   2510 HH22 ARG A 180      26.433  13.504  33.651  1.00 43.39           H
ATOM   2511  N   THR A 181      33.293   8.991  34.308  1.00 17.38           N
ATOM   2512  CA  THR A 181      33.893   8.991  35.638  1.00 18.55           C
ATOM   2513  C   THR A 181      35.230   8.259  35.730  1.00 19.97           C
ATOM   2514  O   THR A 181      35.815   8.227  36.810  1.00 22.57           O
ATOM   2515  CB  THR A 181      32.914   8.411  36.675  1.00 25.41           C
ATOM   2516  OG1 THR A 181      32.321   7.225  36.164  1.00 20.56           O
ATOM   2517  CG2 THR A 181      31.833   9.411  37.024  1.00 29.06           C
ATOM   2518  H   THR A 181      33.136   8.209  33.984  1.00 20.86           H
ATOM   2519  HA  THR A 181      34.058   9.914  35.889  1.00 22.26           H
ATOM   2520  HB  THR A 181      33.401   8.198  37.486  1.00 30.50           H
ATOM   2521  HG1 THR A 181      31.786   6.906  36.727  1.00 24.67           H
ATOM   2522 HG21 THR A 181      31.227   9.028  37.677  1.00 34.88           H
ATOM   2523 HG22 THR A 181      32.232  10.213  37.396  1.00 34.88           H
ATOM   2524 HG23 THR A 181      31.331   9.648  36.229  1.00 34.88           H
ATOM   2525  N   THR A 182      35.767   7.725  34.631  1.00 25.59           N
ATOM   2526  CA  THR A 182      37.065   7.051  34.692  1.00 21.49           C
ATOM   2527  C   THR A 182      38.179   7.953  35.228  1.00 20.62           C
ATOM   2528  O   THR A 182      39.122   7.468  35.869  1.00 18.31           O
ATOM   2529  CB  THR A 182      37.411   6.502  33.308  1.00 19.16           C
ATOM   2530  OG1 THR A 182      36.608   5.352  33.086  1.00 24.78           O
ATOM   2531  CG2 THR A 182      38.910   6.106  33.186  1.00 25.49           C
ATOM   2532  H   THR A 182      35.407   7.739  33.850  1.00 30.70           H
ATOM   2533  HA  THR A 182      36.990   6.295  35.295  1.00 25.79           H
ATOM   2534  HB  THR A 182      37.213   7.171  32.635  1.00 22.99           H
ATOM   2535  HG1 THR A 182      36.776   5.027  32.330  1.00 29.74           H
ATOM   2536 HG21 THR A 182      39.091   5.763  32.297  1.00 30.58           H
ATOM   2537 HG22 THR A 182      39.472   6.881  33.346  1.00 30.58           H
ATOM   2538 HG23 THR A 182      39.126   5.421  33.838  1.00 30.58           H
ATOM   2539  N   GLU A 183      38.097   9.241  34.981  1.00 22.86           N
ATOM   2540  CA  GLU A 183      39.065  10.184  35.489  1.00 21.73           C
ATOM   2541  C   GLU A 183      38.835  10.600  36.927  1.00 18.29           C
ATOM   2542  O   GLU A 183      39.696  11.289  37.486  1.00 20.98           O
ATOM   2543  CB  GLU A 183      39.059  11.465  34.639  1.00 17.28           C
ATOM   2544  CG  GLU A 183      39.656  11.317  33.233  1.00 23.18           C
ATOM   2545  CD  GLU A 183      39.831  12.671  32.552  1.00 26.56           C
ATOM   2546  OE1 GLU A 183      38.832  13.192  31.942  1.00 29.42           O
ATOM   2547  OE2 GLU A 183      40.965  13.239  32.698  1.00 26.52           O1-
ATOM   2548  H   GLU A 183      37.474   9.603  34.511  1.00 27.43           H
ATOM   2549  HA  GLU A 183      39.949   9.789  35.430  1.00 26.08           H
ATOM   2550  HB2 GLU A 183      38.142  11.763  34.537  1.00 20.73           H
ATOM   2551  HB3 GLU A 183      39.572  12.145  35.103  1.00 20.73           H
ATOM   2552  HG2 GLU A 183      40.526  10.894  33.297  1.00 27.82           H
ATOM   2553  HG3 GLU A 183      39.060  10.778  32.688  1.00 27.82           H
ATOM   2554  N   SER A 184      37.683  10.276  37.489  1.00 22.64           N
ATOM   2555  CA  SER A 184      37.295  10.762  38.805  1.00 26.62           C
ATOM   2556  C   SER A 184      38.043  10.005  39.899  1.00 24.82           C
ATOM   2557  O   SER A 184      37.896   8.782  40.031  1.00 21.49           O
ATOM   2558  CB  SER A 184      35.783  10.615  38.989  1.00 21.63           C
ATOM   2559  OG  SER A 184      35.432  10.922  40.315  1.00 22.77           O
ATOM   2560  H   SER A 184      37.096   9.765  37.123  1.00 27.17           H
ATOM   2561  HA  SER A 184      37.520  11.702  38.879  1.00 31.94           H
ATOM   2562  HB2 SER A 184      35.329  11.226  38.389  1.00 25.96           H
ATOM   2563  HB3 SER A 184      35.526   9.700  38.794  1.00 25.96           H
ATOM   2564  HG  SER A 184      34.602  10.842  40.418  1.00 27.33           H
ATOM   2565  N   GLN A 185      38.812  10.757  40.690  1.00 22.16           N
ATOM   2566  CA  GLN A 185      39.587  10.211  41.803  1.00 23.76           C
ATOM   2567  C   GLN A 185      38.686   9.413  42.734  1.00 21.60           C
ATOM   2568  O   GLN A 185      38.989   8.287  43.117  1.00 26.83           O
ATOM   2569  CB  GLN A 185      40.264  11.378  42.566  1.00 23.17           C
ATOM   2570  CG  GLN A 185      41.158  10.908  43.690  1.00 24.65           C
ATOM   2571  CD  GLN A 185      42.308  10.037  43.173  1.00 29.20           C
ATOM   2572  OE1 GLN A 185      42.758  10.189  42.030  1.00 30.41           O
ATOM   2573  NE2 GLN A 185      42.788   9.144  44.003  1.00 26.23           N
ATOM   2574  H   GLN A 185      38.901  11.607  40.598  1.00 26.59           H
ATOM   2575  HA  GLN A 185      40.278   9.622  41.461  1.00 28.51           H
ATOM   2576  HB2 GLN A 185      40.807  11.888  41.944  1.00 27.81           H
ATOM   2577  HB3 GLN A 185      39.576  11.946  42.948  1.00 27.81           H
ATOM   2578  HG2 GLN A 185      41.540  11.679  44.139  1.00 29.58           H
ATOM   2579  HG3 GLN A 185      40.636  10.381  44.315  1.00 29.58           H
ATOM   2580 HE21 GLN A 185      42.457   9.070  44.793  1.00 31.47           H
ATOM   2581 HE22 GLN A 185      43.434   8.632  43.757  1.00 31.47           H
ATOM   2582  N   LEU A 186      37.544   9.977  43.073  1.00 22.47           N
ATOM   2583  CA  LEU A 186      36.624   9.321  43.980  1.00 20.76           C
ATOM   2584  C   LEU A 186      36.206   7.933  43.460  1.00 26.52           C
ATOM   2585  O   LEU A 186      36.183   6.944  44.212  1.00 21.38           O
ATOM   2586  CB  LEU A 186      35.429  10.245  44.159  1.00 27.63           C
ATOM   2587  CG  LEU A 186      34.185   9.757  44.852  1.00 33.95           C
ATOM   2588  CD1 LEU A 186      34.444   9.578  46.324  1.00 47.58           C
ATOM   2589  CD2 LEU A 186      33.189  10.840  44.654  1.00 38.30           C
ATOM   2590  H   LEU A 186      37.275  10.743  42.790  1.00 26.97           H
ATOM   2591  HA  LEU A 186      37.052   9.206  44.843  1.00 24.92           H
ATOM   2592  HB2 LEU A 186      35.734  11.019  44.658  1.00 33.16           H
ATOM   2593  HB3 LEU A 186      35.154  10.536  43.275  1.00 33.16           H
ATOM   2594  HG  LEU A 186      33.864   8.930  44.461  1.00 40.74           H
ATOM   2595 HD11 LEU A 186      33.632   9.263  46.751  1.00 57.10           H
ATOM   2596 HD12 LEU A 186      35.153   8.927  46.442  1.00 57.10           H
ATOM   2597 HD13 LEU A 186      34.710  10.430  46.704  1.00 57.10           H
ATOM   2598 HD21 LEU A 186      32.357  10.585  45.081  1.00 45.95           H
ATOM   2599 HD22 LEU A 186      33.529  11.657  45.051  1.00 45.95           H
ATOM   2600 HD23 LEU A 186      33.047  10.968  43.703  1.00 45.95           H
ATOM   2601  N   HIS A 187      35.931   7.830  42.164  1.00 19.97           N
ATOM   2602  CA  HIS A 187      35.533   6.543  41.594  1.00 18.83           C
ATOM   2603  C   HIS A 187      36.730   5.581  41.471  1.00 22.45           C
ATOM   2604  O   HIS A 187      36.570   4.371  41.623  1.00 19.78           O
ATOM   2605  CB  HIS A 187      34.858   6.789  40.253  1.00 19.44           C
ATOM   2606  CG  HIS A 187      33.532   7.492  40.383  1.00 23.00           C
ATOM   2607  ND1 HIS A 187      33.438   8.856  40.550  1.00 22.95           N
ATOM   2608  CD2 HIS A 187      32.259   7.017  40.431  1.00 23.20           C
ATOM   2609  CE1 HIS A 187      32.166   9.201  40.625  1.00 30.63           C
ATOM   2610  NE2 HIS A 187      31.431   8.106  40.559  1.00 22.42           N
ATOM   2611  H   HIS A 187      35.966   8.477  41.599  1.00 23.97           H
ATOM   2612  HA  HIS A 187      34.881   6.129  42.181  1.00 22.59           H
ATOM   2613  HB2 HIS A 187      34.704   5.937  39.816  1.00 23.33           H
ATOM   2614  HB3 HIS A 187      35.437   7.343  39.706  1.00 23.33           H
ATOM   2615  HD2 HIS A 187      31.997   6.129  40.345  1.00 27.85           H
ATOM   2616  HE1 HIS A 187      31.843  10.067  40.735  1.00 36.76           H
ATOM   2617  HE2 HIS A 187      30.573   8.077  40.609  1.00 26.90           H
ATOM   2618  N   ARG A 188      37.952   6.093  41.268  1.00 20.63           N
ATOM   2619  CA  ARG A 188      39.109   5.195  41.322  1.00 20.18           C
ATOM   2620  C   ARG A 188      39.299   4.635  42.727  1.00 21.43           C
ATOM   2621  O   ARG A 188      39.668   3.460  42.893  1.00 22.31           O
ATOM   2622  CB  ARG A 188      40.377   5.918  40.870  1.00 18.87           C
ATOM   2623  CG  ARG A 188      40.325   6.331  39.381  1.00 18.25           C
ATOM   2624  CD  ARG A 188      41.417   7.378  39.000  1.00 21.76           C
ATOM   2625  NE  ARG A 188      41.403   7.610  37.558  1.00 25.34           N
ATOM   2626  CZ  ARG A 188      42.321   8.301  36.883  1.00 26.38           C
ATOM   2627  NH1 ARG A 188      43.336   8.876  37.532  1.00 24.80           N
ATOM   2628  NH2 ARG A 188      42.205   8.425  35.571  1.00 23.38           N1+
ATOM   2629  H   ARG A 188      38.131   6.918  41.105  1.00 24.75           H
ATOM   2630  HA  ARG A 188      38.958   4.450  40.720  1.00 24.22           H
ATOM   2631  HB2 ARG A 188      40.491   6.721  41.401  1.00 22.65           H
ATOM   2632  HB3 ARG A 188      41.138   5.328  40.991  1.00 22.65           H
ATOM   2633  HG2 ARG A 188      40.460   5.544  38.830  1.00 21.91           H
ATOM   2634  HG3 ARG A 188      39.457   6.722  39.193  1.00 21.91           H
ATOM   2635  HD2 ARG A 188      41.233   8.218  39.450  1.00 26.11           H
ATOM   2636  HD3 ARG A 188      42.291   7.041  39.250  1.00 26.11           H
ATOM   2637  HE  ARG A 188      40.751   7.274  37.109  1.00 30.41           H
ATOM   2638 HH11 ARG A 188      43.406   8.788  38.385  1.00 29.76           H
ATOM   2639 HH12 ARG A 188      43.925   9.326  37.096  1.00 29.76           H
ATOM   2640 HH21 ARG A 188      41.544   8.058  35.161  1.00 28.06           H
ATOM   2641 HH22 ARG A 188      42.786   8.879  35.129  1.00 28.06           H
ATOM   2642  N   GLU A 189      39.073   5.470  43.748  1.00 22.67           N
ATOM   2643  CA  GLU A 189      39.255   5.043  45.129  1.00 23.88           C
ATOM   2644  C   GLU A 189      38.193   4.021  45.521  1.00 21.71           C
ATOM   2645  O   GLU A 189      38.503   2.996  46.133  1.00 23.18           O
ATOM   2646  CB  GLU A 189      39.213   6.256  46.037  1.00 20.75           C
ATOM   2647  CG  GLU A 189      40.411   7.215  45.952  1.00 26.75           C
ATOM   2648  CD  GLU A 189      40.244   8.469  46.817  1.00 39.23           C
ATOM   2649  OE1 GLU A 189      39.080   8.812  47.199  1.00 47.40           O
ATOM   2650  OE2 GLU A 189      41.286   9.133  47.037  1.00 35.36           O1-
ATOM   2651  H   GLU A 189      38.814   6.286  43.662  1.00 27.21           H
ATOM   2652  HA  GLU A 189      40.126   4.625  45.222  1.00 28.66           H
ATOM   2653  HB2 GLU A 189      38.418   6.769  45.821  1.00 24.90           H
ATOM   2654  HB3 GLU A 189      39.156   5.947  46.954  1.00 24.90           H
ATOM   2655  HG2 GLU A 189      41.208   6.750  46.251  1.00 32.10           H
ATOM   2656  HG3 GLU A 189      40.521   7.500  45.031  1.00 32.10           H
ATOM   2657  N   LEU A 190      36.941   4.280  45.146  1.00 20.56           N
ATOM   2658  CA  LEU A 190      35.866   3.319  45.320  1.00 15.00           C
ATOM   2659  C   LEU A 190      36.240   1.956  44.758  1.00 20.50           C
ATOM   2660  O   LEU A 190      36.131   0.926  45.441  1.00 26.79           O
ATOM   2661  CB  LEU A 190      34.619   3.866  44.628  1.00 21.22           C
ATOM   2662  CG  LEU A 190      33.490   2.872  44.606  1.00 20.58           C
ATOM   2663  CD1 LEU A 190      33.061   2.572  46.069  1.00 25.10           C
ATOM   2664  CD2 LEU A 190      32.375   3.484  43.814  1.00 29.66           C
ATOM   2665  H   LEU A 190      36.691   5.018  44.783  1.00 24.67           H
ATOM   2666  HA  LEU A 190      35.673   3.218  46.265  1.00 18.00           H
ATOM   2667  HB2 LEU A 190      34.314   4.656  45.102  1.00 25.47           H
ATOM   2668  HB3 LEU A 190      34.838   4.092  43.711  1.00 25.47           H
ATOM   2669  HG  LEU A 190      33.774   2.049  44.178  1.00 24.70           H
ATOM   2670 HD11 LEU A 190      32.333   1.931  46.059  1.00 30.12           H
ATOM   2671 HD12 LEU A 190      33.819   2.205  46.551  1.00 30.12           H
ATOM   2672 HD13 LEU A 190      32.770   3.397  46.487  1.00 30.12           H
ATOM   2673 HD21 LEU A 190      31.632   2.862  43.784  1.00 35.59           H
ATOM   2674 HD22 LEU A 190      32.100   4.309  44.244  1.00 35.59           H
ATOM   2675 HD23 LEU A 190      32.691   3.667  42.916  1.00 35.59           H
ATOM   2676  N   ALA A 191      36.622   1.930  43.471  1.00 21.90           N
ATOM   2677  CA  ALA A 191      36.997   0.701  42.792  1.00 24.38           C
ATOM   2678  C   ALA A 191      38.030  -0.082  43.601  1.00 24.03           C
ATOM   2679  O   ALA A 191      37.989  -1.320  43.660  1.00 22.92           O
ATOM   2680  CB  ALA A 191      37.535   1.042  41.386  1.00 27.31           C
ATOM   2681  H   ALA A 191      36.669   2.628  42.971  1.00 26.27           H
ATOM   2682  HA  ALA A 191      36.210   0.144  42.687  1.00 29.26           H
ATOM   2683  HB1 ALA A 191      37.784   0.220  40.936  1.00 32.77           H
ATOM   2684  HB2 ALA A 191      36.841   1.497  40.884  1.00 32.77           H
ATOM   2685  HB3 ALA A 191      38.310   1.618  41.476  1.00 32.77           H
ATOM   2686  N   SER A 192      38.974   0.620  44.207  1.00 20.80           N
ATOM   2687  CA  SER A 192      40.049  -0.034  44.957  1.00 26.87           C
ATOM   2688  C   SER A 192      39.563  -0.803  46.172  1.00 32.07           C
ATOM   2689  O   SER A 192      40.376  -1.509  46.770  1.00 28.09           O
ATOM   2690  CB  SER A 192      41.105   0.971  45.446  1.00 20.88           C
ATOM   2691  OG  SER A 192      40.692   1.684  46.585  1.00 24.17           O
ATOM   2692  H   SER A 192      39.020   1.479  44.203  1.00 24.96           H
ATOM   2693  HA  SER A 192      40.494  -0.665  44.370  1.00 32.24           H
ATOM   2694  HB2 SER A 192      41.917   0.487  45.662  1.00 25.06           H
ATOM   2695  HB3 SER A 192      41.283   1.604  44.733  1.00 25.06           H
ATOM   2696  HG  SER A 192      39.992   2.115  46.416  1.00 29.00           H
ATOM   2697  N   GLY A 193      38.288  -0.681  46.562  1.00 24.43           N
ATOM   2698  CA  GLY A 193      37.762  -1.416  47.697  1.00 25.71           C
ATOM   2699  C   GLY A 193      36.538  -2.250  47.414  1.00 22.58           C
ATOM   2700  O   GLY A 193      35.817  -2.637  48.348  1.00 23.42           O
ATOM   2701  H   GLY A 193      37.711  -0.173  46.176  1.00 29.31           H
ATOM   2702  HA2 GLY A 193      38.453  -2.007  48.034  1.00 30.86           H
ATOM   2703  HA3 GLY A 193      37.538  -0.787  48.400  1.00 30.86           H
ATOM   2704  N   LEU A 194      36.259  -2.498  46.138  1.00 22.58           N
ATOM   2705  CA  LEU A 194      35.097  -3.289  45.747  1.00 19.36           C
ATOM   2706  C   LEU A 194      35.484  -4.767  45.724  1.00 24.12           C
ATOM   2707  O   LEU A 194      36.624  -5.120  45.429  1.00 30.02           O
ATOM   2708  CB  LEU A 194      34.546  -2.846  44.380  1.00 19.38           C
ATOM   2709  CG  LEU A 194      33.973  -1.401  44.366  1.00 24.25           C
ATOM   2710  CD1 LEU A 194      33.413  -0.929  42.979  1.00 17.04           C
ATOM   2711  CD2 LEU A 194      32.889  -1.296  45.410  1.00 26.42           C
ATOM   2712  H   LEU A 194      36.730  -2.217  45.476  1.00 27.09           H
ATOM   2713  HA  LEU A 194      34.396  -3.172  46.407  1.00 23.23           H
ATOM   2714  HB2 LEU A 194      35.262  -2.886  43.727  1.00 23.26           H
ATOM   2715  HB3 LEU A 194      33.832  -3.449  44.121  1.00 23.26           H
ATOM   2716  HG  LEU A 194      34.681  -0.787  44.618  1.00 29.10           H
ATOM   2717 HD11 LEU A 194      33.079  -0.023  43.065  1.00 20.45           H
ATOM   2718 HD12 LEU A 194      34.128  -0.958  42.324  1.00 20.45           H
ATOM   2719 HD13 LEU A 194      32.694  -1.523  42.711  1.00 20.45           H
ATOM   2720 HD21 LEU A 194      32.530  -0.395  45.403  1.00 31.71           H
ATOM   2721 HD22 LEU A 194      32.188  -1.933  45.202  1.00 31.71           H
ATOM   2722 HD23 LEU A 194      33.269  -1.494  46.280  1.00 31.71           H
ATOM   2723  N   SER A 195      34.532  -5.613  46.040  1.00 24.52           N
ATOM   2724  CA  SER A 195      34.768  -7.041  46.150  1.00 33.27           C
ATOM   2725  C   SER A 195      34.745  -7.752  44.825  1.00 23.51           C
ATOM   2726  O   SER A 195      34.432  -8.943  44.831  1.00 26.65           O
ATOM   2727  CB  SER A 195      33.707  -7.679  47.055  1.00 27.18           C
ATOM   2728  OG  SER A 195      33.738  -7.208  48.409  1.00 25.71           O
ATOM   2729  H   SER A 195      33.718  -5.383  46.200  1.00 29.43           H
ATOM   2730  HA  SER A 195      35.637  -7.187  46.555  1.00 39.93           H
ATOM   2731  HB2 SER A 195      32.832  -7.485  46.684  1.00 32.62           H
ATOM   2732  HB3 SER A 195      33.849  -8.639  47.062  1.00 32.62           H
ATOM   2733  HG  SER A 195      33.608  -6.378  48.427  1.00 30.85           H
ATOM   2734  N   PHE A 196      34.986  -7.096  43.697  1.00 22.60           N
ATOM   2735  CA  PHE A 196      34.759  -7.745  42.409  1.00 25.34           C
ATOM   2736  C   PHE A 196      35.558  -7.024  41.349  1.00 24.84           C
ATOM   2737  O   PHE A 196      36.079  -5.934  41.593  1.00 25.89           O
ATOM   2738  CB  PHE A 196      33.270  -7.769  42.041  1.00 30.44           C
ATOM   2739  CG  PHE A 196      32.499  -6.533  42.444  1.00 27.40           C
ATOM   2740  CD1 PHE A 196      32.524  -5.407  41.659  1.00 19.95           C
ATOM   2741  CD2 PHE A 196      31.719  -6.529  43.581  1.00 25.02           C
ATOM   2742  CE1 PHE A 196      31.818  -4.299  42.006  1.00 21.50           C
ATOM   2743  CE2 PHE A 196      30.964  -5.417  43.925  1.00 20.16           C
ATOM   2744  CZ  PHE A 196      31.019  -4.304  43.145  1.00 21.15           C
ATOM   2745  H   PHE A 196      35.276  -6.288  43.647  1.00 27.11           H
ATOM   2746  HA  PHE A 196      35.074  -8.662  42.455  1.00 30.41           H
ATOM   2747  HB2 PHE A 196      33.191  -7.863  41.079  1.00 36.53           H
ATOM   2748  HB3 PHE A 196      32.855  -8.529  42.478  1.00 36.53           H
ATOM   2749  HD1 PHE A 196      33.047  -5.395  40.890  1.00 23.94           H
ATOM   2750  HD2 PHE A 196      31.674  -7.294  44.108  1.00 30.03           H
ATOM   2751  HE1 PHE A 196      31.848  -3.543  41.465  1.00 25.80           H
ATOM   2752  HE2 PHE A 196      30.450  -5.421  44.700  1.00 24.20           H
ATOM   2753  HZ  PHE A 196      30.538  -3.545  43.381  1.00 25.38           H
ATOM   2754  N   PRO A 197      35.711  -7.624  40.165  1.00 20.82           N
ATOM   2755  CA  PRO A 197      36.471  -6.956  39.117  1.00 23.38           C
ATOM   2756  C   PRO A 197      35.750  -5.702  38.653  1.00 27.73           C
ATOM   2757  O   PRO A 197      34.515  -5.646  38.620  1.00 25.92           O
ATOM   2758  CB  PRO A 197      36.540  -7.998  38.004  1.00 25.24           C
ATOM   2759  CG  PRO A 197      36.379  -9.299  38.722  1.00 29.62           C
ATOM   2760  CD  PRO A 197      35.375  -9.003  39.783  1.00 26.74           C
ATOM   2761  HA  PRO A 197      37.365  -6.734  39.422  1.00 28.06           H
ATOM   2762  HB2 PRO A 197      35.816  -7.857  37.374  1.00 30.29           H
ATOM   2763  HB3 PRO A 197      37.402  -7.951  37.560  1.00 30.29           H
ATOM   2764  HG2 PRO A 197      36.048  -9.975  38.110  1.00 35.54           H
ATOM   2765  HG3 PRO A 197      37.226  -9.568  39.112  1.00 35.54           H
ATOM   2766  HD2 PRO A 197      34.476  -9.047  39.422  1.00 32.08           H
ATOM   2767  HD3 PRO A 197      35.490  -9.603  40.536  1.00 32.08           H
ATOM   2768  N   VAL A 198      36.539  -4.709  38.250  1.00 24.67           N
ATOM   2769  CA  VAL A 198      36.019  -3.405  37.829  1.00 25.64           C
ATOM   2770  C   VAL A 198      36.591  -3.064  36.467  1.00 26.21           C
ATOM   2771  O   VAL A 198      37.813  -3.082  36.280  1.00 26.53           O
ATOM   2772  CB  VAL A 198      36.378  -2.302  38.826  1.00 22.04           C
ATOM   2773  CG1 VAL A 198      35.933  -0.975  38.272  1.00 28.57           C
ATOM   2774  CG2 VAL A 198      35.755  -2.569  40.162  1.00 22.18           C
ATOM   2775  H   VAL A 198      37.396  -4.765  38.210  1.00 29.60           H
ATOM   2776  HA  VAL A 198      35.053  -3.450  37.755  1.00 30.77           H
ATOM   2777  HB  VAL A 198      37.341  -2.275  38.940  1.00 26.45           H
ATOM   2778 HG11 VAL A 198      36.162  -0.277  38.905  1.00 34.28           H
ATOM   2779 HG12 VAL A 198      36.385  -0.819  37.428  1.00 34.28           H
ATOM   2780 HG13 VAL A 198      34.973  -0.997  38.135  1.00 34.28           H
ATOM   2781 HG21 VAL A 198      35.999  -1.855  40.772  1.00 26.61           H
ATOM   2782 HG22 VAL A 198      34.791  -2.602  40.059  1.00 26.61           H
ATOM   2783 HG23 VAL A 198      36.082  -3.418  40.498  1.00 26.61           H
ATOM   2784  N   GLY A 199      35.721  -2.712  35.523  1.00 23.55           N
ATOM   2785  CA  GLY A 199      36.155  -2.220  34.221  1.00 19.65           C
ATOM   2786  C   GLY A 199      36.038  -0.711  34.111  1.00 20.05           C
ATOM   2787  O   GLY A 199      34.970  -0.136  34.342  1.00 25.29           O
ATOM   2788  H   GLY A 199      34.867  -2.750  35.614  1.00 28.27           H
ATOM   2789  HA2 GLY A 199      37.081  -2.468  34.073  1.00 23.58           H
ATOM   2790  HA3 GLY A 199      35.612  -2.623  33.525  1.00 23.58           H
ATOM   2791  N   PHE A 200      37.132  -0.079  33.724  1.00 20.41           N
ATOM   2792  CA  PHE A 200      37.182   1.354  33.474  1.00 20.14           C
ATOM   2793  C   PHE A 200      37.093   1.621  31.976  1.00 24.17           C
ATOM   2794  O   PHE A 200      37.917   1.132  31.186  1.00 27.61           O
ATOM   2795  CB  PHE A 200      38.472   1.977  34.029  1.00 24.96           C
ATOM   2796  CG  PHE A 200      38.514   2.086  35.527  1.00 28.72           C
ATOM   2797  CD1 PHE A 200      37.965   3.173  36.137  1.00 23.54           C
ATOM   2798  CD2 PHE A 200      39.164   1.130  36.319  1.00 24.07           C
ATOM   2799  CE1 PHE A 200      37.953   3.302  37.483  1.00 23.41           C
ATOM   2800  CE2 PHE A 200      39.164   1.264  37.703  1.00 27.04           C
ATOM   2801  CZ  PHE A 200      38.575   2.349  38.281  1.00 26.17           C
ATOM   2802  H   PHE A 200      37.886  -0.471  33.594  1.00 24.50           H
ATOM   2803  HA  PHE A 200      36.426   1.781  33.906  1.00 24.17           H
ATOM   2804  HB2 PHE A 200      39.224   1.432  33.752  1.00 29.95           H
ATOM   2805  HB3 PHE A 200      38.565   2.872  33.666  1.00 29.95           H
ATOM   2806  HD1 PHE A 200      37.530   3.811  35.618  1.00 28.25           H
ATOM   2807  HD2 PHE A 200      39.551   0.382  35.924  1.00 28.89           H
ATOM   2808  HE1 PHE A 200      37.559   4.048  37.874  1.00 28.09           H
ATOM   2809  HE2 PHE A 200      39.582   0.624  38.233  1.00 32.45           H
ATOM   2810  HZ  PHE A 200      38.586   2.450  39.205  1.00 31.41           H
ATOM   2811  N   LYS A 201      36.145   2.450  31.587  1.00 22.02           N
ATOM   2812  CA  LYS A 201      35.976   2.718  30.184  1.00 19.10           C
ATOM   2813  C   LYS A 201      36.954   3.775  29.740  1.00 21.69           C
ATOM   2814  O   LYS A 201      37.365   4.629  30.528  1.00 24.51           O
ATOM   2815  CB  LYS A 201      34.531   3.130  29.912  1.00 23.14           C
ATOM   2816  CG  LYS A 201      33.720   1.918  29.444  1.00 32.11           C
ATOM   2817  CD  LYS A 201      32.233   2.025  29.640  1.00 28.82           C
ATOM   2818  CE  LYS A 201      31.584   0.795  29.047  1.00 26.28           C
ATOM   2819  NZ  LYS A 201      30.286   1.163  28.400  1.00 30.88           N1+
ATOM   2820  H   LYS A 201      35.597   2.862  32.107  1.00 26.43           H
ATOM   2821  HA  LYS A 201      36.159   1.909  29.681  1.00 22.92           H
ATOM   2822  HB2 LYS A 201      34.133   3.472  30.728  1.00 27.77           H
ATOM   2823  HB3 LYS A 201      34.511   3.804  29.215  1.00 27.77           H
ATOM   2824  HG2 LYS A 201      33.881   1.789  28.496  1.00 38.53           H
ATOM   2825  HG3 LYS A 201      34.024   1.138  29.933  1.00 38.53           H
ATOM   2826  HD2 LYS A 201      32.027   2.062  30.587  1.00 34.58           H
ATOM   2827  HD3 LYS A 201      31.895   2.810  29.182  1.00 34.58           H
ATOM   2828  HE2 LYS A 201      32.168   0.413  28.373  1.00 31.53           H
ATOM   2829  HE3 LYS A 201      31.407   0.150  29.750  1.00 31.53           H
ATOM   2830  HZ1 LYS A 201      29.736   1.518  29.003  1.00 37.05           H
ATOM   2831  HZ2 LYS A 201      30.427   1.756  27.752  1.00 37.05           H
ATOM   2832  HZ3 LYS A 201      29.904   0.439  28.051  1.00 37.05           H
ATOM   2833  N   ASN A 202      37.342   3.725  28.460  1.00 23.30           N
ATOM   2834  CA  ASN A 202      38.257   4.771  28.000  1.00 22.54           C
ATOM   2835  C   ASN A 202      37.494   6.085  27.903  1.00 18.21           C
ATOM   2836  O   ASN A 202      36.266   6.113  27.921  1.00 18.56           O
ATOM   2837  CB  ASN A 202      38.933   4.442  26.645  1.00 28.60           C
ATOM   2838  CG  ASN A 202      37.970   4.359  25.481  1.00 25.95           C
ATOM   2839  OD1 ASN A 202      37.746   3.279  24.940  1.00 22.98           O
ATOM   2840  ND2 ASN A 202      37.431   5.513  25.052  1.00 27.32           N
ATOM   2841  H   ASN A 202      37.109   3.139  27.876  1.00 27.96           H
ATOM   2842  HA  ASN A 202      38.958   4.884  28.660  1.00 27.05           H
ATOM   2843  HB2 ASN A 202      39.582   5.136  26.444  1.00 34.32           H
ATOM   2844  HB3 ASN A 202      39.382   3.586  26.720  1.00 34.32           H
ATOM   2845 HD21 ASN A 202      36.878   5.510  24.393  1.00 32.78           H
ATOM   2846 HD22 ASN A 202      37.638   6.254  25.436  1.00 32.78           H
ATOM   2847  N   GLY A 203      38.247   7.174  27.783  1.00 20.93           N
ATOM   2848  CA  GLY A 203      37.676   8.491  27.815  1.00 23.99           C
ATOM   2849  C   GLY A 203      36.749   8.780  26.650  1.00 29.45           C
ATOM   2850  O   GLY A 203      36.803   8.159  25.586  1.00 27.57           O
ATOM   2851  H   GLY A 203      39.101   7.165  27.682  1.00 25.12           H
ATOM   2852  HA2 GLY A 203      37.174   8.601  28.637  1.00 28.78           H
ATOM   2853  HA3 GLY A 203      38.390   9.148  27.805  1.00 28.78           H
ATOM   2854  N   THR A 204      35.862   9.747  26.883  1.00 26.35           N
ATOM   2855  CA  THR A 204      34.942  10.189  25.850  1.00 26.94           C
ATOM   2856  C   THR A 204      35.680  10.706  24.615  1.00 23.74           C
ATOM   2857  O   THR A 204      35.126  10.664  23.516  1.00 31.41           O
ATOM   2858  CB  THR A 204      33.970  11.239  26.412  1.00 27.72           C
ATOM   2859  OG1 THR A 204      34.646  12.161  27.226  1.00 34.11           O
ATOM   2860  CG2 THR A 204      32.901  10.613  27.312  1.00 36.75           C
ATOM   2861  H   THR A 204      35.776  10.160  27.633  1.00 31.62           H
ATOM   2862  HA  THR A 204      34.411   9.427  25.569  1.00 32.33           H
ATOM   2863  HB  THR A 204      33.531  11.704  25.683  1.00 33.27           H
ATOM   2864  HG1 THR A 204      34.106  12.729  27.527  1.00 40.94           H
ATOM   2865 HG21 THR A 204      32.306  11.301  27.648  1.00 44.10           H
ATOM   2866 HG22 THR A 204      32.382   9.966  26.808  1.00 44.10           H
ATOM   2867 HG23 THR A 204      33.321  10.164  28.062  1.00 44.10           H
ATOM   2868  N   ASP A 205      36.919  11.125  24.743  1.00 31.49           N
ATOM   2869  CA  ASP A 205      37.714  11.472  23.564  1.00 29.96           C
ATOM   2870  C   ASP A 205      38.309  10.282  22.797  1.00 35.03           C
ATOM   2871  O   ASP A 205      39.076  10.504  21.845  1.00 33.33           O
ATOM   2872  CB  ASP A 205      38.835  12.385  23.989  1.00 28.91           C
ATOM   2873  CG  ASP A 205      39.968  11.648  24.677  1.00 37.55           C
ATOM   2874  OD1 ASP A 205      39.792  10.520  25.199  1.00 32.30           O
ATOM   2875  OD2 ASP A 205      41.067  12.213  24.700  1.00 36.76           O1-
ATOM   2876  H   ASP A 205      37.331  11.220  25.492  1.00 37.79           H
ATOM   2877  HA  ASP A 205      37.152  11.965  22.947  1.00 35.95           H
ATOM   2878  HB2 ASP A 205      39.196  12.827  23.206  1.00 34.69           H
ATOM   2879  HB3 ASP A 205      38.486  13.043  24.610  1.00 34.69           H
ATOM   2880  N   GLY A 206      38.023   9.040  23.191  1.00 27.69           N
ATOM   2881  CA  GLY A 206      38.449   7.866  22.447  1.00 33.62           C
ATOM   2882  C   GLY A 206      39.823   7.297  22.784  1.00 36.03           C
ATOM   2883  O   GLY A 206      40.201   6.264  22.187  1.00 30.89           O
ATOM   2884  H   GLY A 206      37.575   8.854  23.901  1.00 33.22           H
ATOM   2885  HA2 GLY A 206      37.799   7.160  22.587  1.00 40.35           H
ATOM   2886  HA3 GLY A 206      38.448   8.084  21.502  1.00 40.35           H
ATOM   2887  N   THR A 207      40.562   7.922  23.714  1.00 27.12           N
ATOM   2888  CA  THR A 207      41.868   7.471  24.192  1.00 38.04           C
ATOM   2889  C   THR A 207      41.795   6.791  25.567  1.00 39.74           C
ATOM   2890  O   THR A 207      40.950   7.114  26.411  1.00 31.72           O
ATOM   2891  CB  THR A 207      42.831   8.662  24.266  1.00 38.55           C
ATOM   2892  OG1 THR A 207      42.380   9.607  25.251  1.00 36.36           O
ATOM   2893  CG2 THR A 207      42.927   9.347  22.880  1.00 43.94           C
ATOM   2894  H   THR A 207      40.307   8.647  24.099  1.00 32.54           H
ATOM   2895  HA  THR A 207      42.231   6.830  23.560  1.00 45.65           H
ATOM   2896  HB  THR A 207      43.715   8.344  24.509  1.00 46.26           H
ATOM   2897  HG1 THR A 207      41.615   9.890  25.049  1.00 43.64           H
ATOM   2898 HG21 THR A 207      43.536  10.101  22.925  1.00 52.73           H
ATOM   2899 HG22 THR A 207      43.255   8.716  22.221  1.00 52.73           H
ATOM   2900 HG23 THR A 207      42.053   9.664  22.606  1.00 52.73           H
ATOM   2901  N   LEU A 208      42.714   5.853  25.811  1.00 31.04           N
ATOM   2902  CA  LEU A 208      42.593   5.005  26.988  1.00 38.00           C
ATOM   2903  C   LEU A 208      43.620   5.296  28.048  1.00 33.33           C
ATOM   2904  O   LEU A 208      43.661   4.572  29.048  1.00 34.77           O
ATOM   2905  CB  LEU A 208      42.673   3.530  26.634  1.00 43.90           C
ATOM   2906  CG  LEU A 208      43.754   3.121  25.674  1.00 42.05           C
ATOM   2907  CD1 LEU A 208      44.265   1.746  26.107  1.00 49.11           C
ATOM   2908  CD2 LEU A 208      43.179   3.093  24.229  1.00 46.39           C
ATOM   2909  H   LEU A 208      43.401   5.693  25.319  1.00 37.25           H
ATOM   2910  HA  LEU A 208      41.721   5.159  27.383  1.00 45.60           H
ATOM   2911  HB2 LEU A 208      42.813   3.030  27.453  1.00 52.68           H
ATOM   2912  HB3 LEU A 208      41.826   3.267  26.240  1.00 52.68           H
ATOM   2913  HG  LEU A 208      44.487   3.755  25.710  1.00 50.45           H
ATOM   2914 HD11 LEU A 208      44.966   1.464  25.498  1.00 58.93           H
ATOM   2915 HD12 LEU A 208      44.616   1.809  27.009  1.00 58.93           H
ATOM   2916 HD13 LEU A 208      43.530   1.114  26.081  1.00 58.93           H
ATOM   2917 HD21 LEU A 208      43.881   2.828  23.615  1.00 55.67           H
ATOM   2918 HD22 LEU A 208      42.449   2.455  24.192  1.00 55.67           H
ATOM   2919 HD23 LEU A 208      42.856   3.979  24.001  1.00 55.67           H
ATOM   2920  N   ASN A 209      44.431   6.340  27.886  1.00 24.62           N
ATOM   2921  CA  ASN A 209      45.396   6.644  28.939  1.00 31.57           C
ATOM   2922  C   ASN A 209      44.689   6.848  30.282  1.00 26.08           C
ATOM   2923  O   ASN A 209      45.103   6.280  31.298  1.00 24.34           O
ATOM   2924  CB  ASN A 209      46.216   7.854  28.538  1.00 29.89           C
ATOM   2925  CG  ASN A 209      46.665   7.773  27.049  1.00 50.55           C
ATOM   2926  OD1 ASN A 209      45.839   7.736  26.109  1.00 40.05           O
ATOM   2927  ND2 ASN A 209      47.967   7.703  26.846  1.00 53.74           N
ATOM   2928  H   ASN A 209      44.445   6.867  27.207  1.00 29.55           H
ATOM   2929  HA  ASN A 209      46.002   5.893  29.034  1.00 37.88           H
ATOM   2930  HB2 ASN A 209      45.681   8.655  28.651  1.00 35.87           H
ATOM   2931  HB3 ASN A 209      47.010   7.900  29.092  1.00 35.87           H
ATOM   2932 HD21 ASN A 209      48.275   7.656  26.045  1.00 64.49           H
ATOM   2933 HD22 ASN A 209      48.507   7.703  27.516  1.00 64.49           H
ATOM   2934  N   VAL A 210      43.561   7.565  30.283  1.00 25.31           N
ATOM   2935  CA  VAL A 210      42.803   7.746  31.527  1.00 26.75           C
ATOM   2936  C   VAL A 210      42.350   6.398  32.103  1.00 19.67           C
ATOM   2937  O   VAL A 210      42.294   6.235  33.320  1.00 25.21           O
ATOM   2938  CB  VAL A 210      41.625   8.723  31.305  1.00 26.42           C
ATOM   2939  CG1 VAL A 210      42.123  10.064  30.848  1.00 22.64           C
ATOM   2940  CG2 VAL A 210      40.622   8.209  30.257  1.00 23.32           C
ATOM   2941  H   VAL A 210      43.218   7.948  29.594  1.00 30.37           H
ATOM   2942  HA  VAL A 210      43.392   8.153  32.183  1.00 32.10           H
ATOM   2943  HB  VAL A 210      41.151   8.846  32.142  1.00 31.70           H
ATOM   2944 HG11 VAL A 210      41.365  10.654  30.717  1.00 27.17           H
ATOM   2945 HG12 VAL A 210      42.713  10.429  31.526  1.00 27.17           H
ATOM   2946 HG13 VAL A 210      42.605   9.954  30.014  1.00 27.17           H
ATOM   2947 HG21 VAL A 210      39.908   8.858  30.158  1.00 27.99           H
ATOM   2948 HG22 VAL A 210      41.082   8.092  29.411  1.00 27.99           H
ATOM   2949 HG23 VAL A 210      40.260   7.361  30.557  1.00 27.99           H
ATOM   2950  N   ALA A 211      42.000   5.416  31.265  1.00 20.33           N
ATOM   2951  CA  ALA A 211      41.568   4.131  31.826  1.00 22.33           C
ATOM   2952  C   ALA A 211      42.747   3.340  32.386  1.00 24.73           C
ATOM   2953  O   ALA A 211      42.603   2.630  33.381  1.00 21.72           O
ATOM   2954  CB  ALA A 211      40.822   3.297  30.761  1.00 17.98           C
ATOM   2955  H   ALA A 211      42.003   5.463  30.406  1.00 24.40           H
ATOM   2956  HA  ALA A 211      40.951   4.301  32.555  1.00 26.80           H
ATOM   2957  HB1 ALA A 211      40.548   2.454  31.156  1.00 21.58           H
ATOM   2958  HB2 ALA A 211      40.043   3.791  30.461  1.00 21.58           H
ATOM   2959  HB3 ALA A 211      41.418   3.133  30.014  1.00 21.58           H
ATOM   2960  N   VAL A 212      43.900   3.382  31.715  1.00 27.87           N
ATOM   2961  CA  VAL A 212      45.099   2.733  32.253  1.00 22.92           C
ATOM   2962  C   VAL A 212      45.471   3.378  33.577  1.00 21.67           C
ATOM   2963  O   VAL A 212      45.732   2.693  34.576  1.00 23.63           O
ATOM   2964  CB  VAL A 212      46.241   2.826  31.226  1.00 20.80           C
ATOM   2965  CG1 VAL A 212      47.607   2.485  31.844  1.00 25.98           C
ATOM   2966  CG2 VAL A 212      45.888   2.039  29.926  1.00 29.82           C
ATOM   2967  H   VAL A 212      44.014   3.774  30.958  1.00 33.45           H
ATOM   2968  HA  VAL A 212      44.910   1.795  32.414  1.00 27.50           H
ATOM   2969  HB  VAL A 212      46.300   3.757  30.960  1.00 24.96           H
ATOM   2970 HG11 VAL A 212      48.290   2.559  31.159  1.00 31.18           H
ATOM   2971 HG12 VAL A 212      47.792   3.109  32.564  1.00 31.18           H
ATOM   2972 HG13 VAL A 212      47.580   1.579  32.190  1.00 31.18           H
ATOM   2973 HG21 VAL A 212      46.625   2.116  29.301  1.00 35.79           H
ATOM   2974 HG22 VAL A 212      45.741   1.107  30.152  1.00 35.79           H
ATOM   2975 HG23 VAL A 212      45.083   2.416  29.538  1.00 35.79           H
ATOM   2976  N   ASP A 213      45.461   4.720  33.616  1.00 26.05           N
ATOM   2977  CA  ASP A 213      45.718   5.431  34.873  1.00 22.34           C
ATOM   2978  C   ASP A 213      44.756   4.978  35.959  1.00 24.57           C
ATOM   2979  O   ASP A 213      45.147   4.795  37.116  1.00 24.05           O
ATOM   2980  CB  ASP A 213      45.572   6.942  34.690  1.00 25.49           C
ATOM   2981  CG  ASP A 213      46.568   7.536  33.695  1.00 35.94           C
ATOM   2982  OD1 ASP A 213      47.608   6.908  33.443  1.00 26.07           O
ATOM   2983  OD2 ASP A 213      46.314   8.657  33.171  1.00 34.09           O1-
ATOM   2984  H   ASP A 213      45.312   5.231  32.940  1.00 31.26           H
ATOM   2985  HA  ASP A 213      46.622   5.244  35.169  1.00 26.80           H
ATOM   2986  HB2 ASP A 213      44.678   7.134  34.367  1.00 30.58           H
ATOM   2987  HB3 ASP A 213      45.712   7.377  35.546  1.00 30.58           H
ATOM   2988  N   ALA A 214      43.483   4.816  35.605  1.00 24.47           N
ATOM   2989  CA  ALA A 214      42.519   4.450  36.625  1.00 24.93           C
ATOM   2990  C   ALA A 214      42.797   3.045  37.125  1.00 23.13           C
ATOM   2991  O   ALA A 214      42.742   2.789  38.322  1.00 25.13           O
ATOM   2992  CB  ALA A 214      41.094   4.547  36.081  1.00 27.46           C
ATOM   2993  H   ALA A 214      43.165   4.909  34.811  1.00 29.36           H
ATOM   2994  HA  ALA A 214      42.599   5.060  37.374  1.00 29.91           H
ATOM   2995  HB1 ALA A 214      40.472   4.297  36.782  1.00 32.95           H
ATOM   2996  HB2 ALA A 214      40.926   5.459  35.799  1.00 32.95           H
ATOM   2997  HB3 ALA A 214      41.003   3.944  35.327  1.00 32.95           H
ATOM   2998  N   CYS A 215      43.078   2.117  36.215  1.00 29.23           N
ATOM   2999  CA  CYS A 215      43.401   0.776  36.655  1.00 24.14           C
ATOM   3000  C   CYS A 215      44.605   0.799  37.579  1.00 29.92           C
ATOM   3001  O   CYS A 215      44.585   0.141  38.619  1.00 26.65           O
ATOM   3002  CB  CYS A 215      43.673  -0.131  35.461  1.00 25.38           C
ATOM   3003  SG  CYS A 215      42.214  -0.554  34.536  1.00 29.83           S
ATOM   3004  H   CYS A 215      43.088   2.237  35.364  1.00 35.08           H
ATOM   3005  HA  CYS A 215      42.648   0.411  37.146  1.00 28.97           H
ATOM   3006  HB2 CYS A 215      44.286   0.320  34.860  1.00 30.46           H
ATOM   3007  HB3 CYS A 215      44.072  -0.956  35.780  1.00 30.46           H
ATOM   3008  HG  CYS A 215      41.711   0.453  34.119  1.00 35.79           H
ATOM   3009  N   GLN A 216      45.643   1.595  37.237  1.00 30.15           N
ATOM   3010  CA  GLN A 216      46.841   1.656  38.078  1.00 29.32           C
ATOM   3011  C   GLN A 216      46.512   2.216  39.441  1.00 27.49           C
ATOM   3012  O   GLN A 216      46.909   1.648  40.460  1.00 30.06           O
ATOM   3013  CB  GLN A 216      47.961   2.482  37.416  1.00 24.46           C
ATOM   3014  CG  GLN A 216      48.304   1.855  36.063  1.00 41.29           C
ATOM   3015  CD  GLN A 216      49.769   1.895  35.693  1.00 53.19           C
ATOM   3016  OE1 GLN A 216      50.544   0.985  36.033  1.00 56.16           O
ATOM   3017  NE2 GLN A 216      50.149   2.933  34.955  1.00 45.22           N
ATOM   3018  H   GLN A 216      45.670   2.094  36.538  1.00 36.18           H
ATOM   3019  HA  GLN A 216      47.177   0.755  38.204  1.00 35.18           H
ATOM   3020  HB2 GLN A 216      47.657   3.392  37.271  1.00 29.35           H
ATOM   3021  HB3 GLN A 216      48.753   2.469  37.976  1.00 29.35           H
ATOM   3022  HG2 GLN A 216      48.032   0.924  36.077  1.00 49.54           H
ATOM   3023  HG3 GLN A 216      47.815   2.326  35.371  1.00 49.54           H
ATOM   3024 HE21 GLN A 216      49.574   3.527  34.720  1.00 54.26           H
ATOM   3025 HE22 GLN A 216      50.971   3.010  34.714  1.00 54.26           H
ATOM   3026  N   ALA A 217      45.747   3.309  39.477  1.00 30.37           N
ATOM   3027  CA  ALA A 217      45.402   3.937  40.748  1.00 21.19           C
ATOM   3028  C   ALA A 217      44.566   3.017  41.627  1.00 26.84           C
ATOM   3029  O   ALA A 217      44.733   2.993  42.856  1.00 25.15           O
ATOM   3030  CB  ALA A 217      44.657   5.237  40.485  1.00 22.17           C
ATOM   3031  H   ALA A 217      45.419   3.702  38.785  1.00 36.44           H
ATOM   3032  HA  ALA A 217      46.218   4.149  41.227  1.00 25.43           H
ATOM   3033  HB1 ALA A 217      44.431   5.648  41.334  1.00 26.61           H
ATOM   3034  HB2 ALA A 217      45.229   5.829  39.971  1.00 26.61           H
ATOM   3035  HB3 ALA A 217      43.849   5.042  39.986  1.00 26.61           H
ATOM   3036  N   ALA A 218      43.658   2.263  41.012  1.00 25.13           N
ATOM   3037  CA  ALA A 218      42.741   1.427  41.764  1.00 23.22           C
ATOM   3038  C   ALA A 218      43.419   0.214  42.375  1.00 28.29           C
ATOM   3039  O   ALA A 218      42.856  -0.395  43.298  1.00 29.09           O
ATOM   3040  CB  ALA A 218      41.600   0.949  40.871  1.00 21.34           C
ATOM   3041  H   ALA A 218      43.556   2.221  40.159  1.00 30.15           H
ATOM   3042  HA  ALA A 218      42.357   1.950  42.485  1.00 27.86           H
ATOM   3043  HB1 ALA A 218      41.001   0.393  41.394  1.00 25.61           H
ATOM   3044  HB2 ALA A 218      41.122   1.721  40.529  1.00 25.61           H
ATOM   3045  HB3 ALA A 218      41.970   0.436  40.135  1.00 25.61           H
ATOM   3046  N   ALA A 219      44.589  -0.167  41.853  1.00 27.78           N
ATOM   3047  CA  ALA A 219      45.375  -1.266  42.415  1.00 28.05           C
ATOM   3048  C   ALA A 219      45.899  -0.927  43.788  1.00 23.40           C
ATOM   3049  O   ALA A 219      46.319  -1.820  44.523  1.00 29.34           O
ATOM   3050  CB  ALA A 219      46.557  -1.626  41.491  1.00 29.46           C
ATOM   3051  H   ALA A 219      44.952   0.202  41.166  1.00 33.34           H
ATOM   3052  HA  ALA A 219      44.808  -2.049  42.496  1.00 33.66           H
ATOM   3053  HB1 ALA A 219      47.058  -2.355  41.889  1.00 35.36           H
ATOM   3054  HB2 ALA A 219      46.211  -1.895  40.626  1.00 35.36           H
ATOM   3055  HB3 ALA A 219      47.128  -0.848  41.391  1.00 35.36           H
ATOM   3056  N   HIS A 220      45.896   0.341  44.154  1.00 24.66           N
ATOM   3057  CA  HIS A 220      46.500   0.769  45.391  1.00 24.88           C
ATOM   3058  C   HIS A 220      45.486   0.907  46.500  1.00 35.30           C
ATOM   3059  O   HIS A 220      44.285   1.004  46.263  1.00 23.61           O
ATOM   3060  CB  HIS A 220      47.194   2.117  45.212  1.00 35.39           C
ATOM   3061  CG  HIS A 220      48.497   2.025  44.501  1.00 39.18           C
ATOM   3062  ND1 HIS A 220      49.701   1.943  45.168  1.00 32.91           N
ATOM   3063  CD2 HIS A 220      48.789   2.010  43.178  1.00 31.55           C
ATOM   3064  CE1 HIS A 220      50.680   1.883  44.281  1.00 33.83           C
ATOM   3065  NE2 HIS A 220      50.155   1.930  43.066  1.00 35.55           N
ATOM   3066  H   HIS A 220      45.546   0.979  43.695  1.00 29.59           H
ATOM   3067  HA  HIS A 220      47.164   0.117  45.665  1.00 29.85           H
ATOM   3068  HB2 HIS A 220      47.359   2.502  46.086  1.00 42.47           H
ATOM   3069  HB3 HIS A 220      46.616   2.701  44.698  1.00 42.47           H
ATOM   3070  HD2 HIS A 220      48.179   2.058  42.478  1.00 37.86           H
ATOM   3071  HE1 HIS A 220      51.587   1.822  44.477  1.00 40.59           H
ATOM   3072  HE2 HIS A 220      50.596   1.899  42.328  1.00 42.66           H
ATOM   3073  N   SER A 221      46.022   1.033  47.717  1.00 21.91           N
ATOM   3074  CA  SER A 221      45.232   1.321  48.894  1.00 27.15           C
ATOM   3075  C   SER A 221      44.822   2.792  48.939  1.00 25.90           C
ATOM   3076  O   SER A 221      45.657   3.676  48.768  1.00 25.24           O
ATOM   3077  CB  SER A 221      46.036   0.984  50.143  1.00 34.66           C
ATOM   3078  OG  SER A 221      45.213   1.105  51.297  1.00 35.50           O
ATOM   3079  H   SER A 221      46.863   0.953  47.880  1.00 26.29           H
ATOM   3080  HA  SER A 221      44.429   0.777  48.887  1.00 32.58           H
ATOM   3081  HB2 SER A 221      46.360   0.072  50.077  1.00 41.59           H
ATOM   3082  HB3 SER A 221      46.782   1.599  50.218  1.00 41.59           H
ATOM   3083  HG  SER A 221      44.561   0.579  51.241  1.00 42.60           H
ATOM   3084  N   HIS A 222      43.547   3.062  49.220  1.00 21.49           N
ATOM   3085  CA  HIS A 222      43.078   4.439  49.433  1.00 23.16           C
ATOM   3086  C   HIS A 222      42.184   4.538  50.669  1.00 29.48           C
ATOM   3087  O   HIS A 222      41.740   3.540  51.229  1.00 28.63           O
ATOM   3088  CB  HIS A 222      42.288   4.964  48.249  1.00 27.56           C
ATOM   3089  CG  HIS A 222      43.079   4.999  46.987  1.00 30.08           C
ATOM   3090  ND1 HIS A 222      43.901   6.050  46.649  1.00 30.66           N
ATOM   3091  CD2 HIS A 222      43.205   4.088  45.999  1.00 25.90           C
ATOM   3092  CE1 HIS A 222      44.492   5.790  45.491  1.00 23.82           C
ATOM   3093  NE2 HIS A 222      44.069   4.615  45.066  1.00 32.15           N
ATOM   3094  H   HIS A 222      42.931   2.467  49.294  1.00 25.79           H
ATOM   3095  HA  HIS A 222      43.844   5.019  49.566  1.00 27.79           H
ATOM   3096  HB2 HIS A 222      41.995   5.868  48.443  1.00 33.07           H
ATOM   3097  HB3 HIS A 222      41.520   4.390  48.104  1.00 33.07           H
ATOM   3098  HD2 HIS A 222      42.765   3.271  45.943  1.00 31.08           H
ATOM   3099  HE1 HIS A 222      45.084   6.350  45.044  1.00 28.58           H
ATOM   3100  HE2 HIS A 222      44.316   4.228  44.339  1.00 38.58           H
ATOM   3101  N   HIS A 223      41.917   5.777  51.082  1.00 26.92           N
ATOM   3102  CA  HIS A 223      40.998   6.109  52.166  1.00 30.56           C
ATOM   3103  C   HIS A 223      39.926   6.959  51.502  1.00 29.62           C
ATOM   3104  O   HIS A 223      40.221   8.046  51.008  1.00 36.24           O
ATOM   3105  CB  HIS A 223      41.697   6.884  53.295  1.00 39.98           C
ATOM   3106  CG  HIS A 223      42.630   6.067  54.142  1.00 36.92           C
ATOM   3107  ND1 HIS A 223      42.516   6.006  55.514  1.00 42.54           N
ATOM   3108  CD2 HIS A 223      43.711   5.314  53.824  1.00 38.60           C
ATOM   3109  CE1 HIS A 223      43.467   5.229  56.003  1.00 41.70           C
ATOM   3110  NE2 HIS A 223      44.210   4.800  54.997  1.00 43.14           N
ATOM   3111  H   HIS A 223      42.276   6.475  50.729  1.00 32.31           H
ATOM   3112  HA  HIS A 223      40.595   5.304  52.527  1.00 36.67           H
ATOM   3113  HB2 HIS A 223      41.019   7.255  53.880  1.00 47.98           H
ATOM   3114  HB3 HIS A 223      42.214   7.604  52.900  1.00 47.98           H
ATOM   3115  HD2 HIS A 223      44.046   5.164  52.969  1.00 46.32           H
ATOM   3116  HE1 HIS A 223      43.598   5.027  56.901  1.00 50.04           H
ATOM   3117  HE2 HIS A 223      44.893   4.281  55.065  1.00 51.76           H
ATOM   3118  N   PHE A 224      38.700   6.479  51.434  1.00 29.92           N
ATOM   3119  CA  PHE A 224      37.659   7.312  50.865  1.00 30.62           C
ATOM   3120  C   PHE A 224      36.498   7.395  51.844  1.00 35.17           C
ATOM   3121  O   PHE A 224      36.354   6.574  52.746  1.00 29.91           O
ATOM   3122  CB  PHE A 224      37.176   6.838  49.497  1.00 34.17           C
ATOM   3123  CG  PHE A 224      36.394   5.541  49.518  1.00 28.52           C
ATOM   3124  CD1 PHE A 224      35.032   5.543  49.761  1.00 28.07           C
ATOM   3125  CD2 PHE A 224      37.021   4.327  49.266  1.00 25.19           C
ATOM   3126  CE1 PHE A 224      34.304   4.336  49.781  1.00 24.23           C
ATOM   3127  CE2 PHE A 224      36.301   3.128  49.278  1.00 25.18           C
ATOM   3128  CZ  PHE A 224      34.928   3.140  49.555  1.00 25.58           C
ATOM   3129  H   PHE A 224      38.448   5.702  51.701  1.00 35.90           H
ATOM   3130  HA  PHE A 224      38.011   8.209  50.754  1.00 36.74           H
ATOM   3131  HB2 PHE A 224      36.601   7.521  49.118  1.00 41.01           H
ATOM   3132  HB3 PHE A 224      37.948   6.706  48.925  1.00 41.01           H
ATOM   3133  HD1 PHE A 224      34.596   6.347  49.932  1.00 33.69           H
ATOM   3134  HD2 PHE A 224      37.935   4.310  49.096  1.00 30.22           H
ATOM   3135  HE1 PHE A 224      33.390   4.353  49.956  1.00 29.07           H
ATOM   3136  HE2 PHE A 224      36.737   2.322  49.120  1.00 30.21           H
ATOM   3137  HZ  PHE A 224      34.442   2.348  49.557  1.00 30.69           H
ATOM   3138  N   MET A 225      35.658   8.396  51.635  1.00 34.24           N
ATOM   3139  CA  MET A 225      34.553   8.659  52.536  1.00 33.95           C
ATOM   3140  C   MET A 225      33.319   7.933  52.015  1.00 29.18           C
ATOM   3141  O   MET A 225      32.683   8.324  51.022  1.00 28.14           O
ATOM   3142  CB  MET A 225      34.393  10.157  52.709  1.00 32.89           C
ATOM   3143  CG  MET A 225      35.572  10.607  53.558  1.00 31.62           C
ATOM   3144  SD  MET A 225      35.475  12.206  54.315  1.00 49.91           S
ATOM   3145  CE  MET A 225      34.917  13.199  52.907  1.00 46.87           C
ATOM   3146  H   MET A 225      35.708   8.942  50.973  1.00 41.09           H
ATOM   3147  HA  MET A 225      34.775   8.293  53.406  1.00 40.75           H
ATOM   3148  HB2 MET A 225      34.430  10.602  51.847  1.00 39.47           H
ATOM   3149  HB3 MET A 225      33.566  10.357  53.175  1.00 39.47           H
ATOM   3150  HG2 MET A 225      35.690   9.962  54.273  1.00 37.95           H
ATOM   3151  HG3 MET A 225      36.363  10.607  52.997  1.00 37.95           H
ATOM   3152  HE1 MET A 225      34.821  14.121  53.190  1.00 56.24           H
ATOM   3153  HE2 MET A 225      35.576  13.137  52.197  1.00 56.24           H
ATOM   3154  HE3 MET A 225      34.064  12.856  52.598  1.00 56.24           H
ATOM   3155  N   GLY A 226      33.053   6.798  52.652  1.00 25.48           N
ATOM   3156  CA  GLY A 226      31.915   5.954  52.370  1.00 26.30           C
ATOM   3157  C   GLY A 226      30.927   5.933  53.528  1.00 26.50           C
ATOM   3158  O   GLY A 226      30.878   6.837  54.358  1.00 26.16           O
ATOM   3159  H   GLY A 226      33.549   6.488  53.282  1.00 30.58           H
ATOM   3160  HA2 GLY A 226      31.458   6.278  51.579  1.00 31.56           H
ATOM   3161  HA3 GLY A 226      32.216   5.047  52.204  1.00 31.56           H
ATOM   3162  N   VAL A 227      30.114   4.899  53.561  1.00 24.15           N
ATOM   3163  CA  VAL A 227      29.052   4.757  54.546  1.00 34.78           C
ATOM   3164  C   VAL A 227      29.176   3.356  55.130  1.00 29.03           C
ATOM   3165  O   VAL A 227      29.471   2.392  54.406  1.00 28.66           O
ATOM   3166  CB  VAL A 227      27.665   4.985  53.887  1.00 29.58           C
ATOM   3167  CG1 VAL A 227      27.281   3.828  53.009  1.00 31.53           C
ATOM   3168  CG2 VAL A 227      26.604   5.245  54.897  1.00 33.98           C
ATOM   3169  H   VAL A 227      30.155   4.243  53.008  1.00 28.99           H
ATOM   3170  HA  VAL A 227      29.172   5.406  55.257  1.00 41.74           H
ATOM   3171  HB  VAL A 227      27.722   5.770  53.321  1.00 35.50           H
ATOM   3172 HG11 VAL A 227      26.412   4.005  52.616  1.00 37.84           H
ATOM   3173 HG12 VAL A 227      27.946   3.728  52.310  1.00 37.84           H
ATOM   3174 HG13 VAL A 227      27.243   3.022  53.547  1.00 37.84           H
ATOM   3175 HG21 VAL A 227      25.759   5.380  54.439  1.00 40.77           H
ATOM   3176 HG22 VAL A 227      26.540   4.481  55.491  1.00 40.77           H
ATOM   3177 HG23 VAL A 227      26.838   6.039  55.403  1.00 40.77           H
ATOM   3178  N   THR A 228      28.984   3.250  56.436  1.00 31.39           N
ATOM   3179  CA  THR A 228      28.873   1.948  57.074  1.00 30.09           C
ATOM   3180  C   THR A 228      27.552   1.280  56.710  1.00 33.01           C
ATOM   3181  O   THR A 228      26.636   1.883  56.120  1.00 31.84           O
ATOM   3182  CB  THR A 228      28.929   2.062  58.598  1.00 28.42           C
ATOM   3183  OG1 THR A 228      27.770   2.767  59.063  1.00 30.03           O
ATOM   3184  CG2 THR A 228      30.173   2.779  59.036  1.00 31.32           C
ATOM   3185  H   THR A 228      28.915   3.916  56.976  1.00 37.67           H
ATOM   3186  HA  THR A 228      29.600   1.378  56.779  1.00 36.11           H
ATOM   3187  HB  THR A 228      28.939   1.173  58.986  1.00 34.11           H
ATOM   3188  HG1 THR A 228      27.792   2.836  59.900  1.00 36.04           H
ATOM   3189 HG21 THR A 228      30.195   2.844  60.004  1.00 37.59           H
ATOM   3190 HG22 THR A 228      30.958   2.295  58.735  1.00 37.59           H
ATOM   3191 HG23 THR A 228      30.190   3.673  58.660  1.00 37.59           H
ATOM   3192  N   LYS A 229      27.428   0.031  57.145  1.00 32.90           N
ATOM   3193  CA  LYS A 229      26.205  -0.695  56.864  1.00 25.70           C
ATOM   3194  C   LYS A 229      25.027  -0.108  57.620  1.00 21.62           C
ATOM   3195  O   LYS A 229      23.904  -0.273  57.169  1.00 28.70           O
ATOM   3196  CB  LYS A 229      26.374  -2.170  57.205  1.00 27.40           C
ATOM   3197  CG  LYS A 229      27.346  -2.906  56.323  1.00 26.16           C
ATOM   3198  CD  LYS A 229      26.815  -3.064  54.940  1.00 24.45           C
ATOM   3199  CE  LYS A 229      27.609  -4.106  54.139  1.00 25.39           C
ATOM   3200  NZ  LYS A 229      26.986  -4.121  52.771  1.00 33.39           N1+
ATOM   3201  H   LYS A 229      28.020  -0.405  57.592  1.00 39.48           H
ATOM   3202  HA  LYS A 229      26.012  -0.628  55.916  1.00 30.84           H
ATOM   3203  HB2 LYS A 229      26.692  -2.243  58.118  1.00 32.87           H
ATOM   3204  HB3 LYS A 229      25.512  -2.608  57.122  1.00 32.87           H
ATOM   3205  HG2 LYS A 229      28.176  -2.407  56.276  1.00 31.39           H
ATOM   3206  HG3 LYS A 229      27.505  -3.790  56.690  1.00 31.39           H
ATOM   3207  HD2 LYS A 229      25.891  -3.356  54.984  1.00 29.34           H
ATOM   3208  HD3 LYS A 229      26.876  -2.214  54.476  1.00 29.34           H
ATOM   3209  HE2 LYS A 229      28.539  -3.840  54.066  1.00 30.47           H
ATOM   3210  HE3 LYS A 229      27.521  -4.983  54.543  1.00 30.47           H
ATOM   3211  HZ1 LYS A 229      27.405  -4.711  52.252  1.00 40.07           H
ATOM   3212  HZ2 LYS A 229      26.127  -4.348  52.831  1.00 40.07           H
ATOM   3213  HZ3 LYS A 229      27.047  -3.315  52.400  1.00 40.07           H
ATOM   3214  N   HIS A 230      25.262   0.638  58.717  1.00 26.36           N
ATOM   3215  CA  HIS A 230      24.194   1.330  59.425  1.00 27.41           C
ATOM   3216  C   HIS A 230      23.976   2.772  58.946  1.00 28.06           C
ATOM   3217  O   HIS A 230      23.207   3.515  59.583  1.00 29.19           O
ATOM   3218  CB  HIS A 230      24.447   1.279  60.955  1.00 32.67           C
ATOM   3219  CG  HIS A 230      24.327  -0.104  61.514  1.00 40.67           C
ATOM   3220  ND1 HIS A 230      23.185  -0.563  62.136  1.00 37.37           N
ATOM   3221  CD2 HIS A 230      25.185  -1.150  61.481  1.00 38.63           C
ATOM   3222  CE1 HIS A 230      23.353  -1.831  62.468  1.00 35.65           C
ATOM   3223  NE2 HIS A 230      24.564  -2.205  62.094  1.00 37.54           N
ATOM   3224  H   HIS A 230      26.040   0.754  59.064  1.00 31.63           H
ATOM   3225  HA  HIS A 230      23.367   0.851  59.259  1.00 32.89           H
ATOM   3226  HB2 HIS A 230      23.795   1.842  61.402  1.00 39.20           H
ATOM   3227  HB3 HIS A 230      25.344   1.600  61.138  1.00 39.20           H
ATOM   3228  HD2 HIS A 230      26.041  -1.149  61.119  1.00 46.35           H
ATOM   3229  HE1 HIS A 230      22.735  -2.362  62.916  1.00 42.78           H
ATOM   3230  HE2 HIS A 230      24.906  -2.986  62.213  1.00 45.05           H
ATOM   3231  N   GLY A 231      24.607   3.182  57.844  1.00 28.75           N
ATOM   3232  CA  GLY A 231      24.212   4.414  57.157  1.00 24.45           C
ATOM   3233  C   GLY A 231      24.955   5.686  57.550  1.00 30.25           C
ATOM   3234  O   GLY A 231      24.571   6.781  57.118  1.00 27.37           O
ATOM   3235  H   GLY A 231      25.264   2.767  57.475  1.00 34.49           H
ATOM   3236  HA2 GLY A 231      24.333   4.287  56.203  1.00 29.34           H
ATOM   3237  HA3 GLY A 231      23.267   4.566  57.317  1.00 29.34           H
ATOM   3238  N   VAL A 232      26.016   5.581  58.320  1.00 25.73           N
ATOM   3239  CA  VAL A 232      26.775   6.736  58.756  1.00 25.84           C
ATOM   3240  C   VAL A 232      28.050   6.842  57.936  1.00 27.22           C
ATOM   3241  O   VAL A 232      28.654   5.830  57.562  1.00 26.24           O
ATOM   3242  CB  VAL A 232      27.074   6.635  60.267  1.00 34.85           C
ATOM   3243  CG1 VAL A 232      28.339   5.836  60.520  1.00 31.78           C
ATOM   3244  CG2 VAL A 232      27.179   8.010  60.862  1.00 43.80           C
ATOM   3245  H   VAL A 232      26.326   4.834  58.613  1.00 30.87           H
ATOM   3246  HA  VAL A 232      26.250   7.537  58.604  1.00 31.01           H
ATOM   3247  HB  VAL A 232      26.339   6.176  60.704  1.00 41.82           H
ATOM   3248 HG11 VAL A 232      28.499   5.792  61.476  1.00 38.14           H
ATOM   3249 HG12 VAL A 232      28.225   4.942  60.161  1.00 38.14           H
ATOM   3250 HG13 VAL A 232      29.083   6.277  60.080  1.00 38.14           H
ATOM   3251 HG21 VAL A 232      27.367   7.930  61.810  1.00 52.56           H
ATOM   3252 HG22 VAL A 232      27.898   8.490  60.421  1.00 52.56           H
ATOM   3253 HG23 VAL A 232      26.339   8.477  60.729  1.00 52.56           H
ATOM   3254  N   ALA A 233      28.455   8.081  57.646  1.00 22.48           N
ATOM   3255  CA  ALA A 233      29.683   8.329  56.918  1.00 26.75           C
ATOM   3256  C   ALA A 233      30.875   7.858  57.739  1.00 27.66           C
ATOM   3257  O   ALA A 233      30.949   8.127  58.939  1.00 29.82           O
ATOM   3258  CB  ALA A 233      29.827   9.820  56.609  1.00 22.00           C
ATOM   3259  H   ALA A 233      28.028   8.794  57.865  1.00 26.97           H
ATOM   3260  HA  ALA A 233      29.670   7.839  56.081  1.00 32.10           H
ATOM   3261  HB1 ALA A 233      30.654   9.963  56.123  1.00 26.40           H
ATOM   3262  HB2 ALA A 233      29.072  10.104  56.070  1.00 26.40           H
ATOM   3263  HB3 ALA A 233      29.843  10.315  57.443  1.00 26.40           H
ATOM   3264  N   ALA A 234      31.778   7.111  57.094  1.00 26.00           N
ATOM   3265  CA  ALA A 234      33.008   6.628  57.706  1.00 21.76           C
ATOM   3266  C   ALA A 234      34.170   6.725  56.721  1.00 24.63           C
ATOM   3267  O   ALA A 234      33.982   6.794  55.508  1.00 26.00           O
ATOM   3268  CB  ALA A 234      32.883   5.176  58.157  1.00 26.53           C
ATOM   3269  H   ALA A 234      31.691   6.866  56.274  1.00 31.20           H
ATOM   3270  HA  ALA A 234      33.218   7.173  58.481  1.00 26.11           H
ATOM   3271  HB1 ALA A 234      33.721   4.897  58.557  1.00 31.83           H
ATOM   3272  HB2 ALA A 234      32.167   5.109  58.808  1.00 31.83           H
ATOM   3273  HB3 ALA A 234      32.682   4.623  57.386  1.00 31.83           H
ATOM   3274  N   ILE A 235      35.378   6.739  57.259  1.00 23.82           N
ATOM   3275  CA  ILE A 235      36.591   6.654  56.453  1.00 28.88           C
ATOM   3276  C   ILE A 235      36.788   5.187  56.110  1.00 30.91           C
ATOM   3277  O   ILE A 235      36.917   4.327  56.996  1.00 30.33           O
ATOM   3278  CB  ILE A 235      37.810   7.197  57.207  1.00 25.68           C
ATOM   3279  CG1 ILE A 235      37.639   8.657  57.562  1.00 30.68           C
ATOM   3280  CG2 ILE A 235      39.108   6.999  56.361  1.00 35.30           C
ATOM   3281  CD1 ILE A 235      38.359   9.031  58.837  1.00 30.76           C
ATOM   3282  H   ILE A 235      35.527   6.797  58.104  1.00 28.59           H
ATOM   3283  HA  ILE A 235      36.479   7.157  55.632  1.00 34.66           H
ATOM   3284  HB  ILE A 235      37.906   6.694  58.031  1.00 30.81           H
ATOM   3285 HG12 ILE A 235      37.997   9.202  56.844  1.00 36.82           H
ATOM   3286 HG13 ILE A 235      36.695   8.845  57.684  1.00 36.82           H
ATOM   3287 HG21 ILE A 235      39.864   7.350  56.857  1.00 42.36           H
ATOM   3288 HG22 ILE A 235      39.233   6.052  56.192  1.00 42.36           H
ATOM   3289 HG23 ILE A 235      39.013   7.476  55.521  1.00 42.36           H
ATOM   3290 HD11 ILE A 235      38.216   9.973  59.016  1.00 36.91           H
ATOM   3291 HD12 ILE A 235      38.006   8.498  59.567  1.00 36.91           H
ATOM   3292 HD13 ILE A 235      39.307   8.855  58.727  1.00 36.91           H
ATOM   3293  N   THR A 236      36.778   4.897  54.846  1.00 25.85           N
ATOM   3294  CA  THR A 236      36.771   3.533  54.354  1.00 30.93           C
ATOM   3295  C   THR A 236      38.148   3.300  53.780  1.00 30.22           C
ATOM   3296  O   THR A 236      38.517   3.924  52.778  1.00 29.52           O
ATOM   3297  CB  THR A 236      35.676   3.338  53.305  1.00 31.90           C
ATOM   3298  OG1 THR A 236      34.446   3.770  53.862  1.00 35.12           O
ATOM   3299  CG2 THR A 236      35.568   1.902  52.895  1.00 32.36           C
ATOM   3300  H   THR A 236      36.774   5.487  54.220  1.00 31.02           H
ATOM   3301  HA  THR A 236      36.623   2.915  55.086  1.00 37.12           H
ATOM   3302  HB  THR A 236      35.880   3.869  52.519  1.00 38.28           H
ATOM   3303  HG1 THR A 236      33.827   3.672  53.303  1.00 42.14           H
ATOM   3304 HG21 THR A 236      34.869   1.799  52.230  1.00 38.83           H
ATOM   3305 HG22 THR A 236      36.409   1.601  52.517  1.00 38.83           H
ATOM   3306 HG23 THR A 236      35.354   1.353  53.665  1.00 38.83           H
ATOM   3307  N   THR A 237      38.899   2.434  54.438  1.00 26.55           N
ATOM   3308  CA  THR A 237      40.238   2.062  54.017  1.00 29.08           C
ATOM   3309  C   THR A 237      40.202   0.804  53.163  1.00 26.92           C
ATOM   3310  O   THR A 237      39.584  -0.190  53.562  1.00 29.74           O
ATOM   3311  CB  THR A 237      41.095   1.836  55.264  1.00 39.78           C
ATOM   3312  OG1 THR A 237      40.816   2.872  56.211  1.00 40.85           O
ATOM   3313  CG2 THR A 237      42.562   1.882  54.903  1.00 43.57           C
ATOM   3314  H   THR A 237      38.646   2.035  55.156  1.00 31.86           H
ATOM   3315  HA  THR A 237      40.629   2.781  53.496  1.00 34.90           H
ATOM   3316  HB  THR A 237      40.893   0.971  55.652  1.00 47.73           H
ATOM   3317  HG1 THR A 237      41.280   2.761  56.903  1.00 49.02           H
ATOM   3318 HG21 THR A 237      43.102   1.738  55.696  1.00 52.28           H
ATOM   3319 HG22 THR A 237      42.765   1.190  54.254  1.00 52.28           H
ATOM   3320 HG23 THR A 237      42.783   2.746  54.523  1.00 52.28           H
ATOM   3321  N   THR A 238      40.847   0.859  51.989  1.00 29.54           N
ATOM   3322  CA  THR A 238      40.794  -0.198  50.976  1.00 27.40           C
ATOM   3323  C   THR A 238      42.134  -0.933  50.827  1.00 25.88           C
ATOM   3324  O   THR A 238      43.187  -0.438  51.214  1.00 24.98           O
ATOM   3325  CB  THR A 238      40.381   0.364  49.597  1.00 22.68           C
ATOM   3326  OG1 THR A 238      41.467   1.113  49.036  1.00 27.38           O
ATOM   3327  CG2 THR A 238      39.171   1.265  49.722  1.00 27.09           C
ATOM   3328  H   THR A 238      41.338   1.524  51.753  1.00 35.45           H
ATOM   3329  HA  THR A 238      40.127  -0.850  51.242  1.00 32.87           H
ATOM   3330  HB  THR A 238      40.156  -0.371  49.004  1.00 27.22           H
ATOM   3331  HG1 THR A 238      41.247   1.421  48.286  1.00 32.86           H
ATOM   3332 HG21 THR A 238      38.923   1.610  48.849  1.00 32.51           H
ATOM   3333 HG22 THR A 238      38.423   0.767  50.088  1.00 32.51           H
ATOM   3334 HG23 THR A 238      39.372   2.010  50.309  1.00 32.51           H
ATOM   3335  N   LYS A 239      42.069  -2.114  50.200  1.00 28.19           N
ATOM   3336  CA  LYS A 239      43.229  -2.983  49.934  1.00 24.16           C
ATOM   3337  C   LYS A 239      43.879  -2.748  48.567  1.00 28.69           C
ATOM   3338  O   LYS A 239      45.010  -3.195  48.328  1.00 29.88           O
ATOM   3339  CB  LYS A 239      42.764  -4.454  49.995  1.00 25.73           C
ATOM   3340  CG  LYS A 239      43.799  -5.497  50.194  1.00 37.34           C
ATOM   3341  CD  LYS A 239      43.173  -6.930  50.103  1.00 43.81           C
ATOM   3342  CE  LYS A 239      44.234  -8.050  50.057  1.00 42.39           C
ATOM   3343  NZ  LYS A 239      45.105  -8.001  48.816  1.00 45.94           N1+
ATOM   3344  H   LYS A 239      41.332  -2.447  49.907  1.00 33.83           H
ATOM   3345  HA  LYS A 239      43.900  -2.844  50.620  1.00 28.99           H
ATOM   3346  HB2 LYS A 239      42.133  -4.538  50.727  1.00 30.88           H
ATOM   3347  HB3 LYS A 239      42.311  -4.660  49.162  1.00 30.88           H
ATOM   3348  HG2 LYS A 239      44.475  -5.414  49.503  1.00 44.80           H
ATOM   3349  HG3 LYS A 239      44.197  -5.392  51.072  1.00 44.80           H
ATOM   3350  HD2 LYS A 239      42.615  -7.079  50.882  1.00 52.57           H
ATOM   3351  HD3 LYS A 239      42.639  -6.990  49.296  1.00 52.57           H
ATOM   3352  HE2 LYS A 239      44.812  -7.967  50.831  1.00 50.86           H
ATOM   3353  HE3 LYS A 239      43.784  -8.909  50.071  1.00 50.86           H
ATOM   3354  HZ1 LYS A 239      45.699  -8.664  48.835  1.00 55.13           H
ATOM   3355  HZ2 LYS A 239      44.602  -8.084  48.087  1.00 55.13           H
ATOM   3356  HZ3 LYS A 239      45.540  -7.225  48.780  1.00 55.13           H
ATOM   3357  N   GLY A 240      43.178  -2.140  47.629  1.00 29.22           N
ATOM   3358  CA  GLY A 240      43.647  -2.170  46.259  1.00 21.57           C
ATOM   3359  C   GLY A 240      42.945  -3.273  45.521  1.00 28.49           C
ATOM   3360  O   GLY A 240      42.683  -4.326  46.099  1.00 25.68           O
ATOM   3361  H   GLY A 240      42.443  -1.711  47.754  1.00 35.07           H
ATOM   3362  HA2 GLY A 240      43.457  -1.325  45.823  1.00 25.88           H
ATOM   3363  HA3 GLY A 240      44.603  -2.332  46.238  1.00 25.88           H
ATOM   3364  N   ASN A 241      42.632  -3.043  44.240  1.00 23.73           N
ATOM   3365  CA  ASN A 241      41.871  -3.977  43.437  1.00 30.03           C
ATOM   3366  C   ASN A 241      42.736  -4.396  42.267  1.00 32.72           C
ATOM   3367  O   ASN A 241      42.891  -3.642  41.298  1.00 31.47           O
ATOM   3368  CB  ASN A 241      40.560  -3.359  42.945  1.00 26.25           C
ATOM   3369  CG  ASN A 241      39.646  -4.378  42.324  1.00 25.85           C
ATOM   3370  OD1 ASN A 241      40.085  -5.467  41.871  1.00 27.17           O
ATOM   3371  ND2 ASN A 241      38.368  -4.042  42.276  1.00 25.09           N
ATOM   3372  H   ASN A 241      42.860  -2.332  43.814  1.00 28.48           H
ATOM   3373  HA  ASN A 241      41.663  -4.764  43.964  1.00 36.04           H
ATOM   3374  HB2 ASN A 241      40.097  -2.957  43.696  1.00 31.50           H
ATOM   3375  HB3 ASN A 241      40.758  -2.685  42.276  1.00 31.50           H
ATOM   3376 HD21 ASN A 241      37.794  -4.582  41.932  1.00 30.11           H
ATOM   3377 HD22 ASN A 241      38.111  -3.283  42.588  1.00 30.11           H
ATOM   3378  N   GLU A 242      43.279  -5.608  42.348  1.00 28.44           N
ATOM   3379  CA  GLU A 242      44.125  -6.079  41.270  1.00 26.53           C
ATOM   3380  C   GLU A 242      43.327  -6.646  40.090  1.00 30.60           C
ATOM   3381  O   GLU A 242      43.929  -7.127  39.119  1.00 29.61           O
ATOM   3382  CB  GLU A 242      45.115  -7.118  41.820  1.00 33.62           C
ATOM   3383  CG  GLU A 242      44.561  -8.507  42.089  1.00 27.19           C
ATOM   3384  CD  GLU A 242      43.927  -8.704  43.483  1.00 35.21           C
ATOM   3385  OE1 GLU A 242      43.601  -7.715  44.209  1.00 33.31           O
ATOM   3386  OE2 GLU A 242      43.732  -9.890  43.853  1.00 37.96           O1-
ATOM   3387  H   GLU A 242      43.174  -6.160  43.000  1.00 34.12           H
ATOM   3388  HA  GLU A 242      44.643  -5.330  40.937  1.00 31.84           H
ATOM   3389  HB2 GLU A 242      45.838  -7.215  41.181  1.00 40.34           H
ATOM   3390  HB3 GLU A 242      45.471  -6.783  42.658  1.00 40.34           H
ATOM   3391  HG2 GLU A 242      43.878  -8.698  41.428  1.00 32.63           H
ATOM   3392  HG3 GLU A 242      45.284  -9.148  42.003  1.00 32.63           H
ATOM   3393  N   HIS A 243      41.997  -6.610  40.141  1.00 29.27           N
ATOM   3394  CA  HIS A 243      41.162  -7.088  39.046  1.00 25.56           C
ATOM   3395  C   HIS A 243      40.488  -5.947  38.288  1.00 28.97           C
ATOM   3396  O   HIS A 243      39.303  -6.013  37.976  1.00 22.62           O
ATOM   3397  CB  HIS A 243      40.125  -8.056  39.582  1.00 30.93           C
ATOM   3398  CG  HIS A 243      40.737  -9.258  40.223  1.00 28.62           C
ATOM   3399  ND1 HIS A 243      40.257  -9.806  41.391  1.00 30.38           N
ATOM   3400  CD2 HIS A 243      41.808 -10.009  39.857  1.00 29.63           C
ATOM   3401  CE1 HIS A 243      40.990 -10.864  41.703  1.00 37.35           C
ATOM   3402  NE2 HIS A 243      41.939 -11.003  40.790  1.00 26.97           N
ATOM   3403  H   HIS A 243      41.549  -6.309  40.810  1.00 35.12           H
ATOM   3404  HA  HIS A 243      41.720  -7.571  38.417  1.00 30.68           H
ATOM   3405  HB2 HIS A 243      39.566  -8.358  38.850  1.00 37.12           H
ATOM   3406  HB3 HIS A 243      39.585  -7.603  40.248  1.00 37.12           H
ATOM   3407  HD2 HIS A 243      42.341  -9.884  39.105  1.00 35.56           H
ATOM   3408  HE1 HIS A 243      40.870 -11.406  42.448  1.00 44.82           H
ATOM   3409  HE2 HIS A 243      42.543 -11.615  40.787  1.00 32.37           H
ATOM   3410  N   CYS A 244      41.218  -4.895  37.966  1.00 27.99           N
ATOM   3411  CA  CYS A 244      40.653  -3.859  37.117  1.00 27.57           C
ATOM   3412  C   CYS A 244      41.186  -4.012  35.700  1.00 29.97           C
ATOM   3413  O   CYS A 244      42.329  -4.423  35.489  1.00 27.33           O
ATOM   3414  CB  CYS A 244      40.962  -2.469  37.641  1.00 27.33           C
ATOM   3415  SG  CYS A 244      40.412  -2.205  39.367  1.00 29.28           S
ATOM   3416  H   CYS A 244      42.028  -4.757  38.220  1.00 33.59           H
ATOM   3417  HA  CYS A 244      39.689  -3.962  37.088  1.00 33.08           H
ATOM   3418  HB2 CYS A 244      41.921  -2.327  37.608  1.00 32.79           H
ATOM   3419  HB3 CYS A 244      40.512  -1.816  37.082  1.00 32.79           H
ATOM   3420  HG  CYS A 244      40.967  -2.996  40.079  1.00 35.14           H
ATOM   3421  N   PHE A 245      40.336  -3.715  34.726  1.00 25.37           N
ATOM   3422  CA  PHE A 245      40.721  -3.769  33.340  1.00 23.98           C
ATOM   3423  C   PHE A 245      40.096  -2.606  32.587  1.00 29.67           C
ATOM   3424  O   PHE A 245      39.241  -1.869  33.099  1.00 26.14           O
ATOM   3425  CB  PHE A 245      40.339  -5.120  32.739  1.00 27.34           C
ATOM   3426  CG  PHE A 245      38.858  -5.455  32.837  1.00 32.08           C
ATOM   3427  CD1 PHE A 245      38.300  -5.961  34.019  1.00 34.12           C
ATOM   3428  CD2 PHE A 245      38.029  -5.254  31.746  1.00 29.81           C
ATOM   3429  CE1 PHE A 245      36.933  -6.265  34.102  1.00 33.35           C
ATOM   3430  CE2 PHE A 245      36.697  -5.571  31.797  1.00 27.84           C
ATOM   3431  CZ  PHE A 245      36.136  -6.092  33.012  1.00 31.10           C
ATOM   3432  H   PHE A 245      39.519  -3.476  34.853  1.00 30.45           H
ATOM   3433  HA  PHE A 245      41.685  -3.679  33.279  1.00 28.77           H
ATOM   3434  HB2 PHE A 245      40.580  -5.122  31.799  1.00 32.81           H
ATOM   3435  HB3 PHE A 245      40.829  -5.817  33.203  1.00 32.81           H
ATOM   3436  HD1 PHE A 245      38.844  -6.093  34.762  1.00 40.94           H
ATOM   3437  HD2 PHE A 245      38.390  -4.930  30.953  1.00 35.77           H
ATOM   3438  HE1 PHE A 245      36.577  -6.608  34.890  1.00 40.02           H
ATOM   3439  HE2 PHE A 245      36.156  -5.432  31.054  1.00 33.41           H
ATOM   3440  HZ  PHE A 245      35.228  -6.288  33.060  1.00 37.32           H
ATOM   3441  N   VAL A 246      40.560  -2.459  31.358  1.00 27.86           N
ATOM   3442  CA  VAL A 246      40.188  -1.399  30.438  1.00 23.11           C
ATOM   3443  C   VAL A 246      39.088  -1.884  29.515  1.00 27.35           C
ATOM   3444  O   VAL A 246      39.132  -3.021  29.018  1.00 24.22           O
ATOM   3445  CB  VAL A 246      41.421  -0.973  29.633  1.00 28.85           C
ATOM   3446  CG1 VAL A 246      40.994  -0.190  28.429  1.00 33.66           C
ATOM   3447  CG2 VAL A 246      42.403  -0.165  30.565  1.00 20.91           C
ATOM   3448  H   VAL A 246      41.131  -3.001  31.013  1.00 33.43           H
ATOM   3449  HA  VAL A 246      39.862  -0.633  30.935  1.00 27.73           H
ATOM   3450  HB  VAL A 246      41.886  -1.767  29.325  1.00 34.62           H
ATOM   3451 HG11 VAL A 246      41.782   0.074  27.929  1.00 40.40           H
ATOM   3452 HG12 VAL A 246      40.422  -0.746  27.878  1.00 40.40           H
ATOM   3453 HG13 VAL A 246      40.509   0.598  28.721  1.00 40.40           H
ATOM   3454 HG21 VAL A 246      43.180   0.101  30.049  1.00 25.09           H
ATOM   3455 HG22 VAL A 246      41.944   0.621  30.901  1.00 25.09           H
ATOM   3456 HG23 VAL A 246      42.674  -0.732  31.304  1.00 25.09           H
ATOM   3457  N   ILE A 247      38.122  -1.005  29.250  1.00 25.91           N
ATOM   3458  CA  ILE A 247      37.049  -1.264  28.302  1.00 22.62           C
ATOM   3459  C   ILE A 247      37.160  -0.253  27.181  1.00 24.19           C
ATOM   3460  O   ILE A 247      37.146   0.963  27.417  1.00 28.11           O
ATOM   3461  CB  ILE A 247      35.647  -1.204  28.938  1.00 29.20           C
ATOM   3462  CG1 ILE A 247      35.486  -2.311  29.967  1.00 29.43           C
ATOM   3463  CG2 ILE A 247      34.559  -1.406  27.843  1.00 22.10           C
ATOM   3464  CD1 ILE A 247      34.299  -2.082  30.978  1.00 21.43           C
ATOM   3465  H   ILE A 247      38.069  -0.230  29.620  1.00 31.10           H
ATOM   3466  HA  ILE A 247      37.169  -2.149  27.923  1.00 27.14           H
ATOM   3467  HB  ILE A 247      35.521  -0.343  29.365  1.00 35.04           H
ATOM   3468 HG12 ILE A 247      35.321  -3.147  29.502  1.00 35.31           H
ATOM   3469 HG13 ILE A 247      36.305  -2.378  30.483  1.00 35.31           H
ATOM   3470 HG21 ILE A 247      33.683  -1.366  28.258  1.00 26.52           H
ATOM   3471 HG22 ILE A 247      34.644  -0.703  27.180  1.00 26.52           H
ATOM   3472 HG23 ILE A 247      34.689  -2.272  27.425  1.00 26.52           H
ATOM   3473 HD11 ILE A 247      34.264  -2.828  31.597  1.00 25.72           H
ATOM   3474 HD12 ILE A 247      34.452  -1.256  31.463  1.00 25.72           H
ATOM   3475 HD13 ILE A 247      33.468  -2.026  30.481  1.00 25.72           H
ATOM   3476  N   LEU A 248      37.267  -0.758  25.973  1.00 16.45           N
ATOM   3477  CA  LEU A 248      37.376   0.063  24.778  1.00 24.15           C
ATOM   3478  C   LEU A 248      35.972   0.327  24.234  1.00 20.02           C
ATOM   3479  O   LEU A 248      35.237  -0.629  23.949  1.00 27.31           O
ATOM   3480  CB  LEU A 248      38.242  -0.663  23.750  1.00 23.73           C
ATOM   3481  CG  LEU A 248      39.732  -0.879  24.055  1.00 28.00           C
ATOM   3482  CD1 LEU A 248      40.410  -1.435  22.822  1.00 32.20           C
ATOM   3483  CD2 LEU A 248      40.353   0.397  24.445  1.00 27.81           C
ATOM   3484  H   LEU A 248      37.278  -1.602  25.809  1.00 19.74           H
ATOM   3485  HA  LEU A 248      37.793   0.912  24.997  1.00 28.98           H
ATOM   3486  HB2 LEU A 248      37.857  -1.542  23.608  1.00 28.48           H
ATOM   3487  HB3 LEU A 248      38.197  -0.163  22.920  1.00 28.48           H
ATOM   3488  HG  LEU A 248      39.832  -1.513  24.782  1.00 33.60           H
ATOM   3489 HD11 LEU A 248      41.351  -1.571  23.015  1.00 38.64           H
ATOM   3490 HD12 LEU A 248      39.995  -2.280  22.587  1.00 38.64           H
ATOM   3491 HD13 LEU A 248      40.310  -0.802  22.094  1.00 38.64           H
ATOM   3492 HD21 LEU A 248      41.293   0.245  24.634  1.00 33.38           H
ATOM   3493 HD22 LEU A 248      40.260   1.029  23.715  1.00 33.38           H
ATOM   3494 HD23 LEU A 248      39.907   0.736  25.236  1.00 33.38           H
ATOM   3495  N   ARG A 249      35.585   1.613  24.112  1.00 25.76           N
ATOM   3496  CA  ARG A 249      34.200   1.938  23.746  1.00 29.45           C
ATOM   3497  C   ARG A 249      34.097   3.125  22.779  1.00 26.33           C
ATOM   3498  O   ARG A 249      33.074   3.831  22.767  1.00 30.09           O
ATOM   3499  CB  ARG A 249      33.330   2.207  25.016  1.00 35.95           C
ATOM   3500  CG  ARG A 249      33.889   3.185  26.048  1.00 27.93           C
ATOM   3501  CD  ARG A 249      33.923   4.602  25.590  1.00 22.76           C
ATOM   3502  NE  ARG A 249      32.617   5.238  25.675  1.00 24.71           N
ATOM   3503  CZ  ARG A 249      32.260   6.374  25.076  1.00 34.49           C
ATOM   3504  NH1 ARG A 249      33.116   7.043  24.296  1.00 32.49           N
ATOM   3505  NH2 ARG A 249      31.019   6.825  25.235  1.00 31.17           N1+
ATOM   3506  H   ARG A 249      36.094   2.295  24.234  1.00 30.92           H
ATOM   3507  HA  ARG A 249      33.819   1.168  23.295  1.00 35.34           H
ATOM   3508  HB2 ARG A 249      32.473   2.557  24.726  1.00 43.14           H
ATOM   3509  HB3 ARG A 249      33.192   1.361  25.471  1.00 43.14           H
ATOM   3510  HG2 ARG A 249      33.337   3.146  26.845  1.00 33.52           H
ATOM   3511  HG3 ARG A 249      34.797   2.923  26.266  1.00 33.52           H
ATOM   3512  HD2 ARG A 249      34.539   5.102  26.149  1.00 27.31           H
ATOM   3513  HD3 ARG A 249      34.213   4.631  24.665  1.00 27.31           H
ATOM   3514  HE  ARG A 249      32.021   4.845  26.155  1.00 29.65           H
ATOM   3515 HH11 ARG A 249      33.917   6.750  24.187  1.00 38.99           H
ATOM   3516 HH12 ARG A 249      32.869   7.773  23.914  1.00 38.99           H
ATOM   3517 HH21 ARG A 249      30.466   6.395  25.734  1.00 37.41           H
ATOM   3518 HH22 ARG A 249      30.775   7.557  24.854  1.00 37.41           H
ATOM   3519  N   GLY A 250      35.131   3.398  22.018  1.00 26.30           N
ATOM   3520  CA  GLY A 250      35.079   4.465  21.045  1.00 26.94           C
ATOM   3521  C   GLY A 250      35.165   5.835  21.689  1.00 31.84           C
ATOM   3522  O   GLY A 250      35.506   5.994  22.879  1.00 30.71           O
ATOM   3523  H   GLY A 250      35.881   2.978  22.043  1.00 31.56           H
ATOM   3524  HA2 GLY A 250      35.817   4.371  20.422  1.00 32.33           H
ATOM   3525  HA3 GLY A 250      34.248   4.410  20.549  1.00 32.33           H
ATOM   3526  N   GLY A 251      34.829   6.838  20.887  1.00 28.20           N
ATOM   3527  CA  GLY A 251      34.897   8.227  21.290  1.00 23.71           C
ATOM   3528  C   GLY A 251      35.298   9.111  20.132  1.00 36.80           C
ATOM   3529  O   GLY A 251      35.248   8.698  18.970  1.00 26.78           O
ATOM   3530  H   GLY A 251      34.552   6.731  20.080  1.00 33.84           H
ATOM   3531  HA2 GLY A 251      34.031   8.516  21.617  1.00 28.46           H
ATOM   3532  HA3 GLY A 251      35.549   8.330  22.001  1.00 28.46           H
ATOM   3533  N   LYS A 252      35.708  10.338  20.495  1.00 32.34           N
ATOM   3534  CA  LYS A 252      35.868  11.390  19.505  1.00 37.73           C
ATOM   3535  C   LYS A 252      37.008  11.061  18.551  1.00 31.11           C
ATOM   3536  O   LYS A 252      36.946  11.430  17.381  1.00 44.88           O
ATOM   3537  CB  LYS A 252      36.085  12.753  20.199  1.00 35.13           C
ATOM   3538  CG  LYS A 252      34.931  13.154  21.184  1.00 48.85           C
ATOM   3539  CD  LYS A 252      34.922  14.647  21.741  1.00 48.85           C
ATOM   3540  CE  LYS A 252      36.070  14.992  22.711  1.00 51.50           C
ATOM   3541  NZ  LYS A 252      36.003  16.445  23.220  1.00 57.57           N1+
ATOM   3542  H   LYS A 252      35.896  10.575  21.300  1.00 38.80           H
ATOM   3543  HA  LYS A 252      35.053  11.451  18.982  1.00 45.28           H
ATOM   3544  HB2 LYS A 252      36.910  12.716  20.708  1.00 42.16           H
ATOM   3545  HB3 LYS A 252      36.148  13.442  19.519  1.00 42.16           H
ATOM   3546  HG2 LYS A 252      34.086  13.017  20.728  1.00 58.62           H
ATOM   3547  HG3 LYS A 252      34.976  12.565  21.954  1.00 58.62           H
ATOM   3548  HD2 LYS A 252      34.984  15.257  20.988  1.00 58.61           H
ATOM   3549  HD3 LYS A 252      34.087  14.796  22.211  1.00 58.61           H
ATOM   3550  HE2 LYS A 252      36.022  14.402  23.480  1.00 61.80           H
ATOM   3551  HE3 LYS A 252      36.917  14.872  22.254  1.00 61.80           H
ATOM   3552  HZ1 LYS A 252      36.680  16.605  23.776  1.00 69.09           H
ATOM   3553  HZ2 LYS A 252      36.053  17.010  22.534  1.00 69.09           H
ATOM   3554  HZ3 LYS A 252      35.237  16.582  23.651  1.00 69.09           H
ATOM   3555  N   LYS A 253      38.018  10.314  19.013  1.00 35.31           N
ATOM   3556  CA  LYS A 253      39.098   9.864  18.127  1.00 35.39           C
ATOM   3557  C   LYS A 253      38.597   8.838  17.096  1.00 44.49           C
ATOM   3558  O   LYS A 253      39.202   8.689  16.029  1.00 41.81           O
ATOM   3559  CB  LYS A 253      40.257   9.268  18.961  1.00 42.47           C
ATOM   3560  CG  LYS A 253      41.618   9.074  18.235  1.00 52.60           C
ATOM   3561  CD  LYS A 253      42.458   7.876  18.833  1.00 57.24           C
ATOM   3562  CE  LYS A 253      43.789   7.533  18.045  1.00 59.67           C
ATOM   3563  NZ  LYS A 253      44.093   6.038  17.830  1.00 56.95           N1+
ATOM   3564  H   LYS A 253      38.100  10.056  19.829  1.00 42.37           H
ATOM   3565  HA  LYS A 253      39.443  10.629  17.641  1.00 42.46           H
ATOM   3566  HB2 LYS A 253      40.418   9.854  19.717  1.00 50.96           H
ATOM   3567  HB3 LYS A 253      39.980   8.396  19.285  1.00 50.96           H
ATOM   3568  HG2 LYS A 253      41.453   8.887  17.297  1.00 63.12           H
ATOM   3569  HG3 LYS A 253      42.144   9.884  18.325  1.00 63.12           H
ATOM   3570  HD2 LYS A 253      42.706   8.098  19.744  1.00 68.69           H
ATOM   3571  HD3 LYS A 253      41.904   7.080  18.832  1.00 68.69           H
ATOM   3572  HE2 LYS A 253      43.737   7.944  17.168  1.00 71.60           H
ATOM   3573  HE3 LYS A 253      44.537   7.911  18.533  1.00 71.60           H
ATOM   3574  HZ1 LYS A 253      44.856   5.945  17.381  1.00 68.33           H
ATOM   3575  HZ2 LYS A 253      44.168   5.627  18.616  1.00 68.33           H
ATOM   3576  HZ3 LYS A 253      43.436   5.658  17.366  1.00 68.33           H
ATOM   3577  N   GLY A 254      37.508   8.141  17.387  1.00 31.47           N
ATOM   3578  CA  GLY A 254      36.907   7.173  16.486  1.00 38.08           C
ATOM   3579  C   GLY A 254      36.625   5.877  17.204  1.00 36.66           C
ATOM   3580  O   GLY A 254      36.899   5.719  18.393  1.00 29.66           O
ATOM   3581  H   GLY A 254      37.083   8.217  18.131  1.00 37.76           H
ATOM   3582  HA2 GLY A 254      36.073   7.524  16.136  1.00 45.69           H
ATOM   3583  HA3 GLY A 254      37.508   6.997  15.746  1.00 45.69           H
ATOM   3584  N   THR A 255      36.061   4.934  16.458  1.00 29.36           N
ATOM   3585  CA  THR A 255      35.871   3.604  17.003  1.00 29.47           C
ATOM   3586  C   THR A 255      37.244   2.991  17.326  1.00 33.75           C
ATOM   3587  O   THR A 255      38.270   3.424  16.782  1.00 27.65           O
ATOM   3588  CB  THR A 255      35.051   2.765  16.019  1.00 33.07           C
ATOM   3589  OG1 THR A 255      35.754   2.596  14.781  1.00 34.01           O
ATOM   3590  CG2 THR A 255      33.710   3.449  15.719  1.00 28.21           C
ATOM   3591  H   THR A 255      35.785   5.038  15.650  1.00 35.24           H
ATOM   3592  HA  THR A 255      35.369   3.670  17.831  1.00 35.37           H
ATOM   3593  HB  THR A 255      34.871   1.895  16.409  1.00 39.68           H
ATOM   3594  HG1 THR A 255      36.486   2.206  14.918  1.00 40.81           H
ATOM   3595 HG21 THR A 255      33.196   2.912  15.096  1.00 33.85           H
ATOM   3596 HG22 THR A 255      33.201   3.553  16.539  1.00 33.85           H
ATOM   3597 HG23 THR A 255      33.863   4.324  15.330  1.00 33.85           H
ATOM   3598  N   ASN A 256      37.282   2.018  18.274  1.00 33.31           N
ATOM   3599  CA  ASN A 256      38.566   1.357  18.643  1.00 27.35           C
ATOM   3600  C   ASN A 256      38.412  -0.132  18.903  1.00 24.06           C
ATOM   3601  O   ASN A 256      39.047  -0.692  19.795  1.00 29.79           O
ATOM   3602  CB  ASN A 256      39.225   2.001  19.855  1.00 27.60           C
ATOM   3603  CG  ASN A 256      38.275   2.121  21.079  1.00 33.44           C
ATOM   3604  OD1 ASN A 256      37.170   1.574  21.113  1.00 21.88           O
ATOM   3605  ND2 ASN A 256      38.735   2.855  22.084  1.00 28.14           N
ATOM   3606  H   ASN A 256      36.597   1.730  18.707  1.00 39.97           H
ATOM   3607  HA  ASN A 256      39.179   1.455  17.898  1.00 32.82           H
ATOM   3608  HB2 ASN A 256      39.987   1.463  20.121  1.00 33.12           H
ATOM   3609  HB3 ASN A 256      39.519   2.894  19.616  1.00 33.12           H
ATOM   3610 HD21 ASN A 256      38.258   2.961  22.792  1.00 33.76           H
ATOM   3611 HD22 ASN A 256      39.509   3.224  22.028  1.00 33.76           H
ATOM   3612  N   TYR A 257      37.637  -0.817  18.088  1.00 32.89           N
ATOM   3613  CA  TYR A 257      37.500  -2.257  18.230  1.00 29.68           C
ATOM   3614  C   TYR A 257      38.273  -3.038  17.172  1.00 35.03           C
ATOM   3615  O   TYR A 257      38.253  -4.270  17.221  1.00 34.94           O
ATOM   3616  CB  TYR A 257      36.020  -2.652  18.181  1.00 30.18           C
ATOM   3617  CG  TYR A 257      35.360  -2.203  16.917  1.00 35.03           C
ATOM   3618  CD1 TYR A 257      35.401  -2.985  15.771  1.00 35.39           C
ATOM   3619  CD2 TYR A 257      34.726  -0.973  16.853  1.00 38.75           C
ATOM   3620  CE1 TYR A 257      34.801  -2.555  14.597  1.00 37.00           C
ATOM   3621  CE2 TYR A 257      34.129  -0.531  15.671  1.00 40.57           C
ATOM   3622  CZ  TYR A 257      34.167  -1.330  14.550  1.00 37.89           C
ATOM   3623  OH  TYR A 257      33.566  -0.879  13.409  1.00 48.02           O
ATOM   3624  H   TYR A 257      37.179  -0.477  17.444  1.00 39.47           H
ATOM   3625  HA  TYR A 257      37.846  -2.516  19.099  1.00 35.61           H
ATOM   3626  HB2 TYR A 257      35.947  -3.618  18.233  1.00 36.22           H
ATOM   3627  HB3 TYR A 257      35.556  -2.241  18.927  1.00 36.22           H
ATOM   3628  HD1 TYR A 257      35.825  -3.812  15.794  1.00 42.47           H
ATOM   3629  HD2 TYR A 257      34.700  -0.432  17.609  1.00 46.50           H
ATOM   3630  HE1 TYR A 257      34.829  -3.092  13.838  1.00 44.39           H
ATOM   3631  HE2 TYR A 257      33.698   0.292  15.644  1.00 48.69           H
ATOM   3632  HH  TYR A 257      33.228  -0.122  13.543  1.00 57.62           H
ATOM   3633  N   ASP A 258      38.931  -2.355  16.226  1.00 34.49           N
ATOM   3634  CA  ASP A 258      39.664  -2.960  15.113  1.00 37.25           C
ATOM   3635  C   ASP A 258      41.075  -3.408  15.518  1.00 38.33           C
ATOM   3636  O   ASP A 258      41.617  -3.013  16.555  1.00 38.43           O
ATOM   3637  CB  ASP A 258      39.768  -1.972  13.943  1.00 38.16           C
ATOM   3638  CG  ASP A 258      40.359  -0.601  14.343  1.00 41.17           C
ATOM   3639  OD1 ASP A 258      39.741   0.191  15.115  1.00 40.62           O
ATOM   3640  OD2 ASP A 258      41.458  -0.296  13.872  1.00 40.64           O1-
ATOM   3641  H   ASP A 258      38.966  -1.495  16.212  1.00 41.39           H
ATOM   3642  HA  ASP A 258      39.178  -3.741  14.804  1.00 44.70           H
ATOM   3643  HB2 ASP A 258      40.341  -2.354  13.260  1.00 45.79           H
ATOM   3644  HB3 ASP A 258      38.881  -1.819  13.581  1.00 45.79           H
ATOM   3645  N   ALA A 259      41.689  -4.226  14.653  1.00 45.97           N
ATOM   3646  CA  ALA A 259      42.992  -4.812  14.974  1.00 38.34           C
ATOM   3647  C   ALA A 259      44.044  -3.742  15.187  1.00 33.76           C
ATOM   3648  O   ALA A 259      44.915  -3.881  16.058  1.00 38.68           O
ATOM   3649  CB  ALA A 259      43.424  -5.777  13.876  1.00 34.46           C
ATOM   3650  H   ALA A 259      41.375  -4.453  13.886  1.00 55.17           H
ATOM   3651  HA  ALA A 259      42.913  -5.317  15.798  1.00 46.01           H
ATOM   3652  HB1 ALA A 259      44.288  -6.152  14.107  1.00 41.36           H
ATOM   3653  HB2 ALA A 259      42.764  -6.484  13.800  1.00 41.36           H
ATOM   3654  HB3 ALA A 259      43.487  -5.292  13.037  1.00 41.36           H
ATOM   3655  N   LYS A 260      43.955  -2.638  14.454  1.00 33.07           N
ATOM   3656  CA  LYS A 260      44.932  -1.584  14.662  1.00 42.37           C
ATOM   3657  C   LYS A 260      44.743  -0.906  16.018  1.00 44.08           C
ATOM   3658  O   LYS A 260      45.726  -0.575  16.698  1.00 40.00           O
ATOM   3659  CB  LYS A 260      44.849  -0.562  13.535  1.00 32.80           C
ATOM   3660  CG  LYS A 260      45.984   0.466  13.609  1.00 43.51           C
ATOM   3661  CD  LYS A 260      46.085   1.314  12.326  1.00 57.32           C
ATOM   3662  CE  LYS A 260      47.081   0.702  11.331  1.00 59.36           C
ATOM   3663  NZ  LYS A 260      46.849   1.168   9.908  1.00 63.52           N1+
ATOM   3664  H   LYS A 260      43.361  -2.479  13.852  1.00 39.69           H
ATOM   3665  HA  LYS A 260      45.820  -1.973  14.646  1.00 50.85           H
ATOM   3666  HB2 LYS A 260      44.911  -1.022  12.684  1.00 39.36           H
ATOM   3667  HB3 LYS A 260      44.005  -0.087  13.598  1.00 39.36           H
ATOM   3668  HG2 LYS A 260      45.823   1.065  14.355  1.00 52.22           H
ATOM   3669  HG3 LYS A 260      46.827   0.001  13.730  1.00 52.22           H
ATOM   3670  HD2 LYS A 260      45.214   1.356  11.900  1.00 68.78           H
ATOM   3671  HD3 LYS A 260      46.390   2.206  12.555  1.00 68.78           H
ATOM   3672  HE2 LYS A 260      47.981   0.958  11.587  1.00 71.23           H
ATOM   3673  HE3 LYS A 260      46.992  -0.264  11.348  1.00 71.23           H
ATOM   3674  HZ1 LYS A 260      47.445   0.792   9.364  1.00 76.22           H
ATOM   3675  HZ2 LYS A 260      46.031   0.939   9.643  1.00 76.22           H
ATOM   3676  HZ3 LYS A 260      46.932   2.053   9.861  1.00 76.22           H
ATOM   3677  N   SER A 261      43.491  -0.661  16.419  1.00 38.67           N
ATOM   3678  CA  SER A 261      43.263   0.033  17.683  1.00 38.13           C
ATOM   3679  C   SER A 261      43.676  -0.837  18.855  1.00 37.41           C
ATOM   3680  O   SER A 261      44.318  -0.359  19.796  1.00 38.35           O
ATOM   3681  CB  SER A 261      41.796   0.448  17.783  1.00 33.12           C
ATOM   3682  OG  SER A 261      41.544   1.512  16.880  1.00 34.03           O
ATOM   3683  H   SER A 261      42.779  -0.880  15.990  1.00 46.41           H
ATOM   3684  HA  SER A 261      43.804   0.838  17.703  1.00 45.75           H
ATOM   3685  HB2 SER A 261      41.233  -0.307  17.553  1.00 39.75           H
ATOM   3686  HB3 SER A 261      41.608   0.745  18.687  1.00 39.75           H
ATOM   3687  HG  SER A 261      40.739   1.746  16.929  1.00 40.84           H
ATOM   3688  N   VAL A 262      43.369  -2.133  18.770  1.00 35.84           N
ATOM   3689  CA  VAL A 262      43.697  -3.089  19.824  1.00 36.46           C
ATOM   3690  C   VAL A 262      45.199  -3.194  19.987  1.00 38.33           C
ATOM   3691  O   VAL A 262      45.705  -3.404  21.092  1.00 32.13           O
ATOM   3692  CB  VAL A 262      43.066  -4.453  19.478  1.00 31.46           C
ATOM   3693  CG1 VAL A 262      43.670  -5.592  20.278  1.00 28.52           C
ATOM   3694  CG2 VAL A 262      41.551  -4.392  19.653  1.00 33.27           C
ATOM   3695  H   VAL A 262      42.963  -2.486  18.100  1.00 43.00           H
ATOM   3696  HA  VAL A 262      43.320  -2.783  20.664  1.00 43.75           H
ATOM   3697  HB  VAL A 262      43.239  -4.638  18.541  1.00 37.75           H
ATOM   3698 HG11 VAL A 262      43.238  -6.422  20.020  1.00 34.23           H
ATOM   3699 HG12 VAL A 262      44.620  -5.641  20.089  1.00 34.23           H
ATOM   3700 HG13 VAL A 262      43.528  -5.424  21.222  1.00 34.23           H
ATOM   3701 HG21 VAL A 262      41.173  -5.257  19.431  1.00 39.92           H
ATOM   3702 HG22 VAL A 262      41.349  -4.169  20.575  1.00 39.92           H
ATOM   3703 HG23 VAL A 262      41.193  -3.712  19.061  1.00 39.92           H
ATOM   3704  N   ALA A 263      45.934  -3.096  18.874  1.00 43.92           N
ATOM   3705  CA  ALA A 263      47.382  -3.168  18.929  1.00 30.37           C
ATOM   3706  C   ALA A 263      47.954  -1.925  19.586  1.00 34.55           C
ATOM   3707  O   ALA A 263      48.906  -2.009  20.375  1.00 36.39           O
ATOM   3708  CB  ALA A 263      47.939  -3.339  17.523  1.00 34.16           C
ATOM   3709  H   ALA A 263      45.614  -2.987  18.084  1.00 52.70           H
ATOM   3710  HA  ALA A 263      47.645  -3.939  19.456  1.00 36.45           H
ATOM   3711  HB1 ALA A 263      48.907  -3.387  17.571  1.00 40.99           H
ATOM   3712  HB2 ALA A 263      47.586  -4.158  17.141  1.00 40.99           H
ATOM   3713  HB3 ALA A 263      47.671  -2.579  16.984  1.00 40.99           H
ATOM   3714  N   GLU A 264      47.408  -0.757  19.240  1.00 37.54           N
ATOM   3715  CA  GLU A 264      47.780   0.469  19.934  1.00 39.46           C
ATOM   3716  C   GLU A 264      47.374   0.387  21.406  1.00 38.87           C
ATOM   3717  O   GLU A 264      48.129   0.815  22.286  1.00 42.27           O
ATOM   3718  CB  GLU A 264      47.147   1.692  19.231  1.00 39.81           C
ATOM   3719  CG  GLU A 264      47.577   1.842  17.701  1.00 58.60           C
ATOM   3720  CD  GLU A 264      46.689   2.796  16.811  1.00 64.52           C
ATOM   3721  OE1 GLU A 264      45.424   2.799  16.934  1.00 65.67           O
ATOM   3722  OE2 GLU A 264      47.279   3.523  15.954  1.00 59.70           O1-
ATOM   3723  H   GLU A 264      46.827  -0.652  18.615  1.00 45.05           H
ATOM   3724  HA  GLU A 264      48.744   0.570  19.897  1.00 47.35           H
ATOM   3725  HB2 GLU A 264      46.181   1.606  19.261  1.00 47.77           H
ATOM   3726  HB3 GLU A 264      47.420   2.498  19.697  1.00 47.77           H
ATOM   3727  HG2 GLU A 264      48.484   2.186  17.673  1.00 70.32           H
ATOM   3728  HG3 GLU A 264      47.554   0.963  17.292  1.00 70.32           H
ATOM   3729  N   ALA A 265      46.206  -0.203  21.700  1.00 38.64           N
ATOM   3730  CA  ALA A 265      45.809  -0.415  23.096  1.00 35.81           C
ATOM   3731  C   ALA A 265      46.865  -1.217  23.841  1.00 45.09           C
ATOM   3732  O   ALA A 265      47.387  -0.774  24.873  1.00 41.35           O
ATOM   3733  CB  ALA A 265      44.468  -1.145  23.185  1.00 38.14           C
ATOM   3734  H   ALA A 265      45.637  -0.483  21.120  1.00 46.37           H
ATOM   3735  HA  ALA A 265      45.716   0.445  23.535  1.00 42.98           H
ATOM   3736  HB1 ALA A 265      44.237  -1.268  24.119  1.00 45.77           H
ATOM   3737  HB2 ALA A 265      43.789  -0.611  22.743  1.00 45.77           H
ATOM   3738  HB3 ALA A 265      44.549  -2.006  22.747  1.00 45.77           H
ATOM   3739  N   LYS A 266      47.145  -2.434  23.341  1.00 37.80           N
ATOM   3740  CA  LYS A 266      48.172  -3.319  23.896  1.00 43.49           C
ATOM   3741  C   LYS A 266      49.504  -2.602  24.084  1.00 40.59           C
ATOM   3742  O   LYS A 266      50.222  -2.858  25.053  1.00 39.84           O
ATOM   3743  CB  LYS A 266      48.365  -4.528  22.976  1.00 39.98           C
ATOM   3744  CG  LYS A 266      47.252  -5.533  23.038  1.00 41.28           C
ATOM   3745  CD  LYS A 266      47.142  -6.371  21.745  1.00 38.10           C
ATOM   3746  CE  LYS A 266      48.134  -7.544  21.731  1.00 40.02           C
ATOM   3747  NZ  LYS A 266      47.671  -8.700  20.847  1.00 37.53           N1+
ATOM   3748  H   LYS A 266      46.739  -2.772  22.662  1.00 45.36           H
ATOM   3749  HA  LYS A 266      47.878  -3.642  24.762  1.00 52.19           H
ATOM   3750  HB2 LYS A 266      48.429  -4.215  22.060  1.00 47.97           H
ATOM   3751  HB3 LYS A 266      49.186  -4.981  23.225  1.00 47.97           H
ATOM   3752  HG2 LYS A 266      47.413  -6.140  23.777  1.00 49.54           H
ATOM   3753  HG3 LYS A 266      46.411  -5.068  23.167  1.00 49.54           H
ATOM   3754  HD2 LYS A 266      46.245  -6.734  21.677  1.00 45.72           H
ATOM   3755  HD3 LYS A 266      47.333  -5.805  20.982  1.00 45.72           H
ATOM   3756  HE2 LYS A 266      48.987  -7.231  21.393  1.00 48.03           H
ATOM   3757  HE3 LYS A 266      48.238  -7.881  22.635  1.00 48.03           H
ATOM   3758  HZ1 LYS A 266      48.271  -9.357  20.866  1.00 45.04           H
ATOM   3759  HZ2 LYS A 266      46.891  -9.013  21.139  1.00 45.04           H
ATOM   3760  HZ3 LYS A 266      47.574  -8.421  20.007  1.00 45.04           H
ATOM   3761  N   ALA A 267      49.842  -1.694  23.175  1.00 44.67           N
ATOM   3762  CA  ALA A 267      51.108  -0.981  23.279  1.00 39.27           C
ATOM   3763  C   ALA A 267      51.187  -0.171  24.569  1.00 49.93           C
ATOM   3764  O   ALA A 267      52.272  -0.010  25.134  1.00 45.87           O
ATOM   3765  CB  ALA A 267      51.282  -0.074  22.071  1.00 45.00           C
ATOM   3766  H   ALA A 267      49.362  -1.475  22.496  1.00 53.61           H
ATOM   3767  HA  ALA A 267      51.835  -1.623  23.282  1.00 47.13           H
ATOM   3768  HB1 ALA A 267      52.127   0.397  22.148  1.00 54.00           H
ATOM   3769  HB2 ALA A 267      51.278  -0.616  21.266  1.00 54.00           H
ATOM   3770  HB3 ALA A 267      50.550   0.562  22.045  1.00 54.00           H
ATOM   3771  N   GLN A 268      50.046   0.306  25.072  1.00 42.63           N
ATOM   3772  CA  GLN A 268      49.997   1.172  26.241  1.00 33.28           C
ATOM   3773  C   GLN A 268      49.787   0.449  27.562  1.00 32.59           C
ATOM   3774  O   GLN A 268      49.780   1.117  28.586  1.00 40.58           O
ATOM   3775  CB  GLN A 268      48.856   2.166  26.103  1.00 38.97           C
ATOM   3776  CG  GLN A 268      48.850   2.979  24.867  1.00 47.38           C
ATOM   3777  CD  GLN A 268      47.664   3.919  24.858  1.00 43.38           C
ATOM   3778  OE1 GLN A 268      47.445   4.667  25.815  1.00 47.86           O
ATOM   3779  NE2 GLN A 268      46.881   3.874  23.787  1.00 50.32           N
ATOM   3780  H   GLN A 268      49.271   0.136  24.741  1.00 51.15           H
ATOM   3781  HA  GLN A 268      50.827   1.671  26.300  1.00 39.94           H
ATOM   3782  HB2 GLN A 268      48.019   1.676  26.131  1.00 46.77           H
ATOM   3783  HB3 GLN A 268      48.895   2.781  26.853  1.00 46.77           H
ATOM   3784  HG2 GLN A 268      49.662   3.508  24.824  1.00 56.86           H
ATOM   3785  HG3 GLN A 268      48.784   2.394  24.096  1.00 56.86           H
ATOM   3786 HE21 GLN A 268      47.061   3.330  23.146  1.00 60.38           H
ATOM   3787 HE22 GLN A 268      46.195   4.389  23.734  1.00 60.38           H
ATOM   3788  N   LEU A 269      49.552  -0.868  27.588  1.00 35.79           N
ATOM   3789  CA  LEU A 269      49.249  -1.539  28.862  1.00 37.19           C
ATOM   3790  C   LEU A 269      50.522  -1.803  29.669  1.00 39.52           C
ATOM   3791  O   LEU A 269      51.488  -2.349  29.132  1.00 45.93           O
ATOM   3792  CB  LEU A 269      48.522  -2.857  28.621  1.00 44.84           C
ATOM   3793  CG  LEU A 269      47.174  -2.748  27.912  1.00 47.63           C
ATOM   3794  CD1 LEU A 269      46.460  -4.098  27.980  1.00 47.86           C
ATOM   3795  CD2 LEU A 269      46.300  -1.653  28.531  1.00 39.78           C
ATOM   3796  H   LEU A 269      49.562  -1.385  26.901  1.00 42.95           H
ATOM   3797  HA  LEU A 269      48.670  -0.968  29.390  1.00 44.62           H
ATOM   3798  HB2 LEU A 269      49.091  -3.425  28.079  1.00 53.80           H
ATOM   3799  HB3 LEU A 269      48.366  -3.281  29.479  1.00 53.80           H
ATOM   3800  HG  LEU A 269      47.320  -2.529  26.978  1.00 57.16           H
ATOM   3801 HD11 LEU A 269      45.605  -4.025  27.528  1.00 57.43           H
ATOM   3802 HD12 LEU A 269      47.010  -4.767  27.542  1.00 57.43           H
ATOM   3803 HD13 LEU A 269      46.325  -4.336  28.910  1.00 57.43           H
ATOM   3804 HD21 LEU A 269      45.456  -1.616  28.054  1.00 47.74           H
ATOM   3805 HD22 LEU A 269      46.144  -1.864  29.464  1.00 47.74           H
ATOM   3806 HD23 LEU A 269      46.761  -0.802  28.455  1.00 47.74           H
ATOM   3807  N   PRO A 270      50.549  -1.463  30.960  1.00 41.34           N
ATOM   3808  CA  PRO A 270      51.769  -1.656  31.751  1.00 43.79           C
ATOM   3809  C   PRO A 270      51.993  -3.130  32.040  1.00 41.60           C
ATOM   3810  O   PRO A 270      51.149  -3.992  31.773  1.00 31.52           O
ATOM   3811  CB  PRO A 270      51.497  -0.873  33.044  1.00 45.16           C
ATOM   3812  CG  PRO A 270      50.029  -0.930  33.213  1.00 39.52           C
ATOM   3813  CD  PRO A 270      49.428  -1.016  31.798  1.00 40.93           C
ATOM   3814  HA  PRO A 270      52.541  -1.285  31.295  1.00 52.55           H
ATOM   3815  HB2 PRO A 270      51.947  -1.303  33.788  1.00 54.19           H
ATOM   3816  HB3 PRO A 270      51.798   0.044  32.942  1.00 54.19           H
ATOM   3817  HG2 PRO A 270      49.794  -1.716  33.730  1.00 47.43           H
ATOM   3818  HG3 PRO A 270      49.725  -0.125  33.661  1.00 47.43           H
ATOM   3819  HD2 PRO A 270      48.711  -1.670  31.776  1.00 49.11           H
ATOM   3820  HD3 PRO A 270      49.120  -0.143  31.509  1.00 49.11           H
ATOM   3821  N   ALA A 271      53.160  -3.420  32.605  1.00 37.69           N
ATOM   3822  CA  ALA A 271      53.398  -4.775  33.080  1.00 41.32           C
ATOM   3823  C   ALA A 271      52.277  -5.109  34.041  1.00 38.68           C
ATOM   3824  O   ALA A 271      51.841  -4.243  34.804  1.00 38.10           O
ATOM   3825  CB  ALA A 271      54.747  -4.869  33.794  1.00 44.91           C
ATOM   3826  H   ALA A 271      53.810  -2.870  32.723  1.00 45.22           H
ATOM   3827  HA  ALA A 271      53.382  -5.400  32.339  1.00 49.59           H
ATOM   3828  HB1 ALA A 271      54.880  -5.780  34.099  1.00 53.89           H
ATOM   3829  HB2 ALA A 271      55.450  -4.622  33.173  1.00 53.89           H
ATOM   3830  HB3 ALA A 271      54.746  -4.263  34.551  1.00 53.89           H
ATOM   3831  N   GLY A 272      51.785  -6.345  33.985  1.00 38.51           N
ATOM   3832  CA  GLY A 272      50.804  -6.779  34.958  1.00 40.43           C
ATOM   3833  C   GLY A 272      49.354  -6.496  34.599  1.00 41.59           C
ATOM   3834  O   GLY A 272      48.442  -6.910  35.342  1.00 40.63           O
ATOM   3835  H   GLY A 272      52.002  -6.938  33.402  1.00 46.21           H
ATOM   3836  HA2 GLY A 272      50.896  -7.736  35.088  1.00 48.52           H
ATOM   3837  HA3 GLY A 272      50.990  -6.344  35.804  1.00 48.52           H
ATOM   3838  N   SER A 273      49.105  -5.815  33.494  1.00 34.00           N
ATOM   3839  CA  SER A 273      47.737  -5.469  33.134  1.00 39.32           C
ATOM   3840  C   SER A 273      46.914  -6.713  32.819  1.00 39.23           C
ATOM   3841  O   SER A 273      47.421  -7.720  32.319  1.00 45.58           O
ATOM   3842  CB  SER A 273      47.741  -4.524  31.947  1.00 40.96           C
ATOM   3843  OG  SER A 273      48.388  -5.162  30.851  1.00 57.72           O
ATOM   3844  H   SER A 273      49.702  -5.541  32.939  1.00 40.80           H
ATOM   3845  HA  SER A 273      47.318  -5.013  33.880  1.00 47.19           H
ATOM   3846  HB2 SER A 273      46.827  -4.311  31.702  1.00 49.16           H
ATOM   3847  HB3 SER A 273      48.225  -3.716  32.181  1.00 49.16           H
ATOM   3848  HG  SER A 273      49.179  -5.356  31.057  1.00 69.27           H
ATOM   3849  N   ASN A 274      45.631  -6.642  33.152  1.00 39.90           N
ATOM   3850  CA  ASN A 274      44.673  -7.674  32.826  1.00 34.03           C
ATOM   3851  C   ASN A 274      44.229  -7.518  31.378  1.00 26.70           C
ATOM   3852  O   ASN A 274      44.611  -6.573  30.690  1.00 30.02           O
ATOM   3853  CB  ASN A 274      43.499  -7.584  33.792  1.00 36.97           C
ATOM   3854  CG  ASN A 274      43.891  -7.938  35.214  1.00 34.21           C
ATOM   3855  OD1 ASN A 274      44.554  -8.946  35.462  1.00 30.60           O
ATOM   3856  ND2 ASN A 274      43.442  -7.139  36.155  1.00 25.54           N
ATOM   3857  H   ASN A 274      45.287  -5.981  33.582  1.00 47.88           H
ATOM   3858  HA  ASN A 274      45.089  -8.545  32.928  1.00 40.83           H
ATOM   3859  HB2 ASN A 274      43.157  -6.677  33.791  1.00 44.37           H
ATOM   3860  HB3 ASN A 274      42.807  -8.202  33.508  1.00 44.37           H
ATOM   3861 HD21 ASN A 274      43.635  -7.294  36.978  1.00 30.65           H
ATOM   3862 HD22 ASN A 274      42.956  -6.461  35.947  1.00 30.65           H
ATOM   3863  N   GLY A 275      43.389  -8.434  30.907  1.00 23.75           N
ATOM   3864  CA  GLY A 275      42.958  -8.402  29.525  1.00 31.31           C
ATOM   3865  C   GLY A 275      41.917  -7.316  29.219  1.00 38.23           C
ATOM   3866  O   GLY A 275      41.271  -6.770  30.104  1.00 37.40           O
ATOM   3867  H   GLY A 275      43.057  -9.079  31.369  1.00 28.50           H
ATOM   3868  HA2 GLY A 275      43.729  -8.249  28.956  1.00 37.57           H
ATOM   3869  HA3 GLY A 275      42.575  -9.262  29.292  1.00 37.57           H
ATOM   3870  N   LEU A 276      41.761  -7.033  27.924  1.00 22.20           N
ATOM   3871  CA  LEU A 276      40.963  -5.951  27.388  1.00 24.62           C
ATOM   3872  C   LEU A 276      39.543  -6.419  27.146  1.00 26.76           C
ATOM   3873  O   LEU A 276      39.303  -7.540  26.691  1.00 25.31           O
ATOM   3874  CB  LEU A 276      41.517  -5.441  26.050  1.00 28.25           C
ATOM   3875  CG  LEU A 276      42.922  -4.803  25.937  1.00 31.56           C
ATOM   3876  CD1 LEU A 276      43.438  -5.001  24.579  1.00 32.15           C
ATOM   3877  CD2 LEU A 276      42.940  -3.324  26.219  1.00 39.16           C
ATOM   3878  H   LEU A 276      42.138  -7.493  27.303  1.00 26.64           H
ATOM   3879  HA  LEU A 276      40.945  -5.214  28.019  1.00 29.54           H
ATOM   3880  HB2 LEU A 276      41.513  -6.192  25.437  1.00 33.90           H
ATOM   3881  HB3 LEU A 276      40.893  -4.774  25.721  1.00 33.90           H
ATOM   3882  HG  LEU A 276      43.525  -5.240  26.559  1.00 37.88           H
ATOM   3883 HD11 LEU A 276      44.319  -4.599  24.515  1.00 38.58           H
ATOM   3884 HD12 LEU A 276      43.494  -5.952  24.399  1.00 38.58           H
ATOM   3885 HD13 LEU A 276      42.834  -4.579  23.948  1.00 38.58           H
ATOM   3886 HD21 LEU A 276      43.849  -2.996  26.129  1.00 46.99           H
ATOM   3887 HD22 LEU A 276      42.362  -2.875  25.582  1.00 46.99           H
ATOM   3888 HD23 LEU A 276      42.620  -3.171  27.122  1.00 46.99           H
ATOM   3889  N   MET A 277      38.606  -5.508  27.355  1.00 27.40           N
ATOM   3890  CA  MET A 277      37.219  -5.721  26.967  1.00 25.21           C
ATOM   3891  C   MET A 277      36.831  -4.717  25.895  1.00 27.75           C
ATOM   3892  O   MET A 277      37.234  -3.549  25.948  1.00 26.72           O
ATOM   3893  CB  MET A 277      36.295  -5.582  28.184  1.00 31.22           C
ATOM   3894  CG  MET A 277      34.822  -5.701  27.869  1.00 27.56           C
ATOM   3895  SD  MET A 277      33.859  -5.658  29.377  1.00 27.97           S
ATOM   3896  CE  MET A 277      34.109  -7.296  30.025  1.00 23.69           C
ATOM   3897  H   MET A 277      38.749  -4.746  27.726  1.00 32.88           H
ATOM   3898  HA  MET A 277      37.121  -6.619  26.614  1.00 30.25           H
ATOM   3899  HB2 MET A 277      36.516  -6.277  28.823  1.00 37.47           H
ATOM   3900  HB3 MET A 277      36.440  -4.711  28.586  1.00 37.47           H
ATOM   3901  HG2 MET A 277      34.550  -4.958  27.308  1.00 33.08           H
ATOM   3902  HG3 MET A 277      34.655  -6.545  27.421  1.00 33.08           H
ATOM   3903  HE1 MET A 277      33.621  -7.383  30.859  1.00 28.43           H
ATOM   3904  HE2 MET A 277      33.782  -7.943  29.381  1.00 28.43           H
ATOM   3905  HE3 MET A 277      35.057  -7.432  30.181  1.00 28.43           H
ATOM   3906  N   ILE A 278      35.987  -5.156  24.963  1.00 27.91           N
ATOM   3907  CA  ILE A 278      35.548  -4.312  23.870  1.00 23.22           C
ATOM   3908  C   ILE A 278      34.049  -4.141  23.977  1.00 25.93           C
ATOM   3909  O   ILE A 278      33.278  -5.107  23.896  1.00 29.99           O
ATOM   3910  CB  ILE A 278      35.960  -4.855  22.489  1.00 25.04           C
ATOM   3911  CG1 ILE A 278      37.507  -5.028  22.441  1.00 29.94           C
ATOM   3912  CG2 ILE A 278      35.483  -3.890  21.448  1.00 31.85           C
ATOM   3913  CD1 ILE A 278      38.109  -5.052  21.037  1.00 35.92           C
ATOM   3914  H   ILE A 278      35.653  -5.949  24.947  1.00 33.49           H
ATOM   3915  HA  ILE A 278      35.952  -3.437  23.973  1.00 27.86           H
ATOM   3916  HB  ILE A 278      35.537  -5.716  22.344  1.00 30.05           H
ATOM   3917 HG12 ILE A 278      37.915  -4.290  22.922  1.00 35.93           H
ATOM   3918 HG13 ILE A 278      37.737  -5.865  22.873  1.00 35.93           H
ATOM   3919 HG21 ILE A 278      35.737  -4.220  20.572  1.00 38.21           H
ATOM   3920 HG22 ILE A 278      34.518  -3.813  21.507  1.00 38.21           H
ATOM   3921 HG23 ILE A 278      35.894  -3.025  21.608  1.00 38.21           H
ATOM   3922 HD11 ILE A 278      39.070  -5.162  21.107  1.00 43.10           H
ATOM   3923 HD12 ILE A 278      37.725  -5.793  20.542  1.00 43.10           H
ATOM   3924 HD13 ILE A 278      37.903  -4.215  20.591  1.00 43.10           H
ATOM   3925  N   ASP A 279      33.644  -2.900  24.131  1.00 26.22           N
ATOM   3926  CA  ASP A 279      32.238  -2.547  24.150  1.00 27.14           C
ATOM   3927  C   ASP A 279      31.800  -2.433  22.699  1.00 28.80           C
ATOM   3928  O   ASP A 279      32.304  -1.576  21.960  1.00 29.81           O
ATOM   3929  CB  ASP A 279      32.045  -1.237  24.905  1.00 25.21           C
ATOM   3930  CG  ASP A 279      30.576  -0.839  25.068  1.00 29.01           C
ATOM   3931  OD1 ASP A 279      29.686  -1.582  24.571  1.00 28.00           O
ATOM   3932  OD2 ASP A 279      30.342   0.208  25.734  1.00 28.62           O1-
ATOM   3933  H   ASP A 279      34.172  -2.229  24.229  1.00 31.47           H
ATOM   3934  HA  ASP A 279      31.724  -3.245  24.584  1.00 32.57           H
ATOM   3935  HB2 ASP A 279      32.429  -1.326  25.792  1.00 30.25           H
ATOM   3936  HB3 ASP A 279      32.494  -0.526  24.421  1.00 30.25           H
ATOM   3937  N   TYR A 280      30.878  -3.297  22.284  1.00 30.02           N
ATOM   3938  CA  TYR A 280      30.311  -3.169  20.935  1.00 30.66           C
ATOM   3939  C   TYR A 280      29.457  -1.922  20.780  1.00 28.56           C
ATOM   3940  O   TYR A 280      29.215  -1.481  19.646  1.00 30.03           O
ATOM   3941  CB  TYR A 280      29.448  -4.380  20.586  1.00 30.69           C
ATOM   3942  CG  TYR A 280      30.184  -5.698  20.473  1.00 33.00           C
ATOM   3943  CD1 TYR A 280      31.552  -5.763  20.648  1.00 30.00           C
ATOM   3944  CD2 TYR A 280      29.486  -6.884  20.218  1.00 28.43           C
ATOM   3945  CE1 TYR A 280      32.216  -6.949  20.565  1.00 35.84           C
ATOM   3946  CE2 TYR A 280      30.131  -8.070  20.147  1.00 31.83           C
ATOM   3947  CZ  TYR A 280      31.511  -8.089  20.304  1.00 37.70           C
ATOM   3948  OH  TYR A 280      32.198  -9.238  20.218  1.00 30.53           O
ATOM   3949  H   TYR A 280      30.566  -3.951  22.747  1.00 36.02           H
ATOM   3950  HA  TYR A 280      31.035  -3.120  20.291  1.00 36.80           H
ATOM   3951  HB2 TYR A 280      28.773  -4.483  21.275  1.00 36.83           H
ATOM   3952  HB3 TYR A 280      29.017  -4.214  19.733  1.00 36.83           H
ATOM   3953  HD1 TYR A 280      32.029  -4.984  20.820  1.00 36.00           H
ATOM   3954  HD2 TYR A 280      28.563  -6.858  20.110  1.00 34.11           H
ATOM   3955  HE1 TYR A 280      33.139  -6.981  20.672  1.00 43.01           H
ATOM   3956  HE2 TYR A 280      29.664  -8.853  19.963  1.00 38.20           H
ATOM   3957  HH  TYR A 280      31.674  -9.874  20.056  1.00 36.63           H
ATOM   3958  N   SER A 281      28.962  -1.362  21.882  1.00 32.17           N
ATOM   3959  CA  SER A 281      27.948  -0.318  21.797  1.00 26.16           C
ATOM   3960  C   SER A 281      28.560   1.067  22.036  1.00 31.85           C
ATOM   3961  O   SER A 281      29.758   1.285  21.808  1.00 26.33           O
ATOM   3962  CB  SER A 281      26.818  -0.619  22.788  1.00 34.11           C
ATOM   3963  OG  SER A 281      25.620   0.069  22.437  1.00 35.64           O
ATOM   3964  H   SER A 281      29.196  -1.566  22.684  1.00 38.61           H
ATOM   3965  HA  SER A 281      27.568  -0.324  20.905  1.00 31.39           H
ATOM   3966  HB2 SER A 281      26.644  -1.573  22.786  1.00 40.93           H
ATOM   3967  HB3 SER A 281      27.094  -0.335  23.674  1.00 40.93           H
ATOM   3968  HG  SER A 281      25.014  -0.108  22.991  1.00 42.77           H
ATOM   3969  N   HIS A 282      27.721   2.038  22.419  1.00 29.56           N
ATOM   3970  CA  HIS A 282      28.180   3.405  22.712  1.00 25.83           C
ATOM   3971  C   HIS A 282      29.102   3.880  21.585  1.00 25.15           C
ATOM   3972  O   HIS A 282      28.748   3.767  20.405  1.00 28.68           O
ATOM   3973  CB  HIS A 282      28.800   3.397  24.122  1.00 28.94           C
ATOM   3974  CG  HIS A 282      27.854   2.947  25.167  1.00 25.84           C
ATOM   3975  ND1 HIS A 282      27.959   1.723  25.793  1.00 29.95           N
ATOM   3976  CD2 HIS A 282      26.703   3.509  25.620  1.00 24.64           C
ATOM   3977  CE1 HIS A 282      26.938   1.575  26.633  1.00 26.55           C
ATOM   3978  NE2 HIS A 282      26.144   2.631  26.516  1.00 25.61           N
ATOM   3979  H   HIS A 282      26.873   1.930  22.517  1.00 35.47           H
ATOM   3980  HA  HIS A 282      27.411   3.996  22.732  1.00 31.00           H
ATOM   3981  HB2 HIS A 282      29.087   4.296  24.346  1.00 34.73           H
ATOM   3982  HB3 HIS A 282      29.561   2.795  24.128  1.00 34.73           H
ATOM   3983  HD1 HIS A 282      28.598   1.158  25.681  1.00 35.94           H
ATOM   3984  HD2 HIS A 282      26.350   4.330  25.359  1.00 29.56           H
ATOM   3985  HE1 HIS A 282      26.789   0.841  27.184  1.00 31.86           H
ATOM   3986  N   GLY A 283      30.285   4.420  21.881  1.00 32.48           N
ATOM   3987  CA  GLY A 283      31.089   5.015  20.819  1.00 22.92           C
ATOM   3988  C   GLY A 283      31.430   4.059  19.679  1.00 28.88           C
ATOM   3989  O   GLY A 283      31.706   4.490  18.548  1.00 34.52           O
ATOM   3990  H   GLY A 283      30.635   4.453  22.666  1.00 38.98           H
ATOM   3991  HA2 GLY A 283      30.610   5.771  20.445  1.00 27.50           H
ATOM   3992  HA3 GLY A 283      31.921   5.342  21.197  1.00 27.50           H
ATOM   3993  N   ASN A 284      31.420   2.782  19.944  1.00 29.24           N
ATOM   3994  CA  ASN A 284      31.863   1.845  18.951  1.00 32.67           C
ATOM   3995  C   ASN A 284      30.774   1.460  17.961  1.00 37.10           C
ATOM   3996  O   ASN A 284      31.097   0.964  16.884  1.00 34.62           O
ATOM   3997  CB  ASN A 284      32.426   0.630  19.660  1.00 25.08           C
ATOM   3998  CG  ASN A 284      33.920   0.737  19.855  1.00 32.49           C
ATOM   3999  OD1 ASN A 284      34.587   1.551  19.188  1.00 33.48           O
ATOM   4000  ND2 ASN A 284      34.473  -0.099  20.751  1.00 30.77           N
ATOM   4001  H   ASN A 284      31.164   2.431  20.686  1.00 35.09           H
ATOM   4002  HA  ASN A 284      32.586   2.250  18.445  1.00 39.21           H
ATOM   4003  HB2 ASN A 284      32.011   0.549  20.533  1.00 30.09           H
ATOM   4004  HB3 ASN A 284      32.246  -0.162  19.129  1.00 30.09           H
ATOM   4005 HD21 ASN A 284      35.320  -0.075  20.897  1.00 36.92           H
ATOM   4006 HD22 ASN A 284      33.979  -0.658  21.179  1.00 36.92           H
ATOM   4007  N   SER A 285      29.514   1.714  18.285  1.00 34.15           N
ATOM   4008  CA  SER A 285      28.406   1.523  17.364  1.00 44.31           C
ATOM   4009  C   SER A 285      28.022   2.804  16.645  1.00 44.40           C
ATOM   4010  O   SER A 285      27.251   2.763  15.680  1.00 45.27           O
ATOM   4011  CB  SER A 285      27.202   0.972  18.125  1.00 38.73           C
ATOM   4012  OG  SER A 285      27.476  -0.393  18.456  1.00 45.52           O
ATOM   4013  H   SER A 285      29.270   2.006  19.056  1.00 40.98           H
ATOM   4014  HA  SER A 285      28.662   0.869  16.695  1.00 53.17           H
ATOM   4015  HB2 SER A 285      27.071   1.483  18.939  1.00 46.48           H
ATOM   4016  HB3 SER A 285      26.414   1.018  17.562  1.00 46.48           H
ATOM   4017  HG  SER A 285      28.164  -0.440  18.935  1.00 54.62           H
ATOM   4018  N   ASN A 286      28.520   3.935  17.114  1.00 43.11           N
ATOM   4019  CA  ASN A 286      28.532   5.154  16.339  1.00 42.68           C
ATOM   4020  C   ASN A 286      27.125   5.535  15.916  1.00 50.41           C
ATOM   4021  O   ASN A 286      26.801   5.610  14.729  1.00 52.02           O
ATOM   4022  CB  ASN A 286      29.438   4.977  15.133  1.00 53.90           C
ATOM   4023  CG  ASN A 286      29.899   6.252  14.609  1.00 56.93           C
ATOM   4024  OD1 ASN A 286      29.556   7.318  15.145  1.00 56.24           O
ATOM   4025  ND2 ASN A 286      30.681   6.188  13.552  1.00 57.32           N
ATOM   4026  H   ASN A 286      28.864   4.020  17.898  1.00 51.74           H
ATOM   4027  HA  ASN A 286      28.889   5.874  16.883  1.00 51.21           H
ATOM   4028  HB2 ASN A 286      30.215   4.457  15.391  1.00 64.68           H
ATOM   4029  HB3 ASN A 286      28.949   4.520  14.431  1.00 64.68           H
ATOM   4030 HD21 ASN A 286      30.985   6.911  13.197  1.00 68.79           H
ATOM   4031 HD22 ASN A 286      30.888   5.424  13.215  1.00 68.79           H
ATOM   4032  N   LYS A 287      26.290   5.755  16.924  1.00 48.60           N
ATOM   4033  CA  LYS A 287      24.926   6.238  16.744  1.00 50.74           C
ATOM   4034  C   LYS A 287      24.028   5.265  15.957  1.00 52.81           C
ATOM   4035  O   LYS A 287      23.015   5.682  15.390  1.00 47.89           O
ATOM   4036  CB  LYS A 287      24.938   7.617  16.065  1.00 54.35           C
ATOM   4037  CG  LYS A 287      25.655   8.713  16.837  1.00 54.18           C
ATOM   4038  CD  LYS A 287      25.079   8.822  18.256  1.00 65.31           C
ATOM   4039  CE  LYS A 287      24.948  10.255  18.785  1.00 66.80           C
ATOM   4040  NZ  LYS A 287      24.351  10.206  20.159  1.00 68.54           N1+
ATOM   4041  H   LYS A 287      26.499   5.627  17.749  1.00 58.33           H
ATOM   4042  HA  LYS A 287      24.527   6.351  17.621  1.00 60.89           H
ATOM   4043  HB2 LYS A 287      25.376   7.532  15.204  1.00 65.23           H
ATOM   4044  HB3 LYS A 287      24.021   7.904  15.936  1.00 65.23           H
ATOM   4045  HG2 LYS A 287      26.599   8.499  16.903  1.00 65.02           H
ATOM   4046  HG3 LYS A 287      25.530   9.563  16.387  1.00 65.02           H
ATOM   4047  HD2 LYS A 287      24.193   8.425  18.262  1.00 78.37           H
ATOM   4048  HD3 LYS A 287      25.658   8.336  18.864  1.00 78.37           H
ATOM   4049  HE2 LYS A 287      25.824  10.667  18.839  1.00 80.16           H
ATOM   4050  HE3 LYS A 287      24.361  10.767  18.207  1.00 80.16           H
ATOM   4051  HZ1 LYS A 287      24.267  11.031  20.484  1.00 82.25           H
ATOM   4052  HZ2 LYS A 287      23.548   9.825  20.128  1.00 82.25           H
ATOM   4053  HZ3 LYS A 287      24.875   9.734  20.702  1.00 82.25           H
ATOM   4054  N   ASP A 288      24.343   3.971  15.916  1.00 42.06           N
ATOM   4055  CA  ASP A 288      23.438   3.011  15.289  1.00 42.60           C
ATOM   4056  C   ASP A 288      23.615   1.643  15.941  1.00 44.68           C
ATOM   4057  O   ASP A 288      24.632   0.968  15.742  1.00 39.14           O
ATOM   4058  CB  ASP A 288      23.669   2.939  13.772  1.00 46.74           C
ATOM   4059  CG  ASP A 288      22.604   2.087  13.047  1.00 46.31           C
ATOM   4060  OD1 ASP A 288      21.833   1.341  13.707  1.00 41.61           O
ATOM   4061  OD2 ASP A 288      22.541   2.165  11.806  1.00 60.45           O1-
ATOM   4062  H   ASP A 288      25.063   3.628  16.239  1.00 50.47           H
ATOM   4063  HA  ASP A 288      22.523   3.297  15.438  1.00 51.12           H
ATOM   4064  HB2 ASP A 288      23.637   3.836  13.405  1.00 56.09           H
ATOM   4065  HB3 ASP A 288      24.538   2.542  13.603  1.00 56.09           H
ATOM   4066  N   PHE A 289      22.616   1.229  16.714  1.00 34.73           N
ATOM   4067  CA  PHE A 289      22.715  -0.051  17.400  1.00 36.59           C
ATOM   4068  C   PHE A 289      22.866  -1.211  16.436  1.00 42.78           C
ATOM   4069  O   PHE A 289      23.338  -2.284  16.841  1.00 38.87           O
ATOM   4070  CB  PHE A 289      21.486  -0.286  18.283  1.00 34.80           C
ATOM   4071  CG  PHE A 289      20.245  -0.669  17.523  1.00 38.78           C
ATOM   4072  CD1 PHE A 289      19.387   0.310  17.037  1.00 38.92           C
ATOM   4073  CD2 PHE A 289      19.925  -2.010  17.321  1.00 38.87           C
ATOM   4074  CE1 PHE A 289      18.241  -0.040  16.345  1.00 43.60           C
ATOM   4075  CE2 PHE A 289      18.769  -2.362  16.625  1.00 47.50           C
ATOM   4076  CZ  PHE A 289      17.938  -1.371  16.132  1.00 43.13           C
ATOM   4077  H   PHE A 289      21.886   1.661  16.855  1.00 41.67           H
ATOM   4078  HA  PHE A 289      23.496  -0.039  17.975  1.00 43.91           H
ATOM   4079  HB2 PHE A 289      21.684  -1.002  18.907  1.00 41.76           H
ATOM   4080  HB3 PHE A 289      21.294   0.530  18.771  1.00 41.76           H
ATOM   4081  HD1 PHE A 289      19.590   1.208  17.169  1.00 46.71           H
ATOM   4082  HD2 PHE A 289      20.490  -2.675  17.646  1.00 46.65           H
ATOM   4083  HE1 PHE A 289      17.678   0.622  16.016  1.00 52.31           H
ATOM   4084  HE2 PHE A 289      18.562  -3.258  16.484  1.00 57.00           H
ATOM   4085  HZ  PHE A 289      17.164  -1.602  15.671  1.00 51.75           H
ATOM   4086  N   ARG A 290      22.465  -1.026  15.182  1.00 36.56           N
ATOM   4087  CA  ARG A 290      22.567  -2.086  14.193  1.00 35.70           C
ATOM   4088  C   ARG A 290      24.019  -2.375  13.815  1.00 44.56           C
ATOM   4089  O   ARG A 290      24.299  -3.410  13.195  1.00 40.92           O
ATOM   4090  CB  ARG A 290      21.725  -1.712  12.950  1.00 43.85           C
ATOM   4091  CG  ARG A 290      20.236  -1.399  13.257  1.00 46.33           C
ATOM   4092  CD  ARG A 290      19.409  -0.906  12.036  1.00 51.94           C
ATOM   4093  NE  ARG A 290      18.089  -0.376  12.453  1.00 58.15           N
ATOM   4094  CZ  ARG A 290      17.052  -1.125  12.853  1.00 54.61           C
ATOM   4095  NH1 ARG A 290      17.149  -2.460  12.893  1.00 50.21           N
ATOM   4096  NH2 ARG A 290      15.913  -0.535  13.234  1.00 51.43           N1+
ATOM   4097  H   ARG A 290      22.131  -0.293  14.881  1.00 43.88           H
ATOM   4098  HA  ARG A 290      22.193  -2.898  14.569  1.00 42.84           H
ATOM   4099  HB2 ARG A 290      22.113  -0.924  12.538  1.00 52.62           H
ATOM   4100  HB3 ARG A 290      21.748  -2.453  12.324  1.00 52.62           H
ATOM   4101  HG2 ARG A 290      19.813  -2.206  13.591  1.00 55.59           H
ATOM   4102  HG3 ARG A 290      20.199  -0.707  13.935  1.00 55.59           H
ATOM   4103  HD2 ARG A 290      19.893  -0.196  11.586  1.00 62.33           H
ATOM   4104  HD3 ARG A 290      19.260  -1.648  11.429  1.00 62.33           H
ATOM   4105  HE  ARG A 290      17.980   0.477  12.438  1.00 69.78           H
ATOM   4106 HH11 ARG A 290      17.880  -2.845  12.657  1.00 60.25           H
ATOM   4107 HH12 ARG A 290      16.477  -2.932  13.150  1.00 60.25           H
ATOM   4108 HH21 ARG A 290      15.843   0.322  13.208  1.00 61.71           H
ATOM   4109 HH22 ARG A 290      15.244  -1.014  13.483  1.00 61.71           H
ATOM   4110  N   ASN A 291      24.948  -1.511  14.213  1.00 37.29           N
ATOM   4111  CA  ASN A 291      26.370  -1.785  14.058  1.00 36.07           C
ATOM   4112  C   ASN A 291      26.952  -2.768  15.056  1.00 35.36           C
ATOM   4113  O   ASN A 291      28.087  -3.196  14.839  1.00 35.96           O
ATOM   4114  CB  ASN A 291      27.157  -0.487  14.150  1.00 36.53           C
ATOM   4115  CG  ASN A 291      27.051   0.298  12.920  1.00 36.93           C
ATOM   4116  OD1 ASN A 291      26.905  -0.266  11.845  1.00 37.23           O
ATOM   4117  ND2 ASN A 291      27.091   1.597  13.040  1.00 38.38           N
ATOM   4118  H   ASN A 291      24.777  -0.752  14.580  1.00 44.74           H
ATOM   4119  HA  ASN A 291      26.515  -2.152  13.172  1.00 43.28           H
ATOM   4120  HB2 ASN A 291      26.808   0.047  14.882  1.00 43.84           H
ATOM   4121  HB3 ASN A 291      28.093  -0.691  14.301  1.00 43.84           H
ATOM   4122 HD21 ASN A 291      27.032   2.096  12.342  1.00 46.06           H
ATOM   4123 HD22 ASN A 291      27.176   1.955  13.818  1.00 46.06           H
ATOM   4124  N   GLN A 292      26.243  -3.160  16.127  1.00 35.84           N
ATOM   4125  CA  GLN A 292      26.865  -4.078  17.085  1.00 35.14           C
ATOM   4126  C   GLN A 292      27.184  -5.432  16.467  1.00 37.95           C
ATOM   4127  O   GLN A 292      28.263  -5.978  16.759  1.00 38.79           O
ATOM   4128  CB  GLN A 292      25.981  -4.289  18.332  1.00 38.10           C
ATOM   4129  CG  GLN A 292      25.686  -3.015  19.141  1.00 29.48           C
ATOM   4130  CD  GLN A 292      25.089  -3.296  20.500  1.00 32.42           C
ATOM   4131  OE1 GLN A 292      25.607  -4.086  21.306  1.00 31.74           O
ATOM   4132  NE2 GLN A 292      24.008  -2.621  20.776  1.00 25.44           N
ATOM   4133  H   GLN A 292      25.437  -2.922  16.312  1.00 43.00           H
ATOM   4134  HA  GLN A 292      27.703  -3.689  17.383  1.00 42.17           H
ATOM   4135  HB2 GLN A 292      25.131  -4.659  18.049  1.00 45.73           H
ATOM   4136  HB3 GLN A 292      26.427  -4.915  18.924  1.00 45.73           H
ATOM   4137  HG2 GLN A 292      26.514  -2.528  19.274  1.00 35.37           H
ATOM   4138  HG3 GLN A 292      25.057  -2.468  18.646  1.00 35.37           H
ATOM   4139 HE21 GLN A 292      23.689  -2.066  20.202  1.00 30.53           H
ATOM   4140 HE22 GLN A 292      23.615  -2.730  21.533  1.00 30.53           H
ATOM   4141  N   PRO A 293      26.300  -6.056  15.689  1.00 38.57           N
ATOM   4142  CA  PRO A 293      26.696  -7.312  15.016  1.00 43.14           C
ATOM   4143  C   PRO A 293      27.928  -7.149  14.140  1.00 33.16           C
ATOM   4144  O   PRO A 293      28.694  -8.105  13.952  1.00 43.47           O
ATOM   4145  CB  PRO A 293      25.454  -7.653  14.185  1.00 36.63           C
ATOM   4146  CG  PRO A 293      24.332  -7.053  14.946  1.00 44.43           C
ATOM   4147  CD  PRO A 293      24.894  -5.710  15.405  1.00 41.05           C
ATOM   4148  HA  PRO A 293      26.851  -8.012  15.668  1.00 51.77           H
ATOM   4149  HB2 PRO A 293      25.527  -7.254  13.304  1.00 43.96           H
ATOM   4150  HB3 PRO A 293      25.354  -8.616  14.123  1.00 43.96           H
ATOM   4151  HG2 PRO A 293      23.565  -6.929  14.364  1.00 53.32           H
ATOM   4152  HG3 PRO A 293      24.107  -7.614  15.704  1.00 53.32           H
ATOM   4153  HD2 PRO A 293      24.839  -5.054  14.693  1.00 49.26           H
ATOM   4154  HD3 PRO A 293      24.446  -5.408  16.211  1.00 49.26           H
ATOM   4155  N   LYS A 294      28.151  -5.947  13.615  1.00 37.43           N
ATOM   4156  CA  LYS A 294      29.299  -5.711  12.743  1.00 37.97           C
ATOM   4157  C   LYS A 294      30.578  -5.591  13.546  1.00 45.12           C
ATOM   4158  O   LYS A 294      31.620  -6.136  13.149  1.00 42.25           O
ATOM   4159  CB  LYS A 294      29.064  -4.438  11.916  1.00 40.15           C
ATOM   4160  CG  LYS A 294      27.678  -4.481  11.219  1.00 45.85           C
ATOM   4161  CD  LYS A 294      27.494  -3.455  10.116  1.00 50.96           C
ATOM   4162  CE  LYS A 294      26.118  -3.629   9.489  1.00 50.83           C
ATOM   4163  NZ  LYS A 294      26.083  -3.147   8.093  1.00 59.31           N1+
ATOM   4164  H   LYS A 294      27.657  -5.256  13.746  1.00 44.92           H
ATOM   4165  HA  LYS A 294      29.395  -6.457  12.131  1.00 45.57           H
ATOM   4166  HB2 LYS A 294      29.088  -3.664  12.501  1.00 48.18           H
ATOM   4167  HB3 LYS A 294      29.748  -4.367  11.232  1.00 48.18           H
ATOM   4168  HG2 LYS A 294      27.557  -5.360  10.826  1.00 55.02           H
ATOM   4169  HG3 LYS A 294      26.991  -4.323  11.885  1.00 55.02           H
ATOM   4170  HD2 LYS A 294      27.555  -2.561  10.488  1.00 61.15           H
ATOM   4171  HD3 LYS A 294      28.167  -3.588   9.431  1.00 61.15           H
ATOM   4172  HE2 LYS A 294      25.884  -4.570   9.491  1.00 61.00           H
ATOM   4173  HE3 LYS A 294      25.468  -3.122  10.001  1.00 61.00           H
ATOM   4174  HZ1 LYS A 294      25.269  -3.261   7.753  1.00 71.17           H
ATOM   4175  HZ2 LYS A 294      26.290  -2.282   8.065  1.00 71.17           H
ATOM   4176  HZ3 LYS A 294      26.669  -3.601   7.600  1.00 71.17           H
ATOM   4177  N   VAL A 295      30.515  -4.869  14.673  1.00 34.48           N
ATOM   4178  CA  VAL A 295      31.623  -4.879  15.619  1.00 38.38           C
ATOM   4179  C   VAL A 295      31.972  -6.324  15.977  1.00 30.51           C
ATOM   4180  O   VAL A 295      33.138  -6.728  15.947  1.00 34.41           O
ATOM   4181  CB  VAL A 295      31.271  -4.041  16.871  1.00 29.02           C
ATOM   4182  CG1 VAL A 295      32.383  -4.110  17.819  1.00 31.82           C
ATOM   4183  CG2 VAL A 295      30.928  -2.544  16.510  1.00 23.02           C
ATOM   4184  H   VAL A 295      29.851  -4.375  14.904  1.00 41.37           H
ATOM   4185  HA  VAL A 295      32.400  -4.478  15.200  1.00 46.06           H
ATOM   4186  HB  VAL A 295      30.492  -4.430  17.298  1.00 34.82           H
ATOM   4187 HG11 VAL A 295      32.161  -3.584  18.603  1.00 38.18           H
ATOM   4188 HG12 VAL A 295      32.526  -5.035  18.071  1.00 38.18           H
ATOM   4189 HG13 VAL A 295      33.180  -3.754  17.396  1.00 38.18           H
ATOM   4190 HG21 VAL A 295      30.716  -2.064  17.326  1.00 27.62           H
ATOM   4191 HG22 VAL A 295      31.697  -2.140  16.078  1.00 27.62           H
ATOM   4192 HG23 VAL A 295      30.166  -2.532  15.910  1.00 27.62           H
ATOM   4193  N   ASN A 296      30.952  -7.128  16.298  1.00 28.22           N
ATOM   4194  CA  ASN A 296      31.153  -8.531  16.681  1.00 36.28           C
ATOM   4195  C   ASN A 296      31.959  -9.315  15.647  1.00 35.92           C
ATOM   4196  O   ASN A 296      32.756 -10.192  15.998  1.00 35.73           O
ATOM   4197  CB  ASN A 296      29.814  -9.213  16.840  1.00 28.80           C
ATOM   4198  CG  ASN A 296      29.937 -10.625  17.355  1.00 44.05           C
ATOM   4199  OD1 ASN A 296      30.681 -10.911  18.308  1.00 43.48           O
ATOM   4200  ND2 ASN A 296      29.195 -11.527  16.737  1.00 38.39           N
ATOM   4201  H   ASN A 296      30.128  -6.882  16.301  1.00 33.87           H
ATOM   4202  HA  ASN A 296      31.621  -8.570  17.530  1.00 43.54           H
ATOM   4203  HB2 ASN A 296      29.276  -8.709  17.471  1.00 34.56           H
ATOM   4204  HB3 ASN A 296      29.372  -9.245  15.977  1.00 34.56           H
ATOM   4205 HD21 ASN A 296      29.222 -12.349  16.986  1.00 46.07           H
ATOM   4206 HD22 ASN A 296      28.684 -11.291  16.087  1.00 46.07           H
ATOM   4207  N   ASP A 297      31.673  -9.095  14.368  1.00 38.32           N
ATOM   4208  CA  ASP A 297      32.370  -9.827  13.315  1.00 41.73           C
ATOM   4209  C   ASP A 297      33.836  -9.444  13.310  1.00 36.97           C
ATOM   4210  O   ASP A 297      34.711 -10.312  13.298  1.00 42.10           O
ATOM   4211  CB  ASP A 297      31.716  -9.543  11.942  1.00 38.24           C
ATOM   4212  CG  ASP A 297      30.268 -10.132  11.804  1.00 36.51           C
ATOM   4213  OD1 ASP A 297      29.914 -11.152  12.456  1.00 42.38           O
ATOM   4214  OD2 ASP A 297      29.504  -9.572  10.998  1.00 44.51           O1-
ATOM   4215  H   ASP A 297      31.086  -8.534  14.085  1.00 45.98           H
ATOM   4216  HA  ASP A 297      32.306 -10.779  13.490  1.00 50.08           H
ATOM   4217  HB2 ASP A 297      31.660  -8.583  11.814  1.00 45.88           H
ATOM   4218  HB3 ASP A 297      32.264  -9.937  11.246  1.00 45.88           H
ATOM   4219  N   VAL A 298      34.122  -8.140  13.372  1.00 31.87           N
ATOM   4220  CA  VAL A 298      35.504  -7.679  13.382  1.00 33.83           C
ATOM   4221  C   VAL A 298      36.229  -8.161  14.613  1.00 40.57           C
ATOM   4222  O   VAL A 298      37.434  -8.443  14.566  1.00 44.10           O
ATOM   4223  CB  VAL A 298      35.561  -6.160  13.286  1.00 31.94           C
ATOM   4224  CG1 VAL A 298      37.018  -5.671  13.431  1.00 39.33           C
ATOM   4225  CG2 VAL A 298      34.973  -5.721  11.955  1.00 34.56           C
ATOM   4226  H   VAL A 298      33.536  -7.511  13.409  1.00 38.24           H
ATOM   4227  HA  VAL A 298      35.961  -8.042  12.607  1.00 40.60           H
ATOM   4228  HB  VAL A 298      35.032  -5.770  14.000  1.00 38.32           H
ATOM   4229 HG11 VAL A 298      37.034  -4.703  13.367  1.00 47.20           H
ATOM   4230 HG12 VAL A 298      37.360  -5.952  14.294  1.00 47.20           H
ATOM   4231 HG13 VAL A 298      37.553  -6.058  12.721  1.00 47.20           H
ATOM   4232 HG21 VAL A 298      35.011  -4.754  11.897  1.00 41.48           H
ATOM   4233 HG22 VAL A 298      35.491  -6.116  11.236  1.00 41.48           H
ATOM   4234 HG23 VAL A 298      34.052  -6.021  11.903  1.00 41.48           H
ATOM   4235  N   VAL A 299      35.531  -8.234  15.740  1.00 38.07           N
ATOM   4236  CA  VAL A 299      36.180  -8.674  16.960  1.00 41.90           C
ATOM   4237  C   VAL A 299      36.341 -10.185  16.927  1.00 40.88           C
ATOM   4238  O   VAL A 299      37.379 -10.722  17.338  1.00 35.51           O
ATOM   4239  CB  VAL A 299      35.372  -8.203  18.196  1.00 32.53           C
ATOM   4240  CG1 VAL A 299      35.891  -8.828  19.467  1.00 29.94           C
ATOM   4241  CG2 VAL A 299      35.436  -6.660  18.369  1.00 34.43           C
ATOM   4242  H   VAL A 299      34.697  -8.038  15.822  1.00 45.69           H
ATOM   4243  HA  VAL A 299      37.064  -8.278  17.009  1.00 50.27           H
ATOM   4244  HB  VAL A 299      34.443  -8.459  18.088  1.00 39.04           H
ATOM   4245 HG11 VAL A 299      35.361  -8.509  20.214  1.00 35.93           H
ATOM   4246 HG12 VAL A 299      35.818  -9.793  19.396  1.00 35.93           H
ATOM   4247 HG13 VAL A 299      36.819  -8.574  19.587  1.00 35.93           H
ATOM   4248 HG21 VAL A 299      34.919  -6.409  19.150  1.00 41.32           H
ATOM   4249 HG22 VAL A 299      36.361  -6.393  18.483  1.00 41.32           H
ATOM   4250 HG23 VAL A 299      35.065  -6.239  17.577  1.00 41.32           H
ATOM   4251  N   CYS A 300      35.291 -10.879  16.469  1.00 36.78           N
ATOM   4252  CA  CYS A 300      35.335 -12.325  16.291  1.00 41.49           C
ATOM   4253  C   CYS A 300      36.486 -12.726  15.378  1.00 44.08           C
ATOM   4254  O   CYS A 300      37.101 -13.788  15.578  1.00 42.09           O
ATOM   4255  CB  CYS A 300      34.009 -12.821  15.699  1.00 38.09           C
ATOM   4256  SG  CYS A 300      32.727 -13.274  16.897  1.00 42.47           S
ATOM   4257  H   CYS A 300      34.537 -10.526  16.253  1.00 44.14           H
ATOM   4258  HA  CYS A 300      35.464 -12.752  17.153  1.00 49.79           H
ATOM   4259  HB2 CYS A 300      33.645 -12.121  15.136  1.00 45.70           H
ATOM   4260  HB3 CYS A 300      34.191 -13.607  15.159  1.00 45.70           H
ATOM   4261  HG  CYS A 300      32.461 -12.314  17.566  1.00 50.97           H
ATOM   4262  N   GLU A 301      36.811 -11.885  14.386  1.00 43.55           N
ATOM   4263  CA  GLU A 301      37.870 -12.260  13.461  1.00 49.72           C
ATOM   4264  C   GLU A 301      39.219 -12.235  14.149  1.00 50.65           C
ATOM   4265  O   GLU A 301      40.000 -13.182  14.011  1.00 49.09           O
ATOM   4266  CB  GLU A 301      37.896 -11.364  12.225  1.00 47.27           C
ATOM   4267  CG  GLU A 301      39.030 -11.805  11.280  1.00 48.33           C
ATOM   4268  CD  GLU A 301      38.814 -11.389   9.835  1.00 62.76           C
ATOM   4269  OE1 GLU A 301      39.242 -10.262   9.486  1.00 59.76           O
ATOM   4270  OE2 GLU A 301      38.219 -12.191   9.054  1.00 64.73           O1-
ATOM   4271  H   GLU A 301      36.444 -11.121  14.236  1.00 52.26           H
ATOM   4272  HA  GLU A 301      37.711 -13.169  13.161  1.00 59.66           H
ATOM   4273  HB2 GLU A 301      37.053 -11.438  11.752  1.00 56.72           H
ATOM   4274  HB3 GLU A 301      38.057 -10.446  12.492  1.00 56.72           H
ATOM   4275  HG2 GLU A 301      39.861 -11.408  11.582  1.00 57.99           H
ATOM   4276  HG3 GLU A 301      39.099 -12.772  11.304  1.00 57.99           H
ATOM   4277  N   GLN A 302      39.513 -11.161  14.894  1.00 42.32           N
ATOM   4278  CA  GLN A 302      40.758 -11.096  15.665  1.00 40.73           C
ATOM   4279  C   GLN A 302      40.896 -12.290  16.593  1.00 46.84           C
ATOM   4280  O   GLN A 302      41.940 -12.949  16.635  1.00 42.07           O
ATOM   4281  CB  GLN A 302      40.806  -9.808  16.477  1.00 42.38           C
ATOM   4282  CG  GLN A 302      40.646  -8.595  15.626  1.00 41.38           C
ATOM   4283  CD  GLN A 302      40.590  -7.316  16.424  1.00 41.54           C
ATOM   4284  OE1 GLN A 302      41.504  -7.005  17.182  1.00 34.69           O
ATOM   4285  NE2 GLN A 302      39.545  -6.528  16.193  1.00 33.90           N
ATOM   4286  H   GLN A 302      39.013 -10.465  14.969  1.00 50.79           H
ATOM   4287  HA  GLN A 302      41.512 -11.099  15.054  1.00 48.87           H
ATOM   4288  HB2 GLN A 302      40.087  -9.816  17.128  1.00 50.86           H
ATOM   4289  HB3 GLN A 302      41.663  -9.749  16.928  1.00 50.86           H
ATOM   4290  HG2 GLN A 302      41.400  -8.535  15.018  1.00 49.66           H
ATOM   4291  HG3 GLN A 302      39.820  -8.670  15.123  1.00 49.66           H
ATOM   4292 HE21 GLN A 302      38.951  -6.760  15.616  1.00 40.68           H
ATOM   4293 HE22 GLN A 302      39.462  -5.786  16.620  1.00 40.68           H
ATOM   4294  N   ILE A 303      39.833 -12.578  17.344  1.00 46.30           N
ATOM   4295  CA  ILE A 303      39.868 -13.631  18.354  1.00 40.94           C
ATOM   4296  C   ILE A 303      40.211 -14.974  17.713  1.00 46.74           C
ATOM   4297  O   ILE A 303      41.090 -15.709  18.186  1.00 49.11           O
ATOM   4298  CB  ILE A 303      38.513 -13.686  19.103  1.00 37.60           C
ATOM   4299  CG1 ILE A 303      38.313 -12.450  20.001  1.00 33.81           C
ATOM   4300  CG2 ILE A 303      38.395 -14.990  19.903  1.00 36.07           C
ATOM   4301  CD1 ILE A 303      37.050 -12.477  20.866  1.00 31.22           C
ATOM   4302  H   ILE A 303      39.075 -12.175  17.287  1.00 55.56           H
ATOM   4303  HA  ILE A 303      40.559 -13.424  19.002  1.00 49.13           H
ATOM   4304  HB  ILE A 303      37.808 -13.684  18.437  1.00 45.11           H
ATOM   4305 HG12 ILE A 303      39.074 -12.376  20.598  1.00 40.57           H
ATOM   4306 HG13 ILE A 303      38.264 -11.663  19.437  1.00 40.57           H
ATOM   4307 HG21 ILE A 303      37.540 -15.002  20.362  1.00 43.28           H
ATOM   4308 HG22 ILE A 303      38.453 -15.741  19.292  1.00 43.28           H
ATOM   4309 HG23 ILE A 303      39.118 -15.031  20.548  1.00 43.28           H
ATOM   4310 HD11 ILE A 303      37.011 -11.664  21.393  1.00 37.46           H
ATOM   4311 HD12 ILE A 303      36.273 -12.535  20.288  1.00 37.46           H
ATOM   4312 HD13 ILE A 303      37.086 -13.250  21.452  1.00 37.46           H
ATOM   4313  N   ALA A 304      39.496 -15.322  16.642  1.00 42.93           N
ATOM   4314  CA  ALA A 304      39.607 -16.641  16.036  1.00 39.45           C
ATOM   4315  C   ALA A 304      40.957 -16.842  15.351  1.00 47.70           C
ATOM   4316  O   ALA A 304      41.402 -17.987  15.196  1.00 49.97           O
ATOM   4317  CB  ALA A 304      38.465 -16.833  15.042  1.00 47.93           C
ATOM   4318  H   ALA A 304      38.934 -14.804  16.247  1.00 51.52           H
ATOM   4319  HA  ALA A 304      39.519 -17.315  16.728  1.00 47.34           H
ATOM   4320  HB1 ALA A 304      38.541 -17.712  14.640  1.00 57.52           H
ATOM   4321  HB2 ALA A 304      37.621 -16.756  15.513  1.00 57.52           H
ATOM   4322  HB3 ALA A 304      38.525 -16.149  14.357  1.00 57.52           H
ATOM   4323  N   ASN A 305      41.623 -15.750  14.951  1.00 46.50           N
ATOM   4324  CA  ASN A 305      42.979 -15.782  14.397  1.00 41.20           C
ATOM   4325  C   ASN A 305      44.073 -15.764  15.460  1.00 47.46           C
ATOM   4326  O   ASN A 305      45.256 -15.797  15.100  1.00 49.89           O
ATOM   4327  CB  ASN A 305      43.188 -14.594  13.437  1.00 45.73           C
ATOM   4328  CG  ASN A 305      42.276 -14.666  12.158  1.00 53.65           C
ATOM   4329  OD1 ASN A 305      41.440 -15.568  12.014  1.00 59.38           O
ATOM   4330  ND2 ASN A 305      42.427 -13.685  11.258  1.00 51.92           N
ATOM   4331  H   ASN A 305      41.296 -14.956  14.993  1.00 55.80           H
ATOM   4332  HA  ASN A 305      43.083 -16.598  13.883  1.00 49.44           H
ATOM   4333  HB2 ASN A 305      42.981 -13.770  13.905  1.00 54.87           H
ATOM   4334  HB3 ASN A 305      44.113 -14.585  13.144  1.00 54.87           H
ATOM   4335 HD21 ASN A 305      41.951 -13.682  10.542  1.00 62.30           H
ATOM   4336 HD22 ASN A 305      43.001 -13.060  11.396  1.00 62.30           H
ATOM   4337  N   GLY A 306      43.728 -15.675  16.746  1.00 49.30           N
ATOM   4338  CA  GLY A 306      44.727 -15.820  17.790  1.00 46.74           C
ATOM   4339  C   GLY A 306      44.897 -14.694  18.793  1.00 43.81           C
ATOM   4340  O   GLY A 306      45.781 -14.774  19.651  1.00 35.39           O
ATOM   4341  H   GLY A 306      42.930 -15.533  17.033  1.00 59.16           H
ATOM   4342  HA2 GLY A 306      44.523 -16.623  18.293  1.00 56.09           H
ATOM   4343  HA3 GLY A 306      45.589 -15.956  17.365  1.00 56.09           H
ATOM   4344  N   GLU A 307      44.037 -13.674  18.745  1.00 46.58           N
ATOM   4345  CA  GLU A 307      44.161 -12.542  19.665  1.00 42.18           C
ATOM   4346  C   GLU A 307      43.718 -12.961  21.067  1.00 33.74           C
ATOM   4347  O   GLU A 307      42.520 -13.123  21.330  1.00 33.66           O
ATOM   4348  CB  GLU A 307      43.346 -11.361  19.142  1.00 38.99           C
ATOM   4349  CG  GLU A 307      43.464 -10.128  20.012  1.00 39.10           C
ATOM   4350  CD  GLU A 307      44.913  -9.689  20.172  1.00 42.25           C
ATOM   4351  OE1 GLU A 307      45.433  -8.974  19.277  1.00 39.95           O
ATOM   4352  OE2 GLU A 307      45.531 -10.062  21.195  1.00 37.08           O1-
ATOM   4353  H   GLU A 307      43.379 -13.614  18.195  1.00 55.89           H
ATOM   4354  HA  GLU A 307      45.091 -12.269  19.711  1.00 50.62           H
ATOM   4355  HB2 GLU A 307      43.658 -11.132  18.253  1.00 46.79           H
ATOM   4356  HB3 GLU A 307      42.410 -11.615  19.109  1.00 46.79           H
ATOM   4357  HG2 GLU A 307      42.970  -9.400  19.602  1.00 46.92           H
ATOM   4358  HG3 GLU A 307      43.106 -10.322  20.892  1.00 46.92           H
ATOM   4359  N   ASN A 308      44.683 -13.170  21.966  1.00 34.97           N
ATOM   4360  CA  ASN A 308      44.412 -13.493  23.367  1.00 34.08           C
ATOM   4361  C   ASN A 308      44.322 -12.262  24.271  1.00 37.73           C
ATOM   4362  O   ASN A 308      43.973 -12.404  25.454  1.00 32.50           O
ATOM   4363  CB  ASN A 308      45.491 -14.449  23.930  1.00 39.29           C
ATOM   4364  CG  ASN A 308      45.495 -15.830  23.217  1.00 42.15           C
ATOM   4365  OD1 ASN A 308      44.561 -16.621  23.350  1.00 42.52           O
ATOM   4366  ND2 ASN A 308      46.551 -16.098  22.456  1.00 45.42           N
ATOM   4367  H   ASN A 308      45.522 -13.128  21.783  1.00 41.97           H
ATOM   4368  HA  ASN A 308      43.560 -13.954  23.416  1.00 40.89           H
ATOM   4369  HB2 ASN A 308      46.365 -14.046  23.809  1.00 47.14           H
ATOM   4370  HB3 ASN A 308      45.321 -14.598  24.873  1.00 47.14           H
ATOM   4371 HD21 ASN A 308      46.602 -16.849  22.040  1.00 54.50           H
ATOM   4372 HD22 ASN A 308      47.184 -15.521  22.380  1.00 54.50           H
ATOM   4373  N   ALA A 309      44.645 -11.069  23.762  1.00 33.43           N
ATOM   4374  CA  ALA A 309      44.476  -9.852  24.562  1.00 45.18           C
ATOM   4375  C   ALA A 309      43.011  -9.440  24.715  1.00 36.98           C
ATOM   4376  O   ALA A 309      42.684  -8.676  25.631  1.00 39.59           O
ATOM   4377  CB  ALA A 309      45.246  -8.695  23.945  1.00 42.13           C
ATOM   4378  H   ALA A 309      44.958 -10.939  22.972  1.00 40.12           H
ATOM   4379  HA  ALA A 309      44.835 -10.009  25.450  1.00 54.21           H
ATOM   4380  HB1 ALA A 309      45.118  -7.904  24.491  1.00 50.56           H
ATOM   4381  HB2 ALA A 309      46.188  -8.925  23.910  1.00 50.56           H
ATOM   4382  HB3 ALA A 309      44.911  -8.536  23.048  1.00 50.56           H
ATOM   4383  N   ILE A 310      42.131  -9.911  23.844  1.00 39.29           N
ATOM   4384  CA  ILE A 310      40.704  -9.651  23.967  1.00 31.35           C
ATOM   4385  C   ILE A 310      40.131 -10.737  24.852  1.00 35.55           C
ATOM   4386  O   ILE A 310      39.998 -11.888  24.432  1.00 40.82           O
ATOM   4387  CB  ILE A 310      39.994  -9.635  22.621  1.00 35.21           C
ATOM   4388  CG1 ILE A 310      40.566  -8.525  21.755  1.00 33.46           C
ATOM   4389  CG2 ILE A 310      38.491  -9.435  22.849  1.00 27.98           C
ATOM   4390  CD1 ILE A 310      40.039  -8.566  20.374  1.00 40.36           C
ATOM   4391  H   ILE A 310      42.338 -10.391  23.161  1.00 47.15           H
ATOM   4392  HA  ILE A 310      40.566  -8.794  24.400  1.00 37.62           H
ATOM   4393  HB  ILE A 310      40.136 -10.487  22.178  1.00 42.25           H
ATOM   4394 HG12 ILE A 310      40.332  -7.667  22.142  1.00 40.15           H
ATOM   4395 HG13 ILE A 310      41.530  -8.620  21.712  1.00 40.15           H
ATOM   4396 HG21 ILE A 310      38.040  -9.425  21.990  1.00 33.57           H
ATOM   4397 HG22 ILE A 310      38.154 -10.165  23.391  1.00 33.57           H
ATOM   4398 HG23 ILE A 310      38.351  -8.591  23.306  1.00 33.57           H
ATOM   4399 HD11 ILE A 310      40.433  -7.840  19.864  1.00 48.44           H
ATOM   4400 HD12 ILE A 310      40.272  -9.417  19.972  1.00 48.44           H
ATOM   4401 HD13 ILE A 310      39.074  -8.465  20.401  1.00 48.44           H
ATOM   4402  N   THR A 311      39.800 -10.372  26.074  1.00 30.46           N
ATOM   4403  CA  THR A 311      39.241 -11.301  27.017  1.00 27.21           C
ATOM   4404  C   THR A 311      37.792 -11.002  27.367  1.00 26.72           C
ATOM   4405  O   THR A 311      37.142 -11.844  27.990  1.00 25.02           O
ATOM   4406  CB  THR A 311      40.104 -11.322  28.285  1.00 37.38           C
ATOM   4407  OG1 THR A 311      40.157 -10.007  28.875  1.00 27.13           O
ATOM   4408  CG2 THR A 311      41.543 -11.804  27.881  1.00 37.98           C
ATOM   4409  H   THR A 311      39.894  -9.575  26.383  1.00 36.56           H
ATOM   4410  HA  THR A 311      39.270 -12.189  26.628  1.00 32.66           H
ATOM   4411  HB  THR A 311      39.732 -11.952  28.922  1.00 44.86           H
ATOM   4412  HG1 THR A 311      39.383  -9.752  29.078  1.00 32.55           H
ATOM   4413 HG21 THR A 311      42.116 -11.829  28.664  1.00 45.57           H
ATOM   4414 HG22 THR A 311      41.499 -12.693  27.494  1.00 45.57           H
ATOM   4415 HG23 THR A 311      41.926 -11.195  27.230  1.00 45.57           H
ATOM   4416  N   GLY A 312      37.263  -9.841  26.986  1.00 32.33           N
ATOM   4417  CA  GLY A 312      35.866  -9.552  27.245  1.00 34.81           C
ATOM   4418  C   GLY A 312      35.199  -8.799  26.109  1.00 25.96           C
ATOM   4419  O   GLY A 312      35.851  -8.196  25.253  1.00 23.03           O
ATOM   4420  H   GLY A 312      37.690  -9.213  26.581  1.00 38.80           H
ATOM   4421  HA2 GLY A 312      35.386 -10.384  27.383  1.00 41.77           H
ATOM   4422  HA3 GLY A 312      35.792  -9.018  28.051  1.00 41.77           H
ATOM   4423  N   VAL A 313      33.859  -8.840  26.134  1.00 30.93           N
ATOM   4424  CA  VAL A 313      33.029  -7.974  25.307  1.00 27.95           C
ATOM   4425  C   VAL A 313      31.820  -7.533  26.118  1.00 28.13           C
ATOM   4426  O   VAL A 313      31.397  -8.191  27.070  1.00 22.17           O
ATOM   4427  CB  VAL A 313      32.560  -8.621  23.987  1.00 37.69           C
ATOM   4428  CG1 VAL A 313      33.798  -9.098  23.170  1.00 40.59           C
ATOM   4429  CG2 VAL A 313      31.609  -9.768  24.252  1.00 37.00           C
ATOM   4430  H   VAL A 313      33.407  -9.375  26.633  1.00 37.11           H
ATOM   4431  HA  VAL A 313      33.538  -7.180  25.081  1.00 33.54           H
ATOM   4432  HB  VAL A 313      32.090  -7.958  23.459  1.00 45.22           H
ATOM   4433 HG11 VAL A 313      33.493  -9.503  22.344  1.00 48.71           H
ATOM   4434 HG12 VAL A 313      34.361  -8.332  22.976  1.00 48.71           H
ATOM   4435 HG13 VAL A 313      34.291  -9.747  23.695  1.00 48.71           H
ATOM   4436 HG21 VAL A 313      31.335 -10.152  23.404  1.00 44.40           H
ATOM   4437 HG22 VAL A 313      32.063 -10.438  24.787  1.00 44.40           H
ATOM   4438 HG23 VAL A 313      30.835  -9.432  24.730  1.00 44.40           H
ATOM   4439  N   MET A 314      31.270  -6.392  25.702  1.00 25.57           N
ATOM   4440  CA  MET A 314      30.063  -5.809  26.271  1.00 27.73           C
ATOM   4441  C   MET A 314      29.087  -5.533  25.141  1.00 25.85           C
ATOM   4442  O   MET A 314      29.482  -5.016  24.096  1.00 29.20           O
ATOM   4443  CB  MET A 314      30.410  -4.480  27.029  1.00 30.35           C
ATOM   4444  CG  MET A 314      29.268  -3.806  27.799  1.00 39.68           C
ATOM   4445  SD  MET A 314      29.845  -2.366  28.776  1.00 39.15           S
ATOM   4446  CE  MET A 314      30.548  -3.221  30.188  1.00 30.88           C
ATOM   4447  H   MET A 314      31.597  -5.920  25.062  1.00 30.68           H
ATOM   4448  HA  MET A 314      29.666  -6.430  26.901  1.00 33.27           H
ATOM   4449  HB2 MET A 314      31.113  -4.671  27.669  1.00 36.41           H
ATOM   4450  HB3 MET A 314      30.736  -3.837  26.379  1.00 36.41           H
ATOM   4451  HG2 MET A 314      28.600  -3.494  27.169  1.00 47.61           H
ATOM   4452  HG3 MET A 314      28.875  -4.448  28.411  1.00 47.61           H
ATOM   4453  HE1 MET A 314      30.903  -2.565  30.809  1.00 37.06           H
ATOM   4454  HE2 MET A 314      29.853  -3.742  30.619  1.00 37.06           H
ATOM   4455  HE3 MET A 314      31.259  -3.805  29.881  1.00 37.06           H
ATOM   4456  N   ILE A 315      27.796  -5.801  25.378  1.00 33.73           N
ATOM   4457  CA  ILE A 315      26.761  -5.755  24.338  1.00 29.84           C
ATOM   4458  C   ILE A 315      25.486  -5.151  24.925  1.00 26.45           C
ATOM   4459  O   ILE A 315      25.005  -5.611  25.965  1.00 28.01           O
ATOM   4460  CB  ILE A 315      26.456  -7.183  23.821  1.00 30.25           C
ATOM   4461  CG1 ILE A 315      27.697  -7.827  23.151  1.00 37.13           C
ATOM   4462  CG2 ILE A 315      25.255  -7.204  22.910  1.00 28.75           C
ATOM   4463  CD1 ILE A 315      27.601  -9.386  23.049  1.00 25.91           C
ATOM   4464  H   ILE A 315      27.490  -6.017  26.153  1.00 40.48           H
ATOM   4465  HA  ILE A 315      27.059  -5.206  23.597  1.00 35.81           H
ATOM   4466  HB  ILE A 315      26.236  -7.725  24.594  1.00 36.30           H
ATOM   4467 HG12 ILE A 315      27.788  -7.474  22.252  1.00 44.56           H
ATOM   4468 HG13 ILE A 315      28.485  -7.610  23.673  1.00 44.56           H
ATOM   4469 HG21 ILE A 315      25.102  -8.114  22.611  1.00 34.50           H
ATOM   4470 HG22 ILE A 315      24.482  -6.882  23.399  1.00 34.50           H
ATOM   4471 HG23 ILE A 315      25.427  -6.629  22.147  1.00 34.50           H
ATOM   4472 HD11 ILE A 315      28.404  -9.724  22.623  1.00 31.10           H
ATOM   4473 HD12 ILE A 315      27.519  -9.756  23.942  1.00 31.10           H
ATOM   4474 HD13 ILE A 315      26.822  -9.620  22.520  1.00 31.10           H
ATOM   4475  N   GLU A 316      24.898  -4.166  24.250  1.00 26.52           N
ATOM   4476  CA  GLU A 316      23.624  -3.622  24.702  1.00 31.82           C
ATOM   4477  C   GLU A 316      22.496  -4.309  23.940  1.00 32.76           C
ATOM   4478  O   GLU A 316      22.418  -4.237  22.702  1.00 29.83           O
ATOM   4479  CB  GLU A 316      23.591  -2.106  24.578  1.00 30.05           C
ATOM   4480  CG  GLU A 316      24.342  -1.466  25.759  1.00 37.40           C
ATOM   4481  CD  GLU A 316      24.062   0.011  25.895  1.00 30.46           C
ATOM   4482  OE1 GLU A 316      24.023   0.592  24.808  1.00 26.20           O
ATOM   4483  OE2 GLU A 316      23.869   0.532  27.049  1.00 29.26           O1-
ATOM   4484  H   GLU A 316      25.212  -3.801  23.537  1.00 31.83           H
ATOM   4485  HA  GLU A 316      23.514  -3.838  25.641  1.00 38.18           H
ATOM   4486  HB2 GLU A 316      24.026  -1.838  23.753  1.00 36.06           H
ATOM   4487  HB3 GLU A 316      22.671  -1.799  24.593  1.00 36.06           H
ATOM   4488  HG2 GLU A 316      24.067  -1.901  26.581  1.00 44.88           H
ATOM   4489  HG3 GLU A 316      25.296  -1.580  25.626  1.00 44.88           H
ATOM   4490  N   SER A 317      21.656  -5.004  24.694  1.00 27.69           N
ATOM   4491  CA  SER A 317      20.733  -6.001  24.164  1.00 29.42           C
ATOM   4492  C   SER A 317      19.484  -6.025  25.033  1.00 36.28           C
ATOM   4493  O   SER A 317      19.576  -5.893  26.255  1.00 33.13           O
ATOM   4494  CB  SER A 317      21.417  -7.390  24.115  1.00 35.51           C
ATOM   4495  OG  SER A 317      20.548  -8.484  24.296  1.00 33.86           O
ATOM   4496  H   SER A 317      21.599  -4.912  25.547  1.00 33.22           H
ATOM   4497  HA  SER A 317      20.474  -5.754  23.262  1.00 35.30           H
ATOM   4498  HB2 SER A 317      21.847  -7.485  23.251  1.00 42.62           H
ATOM   4499  HB3 SER A 317      22.090  -7.420  24.813  1.00 42.62           H
ATOM   4500  HG  SER A 317      20.981  -9.203  24.258  1.00 40.63           H
ATOM   4501  N   ASN A 318      18.321  -6.200  24.395  1.00 29.86           N
ATOM   4502  CA  ASN A 318      17.046  -6.339  25.083  1.00 34.99           C
ATOM   4503  C   ASN A 318      16.199  -7.414  24.401  1.00 40.95           C
ATOM   4504  O   ASN A 318      16.626  -8.074  23.436  1.00 34.29           O
ATOM   4505  CB  ASN A 318      16.290  -5.009  25.110  1.00 33.95           C
ATOM   4506  CG  ASN A 318      15.589  -4.779  26.409  1.00 35.58           C
ATOM   4507  OD1 ASN A 318      15.123  -5.711  27.050  1.00 32.59           O
ATOM   4508  ND2 ASN A 318      15.513  -3.518  26.818  1.00 31.19           N
ATOM   4509  H   ASN A 318      18.250  -6.242  23.539  1.00 35.83           H
ATOM   4510  HA  ASN A 318      17.207  -6.615  25.999  1.00 41.99           H
ATOM   4511  HB2 ASN A 318      16.919  -4.283  24.975  1.00 40.74           H
ATOM   4512  HB3 ASN A 318      15.624  -5.008  24.404  1.00 40.74           H
ATOM   4513 HD21 ASN A 318      15.120  -3.330  27.559  1.00 37.43           H
ATOM   4514 HD22 ASN A 318      15.857  -2.890  26.341  1.00 37.43           H
ATOM   4515  N   ILE A 319      14.978  -7.590  24.915  1.00 37.92           N
ATOM   4516  CA  ILE A 319      14.042  -8.543  24.306  1.00 34.67           C
ATOM   4517  C   ILE A 319      13.796  -8.150  22.864  1.00 35.10           C
ATOM   4518  O   ILE A 319      14.009  -8.934  21.934  1.00 36.55           O
ATOM   4519  CB  ILE A 319      12.714  -8.609  25.090  1.00 33.93           C
ATOM   4520  CG1 ILE A 319      12.941  -9.121  26.513  1.00 37.49           C
ATOM   4521  CG2 ILE A 319      11.723  -9.532  24.361  1.00 39.49           C
ATOM   4522  CD1 ILE A 319      11.721  -9.012  27.459  1.00 39.57           C
ATOM   4523  H   ILE A 319      14.670  -7.178  25.605  1.00 45.51           H
ATOM   4524  HA  ILE A 319      14.440  -9.428  24.313  1.00 41.60           H
ATOM   4525  HB  ILE A 319      12.334  -7.717  25.137  1.00 40.71           H
ATOM   4526 HG12 ILE A 319      13.191 -10.057  26.466  1.00 44.99           H
ATOM   4527 HG13 ILE A 319      13.665  -8.612  26.911  1.00 44.99           H
ATOM   4528 HG21 ILE A 319      10.894  -9.564  24.863  1.00 47.38           H
ATOM   4529 HG22 ILE A 319      11.559  -9.179  23.473  1.00 47.38           H
ATOM   4530 HG23 ILE A 319      12.108 -10.420  24.299  1.00 47.38           H
ATOM   4531 HD11 ILE A 319      11.966  -9.361  28.331  1.00 47.48           H
ATOM   4532 HD12 ILE A 319      11.463  -8.080  27.536  1.00 47.48           H
ATOM   4533 HD13 ILE A 319      10.988  -9.529  27.090  1.00 47.48           H
ATOM   4534  N   ASN A 320      13.325  -6.932  22.671  1.00 30.37           N
ATOM   4535  CA  ASN A 320      13.122  -6.339  21.367  1.00 38.30           C
ATOM   4536  C   ASN A 320      14.118  -5.205  21.171  1.00 41.25           C
ATOM   4537  O   ASN A 320      14.673  -4.662  22.131  1.00 33.69           O
ATOM   4538  CB  ASN A 320      11.670  -5.853  21.239  1.00 38.11           C
ATOM   4539  CG  ASN A 320      10.685  -6.919  21.680  1.00 40.63           C
ATOM   4540  OD1 ASN A 320      10.757  -8.056  21.218  1.00 40.10           O
ATOM   4541  ND2 ASN A 320       9.813  -6.584  22.623  1.00 39.61           N
ATOM   4542  H   ASN A 320      13.106  -6.405  23.315  1.00 36.45           H
ATOM   4543  HA  ASN A 320      13.282  -7.007  20.682  1.00 45.96           H
ATOM   4544  HB2 ASN A 320      11.543  -5.072  21.800  1.00 45.74           H
ATOM   4545  HB3 ASN A 320      11.486  -5.634  20.312  1.00 45.74           H
ATOM   4546 HD21 ASN A 320       9.237  -7.160  22.900  1.00 47.53           H
ATOM   4547 HD22 ASN A 320       9.823  -5.792  22.957  1.00 47.53           H
ATOM   4548  N   GLU A 321      14.363  -4.887  19.908  1.00 35.39           N
ATOM   4549  CA  GLU A 321      15.429  -3.985  19.529  1.00 30.24           C
ATOM   4550  C   GLU A 321      14.971  -2.546  19.617  1.00 35.79           C
ATOM   4551  O   GLU A 321      13.796  -2.249  19.839  1.00 45.10           O
ATOM   4552  CB  GLU A 321      15.929  -4.278  18.111  1.00 35.17           C
ATOM   4553  CG  GLU A 321      14.894  -3.961  16.977  1.00 41.64           C
ATOM   4554  CD  GLU A 321      15.411  -4.293  15.559  1.00 45.59           C
ATOM   4555  OE1 GLU A 321      16.375  -5.085  15.432  1.00 44.07           O
ATOM   4556  OE2 GLU A 321      14.862  -3.757  14.569  1.00 51.09           O1-
ATOM   4557  H   GLU A 321      13.912  -5.189  19.240  1.00 42.47           H
ATOM   4558  HA  GLU A 321      16.173  -4.101  20.140  1.00 36.29           H
ATOM   4559  HB2 GLU A 321      16.720  -3.742  17.944  1.00 42.21           H
ATOM   4560  HB3 GLU A 321      16.153  -5.219  18.049  1.00 42.21           H
ATOM   4561  HG2 GLU A 321      14.092  -4.484  17.130  1.00 49.97           H
ATOM   4562  HG3 GLU A 321      14.682  -3.015  17.002  1.00 49.97           H
ATOM   4563  N   GLY A 322      15.940  -1.643  19.432  1.00 35.25           N
ATOM   4564  CA  GLY A 322      15.689  -0.222  19.283  1.00 35.63           C
ATOM   4565  C   GLY A 322      15.572   0.423  20.652  1.00 35.16           C
ATOM   4566  O   GLY A 322      15.976  -0.158  21.656  1.00 35.31           O
ATOM   4567  H   GLY A 322      16.775  -1.846  19.389  1.00 42.30           H
ATOM   4568  HA2 GLY A 322      16.418   0.195  18.798  1.00 42.75           H
ATOM   4569  HA3 GLY A 322      14.863  -0.080  18.795  1.00 42.75           H
ATOM   4570  N   ASN A 323      15.025   1.644  20.685  1.00 33.54           N
ATOM   4571  CA  ASN A 323      14.645   2.283  21.935  1.00 37.77           C
ATOM   4572  C   ASN A 323      13.401   3.149  21.701  1.00 49.61           C
ATOM   4573  O   ASN A 323      12.887   3.243  20.583  1.00 41.76           O
ATOM   4574  CB  ASN A 323      15.811   3.103  22.486  1.00 38.72           C
ATOM   4575  CG  ASN A 323      16.146   4.302  21.633  1.00 34.31           C
ATOM   4576  OD1 ASN A 323      15.536   4.534  20.604  1.00 44.95           O
ATOM   4577  ND2 ASN A 323      17.145   5.059  22.056  1.00 38.82           N
ATOM   4578  H   ASN A 323      14.865   2.120  19.987  1.00 40.25           H
ATOM   4579  HA  ASN A 323      14.421   1.601  22.587  1.00 45.33           H
ATOM   4580  HB2 ASN A 323      15.580   3.422  23.373  1.00 46.47           H
ATOM   4581  HB3 ASN A 323      16.599   2.539  22.532  1.00 46.47           H
ATOM   4582 HD21 ASN A 323      17.378   5.755  21.607  1.00 46.59           H
ATOM   4583 HD22 ASN A 323      17.563   4.856  22.780  1.00 46.59           H
ATOM   4584  N   GLN A 324      12.935   3.811  22.768  1.00 45.98           N
ATOM   4585  CA  GLN A 324      11.748   4.667  22.724  1.00 47.89           C
ATOM   4586  C   GLN A 324      11.860   5.778  23.762  1.00 43.51           C
ATOM   4587  O   GLN A 324      12.563   5.652  24.769  1.00 40.86           O
ATOM   4588  CB  GLN A 324      10.468   3.889  23.015  1.00 36.62           C
ATOM   4589  CG  GLN A 324      10.434   3.387  24.474  1.00 45.84           C
ATOM   4590  CD  GLN A 324       9.408   2.298  24.737  1.00 44.18           C
ATOM   4591  OE1 GLN A 324       8.253   2.416  24.346  1.00 45.74           O
ATOM   4592  NE2 GLN A 324       9.838   1.212  25.405  1.00 48.69           N
ATOM   4593  H   GLN A 324      13.301   3.777  23.545  1.00 55.18           H
ATOM   4594  HA  GLN A 324      11.671   5.071  21.845  1.00 57.47           H
ATOM   4595  HB2 GLN A 324       9.702   4.468  22.875  1.00 43.95           H
ATOM   4596  HB3 GLN A 324      10.420   3.119  22.427  1.00 43.95           H
ATOM   4597  HG2 GLN A 324      11.308   3.030  24.700  1.00 55.01           H
ATOM   4598  HG3 GLN A 324      10.226   4.135  25.055  1.00 55.01           H
ATOM   4599 HE21 GLN A 324      10.658   1.161  25.659  1.00 58.43           H
ATOM   4600 HE22 GLN A 324       9.293   0.570  25.577  1.00 58.43           H
ATOM   4601  N   GLY A 325      11.138   6.869  23.510  1.00 47.46           N
ATOM   4602  CA  GLY A 325      10.885   7.852  24.544  1.00 55.23           C
ATOM   4603  C   GLY A 325       9.769   7.430  25.492  1.00 46.87           C
ATOM   4604  O   GLY A 325       9.083   6.427  25.295  1.00 49.30           O
ATOM   4605  H   GLY A 325      10.787   7.057  22.748  1.00 56.96           H
ATOM   4606  HA2 GLY A 325      11.692   7.990  25.064  1.00 66.27           H
ATOM   4607  HA3 GLY A 325      10.636   8.695  24.134  1.00 66.27           H
ATOM   4608  N   ILE A 326       9.598   8.205  26.557  1.00 49.82           N
ATOM   4609  CA  ILE A 326       8.472   8.040  27.473  1.00 59.68           C
ATOM   4610  C   ILE A 326       7.314   8.900  26.963  1.00 56.26           C
ATOM   4611  O   ILE A 326       7.467  10.125  26.886  1.00 58.06           O
ATOM   4612  CB  ILE A 326       8.836   8.456  28.900  1.00 48.56           C
ATOM   4613  CG1 ILE A 326       9.783   7.439  29.524  1.00 50.96           C
ATOM   4614  CG2 ILE A 326       7.557   8.650  29.721  1.00 53.88           C
ATOM   4615  CD1 ILE A 326      10.347   7.914  30.862  1.00 45.17           C
ATOM   4616  H   ILE A 326      10.130   8.845  26.775  1.00 59.79           H
ATOM   4617  HA  ILE A 326       8.190   7.112  27.482  1.00 71.62           H
ATOM   4618  HB  ILE A 326       9.297   9.308  28.857  1.00 58.28           H
ATOM   4619 HG12 ILE A 326       9.303   6.611  29.677  1.00 61.15           H
ATOM   4620 HG13 ILE A 326      10.527   7.287  28.921  1.00 61.15           H
ATOM   4621 HG21 ILE A 326       7.798   8.913  30.623  1.00 64.66           H
ATOM   4622 HG22 ILE A 326       7.019   9.343  29.307  1.00 64.66           H
ATOM   4623 HG23 ILE A 326       7.064   7.815  29.740  1.00 64.66           H
ATOM   4624 HD11 ILE A 326      10.941   7.232  31.213  1.00 54.20           H
ATOM   4625 HD12 ILE A 326      10.836   8.739  30.723  1.00 54.20           H
ATOM   4626 HD13 ILE A 326       9.613   8.063  31.478  1.00 54.20           H
ATOM   4627  N   PRO A 327       6.143   8.332  26.689  1.00 63.05           N
ATOM   4628  CA  PRO A 327       5.037   9.152  26.178  1.00 61.32           C
ATOM   4629  C   PRO A 327       4.294   9.869  27.302  1.00 63.28           C
ATOM   4630  O   PRO A 327       4.488   9.591  28.488  1.00 54.99           O
ATOM   4631  CB  PRO A 327       4.147   8.134  25.473  1.00 58.71           C
ATOM   4632  CG  PRO A 327       4.396   6.823  26.195  1.00 61.21           C
ATOM   4633  CD  PRO A 327       5.728   6.932  26.911  1.00 57.78           C
ATOM   4634  HA  PRO A 327       5.362   9.801  25.534  1.00 73.58           H
ATOM   4635  HB2 PRO A 327       3.217   8.400  25.555  1.00 70.46           H
ATOM   4636  HB3 PRO A 327       4.403   8.065  24.540  1.00 70.46           H
ATOM   4637  HG2 PRO A 327       3.683   6.672  26.836  1.00 73.45           H
ATOM   4638  HG3 PRO A 327       4.422   6.102  25.547  1.00 73.45           H
ATOM   4639  HD2 PRO A 327       5.615   6.761  27.859  1.00 69.34           H
ATOM   4640  HD3 PRO A 327       6.372   6.324  26.516  1.00 69.34           H
ATOM   4641  N   ALA A 328       3.452  10.836  26.897  1.00 70.93           N
ATOM   4642  CA  ALA A 328       2.565  11.519  27.843  1.00 63.86           C
ATOM   4643  C   ALA A 328       1.765  10.514  28.665  1.00 68.90           C
ATOM   4644  O   ALA A 328       1.706  10.601  29.902  1.00 62.88           O
ATOM   4645  CB  ALA A 328       1.620  12.446  27.088  1.00 60.76           C
ATOM   4646  H   ALA A 328       3.380  11.109  26.085  1.00 85.11           H
ATOM   4647  HA  ALA A 328       3.097  12.055  28.451  1.00 76.63           H
ATOM   4648  HB1 ALA A 328       1.039  12.891  27.725  1.00 72.91           H
ATOM   4649  HB2 ALA A 328       2.143  13.103  26.602  1.00 72.91           H
ATOM   4650  HB3 ALA A 328       1.090  11.921  26.468  1.00 72.91           H
ATOM   4651  N   GLU A 329       1.146   9.542  27.976  1.00 68.96           N
ATOM   4652  CA  GLU A 329       0.476   8.393  28.584  1.00 65.57           C
ATOM   4653  C   GLU A 329       1.248   7.826  29.770  1.00 61.02           C
ATOM   4654  O   GLU A 329       0.664   7.160  30.628  1.00 59.55           O
ATOM   4655  CB  GLU A 329       0.265   7.293  27.532  1.00 58.85           C
ATOM   4656  H   GLU A 329       1.103   9.534  27.117  1.00 82.75           H
ATOM   4657  HA  GLU A 329      -0.397   8.672  28.902  1.00 78.68           H
ATOM   4658  HB1 GLU A 329      -0.222   7.664  26.780  1.00 70.62           H
ATOM   4659  HB3 GLU A 329      -0.242   6.568  27.930  1.00 70.62           H
ATOM   4660  N   GLY A 330       2.564   8.051  29.815  1.00 69.17           N
ATOM   4661  CA  GLY A 330       3.383   7.550  30.900  1.00 61.18           C
ATOM   4662  C   GLY A 330       3.780   6.099  30.676  1.00 61.73           C
ATOM   4663  O   GLY A 330       3.571   5.511  29.611  1.00 59.15           O
ATOM   4664  H   GLY A 330       3.002   8.493  29.221  1.00 83.00           H
ATOM   4665  HA2 GLY A 330       4.189   8.084  30.975  1.00 73.41           H
ATOM   4666  HA3 GLY A 330       2.891   7.611  31.735  1.00 73.41           H
ATOM   4667  N   LYS A 331       4.352   5.518  31.731  1.00 59.56           N
ATOM   4668  CA  LYS A 331       4.802   4.131  31.766  1.00 55.72           C
ATOM   4669  C   LYS A 331       3.836   3.151  31.091  1.00 61.08           C
ATOM   4670  O   LYS A 331       4.269   2.188  30.443  1.00 52.49           O
ATOM   4671  CB  LYS A 331       5.040   3.716  33.232  1.00 56.74           C
ATOM   4672  CG  LYS A 331       5.776   2.366  33.408  1.00 63.44           C
ATOM   4673  CD  LYS A 331       6.087   2.007  34.874  1.00 60.04           C
ATOM   4674  CE  LYS A 331       7.210   0.918  35.024  1.00 65.51           C
ATOM   4675  NZ  LYS A 331       7.278  -0.132  33.928  1.00 57.93           N1+
ATOM   4676  H   LYS A 331       4.495   5.931  32.472  1.00 71.47           H
ATOM   4677  HA  LYS A 331       5.651   4.070  31.302  1.00 66.86           H
ATOM   4678  HB2 LYS A 331       5.574   4.400  33.665  1.00 68.09           H
ATOM   4679  HB3 LYS A 331       4.181   3.643  33.676  1.00 68.09           H
ATOM   4680  HG2 LYS A 331       5.222   1.658  33.042  1.00 76.12           H
ATOM   4681  HG3 LYS A 331       6.618   2.405  32.928  1.00 76.12           H
ATOM   4682  HD2 LYS A 331       6.383   2.807  35.337  1.00 72.04           H
ATOM   4683  HD3 LYS A 331       5.281   1.664  35.291  1.00 72.04           H
ATOM   4684  HE2 LYS A 331       8.069   1.368  35.045  1.00 78.61           H
ATOM   4685  HE3 LYS A 331       7.071   0.451  35.862  1.00 78.61           H
ATOM   4686  HZ1 LYS A 331       7.940  -0.704  34.095  1.00 69.52           H
ATOM   4687  HZ2 LYS A 331       6.511  -0.582  33.889  1.00 69.52           H
ATOM   4688  HZ3 LYS A 331       7.425   0.258  33.141  1.00 69.52           H
ATOM   4689  N   ALA A 332       2.528   3.362  31.246  1.00 56.50           N
ATOM   4690  CA  ALA A 332       1.569   2.447  30.636  1.00 57.36           C
ATOM   4691  C   ALA A 332       1.710   2.414  29.116  1.00 56.02           C
ATOM   4692  O   ALA A 332       1.489   1.368  28.498  1.00 60.29           O
ATOM   4693  CB  ALA A 332       0.144   2.840  31.038  1.00 59.47           C
ATOM   4694  H   ALA A 332       2.179   4.011  31.688  1.00 67.80           H
ATOM   4695  HA  ALA A 332       1.736   1.551  30.969  1.00 68.83           H
ATOM   4696  HB1 ALA A 332      -0.481   2.224  30.626  1.00 71.36           H
ATOM   4697  HB2 ALA A 332       0.066   2.795  32.004  1.00 71.36           H
ATOM   4698  HB3 ALA A 332      -0.032   3.744  30.733  1.00 71.36           H
ATOM   4699  N   GLY A 333       2.106   3.533  28.498  1.00 55.37           N
ATOM   4700  CA  GLY A 333       2.262   3.633  27.060  1.00 51.50           C
ATOM   4701  C   GLY A 333       3.521   3.030  26.471  1.00 58.61           C
ATOM   4702  O   GLY A 333       3.784   3.208  25.274  1.00 57.89           O
ATOM   4703  H   GLY A 333       2.293   4.263  28.911  1.00 66.44           H
ATOM   4704  HA2 GLY A 333       1.504   3.201  26.636  1.00 61.80           H
[truncated: 3,097,808 more chars]
