# Supplementary material for: High-throughput quantum-mechanics/molecular-mechanics (ONIOM) macromolecular crystallographic refinement with PHENIX/DivCon: the impact of mixed Hamiltonian methods on ligand and protein structure
Source: Acta Crystallogr D Struct Biol. 2018 Oct 29;74(Pt 11):1063–77. doi: 10.1107/S2059798318012913 (PMC6213575; doi:10.1107/S2059798318012913)
Supplement: Supplementary file 4 [file d-74-01063-sup4.gz › results_PHENIX/1OPK-H_refine_001.pdb]

REMARK Date 2017-01-10 Time 18:06:00 EST -0500 (1484089560.54 s)
REMARK PHENIX refinement
REMARK 
REMARK ****************** INPUT FILES AND LABELS ******************************
REMARK Reflections:
REMARK   file name      : 1OPK.sf
REMARK   labels         : ['r1opksf,wavelength_id=1,_refln.intensity_meas,_refln.intensity_sigma']
REMARK R-free flags:
REMARK   file name      : 1OPK.sf
REMARK   label          : r1opksf,wavelength_id=1,_refln.status
REMARK   test_flag_value: 0
REMARK Model file name(s): 
REMARK   /scratch/oleg/2711077.gondor.quantumbioinc.com/1OPK-H.pdb
REMARK 
REMARK ******************** REFINEMENT SUMMARY: QUICK FACTS *******************
REMARK Start: r_work = 0.1844 r_free = 0.2103 bonds = 0.011 angles = 1.487
REMARK Final: r_work = 0.1691 r_free = 0.2041 bonds = 0.012 angles = 1.127
REMARK ************************************************************************
REMARK 
REMARK ****************** REFINEMENT STATISTICS STEP BY STEP ******************
REMARK leading digit, like 1_, means number of macro-cycle                     
REMARK 0    : statistics at the very beginning when nothing is done yet        
REMARK 1_bss: bulk solvent correction and/or (anisotropic) scaling             
REMARK 1_xyz: refinement of coordinates                                        
REMARK 1_adp: refinement of ADPs (Atomic Displacement Parameters)              
REMARK 1_occ: refinement of occupancies                                        
REMARK ------------------------------------------------------------------------
REMARK  stage       r-work r-free bonds angles b_min b_max b_ave n_water shift
REMARK       0    : 0.3160 0.3023 0.011  1.49  13.6  75.0  30.9 810      0.000
REMARK       1_bss: 0.1844 0.2103 0.011  1.49  14.5  75.9  31.7 810      0.000
REMARK 1_settarget: 0.1844 0.2103 0.011  1.49  14.5  75.9  31.7 810      0.000
REMARK       1_nqh: 0.1844 0.2103 0.011  1.49  14.5  75.9  31.7 810      0.000
REMARK    1_weight: 0.1844 0.2103 0.011  1.49  14.5  75.9  31.7 810      0.000
REMARK    1_checkH: 0.1848 0.2110 0.011  1.49  14.5  75.9  31.7 810      0.419
REMARK    1_xyzrec: 0.1789 0.2113 0.012  1.12  14.5  75.9  31.7 810      0.483
REMARK    1_checkH: 0.1790 0.2112 0.012  1.12  14.5  75.9  31.7 810      0.484
REMARK   1_regHxyz: 0.1792 0.2112 0.012  1.12  14.5  75.9  31.7 810      0.489
REMARK       1_adp: 0.1741 0.2093 0.012  1.12  14.0  77.9  31.9 810      0.489
REMARK   1_regHadp: 0.1737 0.2092 0.012  1.12  14.0  77.9  31.9 810      0.489
REMARK       2_bss: 0.1737 0.2092 0.012  1.12  14.1  78.1  32.1 810      0.489
REMARK 2_settarget: 0.1737 0.2092 0.012  1.12  14.1  78.1  32.1 810      0.489
REMARK 2_updatecdl: 0.1737 0.2092 0.012  1.12  14.1  78.1  32.1 810      0.489
REMARK       2_nqh: 0.1739 0.2091 0.012  1.12  14.1  78.1  32.1 810      0.491
REMARK    2_weight: 0.1739 0.2091 0.012  1.12  14.1  78.1  32.1 810      0.491
REMARK    2_checkH: 0.1738 0.2091 0.012  1.12  14.1  78.1  32.1 810      0.492
REMARK    2_xyzrec: 0.1721 0.2052 0.011  1.09  14.1  78.1  32.1 810      0.495
REMARK    2_checkH: 0.1721 0.2053 0.011  1.09  14.1  78.1  32.1 810      0.494
REMARK   2_regHxyz: 0.1723 0.2052 0.011  1.09  14.1  78.1  32.1 810      0.495
REMARK       2_adp: 0.1709 0.2040 0.011  1.09  14.6  79.0  31.9 810      0.495
REMARK   2_regHadp: 0.1711 0.2040 0.011  1.09  14.6  79.0  31.9 810      0.495
REMARK       3_bss: 0.1710 0.2041 0.011  1.09  14.7  79.1  32.0 810      0.495
REMARK 3_settarget: 0.1710 0.2041 0.011  1.09  14.7  79.1  32.0 810      0.495
REMARK 3_updatecdl: 0.1710 0.2041 0.011  1.09  14.7  79.1  32.0 810      0.495
REMARK       3_nqh: 0.1710 0.2041 0.011  1.09  14.7  79.1  32.0 810      0.495
REMARK    3_weight: 0.1710 0.2041 0.011  1.09  14.7  79.1  32.0 810      0.495
REMARK    3_checkH: 0.1710 0.2040 0.011  1.09  14.7  79.1  32.0 810      0.495
REMARK    3_xyzrec: 0.1688 0.2043 0.012  1.13  14.7  79.1  32.0 810      0.506
REMARK    3_checkH: 0.1688 0.2042 0.012  1.13  14.7  79.1  32.0 810      0.506
REMARK   3_regHxyz: 0.1691 0.2042 0.012  1.13  14.7  79.1  32.0 810      0.506
REMARK       3_adp: 0.1691 0.2042 0.012  1.13  14.6  79.1  32.0 810      0.506
REMARK   3_regHadp: 0.1691 0.2042 0.012  1.13  14.6  79.1  32.0 810      0.506
REMARK         end: 0.1691 0.2041 0.012  1.13  14.7  79.1  32.0 810      0.506
REMARK ------------------------------------------------------------------------
REMARK MODEL CONTENT.
REMARK  ELEMENT        ATOM RECORD COUNT   OCCUPANCY SUM
REMARK        C                     2343         2343.00
REMARK       Cl                        2            2.00
REMARK        H                     4109         4109.00
REMARK        O                      901          901.00
REMARK        N                      612          612.00
REMARK        S                       18           18.00
REMARK      O1-                       57           57.00
REMARK    TOTAL                     8042         8042.00
REMARK -----------------------------------------------------------------------
REMARK r_free_flags.md5.hexdigest 364ca36430d86215b47256ed07d7a488
REMARK 
REMARK IF THIS FILE IS FOR PDB DEPOSITION: REMOVE ALL FROM THIS LINE UP.
REMARK   3
REMARK   3 REFINEMENT.
REMARK   3   PROGRAM     : PHENIX (1.11.1_2575: ???)
REMARK   3   AUTHORS     : Adams,Afonine,Bunkoczi,Burnley,Chen,Dar,Davis,
REMARK   3               : Draizen,Echols,Gildea,Gros,Grosse-Kunstleve,Headd,
REMARK   3               : Hintze,Hung,Ioerger,Liebschner,McCoy,McKee,Moriarty,
REMARK   3               : Oeffner,Poon,Read,Richardson,Richardson,Sacchettini,
REMARK   3               : Sauter,Sobolev,Storoni,Terwilliger,Williams,Zwart
REMARK   3
REMARK   3  REFINEMENT TARGET : ML
REMARK   3  
REMARK   3  DATA USED IN REFINEMENT.
REMARK   3   RESOLUTION RANGE HIGH (ANGSTROMS) : 1.803   
REMARK   3   RESOLUTION RANGE LOW  (ANGSTROMS) : 37.585  
REMARK   3   MIN(FOBS/SIGMA_FOBS)              : 1.51  
REMARK   3   COMPLETENESS FOR RANGE        (%) : 96.65 
REMARK   3   NUMBER OF REFLECTIONS             : 49292     
REMARK   3   NUMBER OF REFLECTIONS (NON-ANOMALOUS) : 49292     
REMARK   3  
REMARK   3  FIT TO DATA USED IN REFINEMENT.
REMARK   3   R VALUE     (WORKING + TEST SET) : 0.1712
REMARK   3   R VALUE            (WORKING SET) : 0.1691
REMARK   3   FREE R VALUE                     : 0.2041
REMARK   3   FREE R VALUE TEST SET SIZE   (%) : 6.02  
REMARK   3   FREE R VALUE TEST SET COUNT      : 2966      
REMARK   3  
REMARK   3  FIT TO DATA USED IN REFINEMENT (IN BINS).
REMARK   3   BIN  RESOLUTION RANGE  COMPL.    NWORK NFREE   RWORK  RFREE  CCWORK CCFREE
REMARK   3     1 37.5935 -  4.9706    0.99     2416   150  0.1602 0.1965   0.936  0.906
REMARK   3     2  4.9706 -  3.9467    0.99     2310   164  0.1375 0.1407   0.947  0.940
REMARK   3     3  3.9467 -  3.4482    1.00     2302   143  0.1580 0.1949   0.933  0.914
REMARK   3     4  3.4482 -  3.1331    1.00     2277   168  0.1772 0.2071   0.916  0.889
REMARK   3     5  3.1331 -  2.9086    0.99     2313   113  0.1901 0.2344   0.906  0.862
REMARK   3     6  2.9086 -  2.7372    0.99     2296   134  0.1816 0.2209   0.911  0.891
REMARK   3     7  2.7372 -  2.6001    0.99     2226   165  0.1841 0.2290   0.910  0.871
REMARK   3     8  2.6001 -  2.4870    0.99     2264   134  0.1708 0.2269   0.923  0.825
REMARK   3     9  2.4870 -  2.3912    0.99     2242   138  0.1708 0.2127   0.917  0.874
REMARK   3    10  2.3912 -  2.3087    0.98     2229   150  0.1700 0.2191   0.922  0.857
REMARK   3    11  2.3087 -  2.2366    0.98     2225   145  0.1677 0.2057   0.922  0.891
REMARK   3    12  2.2366 -  2.1726    0.98     2216   164  0.1681 0.2095   0.917  0.889
REMARK   3    13  2.1726 -  2.1154    0.98     2214   141  0.1628 0.2163   0.926  0.871
REMARK   3    14  2.1154 -  2.0638    0.97     2157   139  0.1723 0.1875   0.916  0.881
REMARK   3    15  2.0638 -  2.0169    0.95     2197   119  0.1834 0.2735   0.908  0.808
REMARK   3    16  2.0169 -  1.9740    0.96     2166   136  0.1837 0.2414   0.913  0.840
REMARK   3    17  1.9740 -  1.9345    0.94     2151   116  0.1898 0.2695   0.905  0.778
REMARK   3    18  1.9345 -  1.8980    0.92     2057   150  0.1901 0.2263   0.903  0.857
REMARK   3    19  1.8980 -  1.8641    0.90     2004   145  0.1982 0.2382   0.888  0.822
REMARK   3    20  1.8641 -  1.8325    0.90     2017   132  0.2124 0.2378   0.876  0.796
REMARK   3    21  1.8325 -  1.8030    0.89     2047   120  0.2244 0.2770   0.868  0.844
REMARK   3  
REMARK   3  BULK SOLVENT MODELLING.
REMARK   3   METHOD USED        : FLAT BULK SOLVENT MODEL
REMARK   3   SOLVENT RADIUS     : 1.11    
REMARK   3   SHRINKAGE RADIUS   : 0.90    
REMARK   3   GRID STEP FACTOR   : 4.00    
REMARK   3  
REMARK   3  ERROR ESTIMATES.
REMARK   3   COORDINATE ERROR (MAXIMUM-LIKELIHOOD BASED)     : 0.18    
REMARK   3   PHASE ERROR (DEGREES, MAXIMUM-LIKELIHOOD BASED) : 19.67   
REMARK   3  
REMARK   3  STRUCTURE FACTORS CALCULATION ALGORITHM : FFT
REMARK   3  
REMARK   3  RESTRAINTS LIBRARY
REMARK   3    GEOSTD + MON.LIB. + CDL v1.2
REMARK   3  
REMARK   3  DEVIATIONS FROM IDEAL VALUES.
REMARK   3                 RMSD     MAX  COUNT
REMARK   3   BOND      :  0.012   0.100   3758
REMARK   3   ANGLE     :  1.127   9.183   5090
REMARK   3   CHIRALITY :  0.062   0.332    535
REMARK   3   PLANARITY :  0.008   0.060    647
REMARK   3   DIHEDRAL  : 14.472 169.855   2219
REMARK   3   MIN NONBONDED DISTANCE : 2.124 
REMARK   3  
REMARK   3  MOLPROBITY STATISTICS.
REMARK   3   ALL-ATOM CLASHSCORE : 1.94
REMARK   3   RAMACHANDRAN PLOT:
REMARK   3     OUTLIERS : 0.45  %
REMARK   3     ALLOWED  : 3.13  %
REMARK   3     FAVORED  : 96.42 %
REMARK   3   ROTAMER OUTLIERS : 2.56 %
REMARK   3   CBETA DEVIATIONS : 0
REMARK   3   PEPTIDE PLANE:
REMARK   3     CIS-PROLINE     : 1
REMARK   3     CIS-GENERAL     : 0
REMARK   3     TWISTED PROLINE : 0
REMARK   3     TWISTED GENERAL : 0
REMARK   3  
REMARK   3  ATOMIC DISPLACEMENT PARAMETERS.
REMARK   3   WILSON B : 25.34
REMARK   3   RMS(B_ISO_OR_EQUIVALENT_BONDED) : 3.62
REMARK   3   ATOMS          NUMBER OF ATOMS
REMARK   3                    ISO.  ANISO. 
REMARK   3    ALL         :   8042       0
REMARK   3    ALL (NO H)  :   3933       0
REMARK   3    SOLVENT     :    270       0
REMARK   3    NON-SOLVENT :   3663       0
REMARK   3    HYDROGENS   :   4109       0
REMARK   3
HELIX    1   1 SER A  132  TYR A  134  5               Generated by MOE    3
HELIX    2   2 LEU A  141  LYS A  143  5               Generated by MOE    3
HELIX    3   3 ARG A  153  LEU A  159  1               Generated by MOE    7
HELIX    4   4 LEU A  160  SER A  162  5               Generated by MOE    3
HELIX    5   5 LEU A  214  HIS A  221  1               Generated by MOE    8
HELIX    6   6 ARG A  258  ASP A  260  5               Generated by MOE    3
HELIX    7   7 GLY A  268  GLY A  270  5               Generated by MOE    3
HELIX    8   8 LYS A  281  TYR A  283  5               Generated by MOE    3
HELIX    9   9 VAL A  299  GLU A  311  1               Generated by MOE   13
HELIX   10  10 LEU A  342  GLU A  348  1               Generated by MOE    7
HELIX   11  11 ALA A  356  LYS A  375  1               Generated by MOE   20
HELIX   12  12 ALA A  385  ASN A  387  5               Generated by MOE    3
HELIX   13  13 GLU A  392  HIS A  394  5               Generated by MOE    3
HELIX   14  14 ILE A  422  TRP A  424  5               Generated by MOE    3
HELIX   15  15 PRO A  427  TYR A  432  1               Generated by MOE    6
HELIX   16  16 ILE A  437  ALA A  452  1               Generated by MOE   16
HELIX   17  17 LEU A  464  GLN A  466  5               Generated by MOE    3
HELIX   18  18 VAL A  467  GLU A  472  1               Generated by MOE    6
HELIX   19  19 GLU A  485  CYS A  494  1               Generated by MOE   10
HELIX   20  20 PRO A  499  ASP A  501  5               Generated by MOE    3
HELIX   21  21 PHE A  505  GLU A  513  1               Generated by MOE    9
HELIX   22  22 ILE A  521  GLY A  530  1               Generated by MOE   10
SHEET    1       LEU A  84  ALA A  87                  Generated by MOE
SHEET    2       LYS A 106  TYR A 112                  Generated by MOE
SHEET    3       TRP A 118  GLN A 122                  Generated by MOE
SHEET    4       GLN A 127  GLY A 128                  Generated by MOE
SHEET    5       TRP A 129  TRP A 129                  Generated by MOE
SHEET    6       VAL A 130  PRO A 131                  Generated by MOE
SHEET    7       ILE A 135  PRO A 137                  Generated by MOE
SHEET    8       TYR A 147  TYR A 147                  Generated by MOE
SHEET    9       HIS A 148  GLY A 149                  Generated by MOE
SHEET   10       PRO A 150  PRO A 150                  Generated by MOE
SHEET   11       SER A 167  PHE A 168                  Generated by MOE
SHEET   12       LEU A 169  LEU A 169                  Generated by MOE
SHEET   13       VAL A 170  VAL A 170                  Generated by MOE
SHEET   14       ARG A 171  ARG A 171                  Generated by MOE
SHEET   15       GLU A 172  GLU A 172                  Generated by MOE
SHEET   16       ARG A 180  TYR A 186                  Generated by MOE
SHEET   17       ARG A 189  ARG A 194                  Generated by MOE
SHEET   18       ASN A 196  THR A 197                  Generated by MOE
SHEET   19       LEU A 203  TYR A 204                  Generated by MOE
SHEET   20       TYR A 234  PRO A 235                  Generated by MOE
SHEET   21       ILE A 261  LYS A 266                  Generated by MOE
SHEET   22       VAL A 275  TRP A 280                  Generated by MOE
SHEET   23       LEU A 285  THR A 291                  Generated by MOE
SHEET   24       LEU A 320  GLY A 322                  Generated by MOE
SHEET   25       VAL A 323  VAL A 323                  Generated by MOE
SHEET   26       CYS A 324  CYS A 324                  Generated by MOE
SHEET   27       TYR A 331  GLU A 335                  Generated by MOE
SHEET   28       PHE A 378  ILE A 379                  Generated by MOE
SHEET   29       CYS A 388  VAL A 390                  Generated by MOE
SHEET   30       VAL A 396  LYS A 397                  Generated by MOE
SHEET   31       VAL A 398  VAL A 398                  Generated by MOE
SHEET   32       SER A 404  ARG A 405                  Generated by MOE
SHEET   33       TYR A 412  THR A 413                  Generated by MOE
SHEET   34       LYS A 434  PHE A 435                  Generated by MOE
CRYST1  118.328  123.943   74.798  90.00  90.00  90.00 C 2 2 21
SCALE1      0.008451  0.000000  0.000000        0.00000
SCALE2      0.000000  0.008068  0.000000        0.00000
SCALE3      0.000000  0.000000  0.013369        0.00000
ATOM      1  N   ASN A  83       5.369   8.796  19.320  1.00 47.90           N
ATOM      2  CA  ASN A  83       6.516   9.575  19.800  1.00 49.98           C
ATOM      3  C   ASN A  83       7.797   8.748  19.931  1.00 47.12           C
ATOM      4  O   ASN A  83       8.672   9.039  20.738  1.00 45.18           O
ATOM      5  CB  ASN A  83       6.215  10.196  21.158  1.00 57.59           C
ATOM      6  CG  ASN A  83       5.277  11.389  21.064  1.00 68.49           C
ATOM      7  OD1 ASN A  83       4.825  11.776  19.967  1.00 65.91           O
ATOM      8  ND2 ASN A  83       4.962  11.973  22.229  1.00 65.37           N
ATOM      9  H1  ASN A  83       4.620   9.381  19.182  1.00 57.47           H
ATOM     10  H2  ASN A  83       5.139   8.130  19.972  1.00 57.47           H
ATOM     11  HA  ASN A  83       6.689  10.296  19.174  1.00 59.97           H
ATOM     12  HB2 ASN A  83       7.046  10.498  21.558  1.00 69.11           H
ATOM     13  HB3 ASN A  83       5.797   9.529  21.724  1.00 69.11           H
ATOM     14 HD21 ASN A  83       4.435  12.652  22.240  1.00 78.44           H
ATOM     15 HD22 ASN A  83       5.286  11.668  22.964  1.00 78.44           H
ATOM     16  N   LEU A  84       7.899   7.704  19.143  1.00 39.49           N
ATOM     17  CA  LEU A  84       9.014   6.792  19.253  1.00 34.96           C
ATOM     18  C   LEU A  84      10.173   7.284  18.394  1.00 23.20           C
ATOM     19  O   LEU A  84       9.948   7.872  17.343  1.00 25.18           O
ATOM     20  CB  LEU A  84       8.562   5.423  18.776  1.00 40.88           C
ATOM     21  CG  LEU A  84       9.264   4.265  19.445  1.00 44.60           C
ATOM     22  CD1 LEU A  84       9.008   4.297  20.970  1.00 45.08           C
ATOM     23  CD2 LEU A  84       8.732   2.994  18.839  1.00 47.32           C
ATOM     24  H   LEU A  84       7.331   7.497  18.531  1.00 47.38           H
ATOM     25  HA  LEU A  84       9.305   6.728  20.176  1.00 41.95           H
ATOM     26  HB2 LEU A  84       7.612   5.332  18.950  1.00 49.05           H
ATOM     27  HB3 LEU A  84       8.728   5.356  17.822  1.00 49.05           H
ATOM     28  HG  LEU A  84      10.219   4.317  19.283  1.00 53.52           H
ATOM     29 HD11 LEU A  84       9.466   3.547  21.382  1.00 54.09           H
ATOM     30 HD12 LEU A  84       9.349   5.131  21.330  1.00 54.09           H
ATOM     31 HD13 LEU A  84       8.054   4.231  21.131  1.00 54.09           H
ATOM     32 HD21 LEU A  84       9.172   2.238  19.258  1.00 56.78           H
ATOM     33 HD22 LEU A  84       7.775   2.948  18.993  1.00 56.78           H
ATOM     34 HD23 LEU A  84       8.915   2.999  17.887  1.00 56.78           H
ATOM     35  N   PHE A  85      11.409   6.995  18.831  1.00 23.27           N
ATOM     36  CA  PHE A  85      12.617   7.321  18.089  1.00 22.21           C
ATOM     37  C   PHE A  85      13.382   6.049  17.712  1.00 20.86           C
ATOM     38  O   PHE A  85      13.180   4.987  18.304  1.00 22.20           O
ATOM     39  CB  PHE A  85      13.529   8.191  18.928  1.00 19.51           C
ATOM     40  CG  PHE A  85      13.006   9.586  19.146  1.00 21.11           C
ATOM     41  CD1 PHE A  85      11.895   9.817  19.920  1.00 24.39           C
ATOM     42  CD2 PHE A  85      13.644  10.649  18.574  1.00 20.62           C
ATOM     43  CE1 PHE A  85      11.429  11.106  20.108  1.00 27.19           C
ATOM     44  CE2 PHE A  85      13.172  11.954  18.736  1.00 29.85           C
ATOM     45  CZ  PHE A  85      12.065  12.165  19.504  1.00 23.44           C
ATOM     46  H   PHE A  85      11.568   6.598  19.577  1.00 27.92           H
ATOM     47  HA  PHE A  85      12.386   7.800  17.277  1.00 26.65           H
ATOM     48  HB2 PHE A  85      13.642   7.777  19.798  1.00 23.41           H
ATOM     49  HB3 PHE A  85      14.388   8.262  18.484  1.00 23.41           H
ATOM     50  HD1 PHE A  85      11.454   9.103  20.320  1.00 29.27           H
ATOM     51  HD2 PHE A  85      14.391  10.498  18.040  1.00 24.74           H
ATOM     52  HE1 PHE A  85      10.672  11.254  20.628  1.00 32.62           H
ATOM     53  HE2 PHE A  85      13.614  12.669  18.339  1.00 35.81           H
ATOM     54  HZ  PHE A  85      11.751  13.031  19.636  1.00 28.12           H
ATOM     55  N   VAL A  86      14.292   6.177  16.742  1.00 19.02           N
ATOM     56  CA  VAL A  86      15.197   5.099  16.353  1.00 19.27           C
ATOM     57  C   VAL A  86      16.626   5.644  16.330  1.00 18.53           C
ATOM     58  O   VAL A  86      16.876   6.785  15.916  1.00 19.69           O
ATOM     59  CB  VAL A  86      14.790   4.476  14.987  1.00 19.15           C
ATOM     60  CG1 VAL A  86      14.842   5.488  13.868  1.00 23.04           C
ATOM     61  CG2 VAL A  86      15.646   3.250  14.655  1.00 21.09           C
ATOM     62  H   VAL A  86      14.404   6.897  16.286  1.00 22.82           H
ATOM     63  HA  VAL A  86      15.156   4.398  17.023  1.00 23.12           H
ATOM     64  HB  VAL A  86      13.871   4.172  15.055  1.00 22.98           H
ATOM     65 HG11 VAL A  86      14.582   5.056  13.040  1.00 27.65           H
ATOM     66 HG12 VAL A  86      14.230   6.213  14.070  1.00 27.65           H
ATOM     67 HG13 VAL A  86      15.747   5.830  13.794  1.00 27.65           H
ATOM     68 HG21 VAL A  86      15.364   2.891  13.800  1.00 25.30           H
ATOM     69 HG22 VAL A  86      16.577   3.518  14.611  1.00 25.30           H
ATOM     70 HG23 VAL A  86      15.525   2.584  15.350  1.00 25.30           H
ATOM     71  N   ALA A  87      17.559   4.842  16.833  1.00 19.56           N
ATOM     72  CA  ALA A  87      18.958   5.238  16.830  1.00 19.48           C
ATOM     73  C   ALA A  87      19.569   5.179  15.439  1.00 22.59           C
ATOM     74  O   ALA A  87      19.497   4.165  14.758  1.00 19.85           O
ATOM     75  CB  ALA A  87      19.750   4.341  17.762  1.00 21.68           C
ATOM     76  H   ALA A  87      17.408   4.069  17.178  1.00 23.47           H
ATOM     77  HA  ALA A  87      19.031   6.150  17.154  1.00 23.37           H
ATOM     78  HB1 ALA A  87      20.680   4.617  17.750  1.00 26.01           H
ATOM     79  HB2 ALA A  87      19.391   4.424  18.659  1.00 26.01           H
ATOM     80  HB3 ALA A  87      19.672   3.423  17.458  1.00 26.01           H
ATOM     81  N   LEU A  88      20.255   6.247  15.061  1.00 22.01           N
ATOM     82  CA  LEU A  88      20.950   6.345  13.777  1.00 23.09           C
ATOM     83  C   LEU A  88      22.421   6.004  13.858  1.00 25.64           C
ATOM     84  O   LEU A  88      23.031   5.730  12.819  1.00 22.20           O
ATOM     85  CB  LEU A  88      20.832   7.761  13.215  1.00 24.67           C
ATOM     86  CG  LEU A  88      19.418   8.222  12.928  1.00 24.28           C
ATOM     87  CD1 LEU A  88      19.456   9.620  12.410  1.00 32.61           C
ATOM     88  CD2 LEU A  88      18.729   7.238  11.939  1.00 32.93           C
ATOM     89  H   LEU A  88      20.337   6.953  15.545  1.00 26.41           H
ATOM     90  HA  LEU A  88      20.535   5.736  13.147  1.00 27.70           H
ATOM     91  HB2 LEU A  88      21.217   8.380  13.855  1.00 29.60           H
ATOM     92  HB3 LEU A  88      21.328   7.804  12.382  1.00 29.60           H
ATOM     93  HG  LEU A  88      18.910   8.221  13.755  1.00 29.13           H
ATOM     94 HD11 LEU A  88      18.550   9.914  12.227  1.00 39.13           H
ATOM     95 HD12 LEU A  88      19.862  10.193  13.079  1.00 39.13           H
ATOM     96 HD13 LEU A  88      19.982   9.640  11.595  1.00 39.13           H
ATOM     97 HD21 LEU A  88      17.826   7.546  11.766  1.00 39.51           H
ATOM     98 HD22 LEU A  88      19.236   7.216  11.112  1.00 39.51           H
ATOM     99 HD23 LEU A  88      18.707   6.354  12.338  1.00 39.51           H
ATOM    100  N   TYR A  89      22.974   5.995  15.056  1.00 23.80           N
ATOM    101  CA  TYR A  89      24.381   5.708  15.311  1.00 24.55           C
ATOM    102  C   TYR A  89      24.498   4.967  16.629  1.00 25.64           C
ATOM    103  O   TYR A  89      23.687   5.166  17.540  1.00 24.60           O
ATOM    104  CB  TYR A  89      25.220   7.021  15.388  1.00 24.82           C
ATOM    105  CG  TYR A  89      25.122   7.875  14.161  1.00 24.56           C
ATOM    106  CD1 TYR A  89      24.168   8.883  14.058  1.00 25.06           C
ATOM    107  CD2 TYR A  89      25.967   7.655  13.080  1.00 25.28           C
ATOM    108  CE1 TYR A  89      24.066   9.647  12.922  1.00 28.42           C
ATOM    109  CE2 TYR A  89      25.855   8.414  11.947  1.00 26.70           C
ATOM    110  CZ  TYR A  89      24.906   9.391  11.868  1.00 25.33           C
ATOM    111  OH  TYR A  89      24.839  10.130  10.730  1.00 31.87           O
ATOM    112  H   TYR A  89      22.534   6.161  15.776  1.00 28.55           H
ATOM    113  HA  TYR A  89      24.737   5.149  14.603  1.00 29.46           H
ATOM    114  HB2 TYR A  89      24.908   7.547  16.141  1.00 29.78           H
ATOM    115  HB3 TYR A  89      26.153   6.789  15.514  1.00 29.78           H
ATOM    116  HD1 TYR A  89      23.591   9.041  14.770  1.00 30.07           H
ATOM    117  HD2 TYR A  89      26.604   6.979  13.122  1.00 30.33           H
ATOM    118  HE1 TYR A  89      23.424  10.317  12.861  1.00 34.09           H
ATOM    119  HE2 TYR A  89      26.423   8.260  11.227  1.00 32.04           H
ATOM    120  HH  TYR A  89      24.239  10.714  10.801  1.00 38.23           H
ATOM    121  N   ASP A  90      25.509   4.101  16.743  1.00 23.17           N
ATOM    122  CA  ASP A  90      25.839   3.519  18.034  1.00 27.94           C
ATOM    123  C   ASP A  90      26.375   4.617  18.958  1.00 27.21           C
ATOM    124  O   ASP A  90      26.981   5.585  18.509  1.00 30.90           O
ATOM    125  CB  ASP A  90      26.912   2.426  17.922  1.00 30.98           C
ATOM    126  CG  ASP A  90      26.399   1.085  17.342  1.00 30.17           C
ATOM    127  OD1 ASP A  90      25.337   1.007  16.723  1.00 26.14           O
ATOM    128  OD2 ASP A  90      27.076   0.047  17.518  1.00 43.63           O1-
ATOM    129  H   ASP A  90      26.010   3.841  16.094  1.00 27.80           H
ATOM    130  HA  ASP A  90      25.043   3.135  18.434  1.00 33.52           H
ATOM    131  HB2 ASP A  90      27.621   2.745  17.342  1.00 37.17           H
ATOM    132  HB3 ASP A  90      27.268   2.247  18.806  1.00 37.17           H
ATOM    133  N   PHE A  91      26.127   4.460  20.257  1.00 31.01           N
ATOM    134  CA  PHE A  91      26.692   5.337  21.285  1.00 33.53           C
ATOM    135  C   PHE A  91      26.968   4.486  22.512  1.00 30.32           C
ATOM    136  O   PHE A  91      26.098   3.732  22.944  1.00 32.73           O
ATOM    137  CB  PHE A  91      25.735   6.491  21.621  1.00 33.43           C
ATOM    138  CG  PHE A  91      26.172   7.329  22.806  1.00 25.06           C
ATOM    139  CD1 PHE A  91      27.145   8.300  22.674  1.00 31.19           C
ATOM    140  CD2 PHE A  91      25.585   7.135  24.043  1.00 32.26           C
ATOM    141  CE1 PHE A  91      27.536   9.072  23.762  1.00 25.15           C
ATOM    142  CE2 PHE A  91      25.986   7.902  25.154  1.00 34.73           C
ATOM    143  CZ  PHE A  91      26.953   8.861  25.001  1.00 27.77           C
ATOM    144  H   PHE A  91      25.624   3.839  20.575  1.00 37.20           H
ATOM    145  HA  PHE A  91      27.530   5.711  20.971  1.00 40.23           H
ATOM    146  HB2 PHE A  91      25.671   7.077  20.851  1.00 40.11           H
ATOM    147  HB3 PHE A  91      24.861   6.122  21.825  1.00 40.11           H
ATOM    148  HD1 PHE A  91      27.541   8.443  21.844  1.00 37.42           H
ATOM    149  HD2 PHE A  91      24.932   6.482  24.146  1.00 38.70           H
ATOM    150  HE1 PHE A  91      28.196   9.720  23.662  1.00 30.18           H
ATOM    151  HE2 PHE A  91      25.589   7.766  25.983  1.00 41.67           H
ATOM    152  HZ  PHE A  91      27.215   9.376  25.730  1.00 33.32           H
ATOM    153  N   VAL A  92      28.193   4.556  23.057  1.00 39.22           N
ATOM    154  CA  VAL A  92      28.577   3.725  24.202  1.00 44.95           C
ATOM    155  C   VAL A  92      28.531   4.573  25.467  1.00 46.83           C
ATOM    156  O   VAL A  92      29.032   5.704  25.484  1.00 41.61           O
ATOM    157  CB  VAL A  92      29.978   3.109  24.027  1.00 50.01           C
ATOM    158  CG1 VAL A  92      30.270   2.164  25.184  1.00 47.47           C
ATOM    159  CG2 VAL A  92      30.100   2.363  22.712  1.00 45.41           C
ATOM    160  H   VAL A  92      28.817   5.078  22.780  1.00 47.06           H
ATOM    161  HA  VAL A  92      27.939   3.001  24.299  1.00 53.94           H
ATOM    162  HB  VAL A  92      30.641   3.817  24.037  1.00 60.00           H
ATOM    163 HG11 VAL A  92      31.154   1.783  25.064  1.00 56.96           H
ATOM    164 HG12 VAL A  92      30.235   2.663  26.015  1.00 56.96           H
ATOM    165 HG13 VAL A  92      29.604   1.460  25.192  1.00 56.96           H
ATOM    166 HG21 VAL A  92      30.994   1.992  22.641  1.00 54.49           H
ATOM    167 HG22 VAL A  92      29.443   1.649  22.692  1.00 54.49           H
ATOM    168 HG23 VAL A  92      29.939   2.981  21.982  1.00 54.49           H
ATOM    169  N   ALA A  93      27.936   4.026  26.526  1.00 49.19           N
ATOM    170  CA  ALA A  93      27.814   4.754  27.784  1.00 51.65           C
ATOM    171  C   ALA A  93      29.131   4.730  28.552  1.00 56.01           C
ATOM    172  O   ALA A  93      29.824   3.705  28.598  1.00 53.03           O
ATOM    173  CB  ALA A  93      26.695   4.148  28.635  1.00 53.27           C
ATOM    174  H   ALA A  93      27.596   3.236  26.541  1.00 59.02           H
ATOM    175  HA  ALA A  93      27.588   5.679  27.597  1.00 61.97           H
ATOM    176  HB1 ALA A  93      26.627   4.644  29.466  1.00 63.92           H
ATOM    177  HB2 ALA A  93      25.859   4.207  28.145  1.00 63.92           H
ATOM    178  HB3 ALA A  93      26.906   3.220  28.819  1.00 63.92           H
ATOM    179  N   SER A  94      29.480   5.874  29.152  1.00 61.12           N
ATOM    180  CA  SER A  94      30.674   5.951  29.995  1.00 61.48           C
ATOM    181  C   SER A  94      30.551   7.014  31.088  1.00 60.53           C
ATOM    182  O   SER A  94      30.915   6.755  32.245  1.00 58.70           O
ATOM    183  CB  SER A  94      31.905   6.211  29.135  1.00 64.54           C
ATOM    184  OG  SER A  94      32.408   4.992  28.591  1.00 69.36           O
ATOM    185  H   SER A  94      29.044   6.612  29.086  1.00 73.34           H
ATOM    186  HA  SER A  94      30.798   5.095  30.434  1.00 73.77           H
ATOM    187  HB2 SER A  94      31.663   6.805  28.407  1.00 77.44           H
ATOM    188  HB3 SER A  94      32.593   6.620  29.682  1.00 77.44           H
ATOM    189  HG  SER A  94      31.821   4.627  28.114  1.00 83.23           H
ATOM    190  N   GLY A  95      30.074   8.212  30.745  1.00 59.39           N
ATOM    191  CA  GLY A  95      29.566   9.125  31.758  1.00 52.03           C
ATOM    192  C   GLY A  95      28.379   8.461  32.448  1.00 53.13           C
ATOM    193  O   GLY A  95      27.440   8.017  31.770  1.00 53.30           O
ATOM    194  H   GLY A  95      30.035   8.514  29.940  1.00 71.26           H
ATOM    195  HA2 GLY A  95      30.254   9.315  32.416  1.00 62.43           H
ATOM    196  HA3 GLY A  95      29.276   9.956  31.349  1.00 62.43           H
ATOM    197  N   ASP A  96      28.411   8.349  33.778  1.00 51.04           N
ATOM    198  CA  ASP A  96      27.486   7.408  34.415  1.00 56.72           C
ATOM    199  C   ASP A  96      26.003   7.739  34.186  1.00 52.65           C
ATOM    200  O   ASP A  96      25.152   6.839  34.289  1.00 49.67           O
ATOM    201  CB  ASP A  96      27.763   7.295  35.924  1.00 61.05           C
ATOM    202  CG  ASP A  96      27.075   6.063  36.547  1.00 65.23           C
ATOM    203  OD1 ASP A  96      27.115   4.975  35.911  1.00 65.11           O
ATOM    204  OD2 ASP A  96      26.494   6.182  37.658  1.00 65.75           O1-
ATOM    205  H   ASP A  96      28.931   8.781  34.310  1.00 61.25           H
ATOM    206  HA  ASP A  96      27.642   6.531  34.032  1.00 68.06           H
ATOM    207  HB2 ASP A  96      28.719   7.212  36.067  1.00 73.25           H
ATOM    208  HB3 ASP A  96      27.426   8.087  36.370  1.00 73.25           H
ATOM    209  N   ASN A  97      25.639   8.978  33.863  1.00 46.11           N
ATOM    210  CA  ASN A  97      24.220   9.203  33.585  1.00 49.51           C
ATOM    211  C   ASN A  97      23.877   9.033  32.098  1.00 45.58           C
ATOM    212  O   ASN A  97      22.719   9.238  31.712  1.00 37.32           O
ATOM    213  CB  ASN A  97      23.763  10.565  34.133  1.00 49.78           C
ATOM    214  CG  ASN A  97      24.518  11.757  33.554  1.00 49.94           C
ATOM    215  OD1 ASN A  97      25.567  11.624  32.923  1.00 50.07           O
ATOM    216  ND2 ASN A  97      23.974  12.950  33.797  1.00 46.26           N
ATOM    217  H   ASN A  97      26.154   9.664  33.800  1.00 55.32           H
ATOM    218  HA  ASN A  97      23.716   8.527  34.065  1.00 59.41           H
ATOM    219  HB2 ASN A  97      22.822  10.683  33.928  1.00 59.72           H
ATOM    220  HB3 ASN A  97      23.892  10.573  35.095  1.00 59.72           H
ATOM    221 HD21 ASN A  97      24.351  13.663  33.498  1.00 55.51           H
ATOM    222 HD22 ASN A  97      23.247  13.006  34.252  1.00 55.51           H
ATOM    223  N   THR A  98      24.832   8.583  31.281  1.00 44.15           N
ATOM    224  CA  THR A  98      24.603   8.348  29.857  1.00 44.03           C
ATOM    225  C   THR A  98      24.232   6.873  29.622  1.00 41.52           C
ATOM    226  O   THR A  98      24.449   6.010  30.483  1.00 41.09           O
ATOM    227  CB  THR A  98      25.842   8.745  29.027  1.00 44.80           C
ATOM    228  OG1 THR A  98      26.961   7.930  29.377  1.00 44.37           O
ATOM    229  CG2 THR A  98      26.240  10.200  29.264  1.00 38.92           C
ATOM    230  H   THR A  98      25.634   8.404  31.534  1.00 52.97           H
ATOM    231  HA  THR A  98      23.858   8.894  29.563  1.00 52.83           H
ATOM    232  HB  THR A  98      25.646   8.633  28.084  1.00 53.75           H
ATOM    233  HG1 THR A  98      27.141   8.024  30.192  1.00 53.24           H
ATOM    234 HG21 THR A  98      27.019  10.421  28.731  1.00 46.70           H
ATOM    235 HG22 THR A  98      25.510  10.788  29.014  1.00 46.70           H
ATOM    236 HG23 THR A  98      26.449  10.338  30.201  1.00 46.70           H
ATOM    237  N   LEU A  99      23.636   6.596  28.442  1.00 32.90           N
ATOM    238  CA  LEU A  99      23.022   5.302  28.129  1.00 36.49           C
ATOM    239  C   LEU A  99      23.560   4.779  26.806  1.00 33.87           C
ATOM    240  O   LEU A  99      23.624   5.522  25.829  1.00 30.91           O
ATOM    241  CB  LEU A  99      21.503   5.415  28.031  1.00 32.78           C
ATOM    242  CG  LEU A  99      20.766   4.164  27.548  1.00 37.21           C
ATOM    243  CD1 LEU A  99      20.824   3.086  28.598  1.00 40.71           C
ATOM    244  CD2 LEU A  99      19.346   4.481  27.175  1.00 35.87           C
ATOM    245  H   LEU A  99      23.579   7.161  27.797  1.00 39.48           H
ATOM    246  HA  LEU A  99      23.239   4.663  28.826  1.00 43.78           H
ATOM    247  HB2 LEU A  99      21.156   5.633  28.910  1.00 39.33           H
ATOM    248  HB3 LEU A  99      21.290   6.132  27.413  1.00 39.33           H
ATOM    249  HG  LEU A  99      21.211   3.827  26.755  1.00 44.64           H
ATOM    250 HD11 LEU A  99      20.352   2.304  28.272  1.00 48.85           H
ATOM    251 HD12 LEU A  99      21.753   2.865  28.771  1.00 48.85           H
ATOM    252 HD13 LEU A  99      20.405   3.413  29.409  1.00 48.85           H
ATOM    253 HD21 LEU A  99      18.910   3.669  26.874  1.00 43.04           H
ATOM    254 HD22 LEU A  99      18.887   4.836  27.952  1.00 43.04           H
ATOM    255 HD23 LEU A  99      19.347   5.140  26.462  1.00 43.04           H
ATOM    256  N   SER A 100      23.906   3.496  26.767  1.00 36.81           N
ATOM    257  CA  SER A 100      24.411   2.893  25.535  1.00 39.70           C
ATOM    258  C   SER A 100      23.248   2.504  24.622  1.00 29.87           C
ATOM    259  O   SER A 100      22.272   1.905  25.063  1.00 32.98           O
ATOM    260  CB  SER A 100      25.267   1.657  25.840  1.00 36.88           C
ATOM    261  OG  SER A 100      26.488   2.041  26.454  1.00 41.65           O
ATOM    262  H   SER A 100      23.860   2.955  27.434  1.00 44.17           H
ATOM    263  HA  SER A 100      24.964   3.537  25.066  1.00 47.64           H
ATOM    264  HB2 SER A 100      24.778   1.074  26.442  1.00 44.25           H
ATOM    265  HB3 SER A 100      25.461   1.193  25.010  1.00 44.25           H
ATOM    266  HG  SER A 100      26.953   1.360  26.619  1.00 49.98           H
ATOM    267  N   ILE A 101      23.373   2.842  23.332  1.00 31.73           N
ATOM    268  CA  ILE A 101      22.363   2.518  22.330  1.00 29.13           C
ATOM    269  C   ILE A 101      23.027   1.912  21.086  1.00 25.92           C
ATOM    270  O   ILE A 101      24.209   2.117  20.815  1.00 25.79           O
ATOM    271  CB  ILE A 101      21.509   3.755  21.964  1.00 29.55           C
ATOM    272  CG1 ILE A 101      22.372   4.848  21.349  1.00 25.22           C
ATOM    273  CG2 ILE A 101      20.814   4.273  23.223  1.00 29.03           C
ATOM    274  CD1 ILE A 101      21.601   6.122  20.951  1.00 25.90           C
ATOM    275  H   ILE A 101      24.048   3.268  23.012  1.00 38.07           H
ATOM    276  HA  ILE A 101      21.765   1.848  22.699  1.00 34.96           H
ATOM    277  HB  ILE A 101      20.834   3.489  21.320  1.00 35.46           H
ATOM    278 HG12 ILE A 101      23.052   5.104  21.991  1.00 30.26           H
ATOM    279 HG13 ILE A 101      22.793   4.498  20.549  1.00 30.26           H
ATOM    280 HG21 ILE A 101      20.280   5.048  22.991  1.00 34.83           H
ATOM    281 HG22 ILE A 101      20.245   3.573  23.580  1.00 34.83           H
ATOM    282 HG23 ILE A 101      21.488   4.518  23.877  1.00 34.83           H
ATOM    283 HD11 ILE A 101      22.223   6.761  20.571  1.00 31.07           H
ATOM    284 HD12 ILE A 101      20.923   5.889  20.297  1.00 31.07           H
ATOM    285 HD13 ILE A 101      21.183   6.497  21.742  1.00 31.07           H
ATOM    286  N   THR A 102      22.251   1.118  20.356  1.00 26.81           N
ATOM    287  CA  THR A 102      22.719   0.428  19.162  1.00 26.50           C
ATOM    288  C   THR A 102      21.941   0.968  17.976  1.00 21.90           C
ATOM    289  O   THR A 102      20.712   1.118  18.041  1.00 19.75           O
ATOM    290  CB  THR A 102      22.515  -1.090  19.255  1.00 28.59           C
ATOM    291  OG1 THR A 102      23.323  -1.610  20.313  1.00 36.92           O
ATOM    292  CG2 THR A 102      22.903  -1.784  17.948  1.00 30.87           C
ATOM    293  H   THR A 102      21.426   0.959  20.540  1.00 32.17           H
ATOM    294  HA  THR A 102      23.662   0.609  19.026  1.00 31.79           H
ATOM    295  HB  THR A 102      21.581  -1.280  19.438  1.00 34.30           H
ATOM    296  HG1 THR A 102      23.219  -2.441  20.373  1.00 44.30           H
ATOM    297 HG21 THR A 102      22.766  -2.741  18.027  1.00 37.04           H
ATOM    298 HG22 THR A 102      22.357  -1.448  17.219  1.00 37.04           H
ATOM    299 HG23 THR A 102      23.836  -1.614  17.747  1.00 37.04           H
ATOM    300  N   LYS A 103      22.642   1.247  16.889  1.00 25.05           N
ATOM    301  CA  LYS A 103      21.957   1.667  15.674  1.00 21.06           C
ATOM    302  C   LYS A 103      20.784   0.752  15.361  1.00 23.21           C
ATOM    303  O   LYS A 103      20.909  -0.471  15.377  1.00 25.00           O
ATOM    304  CB  LYS A 103      22.952   1.697  14.516  1.00 23.56           C
ATOM    305  CG  LYS A 103      22.352   2.193  13.258  1.00 22.66           C
ATOM    306  CD  LYS A 103      23.452   2.443  12.185  1.00 23.39           C
ATOM    307  CE  LYS A 103      22.816   2.922  10.926  1.00 27.11           C
ATOM    308  NZ  LYS A 103      23.769   3.310   9.847  1.00 38.33           N1+
ATOM    309  H   LYS A 103      23.498   1.204  16.826  1.00 30.06           H
ATOM    310  HA  LYS A 103      21.613   2.565  15.798  1.00 25.27           H
ATOM    311  HB2 LYS A 103      23.689   2.283  14.748  1.00 28.26           H
ATOM    312  HB3 LYS A 103      23.279   0.798  14.358  1.00 28.26           H
ATOM    313  HG2 LYS A 103      21.732   1.532  12.913  1.00 27.18           H
ATOM    314  HG3 LYS A 103      21.893   3.031  13.428  1.00 27.18           H
ATOM    315  HD2 LYS A 103      24.067   3.123  12.501  1.00 28.06           H
ATOM    316  HD3 LYS A 103      23.922   1.615  12.000  1.00 28.06           H
ATOM    317  HE2 LYS A 103      22.251   2.215  10.577  1.00 32.53           H
ATOM    318  HE3 LYS A 103      22.274   3.700  11.131  1.00 32.53           H
ATOM    319  HZ1 LYS A 103      23.319   3.585   9.130  1.00 45.99           H
ATOM    320  HZ2 LYS A 103      24.295   3.970  10.129  1.00 45.99           H
ATOM    321  HZ3 LYS A 103      24.274   2.613   9.623  1.00 45.99           H
ATOM    322  N   GLY A 104      19.624   1.375  15.107  1.00 20.66           N
ATOM    323  CA  GLY A 104      18.385   0.705  14.782  1.00 18.33           C
ATOM    324  C   GLY A 104      17.465   0.393  15.943  1.00 20.82           C
ATOM    325  O   GLY A 104      16.345  -0.075  15.718  1.00 21.94           O
ATOM    326  H   GLY A 104      19.542   2.231  15.122  1.00 24.78           H
ATOM    327  HA2 GLY A 104      17.890   1.257  14.156  1.00 22.00           H
ATOM    328  HA3 GLY A 104      18.593  -0.132  14.338  1.00 22.00           H
ATOM    329  N   GLU A 105      17.927   0.568  17.171  1.00 22.34           N
ATOM    330  CA  GLU A 105      17.112   0.295  18.339  1.00 22.09           C
ATOM    331  C   GLU A 105      16.071   1.393  18.533  1.00 22.15           C
ATOM    332  O   GLU A 105      16.292   2.553  18.179  1.00 20.64           O
ATOM    333  CB  GLU A 105      18.045   0.174  19.538  1.00 27.76           C
ATOM    334  CG  GLU A 105      17.493   0.261  20.892  1.00 37.80           C
ATOM    335  CD  GLU A 105      18.570  -0.038  21.941  1.00 38.99           C
ATOM    336  OE1 GLU A 105      19.754   0.340  21.743  1.00 32.53           O
ATOM    337  OE2 GLU A 105      18.225  -0.685  22.952  1.00 41.74           O1-
ATOM    338  H   GLU A 105      18.719   0.847  17.356  1.00 26.80           H
ATOM    339  HA  GLU A 105      16.649  -0.549  18.222  1.00 26.50           H
ATOM    340  HB2 GLU A 105      18.491  -0.685  19.475  1.00 33.31           H
ATOM    341  HB3 GLU A 105      18.709   0.877  19.464  1.00 33.31           H
ATOM    342  HG2 GLU A 105      17.157   1.157  21.046  1.00 45.36           H
ATOM    343  HG3 GLU A 105      16.780  -0.389  20.992  1.00 45.36           H
ATOM    344  N   LYS A 106      14.919   1.018  19.087  1.00 20.23           N
ATOM    345  CA  LYS A 106      13.869   1.993  19.385  1.00 19.17           C
ATOM    346  C   LYS A 106      14.107   2.607  20.754  1.00 23.91           C
ATOM    347  O   LYS A 106      14.675   1.960  21.645  1.00 21.89           O
ATOM    348  CB  LYS A 106      12.496   1.325  19.367  1.00 26.09           C
ATOM    349  CG  LYS A 106      12.039   0.985  17.977  1.00 32.22           C
ATOM    350  CD  LYS A 106      10.686   0.223  18.024  1.00 38.14           C
ATOM    351  CE  LYS A 106      10.151  -0.064  16.644  1.00 42.03           C
ATOM    352  NZ  LYS A 106       8.737  -0.602  16.689  1.00 49.30           N1+
ATOM    353  H   LYS A 106      14.720   0.209  19.299  1.00 24.27           H
ATOM    354  HA  LYS A 106      13.880   2.700  18.721  1.00 22.99           H
ATOM    355  HB2 LYS A 106      12.537   0.503  19.880  1.00 31.30           H
ATOM    356  HB3 LYS A 106      11.845   1.929  19.758  1.00 31.30           H
ATOM    357  HG2 LYS A 106      11.915   1.802  17.468  1.00 38.66           H
ATOM    358  HG3 LYS A 106      12.698   0.416  17.550  1.00 38.66           H
ATOM    359  HD2 LYS A 106      10.812  -0.623  18.481  1.00 45.77           H
ATOM    360  HD3 LYS A 106      10.032   0.763  18.495  1.00 45.77           H
ATOM    361  HE2 LYS A 106      10.147   0.756  16.126  1.00 50.43           H
ATOM    362  HE3 LYS A 106      10.714  -0.728  16.215  1.00 50.43           H
ATOM    363  HZ1 LYS A 106       8.446  -0.763  15.863  1.00 59.15           H
ATOM    364  HZ2 LYS A 106       8.714  -1.360  17.155  1.00 59.15           H
ATOM    365  HZ3 LYS A 106       8.198  -0.009  17.074  1.00 59.15           H
ATOM    366  N   LEU A 107      13.677   3.870  20.907  1.00 22.62           N
ATOM    367  CA  LEU A 107      13.829   4.616  22.149  1.00 19.73           C
ATOM    368  C   LEU A 107      12.600   5.481  22.371  1.00 22.60           C
ATOM    369  O   LEU A 107      11.958   5.937  21.424  1.00 23.40           O
ATOM    370  CB  LEU A 107      15.035   5.581  22.149  1.00 23.38           C
ATOM    371  CG  LEU A 107      16.390   5.203  21.583  1.00 29.95           C
ATOM    372  CD1 LEU A 107      16.420   5.457  20.102  1.00 26.01           C
ATOM    373  CD2 LEU A 107      17.451   5.981  22.293  1.00 23.75           C
ATOM    374  H   LEU A 107      13.285   4.318  20.286  1.00 27.14           H
ATOM    375  HA  LEU A 107      13.919   4.001  22.894  1.00 23.67           H
ATOM    376  HB2 LEU A 107      14.758   6.375  21.665  1.00 28.05           H
ATOM    377  HB3 LEU A 107      15.194   5.829  23.073  1.00 28.05           H
ATOM    378  HG  LEU A 107      16.550   4.258  21.735  1.00 35.93           H
ATOM    379 HD11 LEU A 107      17.293   5.210  19.757  1.00 31.20           H
ATOM    380 HD12 LEU A 107      15.732   4.922  19.676  1.00 31.20           H
ATOM    381 HD13 LEU A 107      16.255   6.399  19.940  1.00 31.20           H
ATOM    382 HD21 LEU A 107      18.317   5.738  21.930  1.00 28.49           H
ATOM    383 HD22 LEU A 107      17.290   6.928  22.160  1.00 28.49           H
ATOM    384 HD23 LEU A 107      17.418   5.769  23.239  1.00 28.49           H
ATOM    385  N   ARG A 108      12.306   5.731  23.642  1.00 21.86           N
ATOM    386  CA  ARG A 108      11.339   6.731  24.071  1.00 26.51           C
ATOM    387  C   ARG A 108      12.119   7.887  24.690  1.00 20.26           C
ATOM    388  O   ARG A 108      12.996   7.649  25.515  1.00 24.56           O
ATOM    389  CB  ARG A 108      10.383   6.132  25.110  1.00 26.11           C
ATOM    390  CG  ARG A 108       9.294   7.035  25.636  1.00 41.33           C
ATOM    391  CD  ARG A 108       8.473   6.302  26.744  1.00 42.88           C
ATOM    392  NE  ARG A 108       7.825   5.091  26.221  1.00 55.25           N
ATOM    393  CZ  ARG A 108       7.733   3.917  26.858  1.00 58.11           C
ATOM    394  NH1 ARG A 108       8.258   3.744  28.069  1.00 60.69           N
ATOM    395  NH2 ARG A 108       7.108   2.894  26.275  1.00 57.78           N1+
ATOM    396  H   ARG A 108      12.670   5.314  24.300  1.00 26.23           H
ATOM    397  HA  ARG A 108      10.829   7.056  23.313  1.00 31.80           H
ATOM    398  HB2 ARG A 108       9.948   5.363  24.711  1.00 31.33           H
ATOM    399  HB3 ARG A 108      10.908   5.843  25.872  1.00 31.33           H
ATOM    400  HG2 ARG A 108       9.691   7.831  26.023  1.00 49.60           H
ATOM    401  HG3 ARG A 108       8.692   7.273  24.914  1.00 49.60           H
ATOM    402  HD2 ARG A 108       9.068   6.042  27.464  1.00 51.45           H
ATOM    403  HD3 ARG A 108       7.782   6.897  27.077  1.00 51.45           H
ATOM    404  HE  ARG A 108       7.475   5.140  25.437  1.00 66.29           H
ATOM    405 HH11 ARG A 108       8.663   4.395  28.459  1.00 72.82           H
ATOM    406 HH12 ARG A 108       8.191   2.982  28.462  1.00 72.82           H
ATOM    407 HH21 ARG A 108       6.766   2.989  25.492  1.00 69.33           H
ATOM    408 HH22 ARG A 108       7.052   2.137  26.680  1.00 69.33           H
ATOM    409  N   VAL A 109      11.822   9.112  24.281  1.00 20.54           N
ATOM    410  CA  VAL A 109      12.533  10.283  24.797  1.00 23.63           C
ATOM    411  C   VAL A 109      11.710  10.932  25.903  1.00 25.55           C
ATOM    412  O   VAL A 109      10.523  11.205  25.723  1.00 27.20           O
ATOM    413  CB  VAL A 109      12.825  11.272  23.675  1.00 22.11           C
ATOM    414  CG1 VAL A 109      13.453  12.565  24.225  1.00 24.32           C
ATOM    415  CG2 VAL A 109      13.776  10.622  22.660  1.00 28.85           C
ATOM    416  H   VAL A 109      11.212   9.297  23.704  1.00 24.64           H
ATOM    417  HA  VAL A 109      13.380  10.000  25.177  1.00 28.35           H
ATOM    418  HB  VAL A 109      11.999  11.500  23.220  1.00 26.53           H
ATOM    419 HG11 VAL A 109      13.625  13.170  23.487  1.00 29.17           H
ATOM    420 HG12 VAL A 109      12.835  12.973  24.852  1.00 29.17           H
ATOM    421 HG13 VAL A 109      14.284  12.345  24.675  1.00 29.17           H
ATOM    422 HG21 VAL A 109      13.959  11.255  21.948  1.00 34.62           H
ATOM    423 HG22 VAL A 109      14.602  10.382  23.110  1.00 34.62           H
ATOM    424 HG23 VAL A 109      13.355   9.827  22.297  1.00 34.62           H
ATOM    425  N   LEU A 110      12.349  11.177  27.040  1.00 23.38           N
ATOM    426  CA  LEU A 110      11.662  11.738  28.194  1.00 26.17           C
ATOM    427  C   LEU A 110      11.836  13.241  28.323  1.00 29.62           C
ATOM    428  O   LEU A 110      10.920  13.918  28.801  1.00 27.21           O
ATOM    429  CB  LEU A 110      12.164  11.065  29.460  1.00 27.20           C
ATOM    430  CG  LEU A 110      11.973   9.538  29.458  1.00 29.17           C
ATOM    431  CD1 LEU A 110      12.615   8.992  30.697  1.00 33.12           C
ATOM    432  CD2 LEU A 110      10.538   9.185  29.408  1.00 37.03           C
ATOM    433  H   LEU A 110      13.186  11.026  27.170  1.00 28.05           H
ATOM    434  HA  LEU A 110      10.713  11.553  28.114  1.00 31.40           H
ATOM    435  HB2 LEU A 110      13.112  11.247  29.557  1.00 32.64           H
ATOM    436  HB3 LEU A 110      11.680  11.425  30.220  1.00 32.64           H
ATOM    437  HG  LEU A 110      12.415   9.154  28.685  1.00 35.00           H
ATOM    438 HD11 LEU A 110      12.503   8.028  30.712  1.00 39.74           H
ATOM    439 HD12 LEU A 110      13.559   9.216  30.689  1.00 39.74           H
ATOM    440 HD13 LEU A 110      12.188   9.387  31.474  1.00 39.74           H
ATOM    441 HD21 LEU A 110      10.451   8.219  29.408  1.00 44.43           H
ATOM    442 HD22 LEU A 110      10.095   9.558  30.186  1.00 44.43           H
ATOM    443 HD23 LEU A 110      10.151   9.553  28.598  1.00 44.43           H
ATOM    444  N   GLY A 111      12.980  13.786  27.930  1.00 25.49           N
ATOM    445  CA  GLY A 111      13.167  15.229  27.996  1.00 27.01           C
ATOM    446  C   GLY A 111      14.556  15.572  27.541  1.00 25.53           C
ATOM    447  O   GLY A 111      15.327  14.699  27.166  1.00 24.36           O
ATOM    448  H   GLY A 111      13.656  13.349  27.626  1.00 30.58           H
ATOM    449  HA2 GLY A 111      12.525  15.674  27.421  1.00 32.40           H
ATOM    450  HA3 GLY A 111      13.046  15.539  28.907  1.00 32.40           H
ATOM    451  N   TYR A 112      14.863  16.867  27.575  1.00 25.36           N
ATOM    452  CA  TYR A 112      16.102  17.382  27.003  1.00 25.98           C
ATOM    453  C   TYR A 112      16.926  18.113  28.063  1.00 25.62           C
ATOM    454  O   TYR A 112      16.418  18.517  29.106  1.00 24.24           O
ATOM    455  CB  TYR A 112      15.795  18.302  25.825  1.00 26.94           C
ATOM    456  CG  TYR A 112      15.257  17.559  24.631  1.00 22.99           C
ATOM    457  CD1 TYR A 112      16.104  17.025  23.670  1.00 26.64           C
ATOM    458  CD2 TYR A 112      13.910  17.338  24.501  1.00 30.11           C
ATOM    459  CE1 TYR A 112      15.599  16.319  22.592  1.00 26.20           C
ATOM    460  CE2 TYR A 112      13.407  16.648  23.439  1.00 27.93           C
ATOM    461  CZ  TYR A 112      14.233  16.139  22.489  1.00 32.47           C
ATOM    462  OH  TYR A 112      13.684  15.426  21.428  1.00 33.46           O
ATOM    463  H   TYR A 112      14.365  17.472  27.928  1.00 30.43           H
ATOM    464  HA  TYR A 112      16.631  16.638  26.673  1.00 31.17           H
ATOM    465  HB2 TYR A 112      15.129  18.953  26.098  1.00 32.32           H
ATOM    466  HB3 TYR A 112      16.610  18.753  25.555  1.00 32.32           H
ATOM    467  HD1 TYR A 112      17.022  17.153  23.745  1.00 31.96           H
ATOM    468  HD2 TYR A 112      13.327  17.681  25.139  1.00 36.12           H
ATOM    469  HE1 TYR A 112      16.170  15.972  21.946  1.00 31.44           H
ATOM    470  HE2 TYR A 112      12.489  16.518  23.367  1.00 33.51           H
ATOM    471  HH  TYR A 112      12.848  15.401  21.501  1.00 40.15           H
ATOM    472  N   ASN A 113      18.224  18.199  27.826  1.00 20.70           N
ATOM    473  CA  ASN A 113      19.108  18.958  28.699  1.00 21.75           C
ATOM    474  C   ASN A 113      18.976  20.444  28.370  1.00 21.94           C
ATOM    475  O   ASN A 113      18.088  20.889  27.643  1.00 23.93           O
ATOM    476  CB  ASN A 113      20.542  18.464  28.556  1.00 24.11           C
ATOM    477  CG  ASN A 113      21.214  18.954  27.277  1.00 22.76           C
ATOM    478  OD1 ASN A 113      20.562  19.249  26.280  1.00 21.96           O
ATOM    479  ND2 ASN A 113      22.540  19.042  27.324  1.00 25.08           N
ATOM    480  H   ASN A 113      18.622  17.825  27.161  1.00 24.83           H
ATOM    481  HA  ASN A 113      18.835  18.827  29.620  1.00 26.10           H
ATOM    482  HB2 ASN A 113      21.063  18.783  29.309  1.00 28.92           H
ATOM    483  HB3 ASN A 113      20.541  17.494  28.541  1.00 28.92           H
ATOM    484 HD21 ASN A 113      22.978  19.312  26.635  1.00 30.09           H
ATOM    485 HD22 ASN A 113      22.960  18.828  28.043  1.00 30.09           H
ATOM    486  N   HIS A 114      19.898  21.247  28.907  1.00 21.47           N
ATOM    487  CA  HIS A 114      19.714  22.691  28.901  1.00 18.70           C
ATOM    488  C   HIS A 114      19.775  23.304  27.502  1.00 24.42           C
ATOM    489  O   HIS A 114      19.193  24.372  27.274  1.00 25.83           O
ATOM    490  CB  HIS A 114      20.787  23.321  29.798  1.00 24.83           C
ATOM    491  CG  HIS A 114      22.186  23.043  29.335  1.00 20.72           C
ATOM    492  ND1 HIS A 114      22.861  21.893  29.677  1.00 21.82           N
ATOM    493  CD2 HIS A 114      23.045  23.763  28.569  1.00 27.71           C
ATOM    494  CE1 HIS A 114      24.060  21.896  29.123  1.00 24.52           C
ATOM    495  NE2 HIS A 114      24.197  23.017  28.446  1.00 23.84           N
ATOM    496  H   HIS A 114      20.628  20.980  29.276  1.00 25.76           H
ATOM    497  HA  HIS A 114      18.845  22.899  29.280  1.00 22.44           H
ATOM    498  HB2 HIS A 114      20.694  22.965  30.696  1.00 29.79           H
ATOM    499  HB3 HIS A 114      20.662  24.283  29.810  1.00 29.79           H
ATOM    500  HD2 HIS A 114      22.877  24.591  28.180  1.00 33.25           H
ATOM    501  HE1 HIS A 114      24.702  21.229  29.209  1.00 29.42           H
ATOM    502  HE2 HIS A 114      24.900  23.254  28.011  1.00 28.60           H
ATOM    503  N   ASN A 115      20.520  22.701  26.566  1.00 24.92           N
ATOM    504  CA  ASN A 115      20.592  23.260  25.225  1.00 25.74           C
ATOM    505  C   ASN A 115      19.963  22.342  24.165  1.00 28.50           C
ATOM    506  O   ASN A 115      20.080  22.629  22.976  1.00 27.17           O
ATOM    507  CB  ASN A 115      22.047  23.583  24.869  1.00 26.55           C
ATOM    508  CG  ASN A 115      22.955  22.394  25.028  1.00 30.91           C
ATOM    509  OD1 ASN A 115      22.506  21.237  25.049  1.00 28.53           O
ATOM    510  ND2 ASN A 115      24.248  22.653  25.119  1.00 30.76           N
ATOM    511  H   ASN A 115      20.981  21.984  26.685  1.00 29.90           H
ATOM    512  HA  ASN A 115      20.098  24.095  25.215  1.00 30.88           H
ATOM    513  HB2 ASN A 115      22.091  23.874  23.944  1.00 31.85           H
ATOM    514  HB3 ASN A 115      22.368  24.287  25.454  1.00 31.85           H
ATOM    515 HD21 ASN A 115      24.810  22.009  25.211  1.00 36.91           H
ATOM    516 HD22 ASN A 115      24.527  23.466  25.085  1.00 36.91           H
ATOM    517  N   GLY A 116      19.273  21.275  24.557  1.00 23.84           N
ATOM    518  CA  GLY A 116      18.675  20.382  23.579  1.00 25.44           C
ATOM    519  C   GLY A 116      19.644  19.435  22.881  1.00 29.59           C
ATOM    520  O   GLY A 116      19.193  18.602  22.064  1.00 27.81           O
ATOM    521  H   GLY A 116      19.138  21.049  25.376  1.00 28.60           H
ATOM    522  HA2 GLY A 116      17.998  19.844  24.018  1.00 30.52           H
ATOM    523  HA3 GLY A 116      18.237  20.914  22.896  1.00 30.52           H
ATOM    524  N   GLU A 117      20.946  19.504  23.181  1.00 22.96           N
ATOM    525  CA  GLU A 117      21.911  18.660  22.484  1.00 25.68           C
ATOM    526  C   GLU A 117      21.956  17.246  23.021  1.00 25.05           C
ATOM    527  O   GLU A 117      22.526  16.374  22.362  1.00 22.63           O
ATOM    528  CB  GLU A 117      23.299  19.281  22.554  1.00 30.05           C
ATOM    529  CG  GLU A 117      23.366  20.512  21.637  1.00 36.70           C
ATOM    530  CD  GLU A 117      24.617  21.335  21.814  1.00 40.41           C
ATOM    531  OE1 GLU A 117      25.610  20.813  22.388  1.00 39.68           O
ATOM    532  OE2 GLU A 117      24.581  22.519  21.387  1.00 45.99           O1-
ATOM    533  H   GLU A 117      21.288  20.023  23.776  1.00 27.55           H
ATOM    534  HA  GLU A 117      21.658  18.610  21.548  1.00 30.81           H
ATOM    535  HB2 GLU A 117      23.484  19.562  23.464  1.00 36.05           H
ATOM    536  HB3 GLU A 117      23.959  18.636  22.255  1.00 36.05           H
ATOM    537  HG2 GLU A 117      23.334  20.216  20.714  1.00 44.04           H
ATOM    538  HG3 GLU A 117      22.606  21.084  21.826  1.00 44.04           H
ATOM    539  N   TRP A 118      21.372  16.997  24.193  1.00 23.21           N
ATOM    540  CA  TRP A 118      21.258  15.665  24.753  1.00 20.03           C
ATOM    541  C   TRP A 118      19.828  15.440  25.208  1.00 21.52           C
ATOM    542  O   TRP A 118      19.088  16.388  25.501  1.00 23.29           O
ATOM    543  CB  TRP A 118      22.151  15.457  25.942  1.00 22.36           C
ATOM    544  CG  TRP A 118      23.642  15.466  25.750  1.00 21.47           C
ATOM    545  CD1 TRP A 118      24.442  16.547  25.456  1.00 26.71           C
ATOM    546  CD2 TRP A 118      24.517  14.355  25.907  1.00 20.27           C
ATOM    547  NE1 TRP A 118      25.751  16.159  25.425  1.00 22.94           N
ATOM    548  CE2 TRP A 118      25.834  14.821  25.694  1.00 24.78           C
ATOM    549  CE3 TRP A 118      24.326  13.004  26.188  1.00 23.23           C
ATOM    550  CZ2 TRP A 118      26.931  13.992  25.766  1.00 24.58           C
ATOM    551  CZ3 TRP A 118      25.426  12.179  26.257  1.00 24.03           C
ATOM    552  CH2 TRP A 118      26.714  12.674  26.055  1.00 24.42           C
ATOM    553  H   TRP A 118      21.025  17.607  24.691  1.00 27.85           H
ATOM    554  HA  TRP A 118      21.479  15.005  24.078  1.00 24.03           H
ATOM    555  HB2 TRP A 118      21.950  16.153  26.586  1.00 26.82           H
ATOM    556  HB3 TRP A 118      21.927  14.597  26.330  1.00 26.82           H
ATOM    557  HD1 TRP A 118      24.139  17.416  25.325  1.00 32.05           H
ATOM    558  HE1 TRP A 118      26.418  16.675  25.259  1.00 27.52           H
ATOM    559  HE3 TRP A 118      23.473  12.670  26.348  1.00 27.87           H
ATOM    560  HZ2 TRP A 118      27.789  14.314  25.609  1.00 29.49           H
ATOM    561  HZ3 TRP A 118      25.309  11.278  26.458  1.00 28.83           H
ATOM    562  HH2 TRP A 118      27.437  12.091  26.094  1.00 29.29           H
ATOM    563  N   CYS A 119      19.434  14.170  25.255  1.00 23.30           N
ATOM    564  CA  CYS A 119      18.059  13.859  25.652  1.00 24.35           C
ATOM    565  C   CYS A 119      18.090  12.615  26.520  1.00 23.67           C
ATOM    566  O   CYS A 119      18.986  11.772  26.419  1.00 24.11           O
ATOM    567  CB  CYS A 119      17.134  13.693  24.470  1.00 25.21           C
ATOM    568  SG  CYS A 119      17.484  12.247  23.522  1.00 30.83           S
ATOM    569  H   CYS A 119      19.923  13.488  25.068  1.00 27.95           H
ATOM    570  HA  CYS A 119      17.718  14.589  26.193  1.00 29.21           H
ATOM    571  HB2 CYS A 119      16.221  13.626  24.791  1.00 30.25           H
ATOM    572  HB3 CYS A 119      17.225  14.462  23.887  1.00 30.25           H
ATOM    573  HG  CYS A 119      16.711  12.184  22.606  1.00 36.99           H
ATOM    574  N   GLU A 120      17.145  12.562  27.454  1.00 24.90           N
ATOM    575  CA  GLU A 120      17.019  11.425  28.350  1.00 26.16           C
ATOM    576  C   GLU A 120      16.066  10.441  27.683  1.00 23.31           C
ATOM    577  O   GLU A 120      14.957  10.810  27.291  1.00 26.48           O
ATOM    578  CB  GLU A 120      16.477  11.804  29.735  1.00 26.84           C
ATOM    579  CG  GLU A 120      16.669  10.635  30.714  1.00 31.30           C
ATOM    580  CD  GLU A 120      16.136  10.915  32.119  1.00 43.06           C
ATOM    581  OE1 GLU A 120      16.414  10.108  33.041  1.00 46.50           O
ATOM    582  OE2 GLU A 120      15.437  11.932  32.285  1.00 43.90           O1-
ATOM    583  H   GLU A 120      16.562  13.179  27.588  1.00 29.87           H
ATOM    584  HA  GLU A 120      17.882  10.997  28.459  1.00 31.39           H
ATOM    585  HB2 GLU A 120      16.961  12.573  30.074  1.00 32.21           H
ATOM    586  HB3 GLU A 120      15.529  12.000  29.671  1.00 32.21           H
ATOM    587  HG2 GLU A 120      16.202   9.858  30.368  1.00 37.55           H
ATOM    588  HG3 GLU A 120      17.616  10.443  30.789  1.00 37.55           H
ATOM    589  N   ALA A 121      16.528   9.221  27.516  1.00 23.79           N
ATOM    590  CA  ALA A 121      15.823   8.230  26.729  1.00 24.23           C
ATOM    591  C   ALA A 121      15.724   6.935  27.500  1.00 22.21           C
ATOM    592  O   ALA A 121      16.546   6.629  28.369  1.00 25.18           O
ATOM    593  CB  ALA A 121      16.516   7.963  25.398  1.00 29.43           C
ATOM    594  H   ALA A 121      17.264   8.934  27.856  1.00 28.54           H
ATOM    595  HA  ALA A 121      14.924   8.546  26.547  1.00 29.07           H
ATOM    596  HB1 ALA A 121      16.010   7.297  24.907  1.00 35.31           H
ATOM    597  HB2 ALA A 121      16.554   8.790  24.891  1.00 35.31           H
ATOM    598  HB3 ALA A 121      17.414   7.638  25.570  1.00 35.31           H
ATOM    599  N   GLN A 122      14.701   6.170  27.138  1.00 25.15           N
ATOM    600  CA  GLN A 122      14.501   4.830  27.655  1.00 24.58           C
ATOM    601  C   GLN A 122      14.555   3.844  26.505  1.00 26.38           C
ATOM    602  O   GLN A 122      13.957   4.065  25.447  1.00 25.36           O
ATOM    603  CB  GLN A 122      13.150   4.650  28.334  1.00 30.45           C
ATOM    604  CG  GLN A 122      12.826   5.618  29.423  1.00 40.23           C
ATOM    605  CD  GLN A 122      11.442   5.351  30.029  1.00 41.80           C
ATOM    606  OE1 GLN A 122      10.444   5.204  29.310  1.00 44.19           O
ATOM    607  NE2 GLN A 122      11.383   5.308  31.356  1.00 44.97           N
ATOM    608  H   GLN A 122      14.096   6.415  26.578  1.00 30.17           H
ATOM    609  HA  GLN A 122      15.202   4.613  28.289  1.00 29.49           H
ATOM    610  HB2 GLN A 122      12.457   4.732  27.660  1.00 36.53           H
ATOM    611  HB3 GLN A 122      13.119   3.761  28.720  1.00 36.53           H
ATOM    612  HG2 GLN A 122      13.487   5.537  30.129  1.00 48.27           H
ATOM    613  HG3 GLN A 122      12.830   6.518  29.062  1.00 48.27           H
ATOM    614 HE21 GLN A 122      12.096   5.428  31.822  1.00 53.96           H
ATOM    615 HE22 GLN A 122      10.633   5.162  31.749  1.00 53.96           H
ATOM    616  N   THR A 123      15.261   2.764  26.720  1.00 27.44           N
ATOM    617  CA  THR A 123      15.230   1.664  25.788  1.00 32.90           C
ATOM    618  C   THR A 123      14.834   0.426  26.567  1.00 38.96           C
ATOM    619  O   THR A 123      14.570   0.488  27.772  1.00 38.26           O
ATOM    620  CB  THR A 123      16.575   1.442  25.124  1.00 32.47           C
ATOM    621  OG1 THR A 123      17.498   1.006  26.118  1.00 37.14           O
ATOM    622  CG2 THR A 123      17.086   2.724  24.437  1.00 32.80           C
ATOM    623  H   THR A 123      15.770   2.638  27.401  1.00 32.93           H
ATOM    624  HA  THR A 123      14.564   1.830  25.102  1.00 39.48           H
ATOM    625  HB  THR A 123      16.486   0.752  24.448  1.00 38.96           H
ATOM    626  HG1 THR A 123      18.253   0.876  25.773  1.00 44.57           H
ATOM    627 HG21 THR A 123      17.945   2.557  24.021  1.00 39.35           H
ATOM    628 HG22 THR A 123      16.456   3.009  23.757  1.00 39.35           H
ATOM    629 HG23 THR A 123      17.185   3.433  25.092  1.00 39.35           H
ATOM    630  N   LYS A 124      14.825  -0.711  25.878  1.00 39.07           N
ATOM    631  CA  LYS A 124      14.634  -1.973  26.574  1.00 43.44           C
ATOM    632  C   LYS A 124      15.794  -2.282  27.508  1.00 41.87           C
ATOM    633  O   LYS A 124      15.637  -3.119  28.398  1.00 47.23           O
ATOM    634  CB  LYS A 124      14.449  -3.117  25.569  1.00 48.38           C
ATOM    635  CG  LYS A 124      13.188  -3.014  24.680  1.00 53.75           C
ATOM    636  CD  LYS A 124      11.858  -3.004  25.473  1.00 55.86           C
ATOM    637  CE  LYS A 124      10.647  -2.859  24.538  1.00 58.77           C
ATOM    638  NZ  LYS A 124       9.313  -2.901  25.238  1.00 65.76           N1+
ATOM    639  H   LYS A 124      14.925  -0.777  25.026  1.00 46.88           H
ATOM    640  HA  LYS A 124      13.828  -1.915  27.111  1.00 52.12           H
ATOM    641  HB2 LYS A 124      15.220  -3.139  24.981  1.00 58.05           H
ATOM    642  HB3 LYS A 124      14.392  -3.952  26.060  1.00 58.05           H
ATOM    643  HG2 LYS A 124      13.233  -2.191  24.168  1.00 64.49           H
ATOM    644  HG3 LYS A 124      13.168  -3.774  24.077  1.00 64.49           H
ATOM    645  HD2 LYS A 124      11.769  -3.839  25.959  1.00 67.02           H
ATOM    646  HD3 LYS A 124      11.858  -2.255  26.089  1.00 67.02           H
ATOM    647  HE2 LYS A 124      10.712  -2.009  24.076  1.00 70.52           H
ATOM    648  HE3 LYS A 124      10.664  -3.584  23.893  1.00 70.52           H
ATOM    649  HZ1 LYS A 124       8.655  -2.812  24.645  1.00 78.91           H
ATOM    650  HZ2 LYS A 124       9.216  -3.677  25.663  1.00 78.91           H
ATOM    651  HZ3 LYS A 124       9.260  -2.238  25.830  1.00 78.91           H
ATOM    652  N   ASN A 125      16.947  -1.625  27.339  1.00 43.30           N
ATOM    653  CA  ASN A 125      18.119  -1.923  28.161  1.00 45.87           C
ATOM    654  C   ASN A 125      18.294  -0.988  29.343  1.00 46.67           C
ATOM    655  O   ASN A 125      19.079  -1.295  30.247  1.00 49.55           O
ATOM    656  CB  ASN A 125      19.390  -1.862  27.324  1.00 48.88           C
ATOM    657  CG  ASN A 125      19.409  -2.909  26.235  1.00 53.09           C
ATOM    658  OD1 ASN A 125      19.068  -4.072  26.471  1.00 56.49           O
ATOM    659  ND2 ASN A 125      19.775  -2.498  25.023  1.00 52.22           N
ATOM    660  H   ASN A 125      17.073  -1.005  26.756  1.00 51.95           H
ATOM    661  HA  ASN A 125      18.035  -2.825  28.508  1.00 55.03           H
ATOM    662  HB2 ASN A 125      19.453  -0.989  26.905  1.00 58.65           H
ATOM    663  HB3 ASN A 125      20.157  -2.011  27.900  1.00 58.65           H
ATOM    664 HD21 ASN A 125      19.802  -3.057  24.369  1.00 62.66           H
ATOM    665 HD22 ASN A 125      19.984  -1.674  24.893  1.00 62.66           H
ATOM    666  N   GLY A 126      17.616   0.150  29.360  1.00 42.82           N
ATOM    667  CA  GLY A 126      17.729   1.034  30.497  1.00 37.17           C
ATOM    668  C   GLY A 126      17.274   2.430  30.149  1.00 30.70           C
ATOM    669  O   GLY A 126      16.459   2.638  29.245  1.00 32.10           O
ATOM    670  H   GLY A 126      17.095   0.427  28.735  1.00 51.37           H
ATOM    671  HA2 GLY A 126      17.182   0.701  31.226  1.00 44.60           H
ATOM    672  HA3 GLY A 126      18.652   1.072  30.793  1.00 44.60           H
ATOM    673  N   GLN A 127      17.789   3.369  30.920  1.00 31.38           N
ATOM    674  CA  GLN A 127      17.396   4.761  30.848  1.00 29.25           C
ATOM    675  C   GLN A 127      18.613   5.633  31.126  1.00 31.25           C
ATOM    676  O   GLN A 127      19.392   5.345  32.038  1.00 33.22           O
ATOM    677  CB  GLN A 127      16.298   5.049  31.849  1.00 34.22           C
ATOM    678  CG  GLN A 127      15.785   6.403  31.771  1.00 34.31           C
ATOM    679  CD  GLN A 127      14.639   6.609  32.711  1.00 41.86           C
ATOM    680  OE1 GLN A 127      13.795   5.727  32.865  1.00 40.66           O
ATOM    681  NE2 GLN A 127      14.593   7.775  33.347  1.00 43.88           N
ATOM    682  H   GLN A 127      18.392   3.217  31.515  1.00 37.65           H
ATOM    683  HA  GLN A 127      17.065   4.962  29.958  1.00 35.09           H
ATOM    684  HB2 GLN A 127      15.559   4.442  31.688  1.00 41.06           H
ATOM    685  HB3 GLN A 127      16.647   4.914  32.744  1.00 41.06           H
ATOM    686  HG2 GLN A 127      16.490   7.027  32.010  1.00 41.17           H
ATOM    687  HG3 GLN A 127      15.474   6.577  30.869  1.00 41.17           H
ATOM    688 HE21 GLN A 127      15.203   8.365  33.209  1.00 52.66           H
ATOM    689 HE22 GLN A 127      13.953   7.940  33.898  1.00 52.66           H
ATOM    690  N   GLY A 128      18.795   6.666  30.316  1.00 25.06           N
ATOM    691  CA  GLY A 128      19.903   7.567  30.521  1.00 27.46           C
ATOM    692  C   GLY A 128      20.023   8.562  29.391  1.00 24.33           C
ATOM    693  O   GLY A 128      19.199   8.615  28.472  1.00 23.33           O
ATOM    694  H   GLY A 128      18.292   6.861  29.646  1.00 30.07           H
ATOM    695  HA2 GLY A 128      19.778   8.054  31.351  1.00 32.95           H
ATOM    696  HA3 GLY A 128      20.728   7.061  30.579  1.00 32.95           H
ATOM    697  N   TRP A 129      21.076   9.360  29.473  1.00 24.41           N
ATOM    698  CA  TRP A 129      21.272  10.441  28.521  1.00 20.97           C
ATOM    699  C   TRP A 129      22.004   9.962  27.257  1.00 19.64           C
ATOM    700  O   TRP A 129      23.003   9.238  27.346  1.00 25.55           O
ATOM    701  CB  TRP A 129      22.099  11.559  29.162  1.00 24.95           C
ATOM    702  CG  TRP A 129      21.357  12.349  30.211  1.00 27.96           C
ATOM    703  CD1 TRP A 129      21.446  12.182  31.559  1.00 31.57           C
ATOM    704  CD2 TRP A 129      20.452  13.436  29.997  1.00 25.21           C
ATOM    705  NE1 TRP A 129      20.638  13.099  32.203  1.00 35.93           N
ATOM    706  CE2 TRP A 129      20.016  13.877  31.268  1.00 30.97           C
ATOM    707  CE3 TRP A 129      19.960  14.077  28.870  1.00 22.71           C
ATOM    708  CZ2 TRP A 129      19.107  14.917  31.422  1.00 32.93           C
ATOM    709  CZ3 TRP A 129      19.087  15.110  29.022  1.00 27.78           C
ATOM    710  CH2 TRP A 129      18.652  15.520  30.298  1.00 30.47           C
ATOM    711  H   TRP A 129      21.691   9.298  30.070  1.00 29.29           H
ATOM    712  HA  TRP A 129      20.411  10.804  28.260  1.00 25.15           H
ATOM    713  HB2 TRP A 129      22.879  11.166  29.584  1.00 29.93           H
ATOM    714  HB3 TRP A 129      22.378  12.177  28.468  1.00 29.93           H
ATOM    715  HD1 TRP A 129      21.971  11.543  31.984  1.00 37.88           H
ATOM    716  HE1 TRP A 129      20.534  13.163  33.054  1.00 43.11           H
ATOM    717  HE3 TRP A 129      20.231  13.811  28.022  1.00 27.25           H
ATOM    718  HZ2 TRP A 129      18.834  15.199  32.266  1.00 39.51           H
ATOM    719  HZ3 TRP A 129      18.749  15.535  28.267  1.00 33.33           H
ATOM    720  HH2 TRP A 129      18.052  16.227  30.370  1.00 36.56           H
ATOM    721  N   VAL A 130      21.536  10.428  26.100  1.00 22.37           N
ATOM    722  CA  VAL A 130      22.190  10.166  24.818  1.00 19.58           C
ATOM    723  C   VAL A 130      22.216  11.459  24.017  1.00 20.77           C
ATOM    724  O   VAL A 130      21.381  12.346  24.209  1.00 22.42           O
ATOM    725  CB  VAL A 130      21.466   9.067  24.008  1.00 27.48           C
ATOM    726  CG1 VAL A 130      21.274   7.846  24.858  1.00 28.41           C
ATOM    727  CG2 VAL A 130      20.141   9.560  23.507  1.00 24.55           C
ATOM    728  H   VAL A 130      20.827  10.909  26.031  1.00 26.84           H
ATOM    729  HA  VAL A 130      23.104   9.881  24.972  1.00 23.49           H
ATOM    730  HB  VAL A 130      22.009   8.823  23.242  1.00 32.97           H
ATOM    731 HG11 VAL A 130      20.819   7.167  24.336  1.00 34.09           H
ATOM    732 HG12 VAL A 130      22.142   7.520  25.141  1.00 34.09           H
ATOM    733 HG13 VAL A 130      20.740   8.082  25.632  1.00 34.09           H
ATOM    734 HG21 VAL A 130      19.711   8.851  23.003  1.00 29.46           H
ATOM    735 HG22 VAL A 130      19.590   9.809  24.265  1.00 29.46           H
ATOM    736 HG23 VAL A 130      20.286  10.330  22.936  1.00 29.46           H
ATOM    737  N   PRO A 131      23.136  11.579  23.064  1.00 21.03           N
ATOM    738  CA  PRO A 131      23.116  12.784  22.214  1.00 20.03           C
ATOM    739  C   PRO A 131      21.891  12.825  21.325  1.00 21.46           C
ATOM    740  O   PRO A 131      21.519  11.831  20.709  1.00 23.44           O
ATOM    741  CB  PRO A 131      24.414  12.662  21.384  1.00 25.09           C
ATOM    742  CG  PRO A 131      25.217  11.658  22.068  1.00 23.45           C
ATOM    743  CD  PRO A 131      24.257  10.703  22.761  1.00 24.65           C
ATOM    744  HA  PRO A 131      23.152  13.587  22.758  1.00 24.03           H
ATOM    745  HB2 PRO A 131      24.198  12.372  20.483  1.00 30.10           H
ATOM    746  HB3 PRO A 131      24.873  13.516  21.368  1.00 30.10           H
ATOM    747  HG2 PRO A 131      25.755  11.180  21.417  1.00 28.14           H
ATOM    748  HG3 PRO A 131      25.788  12.094  22.720  1.00 28.14           H
ATOM    749  HD2 PRO A 131      23.984   9.993  22.159  1.00 29.58           H
ATOM    750  HD3 PRO A 131      24.649  10.354  23.577  1.00 29.58           H
ATOM    751  N   SER A 132      21.281  14.010  21.218  1.00 21.16           N
ATOM    752  CA  SER A 132      19.985  14.121  20.568  1.00 21.66           C
ATOM    753  C   SER A 132      20.068  13.832  19.084  1.00 22.46           C
ATOM    754  O   SER A 132      19.081  13.382  18.496  1.00 25.92           O
ATOM    755  CB  SER A 132      19.396  15.511  20.777  1.00 24.82           C
ATOM    756  OG  SER A 132      19.115  15.718  22.158  1.00 27.25           O
ATOM    757  H   SER A 132      21.597  14.754  21.513  1.00 25.39           H
ATOM    758  HA  SER A 132      19.378  13.477  20.965  1.00 25.99           H
ATOM    759  HB2 SER A 132      20.035  16.176  20.478  1.00 29.78           H
ATOM    760  HB3 SER A 132      18.573  15.587  20.269  1.00 29.78           H
ATOM    761  HG  SER A 132      18.790  16.484  22.273  1.00 32.70           H
ATOM    762  N   ASN A 133      21.188  14.154  18.443  1.00 23.09           N
ATOM    763  CA  ASN A 133      21.252  13.933  17.005  1.00 26.02           C
ATOM    764  C   ASN A 133      21.818  12.560  16.658  1.00 23.39           C
ATOM    765  O   ASN A 133      22.103  12.302  15.487  1.00 25.24           O
ATOM    766  CB  ASN A 133      22.048  15.030  16.294  1.00 28.37           C
ATOM    767  CG  ASN A 133      23.458  15.190  16.810  1.00 23.94           C
ATOM    768  OD1 ASN A 133      23.961  14.413  17.613  1.00 26.78           O
ATOM    769  ND2 ASN A 133      24.130  16.232  16.310  1.00 34.46           N
ATOM    770  H   ASN A 133      21.896  14.488  18.801  1.00 27.70           H
ATOM    771  HA  ASN A 133      20.348  13.965  16.655  1.00 31.21           H
ATOM    772  HB2 ASN A 133      22.100  14.817  15.350  1.00 34.04           H
ATOM    773  HB3 ASN A 133      21.590  15.877  16.416  1.00 34.04           H
ATOM    774 HD21 ASN A 133      24.938  16.383  16.560  1.00 41.35           H
ATOM    775 HD22 ASN A 133      23.753  16.752  15.738  1.00 41.35           H
ATOM    776  N   TYR A 134      21.979  11.682  17.636  1.00 20.35           N
ATOM    777  CA  TYR A 134      22.252  10.287  17.346  1.00 21.04           C
ATOM    778  C   TYR A 134      20.966   9.497  17.132  1.00 22.68           C
ATOM    779  O   TYR A 134      21.044   8.317  16.778  1.00 22.84           O
ATOM    780  CB  TYR A 134      23.026   9.612  18.466  1.00 20.29           C
ATOM    781  CG  TYR A 134      24.523   9.831  18.423  1.00 19.04           C
ATOM    782  CD1 TYR A 134      25.037  11.092  18.175  1.00 25.92           C
ATOM    783  CD2 TYR A 134      25.409   8.799  18.644  1.00 24.03           C
ATOM    784  CE1 TYR A 134      26.421  11.323  18.146  1.00 26.66           C
ATOM    785  CE2 TYR A 134      26.801   9.034  18.626  1.00 29.84           C
ATOM    786  CZ  TYR A 134      27.277  10.297  18.366  1.00 28.40           C
ATOM    787  OH  TYR A 134      28.658  10.576  18.336  1.00 31.47           O
ATOM    788  H   TYR A 134      21.935  11.869  18.474  1.00 24.41           H
ATOM    789  HA  TYR A 134      22.782  10.229  16.535  1.00 25.24           H
ATOM    790  HB2 TYR A 134      22.704   9.954  19.314  1.00 24.34           H
ATOM    791  HB3 TYR A 134      22.868   8.656  18.418  1.00 24.34           H
ATOM    792  HD1 TYR A 134      24.453  11.801  18.025  1.00 31.10           H
ATOM    793  HD2 TYR A 134      25.088   7.945  18.822  1.00 28.83           H
ATOM    794  HE1 TYR A 134      26.749  12.177  17.977  1.00 31.98           H
ATOM    795  HE2 TYR A 134      27.394   8.333  18.773  1.00 35.81           H
ATOM    796  HH  TYR A 134      28.782  11.391  18.176  1.00 37.76           H
ATOM    797  N   ILE A 135      19.799  10.119  17.343  1.00 23.33           N
ATOM    798  CA  ILE A 135      18.512   9.459  17.188  1.00 23.07           C
ATOM    799  C   ILE A 135      17.555  10.334  16.382  1.00 21.41           C
ATOM    800  O   ILE A 135      17.777  11.527  16.168  1.00 20.89           O
ATOM    801  CB  ILE A 135      17.918   9.108  18.573  1.00 21.32           C
ATOM    802  CG1 ILE A 135      17.436  10.367  19.285  1.00 22.93           C
ATOM    803  CG2 ILE A 135      18.972   8.370  19.401  1.00 23.05           C
ATOM    804  CD1 ILE A 135      16.840  10.081  20.655  1.00 28.61           C
ATOM    805  H   ILE A 135      19.734  10.942  17.582  1.00 27.99           H
ATOM    806  HA  ILE A 135      18.641   8.631  16.701  1.00 27.68           H
ATOM    807  HB  ILE A 135      17.159   8.518  18.443  1.00 25.58           H
ATOM    808 HG12 ILE A 135      18.188  10.968  19.405  1.00 27.51           H
ATOM    809 HG13 ILE A 135      16.753  10.793  18.744  1.00 27.51           H
ATOM    810 HG21 ILE A 135      18.596   8.152  20.268  1.00 27.65           H
ATOM    811 HG22 ILE A 135      19.226   7.558  18.936  1.00 27.65           H
ATOM    812 HG23 ILE A 135      19.746   8.945  19.511  1.00 27.65           H
ATOM    813 HD11 ILE A 135      16.554  10.918  21.054  1.00 34.33           H
ATOM    814 HD12 ILE A 135      16.081   9.487  20.551  1.00 34.33           H
ATOM    815 HD13 ILE A 135      17.515   9.662  21.211  1.00 34.33           H
ATOM    816  N   THR A 136      16.482   9.728  15.894  1.00 20.12           N
ATOM    817  CA  THR A 136      15.516  10.479  15.121  1.00 19.40           C
ATOM    818  C   THR A 136      14.133   9.892  15.335  1.00 20.27           C
ATOM    819  O   THR A 136      14.021   8.691  15.595  1.00 22.00           O
ATOM    820  CB  THR A 136      15.931  10.453  13.640  1.00 25.32           C
ATOM    821  OG1 THR A 136      15.294  11.512  12.934  1.00 25.26           O
ATOM    822  CG2 THR A 136      15.563   9.107  12.978  1.00 20.81           C
ATOM    823  H   THR A 136      16.295   8.895  15.996  1.00 24.14           H
ATOM    824  HA  THR A 136      15.508  11.401  15.422  1.00 23.27           H
ATOM    825  HB  THR A 136      16.892  10.566  13.578  1.00 30.38           H
ATOM    826  HG1 THR A 136      14.460  11.429  12.984  1.00 30.31           H
ATOM    827 HG21 THR A 136      15.832   9.111  12.046  1.00 24.96           H
ATOM    828 HG22 THR A 136      16.015   8.379  13.433  1.00 24.96           H
ATOM    829 HG23 THR A 136      14.605   8.963  13.029  1.00 24.96           H
ATOM    830  N   PRO A 137      13.060  10.677  15.164  1.00 20.70           N
ATOM    831  CA  PRO A 137      11.716  10.093  15.249  1.00 24.81           C
ATOM    832  C   PRO A 137      11.489   8.981  14.234  1.00 24.74           C
ATOM    833  O   PRO A 137      11.958   9.049  13.089  1.00 24.03           O
ATOM    834  CB  PRO A 137      10.800  11.289  14.962  1.00 25.85           C
ATOM    835  CG  PRO A 137      11.589  12.451  15.356  1.00 26.67           C
ATOM    836  CD  PRO A 137      12.975  12.136  14.935  1.00 22.50           C
ATOM    837  HA  PRO A 137      11.544   9.759  16.143  1.00 29.76           H
ATOM    838  HB2 PRO A 137      10.587  11.322  14.016  1.00 31.01           H
ATOM    839  HB3 PRO A 137       9.993  11.222  15.496  1.00 31.01           H
ATOM    840  HG2 PRO A 137      11.262  13.240  14.897  1.00 32.00           H
ATOM    841  HG3 PRO A 137      11.540  12.568  16.318  1.00 32.00           H
ATOM    842  HD2 PRO A 137      13.099  12.340  13.995  1.00 27.00           H
ATOM    843  HD3 PRO A 137      13.615  12.606  15.492  1.00 27.00           H
ATOM    844  N   VAL A 138      10.736   7.952  14.645  1.00 25.12           N
ATOM    845  CA  VAL A 138      10.429   6.909  13.669  1.00 24.52           C
ATOM    846  C   VAL A 138       9.674   7.524  12.508  1.00 28.78           C
ATOM    847  O   VAL A 138       9.780   7.067  11.368  1.00 34.30           O
ATOM    848  CB  VAL A 138       9.665   5.755  14.332  1.00 27.60           C
ATOM    849  CG1 VAL A 138       9.242   4.724  13.301  1.00 36.09           C
ATOM    850  CG2 VAL A 138      10.539   5.085  15.372  1.00 31.35           C
ATOM    851  H   VAL A 138      10.411   7.840  15.433  1.00 30.14           H
ATOM    852  HA  VAL A 138      11.261   6.551  13.323  1.00 29.42           H
ATOM    853  HB  VAL A 138       8.871   6.099  14.770  1.00 33.11           H
ATOM    854 HG11 VAL A 138       8.763   4.009  13.749  1.00 43.31           H
ATOM    855 HG12 VAL A 138       8.666   5.150  12.647  1.00 43.31           H
ATOM    856 HG13 VAL A 138      10.034   4.371  12.865  1.00 43.31           H
ATOM    857 HG21 VAL A 138      10.043   4.359  15.781  1.00 37.61           H
ATOM    858 HG22 VAL A 138      11.336   4.740  14.940  1.00 37.61           H
ATOM    859 HG23 VAL A 138      10.785   5.739  16.046  1.00 37.61           H
ATOM    860  N   ASN A 139       8.946   8.601  12.762  1.00 27.07           N
ATOM    861  CA  ASN A 139       8.224   9.317  11.711  1.00 33.07           C
ATOM    862  C   ASN A 139       9.049  10.493  11.192  1.00 35.33           C
ATOM    863  O   ASN A 139       8.686  11.674  11.323  1.00 40.39           O
ATOM    864  CB  ASN A 139       6.867   9.788  12.243  1.00 39.73           C
ATOM    865  CG  ASN A 139       6.192  10.769  11.311  1.00 50.40           C
ATOM    866  OD1 ASN A 139       6.129  10.556  10.085  1.00 53.23           O
ATOM    867  ND2 ASN A 139       5.702  11.873  11.879  1.00 54.84           N
ATOM    868  H   ASN A 139       8.851   8.945  13.544  1.00 32.48           H
ATOM    869  HA  ASN A 139       8.063   8.713  10.970  1.00 39.68           H
ATOM    870  HB2 ASN A 139       6.283   9.020  12.346  1.00 47.68           H
ATOM    871  HB3 ASN A 139       6.996  10.226  13.099  1.00 47.68           H
ATOM    872 HD21 ASN A 139       5.308  12.466  11.397  1.00 65.81           H
ATOM    873 HD22 ASN A 139       5.782  11.991  12.727  1.00 65.81           H
ATOM    874  N   SER A 140      10.201  10.166  10.614  1.00 27.10           N
ATOM    875  CA  SER A 140      11.101  11.168  10.070  1.00 25.75           C
ATOM    876  C   SER A 140      11.853  10.519   8.912  1.00 22.66           C
ATOM    877  O   SER A 140      11.992   9.296   8.876  1.00 23.56           O
ATOM    878  CB  SER A 140      12.085  11.697  11.115  1.00 27.04           C
ATOM    879  OG  SER A 140      13.153  10.800  11.387  1.00 25.87           O
ATOM    880  H   SER A 140      10.484   9.359  10.526  1.00 32.51           H
ATOM    881  HA  SER A 140      10.587  11.914   9.725  1.00 30.90           H
ATOM    882  HB2 SER A 140      12.459  12.531  10.791  1.00 32.45           H
ATOM    883  HB3 SER A 140      11.600  11.858  11.940  1.00 32.45           H
ATOM    884  HG  SER A 140      12.850  10.072  11.677  1.00 31.04           H
ATOM    885  N   LEU A 141      12.298  11.336   7.952  1.00 23.95           N
ATOM    886  CA  LEU A 141      12.998  10.803   6.783  1.00 21.87           C
ATOM    887  C   LEU A 141      14.409  10.350   7.098  1.00 20.55           C
ATOM    888  O   LEU A 141      14.971   9.523   6.356  1.00 19.45           O
ATOM    889  CB  LEU A 141      13.050  11.861   5.688  1.00 23.16           C
ATOM    890  CG  LEU A 141      11.726  12.173   5.032  1.00 26.55           C
ATOM    891  CD1 LEU A 141      11.941  13.371   4.143  1.00 30.29           C
ATOM    892  CD2 LEU A 141      11.211  10.948   4.258  1.00 26.12           C
ATOM    893  H   LEU A 141      12.208  12.191   7.955  1.00 28.73           H
ATOM    894  HA  LEU A 141      12.506  10.039   6.441  1.00 26.24           H
ATOM    895  HB2 LEU A 141      13.386  12.686   6.072  1.00 27.79           H
ATOM    896  HB3 LEU A 141      13.654  11.556   4.993  1.00 27.79           H
ATOM    897  HG  LEU A 141      11.074  12.406   5.712  1.00 31.86           H
ATOM    898 HD11 LEU A 141      11.103  13.595   3.708  1.00 36.34           H
ATOM    899 HD12 LEU A 141      12.241  14.117   4.686  1.00 36.34           H
ATOM    900 HD13 LEU A 141      12.612  13.154   3.478  1.00 36.34           H
ATOM    901 HD21 LEU A 141      10.362  11.169   3.845  1.00 31.33           H
ATOM    902 HD22 LEU A 141      11.859  10.711   3.575  1.00 31.33           H
ATOM    903 HD23 LEU A 141      11.097  10.209   4.876  1.00 31.33           H
ATOM    904  N   GLU A 142      15.001  10.877   8.170  1.00 19.66           N
ATOM    905  CA  GLU A 142      16.378  10.588   8.526  1.00 26.24           C
ATOM    906  C   GLU A 142      16.601   9.133   8.896  1.00 26.24           C
ATOM    907  O   GLU A 142      17.754   8.695   8.966  1.00 23.65           O
ATOM    908  CB  GLU A 142      16.806  11.491   9.689  1.00 24.76           C
ATOM    909  CG  GLU A 142      16.988  12.955   9.297  1.00 35.81           C
ATOM    910  CD  GLU A 142      15.686  13.754   9.143  1.00 33.98           C
ATOM    911  OE1 GLU A 142      14.599  13.297   9.562  1.00 34.30           O
ATOM    912  OE2 GLU A 142      15.779  14.883   8.618  1.00 42.97           O1-
ATOM    913  H   GLU A 142      14.612  11.416   8.715  1.00 23.59           H
ATOM    914  HA  GLU A 142      16.946  10.791   7.767  1.00 31.48           H
ATOM    915  HB2 GLU A 142      16.127  11.451  10.381  1.00 29.71           H
ATOM    916  HB3 GLU A 142      17.651  11.170  10.039  1.00 29.71           H
ATOM    917  HG2 GLU A 142      17.521  13.393   9.979  1.00 42.97           H
ATOM    918  HG3 GLU A 142      17.455  12.991   8.447  1.00 42.97           H
ATOM    919  N   LYS A 143      15.534   8.385   9.163  1.00 20.93           N
ATOM    920  CA  LYS A 143      15.669   6.968   9.446  1.00 21.48           C
ATOM    921  C   LYS A 143      16.161   6.162   8.237  1.00 24.77           C
ATOM    922  O   LYS A 143      16.594   5.020   8.410  1.00 24.23           O
ATOM    923  CB  LYS A 143      14.343   6.382   9.913  1.00 22.99           C
ATOM    924  CG  LYS A 143      13.286   6.322   8.848  1.00 22.58           C
ATOM    925  CD  LYS A 143      11.945   5.942   9.474  1.00 27.46           C
ATOM    926  CE  LYS A 143      10.873   5.859   8.412  1.00 28.62           C
ATOM    927  NZ  LYS A 143       9.510   5.655   9.011  1.00 33.36           N1+
ATOM    928  H   LYS A 143      14.725   8.676   9.185  1.00 25.10           H
ATOM    929  HA  LYS A 143      16.313   6.853  10.162  1.00 25.77           H
ATOM    930  HB2 LYS A 143      14.496   5.477  10.228  1.00 27.58           H
ATOM    931  HB3 LYS A 143      14.000   6.927  10.638  1.00 27.58           H
ATOM    932  HG2 LYS A 143      13.197   7.192   8.428  1.00 27.10           H
ATOM    933  HG3 LYS A 143      13.523   5.648   8.192  1.00 27.10           H
ATOM    934  HD2 LYS A 143      12.021   5.075   9.902  1.00 32.95           H
ATOM    935  HD3 LYS A 143      11.686   6.618  10.119  1.00 32.95           H
ATOM    936  HE2 LYS A 143      10.860   6.686   7.905  1.00 34.33           H
ATOM    937  HE3 LYS A 143      11.061   5.110   7.826  1.00 34.33           H
ATOM    938  HZ1 LYS A 143       8.898   5.610   8.367  1.00 40.02           H
ATOM    939  HZ2 LYS A 143       9.494   4.899   9.479  1.00 40.02           H
ATOM    940  HZ3 LYS A 143       9.311   6.334   9.551  1.00 40.02           H
ATOM    941  N   HIS A 144      16.074   6.704   7.027  1.00 19.98           N
ATOM    942  CA  HIS A 144      16.463   5.964   5.825  1.00 20.08           C
ATOM    943  C   HIS A 144      17.959   6.124   5.568  1.00 17.65           C
ATOM    944  O   HIS A 144      18.488   7.240   5.625  1.00 19.36           O
ATOM    945  CB  HIS A 144      15.673   6.455   4.619  1.00 16.54           C
ATOM    946  CG  HIS A 144      14.204   6.270   4.739  1.00 19.90           C
ATOM    947  ND1 HIS A 144      13.602   5.035   4.612  1.00 19.86           N
ATOM    948  CD2 HIS A 144      13.210   7.170   4.927  1.00 21.84           C
ATOM    949  CE1 HIS A 144      12.292   5.188   4.728  1.00 24.28           C
ATOM    950  NE2 HIS A 144      12.028   6.472   4.904  1.00 22.99           N
ATOM    951  H   HIS A 144      15.791   7.501   6.872  1.00 23.97           H
ATOM    952  HA  HIS A 144      16.273   5.021   5.951  1.00 24.09           H
ATOM    953  HB2 HIS A 144      15.969   5.968   3.834  1.00 19.84           H
ATOM    954  HB3 HIS A 144      15.843   7.402   4.500  1.00 19.84           H
ATOM    955  HD2 HIS A 144      13.308   8.089   5.032  1.00 26.20           H
ATOM    956  HE1 HIS A 144      11.661   4.506   4.686  1.00 29.13           H
ATOM    957  HE2 HIS A 144      11.246   6.811   5.019  1.00 27.58           H
ATOM    958  N   SER A 145      18.657   5.007   5.281  1.00 18.14           N
ATOM    959  CA  SER A 145      20.096   5.131   5.090  1.00 18.57           C
ATOM    960  C   SER A 145      20.420   6.043   3.918  1.00 16.72           C
ATOM    961  O   SER A 145      21.497   6.654   3.893  1.00 20.59           O
ATOM    962  CB  SER A 145      20.739   3.771   4.876  1.00 21.92           C
ATOM    963  OG  SER A 145      20.181   3.172   3.722  1.00 22.18           O
ATOM    964  H   SER A 145      18.334   4.214   5.197  1.00 21.76           H
ATOM    965  HA  SER A 145      20.485   5.522   5.888  1.00 22.27           H
ATOM    966  HB2 SER A 145      21.694   3.884   4.750  1.00 26.30           H
ATOM    967  HB3 SER A 145      20.565   3.208   5.647  1.00 26.30           H
ATOM    968  HG  SER A 145      20.529   2.419   3.593  1.00 26.61           H
ATOM    969  N   TRP A 146      19.546   6.113   2.913  1.00 16.74           N
ATOM    970  CA  TRP A 146      19.838   6.932   1.754  1.00 17.06           C
ATOM    971  C   TRP A 146      19.493   8.406   1.953  1.00 21.73           C
ATOM    972  O   TRP A 146      19.836   9.214   1.086  1.00 21.31           O
ATOM    973  CB  TRP A 146      19.120   6.403   0.515  1.00 17.88           C
ATOM    974  CG  TRP A 146      17.710   5.921   0.752  1.00 17.15           C
ATOM    975  CD1 TRP A 146      17.327   4.614   0.932  1.00 20.07           C
ATOM    976  CD2 TRP A 146      16.522   6.707   0.874  1.00 17.00           C
ATOM    977  NE1 TRP A 146      15.973   4.548   1.121  1.00 19.42           N
ATOM    978  CE2 TRP A 146      15.455   5.815   1.109  1.00 16.70           C
ATOM    979  CE3 TRP A 146      16.242   8.080   0.798  1.00 18.49           C
ATOM    980  CZ2 TRP A 146      14.139   6.250   1.272  1.00 18.03           C
ATOM    981  CZ3 TRP A 146      14.939   8.505   0.974  1.00 21.44           C
ATOM    982  CH2 TRP A 146      13.908   7.601   1.207  1.00 19.64           C
ATOM    983  H   TRP A 146      18.791   5.701   2.883  1.00 20.09           H
ATOM    984  HA  TRP A 146      20.791   6.880   1.580  1.00 20.47           H
ATOM    985  HB2 TRP A 146      19.080   7.113  -0.144  1.00 21.45           H
ATOM    986  HB3 TRP A 146      19.628   5.657   0.159  1.00 21.45           H
ATOM    987  HD1 TRP A 146      17.898   3.881   0.898  1.00 24.08           H
ATOM    988  HE1 TRP A 146      15.524   3.827   1.257  1.00 23.30           H
ATOM    989  HE3 TRP A 146      16.925   8.695   0.654  1.00 22.19           H
ATOM    990  HZ2 TRP A 146      13.447   5.648   1.425  1.00 21.63           H
ATOM    991  HZ3 TRP A 146      14.746   9.413   0.927  1.00 25.72           H
ATOM    992  HH2 TRP A 146      13.039   7.919   1.306  1.00 23.56           H
ATOM    993  N   TYR A 147      18.840   8.768   3.044  1.00 18.25           N
ATOM    994  CA  TYR A 147      18.436  10.152   3.266  1.00 16.68           C
ATOM    995  C   TYR A 147      19.516  10.836   4.074  1.00 18.07           C
ATOM    996  O   TYR A 147      19.638  10.599   5.276  1.00 21.69           O
ATOM    997  CB  TYR A 147      17.093  10.251   3.986  1.00 19.36           C
ATOM    998  CG  TYR A 147      16.580  11.670   3.962  1.00 19.50           C
ATOM    999  CD1 TYR A 147      15.943  12.151   2.841  1.00 24.82           C
ATOM   1000  CD2 TYR A 147      16.769  12.540   5.040  1.00 22.06           C
ATOM   1001  CE1 TYR A 147      15.488  13.490   2.775  1.00 28.40           C
ATOM   1002  CE2 TYR A 147      16.290  13.870   4.983  1.00 25.56           C
ATOM   1003  CZ  TYR A 147      15.664  14.328   3.842  1.00 28.92           C
ATOM   1004  OH  TYR A 147      15.180  15.647   3.725  1.00 32.38           O
ATOM   1005  H   TYR A 147      18.617   8.231   3.678  1.00 21.89           H
ATOM   1006  HA  TYR A 147      18.359  10.606   2.412  1.00 20.01           H
ATOM   1007  HB2 TYR A 147      16.445   9.683   3.540  1.00 23.23           H
ATOM   1008  HB3 TYR A 147      17.201   9.979   4.911  1.00 23.23           H
ATOM   1009  HD1 TYR A 147      15.825  11.592   2.107  1.00 29.77           H
ATOM   1010  HD2 TYR A 147      17.195  12.236   5.809  1.00 26.46           H
ATOM   1011  HE1 TYR A 147      15.055  13.796   2.010  1.00 34.08           H
ATOM   1012  HE2 TYR A 147      16.418  14.442   5.704  1.00 30.67           H
ATOM   1013  HH  TYR A 147      15.339  16.074   4.431  1.00 38.85           H
ATOM   1014  N   HIS A 148      20.235  11.749   3.430  1.00 20.90           N
ATOM   1015  CA  HIS A 148      21.344  12.451   4.061  1.00 21.40           C
ATOM   1016  C   HIS A 148      21.010  13.894   4.446  1.00 26.05           C
ATOM   1017  O   HIS A 148      21.900  14.607   4.920  1.00 27.75           O
ATOM   1018  CB  HIS A 148      22.553  12.445   3.155  1.00 20.17           C
ATOM   1019  CG  HIS A 148      23.272  11.140   3.116  1.00 20.45           C
ATOM   1020  ND1 HIS A 148      24.599  11.021   3.473  1.00 20.61           N
ATOM   1021  CD2 HIS A 148      22.854   9.892   2.795  1.00 21.80           C
ATOM   1022  CE1 HIS A 148      24.977   9.760   3.343  1.00 22.60           C
ATOM   1023  NE2 HIS A 148      23.942   9.054   2.931  1.00 22.41           N
ATOM   1024  H   HIS A 148      20.097  11.983   2.614  1.00 25.08           H
ATOM   1025  HA  HIS A 148      21.584  11.979   4.874  1.00 25.68           H
ATOM   1026  HB2 HIS A 148      23.178  13.119   3.464  1.00 24.20           H
ATOM   1027  HB3 HIS A 148      22.267  12.653   2.251  1.00 24.20           H
ATOM   1028  HD2 HIS A 148      22.002   9.651   2.510  1.00 26.16           H
ATOM   1029  HE1 HIS A 148      25.827   9.426   3.520  1.00 27.11           H
ATOM   1030  HE2 HIS A 148      23.940   8.207   2.786  1.00 26.89           H
ATOM   1031  N   GLY A 149      19.775  14.332   4.283  1.00 21.99           N
ATOM   1032  CA  GLY A 149      19.357  15.615   4.803  1.00 26.94           C
ATOM   1033  C   GLY A 149      20.079  16.759   4.118  1.00 30.80           C
ATOM   1034  O   GLY A 149      20.296  16.744   2.900  1.00 24.48           O
ATOM   1035  H   GLY A 149      19.156  13.900   3.871  1.00 26.38           H
ATOM   1036  HA2 GLY A 149      18.403  15.726   4.668  1.00 32.33           H
ATOM   1037  HA3 GLY A 149      19.542  15.657   5.754  1.00 32.33           H
ATOM   1038  N   PRO A 150      20.442  17.805   4.895  1.00 34.71           N
ATOM   1039  CA  PRO A 150      21.086  18.977   4.303  1.00 37.67           C
ATOM   1040  C   PRO A 150      22.533  18.685   3.977  1.00 34.42           C
ATOM   1041  O   PRO A 150      23.421  18.733   4.830  1.00 45.79           O
ATOM   1042  CB  PRO A 150      20.961  20.035   5.402  1.00 38.84           C
ATOM   1043  CG  PRO A 150      21.092  19.230   6.652  1.00 39.04           C
ATOM   1044  CD  PRO A 150      20.195  18.015   6.335  1.00 39.29           C
ATOM   1045  HA  PRO A 150      20.616  19.267   3.506  1.00 45.20           H
ATOM   1046  HB2 PRO A 150      21.679  20.682   5.325  1.00 46.60           H
ATOM   1047  HB3 PRO A 150      20.093  20.466   5.353  1.00 46.60           H
ATOM   1048  HG2 PRO A 150      22.015  18.962   6.785  1.00 46.85           H
ATOM   1049  HG3 PRO A 150      20.754  19.730   7.412  1.00 46.85           H
ATOM   1050  HD2 PRO A 150      20.477  17.241   6.846  1.00 47.14           H
ATOM   1051  HD3 PRO A 150      19.262  18.230   6.493  1.00 47.14           H
ATOM   1052  N   VAL A 151      22.743  18.313   2.739  1.00 31.50           N
ATOM   1053  CA  VAL A 151      24.052  18.077   2.166  1.00 28.94           C
ATOM   1054  C   VAL A 151      24.030  18.806   0.841  1.00 26.72           C
ATOM   1055  O   VAL A 151      23.019  18.785   0.138  1.00 25.92           O
ATOM   1056  CB  VAL A 151      24.326  16.565   2.001  1.00 36.67           C
ATOM   1057  CG1 VAL A 151      25.316  16.313   0.909  1.00 39.79           C
ATOM   1058  CG2 VAL A 151      24.857  16.020   3.297  1.00 34.61           C
ATOM   1059  H   VAL A 151      22.106  18.183   2.175  1.00 37.79           H
ATOM   1060  HA  VAL A 151      24.739  18.465   2.731  1.00 34.72           H
ATOM   1061  HB  VAL A 151      23.500  16.105   1.785  1.00 44.00           H
ATOM   1062 HG11 VAL A 151      25.464  15.357   0.833  1.00 47.74           H
ATOM   1063 HG12 VAL A 151      24.961  16.661   0.076  1.00 47.74           H
ATOM   1064 HG13 VAL A 151      26.148  16.760   1.128  1.00 47.74           H
ATOM   1065 HG21 VAL A 151      25.028  15.071   3.193  1.00 41.53           H
ATOM   1066 HG22 VAL A 151      25.679  16.483   3.520  1.00 41.53           H
ATOM   1067 HG23 VAL A 151      24.197  16.163   3.993  1.00 41.53           H
ATOM   1068  N   SER A 152      25.107  19.529   0.530  1.00 28.25           N
ATOM   1069  CA  SER A 152      25.127  20.269  -0.724  1.00 27.76           C
ATOM   1070  C   SER A 152      25.472  19.363  -1.911  1.00 20.84           C
ATOM   1071  O   SER A 152      25.943  18.228  -1.752  1.00 25.10           O
ATOM   1072  CB  SER A 152      26.147  21.392  -0.641  1.00 30.18           C
ATOM   1073  OG  SER A 152      27.409  20.791  -0.505  1.00 25.86           O
ATOM   1074  H   SER A 152      25.815  19.604   1.012  1.00 33.89           H
ATOM   1075  HA  SER A 152      24.253  20.660  -0.881  1.00 33.31           H
ATOM   1076  HB2 SER A 152      26.121  21.919  -1.455  1.00 36.21           H
ATOM   1077  HB3 SER A 152      25.962  21.946   0.133  1.00 36.21           H
ATOM   1078  HG  SER A 152      28.004  21.381  -0.455  1.00 31.03           H
ATOM   1079  N   ARG A 153      25.207  19.887  -3.114  1.00 22.31           N
ATOM   1080  CA  ARG A 153      25.622  19.236  -4.359  1.00 22.29           C
ATOM   1081  C   ARG A 153      27.075  18.800  -4.310  1.00 24.10           C
ATOM   1082  O   ARG A 153      27.408  17.657  -4.631  1.00 20.60           O
ATOM   1083  CB  ARG A 153      25.394  20.177  -5.534  1.00 20.75           C
ATOM   1084  CG  ARG A 153      25.814  19.644  -6.892  1.00 25.17           C
ATOM   1085  CD  ARG A 153      25.425  20.655  -7.985  1.00 30.03           C
ATOM   1086  NE  ARG A 153      25.733  20.171  -9.337  1.00 32.74           N
ATOM   1087  CZ  ARG A 153      24.853  19.831 -10.287  1.00 30.38           C
ATOM   1088  NH1 ARG A 153      23.525  19.910 -10.121  1.00 32.90           N
ATOM   1089  NH2 ARG A 153      25.318  19.424 -11.453  1.00 34.83           N1+
ATOM   1090  H   ARG A 153      24.784  20.626  -3.234  1.00 26.76           H
ATOM   1091  HA  ARG A 153      25.077  18.446  -4.498  1.00 26.75           H
ATOM   1092  HB2 ARG A 153      24.447  20.383  -5.583  1.00 24.90           H
ATOM   1093  HB3 ARG A 153      25.894  20.993  -5.375  1.00 24.90           H
ATOM   1094  HG2 ARG A 153      26.776  19.521  -6.911  1.00 30.20           H
ATOM   1095  HG3 ARG A 153      25.358  18.806  -7.068  1.00 30.20           H
ATOM   1096  HD2 ARG A 153      24.470  20.822  -7.936  1.00 36.03           H
ATOM   1097  HD3 ARG A 153      25.915  21.480  -7.842  1.00 36.03           H
ATOM   1098  HE  ARG A 153      26.565  20.098  -9.539  1.00 39.28           H
ATOM   1099 HH11 ARG A 153      23.201  20.177  -9.370  1.00 39.47           H
ATOM   1100 HH12 ARG A 153      22.997  19.684 -10.761  1.00 39.47           H
ATOM   1101 HH21 ARG A 153      26.167  19.369 -11.582  1.00 41.79           H
ATOM   1102 HH22 ARG A 153      24.773  19.202 -12.080  1.00 41.79           H
ATOM   1103  N   ASN A 154      27.984  19.719  -3.962  1.00 23.11           N
ATOM   1104  CA  ASN A 154      29.394  19.340  -3.948  1.00 19.44           C
ATOM   1105  C   ASN A 154      29.709  18.305  -2.863  1.00 18.66           C
ATOM   1106  O   ASN A 154      30.559  17.433  -3.055  1.00 20.41           O
ATOM   1107  CB  ASN A 154      30.259  20.591  -3.746  1.00 21.01           C
ATOM   1108  CG  ASN A 154      30.216  21.541  -4.943  1.00 31.41           C
ATOM   1109  OD1 ASN A 154      30.045  21.106  -6.086  1.00 32.16           O
ATOM   1110  ND2 ASN A 154      30.404  22.839  -4.685  1.00 29.53           N
ATOM   1111  H   ASN A 154      27.817  20.533  -3.740  1.00 27.72           H
ATOM   1112  HA  ASN A 154      29.624  18.952  -4.807  1.00 23.33           H
ATOM   1113  HB2 ASN A 154      29.939  21.074  -2.968  1.00 25.21           H
ATOM   1114  HB3 ASN A 154      31.181  20.320  -3.612  1.00 25.21           H
ATOM   1115 HD21 ASN A 154      30.388  23.411  -5.327  1.00 35.43           H
ATOM   1116 HD22 ASN A 154      30.540  23.101  -3.878  1.00 35.43           H
ATOM   1117  N   ALA A 155      29.084  18.420  -1.686  1.00 24.06           N
ATOM   1118  CA  ALA A 155      29.320  17.431  -0.635  1.00 21.70           C
ATOM   1119  C   ALA A 155      28.802  16.064  -1.063  1.00 22.87           C
ATOM   1120  O   ALA A 155      29.466  15.045  -0.851  1.00 22.92           O
ATOM   1121  CB  ALA A 155      28.632  17.860   0.670  1.00 25.32           C
ATOM   1122  H   ALA A 155      28.532  19.046  -1.477  1.00 28.87           H
ATOM   1123  HA  ALA A 155      30.273  17.359  -0.470  1.00 26.03           H
ATOM   1124  HB1 ALA A 155      28.802  17.191   1.351  1.00 30.37           H
ATOM   1125  HB2 ALA A 155      28.993  18.716   0.950  1.00 30.37           H
ATOM   1126  HB3 ALA A 155      27.678  17.939   0.513  1.00 30.37           H
ATOM   1127  N   ALA A 156      27.689  16.050  -1.771  1.00 18.88           N
ATOM   1128  CA  ALA A 156      27.171  14.786  -2.299  1.00 23.38           C
ATOM   1129  C   ALA A 156      28.152  14.160  -3.281  1.00 20.83           C
ATOM   1130  O   ALA A 156      28.377  12.941  -3.263  1.00 20.80           O
ATOM   1131  CB  ALA A 156      25.821  15.031  -2.948  1.00 21.04           C
ATOM   1132  H   ALA A 156      27.216  16.742  -1.961  1.00 22.65           H
ATOM   1133  HA  ALA A 156      27.044  14.165  -1.565  1.00 28.05           H
ATOM   1134  HB1 ALA A 156      25.482  14.192  -3.296  1.00 25.25           H
ATOM   1135  HB2 ALA A 156      25.210  15.384  -2.282  1.00 25.25           H
ATOM   1136  HB3 ALA A 156      25.928  15.670  -3.670  1.00 25.25           H
ATOM   1137  N   GLU A 157      28.780  14.978  -4.128  1.00 22.78           N
ATOM   1138  CA  GLU A 157      29.783  14.420  -5.025  1.00 23.92           C
ATOM   1139  C   GLU A 157      30.975  13.853  -4.256  1.00 24.79           C
ATOM   1140  O   GLU A 157      31.563  12.843  -4.678  1.00 24.77           O
ATOM   1141  CB  GLU A 157      30.202  15.468  -6.062  1.00 22.97           C
ATOM   1142  CG  GLU A 157      29.051  15.942  -6.942  1.00 28.41           C
ATOM   1143  CD  GLU A 157      29.489  16.681  -8.194  1.00 38.03           C
ATOM   1144  OE1 GLU A 157      30.721  16.850  -8.347  1.00 35.54           O
ATOM   1145  OE2 GLU A 157      28.604  17.106  -9.009  1.00 31.16           O1-
ATOM   1146  H   GLU A 157      28.650  15.825  -4.200  1.00 27.33           H
ATOM   1147  HA  GLU A 157      29.379  13.683  -5.509  1.00 28.70           H
ATOM   1148  HB2 GLU A 157      30.561  16.241  -5.600  1.00 27.56           H
ATOM   1149  HB3 GLU A 157      30.880  15.084  -6.640  1.00 27.56           H
ATOM   1150  HG2 GLU A 157      28.534  15.170  -7.221  1.00 34.09           H
ATOM   1151  HG3 GLU A 157      28.491  16.542  -6.426  1.00 34.09           H
ATOM   1152  N   TYR A 158      31.330  14.439  -3.100  1.00 24.00           N
ATOM   1153  CA  TYR A 158      32.393  13.846  -2.286  1.00 21.58           C
ATOM   1154  C   TYR A 158      31.944  12.507  -1.726  1.00 21.52           C
ATOM   1155  O   TYR A 158      32.663  11.510  -1.807  1.00 26.37           O
ATOM   1156  CB  TYR A 158      32.818  14.755  -1.112  1.00 24.86           C
ATOM   1157  CG  TYR A 158      33.662  13.949  -0.165  1.00 24.24           C
ATOM   1158  CD1 TYR A 158      34.945  13.571  -0.518  1.00 25.31           C
ATOM   1159  CD2 TYR A 158      33.141  13.465   1.023  1.00 25.46           C
ATOM   1160  CE1 TYR A 158      35.711  12.783   0.299  1.00 28.06           C
ATOM   1161  CE2 TYR A 158      33.892  12.681   1.850  1.00 24.06           C
ATOM   1162  CZ  TYR A 158      35.146  12.309   1.484  1.00 25.83           C
ATOM   1163  OH  TYR A 158      35.905  11.506   2.277  1.00 28.16           O
ATOM   1164  H   TYR A 158      30.982  15.156  -2.778  1.00 28.80           H
ATOM   1165  HA  TYR A 158      33.171  13.693  -2.844  1.00 25.89           H
ATOM   1166  HB2 TYR A 158      33.344  15.499  -1.445  1.00 29.83           H
ATOM   1167  HB3 TYR A 158      32.032  15.072  -0.639  1.00 29.83           H
ATOM   1168  HD1 TYR A 158      35.300  13.869  -1.324  1.00 30.37           H
ATOM   1169  HD2 TYR A 158      32.273  13.690   1.268  1.00 30.55           H
ATOM   1170  HE1 TYR A 158      36.571  12.533   0.049  1.00 33.66           H
ATOM   1171  HE2 TYR A 158      33.527  12.360   2.643  1.00 28.87           H
ATOM   1172  HH  TYR A 158      36.662  11.392   1.930  1.00 33.78           H
ATOM   1173  N   LEU A 159      30.747  12.470  -1.150  1.00 24.25           N
ATOM   1174  CA  LEU A 159      30.308  11.241  -0.490  1.00 24.83           C
ATOM   1175  C   LEU A 159      30.259  10.096  -1.486  1.00 24.26           C
ATOM   1176  O   LEU A 159      30.606   8.954  -1.154  1.00 27.92           O
ATOM   1177  CB  LEU A 159      28.947  11.466   0.143  1.00 21.24           C
ATOM   1178  CG  LEU A 159      28.887  12.411   1.338  1.00 26.46           C
ATOM   1179  CD1 LEU A 159      27.448  12.683   1.769  1.00 27.80           C
ATOM   1180  CD2 LEU A 159      29.687  11.831   2.474  1.00 27.44           C
ATOM   1181  H   LEU A 159      30.184  13.120  -1.125  1.00 29.09           H
ATOM   1182  HA  LEU A 159      30.937  11.009   0.211  1.00 29.79           H
ATOM   1183  HB2 LEU A 159      28.355  11.826  -0.535  1.00 25.48           H
ATOM   1184  HB3 LEU A 159      28.607  10.608   0.441  1.00 25.48           H
ATOM   1185  HG  LEU A 159      29.289  13.258   1.090  1.00 31.74           H
ATOM   1186 HD11 LEU A 159      27.456  13.286   2.529  1.00 33.35           H
ATOM   1187 HD12 LEU A 159      26.969  13.088   1.030  1.00 33.35           H
ATOM   1188 HD13 LEU A 159      27.029  11.844   2.016  1.00 33.35           H
ATOM   1189 HD21 LEU A 159      29.645  12.437   3.231  1.00 32.92           H
ATOM   1190 HD22 LEU A 159      29.312  10.971   2.717  1.00 32.92           H
ATOM   1191 HD23 LEU A 159      30.608  11.723   2.188  1.00 32.92           H
ATOM   1192  N   LEU A 160      29.882  10.395  -2.720  1.00 23.84           N
ATOM   1193  CA  LEU A 160      29.738   9.360  -3.726  1.00 26.23           C
ATOM   1194  C   LEU A 160      31.051   9.081  -4.437  1.00 27.81           C
ATOM   1195  O   LEU A 160      31.118   8.152  -5.239  1.00 27.52           O
ATOM   1196  CB  LEU A 160      28.641   9.754  -4.721  1.00 19.28           C
ATOM   1197  CG  LEU A 160      27.226   9.768  -4.138  1.00 21.75           C
ATOM   1198  CD1 LEU A 160      26.321  10.427  -5.146  1.00 23.07           C
ATOM   1199  CD2 LEU A 160      26.740   8.356  -3.812  1.00 22.48           C
ATOM   1200  H   LEU A 160      29.705  11.189  -2.999  1.00 28.60           H
ATOM   1201  HA  LEU A 160      29.459   8.540  -3.289  1.00 31.47           H
ATOM   1202  HB2 LEU A 160      28.830  10.646  -5.054  1.00 23.13           H
ATOM   1203  HB3 LEU A 160      28.649   9.123  -5.457  1.00 23.13           H
ATOM   1204  HG  LEU A 160      27.216  10.295  -3.323  1.00 26.10           H
ATOM   1205 HD11 LEU A 160      25.418  10.445  -4.794  1.00 27.68           H
ATOM   1206 HD12 LEU A 160      26.633  11.331  -5.306  1.00 27.68           H
ATOM   1207 HD13 LEU A 160      26.345   9.917  -5.971  1.00 27.68           H
ATOM   1208 HD21 LEU A 160      25.843   8.407  -3.446  1.00 26.97           H
ATOM   1209 HD22 LEU A 160      26.735   7.828  -4.626  1.00 26.97           H
ATOM   1210 HD23 LEU A 160      27.340   7.958  -3.162  1.00 26.97           H
ATOM   1211  N   SER A 161      32.128   9.822  -4.129  1.00 25.88           N
ATOM   1212  CA  SER A 161      33.395   9.511  -4.769  1.00 28.31           C
ATOM   1213  C   SER A 161      33.969   8.172  -4.273  1.00 27.32           C
ATOM   1214  O   SER A 161      34.792   7.572  -4.977  1.00 35.40           O
ATOM   1215  CB  SER A 161      34.372  10.695  -4.553  1.00 26.35           C
ATOM   1216  OG  SER A 161      34.800  10.671  -3.228  1.00 26.09           O
ATOM   1217  H   SER A 161      32.144  10.481  -3.577  1.00 31.05           H
ATOM   1218  HA  SER A 161      33.245   9.427  -5.724  1.00 33.97           H
ATOM   1219  HB2 SER A 161      35.136  10.597  -5.142  1.00 31.62           H
ATOM   1220  HB3 SER A 161      33.912  11.531  -4.729  1.00 31.62           H
ATOM   1221  HG  SER A 161      34.142  10.747  -2.712  1.00 31.30           H
ATOM   1222  N   SER A 162      33.545   7.673  -3.097  1.00 27.73           N
ATOM   1223  CA  SER A 162      33.961   6.375  -2.579  1.00 29.93           C
ATOM   1224  C   SER A 162      33.019   5.249  -2.981  1.00 29.31           C
ATOM   1225  O   SER A 162      33.191   4.127  -2.522  1.00 27.57           O
ATOM   1226  CB  SER A 162      34.068   6.403  -1.054  1.00 30.47           C
ATOM   1227  OG  SER A 162      32.825   6.663  -0.409  1.00 32.80           O
ATOM   1228  H   SER A 162      33.002   8.086  -2.574  1.00 33.27           H
ATOM   1229  HA  SER A 162      34.839   6.166  -2.933  1.00 35.91           H
ATOM   1230  HB2 SER A 162      34.396   5.541  -0.752  1.00 36.56           H
ATOM   1231  HB3 SER A 162      34.697   7.097  -0.801  1.00 36.56           H
ATOM   1232  HG  SER A 162      32.267   6.068  -0.609  1.00 39.35           H
ATOM   1233  N   GLY A 163      32.041   5.514  -3.823  1.00 26.60           N
ATOM   1234  CA  GLY A 163      31.037   4.528  -4.140  1.00 29.29           C
ATOM   1235  C   GLY A 163      31.326   3.771  -5.416  1.00 29.36           C
ATOM   1236  O   GLY A 163      32.458   3.710  -5.903  1.00 25.18           O
ATOM   1237  H   GLY A 163      31.937   6.266  -4.227  1.00 31.91           H
ATOM   1238  HA2 GLY A 163      30.976   3.889  -3.414  1.00 35.14           H
ATOM   1239  HA3 GLY A 163      30.177   4.967  -4.234  1.00 35.14           H
ATOM   1240  N   ILE A 164      30.280   3.159  -5.945  1.00 25.88           N
ATOM   1241  CA  ILE A 164      30.313   2.364  -7.163  1.00 26.89           C
ATOM   1242  C   ILE A 164      29.089   2.722  -7.997  1.00 25.71           C
ATOM   1243  O   ILE A 164      28.292   3.568  -7.604  1.00 23.23           O
ATOM   1244  CB  ILE A 164      30.330   0.857  -6.856  1.00 23.69           C
ATOM   1245  CG1 ILE A 164      29.115   0.442  -6.009  1.00 23.14           C
ATOM   1246  CG2 ILE A 164      31.603   0.501  -6.164  1.00 28.03           C
ATOM   1247  CD1 ILE A 164      29.043  -1.050  -5.739  1.00 28.12           C
ATOM   1248  H   ILE A 164      29.495   3.192  -5.595  1.00 31.05           H
ATOM   1249  HA  ILE A 164      31.109   2.583  -7.672  1.00 32.26           H
ATOM   1250  HB  ILE A 164      30.295   0.375  -7.696  1.00 28.42           H
ATOM   1251 HG12 ILE A 164      29.160   0.896  -5.153  1.00 27.77           H
ATOM   1252 HG13 ILE A 164      28.305   0.698  -6.477  1.00 27.77           H
ATOM   1253 HG21 ILE A 164      31.604  -0.451  -5.975  1.00 33.63           H
ATOM   1254 HG22 ILE A 164      32.350   0.724  -6.742  1.00 33.63           H
ATOM   1255 HG23 ILE A 164      31.664   1.003  -5.336  1.00 33.63           H
ATOM   1256 HD11 ILE A 164      28.256  -1.236  -5.203  1.00 33.74           H
ATOM   1257 HD12 ILE A 164      28.986  -1.521  -6.585  1.00 33.74           H
ATOM   1258 HD13 ILE A 164      29.841  -1.323  -5.261  1.00 33.74           H
ATOM   1259  N   ASN A 165      28.956   2.116  -9.184  1.00 21.84           N
ATOM   1260  CA  ASN A 165      27.762   2.331  -9.984  1.00 18.14           C
ATOM   1261  C   ASN A 165      26.532   1.989  -9.147  1.00 17.63           C
ATOM   1262  O   ASN A 165      26.452   0.915  -8.542  1.00 18.28           O
ATOM   1263  CB  ASN A 165      27.769   1.466 -11.247  1.00 23.88           C
ATOM   1264  CG  ASN A 165      28.699   1.965 -12.311  1.00 29.12           C
ATOM   1265  OD1 ASN A 165      29.370   2.983 -12.152  1.00 23.52           O
ATOM   1266  ND2 ASN A 165      28.726   1.247 -13.432  1.00 27.40           N
ATOM   1267  H   ASN A 165      29.536   1.588  -9.537  1.00 26.21           H
ATOM   1268  HA  ASN A 165      27.709   3.263 -10.247  1.00 21.76           H
ATOM   1269  HB2 ASN A 165      28.043   0.567 -11.010  1.00 28.65           H
ATOM   1270  HB3 ASN A 165      26.873   1.450 -11.620  1.00 28.65           H
ATOM   1271 HD21 ASN A 165      29.240   1.482 -14.080  1.00 32.88           H
ATOM   1272 HD22 ASN A 165      28.229   0.550 -13.508  1.00 32.88           H
ATOM   1273  N   GLY A 166      25.570   2.901  -9.139  1.00 19.01           N
ATOM   1274  CA  GLY A 166      24.336   2.735  -8.377  1.00 16.82           C
ATOM   1275  C   GLY A 166      24.380   3.245  -6.938  1.00 18.42           C
ATOM   1276  O   GLY A 166      23.375   3.137  -6.221  1.00 17.93           O
ATOM   1277  H   GLY A 166      25.608   3.642  -9.574  1.00 22.80           H
ATOM   1278  HA2 GLY A 166      23.620   3.202  -8.836  1.00 20.18           H
ATOM   1279  HA3 GLY A 166      24.109   1.792  -8.351  1.00 20.18           H
ATOM   1280  N   SER A 167      25.517   3.738  -6.468  1.00 20.85           N
ATOM   1281  CA  SER A 167      25.577   4.438  -5.181  1.00 17.62           C
ATOM   1282  C   SER A 167      24.794   5.739  -5.280  1.00 17.05           C
ATOM   1283  O   SER A 167      24.866   6.441  -6.291  1.00 18.71           O
ATOM   1284  CB  SER A 167      27.035   4.727  -4.803  1.00 19.65           C
ATOM   1285  OG  SER A 167      27.715   3.528  -4.554  1.00 20.18           O
ATOM   1286  H   SER A 167      26.274   3.683  -6.872  1.00 25.01           H
ATOM   1287  HA  SER A 167      25.180   3.886  -4.489  1.00 21.14           H
ATOM   1288  HB2 SER A 167      27.468   5.192  -5.537  1.00 23.57           H
ATOM   1289  HB3 SER A 167      27.054   5.275  -4.003  1.00 23.57           H
ATOM   1290  HG  SER A 167      27.347   3.115  -3.922  1.00 24.21           H
ATOM   1291  N   PHE A 168      24.005   6.062  -4.244  1.00 16.89           N
ATOM   1292  CA  PHE A 168      23.133   7.211  -4.361  1.00 17.27           C
ATOM   1293  C   PHE A 168      22.798   7.756  -2.980  1.00 17.29           C
ATOM   1294  O   PHE A 168      23.006   7.097  -1.960  1.00 17.30           O
ATOM   1295  CB  PHE A 168      21.865   6.823  -5.090  1.00 17.31           C
ATOM   1296  CG  PHE A 168      20.892   6.055  -4.231  1.00 15.37           C
ATOM   1297  CD1 PHE A 168      21.084   4.703  -3.961  1.00 17.54           C
ATOM   1298  CD2 PHE A 168      19.772   6.667  -3.698  1.00 15.95           C
ATOM   1299  CE1 PHE A 168      20.167   3.977  -3.192  1.00 18.29           C
ATOM   1300  CE2 PHE A 168      18.846   5.950  -2.911  1.00 16.36           C
ATOM   1301  CZ  PHE A 168      19.049   4.608  -2.649  1.00 18.49           C
ATOM   1302  H   PHE A 168      23.964   5.643  -3.494  1.00 20.27           H
ATOM   1303  HA  PHE A 168      23.580   7.907  -4.868  1.00 20.72           H
ATOM   1304  HB2 PHE A 168      21.420   7.628  -5.397  1.00 20.76           H
ATOM   1305  HB3 PHE A 168      22.097   6.264  -5.849  1.00 20.76           H
ATOM   1306  HD1 PHE A 168      21.825   4.268  -4.317  1.00 21.04           H
ATOM   1307  HD2 PHE A 168      19.623   7.569  -3.867  1.00 19.14           H
ATOM   1308  HE1 PHE A 168      20.319   3.076  -3.019  1.00 21.95           H
ATOM   1309  HE2 PHE A 168      18.102   6.384  -2.560  1.00 19.63           H
ATOM   1310  HZ  PHE A 168      18.443   4.131  -2.130  1.00 22.18           H
ATOM   1311  N   LEU A 169      22.228   8.961  -2.969  1.00 17.02           N
ATOM   1312  CA  LEU A 169      21.673   9.530  -1.756  1.00 17.09           C
ATOM   1313  C   LEU A 169      20.610  10.522  -2.159  1.00 17.22           C
ATOM   1314  O   LEU A 169      20.511  10.941  -3.324  1.00 19.17           O
ATOM   1315  CB  LEU A 169      22.751  10.182  -0.869  1.00 19.14           C
ATOM   1316  CG  LEU A 169      23.607  11.279  -1.479  1.00 21.54           C
ATOM   1317  CD1 LEU A 169      22.896  12.632  -1.369  1.00 23.94           C
ATOM   1318  CD2 LEU A 169      24.962  11.328  -0.756  1.00 26.85           C
ATOM   1319  H   LEU A 169      22.152   9.467  -3.660  1.00 20.42           H
ATOM   1320  HA  LEU A 169      21.248   8.826  -1.242  1.00 20.50           H
ATOM   1321  HB2 LEU A 169      22.309  10.567  -0.096  1.00 22.96           H
ATOM   1322  HB3 LEU A 169      23.356   9.484  -0.573  1.00 22.96           H
ATOM   1323  HG  LEU A 169      23.764  11.087  -2.416  1.00 25.84           H
ATOM   1324 HD11 LEU A 169      23.458  13.317  -1.763  1.00 28.73           H
ATOM   1325 HD12 LEU A 169      22.051  12.584  -1.843  1.00 28.73           H
ATOM   1326 HD13 LEU A 169      22.739  12.831  -0.433  1.00 28.73           H
ATOM   1327 HD21 LEU A 169      25.504  12.030  -1.149  1.00 32.21           H
ATOM   1328 HD22 LEU A 169      24.811  11.513   0.184  1.00 32.21           H
ATOM   1329 HD23 LEU A 169      25.404  10.471  -0.858  1.00 32.21           H
ATOM   1330  N   VAL A 170      19.758  10.833  -1.194  1.00 16.99           N
ATOM   1331  CA  VAL A 170      18.758  11.889  -1.325  1.00 17.01           C
ATOM   1332  C   VAL A 170      19.142  13.005  -0.366  1.00 19.63           C
ATOM   1333  O   VAL A 170      19.528  12.750   0.777  1.00 19.07           O
ATOM   1334  CB  VAL A 170      17.334  11.389  -1.034  1.00 18.65           C
ATOM   1335  CG1 VAL A 170      16.327  12.563  -1.108  1.00 21.25           C
ATOM   1336  CG2 VAL A 170      16.943  10.270  -2.020  1.00 22.72           C
ATOM   1337  H   VAL A 170      19.737  10.436  -0.431  1.00 20.39           H
ATOM   1338  HA  VAL A 170      18.779  12.241  -2.229  1.00 20.41           H
ATOM   1339  HB  VAL A 170      17.304  11.023  -0.136  1.00 22.37           H
ATOM   1340 HG11 VAL A 170      15.436  12.227  -0.921  1.00 25.50           H
ATOM   1341 HG12 VAL A 170      16.573  13.232  -0.450  1.00 25.50           H
ATOM   1342 HG13 VAL A 170      16.356  12.948  -1.998  1.00 25.50           H
ATOM   1343 HG21 VAL A 170      16.042   9.972  -1.816  1.00 27.26           H
ATOM   1344 HG22 VAL A 170      16.979  10.620  -2.924  1.00 27.26           H
ATOM   1345 HG23 VAL A 170      17.566   9.533  -1.924  1.00 27.26           H
ATOM   1346  N   ARG A 171      19.059  14.239  -0.843  1.00 18.57           N
ATOM   1347  CA  ARG A 171      19.533  15.388  -0.080  1.00 18.80           C
ATOM   1348  C   ARG A 171      18.481  16.470  -0.178  1.00 21.02           C
ATOM   1349  O   ARG A 171      17.628  16.453  -1.066  1.00 20.45           O
ATOM   1350  CB  ARG A 171      20.900  15.904  -0.574  1.00 21.73           C
ATOM   1351  CG  ARG A 171      20.914  16.255  -2.046  1.00 22.96           C
ATOM   1352  CD  ARG A 171      22.331  16.610  -2.485  1.00 23.61           C
ATOM   1353  NE  ARG A 171      22.473  16.730  -3.947  1.00 21.89           N
ATOM   1354  CZ  ARG A 171      22.213  17.828  -4.638  1.00 25.96           C
ATOM   1355  NH1 ARG A 171      21.780  18.900  -4.004  1.00 24.77           N
ATOM   1356  NH2 ARG A 171      22.387  17.854  -5.940  1.00 25.60           N1+
ATOM   1357  H   ARG A 171      18.730  14.441  -1.612  1.00 22.27           H
ATOM   1358  HA  ARG A 171      19.623  15.137   0.852  1.00 22.55           H
ATOM   1359  HB2 ARG A 171      21.133  16.703  -0.076  1.00 26.07           H
ATOM   1360  HB3 ARG A 171      21.568  15.216  -0.425  1.00 26.07           H
ATOM   1361  HG2 ARG A 171      20.613  15.492  -2.564  1.00 27.55           H
ATOM   1362  HG3 ARG A 171      20.341  17.021  -2.203  1.00 27.55           H
ATOM   1363  HD2 ARG A 171      22.578  17.461  -2.091  1.00 28.32           H
ATOM   1364  HD3 ARG A 171      22.937  15.917  -2.182  1.00 28.32           H
ATOM   1365  HE  ARG A 171      22.744  16.039  -4.381  1.00 26.27           H
ATOM   1366 HH11 ARG A 171      21.673  18.882  -3.150  1.00 29.72           H
ATOM   1367 HH12 ARG A 171      21.606  19.619  -4.443  1.00 29.72           H
ATOM   1368 HH21 ARG A 171      22.665  17.151  -6.350  1.00 30.72           H
ATOM   1369 HH22 ARG A 171      22.208  18.568  -6.384  1.00 30.72           H
ATOM   1370  N   GLU A 172      18.524  17.382   0.796  1.00 23.47           N
ATOM   1371  CA  GLU A 172      17.637  18.532   0.843  1.00 25.97           C
ATOM   1372  C   GLU A 172      18.456  19.810   0.695  1.00 35.79           C
ATOM   1373  O   GLU A 172      19.610  19.871   1.124  1.00 31.66           O
ATOM   1374  CB  GLU A 172      16.849  18.568   2.167  1.00 32.40           C
ATOM   1375  CG  GLU A 172      15.921  19.750   2.277  1.00 44.87           C
ATOM   1376  CD  GLU A 172      15.097  19.740   3.548  1.00 52.36           C
ATOM   1377  OE1 GLU A 172      15.634  19.284   4.588  1.00 53.89           O
ATOM   1378  OE2 GLU A 172      13.924  20.198   3.498  1.00 50.66           O1-
ATOM   1379  H   GLU A 172      19.075  17.350   1.456  1.00 28.16           H
ATOM   1380  HA  GLU A 172      17.005  18.484   0.109  1.00 31.16           H
ATOM   1381  HB2 GLU A 172      16.314  17.762   2.237  1.00 38.87           H
ATOM   1382  HB3 GLU A 172      17.477  18.613   2.905  1.00 38.87           H
ATOM   1383  HG2 GLU A 172      16.447  20.565   2.268  1.00 53.84           H
ATOM   1384  HG3 GLU A 172      15.310  19.741   1.524  1.00 53.84           H
ATOM   1385  N   SER A 173      17.857  20.819   0.054  1.00 38.35           N
ATOM   1386  CA  SER A 173      18.449  22.153   0.029  1.00 43.01           C
ATOM   1387  C   SER A 173      18.425  22.772   1.419  1.00 46.18           C
ATOM   1388  O   SER A 173      17.390  22.785   2.094  1.00 48.57           O
ATOM   1389  CB  SER A 173      17.696  23.074  -0.927  1.00 46.29           C
ATOM   1390  OG  SER A 173      18.063  24.429  -0.661  1.00 47.01           O
ATOM   1391  H   SER A 173      17.112  20.754  -0.371  1.00 46.01           H
ATOM   1392  HA  SER A 173      19.371  22.092  -0.265  1.00 51.61           H
ATOM   1393  HB2 SER A 173      17.933  22.851  -1.841  1.00 55.54           H
ATOM   1394  HB3 SER A 173      16.742  22.968  -0.790  1.00 55.54           H
ATOM   1395  HG  SER A 173      17.654  24.945  -1.182  1.00 56.41           H
ATOM   1396  N   GLU A 174      19.561  23.324   1.826  1.00 51.93           N
ATOM   1397  CA  GLU A 174      19.636  24.003   3.117  1.00 55.51           C
ATOM   1398  C   GLU A 174      18.914  25.348   3.066  1.00 59.94           C
ATOM   1399  O   GLU A 174      18.133  25.684   3.969  1.00 59.18           O
ATOM   1400  CB  GLU A 174      21.102  24.175   3.537  1.00 56.32           C
ATOM   1401  CG  GLU A 174      22.099  24.465   2.375  1.00 65.24           C
ATOM   1402  CD  GLU A 174      22.744  23.200   1.740  1.00 62.35           C
ATOM   1403  OE1 GLU A 174      22.023  22.223   1.404  1.00 56.09           O
ATOM   1404  OE2 GLU A 174      23.990  23.192   1.571  1.00 61.19           O1-
ATOM   1405  H   GLU A 174      20.296  23.321   1.380  1.00 62.31           H
ATOM   1406  HA  GLU A 174      19.197  23.455   3.786  1.00 66.60           H
ATOM   1407  HB2 GLU A 174      21.158  24.915   4.161  1.00 67.58           H
ATOM   1408  HB3 GLU A 174      21.393  23.359   3.974  1.00 67.58           H
ATOM   1409  HG2 GLU A 174      21.626  24.938   1.672  1.00 78.28           H
ATOM   1410  HG3 GLU A 174      22.817  25.021   2.716  1.00 78.28           H
ATOM   1411  N   SER A 175      19.137  26.114   1.993  1.00 62.24           N
ATOM   1412  CA  SER A 175      18.525  27.434   1.861  1.00 60.33           C
ATOM   1413  C   SER A 175      17.008  27.334   1.736  1.00 62.36           C
ATOM   1414  O   SER A 175      16.266  27.984   2.483  1.00 63.20           O
ATOM   1415  CB  SER A 175      19.110  28.159   0.647  1.00 61.50           C
ATOM   1416  OG  SER A 175      18.667  27.558  -0.554  1.00 60.21           O
ATOM   1417  H   SER A 175      19.638  25.891   1.331  1.00 74.68           H
ATOM   1418  HA  SER A 175      18.729  27.958   2.651  1.00 72.39           H
ATOM   1419  HB2 SER A 175      18.821  29.085   0.662  1.00 73.80           H
ATOM   1420  HB3 SER A 175      20.078  28.112   0.686  1.00 73.80           H
ATOM   1421  HG  SER A 175      18.992  27.962  -1.215  1.00 72.25           H
ATOM   1422  N   SER A 176      16.523  26.534   0.778  1.00 60.19           N
ATOM   1423  CA  SER A 176      15.092  26.410   0.511  1.00 56.88           C
ATOM   1424  C   SER A 176      14.587  25.041   0.958  1.00 57.02           C
ATOM   1425  O   SER A 176      14.563  24.084   0.164  1.00 54.83           O
ATOM   1426  CB  SER A 176      14.801  26.646  -0.972  1.00 59.08           C
ATOM   1427  OG  SER A 176      15.806  26.078  -1.795  1.00 61.17           O
ATOM   1428  H   SER A 176      17.013  26.048   0.264  1.00 72.22           H
ATOM   1429  HA  SER A 176      14.617  27.085   1.021  1.00 68.25           H
ATOM   1430  HB2 SER A 176      13.948  26.240  -1.193  1.00 70.89           H
ATOM   1431  HB3 SER A 176      14.764  27.601  -1.136  1.00 70.89           H
ATOM   1432  HG  SER A 176      15.628  26.219  -2.604  1.00 73.40           H
ATOM   1433  N   PRO A 177      14.171  24.893   2.216  1.00 57.79           N
ATOM   1434  CA  PRO A 177      13.743  23.576   2.701  1.00 54.16           C
ATOM   1435  C   PRO A 177      12.598  23.001   1.878  1.00 53.26           C
ATOM   1436  O   PRO A 177      11.822  23.727   1.247  1.00 47.88           O
ATOM   1437  CB  PRO A 177      13.313  23.861   4.142  1.00 54.72           C
ATOM   1438  CG  PRO A 177      14.159  25.034   4.536  1.00 55.50           C
ATOM   1439  CD  PRO A 177      14.233  25.880   3.311  1.00 55.27           C
ATOM   1440  HA  PRO A 177      14.488  22.955   2.701  1.00 64.99           H
ATOM   1441  HB2 PRO A 177      12.371  24.088   4.167  1.00 65.65           H
ATOM   1442  HB3 PRO A 177      13.503  23.092   4.702  1.00 65.65           H
ATOM   1443  HG2 PRO A 177      13.733  25.516   5.262  1.00 66.60           H
ATOM   1444  HG3 PRO A 177      15.042  24.729   4.797  1.00 66.60           H
ATOM   1445  HD2 PRO A 177      13.473  26.481   3.268  1.00 66.32           H
ATOM   1446  HD3 PRO A 177      15.073  26.363   3.283  1.00 66.32           H
ATOM   1447  N   GLY A 178      12.505  21.665   1.895  1.00 49.88           N
ATOM   1448  CA  GLY A 178      11.534  20.936   1.110  1.00 43.15           C
ATOM   1449  C   GLY A 178      11.935  20.673  -0.325  1.00 39.11           C
ATOM   1450  O   GLY A 178      11.251  19.900  -1.002  1.00 42.11           O
ATOM   1451  H   GLY A 178      13.012  21.157   2.369  1.00 59.85           H
ATOM   1452  HA2 GLY A 178      11.367  20.080   1.534  1.00 51.77           H
ATOM   1453  HA3 GLY A 178      10.702  21.434   1.100  1.00 51.77           H
ATOM   1454  N   GLN A 179      13.001  21.295  -0.822  1.00 36.62           N
ATOM   1455  CA  GLN A 179      13.491  21.047  -2.175  1.00 40.10           C
ATOM   1456  C   GLN A 179      14.515  19.921  -2.099  1.00 30.84           C
ATOM   1457  O   GLN A 179      15.576  20.091  -1.508  1.00 31.19           O
ATOM   1458  CB  GLN A 179      14.123  22.303  -2.769  1.00 42.43           C
ATOM   1459  CG  GLN A 179      13.130  23.378  -3.169  1.00 52.97           C
ATOM   1460  CD  GLN A 179      12.097  22.866  -4.166  1.00 53.71           C
ATOM   1461  OE1 GLN A 179      12.432  22.241  -5.182  1.00 57.04           O
ATOM   1462  NE2 GLN A 179      10.827  23.100  -3.860  1.00 54.08           N
ATOM   1463  H   GLN A 179      13.466  21.874  -0.388  1.00 43.94           H
ATOM   1464  HA  GLN A 179      12.757  20.766  -2.744  1.00 48.11           H
ATOM   1465  HB2 GLN A 179      14.725  22.687  -2.113  1.00 50.91           H
ATOM   1466  HB3 GLN A 179      14.621  22.053  -3.563  1.00 50.91           H
ATOM   1467  HG2 GLN A 179      12.660  23.686  -2.378  1.00 63.55           H
ATOM   1468  HG3 GLN A 179      13.608  24.115  -3.581  1.00 63.55           H
ATOM   1469 HE21 GLN A 179      10.630  23.518  -3.134  1.00 64.89           H
ATOM   1470 HE22 GLN A 179      10.201  22.833  -4.386  1.00 64.89           H
ATOM   1471  N   ARG A 180      14.194  18.777  -2.683  1.00 29.60           N
ATOM   1472  CA  ARG A 180      15.063  17.623  -2.557  1.00 23.89           C
ATOM   1473  C   ARG A 180      15.576  17.177  -3.917  1.00 20.34           C
ATOM   1474  O   ARG A 180      14.961  17.405  -4.960  1.00 22.29           O
ATOM   1475  CB  ARG A 180      14.337  16.474  -1.873  1.00 22.76           C
ATOM   1476  CG  ARG A 180      13.997  16.838  -0.409  1.00 25.86           C
ATOM   1477  CD  ARG A 180      13.328  15.729   0.336  1.00 29.44           C
ATOM   1478  NE  ARG A 180      13.033  16.151   1.703  1.00 35.63           N
ATOM   1479  CZ  ARG A 180      11.872  16.648   2.102  1.00 38.70           C
ATOM   1480  NH1 ARG A 180      10.864  16.776   1.254  1.00 39.67           N
ATOM   1481  NH2 ARG A 180      11.708  17.003   3.363  1.00 37.77           N1+
ATOM   1482  H   ARG A 180      13.486  18.644  -3.152  1.00 35.52           H
ATOM   1483  HA  ARG A 180      15.829  17.862  -2.012  1.00 28.66           H
ATOM   1484  HB2 ARG A 180      13.508  16.290  -2.343  1.00 27.30           H
ATOM   1485  HB3 ARG A 180      14.906  15.689  -1.869  1.00 27.30           H
ATOM   1486  HG2 ARG A 180      14.818  17.059   0.059  1.00 31.02           H
ATOM   1487  HG3 ARG A 180      13.400  17.602  -0.406  1.00 31.02           H
ATOM   1488  HD2 ARG A 180      12.494  15.500  -0.103  1.00 35.33           H
ATOM   1489  HD3 ARG A 180      13.918  14.960   0.371  1.00 35.33           H
ATOM   1490  HE  ARG A 180      13.657  16.071   2.290  1.00 42.75           H
ATOM   1491 HH11 ARG A 180      10.963  16.546   0.431  1.00 47.60           H
ATOM   1492 HH12 ARG A 180      10.113  17.096   1.524  1.00 47.60           H
ATOM   1493 HH21 ARG A 180      12.357  16.919   3.921  1.00 45.32           H
ATOM   1494 HH22 ARG A 180      10.953  17.321   3.626  1.00 45.32           H
ATOM   1495  N   SER A 181      16.709  16.490  -3.862  1.00 21.10           N
ATOM   1496  CA  SER A 181      17.367  15.983  -5.052  1.00 21.81           C
ATOM   1497  C   SER A 181      17.937  14.588  -4.773  1.00 21.81           C
ATOM   1498  O   SER A 181      18.255  14.239  -3.632  1.00 20.02           O
ATOM   1499  CB  SER A 181      18.543  16.864  -5.505  1.00 24.97           C
ATOM   1500  OG  SER A 181      18.147  18.176  -5.820  1.00 27.94           O
ATOM   1501  H   SER A 181      17.122  16.302  -3.132  1.00 25.31           H
ATOM   1502  HA  SER A 181      16.727  15.919  -5.778  1.00 26.16           H
ATOM   1503  HB2 SER A 181      19.197  16.902  -4.789  1.00 29.96           H
ATOM   1504  HB3 SER A 181      18.945  16.464  -6.292  1.00 29.96           H
ATOM   1505  HG  SER A 181      17.801  18.541  -5.147  1.00 33.53           H
ATOM   1506  N   ILE A 182      18.083  13.820  -5.858  1.00 18.71           N
ATOM   1507  CA  ILE A 182      18.772  12.529  -5.859  1.00 16.21           C
ATOM   1508  C   ILE A 182      20.132  12.756  -6.470  1.00 17.77           C
ATOM   1509  O   ILE A 182      20.232  13.375  -7.532  1.00 22.96           O
ATOM   1510  CB  ILE A 182      18.017  11.469  -6.681  1.00 18.62           C
ATOM   1511  CG1 ILE A 182      16.643  11.209  -6.087  1.00 23.13           C
ATOM   1512  CG2 ILE A 182      18.852  10.173  -6.744  1.00 23.04           C
ATOM   1513  CD1 ILE A 182      15.716  10.327  -6.928  1.00 23.12           C
ATOM   1514  H   ILE A 182      17.779  14.038  -6.632  1.00 22.44           H
ATOM   1515  HA  ILE A 182      18.882  12.208  -4.950  1.00 19.45           H
ATOM   1516  HB  ILE A 182      17.902  11.804  -7.584  1.00 22.34           H
ATOM   1517 HG12 ILE A 182      16.758  10.773  -5.228  1.00 27.76           H
ATOM   1518 HG13 ILE A 182      16.197  12.061  -5.960  1.00 27.76           H
ATOM   1519 HG21 ILE A 182      18.369   9.511  -7.263  1.00 27.64           H
ATOM   1520 HG22 ILE A 182      19.704  10.367  -7.165  1.00 27.64           H
ATOM   1521 HG23 ILE A 182      18.995   9.846  -5.842  1.00 27.64           H
ATOM   1522 HD11 ILE A 182      14.871  10.224  -6.462  1.00 27.73           H
ATOM   1523 HD12 ILE A 182      15.571  10.753  -7.787  1.00 27.73           H
ATOM   1524 HD13 ILE A 182      16.133   9.461  -7.053  1.00 27.73           H
ATOM   1525  N   SER A 183      21.167  12.250  -5.816  1.00 19.56           N
ATOM   1526  CA  SER A 183      22.509  12.193  -6.389  1.00 16.77           C
ATOM   1527  C   SER A 183      22.911  10.745  -6.603  1.00 18.92           C
ATOM   1528  O   SER A 183      22.827   9.949  -5.677  1.00 18.37           O
ATOM   1529  CB  SER A 183      23.504  12.909  -5.482  1.00 18.73           C
ATOM   1530  OG  SER A 183      23.177  14.305  -5.461  1.00 22.33           O
ATOM   1531  H   SER A 183      21.119  11.926  -5.020  1.00 23.47           H
ATOM   1532  HA  SER A 183      22.509  12.639  -7.251  1.00 20.12           H
ATOM   1533  HB2 SER A 183      23.439  12.548  -4.584  1.00 22.47           H
ATOM   1534  HB3 SER A 183      24.401  12.792  -5.831  1.00 22.47           H
ATOM   1535  HG  SER A 183      23.223  14.623  -6.238  1.00 26.79           H
ATOM   1536  N   LEU A 184      23.405  10.427  -7.803  1.00 16.83           N
ATOM   1537  CA  LEU A 184      23.578   9.046  -8.258  1.00 19.14           C
ATOM   1538  C   LEU A 184      24.893   8.931  -9.010  1.00 18.83           C
ATOM   1539  O   LEU A 184      25.140   9.712  -9.922  1.00 21.20           O
ATOM   1540  CB  LEU A 184      22.410   8.642  -9.160  1.00 19.42           C
ATOM   1541  CG  LEU A 184      22.416   7.275  -9.848  1.00 21.94           C
ATOM   1542  CD1 LEU A 184      22.629   6.085  -8.834  1.00 20.77           C
ATOM   1543  CD2 LEU A 184      21.113   7.197 -10.623  1.00 22.90           C
ATOM   1544  H   LEU A 184      23.653  11.010  -8.385  1.00 20.19           H
ATOM   1545  HA  LEU A 184      23.602   8.450  -7.493  1.00 22.96           H
ATOM   1546  HB2 LEU A 184      21.602   8.677  -8.625  1.00 23.29           H
ATOM   1547  HB3 LEU A 184      22.344   9.305  -9.865  1.00 23.29           H
ATOM   1548  HG  LEU A 184      23.144   7.252 -10.489  1.00 26.32           H
ATOM   1549 HD11 LEU A 184      22.624   5.248  -9.324  1.00 24.91           H
ATOM   1550 HD12 LEU A 184      23.481   6.201  -8.386  1.00 24.91           H
ATOM   1551 HD13 LEU A 184      21.909   6.093  -8.184  1.00 24.91           H
ATOM   1552 HD21 LEU A 184      21.069   6.342 -11.081  1.00 27.47           H
ATOM   1553 HD22 LEU A 184      20.371   7.279 -10.003  1.00 27.47           H
ATOM   1554 HD23 LEU A 184      21.086   7.920 -11.269  1.00 27.47           H
ATOM   1555  N   ARG A 185      25.685   7.942  -8.663  1.00 20.46           N
ATOM   1556  CA  ARG A 185      26.954   7.667  -9.330  1.00 18.49           C
ATOM   1557  C   ARG A 185      26.815   6.650 -10.457  1.00 22.25           C
ATOM   1558  O   ARG A 185      26.225   5.581 -10.272  1.00 20.37           O
ATOM   1559  CB  ARG A 185      27.938   7.151  -8.322  1.00 17.56           C
ATOM   1560  CG  ARG A 185      29.279   6.771  -8.988  1.00 21.82           C
ATOM   1561  CD  ARG A 185      30.358   6.558  -7.977  1.00 24.00           C
ATOM   1562  NE  ARG A 185      31.559   6.015  -8.603  1.00 29.36           N
ATOM   1563  CZ  ARG A 185      32.796   6.251  -8.190  1.00 35.73           C
ATOM   1564  NH1 ARG A 185      33.010   7.028  -7.149  1.00 35.17           N
ATOM   1565  NH2 ARG A 185      33.822   5.697  -8.822  1.00 31.99           N1+
ATOM   1566  H   ARG A 185      25.509   7.393  -8.025  1.00 24.55           H
ATOM   1567  HA  ARG A 185      27.304   8.491  -9.704  1.00 22.18           H
ATOM   1568  HB2 ARG A 185      28.111   7.839  -7.661  1.00 21.06           H
ATOM   1569  HB3 ARG A 185      27.575   6.359  -7.896  1.00 21.06           H
ATOM   1570  HG2 ARG A 185      29.165   5.948  -9.488  1.00 26.18           H
ATOM   1571  HG3 ARG A 185      29.556   7.488  -9.580  1.00 26.18           H
ATOM   1572  HD2 ARG A 185      30.585   7.406  -7.565  1.00 28.79           H
ATOM   1573  HD3 ARG A 185      30.051   5.928  -7.306  1.00 28.79           H
ATOM   1574  HE  ARG A 185      31.456   5.505  -9.288  1.00 35.23           H
ATOM   1575 HH11 ARG A 185      32.345   7.385  -6.735  1.00 42.19           H
ATOM   1576 HH12 ARG A 185      33.813   7.180  -6.884  1.00 42.19           H
ATOM   1577 HH21 ARG A 185      33.685   5.191  -9.504  1.00 38.38           H
ATOM   1578 HH22 ARG A 185      34.626   5.853  -8.558  1.00 38.38           H
ATOM   1579  N   TYR A 186      27.395   6.960 -11.612  1.00 22.15           N
ATOM   1580  CA  TYR A 186      27.455   5.972 -12.685  1.00 25.53           C
ATOM   1581  C   TYR A 186      28.695   6.245 -13.529  1.00 23.35           C
ATOM   1582  O   TYR A 186      28.855   7.360 -14.034  1.00 26.16           O
ATOM   1583  CB  TYR A 186      26.187   6.028 -13.520  1.00 22.89           C
ATOM   1584  CG  TYR A 186      26.182   5.025 -14.648  1.00 24.16           C
ATOM   1585  CD1 TYR A 186      26.069   3.680 -14.383  1.00 21.36           C
ATOM   1586  CD2 TYR A 186      26.342   5.430 -15.959  1.00 30.29           C
ATOM   1587  CE1 TYR A 186      26.102   2.729 -15.422  1.00 29.25           C
ATOM   1588  CE2 TYR A 186      26.387   4.492 -17.006  1.00 31.40           C
ATOM   1589  CZ  TYR A 186      26.267   3.159 -16.719  1.00 33.81           C
ATOM   1590  OH  TYR A 186      26.306   2.254 -17.741  1.00 39.36           O
ATOM   1591  H   TYR A 186      27.755   7.719 -11.798  1.00 26.57           H
ATOM   1592  HA  TYR A 186      27.533   5.084 -12.302  1.00 30.63           H
ATOM   1593  HB2 TYR A 186      25.425   5.840 -12.950  1.00 27.47           H
ATOM   1594  HB3 TYR A 186      26.102   6.913 -13.907  1.00 27.47           H
ATOM   1595  HD1 TYR A 186      25.970   3.395 -13.504  1.00 25.62           H
ATOM   1596  HD2 TYR A 186      26.436   6.336 -16.150  1.00 36.34           H
ATOM   1597  HE1 TYR A 186      26.023   1.822 -15.232  1.00 35.10           H
ATOM   1598  HE2 TYR A 186      26.492   4.775 -17.886  1.00 37.67           H
ATOM   1599  HH  TYR A 186      26.410   2.652 -18.473  1.00 47.22           H
ATOM   1600  N   GLU A 187      29.527   5.222 -13.696  1.00 23.62           N
ATOM   1601  CA  GLU A 187      30.715   5.312 -14.547  1.00 29.76           C
ATOM   1602  C   GLU A 187      31.552   6.531 -14.161  1.00 27.26           C
ATOM   1603  O   GLU A 187      31.976   7.340 -14.994  1.00 29.25           O
ATOM   1604  CB  GLU A 187      30.301   5.321 -16.018  1.00 34.73           C
ATOM   1605  CG  GLU A 187      29.769   3.928 -16.482  1.00 33.57           C
ATOM   1606  CD  GLU A 187      30.790   2.809 -16.283  1.00 37.73           C
ATOM   1607  OE1 GLU A 187      30.576   1.912 -15.441  1.00 32.94           O
ATOM   1608  OE2 GLU A 187      31.844   2.844 -16.945  1.00 43.58           O1-
ATOM   1609  H   GLU A 187      29.425   4.454 -13.323  1.00 28.34           H
ATOM   1610  HA  GLU A 187      31.261   4.524 -14.401  1.00 35.71           H
ATOM   1611  HB2 GLU A 187      29.594   5.972 -16.146  1.00 41.67           H
ATOM   1612  HB3 GLU A 187      31.069   5.549 -16.564  1.00 41.67           H
ATOM   1613  HG2 GLU A 187      28.976   3.705 -15.969  1.00 40.28           H
ATOM   1614  HG3 GLU A 187      29.552   3.971 -17.426  1.00 40.28           H
ATOM   1615  N   GLY A 188      31.779   6.635 -12.860  1.00 30.73           N
ATOM   1616  CA  GLY A 188      32.613   7.659 -12.260  1.00 32.39           C
ATOM   1617  C   GLY A 188      32.095   9.075 -12.284  1.00 30.16           C
ATOM   1618  O   GLY A 188      32.831   9.980 -11.892  1.00 38.25           O
ATOM   1619  H   GLY A 188      31.443   6.096 -12.280  1.00 36.88           H
ATOM   1620  HA2 GLY A 188      32.769   7.423 -11.332  1.00 38.87           H
ATOM   1621  HA3 GLY A 188      33.472   7.657 -12.711  1.00 38.87           H
ATOM   1622  N   ARG A 189      30.880   9.316 -12.752  1.00 28.34           N
ATOM   1623  CA  ARG A 189      30.255  10.624 -12.721  1.00 28.64           C
ATOM   1624  C   ARG A 189      29.083  10.600 -11.760  1.00 30.57           C
ATOM   1625  O   ARG A 189      28.442   9.551 -11.580  1.00 25.35           O
ATOM   1626  CB  ARG A 189      29.744  11.030 -14.097  1.00 29.60           C
ATOM   1627  CG  ARG A 189      30.881  11.093 -15.132  1.00 45.18           C
ATOM   1628  CD  ARG A 189      30.429  11.744 -16.422  1.00 46.96           C
ATOM   1629  NE  ARG A 189      29.932  13.085 -16.167  1.00 53.77           N
ATOM   1630  CZ  ARG A 189      30.714  14.143 -15.948  1.00 54.25           C
ATOM   1631  NH1 ARG A 189      32.039  14.016 -15.962  1.00 51.05           N
ATOM   1632  NH2 ARG A 189      30.165  15.330 -15.715  1.00 53.87           N1+
ATOM   1633  H   ARG A 189      30.381   8.712 -13.106  1.00 34.00           H
ATOM   1634  HA  ARG A 189      30.895  11.287 -12.417  1.00 34.36           H
ATOM   1635  HB2 ARG A 189      29.094  10.377 -14.401  1.00 35.52           H
ATOM   1636  HB3 ARG A 189      29.336  11.908 -14.041  1.00 35.52           H
ATOM   1637  HG2 ARG A 189      31.614  11.615 -14.770  1.00 54.22           H
ATOM   1638  HG3 ARG A 189      31.179  10.193 -15.335  1.00 54.22           H
ATOM   1639  HD2 ARG A 189      31.179  11.806 -17.034  1.00 56.35           H
ATOM   1640  HD3 ARG A 189      29.712  11.221 -16.815  1.00 56.35           H
ATOM   1641  HE  ARG A 189      29.082  13.211 -16.196  1.00 64.52           H
ATOM   1642 HH11 ARG A 189      32.396  13.248 -16.111  1.00 61.26           H
ATOM   1643 HH12 ARG A 189      32.538  14.703 -15.822  1.00 61.26           H
ATOM   1644 HH21 ARG A 189      29.309  15.414 -15.707  1.00 64.64           H
ATOM   1645 HH22 ARG A 189      30.665  16.015 -15.577  1.00 64.64           H
ATOM   1646  N   VAL A 190      28.777  11.762 -11.185  1.00 23.21           N
ATOM   1647  CA  VAL A 190      27.629  11.895 -10.303  1.00 25.31           C
ATOM   1648  C   VAL A 190      26.546  12.678 -11.043  1.00 25.38           C
ATOM   1649  O   VAL A 190      26.757  13.804 -11.526  1.00 23.89           O
ATOM   1650  CB  VAL A 190      27.991  12.545  -8.960  1.00 20.76           C
ATOM   1651  CG1 VAL A 190      26.719  12.713  -8.111  1.00 25.76           C
ATOM   1652  CG2 VAL A 190      29.015  11.728  -8.217  1.00 25.23           C
ATOM   1653  H   VAL A 190      29.224  12.489 -11.292  1.00 27.85           H
ATOM   1654  HA  VAL A 190      27.278  11.011 -10.116  1.00 30.37           H
ATOM   1655  HB  VAL A 190      28.365  13.425  -9.122  1.00 24.91           H
ATOM   1656 HG11 VAL A 190      26.957  13.124  -7.265  1.00 30.91           H
ATOM   1657 HG12 VAL A 190      26.093  13.279  -8.589  1.00 30.91           H
ATOM   1658 HG13 VAL A 190      26.326  11.840  -7.956  1.00 30.91           H
ATOM   1659 HG21 VAL A 190      29.219  12.167  -7.376  1.00 30.28           H
ATOM   1660 HG22 VAL A 190      28.652  10.844  -8.050  1.00 30.28           H
ATOM   1661 HG23 VAL A 190      29.817  11.660  -8.758  1.00 30.28           H
ATOM   1662  N   TYR A 191      25.369  12.085 -11.126  1.00 20.06           N
ATOM   1663  CA  TYR A 191      24.205  12.690 -11.749  1.00 20.92           C
ATOM   1664  C   TYR A 191      23.258  13.205 -10.673  1.00 22.71           C
ATOM   1665  O   TYR A 191      23.042  12.537  -9.661  1.00 23.36           O
ATOM   1666  CB  TYR A 191      23.480  11.668 -12.613  1.00 21.73           C
ATOM   1667  CG  TYR A 191      24.293  11.182 -13.790  1.00 21.44           C
ATOM   1668  CD1 TYR A 191      25.334  10.333 -13.610  1.00 19.44           C
ATOM   1669  CD2 TYR A 191      24.021  11.629 -15.074  1.00 26.75           C
ATOM   1670  CE1 TYR A 191      26.110   9.893 -14.666  1.00 26.45           C
ATOM   1671  CE2 TYR A 191      24.777  11.192 -16.154  1.00 29.94           C
ATOM   1672  CZ  TYR A 191      25.822  10.329 -15.937  1.00 28.83           C
ATOM   1673  OH  TYR A 191      26.597   9.862 -16.965  1.00 32.41           O
ATOM   1674  H   TYR A 191      25.214  11.298 -10.816  1.00 24.07           H
ATOM   1675  HA  TYR A 191      24.480  13.434 -12.307  1.00 25.10           H
ATOM   1676  HB2 TYR A 191      23.259  10.897 -12.067  1.00 26.07           H
ATOM   1677  HB3 TYR A 191      22.668  12.070 -12.959  1.00 26.07           H
ATOM   1678  HD1 TYR A 191      25.532  10.038 -12.750  1.00 23.32           H
ATOM   1679  HD2 TYR A 191      23.313  12.214 -15.217  1.00 32.10           H
ATOM   1680  HE1 TYR A 191      26.812   9.301 -14.520  1.00 31.74           H
ATOM   1681  HE2 TYR A 191      24.583  11.489 -17.014  1.00 35.92           H
ATOM   1682  HH  TYR A 191      26.337  10.189 -17.693  1.00 38.89           H
ATOM   1683  N   HIS A 192      22.661  14.371 -10.900  1.00 20.46           N
ATOM   1684  CA  HIS A 192      21.835  15.027  -9.897  1.00 21.37           C
ATOM   1685  C   HIS A 192      20.465  15.245 -10.502  1.00 24.89           C
ATOM   1686  O   HIS A 192      20.352  15.808 -11.604  1.00 23.84           O
ATOM   1687  CB  HIS A 192      22.427  16.375  -9.448  1.00 22.36           C
ATOM   1688  CG  HIS A 192      23.796  16.272  -8.870  1.00 24.26           C
ATOM   1689  ND1 HIS A 192      24.024  15.897  -7.564  1.00 21.56           N
ATOM   1690  CD2 HIS A 192      25.009  16.544  -9.406  1.00 24.25           C
ATOM   1691  CE1 HIS A 192      25.319  15.901  -7.333  1.00 23.63           C
ATOM   1692  NE2 HIS A 192      25.941  16.293  -8.435  1.00 20.57           N
ATOM   1693  H   HIS A 192      22.722  14.807 -11.638  1.00 24.54           H
ATOM   1694  HA  HIS A 192      21.745  14.452  -9.121  1.00 25.64           H
ATOM   1695  HB2 HIS A 192      21.848  16.760  -8.771  1.00 26.83           H
ATOM   1696  HB3 HIS A 192      22.473  16.967 -10.215  1.00 26.83           H
ATOM   1697  HD2 HIS A 192      25.180  16.823 -10.277  1.00 29.10           H
ATOM   1698  HE1 HIS A 192      25.729  15.679  -6.528  1.00 28.35           H
ATOM   1699  HE2 HIS A 192      26.791  16.382  -8.524  1.00 24.68           H
ATOM   1700  N   TYR A 193      19.429  14.808  -9.791  1.00 20.63           N
ATOM   1701  CA  TYR A 193      18.055  14.897 -10.261  1.00 22.87           C
ATOM   1702  C   TYR A 193      17.205  15.633  -9.241  1.00 23.53           C
ATOM   1703  O   TYR A 193      17.136  15.233  -8.079  1.00 23.93           O
ATOM   1704  CB  TYR A 193      17.456  13.503 -10.500  1.00 22.08           C
ATOM   1705  CG  TYR A 193      18.259  12.634 -11.457  1.00 17.90           C
ATOM   1706  CD1 TYR A 193      17.983  12.624 -12.829  1.00 25.01           C
ATOM   1707  CD2 TYR A 193      19.295  11.855 -11.004  1.00 20.67           C
ATOM   1708  CE1 TYR A 193      18.700  11.866 -13.685  1.00 24.40           C
ATOM   1709  CE2 TYR A 193      20.014  11.052 -11.871  1.00 21.01           C
ATOM   1710  CZ  TYR A 193      19.712  11.080 -13.207  1.00 22.58           C
ATOM   1711  OH  TYR A 193      20.460  10.298 -14.046  1.00 23.65           O
ATOM   1712  H   TYR A 193      19.501  14.447  -9.014  1.00 24.75           H
ATOM   1713  HA  TYR A 193      18.030  15.391 -11.096  1.00 27.44           H
ATOM   1714  HB2 TYR A 193      17.404  13.038  -9.651  1.00 26.48           H
ATOM   1715  HB3 TYR A 193      16.566  13.607 -10.872  1.00 26.48           H
ATOM   1716  HD1 TYR A 193      17.294  13.155 -13.158  1.00 30.01           H
ATOM   1717  HD2 TYR A 193      19.491  11.838 -10.095  1.00 24.80           H
ATOM   1718  HE1 TYR A 193      18.498  11.868 -14.592  1.00 29.28           H
ATOM   1719  HE2 TYR A 193      20.715  10.527 -11.557  1.00 25.20           H
ATOM   1720  HH  TYR A 193      20.195  10.391 -14.838  1.00 28.38           H
ATOM   1721  N   ARG A 194      16.488  16.660  -9.689  1.00 24.07           N
ATOM   1722  CA  ARG A 194      15.529  17.288  -8.797  1.00 30.14           C
ATOM   1723  C   ARG A 194      14.312  16.386  -8.624  1.00 24.26           C
ATOM   1724  O   ARG A 194      13.854  15.745  -9.571  1.00 27.57           O
ATOM   1725  CB  ARG A 194      15.103  18.652  -9.330  1.00 33.31           C
ATOM   1726  CG  ARG A 194      14.081  19.342  -8.412  1.00 40.06           C
ATOM   1727  CD  ARG A 194      14.018  20.858  -8.606  1.00 52.45           C
ATOM   1728  NE  ARG A 194      15.098  21.541  -7.871  1.00 62.80           N
ATOM   1729  CZ  ARG A 194      16.317  21.819  -8.358  1.00 63.60           C
ATOM   1730  NH1 ARG A 194      16.639  21.506  -9.617  1.00 62.38           N
ATOM   1731  NH2 ARG A 194      17.207  22.452  -7.592  1.00 59.25           N1+
ATOM   1732  H   ARG A 194      16.535  16.999 -10.478  1.00 28.88           H
ATOM   1733  HA  ARG A 194      15.939  17.417  -7.927  1.00 36.17           H
ATOM   1734  HB2 ARG A 194      15.883  19.225  -9.397  1.00 39.96           H
ATOM   1735  HB3 ARG A 194      14.697  18.539 -10.203  1.00 39.96           H
ATOM   1736  HG2 ARG A 194      13.199  18.981  -8.597  1.00 48.07           H
ATOM   1737  HG3 ARG A 194      14.320  19.169  -7.488  1.00 48.07           H
ATOM   1738  HD2 ARG A 194      14.114  21.065  -9.549  1.00 62.93           H
ATOM   1739  HD3 ARG A 194      13.169  21.189  -8.274  1.00 62.93           H
ATOM   1740  HE  ARG A 194      14.933  21.782  -7.062  1.00 75.35           H
ATOM   1741 HH11 ARG A 194      16.069  21.102 -10.119  1.00 74.85           H
ATOM   1742 HH12 ARG A 194      17.422  21.694  -9.920  1.00 74.85           H
ATOM   1743 HH21 ARG A 194      17.006  22.662  -6.783  1.00 71.10           H
ATOM   1744 HH22 ARG A 194      17.988  22.636  -7.903  1.00 71.10           H
ATOM   1745  N   ILE A 195      13.827  16.298  -7.390  1.00 23.05           N
ATOM   1746  CA  ILE A 195      12.549  15.641  -7.095  1.00 23.66           C
ATOM   1747  C   ILE A 195      11.463  16.700  -7.183  1.00 26.09           C
ATOM   1748  O   ILE A 195      11.479  17.681  -6.421  1.00 25.39           O
ATOM   1749  CB  ILE A 195      12.562  14.983  -5.708  1.00 23.61           C
ATOM   1750  CG1 ILE A 195      13.644  13.889  -5.693  1.00 24.01           C
ATOM   1751  CG2 ILE A 195      11.174  14.422  -5.370  1.00 27.05           C
ATOM   1752  CD1 ILE A 195      13.961  13.333  -4.351  1.00 25.69           C
ATOM   1753  H   ILE A 195      14.222  16.614  -6.694  1.00 27.65           H
ATOM   1754  HA  ILE A 195      12.372  14.958  -7.760  1.00 28.39           H
ATOM   1755  HB  ILE A 195      12.793  15.656  -5.048  1.00 28.33           H
ATOM   1756 HG12 ILE A 195      13.346  13.154  -6.251  1.00 28.81           H
ATOM   1757 HG13 ILE A 195      14.463  14.261  -6.056  1.00 28.81           H
ATOM   1758 HG21 ILE A 195      11.205  14.012  -4.491  1.00 32.45           H
ATOM   1759 HG22 ILE A 195      10.531  15.147  -5.375  1.00 32.45           H
ATOM   1760 HG23 ILE A 195      10.931  13.760  -6.036  1.00 32.45           H
ATOM   1761 HD11 ILE A 195      14.649  12.656  -4.445  1.00 30.82           H
ATOM   1762 HD12 ILE A 195      14.278  14.050  -3.780  1.00 30.82           H
ATOM   1763 HD13 ILE A 195      13.158  12.940  -3.975  1.00 30.82           H
ATOM   1764  N   ASN A 196      10.555  16.519  -8.134  1.00 24.18           N
ATOM   1765  CA  ASN A 196       9.424  17.411  -8.360  1.00 28.42           C
ATOM   1766  C   ASN A 196       8.252  17.033  -7.473  1.00 29.38           C
ATOM   1767  O   ASN A 196       8.096  15.884  -7.073  1.00 24.84           O
ATOM   1768  CB  ASN A 196       8.992  17.347  -9.813  1.00 28.02           C
ATOM   1769  CG  ASN A 196      10.146  17.531 -10.738  1.00 35.03           C
ATOM   1770  OD1 ASN A 196      10.730  18.601 -10.785  1.00 34.06           O
ATOM   1771  ND2 ASN A 196      10.537  16.461 -11.429  1.00 37.11           N
ATOM   1772  H   ASN A 196      10.575  15.859  -8.684  1.00 29.01           H
ATOM   1773  HA  ASN A 196       9.684  18.323  -8.155  1.00 34.10           H
ATOM   1774  HB2 ASN A 196       8.596  16.479  -9.990  1.00 33.62           H
ATOM   1775  HB3 ASN A 196       8.348  18.051  -9.986  1.00 33.62           H
ATOM   1776 HD21 ASN A 196      11.199  16.520 -11.975  1.00 44.52           H
ATOM   1777 HD22 ASN A 196      10.128  15.711 -11.329  1.00 44.52           H
ATOM   1778  N   THR A 197       7.397  18.021  -7.184  1.00 26.73           N
ATOM   1779  CA  THR A 197       6.193  17.798  -6.405  1.00 30.38           C
ATOM   1780  C   THR A 197       4.999  18.257  -7.229  1.00 30.90           C
ATOM   1781  O   THR A 197       5.025  19.360  -7.782  1.00 32.61           O
ATOM   1782  CB  THR A 197       6.265  18.551  -5.074  1.00 36.92           C
ATOM   1783  OG1 THR A 197       7.502  18.239  -4.425  1.00 36.78           O
ATOM   1784  CG2 THR A 197       5.092  18.179  -4.150  1.00 35.09           C
ATOM   1785  H   THR A 197       7.501  18.837  -7.436  1.00 32.07           H
ATOM   1786  HA  THR A 197       6.096  16.851  -6.220  1.00 36.45           H
ATOM   1787  HB  THR A 197       6.226  19.505  -5.244  1.00 44.29           H
ATOM   1788  HG1 THR A 197       7.553  18.646  -3.693  1.00 44.13           H
ATOM   1789 HG21 THR A 197       5.160  18.668  -3.315  1.00 42.10           H
ATOM   1790 HG22 THR A 197       4.250  18.402  -4.578  1.00 42.10           H
ATOM   1791 HG23 THR A 197       5.108  17.228  -3.961  1.00 42.10           H
ATOM   1792  N   ALA A 198       3.977  17.404  -7.321  1.00 27.91           N
ATOM   1793  CA  ALA A 198       2.793  17.693  -8.115  1.00 31.12           C
ATOM   1794  C   ALA A 198       1.788  18.501  -7.295  1.00 33.50           C
ATOM   1795  O   ALA A 198       1.934  18.676  -6.093  1.00 30.46           O
ATOM   1796  CB  ALA A 198       2.139  16.421  -8.595  1.00 30.95           C
ATOM   1797  H   ALA A 198       3.950  16.641  -6.924  1.00 33.49           H
ATOM   1798  HA  ALA A 198       3.046  18.218  -8.890  1.00 37.33           H
ATOM   1799  HB1 ALA A 198       1.355  16.648  -9.120  1.00 37.14           H
ATOM   1800  HB2 ALA A 198       2.772  15.928  -9.141  1.00 37.14           H
ATOM   1801  HB3 ALA A 198       1.880  15.889  -7.826  1.00 37.14           H
ATOM   1802  N   SER A 199       0.724  18.962  -7.959  1.00 34.20           N
ATOM   1803  CA  SER A 199      -0.201  19.867  -7.286  1.00 34.50           C
ATOM   1804  C   SER A 199      -0.877  19.177  -6.114  1.00 35.67           C
ATOM   1805  O   SER A 199      -1.217  19.824  -5.120  1.00 35.40           O
ATOM   1806  CB  SER A 199      -1.220  20.383  -8.293  1.00 33.10           C
ATOM   1807  OG  SER A 199      -1.875  19.293  -8.902  1.00 46.43           O
ATOM   1808  H   SER A 199       0.523  18.771  -8.773  1.00 41.03           H
ATOM   1809  HA  SER A 199       0.294  20.628  -6.942  1.00 41.39           H
ATOM   1810  HB2 SER A 199      -1.874  20.933  -7.834  1.00 39.72           H
ATOM   1811  HB3 SER A 199      -0.763  20.902  -8.973  1.00 39.72           H
ATOM   1812  HG  SER A 199      -2.439  19.572  -9.459  1.00 55.71           H
ATOM   1813  N   ASP A 200      -1.005  17.851  -6.176  1.00 30.98           N
ATOM   1814  CA  ASP A 200      -1.592  17.067  -5.102  1.00 32.60           C
ATOM   1815  C   ASP A 200      -0.549  16.488  -4.139  1.00 33.77           C
ATOM   1816  O   ASP A 200      -0.888  15.620  -3.333  1.00 32.56           O
ATOM   1817  CB  ASP A 200      -2.442  15.949  -5.695  1.00 31.78           C
ATOM   1818  CG  ASP A 200      -1.623  14.883  -6.413  1.00 38.97           C
ATOM   1819  OD1 ASP A 200      -0.411  15.096  -6.698  1.00 33.73           O
ATOM   1820  OD2 ASP A 200      -2.221  13.818  -6.696  1.00 38.08           O1-
ATOM   1821  H   ASP A 200      -0.752  17.377  -6.847  1.00 37.17           H
ATOM   1822  HA  ASP A 200      -2.179  17.641  -4.586  1.00 39.11           H
ATOM   1823  HB2 ASP A 200      -2.934  15.516  -4.980  1.00 38.13           H
ATOM   1824  HB3 ASP A 200      -3.061  16.332  -6.337  1.00 38.13           H
ATOM   1825  N   GLY A 201       0.698  16.950  -4.196  1.00 33.32           N
ATOM   1826  CA  GLY A 201       1.722  16.519  -3.253  1.00 32.10           C
ATOM   1827  C   GLY A 201       2.577  15.348  -3.708  1.00 31.59           C
ATOM   1828  O   GLY A 201       3.627  15.086  -3.094  1.00 29.37           O
ATOM   1829  H   GLY A 201       0.976  17.520  -4.777  1.00 39.98           H
ATOM   1830  HA2 GLY A 201       2.315  17.266  -3.072  1.00 38.52           H
ATOM   1831  HA3 GLY A 201       1.295  16.269  -2.420  1.00 38.52           H
ATOM   1832  N   LYS A 202       2.182  14.641  -4.753  1.00 24.89           N
ATOM   1833  CA  LYS A 202       2.940  13.457  -5.149  1.00 28.95           C
ATOM   1834  C   LYS A 202       4.307  13.856  -5.689  1.00 24.76           C
ATOM   1835  O   LYS A 202       4.484  14.932  -6.258  1.00 28.11           O
ATOM   1836  CB  LYS A 202       2.196  12.653  -6.199  1.00 27.90           C
ATOM   1837  CG  LYS A 202       0.937  11.944  -5.680  1.00 33.50           C
ATOM   1838  CD  LYS A 202       0.305  11.154  -6.812  1.00 38.30           C
ATOM   1839  CE  LYS A 202      -1.002  10.492  -6.410  1.00 44.35           C
ATOM   1840  NZ  LYS A 202      -0.773   9.176  -5.795  1.00 47.26           N1+
ATOM   1841  H   LYS A 202       1.496  14.816  -5.242  1.00 29.86           H
ATOM   1842  HA  LYS A 202       3.075  12.890  -4.373  1.00 34.74           H
ATOM   1843  HB2 LYS A 202       1.925  13.250  -6.914  1.00 33.47           H
ATOM   1844  HB3 LYS A 202       2.793  11.973  -6.551  1.00 33.47           H
ATOM   1845  HG2 LYS A 202       1.176  11.331  -4.968  1.00 40.19           H
ATOM   1846  HG3 LYS A 202       0.297  12.603  -5.366  1.00 40.19           H
ATOM   1847  HD2 LYS A 202       0.122  11.754  -7.552  1.00 45.96           H
ATOM   1848  HD3 LYS A 202       0.919  10.458  -7.092  1.00 45.96           H
ATOM   1849  HE2 LYS A 202      -1.460  11.054  -5.765  1.00 53.21           H
ATOM   1850  HE3 LYS A 202      -1.553  10.368  -7.199  1.00 53.21           H
ATOM   1851  HZ1 LYS A 202      -1.551   8.807  -5.569  1.00 56.71           H
ATOM   1852  HZ2 LYS A 202      -0.356   8.640  -6.371  1.00 56.71           H
ATOM   1853  HZ3 LYS A 202      -0.271   9.264  -5.066  1.00 56.71           H
ATOM   1854  N   LEU A 203       5.273  12.939  -5.546  1.00 26.25           N
ATOM   1855  CA  LEU A 203       6.676  13.206  -5.831  1.00 20.63           C
ATOM   1856  C   LEU A 203       7.079  12.392  -7.049  1.00 22.39           C
ATOM   1857  O   LEU A 203       6.615  11.257  -7.235  1.00 23.47           O
ATOM   1858  CB  LEU A 203       7.572  12.833  -4.653  1.00 24.66           C
ATOM   1859  CG  LEU A 203       7.313  13.435  -3.285  1.00 25.57           C
ATOM   1860  CD1 LEU A 203       6.040  12.974  -2.666  1.00 37.40           C
ATOM   1861  CD2 LEU A 203       8.455  13.025  -2.381  1.00 31.86           C
ATOM   1862  H   LEU A 203       5.129  12.135  -5.276  1.00 31.49           H
ATOM   1863  HA  LEU A 203       6.798  14.147  -6.030  1.00 24.76           H
ATOM   1864  HB2 LEU A 203       7.524  11.870  -4.544  1.00 29.59           H
ATOM   1865  HB3 LEU A 203       8.482  13.073  -4.892  1.00 29.59           H
ATOM   1866  HG  LEU A 203       7.298  14.402  -3.349  1.00 30.68           H
ATOM   1867 HD11 LEU A 203       5.940  13.396  -1.799  1.00 44.87           H
ATOM   1868 HD12 LEU A 203       5.301  13.222  -3.243  1.00 44.87           H
ATOM   1869 HD13 LEU A 203       6.070  12.010  -2.564  1.00 44.87           H
ATOM   1870 HD21 LEU A 203       8.308  13.401  -1.499  1.00 38.23           H
ATOM   1871 HD22 LEU A 203       8.483  12.057  -2.328  1.00 38.23           H
ATOM   1872 HD23 LEU A 203       9.286  13.361  -2.751  1.00 38.23           H
ATOM   1873  N   TYR A 204       7.910  12.986  -7.896  1.00 22.21           N
ATOM   1874  CA  TYR A 204       8.328  12.262  -9.084  1.00 23.00           C
ATOM   1875  C   TYR A 204       9.635  12.822  -9.604  1.00 27.04           C
ATOM   1876  O   TYR A 204       9.936  14.009  -9.423  1.00 25.21           O
ATOM   1877  CB  TYR A 204       7.281  12.331 -10.201  1.00 26.34           C
ATOM   1878  CG  TYR A 204       6.969  13.724 -10.744  1.00 27.57           C
ATOM   1879  CD1 TYR A 204       6.042  14.545 -10.098  1.00 30.19           C
ATOM   1880  CD2 TYR A 204       7.553  14.199 -11.931  1.00 29.12           C
ATOM   1881  CE1 TYR A 204       5.725  15.798 -10.597  1.00 32.90           C
ATOM   1882  CE2 TYR A 204       7.227  15.437 -12.435  1.00 35.13           C
ATOM   1883  CZ  TYR A 204       6.304  16.234 -11.758  1.00 37.63           C
ATOM   1884  OH  TYR A 204       5.965  17.490 -12.239  1.00 42.83           O
ATOM   1885  H   TYR A 204       8.235  13.777  -7.811  1.00 26.64           H
ATOM   1886  HA  TYR A 204       8.467  11.330  -8.856  1.00 27.60           H
ATOM   1887  HB2 TYR A 204       7.594  11.794 -10.945  1.00 31.61           H
ATOM   1888  HB3 TYR A 204       6.451  11.959  -9.863  1.00 31.61           H
ATOM   1889  HD1 TYR A 204       5.637  14.250  -9.315  1.00 36.22           H
ATOM   1890  HD2 TYR A 204       8.160  13.663 -12.390  1.00 34.94           H
ATOM   1891  HE1 TYR A 204       5.108  16.334 -10.153  1.00 39.47           H
ATOM   1892  HE2 TYR A 204       7.624  15.743 -13.218  1.00 42.15           H
ATOM   1893  HH  TYR A 204       6.381  17.646 -12.952  1.00 51.39           H
ATOM   1894  N   VAL A 205      10.405  11.956 -10.266  1.00 28.66           N
ATOM   1895  CA  VAL A 205      11.442  12.399 -11.193  1.00 29.32           C
ATOM   1896  C   VAL A 205      10.918  12.398 -12.626  1.00 33.96           C
ATOM   1897  O   VAL A 205      11.033  13.392 -13.336  1.00 40.78           O
ATOM   1898  CB  VAL A 205      12.705  11.523 -11.063  1.00 35.48           C
ATOM   1899  CG1 VAL A 205      13.768  11.987 -12.062  1.00 39.13           C
ATOM   1900  CG2 VAL A 205      13.207  11.610  -9.666  1.00 29.85           C
ATOM   1901  H   VAL A 205      10.344  11.101 -10.194  1.00 34.39           H
ATOM   1902  HA  VAL A 205      11.690  13.310 -10.970  1.00 35.18           H
ATOM   1903  HB  VAL A 205      12.481  10.599 -11.255  1.00 42.57           H
ATOM   1904 HG11 VAL A 205      14.555  11.427 -11.968  1.00 46.95           H
ATOM   1905 HG12 VAL A 205      13.412  11.909 -12.961  1.00 46.95           H
ATOM   1906 HG13 VAL A 205      13.995  12.911 -11.875  1.00 46.95           H
ATOM   1907 HG21 VAL A 205      14.002  11.059  -9.582  1.00 35.81           H
ATOM   1908 HG22 VAL A 205      13.422  12.534  -9.465  1.00 35.81           H
ATOM   1909 HG23 VAL A 205      12.518  11.291  -9.063  1.00 35.81           H
ATOM   1910  N   SER A 206      10.304  11.300 -13.048  1.00 31.55           N
ATOM   1911  CA  SER A 206       9.596  11.197 -14.324  1.00 37.55           C
ATOM   1912  C   SER A 206       8.099  11.378 -14.117  1.00 41.19           C
ATOM   1913  O   SER A 206       7.487  10.689 -13.289  1.00 35.35           O
ATOM   1914  CB  SER A 206       9.832   9.848 -14.992  1.00 40.86           C
ATOM   1915  OG  SER A 206      11.201   9.695 -15.279  1.00 39.45           O
ATOM   1916  H   SER A 206      10.282  10.570 -12.594  1.00 37.86           H
ATOM   1917  HA  SER A 206       9.909  11.893 -14.922  1.00 45.06           H
ATOM   1918  HB2 SER A 206       9.550   9.140 -14.391  1.00 49.03           H
ATOM   1919  HB3 SER A 206       9.326   9.808 -15.818  1.00 49.03           H
ATOM   1920  HG  SER A 206      11.336   8.952 -15.647  1.00 47.33           H
ATOM   1921  N   SER A 207       7.511  12.266 -14.924  1.00 39.76           N
ATOM   1922  CA  SER A 207       6.110  12.631 -14.764  1.00 37.56           C
ATOM   1923  C   SER A 207       5.188  11.418 -14.838  1.00 43.19           C
ATOM   1924  O   SER A 207       4.105  11.424 -14.234  1.00 40.40           O
ATOM   1925  CB  SER A 207       5.741  13.681 -15.833  1.00 43.52           C
ATOM   1926  OG  SER A 207       4.384  14.095 -15.717  1.00 49.09           O
ATOM   1927  H   SER A 207       7.906  12.671 -15.571  1.00 47.70           H
ATOM   1928  HA  SER A 207       5.991  13.040 -13.892  1.00 45.07           H
ATOM   1929  HB2 SER A 207       6.316  14.455 -15.723  1.00 52.22           H
ATOM   1930  HB3 SER A 207       5.876  13.293 -16.712  1.00 52.22           H
ATOM   1931  HG  SER A 207       4.207  14.666 -16.307  1.00 58.90           H
ATOM   1932  N   GLU A 208       5.607  10.357 -15.538  1.00 35.84           N
ATOM   1933  CA  GLU A 208       4.782   9.168 -15.682  1.00 40.50           C
ATOM   1934  C   GLU A 208       4.772   8.292 -14.435  1.00 39.91           C
ATOM   1935  O   GLU A 208       3.975   7.352 -14.355  1.00 41.60           O
ATOM   1936  CB  GLU A 208       5.269   8.347 -16.880  1.00 46.63           C
ATOM   1937  CG  GLU A 208       6.747   7.986 -16.847  1.00 56.24           C
ATOM   1938  CD  GLU A 208       7.555   8.832 -17.827  1.00 61.60           C
ATOM   1939  OE1 GLU A 208       8.470   8.290 -18.505  1.00 64.10           O
ATOM   1940  OE2 GLU A 208       7.252  10.044 -17.918  1.00 60.15           O1-
ATOM   1941  H   GLU A 208       6.368  10.307 -15.936  1.00 43.00           H
ATOM   1942  HA  GLU A 208       3.869   9.441 -15.860  1.00 48.60           H
ATOM   1943  HB2 GLU A 208       4.765   7.519 -16.913  1.00 55.95           H
ATOM   1944  HB3 GLU A 208       5.109   8.857 -17.690  1.00 55.95           H
ATOM   1945  HG2 GLU A 208       7.094   8.140 -15.955  1.00 67.48           H
ATOM   1946  HG3 GLU A 208       6.854   7.053 -17.092  1.00 67.48           H
ATOM   1947  N   SER A 209       5.636   8.562 -13.464  1.00 38.85           N
ATOM   1948  CA  SER A 209       5.792   7.694 -12.291  1.00 38.62           C
ATOM   1949  C   SER A 209       5.766   8.559 -11.035  1.00 37.58           C
ATOM   1950  O   SER A 209       6.827   9.002 -10.572  1.00 31.81           O
ATOM   1951  CB  SER A 209       7.096   6.886 -12.376  1.00 38.74           C
ATOM   1952  OG  SER A 209       7.103   6.072 -13.535  1.00 40.94           O
ATOM   1953  H   SER A 209       6.152   9.250 -13.457  1.00 46.61           H
ATOM   1954  HA  SER A 209       5.049   7.072 -12.249  1.00 46.34           H
ATOM   1955  HB2 SER A 209       7.846   7.499 -12.415  1.00 46.48           H
ATOM   1956  HB3 SER A 209       7.169   6.320 -11.591  1.00 46.48           H
ATOM   1957  HG  SER A 209       7.819   5.634 -13.574  1.00 49.12           H
ATOM   1958  N   ARG A 210       4.574   8.751 -10.462  1.00 31.17           N
ATOM   1959  CA  ARG A 210       4.416   9.624  -9.308  1.00 31.56           C
ATOM   1960  C   ARG A 210       4.033   8.828  -8.081  1.00 26.54           C
ATOM   1961  O   ARG A 210       3.315   7.831  -8.175  1.00 26.85           O
ATOM   1962  CB  ARG A 210       3.361  10.683  -9.581  1.00 33.07           C
ATOM   1963  CG  ARG A 210       3.704  11.504 -10.814  1.00 34.83           C
ATOM   1964  CD  ARG A 210       2.651  12.581 -11.067  1.00 34.14           C
ATOM   1965  NE  ARG A 210       3.096  13.489 -12.110  1.00 36.72           N
ATOM   1966  CZ  ARG A 210       2.532  14.661 -12.374  1.00 44.59           C
ATOM   1967  NH1 ARG A 210       1.468  15.058 -11.685  1.00 47.12           N
ATOM   1968  NH2 ARG A 210       3.039  15.438 -13.326  1.00 39.87           N1+
ATOM   1969  H   ARG A 210       3.843   8.383 -10.727  1.00 37.40           H
ATOM   1970  HA  ARG A 210       5.258  10.073  -9.129  1.00 37.86           H
ATOM   1971  HB2 ARG A 210       2.505  10.251  -9.731  1.00 39.68           H
ATOM   1972  HB3 ARG A 210       3.306  11.284  -8.822  1.00 39.68           H
ATOM   1973  HG2 ARG A 210       4.561  11.938 -10.683  1.00 41.79           H
ATOM   1974  HG3 ARG A 210       3.736  10.921 -11.589  1.00 41.79           H
ATOM   1975  HD2 ARG A 210       1.824  12.165 -11.354  1.00 40.96           H
ATOM   1976  HD3 ARG A 210       2.510  13.092 -10.254  1.00 40.96           H
ATOM   1977  HE  ARG A 210       3.771  13.251 -12.587  1.00 44.05           H
ATOM   1978 HH11 ARG A 210       1.148  14.558 -11.062  1.00 56.54           H
ATOM   1979 HH12 ARG A 210       1.100  15.815 -11.860  1.00 56.54           H
ATOM   1980 HH21 ARG A 210       3.724  15.175 -13.776  1.00 47.83           H
ATOM   1981 HH22 ARG A 210       2.667  16.191 -13.511  1.00 47.83           H
ATOM   1982  N   PHE A 211       4.529   9.271  -6.931  1.00 23.79           N
ATOM   1983  CA  PHE A 211       4.350   8.531  -5.691  1.00 24.16           C
ATOM   1984  C   PHE A 211       3.928   9.431  -4.541  1.00 23.04           C
ATOM   1985  O   PHE A 211       4.239  10.620  -4.499  1.00 25.91           O
ATOM   1986  CB  PHE A 211       5.660   7.785  -5.341  1.00 28.50           C
ATOM   1987  CG  PHE A 211       6.083   6.850  -6.423  1.00 26.87           C
ATOM   1988  CD1 PHE A 211       5.555   5.568  -6.496  1.00 29.70           C
ATOM   1989  CD2 PHE A 211       6.898   7.293  -7.450  1.00 33.30           C
ATOM   1990  CE1 PHE A 211       5.904   4.734  -7.530  1.00 29.99           C
ATOM   1991  CE2 PHE A 211       7.237   6.433  -8.497  1.00 28.18           C
ATOM   1992  CZ  PHE A 211       6.751   5.189  -8.521  1.00 28.45           C
ATOM   1993  H   PHE A 211       4.976  10.001  -6.844  1.00 28.54           H
ATOM   1994  HA  PHE A 211       3.655   7.867  -5.820  1.00 28.98           H
ATOM   1995  HB2 PHE A 211       6.369   8.433  -5.207  1.00 34.19           H
ATOM   1996  HB3 PHE A 211       5.524   7.267  -4.531  1.00 34.19           H
ATOM   1997  HD1 PHE A 211       4.989   5.262  -5.825  1.00 35.63           H
ATOM   1998  HD2 PHE A 211       7.240   8.158  -7.431  1.00 39.96           H
ATOM   1999  HE1 PHE A 211       5.571   3.866  -7.562  1.00 35.99           H
ATOM   2000  HE2 PHE A 211       7.809   6.722  -9.171  1.00 33.82           H
ATOM   2001  HZ  PHE A 211       6.986   4.620  -9.218  1.00 34.13           H
ATOM   2002  N   ASN A 212       3.238   8.816  -3.582  1.00 25.19           N
ATOM   2003  CA  ASN A 212       2.733   9.538  -2.426  1.00 25.72           C
ATOM   2004  C   ASN A 212       3.822   9.898  -1.438  1.00 28.05           C
ATOM   2005  O   ASN A 212       3.706  10.903  -0.740  1.00 26.57           O
ATOM   2006  CB  ASN A 212       1.668   8.690  -1.738  1.00 31.61           C
ATOM   2007  CG  ASN A 212       0.279   9.037  -2.211  1.00 37.36           C
ATOM   2008  OD1 ASN A 212      -0.054   8.831  -3.367  1.00 40.90           O
ATOM   2009  ND2 ASN A 212      -0.518   9.632  -1.329  1.00 51.50           N
ATOM   2010  H   ASN A 212       3.051   7.977  -3.580  1.00 30.22           H
ATOM   2011  HA  ASN A 212       2.315  10.361  -2.725  1.00 30.86           H
ATOM   2012  HB2 ASN A 212       1.829   7.754  -1.935  1.00 37.92           H
ATOM   2013  HB3 ASN A 212       1.708   8.842  -0.781  1.00 37.92           H
ATOM   2014 HD21 ASN A 212      -1.320   9.850  -1.552  1.00 61.79           H
ATOM   2015 HD22 ASN A 212      -0.232   9.800  -0.536  1.00 61.79           H
ATOM   2016  N   THR A 213       4.888   9.112  -1.361  1.00 24.43           N
ATOM   2017  CA  THR A 213       5.938   9.383  -0.403  1.00 23.98           C
ATOM   2018  C   THR A 213       7.308   9.257  -1.057  1.00 23.26           C
ATOM   2019  O   THR A 213       7.478   8.616  -2.104  1.00 21.59           O
ATOM   2020  CB  THR A 213       5.906   8.456   0.803  1.00 22.75           C
ATOM   2021  OG1 THR A 213       6.317   7.149   0.409  1.00 25.51           O
ATOM   2022  CG2 THR A 213       4.522   8.417   1.466  1.00 26.47           C
ATOM   2023  H   THR A 213       5.024   8.419  -1.852  1.00 29.31           H
ATOM   2024  HA  THR A 213       5.843  10.294  -0.083  1.00 28.77           H
ATOM   2025  HB  THR A 213       6.534   8.790   1.463  1.00 27.30           H
ATOM   2026  HG1 THR A 213       5.800   6.851  -0.182  1.00 30.61           H
ATOM   2027 HG21 THR A 213       4.537   7.818   2.229  1.00 31.76           H
ATOM   2028 HG22 THR A 213       4.273   9.305   1.767  1.00 31.76           H
ATOM   2029 HG23 THR A 213       3.859   8.102   0.832  1.00 31.76           H
ATOM   2030  N   LEU A 214       8.265   9.903  -0.400  1.00 20.34           N
ATOM   2031  CA  LEU A 214       9.658   9.840  -0.846  1.00 19.06           C
ATOM   2032  C   LEU A 214      10.146   8.399  -0.907  1.00 18.45           C
ATOM   2033  O   LEU A 214      10.838   7.987  -1.848  1.00 19.88           O
ATOM   2034  CB  LEU A 214      10.526  10.647   0.108  1.00 20.34           C
ATOM   2035  CG  LEU A 214      11.677  11.487  -0.459  1.00 31.68           C
ATOM   2036  CD1 LEU A 214      12.753  11.644   0.558  1.00 26.94           C
ATOM   2037  CD2 LEU A 214      12.219  11.033  -1.760  1.00 24.57           C
ATOM   2038  H   LEU A 214       8.139  10.382   0.303  1.00 24.40           H
ATOM   2039  HA  LEU A 214       9.732  10.228  -1.732  1.00 22.87           H
ATOM   2040  HB2 LEU A 214       9.946  11.258   0.588  1.00 24.40           H
ATOM   2041  HB3 LEU A 214      10.920  10.027   0.742  1.00 24.40           H
ATOM   2042  HG  LEU A 214      11.326  12.377  -0.614  1.00 38.02           H
ATOM   2043 HD11 LEU A 214      13.469  12.177   0.179  1.00 32.33           H
ATOM   2044 HD12 LEU A 214      12.387  12.088   1.338  1.00 32.33           H
ATOM   2045 HD13 LEU A 214      13.087  10.766   0.802  1.00 32.33           H
ATOM   2046 HD21 LEU A 214      12.937  11.628  -2.027  1.00 29.48           H
ATOM   2047 HD22 LEU A 214      12.557  10.129  -1.663  1.00 29.48           H
ATOM   2048 HD23 LEU A 214      11.510  11.053  -2.421  1.00 29.48           H
ATOM   2049  N   ALA A 215       9.897   7.648   0.155  1.00 20.44           N
ATOM   2050  CA  ALA A 215      10.383   6.283   0.199  1.00 21.14           C
ATOM   2051  C   ALA A 215       9.796   5.450  -0.936  1.00 19.71           C
ATOM   2052  O   ALA A 215      10.496   4.628  -1.534  1.00 19.30           O
ATOM   2053  CB  ALA A 215      10.065   5.712   1.564  1.00 22.11           C
ATOM   2054  H   ALA A 215       9.458   7.900   0.850  1.00 24.53           H
ATOM   2055  HA  ALA A 215      11.347   6.289   0.095  1.00 25.37           H
ATOM   2056  HB1 ALA A 215      10.385   4.797   1.606  1.00 26.53           H
ATOM   2057  HB2 ALA A 215      10.506   6.249   2.241  1.00 26.53           H
ATOM   2058  HB3 ALA A 215       9.104   5.733   1.699  1.00 26.53           H
ATOM   2059  N   GLU A 216       8.516   5.650  -1.274  1.00 19.07           N
ATOM   2060  CA  GLU A 216       7.985   4.920  -2.418  1.00 20.74           C
ATOM   2061  C   GLU A 216       8.701   5.293  -3.710  1.00 21.37           C
ATOM   2062  O   GLU A 216       8.921   4.434  -4.580  1.00 20.21           O
ATOM   2063  CB  GLU A 216       6.484   5.166  -2.573  1.00 20.80           C
ATOM   2064  CG  GLU A 216       5.641   4.509  -1.502  1.00 25.88           C
ATOM   2065  CD  GLU A 216       4.207   5.072  -1.514  1.00 33.70           C
ATOM   2066  OE1 GLU A 216       4.048   6.290  -1.297  1.00 36.47           O
ATOM   2067  OE2 GLU A 216       3.267   4.304  -1.785  1.00 44.90           O1-
ATOM   2068  H   GLU A 216       7.963   6.175  -0.876  1.00 22.88           H
ATOM   2069  HA  GLU A 216       8.116   3.971  -2.271  1.00 24.88           H
ATOM   2070  HB2 GLU A 216       6.319   6.121  -2.536  1.00 24.96           H
ATOM   2071  HB3 GLU A 216       6.197   4.817  -3.431  1.00 24.96           H
ATOM   2072  HG2 GLU A 216       5.597   3.555  -1.667  1.00 31.05           H
ATOM   2073  HG3 GLU A 216       6.031   4.685  -0.632  1.00 31.05           H
ATOM   2074  N   LEU A 217       9.035   6.570  -3.885  1.00 20.10           N
ATOM   2075  CA  LEU A 217       9.737   6.980  -5.094  1.00 20.29           C
ATOM   2076  C   LEU A 217      11.089   6.295  -5.173  1.00 18.51           C
ATOM   2077  O   LEU A 217      11.482   5.765  -6.221  1.00 18.45           O
ATOM   2078  CB  LEU A 217       9.889   8.496  -5.112  1.00 18.05           C
ATOM   2079  CG  LEU A 217      10.707   9.140  -6.229  1.00 23.64           C
ATOM   2080  CD1 LEU A 217      10.048   8.882  -7.542  1.00 28.71           C
ATOM   2081  CD2 LEU A 217      10.810  10.648  -6.041  1.00 26.91           C
ATOM   2082  H   LEU A 217       8.869   7.205  -3.329  1.00 24.11           H
ATOM   2083  HA  LEU A 217       9.218   6.718  -5.870  1.00 24.34           H
ATOM   2084  HB2 LEU A 217       9.000   8.881  -5.160  1.00 21.65           H
ATOM   2085  HB3 LEU A 217      10.302   8.761  -4.276  1.00 21.65           H
ATOM   2086  HG  LEU A 217      11.601   8.762  -6.246  1.00 28.36           H
ATOM   2087 HD11 LEU A 217      10.573   9.294  -8.246  1.00 34.45           H
ATOM   2088 HD12 LEU A 217       9.995   7.924  -7.686  1.00 34.45           H
ATOM   2089 HD13 LEU A 217       9.156   9.264  -7.528  1.00 34.45           H
ATOM   2090 HD21 LEU A 217      11.335  11.021  -6.767  1.00 32.28           H
ATOM   2091 HD22 LEU A 217       9.917  11.028  -6.048  1.00 32.28           H
ATOM   2092 HD23 LEU A 217      11.241  10.831  -5.192  1.00 32.28           H
ATOM   2093  N   VAL A 218      11.825   6.307  -4.060  1.00 16.39           N
ATOM   2094  CA  VAL A 218      13.138   5.658  -4.018  1.00 16.01           C
ATOM   2095  C   VAL A 218      13.018   4.168  -4.296  1.00 15.87           C
ATOM   2096  O   VAL A 218      13.805   3.602  -5.074  1.00 18.09           O
ATOM   2097  CB  VAL A 218      13.825   5.931  -2.669  1.00 18.13           C
ATOM   2098  CG1 VAL A 218      15.061   5.052  -2.495  1.00 18.80           C
ATOM   2099  CG2 VAL A 218      14.213   7.388  -2.596  1.00 20.59           C
ATOM   2100  H   VAL A 218      11.589   6.680  -3.322  1.00 19.66           H
ATOM   2101  HA  VAL A 218      13.694   6.041  -4.714  1.00 19.21           H
ATOM   2102  HB  VAL A 218      13.208   5.740  -1.946  1.00 21.75           H
ATOM   2103 HG11 VAL A 218      15.470   5.248  -1.638  1.00 22.56           H
ATOM   2104 HG12 VAL A 218      14.793   4.120  -2.529  1.00 22.56           H
ATOM   2105 HG13 VAL A 218      15.687   5.242  -3.212  1.00 22.56           H
ATOM   2106 HG21 VAL A 218      14.646   7.556  -1.745  1.00 24.70           H
ATOM   2107 HG22 VAL A 218      14.822   7.589  -3.323  1.00 24.70           H
ATOM   2108 HG23 VAL A 218      13.413   7.931  -2.674  1.00 24.70           H
ATOM   2109  N   HIS A 219      12.032   3.509  -3.669  1.00 16.80           N
ATOM   2110  CA  HIS A 219      11.829   2.079  -3.872  1.00 16.82           C
ATOM   2111  C   HIS A 219      11.555   1.769  -5.321  1.00 20.66           C
ATOM   2112  O   HIS A 219      12.053   0.769  -5.852  1.00 20.17           O
ATOM   2113  CB  HIS A 219      10.704   1.583  -2.970  1.00 21.03           C
ATOM   2114  CG  HIS A 219      11.060   1.655  -1.529  1.00 23.19           C
ATOM   2115  ND1 HIS A 219      12.367   1.765  -1.100  1.00 34.65           N
ATOM   2116  CD2 HIS A 219      10.294   1.646  -0.422  1.00 24.51           C
ATOM   2117  CE1 HIS A 219      12.382   1.820   0.219  1.00 31.15           C
ATOM   2118  NE2 HIS A 219      11.139   1.745   0.653  1.00 29.44           N
ATOM   2119  H   HIS A 219      11.472   3.871  -3.126  1.00 20.16           H
ATOM   2120  HA  HIS A 219      12.640   1.611  -3.618  1.00 20.18           H
ATOM   2121  HB2 HIS A 219      10.510   0.658  -3.186  1.00 25.23           H
ATOM   2122  HB3 HIS A 219       9.917   2.131  -3.114  1.00 25.23           H
ATOM   2123  HD2 HIS A 219       9.366   1.582  -0.392  1.00 29.41           H
ATOM   2124  HE1 HIS A 219      13.141   1.891   0.751  1.00 37.38           H
ATOM   2125  HE2 HIS A 219      10.898   1.759   1.478  1.00 35.32           H
ATOM   2126  N   HIS A 220      10.802   2.625  -5.996  1.00 21.51           N
ATOM   2127  CA  HIS A 220      10.520   2.387  -7.403  1.00 20.43           C
ATOM   2128  C   HIS A 220      11.801   2.451  -8.225  1.00 19.66           C
ATOM   2129  O   HIS A 220      12.110   1.548  -9.013  1.00 20.53           O
ATOM   2130  CB  HIS A 220       9.500   3.409  -7.920  1.00 22.51           C
ATOM   2131  CG  HIS A 220       9.315   3.365  -9.414  1.00 20.84           C
ATOM   2132  ND1 HIS A 220       8.648   2.341 -10.045  1.00 21.94           N
ATOM   2133  CD2 HIS A 220       9.707   4.215 -10.393  1.00 24.05           C
ATOM   2134  CE1 HIS A 220       8.668   2.542 -11.351  1.00 24.08           C
ATOM   2135  NE2 HIS A 220       9.285   3.682 -11.589  1.00 25.18           N
ATOM   2136  H   HIS A 220      10.449   3.339  -5.670  1.00 25.81           H
ATOM   2137  HA  HIS A 220      10.139   1.501  -7.506  1.00 24.51           H
ATOM   2138  HB2 HIS A 220       9.802   4.300  -7.683  1.00 27.01           H
ATOM   2139  HB3 HIS A 220       8.641   3.231  -7.508  1.00 27.01           H
ATOM   2140  HD2 HIS A 220      10.180   5.007 -10.279  1.00 28.85           H
ATOM   2141  HE1 HIS A 220       8.274   1.994 -11.991  1.00 28.89           H
ATOM   2142  HE2 HIS A 220       9.411   4.030 -12.365  1.00 30.21           H
ATOM   2143  N   HIS A 221      12.575   3.510  -8.048  1.00 16.42           N
ATOM   2144  CA  HIS A 221      13.778   3.685  -8.864  1.00 16.76           C
ATOM   2145  C   HIS A 221      14.942   2.807  -8.397  1.00 18.36           C
ATOM   2146  O   HIS A 221      15.986   2.786  -9.061  1.00 17.16           O
ATOM   2147  CB  HIS A 221      14.177   5.176  -8.881  1.00 19.59           C
ATOM   2148  CG  HIS A 221      13.259   6.036  -9.688  1.00 17.65           C
ATOM   2149  ND1 HIS A 221      13.285   6.077 -11.065  1.00 19.22           N
ATOM   2150  CD2 HIS A 221      12.240   6.839  -9.310  1.00 20.80           C
ATOM   2151  CE1 HIS A 221      12.355   6.904 -11.502  1.00 21.68           C
ATOM   2152  NE2 HIS A 221      11.697   7.375 -10.456  1.00 21.28           N
ATOM   2153  H   HIS A 221      12.434   4.134  -7.474  1.00 19.69           H
ATOM   2154  HA  HIS A 221      13.570   3.429  -9.776  1.00 20.11           H
ATOM   2155  HB2 HIS A 221      15.067   5.257  -9.259  1.00 23.50           H
ATOM   2156  HB3 HIS A 221      14.174   5.511  -7.971  1.00 23.50           H
ATOM   2157  HD1 HIS A 221      13.843   5.652 -11.563  1.00 23.06           H
ATOM   2158  HD2 HIS A 221      11.969   7.013  -8.438  1.00 24.96           H
ATOM   2159  HE1 HIS A 221      12.180   7.106 -12.392  1.00 26.01           H
ATOM   2160  N   SER A 222      14.791   2.107  -7.274  1.00 15.60           N
ATOM   2161  CA  SER A 222      15.711   1.057  -6.864  1.00 16.51           C
ATOM   2162  C   SER A 222      15.557  -0.191  -7.721  1.00 20.01           C
ATOM   2163  O   SER A 222      16.440  -1.050  -7.683  1.00 20.07           O
ATOM   2164  CB  SER A 222      15.464   0.664  -5.405  1.00 23.43           C
ATOM   2165  OG  SER A 222      15.836   1.749  -4.559  1.00 29.59           O
ATOM   2166  H   SER A 222      14.144   2.228  -6.720  1.00 18.71           H
ATOM   2167  HA  SER A 222      16.623   1.377  -6.947  1.00 19.81           H
ATOM   2168  HB2 SER A 222      14.523   0.466  -5.280  1.00 28.11           H
ATOM   2169  HB3 SER A 222      16.004  -0.113  -5.186  1.00 28.11           H
ATOM   2170  HG  SER A 222      15.378   2.428  -4.746  1.00 35.50           H
ATOM   2171  N   THR A 223      14.430  -0.346  -8.424  1.00 19.21           N
ATOM   2172  CA  THR A 223      14.208  -1.557  -9.230  1.00 19.75           C
ATOM   2173  C   THR A 223      14.241  -1.313 -10.725  1.00 22.23           C
ATOM   2174  O   THR A 223      14.701  -2.179 -11.451  1.00 18.32           O
ATOM   2175  CB  THR A 223      12.870  -2.224  -8.855  1.00 22.87           C
ATOM   2176  OG1 THR A 223      11.772  -1.411  -9.264  1.00 25.27           O
ATOM   2177  CG2 THR A 223      12.795  -2.437  -7.354  1.00 29.39           C
ATOM   2178  H   THR A 223      13.788   0.225  -8.453  1.00 23.05           H
ATOM   2179  HA  THR A 223      14.913  -2.191  -9.027  1.00 23.70           H
ATOM   2180  HB  THR A 223      12.809  -3.089  -9.289  1.00 27.44           H
ATOM   2181  HG1 THR A 223      11.813  -0.661  -8.887  1.00 30.32           H
ATOM   2182 HG21 THR A 223      11.953  -2.857  -7.120  1.00 35.27           H
ATOM   2183 HG22 THR A 223      13.523  -3.009  -7.064  1.00 35.27           H
ATOM   2184 HG23 THR A 223      12.862  -1.586  -6.894  1.00 35.27           H
ATOM   2185  N   VAL A 224      13.810  -0.155 -11.198  1.00 17.03           N
ATOM   2186  CA  VAL A 224      13.935   0.230 -12.598  1.00 17.82           C
ATOM   2187  C   VAL A 224      14.397   1.682 -12.672  1.00 18.55           C
ATOM   2188  O   VAL A 224      13.999   2.508 -11.853  1.00 21.28           O
ATOM   2189  CB  VAL A 224      12.593   0.049 -13.351  1.00 23.07           C
ATOM   2190  CG1 VAL A 224      12.229  -1.415 -13.426  1.00 25.72           C
ATOM   2191  CG2 VAL A 224      11.448   0.823 -12.678  1.00 23.60           C
ATOM   2192  H   VAL A 224      13.430   0.445 -10.713  1.00 20.43           H
ATOM   2193  HA  VAL A 224      14.605  -0.326 -13.027  1.00 21.37           H
ATOM   2194  HB  VAL A 224      12.690   0.382 -14.257  1.00 27.68           H
ATOM   2195 HG11 VAL A 224      11.388  -1.507 -13.900  1.00 30.86           H
ATOM   2196 HG12 VAL A 224      12.930  -1.891 -13.899  1.00 30.86           H
ATOM   2197 HG13 VAL A 224      12.141  -1.765 -12.525  1.00 30.86           H
ATOM   2198 HG21 VAL A 224      10.631   0.680 -13.182  1.00 28.32           H
ATOM   2199 HG22 VAL A 224      11.338   0.498 -11.771  1.00 28.32           H
ATOM   2200 HG23 VAL A 224      11.669   1.767 -12.667  1.00 28.32           H
ATOM   2201  N   ALA A 225      15.232   2.003 -13.659  1.00 18.79           N
ATOM   2202  CA  ALA A 225      15.833   3.339 -13.717  1.00 19.86           C
ATOM   2203  C   ALA A 225      14.787   4.381 -14.066  1.00 22.04           C
ATOM   2204  O   ALA A 225      14.745   5.455 -13.456  1.00 21.52           O
ATOM   2205  CB  ALA A 225      16.967   3.358 -14.725  1.00 20.20           C
ATOM   2206  H   ALA A 225      15.465   1.476 -14.298  1.00 22.54           H
ATOM   2207  HA  ALA A 225      16.200   3.560 -12.847  1.00 23.82           H
ATOM   2208  HB1 ALA A 225      17.352   4.248 -14.749  1.00 24.23           H
ATOM   2209  HB2 ALA A 225      17.640   2.714 -14.454  1.00 24.23           H
ATOM   2210  HB3 ALA A 225      16.617   3.124 -15.598  1.00 24.23           H
ATOM   2211  N   ASP A 226      13.913   4.050 -15.025  1.00 21.77           N
ATOM   2212  CA  ASP A 226      12.700   4.810 -15.341  1.00 21.30           C
ATOM   2213  C   ASP A 226      12.955   6.310 -15.372  1.00 22.61           C
ATOM   2214  O   ASP A 226      12.246   7.102 -14.743  1.00 24.79           O
ATOM   2215  CB  ASP A 226      11.596   4.463 -14.365  1.00 24.80           C
ATOM   2216  CG  ASP A 226      10.228   4.982 -14.816  1.00 34.70           C
ATOM   2217  OD1 ASP A 226      10.011   5.198 -16.022  1.00 30.96           O
ATOM   2218  OD2 ASP A 226       9.382   5.185 -13.939  1.00 32.95           O1-
ATOM   2219  H   ASP A 226      14.009   3.358 -15.527  1.00 26.12           H
ATOM   2220  HA  ASP A 226      12.398   4.550 -16.225  1.00 25.55           H
ATOM   2221  HB2 ASP A 226      11.539   3.498 -14.281  1.00 29.75           H
ATOM   2222  HB3 ASP A 226      11.799   4.860 -13.503  1.00 29.75           H
ATOM   2223  N   GLY A 227      13.983   6.691 -16.140  1.00 24.32           N
ATOM   2224  CA  GLY A 227      14.352   8.090 -16.360  1.00 27.07           C
ATOM   2225  C   GLY A 227      15.696   8.472 -15.779  1.00 28.94           C
ATOM   2226  O   GLY A 227      16.324   9.429 -16.251  1.00 28.44           O
ATOM   2227  H   GLY A 227      14.494   6.138 -16.554  1.00 29.18           H
ATOM   2228  HA2 GLY A 227      14.376   8.266 -17.314  1.00 32.48           H
ATOM   2229  HA3 GLY A 227      13.678   8.663 -15.963  1.00 32.48           H
ATOM   2230  N   LEU A 228      16.157   7.743 -14.782  1.00 21.34           N
ATOM   2231  CA  LEU A 228      17.488   7.956 -14.235  1.00 20.02           C
ATOM   2232  C   LEU A 228      18.529   7.229 -15.086  1.00 25.47           C
ATOM   2233  O   LEU A 228      18.218   6.307 -15.839  1.00 23.89           O
ATOM   2234  CB  LEU A 228      17.531   7.457 -12.797  1.00 20.58           C
ATOM   2235  CG  LEU A 228      16.498   8.011 -11.823  1.00 20.64           C
ATOM   2236  CD1 LEU A 228      16.728   7.372 -10.458  1.00 22.51           C
ATOM   2237  CD2 LEU A 228      16.507   9.520 -11.692  1.00 26.85           C
ATOM   2238  H   LEU A 228      15.717   7.111 -14.398  1.00 25.60           H
ATOM   2239  HA  LEU A 228      17.692   8.904 -14.239  1.00 24.02           H
ATOM   2240  HB2 LEU A 228      17.418   6.494 -12.812  1.00 24.69           H
ATOM   2241  HB3 LEU A 228      18.405   7.669 -12.434  1.00 24.69           H
ATOM   2242  HG  LEU A 228      15.615   7.748 -12.126  1.00 24.76           H
ATOM   2243 HD11 LEU A 228      16.073   7.721  -9.833  1.00 27.01           H
ATOM   2244 HD12 LEU A 228      16.629   6.411 -10.539  1.00 27.01           H
ATOM   2245 HD13 LEU A 228      17.624   7.589 -10.155  1.00 27.01           H
ATOM   2246 HD21 LEU A 228      15.824   9.786 -11.057  1.00 32.21           H
ATOM   2247 HD22 LEU A 228      17.380   9.804 -11.378  1.00 32.21           H
ATOM   2248 HD23 LEU A 228      16.323   9.913 -12.560  1.00 32.21           H
ATOM   2249  N   ILE A 229      19.787   7.642 -14.970  1.00 20.72           N
ATOM   2250  CA  ILE A 229      20.818   6.980 -15.757  1.00 21.79           C
ATOM   2251  C   ILE A 229      20.938   5.509 -15.378  1.00 23.91           C
ATOM   2252  O   ILE A 229      21.225   4.661 -16.235  1.00 23.64           O
ATOM   2253  CB  ILE A 229      22.150   7.732 -15.605  1.00 21.51           C
ATOM   2254  CG1 ILE A 229      23.173   7.229 -16.618  1.00 29.57           C
ATOM   2255  CG2 ILE A 229      22.723   7.497 -14.231  1.00 23.50           C
ATOM   2256  CD1 ILE A 229      22.976   7.770 -17.963  1.00 36.89           C
ATOM   2257  H   ILE A 229      20.062   8.280 -14.462  1.00 24.86           H
ATOM   2258  HA  ILE A 229      20.565   7.020 -16.692  1.00 26.14           H
ATOM   2259  HB  ILE A 229      22.003   8.682 -15.737  1.00 25.81           H
ATOM   2260 HG12 ILE A 229      24.061   7.485 -16.322  1.00 35.47           H
ATOM   2261 HG13 ILE A 229      23.110   6.263 -16.675  1.00 35.47           H
ATOM   2262 HG21 ILE A 229      23.562   7.978 -14.153  1.00 28.20           H
ATOM   2263 HG22 ILE A 229      22.093   7.819 -13.568  1.00 28.20           H
ATOM   2264 HG23 ILE A 229      22.874   6.546 -14.111  1.00 28.20           H
ATOM   2265 HD11 ILE A 229      23.658   7.410 -18.551  1.00 44.26           H
ATOM   2266 HD12 ILE A 229      22.096   7.514 -18.280  1.00 44.26           H
ATOM   2267 HD13 ILE A 229      23.047   8.737 -17.927  1.00 44.26           H
ATOM   2268  N   THR A 230      20.694   5.161 -14.116  1.00 21.59           N
ATOM   2269  CA  THR A 230      20.696   3.762 -13.699  1.00 20.73           C
ATOM   2270  C   THR A 230      19.826   3.646 -12.449  1.00 18.13           C
ATOM   2271  O   THR A 230      19.205   4.612 -12.005  1.00 19.09           O
ATOM   2272  CB  THR A 230      22.132   3.251 -13.499  1.00 21.58           C
ATOM   2273  OG1 THR A 230      22.164   1.806 -13.378  1.00 20.01           O
ATOM   2274  CG2 THR A 230      22.766   3.851 -12.247  1.00 21.41           C
ATOM   2275  H   THR A 230      20.524   5.717 -13.482  1.00 25.91           H
ATOM   2276  HA  THR A 230      20.286   3.227 -14.396  1.00 24.87           H
ATOM   2277  HB  THR A 230      22.669   3.516 -14.262  1.00 25.90           H
ATOM   2278  HG1 THR A 230      22.954   1.544 -13.270  1.00 24.00           H
ATOM   2279 HG21 THR A 230      23.670   3.515 -12.140  1.00 25.69           H
ATOM   2280 HG22 THR A 230      22.795   4.817 -12.320  1.00 25.69           H
ATOM   2281 HG23 THR A 230      22.247   3.609 -11.464  1.00 25.69           H
ATOM   2282  N   THR A 231      19.776   2.451 -11.889  1.00 18.31           N
ATOM   2283  CA  THR A 231      18.963   2.200 -10.715  1.00 17.08           C
ATOM   2284  C   THR A 231      19.674   2.699  -9.466  1.00 18.99           C
ATOM   2285  O   THR A 231      20.913   2.777  -9.408  1.00 18.44           O
ATOM   2286  CB  THR A 231      18.643   0.692 -10.557  1.00 19.08           C
ATOM   2287  OG1 THR A 231      19.730  -0.103 -11.091  1.00 19.18           O
ATOM   2288  CG2 THR A 231      17.383   0.306 -11.295  1.00 19.80           C
ATOM   2289  H   THR A 231      20.207   1.762 -12.172  1.00 21.97           H
ATOM   2290  HA  THR A 231      18.125   2.681 -10.799  1.00 20.49           H
ATOM   2291  HB  THR A 231      18.524   0.484  -9.617  1.00 22.88           H
ATOM   2292  HG1 THR A 231      19.557  -0.920 -11.006  1.00 23.01           H
ATOM   2293 HG21 THR A 231      17.208  -0.641 -11.179  1.00 23.76           H
ATOM   2294 HG22 THR A 231      16.629   0.810 -10.950  1.00 23.76           H
ATOM   2295 HG23 THR A 231      17.482   0.495 -12.241  1.00 23.76           H
ATOM   2296  N   LEU A 232      18.868   2.961  -8.453  1.00 19.57           N
ATOM   2297  CA  LEU A 232      19.327   3.337  -7.101  1.00 17.58           C
ATOM   2298  C   LEU A 232      19.529   2.092  -6.266  1.00 20.05           C
ATOM   2299  O   LEU A 232      18.579   1.586  -5.654  1.00 21.46           O
ATOM   2300  CB  LEU A 232      18.315   4.230  -6.388  1.00 18.37           C
ATOM   2301  CG  LEU A 232      17.791   5.423  -7.180  1.00 18.92           C
ATOM   2302  CD1 LEU A 232      16.740   6.186  -6.397  1.00 21.79           C
ATOM   2303  CD2 LEU A 232      18.963   6.296  -7.547  1.00 19.72           C
ATOM   2304  H   LEU A 232      18.011   2.930  -8.516  1.00 23.48           H
ATOM   2305  HA  LEU A 232      20.172   3.811  -7.162  1.00 21.09           H
ATOM   2306  HB2 LEU A 232      17.549   3.686  -6.146  1.00 22.03           H
ATOM   2307  HB3 LEU A 232      18.730   4.577  -5.583  1.00 22.03           H
ATOM   2308  HG  LEU A 232      17.384   5.105  -8.001  1.00 22.70           H
ATOM   2309 HD11 LEU A 232      16.431   6.935  -6.931  1.00 26.14           H
ATOM   2310 HD12 LEU A 232      15.999   5.591  -6.202  1.00 26.14           H
ATOM   2311 HD13 LEU A 232      17.133   6.508  -5.571  1.00 26.14           H
ATOM   2312 HD21 LEU A 232      18.641   7.059  -8.052  1.00 23.66           H
ATOM   2313 HD22 LEU A 232      19.399   6.596  -6.735  1.00 23.66           H
ATOM   2314 HD23 LEU A 232      19.583   5.780  -8.086  1.00 23.66           H
ATOM   2315  N   HIS A 233      20.777   1.638  -6.137  1.00 16.76           N
ATOM   2316  CA  HIS A 233      21.000   0.344  -5.520  1.00 15.92           C
ATOM   2317  C   HIS A 233      21.748   0.368  -4.197  1.00 16.82           C
ATOM   2318  O   HIS A 233      21.518  -0.501  -3.365  1.00 17.60           O
ATOM   2319  CB  HIS A 233      21.770  -0.566  -6.502  1.00 16.37           C
ATOM   2320  CG  HIS A 233      20.885  -1.400  -7.390  1.00 20.45           C
ATOM   2321  ND1 HIS A 233      19.514  -1.248  -7.487  1.00 21.44           N
ATOM   2322  CD2 HIS A 233      21.195  -2.464  -8.171  1.00 17.88           C
ATOM   2323  CE1 HIS A 233      19.022  -2.172  -8.308  1.00 17.99           C
ATOM   2324  NE2 HIS A 233      20.023  -2.924  -8.732  1.00 26.96           N
ATOM   2325  H   HIS A 233      21.487   2.050  -6.393  1.00 20.10           H
ATOM   2326  HA  HIS A 233      20.137  -0.069  -5.356  1.00 19.10           H
ATOM   2327  HB2 HIS A 233      22.332  -1.171  -5.992  1.00 19.64           H
ATOM   2328  HB3 HIS A 233      22.322  -0.010  -7.074  1.00 19.64           H
ATOM   2329  HD1 HIS A 233      19.051  -0.649  -7.079  1.00 25.72           H
ATOM   2330  HD2 HIS A 233      22.043  -2.820  -8.303  1.00 21.45           H
ATOM   2331  HE1 HIS A 233      18.128  -2.266  -8.549  1.00 21.58           H
ATOM   2332  N   TYR A 234      22.645   1.317  -3.972  1.00 16.44           N
ATOM   2333  CA  TYR A 234      23.538   1.273  -2.824  1.00 15.60           C
ATOM   2334  C   TYR A 234      23.518   2.616  -2.109  1.00 14.66           C
ATOM   2335  O   TYR A 234      24.243   3.541  -2.510  1.00 16.98           O
ATOM   2336  CB  TYR A 234      24.950   0.912  -3.267  1.00 17.84           C
ATOM   2337  CG  TYR A 234      24.975  -0.358  -4.110  1.00 16.12           C
ATOM   2338  CD1 TYR A 234      25.331  -0.336  -5.452  1.00 18.04           C
ATOM   2339  CD2 TYR A 234      24.608  -1.554  -3.560  1.00 17.63           C
ATOM   2340  CE1 TYR A 234      25.349  -1.497  -6.197  1.00 18.90           C
ATOM   2341  CE2 TYR A 234      24.615  -2.729  -4.298  1.00 19.89           C
ATOM   2342  CZ  TYR A 234      24.974  -2.685  -5.604  1.00 21.42           C
ATOM   2343  OH  TYR A 234      24.968  -3.863  -6.299  1.00 22.58           O
ATOM   2344  H   TYR A 234      22.757   2.005  -4.475  1.00 19.72           H
ATOM   2345  HA  TYR A 234      23.230   0.594  -2.204  1.00 18.72           H
ATOM   2346  HB2 TYR A 234      25.312   1.636  -3.800  1.00 21.40           H
ATOM   2347  HB3 TYR A 234      25.502   0.765  -2.483  1.00 21.40           H
ATOM   2348  HD1 TYR A 234      25.582   0.467  -5.848  1.00 21.65           H
ATOM   2349  HD2 TYR A 234      24.362  -1.583  -2.664  1.00 21.15           H
ATOM   2350  HE1 TYR A 234      25.592  -1.476  -7.095  1.00 22.68           H
ATOM   2351  HE2 TYR A 234      24.368  -3.534  -3.905  1.00 23.86           H
ATOM   2352  HH  TYR A 234      24.717  -4.490  -5.800  1.00 27.09           H
ATOM   2353  N   PRO A 235      22.771   2.730  -1.021  1.00 17.56           N
ATOM   2354  CA  PRO A 235      22.773   3.988  -0.261  1.00 16.44           C
ATOM   2355  C   PRO A 235      24.170   4.372   0.200  1.00 16.57           C
ATOM   2356  O   PRO A 235      24.924   3.546   0.726  1.00 19.19           O
ATOM   2357  CB  PRO A 235      21.869   3.679   0.932  1.00 17.29           C
ATOM   2358  CG  PRO A 235      20.915   2.618   0.422  1.00 18.58           C
ATOM   2359  CD  PRO A 235      21.827   1.744  -0.453  1.00 18.77           C
ATOM   2360  HA  PRO A 235      22.390   4.708  -0.786  1.00 19.73           H
ATOM   2361  HB2 PRO A 235      22.401   3.339   1.668  1.00 20.74           H
ATOM   2362  HB3 PRO A 235      21.386   4.478   1.194  1.00 20.74           H
ATOM   2363  HG2 PRO A 235      20.550   2.111   1.164  1.00 22.28           H
ATOM   2364  HG3 PRO A 235      20.210   3.027  -0.105  1.00 22.28           H
ATOM   2365  HD2 PRO A 235      22.300   1.095   0.091  1.00 22.52           H
ATOM   2366  HD3 PRO A 235      21.316   1.317  -1.158  1.00 22.52           H
ATOM   2367  N   ALA A 236      24.498   5.650   0.042  1.00 17.43           N
ATOM   2368  CA  ALA A 236      25.801   6.148   0.502  1.00 18.63           C
ATOM   2369  C   ALA A 236      25.903   6.023   2.022  1.00 19.68           C
ATOM   2370  O   ALA A 236      25.015   6.489   2.743  1.00 21.82           O
ATOM   2371  CB  ALA A 236      25.996   7.595   0.058  1.00 21.28           C
ATOM   2372  H   ALA A 236      23.995   6.246  -0.322  1.00 20.91           H
ATOM   2373  HA  ALA A 236      26.505   5.611   0.105  1.00 22.35           H
ATOM   2374  HB1 ALA A 236      26.860   7.906   0.370  1.00 25.53           H
ATOM   2375  HB2 ALA A 236      25.959   7.636  -0.910  1.00 25.53           H
ATOM   2376  HB3 ALA A 236      25.290   8.140   0.440  1.00 25.53           H
ATOM   2377  N   PRO A 237      26.939   5.386   2.549  1.00 17.49           N
ATOM   2378  CA  PRO A 237      27.045   5.238   3.997  1.00 23.02           C
ATOM   2379  C   PRO A 237      27.175   6.580   4.698  1.00 25.36           C
ATOM   2380  O   PRO A 237      27.754   7.521   4.162  1.00 21.83           O
ATOM   2381  CB  PRO A 237      28.305   4.380   4.165  1.00 24.22           C
ATOM   2382  CG  PRO A 237      28.376   3.639   2.925  1.00 27.60           C
ATOM   2383  CD  PRO A 237      27.960   4.571   1.865  1.00 25.42           C
ATOM   2384  HA  PRO A 237      26.277   4.760   4.348  1.00 27.61           H
ATOM   2385  HB2 PRO A 237      29.082   4.951   4.275  1.00 29.06           H
ATOM   2386  HB3 PRO A 237      28.201   3.783   4.922  1.00 29.06           H
ATOM   2387  HG2 PRO A 237      29.287   3.342   2.777  1.00 33.11           H
ATOM   2388  HG3 PRO A 237      27.773   2.881   2.966  1.00 33.11           H
ATOM   2389  HD2 PRO A 237      28.707   5.124   1.584  1.00 30.50           H
ATOM   2390  HD3 PRO A 237      27.570   4.089   1.120  1.00 30.50           H
ATOM   2391  N   LYS A 238      26.526   6.664   5.862  1.00 24.84           N
ATOM   2392  CA  LYS A 238      26.698   7.724   6.861  1.00 27.51           C
ATOM   2393  C   LYS A 238      27.816   7.246   7.770  1.00 28.92           C
ATOM   2394  O   LYS A 238      27.610   6.482   8.721  1.00 30.56           O
ATOM   2395  CB  LYS A 238      25.407   7.954   7.622  1.00 29.44           C
ATOM   2396  CG  LYS A 238      24.257   8.300   6.702  1.00 30.36           C
ATOM   2397  CD  LYS A 238      22.934   8.297   7.452  1.00 29.31           C
ATOM   2398  CE  LYS A 238      21.840   8.830   6.584  1.00 28.11           C
ATOM   2399  NZ  LYS A 238      20.441   8.861   7.270  1.00 27.73           N1+
ATOM   2400  H   LYS A 238      25.945   6.080   6.107  1.00 29.81           H
ATOM   2401  HA  LYS A 238      26.967   8.551   6.431  1.00 33.01           H
ATOM   2402  HB2 LYS A 238      25.175   7.146   8.106  1.00 35.32           H
ATOM   2403  HB3 LYS A 238      25.530   8.691   8.242  1.00 35.32           H
ATOM   2404  HG2 LYS A 238      24.396   9.186   6.332  1.00 36.43           H
ATOM   2405  HG3 LYS A 238      24.205   7.643   5.990  1.00 36.43           H
ATOM   2406  HD2 LYS A 238      22.709   7.389   7.708  1.00 35.16           H
ATOM   2407  HD3 LYS A 238      23.006   8.863   8.237  1.00 35.16           H
ATOM   2408  HE2 LYS A 238      22.062   9.738   6.325  1.00 33.73           H
ATOM   2409  HE3 LYS A 238      21.769   8.272   5.794  1.00 33.73           H
ATOM   2410  HZ1 LYS A 238      19.833   9.186   6.707  1.00 33.27           H
ATOM   2411  HZ2 LYS A 238      20.202   8.038   7.510  1.00 33.27           H
ATOM   2412  HZ3 LYS A 238      20.469   9.377   7.995  1.00 33.27           H
ATOM   2413  N   ARG A 239      29.022   7.660   7.426  1.00 24.07           N
ATOM   2414  CA  ARG A 239      30.208   7.112   8.054  1.00 26.87           C
ATOM   2415  C   ARG A 239      30.637   7.844   9.318  1.00 31.91           C
ATOM   2416  O   ARG A 239      31.404   7.279  10.101  1.00 33.01           O
ATOM   2417  CB  ARG A 239      31.380   7.152   7.072  1.00 32.28           C
ATOM   2418  CG  ARG A 239      31.152   6.411   5.737  1.00 32.18           C
ATOM   2419  CD  ARG A 239      32.401   6.401   4.891  1.00 30.79           C
ATOM   2420  NE  ARG A 239      32.114   6.085   3.494  1.00 33.46           N
ATOM   2421  CZ  ARG A 239      32.008   4.865   2.980  1.00 32.49           C
ATOM   2422  NH1 ARG A 239      32.169   3.799   3.750  1.00 30.00           N
ATOM   2423  NH2 ARG A 239      31.716   4.717   1.679  1.00 33.27           N1+
ATOM   2424  H   ARG A 239      29.181   8.258   6.830  1.00 28.88           H
ATOM   2425  HA  ARG A 239      30.043   6.185   8.287  1.00 32.24           H
ATOM   2426  HB2 ARG A 239      31.572   8.079   6.862  1.00 38.74           H
ATOM   2427  HB3 ARG A 239      32.152   6.750   7.500  1.00 38.74           H
ATOM   2428  HG2 ARG A 239      30.901   5.492   5.920  1.00 38.61           H
ATOM   2429  HG3 ARG A 239      30.450   6.858   5.239  1.00 38.61           H
ATOM   2430  HD2 ARG A 239      32.814   7.278   4.924  1.00 36.94           H
ATOM   2431  HD3 ARG A 239      33.012   5.730   5.233  1.00 36.94           H
ATOM   2432  HE  ARG A 239      32.003   6.748   2.957  1.00 40.14           H
ATOM   2433 HH11 ARG A 239      32.349   3.895   4.586  1.00 35.99           H
ATOM   2434 HH12 ARG A 239      32.100   3.011   3.413  1.00 35.99           H
ATOM   2435 HH21 ARG A 239      31.613   5.410   1.180  1.00 39.92           H
ATOM   2436 HH22 ARG A 239      31.651   3.930   1.339  1.00 39.92           H
ATOM   2437  N   ASN A 240      30.208   9.087   9.525  1.00 26.51           N
ATOM   2438  CA  ASN A 240      30.740   9.908  10.608  1.00 30.74           C
ATOM   2439  C   ASN A 240      29.683  10.113  11.674  1.00 26.37           C
ATOM   2440  O   ASN A 240      28.601  10.627  11.380  1.00 31.80           O
ATOM   2441  CB  ASN A 240      31.193  11.250  10.067  1.00 32.51           C
ATOM   2442  CG  ASN A 240      32.189  11.108   8.973  1.00 31.12           C
ATOM   2443  OD1 ASN A 240      33.149  10.366   9.108  1.00 26.82           O
ATOM   2444  ND2 ASN A 240      31.973  11.829   7.874  1.00 33.11           N
ATOM   2445  H   ASN A 240      29.607   9.479   9.050  1.00 31.81           H
ATOM   2446  HA  ASN A 240      31.502   9.462  11.009  1.00 36.88           H
ATOM   2447  HB2 ASN A 240      30.425  11.728   9.716  1.00 39.01           H
ATOM   2448  HB3 ASN A 240      31.603  11.760  10.784  1.00 39.01           H
ATOM   2449 HD21 ASN A 240      32.521  11.780   7.213  1.00 39.73           H
ATOM   2450 HD22 ASN A 240      31.285  12.342   7.824  1.00 39.73           H
ATOM   2451  N   LYS A 241      30.003   9.757  12.906  1.00 27.06           N
ATOM   2452  CA  LYS A 241      29.065  10.056  13.984  1.00 28.33           C
ATOM   2453  C   LYS A 241      29.009  11.565  14.198  1.00 25.83           C
ATOM   2454  O   LYS A 241      30.038  12.233  14.103  1.00 26.09           O
ATOM   2455  CB  LYS A 241      29.485   9.352  15.266  1.00 28.06           C
ATOM   2456  CG  LYS A 241      29.425   7.807  15.163  1.00 31.63           C
ATOM   2457  CD  LYS A 241      29.771   7.176  16.482  1.00 34.29           C
ATOM   2458  CE  LYS A 241      29.744   5.660  16.398  1.00 36.68           C
ATOM   2459  NZ  LYS A 241      30.313   5.071  17.631  1.00 45.81           N1+
ATOM   2460  H   LYS A 241      30.726   9.356  13.143  1.00 32.47           H
ATOM   2461  HA  LYS A 241      28.180   9.746  13.739  1.00 33.99           H
ATOM   2462  HB2 LYS A 241      30.398   9.602  15.477  1.00 33.66           H
ATOM   2463  HB3 LYS A 241      28.893   9.627  15.984  1.00 33.66           H
ATOM   2464  HG2 LYS A 241      28.528   7.534  14.918  1.00 37.95           H
ATOM   2465  HG3 LYS A 241      30.065   7.502  14.501  1.00 37.95           H
ATOM   2466  HD2 LYS A 241      30.663   7.450  16.745  1.00 41.14           H
ATOM   2467  HD3 LYS A 241      29.124   7.455  17.150  1.00 41.14           H
ATOM   2468  HE2 LYS A 241      28.827   5.357  16.306  1.00 44.01           H
ATOM   2469  HE3 LYS A 241      30.277   5.368  15.642  1.00 44.01           H
ATOM   2470  HZ1 LYS A 241      30.297   4.182  17.578  1.00 54.97           H
ATOM   2471  HZ2 LYS A 241      31.156   5.338  17.735  1.00 54.97           H
ATOM   2472  HZ3 LYS A 241      29.839   5.328  18.338  1.00 54.97           H
ATOM   2473  N   PRO A 242      27.848  12.133  14.488  1.00 28.80           N
ATOM   2474  CA  PRO A 242      27.791  13.585  14.718  1.00 29.45           C
ATOM   2475  C   PRO A 242      28.713  14.013  15.859  1.00 26.07           C
ATOM   2476  O   PRO A 242      28.992  13.257  16.784  1.00 24.32           O
ATOM   2477  CB  PRO A 242      26.317  13.829  15.047  1.00 28.54           C
ATOM   2478  CG  PRO A 242      25.583  12.680  14.338  1.00 30.84           C
ATOM   2479  CD  PRO A 242      26.507  11.507  14.496  1.00 28.30           C
ATOM   2480  HA  PRO A 242      28.028  14.067  13.911  1.00 35.33           H
ATOM   2481  HB2 PRO A 242      26.182  13.787  16.006  1.00 34.24           H
ATOM   2482  HB3 PRO A 242      26.039  14.689  14.694  1.00 34.24           H
ATOM   2483  HG2 PRO A 242      24.732  12.513  14.774  1.00 37.01           H
ATOM   2484  HG3 PRO A 242      25.456  12.898  13.401  1.00 37.01           H
ATOM   2485  HD2 PRO A 242      26.346  11.061  15.342  1.00 33.95           H
ATOM   2486  HD3 PRO A 242      26.413  10.898  13.747  1.00 33.95           H
ATOM   2487  N   THR A 243      29.218  15.251  15.776  1.00 31.62           N
ATOM   2488  CA  THR A 243      30.059  15.791  16.843  1.00 29.13           C
ATOM   2489  C   THR A 243      29.230  15.922  18.111  1.00 20.03           C
ATOM   2490  O   THR A 243      28.081  16.341  18.057  1.00 25.81           O
ATOM   2491  CB  THR A 243      30.618  17.179  16.461  1.00 31.20           C
ATOM   2492  OG1 THR A 243      31.312  17.078  15.220  1.00 39.12           O
ATOM   2493  CG2 THR A 243      31.600  17.708  17.550  1.00 31.62           C
ATOM   2494  H   THR A 243      29.087  15.790  15.118  1.00 37.94           H
ATOM   2495  HA  THR A 243      30.801  15.190  17.014  1.00 34.95           H
ATOM   2496  HB  THR A 243      29.887  17.810  16.373  1.00 37.43           H
ATOM   2497  HG1 THR A 243      31.621  17.828  15.002  1.00 46.93           H
ATOM   2498 HG21 THR A 243      31.941  18.579  17.294  1.00 37.94           H
ATOM   2499 HG22 THR A 243      31.139  17.787  18.400  1.00 37.94           H
ATOM   2500 HG23 THR A 243      32.345  17.094  17.651  1.00 37.94           H
ATOM   2501  N   ILE A 244      29.823  15.546  19.232  1.00 24.98           N
ATOM   2502  CA  ILE A 244      29.298  15.843  20.555  1.00 25.14           C
ATOM   2503  C   ILE A 244      30.174  16.933  21.166  1.00 25.11           C
ATOM   2504  O   ILE A 244      31.395  16.779  21.241  1.00 26.95           O
ATOM   2505  CB  ILE A 244      29.297  14.583  21.415  1.00 24.31           C
ATOM   2506  CG1 ILE A 244      28.568  13.455  20.688  1.00 27.30           C
ATOM   2507  CG2 ILE A 244      28.595  14.848  22.739  1.00 26.31           C
ATOM   2508  CD1 ILE A 244      28.690  12.131  21.396  1.00 30.15           C
ATOM   2509  H   ILE A 244      30.558  15.101  19.253  1.00 29.98           H
ATOM   2510  HA  ILE A 244      28.389  16.174  20.483  1.00 30.16           H
ATOM   2511  HB  ILE A 244      30.213  14.313  21.587  1.00 29.17           H
ATOM   2512 HG12 ILE A 244      27.626  13.676  20.626  1.00 32.75           H
ATOM   2513 HG13 ILE A 244      28.945  13.356  19.800  1.00 32.75           H
ATOM   2514 HG21 ILE A 244      28.606  14.036  23.269  1.00 31.57           H
ATOM   2515 HG22 ILE A 244      29.064  15.556  23.208  1.00 31.57           H
ATOM   2516 HG23 ILE A 244      27.680  15.116  22.562  1.00 31.57           H
ATOM   2517 HD11 ILE A 244      28.210  11.458  20.890  1.00 36.18           H
ATOM   2518 HD12 ILE A 244      29.628  11.893  21.458  1.00 36.18           H
ATOM   2519 HD13 ILE A 244      28.309  12.213  22.284  1.00 36.18           H
ATOM   2520  N   TYR A 245      29.568  18.032  21.589  1.00 25.12           N
ATOM   2521  CA  TYR A 245      30.356  19.162  22.078  1.00 24.58           C
ATOM   2522  C   TYR A 245      30.645  18.973  23.563  1.00 28.59           C
ATOM   2523  O   TYR A 245      30.083  19.638  24.441  1.00 33.24           O
ATOM   2524  CB  TYR A 245      29.633  20.453  21.801  1.00 28.25           C
ATOM   2525  CG  TYR A 245      29.468  20.681  20.318  1.00 25.89           C
ATOM   2526  CD1 TYR A 245      28.221  20.705  19.726  1.00 30.95           C
ATOM   2527  CD2 TYR A 245      30.583  20.816  19.500  1.00 28.83           C
ATOM   2528  CE1 TYR A 245      28.089  20.918  18.387  1.00 32.97           C
ATOM   2529  CE2 TYR A 245      30.457  21.029  18.167  1.00 28.20           C
ATOM   2530  CZ  TYR A 245      29.219  21.081  17.614  1.00 30.67           C
ATOM   2531  OH  TYR A 245      29.124  21.265  16.277  1.00 34.41           O
ATOM   2532  H   TYR A 245      28.716  18.152  21.605  1.00 30.13           H
ATOM   2533  HA  TYR A 245      31.203  19.184  21.608  1.00 29.49           H
ATOM   2534  HB2 TYR A 245      28.752  20.421  22.204  1.00 33.89           H
ATOM   2535  HB3 TYR A 245      30.144  21.192  22.168  1.00 33.89           H
ATOM   2536  HD1 TYR A 245      27.461  20.613  20.254  1.00 37.13           H
ATOM   2537  HD2 TYR A 245      31.432  20.800  19.881  1.00 34.59           H
ATOM   2538  HE1 TYR A 245      27.245  20.946  17.997  1.00 39.56           H
ATOM   2539  HE2 TYR A 245      31.213  21.131  17.635  1.00 33.83           H
ATOM   2540  HH  TYR A 245      28.318  21.260  16.042  1.00 41.29           H
ATOM   2541  N   GLY A 246      31.544  18.027  23.820  1.00 25.84           N
ATOM   2542  CA  GLY A 246      31.897  17.653  25.176  1.00 28.59           C
ATOM   2543  C   GLY A 246      31.635  16.182  25.441  1.00 26.98           C
ATOM   2544  O   GLY A 246      31.493  15.378  24.515  1.00 29.08           O
ATOM   2545  H   GLY A 246      31.966  17.585  23.215  1.00 31.01           H
ATOM   2546  HA2 GLY A 246      32.838  17.831  25.328  1.00 34.30           H
ATOM   2547  HA3 GLY A 246      31.377  18.178  25.804  1.00 34.30           H
ATOM   2548  N   VAL A 247      31.513  15.819  26.717  1.00 26.37           N
ATOM   2549  CA  VAL A 247      31.309  14.427  27.102  1.00 27.64           C
ATOM   2550  C   VAL A 247      30.107  14.243  28.018  1.00 28.80           C
ATOM   2551  O   VAL A 247      29.788  13.106  28.380  1.00 30.09           O
ATOM   2552  CB  VAL A 247      32.568  13.845  27.763  1.00 28.05           C
ATOM   2553  CG1 VAL A 247      33.757  13.977  26.821  1.00 32.11           C
ATOM   2554  CG2 VAL A 247      32.858  14.544  29.062  1.00 32.17           C
ATOM   2555  H   VAL A 247      31.547  16.364  27.382  1.00 31.64           H
ATOM   2556  HA  VAL A 247      31.140  13.911  26.298  1.00 33.16           H
ATOM   2557  HB  VAL A 247      32.429  12.903  27.947  1.00 33.66           H
ATOM   2558 HG11 VAL A 247      34.543  13.607  27.251  1.00 38.52           H
ATOM   2559 HG12 VAL A 247      33.567  13.491  26.003  1.00 38.52           H
ATOM   2560 HG13 VAL A 247      33.900  14.916  26.622  1.00 38.52           H
ATOM   2561 HG21 VAL A 247      33.656  14.158  29.457  1.00 38.59           H
ATOM   2562 HG22 VAL A 247      32.998  15.488  28.889  1.00 38.59           H
ATOM   2563 HG23 VAL A 247      32.103  14.425  29.659  1.00 38.59           H
ATOM   2564  N   SER A 248      29.454  15.323  28.436  1.00 26.79           N
ATOM   2565  CA  SER A 248      28.385  15.258  29.426  1.00 31.41           C
ATOM   2566  C   SER A 248      27.174  16.045  28.962  1.00 23.05           C
ATOM   2567  O   SER A 248      27.324  17.081  28.301  1.00 26.60           O
ATOM   2568  CB  SER A 248      28.862  15.831  30.776  1.00 30.97           C
ATOM   2569  OG  SER A 248      27.771  16.178  31.628  1.00 33.78           O
ATOM   2570  H   SER A 248      29.615  16.120  28.155  1.00 32.14           H
ATOM   2571  HA  SER A 248      28.121  14.334  29.558  1.00 37.69           H
ATOM   2572  HB2 SER A 248      29.406  15.163  31.223  1.00 37.16           H
ATOM   2573  HB3 SER A 248      29.392  16.626  30.608  1.00 37.16           H
ATOM   2574  HG  SER A 248      27.303  15.499  31.787  1.00 40.53           H
ATOM   2575  N   PRO A 249      25.956  15.620  29.336  1.00 24.51           N
ATOM   2576  CA  PRO A 249      24.772  16.461  29.099  1.00 28.29           C
ATOM   2577  C   PRO A 249      24.644  17.626  30.051  1.00 28.63           C
ATOM   2578  O   PRO A 249      23.764  18.485  29.862  1.00 29.93           O
ATOM   2579  CB  PRO A 249      23.614  15.493  29.341  1.00 31.55           C
ATOM   2580  CG  PRO A 249      24.179  14.565  30.338  1.00 24.69           C
ATOM   2581  CD  PRO A 249      25.569  14.331  29.939  1.00 26.14           C
ATOM   2582  HA  PRO A 249      24.751  16.778  28.183  1.00 33.94           H
ATOM   2583  HB2 PRO A 249      22.849  15.970  29.699  1.00 37.86           H
ATOM   2584  HB3 PRO A 249      23.388  15.030  28.519  1.00 37.86           H
ATOM   2585  HG2 PRO A 249      24.142  14.974  31.217  1.00 29.62           H
ATOM   2586  HG3 PRO A 249      23.678  13.735  30.328  1.00 29.62           H
ATOM   2587  HD2 PRO A 249      26.118  14.140  30.716  1.00 31.36           H
ATOM   2588  HD3 PRO A 249      25.619  13.620  29.282  1.00 31.36           H
ATOM   2589  N   ASN A 250      25.420  17.647  31.105  1.00 31.01           N
ATOM   2590  CA  ASN A 250      25.167  18.647  32.122  1.00 31.75           C
ATOM   2591  C   ASN A 250      25.883  19.950  31.759  1.00 31.55           C
ATOM   2592  O   ASN A 250      26.646  20.044  30.798  1.00 26.76           O
ATOM   2593  CB  ASN A 250      25.575  18.082  33.485  1.00 35.05           C
ATOM   2594  CG  ASN A 250      24.783  16.828  33.829  1.00 40.48           C
ATOM   2595  OD1 ASN A 250      25.332  15.726  33.882  1.00 43.76           O
ATOM   2596  ND2 ASN A 250      23.455  16.986  33.998  1.00 34.29           N
ATOM   2597  H   ASN A 250      26.078  17.116  31.259  1.00 37.21           H
ATOM   2598  HA  ASN A 250      24.215  18.831  32.150  1.00 38.09           H
ATOM   2599  HB2 ASN A 250      26.516  17.851  33.467  1.00 42.05           H
ATOM   2600  HB3 ASN A 250      25.405  18.746  34.171  1.00 42.05           H
ATOM   2601 HD21 ASN A 250      22.963  16.309  34.193  1.00 41.14           H
ATOM   2602 HD22 ASN A 250      23.100  17.764  33.909  1.00 41.14           H
ATOM   2603  N   TYR A 251      25.584  20.974  32.539  1.00 32.71           N
ATOM   2604  CA  TYR A 251      25.973  22.351  32.267  1.00 27.92           C
ATOM   2605  C   TYR A 251      27.408  22.557  32.708  1.00 32.61           C
ATOM   2606  O   TYR A 251      27.718  22.370  33.880  1.00 39.90           O
ATOM   2607  CB  TYR A 251      25.032  23.261  33.054  1.00 26.94           C
ATOM   2608  CG  TYR A 251      25.068  24.701  32.695  1.00 23.45           C
ATOM   2609  CD1 TYR A 251      24.428  25.180  31.576  1.00 21.87           C
ATOM   2610  CD2 TYR A 251      25.766  25.596  33.471  1.00 30.51           C
ATOM   2611  CE1 TYR A 251      24.462  26.499  31.250  1.00 25.61           C
ATOM   2612  CE2 TYR A 251      25.798  26.939  33.154  1.00 31.95           C
ATOM   2613  CZ  TYR A 251      25.159  27.386  32.036  1.00 29.45           C
ATOM   2614  OH  TYR A 251      25.214  28.741  31.702  1.00 34.21           O
ATOM   2615  H   TYR A 251      25.134  20.893  33.268  1.00 39.25           H
ATOM   2616  HA  TYR A 251      25.894  22.545  31.320  1.00 33.50           H
ATOM   2617  HB2 TYR A 251      24.123  22.951  32.917  1.00 32.32           H
ATOM   2618  HB3 TYR A 251      25.257  23.192  33.995  1.00 32.32           H
ATOM   2619  HD1 TYR A 251      23.954  24.590  31.035  1.00 26.24           H
ATOM   2620  HD2 TYR A 251      26.204  25.295  34.234  1.00 36.61           H
ATOM   2621  HE1 TYR A 251      24.023  26.801  30.487  1.00 30.72           H
ATOM   2622  HE2 TYR A 251      26.278  27.532  33.686  1.00 38.34           H
ATOM   2623  HH  TYR A 251      24.779  28.880  30.997  1.00 41.05           H
ATOM   2624  N   ASP A 252      28.291  22.971  31.823  1.00 36.29           N
ATOM   2625  CA  ASP A 252      29.638  23.157  32.377  1.00 42.03           C
ATOM   2626  C   ASP A 252      30.099  22.010  33.302  1.00 46.82           C
ATOM   2627  O   ASP A 252      30.017  22.117  34.537  1.00 50.96           O
ATOM   2628  CB  ASP A 252      29.675  24.462  33.182  1.00 44.18           C
ATOM   2629  CG  ASP A 252      30.925  24.580  34.058  1.00 50.79           C
ATOM   2630  OD1 ASP A 252      31.905  23.865  33.763  1.00 47.26           O
ATOM   2631  OD2 ASP A 252      30.926  25.378  35.034  1.00 50.00           O1-
ATOM   2632  H   ASP A 252      28.170  23.139  30.988  1.00 43.55           H
ATOM   2633  HA  ASP A 252      30.275  23.232  31.649  1.00 50.43           H
ATOM   2634  HB2 ASP A 252      29.666  25.213  32.568  1.00 53.01           H
ATOM   2635  HB3 ASP A 252      28.898  24.498  33.762  1.00 53.01           H
ATOM   2636  N   LYS A 253      30.552  20.897  32.751  1.00 40.19           N
ATOM   2637  CA  LYS A 253      31.194  19.851  33.549  1.00 46.44           C
ATOM   2638  C   LYS A 253      32.548  19.519  32.924  1.00 38.23           C
ATOM   2639  O   LYS A 253      32.818  18.387  32.534  1.00 43.01           O
ATOM   2640  CB  LYS A 253      30.317  18.586  33.656  1.00 51.50           C
ATOM   2641  CG  LYS A 253      29.148  18.694  34.647  1.00 50.74           C
ATOM   2642  CD  LYS A 253      29.635  19.134  36.040  1.00 52.21           C
ATOM   2643  CE  LYS A 253      28.571  18.937  37.113  1.00 53.53           C
ATOM   2644  NZ  LYS A 253      29.175  19.003  38.482  1.00 56.62           N1+
ATOM   2645  H   LYS A 253      30.503  20.717  31.911  1.00 48.23           H
ATOM   2646  HA  LYS A 253      31.350  20.186  34.446  1.00 55.73           H
ATOM   2647  HB2 LYS A 253      29.943  18.394  32.782  1.00 61.79           H
ATOM   2648  HB3 LYS A 253      30.875  17.846  33.941  1.00 61.79           H
ATOM   2649  HG2 LYS A 253      28.514  19.353  34.323  1.00 60.88           H
ATOM   2650  HG3 LYS A 253      28.720  17.828  34.733  1.00 60.88           H
ATOM   2651  HD2 LYS A 253      30.412  18.608  36.285  1.00 62.64           H
ATOM   2652  HD3 LYS A 253      29.865  20.076  36.013  1.00 62.64           H
ATOM   2653  HE2 LYS A 253      27.904  19.637  37.038  1.00 64.23           H
ATOM   2654  HE3 LYS A 253      28.159  18.066  37.002  1.00 64.23           H
ATOM   2655  HZ1 LYS A 253      28.543  18.886  39.098  1.00 67.94           H
ATOM   2656  HZ2 LYS A 253      29.790  18.366  38.573  1.00 67.94           H
ATOM   2657  HZ3 LYS A 253      29.558  19.796  38.607  1.00 67.94           H
ATOM   2658  N   TRP A 254      33.418  20.524  32.844  1.00 35.04           N
ATOM   2659  CA  TRP A 254      34.633  20.401  32.034  1.00 35.58           C
ATOM   2660  C   TRP A 254      35.807  19.792  32.793  1.00 41.28           C
ATOM   2661  O   TRP A 254      36.611  19.074  32.185  1.00 32.37           O
ATOM   2662  CB  TRP A 254      35.052  21.764  31.494  1.00 37.70           C
ATOM   2663  CG  TRP A 254      34.150  22.302  30.424  1.00 36.46           C
ATOM   2664  CD1 TRP A 254      33.311  23.373  30.522  1.00 36.01           C
ATOM   2665  CD2 TRP A 254      34.014  21.807  29.081  1.00 30.33           C
ATOM   2666  NE1 TRP A 254      32.649  23.565  29.340  1.00 32.43           N
ATOM   2667  CE2 TRP A 254      33.050  22.610  28.441  1.00 28.95           C
ATOM   2668  CE3 TRP A 254      34.589  20.747  28.372  1.00 29.72           C
ATOM   2669  CZ2 TRP A 254      32.679  22.416  27.123  1.00 29.41           C
ATOM   2670  CZ3 TRP A 254      34.178  20.531  27.038  1.00 31.76           C
ATOM   2671  CH2 TRP A 254      33.250  21.369  26.436  1.00 28.81           C
ATOM   2672  H   TRP A 254      33.332  21.281  33.243  1.00 42.04           H
ATOM   2673  HA  TRP A 254      34.443  19.828  31.275  1.00 42.70           H
ATOM   2674  HB2 TRP A 254      35.056  22.401  32.225  1.00 45.24           H
ATOM   2675  HB3 TRP A 254      35.944  21.690  31.119  1.00 45.24           H
ATOM   2676  HD1 TRP A 254      33.201  23.895  31.285  1.00 43.20           H
ATOM   2677  HE1 TRP A 254      32.074  24.185  29.186  1.00 38.91           H
ATOM   2678  HE3 TRP A 254      35.212  20.187  28.776  1.00 35.66           H
ATOM   2679  HZ2 TRP A 254      32.044  22.963  26.719  1.00 35.29           H
ATOM   2680  HZ3 TRP A 254      34.558  19.839  26.547  1.00 38.10           H
ATOM   2681  HH2 TRP A 254      33.001  21.213  25.554  1.00 34.57           H
ATOM   2682  N   GLU A 255      35.909  20.040  34.103  1.00 44.73           N
ATOM   2683  CA  GLU A 255      36.996  19.481  34.907  1.00 42.20           C
ATOM   2684  C   GLU A 255      36.959  17.961  34.897  1.00 40.22           C
ATOM   2685  O   GLU A 255      35.894  17.337  34.914  1.00 45.33           O
ATOM   2686  CB  GLU A 255      36.895  19.989  36.338  1.00 42.44           C
ATOM   2687  CG  GLU A 255      37.221  21.433  36.502  1.00 45.41           C
ATOM   2688  CD  GLU A 255      38.687  21.731  36.237  1.00 51.74           C
ATOM   2689  OE1 GLU A 255      39.525  20.802  36.354  1.00 49.61           O
ATOM   2690  OE2 GLU A 255      38.997  22.905  35.914  1.00 52.74           O1-
ATOM   2691  H   GLU A 255      35.360  20.531  34.549  1.00 53.67           H
ATOM   2692  HA  GLU A 255      37.847  19.768  34.540  1.00 50.64           H
ATOM   2693  HB2 GLU A 255      35.987  19.855  36.652  1.00 50.92           H
ATOM   2694  HB3 GLU A 255      37.510  19.484  36.892  1.00 50.92           H
ATOM   2695  HG2 GLU A 255      36.691  21.951  35.877  1.00 54.49           H
ATOM   2696  HG3 GLU A 255      37.019  21.702  37.412  1.00 54.49           H
ATOM   2697  N   MET A 256      38.133  17.352  34.867  1.00 42.67           N
ATOM   2698  CA  MET A 256      38.196  15.904  34.901  1.00 45.67           C
ATOM   2699  C   MET A 256      39.431  15.497  35.692  1.00 44.13           C
ATOM   2700  O   MET A 256      40.259  16.331  36.059  1.00 42.93           O
ATOM   2701  CB  MET A 256      38.164  15.328  33.492  1.00 45.64           C
ATOM   2702  CG  MET A 256      39.246  15.809  32.572  1.00 47.88           C
ATOM   2703  SD  MET A 256      40.749  14.850  32.776  1.00 69.74           S
ATOM   2704  CE  MET A 256      40.204  13.215  32.258  1.00 59.09           C
ATOM   2705  H   MET A 256      38.895  17.747  34.828  1.00 51.19           H
ATOM   2706  HA  MET A 256      37.412  15.574  35.366  1.00 54.80           H
ATOM   2707  HB2 MET A 256      38.242  14.363  33.554  1.00 54.76           H
ATOM   2708  HB3 MET A 256      37.313  15.558  33.086  1.00 54.76           H
ATOM   2709  HG2 MET A 256      38.950  15.718  31.653  1.00 57.46           H
ATOM   2710  HG3 MET A 256      39.447  16.737  32.771  1.00 57.46           H
ATOM   2711  HE1 MET A 256      40.949  12.598  32.327  1.00 70.91           H
ATOM   2712  HE2 MET A 256      39.480  12.926  32.835  1.00 70.91           H
ATOM   2713  HE3 MET A 256      39.897  13.261  31.339  1.00 70.91           H
ATOM   2714  N   GLU A 257      39.537  14.202  35.978  1.00 47.80           N
ATOM   2715  CA  GLU A 257      40.567  13.709  36.883  1.00 50.09           C
ATOM   2716  C   GLU A 257      41.788  13.318  36.074  1.00 46.03           C
ATOM   2717  O   GLU A 257      41.711  12.431  35.220  1.00 42.28           O
ATOM   2718  CB  GLU A 257      40.079  12.518  37.700  1.00 55.29           C
ATOM   2719  CG  GLU A 257      40.899  12.304  38.987  1.00 62.04           C
ATOM   2720  CD  GLU A 257      40.355  11.178  39.878  1.00 70.73           C
ATOM   2721  OE1 GLU A 257      39.116  10.954  39.905  1.00 69.34           O
ATOM   2722  OE2 GLU A 257      41.178  10.518  40.557  1.00 73.76           O1-
ATOM   2723  H   GLU A 257      39.023  13.589  35.660  1.00 57.36           H
ATOM   2724  HA  GLU A 257      40.821  14.416  37.496  1.00 60.10           H
ATOM   2725  HB2 GLU A 257      39.155  12.666  37.955  1.00 66.34           H
ATOM   2726  HB3 GLU A 257      40.150  11.714  37.162  1.00 66.34           H
ATOM   2727  HG2 GLU A 257      41.810  12.077  38.744  1.00 74.44           H
ATOM   2728  HG3 GLU A 257      40.889  13.124  39.504  1.00 74.44           H
ATOM   2729  N   ARG A 258      42.908  13.981  36.359  1.00 44.63           N
ATOM   2730  CA  ARG A 258      44.154  13.734  35.643  1.00 46.59           C
ATOM   2731  C   ARG A 258      44.518  12.257  35.633  1.00 47.02           C
ATOM   2732  O   ARG A 258      45.011  11.740  34.625  1.00 43.38           O
ATOM   2733  CB  ARG A 258      45.273  14.557  36.285  1.00 52.05           C
ATOM   2734  CG  ARG A 258      46.685  14.256  35.783  1.00 58.52           C
ATOM   2735  CD  ARG A 258      47.767  15.113  36.469  1.00 57.87           C
ATOM   2736  NE  ARG A 258      47.585  16.553  36.242  1.00 52.94           N
ATOM   2737  CZ  ARG A 258      46.793  17.317  36.977  1.00 52.84           C
ATOM   2738  NH1 ARG A 258      46.109  16.785  37.978  1.00 59.25           N
ATOM   2739  NH2 ARG A 258      46.674  18.602  36.710  1.00 51.81           N1+
ATOM   2740  H   ARG A 258      42.970  14.584  36.968  1.00 53.55           H
ATOM   2741  HA  ARG A 258      44.055  14.026  34.723  1.00 55.91           H
ATOM   2742  HB2 ARG A 258      45.098  15.496  36.117  1.00 62.46           H
ATOM   2743  HB3 ARG A 258      45.263  14.393  37.241  1.00 62.46           H
ATOM   2744  HG2 ARG A 258      46.889  13.324  35.955  1.00 70.22           H
ATOM   2745  HG3 ARG A 258      46.724  14.432  34.829  1.00 70.22           H
ATOM   2746  HD2 ARG A 258      47.735  14.955  37.425  1.00 69.44           H
ATOM   2747  HD3 ARG A 258      48.636  14.863  36.119  1.00 69.44           H
ATOM   2748  HE  ARG A 258      47.926  16.895  35.531  1.00 63.52           H
ATOM   2749 HH11 ARG A 258      46.183  15.946  38.152  1.00 71.09           H
ATOM   2750 HH12 ARG A 258      45.593  17.279  38.457  1.00 71.09           H
ATOM   2751 HH21 ARG A 258      47.117  18.949  36.060  1.00 62.16           H
ATOM   2752 HH22 ARG A 258      46.158  19.094  37.191  1.00 62.16           H
ATOM   2753  N   THR A 259      44.270  11.552  36.744  1.00 48.10           N
ATOM   2754  CA  THR A 259      44.674  10.155  36.839  1.00 45.27           C
ATOM   2755  C   THR A 259      43.944   9.284  35.831  1.00 44.17           C
ATOM   2756  O   THR A 259      44.401   8.177  35.546  1.00 45.22           O
ATOM   2757  CB  THR A 259      44.443   9.619  38.256  1.00 45.72           C
ATOM   2758  OG1 THR A 259      43.048   9.649  38.571  1.00 51.54           O
ATOM   2759  CG2 THR A 259      45.218  10.444  39.273  1.00 47.85           C
ATOM   2760  H   THR A 259      43.875  11.860  37.443  1.00 57.72           H
ATOM   2761  HA  THR A 259      45.623  10.093  36.651  1.00 54.32           H
ATOM   2762  HB  THR A 259      44.761   8.703  38.304  1.00 54.86           H
ATOM   2763  HG1 THR A 259      42.923   9.354  39.348  1.00 61.84           H
ATOM   2764 HG21 THR A 259      45.066  10.097  40.166  1.00 57.41           H
ATOM   2765 HG22 THR A 259      46.168  10.405  39.077  1.00 57.41           H
ATOM   2766 HG23 THR A 259      44.927  11.369  39.240  1.00 57.41           H
ATOM   2767  N   ASP A 260      42.839   9.767  35.269  1.00 44.76           N
ATOM   2768  CA  ASP A 260      42.131   9.037  34.223  1.00 46.47           C
ATOM   2769  C   ASP A 260      42.769   9.216  32.841  1.00 46.65           C
ATOM   2770  O   ASP A 260      42.265   8.630  31.880  1.00 43.29           O
ATOM   2771  CB  ASP A 260      40.650   9.463  34.178  1.00 49.35           C
ATOM   2772  CG  ASP A 260      39.834   8.947  35.381  1.00 49.42           C
ATOM   2773  OD1 ASP A 260      40.103   7.833  35.869  1.00 51.48           O
ATOM   2774  OD2 ASP A 260      38.905   9.646  35.824  1.00 50.12           O1-
ATOM   2775  H   ASP A 260      42.478  10.520  35.476  1.00 53.71           H
ATOM   2776  HA  ASP A 260      42.157   8.091  34.437  1.00 55.76           H
ATOM   2777  HB2 ASP A 260      40.601  10.432  34.176  1.00 59.21           H
ATOM   2778  HB3 ASP A 260      40.246   9.111  33.369  1.00 59.21           H
ATOM   2779  N   ILE A 261      43.854   9.990  32.718  1.00 41.92           N
ATOM   2780  CA  ILE A 261      44.531  10.240  31.437  1.00 44.03           C
ATOM   2781  C   ILE A 261      45.891   9.562  31.431  1.00 40.82           C
ATOM   2782  O   ILE A 261      46.744   9.860  32.271  1.00 42.89           O
ATOM   2783  CB  ILE A 261      44.737  11.739  31.158  1.00 40.05           C
ATOM   2784  CG1 ILE A 261      43.418  12.508  31.103  1.00 42.66           C
ATOM   2785  CG2 ILE A 261      45.498  11.916  29.846  1.00 43.29           C
ATOM   2786  CD1 ILE A 261      42.480  12.055  29.995  1.00 44.79           C
ATOM   2787  H   ILE A 261      44.227  10.392  33.380  1.00 50.30           H
ATOM   2788  HA  ILE A 261      44.000   9.866  30.716  1.00 52.82           H
ATOM   2789  HB  ILE A 261      45.276  12.110  31.874  1.00 48.05           H
ATOM   2790 HG12 ILE A 261      42.954  12.392  31.948  1.00 51.19           H
ATOM   2791 HG13 ILE A 261      43.610  13.448  30.961  1.00 51.19           H
ATOM   2792 HG21 ILE A 261      45.623  12.864  29.679  1.00 51.95           H
ATOM   2793 HG22 ILE A 261      46.360  11.476  29.919  1.00 51.95           H
ATOM   2794 HG23 ILE A 261      44.983  11.519  29.126  1.00 51.95           H
ATOM   2795 HD11 ILE A 261      41.671  12.589  30.028  1.00 53.74           H
ATOM   2796 HD12 ILE A 261      42.921  12.176  29.139  1.00 53.74           H
ATOM   2797 HD13 ILE A 261      42.264  11.119  30.127  1.00 53.74           H
ATOM   2798  N   THR A 262      46.123   8.722  30.433  1.00 41.02           N
ATOM   2799  CA  THR A 262      47.439   8.167  30.152  1.00 40.28           C
ATOM   2800  C   THR A 262      48.092   8.984  29.044  1.00 41.17           C
ATOM   2801  O   THR A 262      47.560   9.049  27.931  1.00 41.89           O
ATOM   2802  CB  THR A 262      47.293   6.716  29.715  1.00 43.35           C
ATOM   2803  OG1 THR A 262      46.637   5.987  30.745  1.00 48.68           O
ATOM   2804  CG2 THR A 262      48.636   6.096  29.422  1.00 45.57           C
ATOM   2805  H   THR A 262      45.515   8.450  29.888  1.00 49.22           H
ATOM   2806  HA  THR A 262      47.995   8.206  30.946  1.00 48.33           H
ATOM   2807  HB  THR A 262      46.758   6.678  28.906  1.00 52.02           H
ATOM   2808  HG1 THR A 262      46.550   5.183  30.516  1.00 58.41           H
ATOM   2809 HG21 THR A 262      48.522   5.174  29.146  1.00 54.68           H
ATOM   2810 HG22 THR A 262      49.079   6.586  28.711  1.00 54.68           H
ATOM   2811 HG23 THR A 262      49.193   6.121  30.216  1.00 54.68           H
ATOM   2812  N   MET A 263      49.226   9.603  29.336  1.00 39.43           N
ATOM   2813  CA  MET A 263      49.926  10.386  28.329  1.00 37.10           C
ATOM   2814  C   MET A 263      50.802   9.489  27.469  1.00 41.50           C
ATOM   2815  O   MET A 263      51.460   8.577  27.969  1.00 40.72           O
ATOM   2816  CB  MET A 263      50.764  11.465  28.999  1.00 40.03           C
ATOM   2817  CG  MET A 263      49.918  12.444  29.782  1.00 45.62           C
ATOM   2818  SD  MET A 263      49.010  13.521  28.655  1.00 40.36           S
ATOM   2819  CE  MET A 263      50.205  14.852  28.517  1.00 34.91           C
ATOM   2820  H   MET A 263      49.610   9.587  30.105  1.00 47.31           H
ATOM   2821  HA  MET A 263      49.272  10.825  27.762  1.00 44.51           H
ATOM   2822  HB2 MET A 263      51.387  11.047  29.613  1.00 48.04           H
ATOM   2823  HB3 MET A 263      51.247  11.960  28.319  1.00 48.04           H
ATOM   2824  HG2 MET A 263      49.279  11.958  30.326  1.00 54.74           H
ATOM   2825  HG3 MET A 263      50.491  12.994  30.339  1.00 54.74           H
ATOM   2826  HE1 MET A 263      49.851  15.533  27.923  1.00 41.89           H
ATOM   2827  HE2 MET A 263      50.361  15.228  29.397  1.00 41.89           H
ATOM   2828  HE3 MET A 263      51.032  14.496  28.157  1.00 41.89           H
ATOM   2829  N   LYS A 264      50.800   9.745  26.162  1.00 34.93           N
ATOM   2830  CA  LYS A 264      51.616   8.969  25.243  1.00 36.81           C
ATOM   2831  C   LYS A 264      52.598   9.881  24.526  1.00 36.76           C
ATOM   2832  O   LYS A 264      53.152  10.785  25.149  1.00 41.41           O
ATOM   2833  CB  LYS A 264      50.739   8.217  24.264  1.00 39.35           C
ATOM   2834  CG  LYS A 264      49.890   7.169  24.940  1.00 42.01           C
ATOM   2835  CD  LYS A 264      49.441   6.157  23.917  1.00 45.69           C
ATOM   2836  CE  LYS A 264      48.589   5.074  24.537  1.00 56.21           C
ATOM   2837  NZ  LYS A 264      48.210   4.042  23.524  1.00 54.89           N1+
ATOM   2838  H   LYS A 264      50.333  10.362  25.787  1.00 41.91           H
ATOM   2839  HA  LYS A 264      52.128   8.318  25.748  1.00 44.17           H
ATOM   2840  HB2 LYS A 264      50.146   8.846  23.823  1.00 47.21           H
ATOM   2841  HB3 LYS A 264      51.301   7.774  23.610  1.00 47.21           H
ATOM   2842  HG2 LYS A 264      50.411   6.714  25.619  1.00 50.41           H
ATOM   2843  HG3 LYS A 264      49.106   7.585  25.331  1.00 50.41           H
ATOM   2844  HD2 LYS A 264      48.914   6.604  23.236  1.00 54.82           H
ATOM   2845  HD3 LYS A 264      50.220   5.740  23.517  1.00 54.82           H
ATOM   2846  HE2 LYS A 264      49.090   4.637  25.245  1.00 67.44           H
ATOM   2847  HE3 LYS A 264      47.777   5.467  24.892  1.00 67.44           H
ATOM   2848  HZ1 LYS A 264      47.710   3.412  23.905  1.00 65.86           H
ATOM   2849  HZ2 LYS A 264      47.747   4.420  22.864  1.00 65.86           H
ATOM   2850  HZ3 LYS A 264      48.941   3.665  23.185  1.00 65.86           H
ATOM   2851  N   HIS A 265      52.837   9.671  23.238  1.00 35.77           N
ATOM   2852  CA  HIS A 265      53.919  10.385  22.577  1.00 36.36           C
ATOM   2853  C   HIS A 265      53.478  11.791  22.190  1.00 34.88           C
ATOM   2854  O   HIS A 265      52.298  12.059  21.957  1.00 31.25           O
ATOM   2855  CB  HIS A 265      54.389   9.609  21.344  1.00 40.54           C
ATOM   2856  CG  HIS A 265      55.816   9.888  20.946  1.00 53.56           C
ATOM   2857  ND1 HIS A 265      56.157  10.790  19.957  1.00 53.23           N
ATOM   2858  CD2 HIS A 265      56.986   9.368  21.393  1.00 50.96           C
ATOM   2859  CE1 HIS A 265      57.471  10.819  19.818  1.00 50.29           C
ATOM   2860  NE2 HIS A 265      57.997   9.971  20.684  1.00 55.08           N
ATOM   2861  H   HIS A 265      52.397   9.132  22.734  1.00 42.92           H
ATOM   2862  HA  HIS A 265      54.668  10.462  23.188  1.00 43.63           H
ATOM   2863  HB2 HIS A 265      53.821   9.844  20.593  1.00 48.64           H
ATOM   2864  HB3 HIS A 265      54.313   8.659  21.526  1.00 48.64           H
ATOM   2865  HD1 HIS A 265      55.600  11.261  19.501  1.00 63.87           H
ATOM   2866  HD2 HIS A 265      57.086   8.731  22.064  1.00 61.15           H
ATOM   2867  HE1 HIS A 265      57.944  11.351  19.220  1.00 60.34           H
ATOM   2868  N   LYS A 266      54.449  12.687  22.134  1.00 29.86           N
ATOM   2869  CA  LYS A 266      54.246  14.037  21.644  1.00 30.84           C
ATOM   2870  C   LYS A 266      53.794  14.018  20.188  1.00 30.19           C
ATOM   2871  O   LYS A 266      54.180  13.146  19.406  1.00 30.77           O
ATOM   2872  CB  LYS A 266      55.544  14.840  21.774  1.00 32.68           C
ATOM   2873  CG  LYS A 266      55.415  16.306  21.323  1.00 37.96           C
ATOM   2874  CD  LYS A 266      56.669  17.155  21.519  1.00 35.64           C
ATOM   2875  CE  LYS A 266      56.767  17.772  22.871  1.00 36.22           C
ATOM   2876  NZ  LYS A 266      58.002  18.674  22.942  1.00 38.81           N1+
ATOM   2877  H   LYS A 266      55.258  12.530  22.381  1.00 35.83           H
ATOM   2878  HA  LYS A 266      53.560  14.473  22.173  1.00 37.00           H
ATOM   2879  HB2 LYS A 266      55.820  14.840  22.704  1.00 39.22           H
ATOM   2880  HB3 LYS A 266      56.227  14.421  21.228  1.00 39.22           H
ATOM   2881  HG2 LYS A 266      55.197  16.320  20.378  1.00 45.55           H
ATOM   2882  HG3 LYS A 266      54.699  16.722  21.827  1.00 45.55           H
ATOM   2883  HD2 LYS A 266      57.449  16.594  21.391  1.00 42.76           H
ATOM   2884  HD3 LYS A 266      56.667  17.871  20.864  1.00 42.76           H
ATOM   2885  HE2 LYS A 266      55.979  18.312  23.040  1.00 43.46           H
ATOM   2886  HE3 LYS A 266      56.853  17.076  23.541  1.00 43.46           H
ATOM   2887  HZ1 LYS A 266      58.062  19.044  23.749  1.00 46.57           H
ATOM   2888  HZ2 LYS A 266      58.736  18.196  22.786  1.00 46.57           H
ATOM   2889  HZ3 LYS A 266      57.942  19.319  22.331  1.00 46.57           H
ATOM   2890  N   LEU A 267      52.962  15.002  19.832  1.00 24.88           N
ATOM   2891  CA  LEU A 267      52.406  15.135  18.497  1.00 26.98           C
ATOM   2892  C   LEU A 267      53.044  16.303  17.750  1.00 31.16           C
ATOM   2893  O   LEU A 267      53.233  17.385  18.310  1.00 31.72           O
ATOM   2894  CB  LEU A 267      50.892  15.357  18.562  1.00 24.11           C
ATOM   2895  CG  LEU A 267      50.068  14.228  19.166  1.00 25.08           C
ATOM   2896  CD1 LEU A 267      48.624  14.688  19.297  1.00 27.55           C
ATOM   2897  CD2 LEU A 267      50.161  12.973  18.330  1.00 27.63           C
ATOM   2898  H   LEU A 267      52.702  15.620  20.369  1.00 29.85           H
ATOM   2899  HA  LEU A 267      52.576  14.322  17.995  1.00 32.37           H
ATOM   2900  HB2 LEU A 267      50.725  16.151  19.092  1.00 28.92           H
ATOM   2901  HB3 LEU A 267      50.568  15.499  17.659  1.00 28.92           H
ATOM   2902  HG  LEU A 267      50.404  14.026  20.053  1.00 30.09           H
ATOM   2903 HD11 LEU A 267      48.098  13.970  19.682  1.00 33.06           H
ATOM   2904 HD12 LEU A 267      48.593  15.467  19.874  1.00 33.06           H
ATOM   2905 HD13 LEU A 267      48.284  14.913  18.417  1.00 33.06           H
ATOM   2906 HD21 LEU A 267      49.625  12.278  18.744  1.00 33.15           H
ATOM   2907 HD22 LEU A 267      49.827  13.162  17.439  1.00 33.15           H
ATOM   2908 HD23 LEU A 267      51.088  12.693  18.283  1.00 33.15           H
ATOM   2909  N   GLY A 268      53.342  16.076  16.473  1.00 26.45           N
ATOM   2910  CA  GLY A 268      53.783  17.127  15.585  1.00 29.10           C
ATOM   2911  C   GLY A 268      55.237  17.504  15.715  1.00 31.96           C
ATOM   2912  O   GLY A 268      55.619  18.577  15.248  1.00 31.24           O
ATOM   2913  H   GLY A 268      53.294  15.304  16.098  1.00 31.73           H
ATOM   2914  HA2 GLY A 268      53.628  16.849  14.669  1.00 34.91           H
ATOM   2915  HA3 GLY A 268      53.252  17.921  15.751  1.00 34.91           H
ATOM   2916  N   GLY A 269      56.064  16.677  16.352  1.00 36.37           N
ATOM   2917  CA  GLY A 269      57.486  17.017  16.450  1.00 36.27           C
ATOM   2918  C   GLY A 269      57.749  18.343  17.134  1.00 38.05           C
ATOM   2919  O   GLY A 269      58.776  18.985  16.874  1.00 40.93           O
ATOM   2920  H   GLY A 269      55.838  15.936  16.725  1.00 43.64           H
ATOM   2921  HA2 GLY A 269      57.945  16.323  16.948  1.00 43.52           H
ATOM   2922  HA3 GLY A 269      57.867  17.055  15.559  1.00 43.52           H
ATOM   2923  N   GLY A 270      56.839  18.790  17.996  1.00 37.19           N
ATOM   2924  CA  GLY A 270      57.025  20.029  18.709  1.00 32.46           C
ATOM   2925  C   GLY A 270      56.449  21.272  18.078  1.00 33.96           C
ATOM   2926  O   GLY A 270      56.421  22.309  18.737  1.00 33.21           O
ATOM   2927  H   GLY A 270      56.102  18.385  18.179  1.00 44.62           H
ATOM   2928  HA2 GLY A 270      56.629  19.939  19.590  1.00 38.94           H
ATOM   2929  HA3 GLY A 270      57.977  20.175  18.828  1.00 38.94           H
ATOM   2930  N   GLN A 271      55.928  21.216  16.843  1.00 31.04           N
ATOM   2931  CA  GLN A 271      55.474  22.461  16.227  1.00 30.25           C
ATOM   2932  C   GLN A 271      54.242  23.040  16.886  1.00 27.87           C
ATOM   2933  O   GLN A 271      53.873  24.176  16.597  1.00 33.60           O
ATOM   2934  CB  GLN A 271      55.181  22.250  14.736  1.00 36.84           C
ATOM   2935  CG  GLN A 271      54.015  21.311  14.466  1.00 34.92           C
ATOM   2936  CD  GLN A 271      53.783  21.075  12.984  1.00 34.10           C
ATOM   2937  OE1 GLN A 271      53.308  21.958  12.272  1.00 34.12           O
ATOM   2938  NE2 GLN A 271      54.118  19.881  12.514  1.00 36.19           N
ATOM   2939  H   GLN A 271      55.832  20.506  16.366  1.00 37.25           H
ATOM   2940  HA  GLN A 271      56.184  23.119  16.299  1.00 36.29           H
ATOM   2941  HB2 GLN A 271      54.970  23.108  14.335  1.00 44.21           H
ATOM   2942  HB3 GLN A 271      55.969  21.875  14.312  1.00 44.21           H
ATOM   2943  HG2 GLN A 271      54.198  20.454  14.882  1.00 41.89           H
ATOM   2944  HG3 GLN A 271      53.207  21.696  14.839  1.00 41.89           H
ATOM   2945 HE21 GLN A 271      54.449  19.289  13.043  1.00 43.42           H
ATOM   2946 HE22 GLN A 271      54.005  19.700  11.681  1.00 43.42           H
ATOM   2947  N   TYR A 272      53.561  22.270  17.723  1.00 24.34           N
ATOM   2948  CA  TYR A 272      52.360  22.724  18.393  1.00 23.47           C
ATOM   2949  C   TYR A 272      52.615  22.939  19.864  1.00 25.11           C
ATOM   2950  O   TYR A 272      51.686  23.200  20.617  1.00 24.02           O
ATOM   2951  CB  TYR A 272      51.215  21.725  18.198  1.00 23.34           C
ATOM   2952  CG  TYR A 272      50.939  21.412  16.754  1.00 22.87           C
ATOM   2953  CD1 TYR A 272      51.273  20.184  16.222  1.00 23.84           C
ATOM   2954  CD2 TYR A 272      50.347  22.351  15.919  1.00 24.80           C
ATOM   2955  CE1 TYR A 272      51.064  19.892  14.890  1.00 24.22           C
ATOM   2956  CE2 TYR A 272      50.119  22.066  14.587  1.00 19.76           C
ATOM   2957  CZ  TYR A 272      50.465  20.842  14.082  1.00 24.69           C
ATOM   2958  OH  TYR A 272      50.248  20.529  12.757  1.00 26.55           O
ATOM   2959  H   TYR A 272      53.782  21.463  17.921  1.00 29.21           H
ATOM   2960  HA  TYR A 272      52.086  23.572  18.010  1.00 28.16           H
ATOM   2961  HB2 TYR A 272      51.444  20.895  18.644  1.00 28.00           H
ATOM   2962  HB3 TYR A 272      50.406  22.095  18.583  1.00 28.00           H
ATOM   2963  HD1 TYR A 272      51.680  19.550  16.766  1.00 28.61           H
ATOM   2964  HD2 TYR A 272      50.114  23.186  16.257  1.00 29.76           H
ATOM   2965  HE1 TYR A 272      51.293  19.058  14.548  1.00 29.06           H
ATOM   2966  HE2 TYR A 272      49.722  22.701  14.036  1.00 23.71           H
ATOM   2967  HH  TYR A 272      49.881  21.176  12.366  1.00 31.86           H
ATOM   2968  N   GLY A 273      53.870  22.877  20.279  1.00 27.33           N
ATOM   2969  CA  GLY A 273      54.176  22.917  21.690  1.00 28.30           C
ATOM   2970  C   GLY A 273      53.975  21.564  22.357  1.00 26.60           C
ATOM   2971  O   GLY A 273      54.138  20.500  21.760  1.00 23.41           O
ATOM   2972  H   GLY A 273      54.556  22.811  19.765  1.00 32.79           H
ATOM   2973  HA2 GLY A 273      55.100  23.188  21.814  1.00 33.96           H
ATOM   2974  HA3 GLY A 273      53.603  23.565  22.129  1.00 33.96           H
ATOM   2975  N   GLU A 274      53.565  21.635  23.622  1.00 24.29           N
ATOM   2976  CA  GLU A 274      53.489  20.496  24.528  1.00 24.92           C
ATOM   2977  C   GLU A 274      52.140  19.786  24.397  1.00 28.62           C
ATOM   2978  O   GLU A 274      51.317  19.788  25.307  1.00 24.87           O
ATOM   2979  CB  GLU A 274      53.699  20.974  25.959  1.00 32.20           C
ATOM   2980  CG  GLU A 274      55.106  21.487  26.243  1.00 33.47           C
ATOM   2981  CD  GLU A 274      56.136  20.433  26.000  1.00 33.99           C
ATOM   2982  OE1 GLU A 274      55.921  19.272  26.414  1.00 39.02           O
ATOM   2983  OE2 GLU A 274      57.161  20.760  25.364  1.00 42.63           O1-
ATOM   2984  H   GLU A 274      53.314  22.370  23.992  1.00 29.15           H
ATOM   2985  HA  GLU A 274      54.191  19.863  24.309  1.00 29.90           H
ATOM   2986  HB2 GLU A 274      53.079  21.697  26.140  1.00 38.63           H
ATOM   2987  HB3 GLU A 274      53.527  20.235  26.563  1.00 38.63           H
ATOM   2988  HG2 GLU A 274      55.296  22.238  25.659  1.00 40.15           H
ATOM   2989  HG3 GLU A 274      55.165  21.761  27.171  1.00 40.15           H
ATOM   2990  N   VAL A 275      51.967  19.118  23.259  1.00 27.27           N
ATOM   2991  CA  VAL A 275      50.735  18.436  22.895  1.00 25.41           C
ATOM   2992  C   VAL A 275      51.061  16.972  22.710  1.00 25.21           C
ATOM   2993  O   VAL A 275      51.937  16.625  21.917  1.00 26.33           O
ATOM   2994  CB  VAL A 275      50.127  19.038  21.615  1.00 26.65           C
ATOM   2995  CG1 VAL A 275      48.949  18.200  21.163  1.00 27.23           C
ATOM   2996  CG2 VAL A 275      49.703  20.484  21.903  1.00 25.46           C
ATOM   2997  H   VAL A 275      52.578  19.045  22.659  1.00 32.71           H
ATOM   2998  HA  VAL A 275      50.090  18.522  23.614  1.00 30.48           H
ATOM   2999  HB  VAL A 275      50.793  19.045  20.910  1.00 31.97           H
ATOM   3000 HG11 VAL A 275      48.575  18.589  20.357  1.00 32.67           H
ATOM   3001 HG12 VAL A 275      49.254  17.297  20.984  1.00 32.67           H
ATOM   3002 HG13 VAL A 275      48.281  18.190  21.866  1.00 32.67           H
ATOM   3003 HG21 VAL A 275      49.319  20.866  21.098  1.00 30.54           H
ATOM   3004 HG22 VAL A 275      49.045  20.484  22.615  1.00 30.54           H
ATOM   3005 HG23 VAL A 275      50.483  20.994  22.173  1.00 30.54           H
ATOM   3006  N   TYR A 276      50.346  16.120  23.439  1.00 26.15           N
ATOM   3007  CA  TYR A 276      50.563  14.690  23.466  1.00 25.33           C
ATOM   3008  C   TYR A 276      49.303  13.924  23.088  1.00 26.96           C
ATOM   3009  O   TYR A 276      48.183  14.328  23.402  1.00 27.66           O
ATOM   3010  CB  TYR A 276      51.031  14.255  24.869  1.00 30.54           C
ATOM   3011  CG  TYR A 276      52.368  14.876  25.220  1.00 27.60           C
ATOM   3012  CD1 TYR A 276      52.452  16.211  25.604  1.00 31.03           C
ATOM   3013  CD2 TYR A 276      53.551  14.143  25.139  1.00 29.95           C
ATOM   3014  CE1 TYR A 276      53.670  16.800  25.892  1.00 30.01           C
ATOM   3015  CE2 TYR A 276      54.765  14.722  25.442  1.00 31.14           C
ATOM   3016  CZ  TYR A 276      54.823  16.046  25.812  1.00 32.24           C
ATOM   3017  OH  TYR A 276      56.023  16.662  26.109  1.00 33.76           O
ATOM   3018  H   TYR A 276      49.699  16.368  23.948  1.00 31.38           H
ATOM   3019  HA  TYR A 276      51.259  14.461  22.831  1.00 30.39           H
ATOM   3020  HB2 TYR A 276      50.379  14.542  25.528  1.00 36.64           H
ATOM   3021  HB3 TYR A 276      51.128  13.290  24.890  1.00 36.64           H
ATOM   3022  HD1 TYR A 276      51.677  16.722  25.651  1.00 37.23           H
ATOM   3023  HD2 TYR A 276      53.520  13.249  24.883  1.00 35.93           H
ATOM   3024  HE1 TYR A 276      53.710  17.693  26.149  1.00 36.01           H
ATOM   3025  HE2 TYR A 276      55.546  14.221  25.382  1.00 37.36           H
ATOM   3026  HH  TYR A 276      55.890  17.466  26.313  1.00 40.51           H
ATOM   3027  N   GLU A 277      49.496  12.809  22.401  1.00 25.06           N
ATOM   3028  CA  GLU A 277      48.435  11.821  22.309  1.00 28.99           C
ATOM   3029  C   GLU A 277      48.235  11.221  23.684  1.00 31.48           C
ATOM   3030  O   GLU A 277      49.198  11.025  24.422  1.00 32.48           O
ATOM   3031  CB  GLU A 277      48.786  10.737  21.288  1.00 28.81           C
ATOM   3032  CG  GLU A 277      47.706   9.675  21.113  1.00 30.50           C
ATOM   3033  CD  GLU A 277      48.036   8.736  19.964  1.00 39.58           C
ATOM   3034  OE1 GLU A 277      47.454   7.632  19.878  1.00 41.97           O
ATOM   3035  OE2 GLU A 277      48.897   9.123  19.149  1.00 40.44           O1-
ATOM   3036  H   GLU A 277      50.220  12.602  21.985  1.00 30.07           H
ATOM   3037  HA  GLU A 277      47.610  12.251  22.034  1.00 34.78           H
ATOM   3038  HB2 GLU A 277      48.931  11.157  20.426  1.00 34.57           H
ATOM   3039  HB3 GLU A 277      49.597  10.289  21.576  1.00 34.57           H
ATOM   3040  HG2 GLU A 277      47.637   9.150  21.926  1.00 36.60           H
ATOM   3041  HG3 GLU A 277      46.859  10.108  20.920  1.00 36.60           H
ATOM   3042  N   GLY A 278      46.979  10.978  24.050  1.00 27.96           N
ATOM   3043  CA  GLY A 278      46.667  10.354  25.322  1.00 31.49           C
ATOM   3044  C   GLY A 278      45.463   9.448  25.178  1.00 33.49           C
ATOM   3045  O   GLY A 278      44.771   9.451  24.159  1.00 28.49           O
ATOM   3046  H   GLY A 278      46.289  11.168  23.573  1.00 33.55           H
ATOM   3047  HA2 GLY A 278      47.422   9.827  25.626  1.00 37.78           H
ATOM   3048  HA3 GLY A 278      46.471  11.035  25.985  1.00 37.78           H
ATOM   3049  N   VAL A 279      45.199   8.677  26.226  1.00 34.16           N
ATOM   3050  CA  VAL A 279      44.017   7.823  26.289  1.00 37.24           C
ATOM   3051  C   VAL A 279      43.229   8.224  27.523  1.00 34.04           C
ATOM   3052  O   VAL A 279      43.794   8.344  28.617  1.00 34.54           O
ATOM   3053  CB  VAL A 279      44.369   6.321  26.320  1.00 35.09           C
ATOM   3054  CG1 VAL A 279      43.097   5.488  26.429  1.00 41.22           C
ATOM   3055  CG2 VAL A 279      45.102   5.919  25.070  1.00 39.09           C
ATOM   3056  H   VAL A 279      45.697   8.629  26.925  1.00 40.99           H
ATOM   3057  HA  VAL A 279      43.464   7.988  25.509  1.00 44.68           H
ATOM   3058  HB  VAL A 279      44.933   6.132  27.087  1.00 42.10           H
ATOM   3059 HG11 VAL A 279      43.336   4.548  26.448  1.00 49.46           H
ATOM   3060 HG12 VAL A 279      42.633   5.727  27.247  1.00 49.46           H
ATOM   3061 HG13 VAL A 279      42.533   5.671  25.662  1.00 49.46           H
ATOM   3062 HG21 VAL A 279      45.310   4.973  25.117  1.00 46.90           H
ATOM   3063 HG22 VAL A 279      44.537   6.097  24.302  1.00 46.90           H
ATOM   3064 HG23 VAL A 279      45.921   6.435  25.006  1.00 46.90           H
ATOM   3065  N   TRP A 280      41.940   8.479  27.334  1.00 37.36           N
ATOM   3066  CA  TRP A 280      41.038   8.752  28.447  1.00 39.31           C
ATOM   3067  C   TRP A 280      40.489   7.391  28.860  1.00 46.74           C
ATOM   3068  O   TRP A 280      39.529   6.884  28.285  1.00 44.15           O
ATOM   3069  CB  TRP A 280      39.939   9.733  28.052  1.00 39.15           C
ATOM   3070  CG  TRP A 280      39.206  10.329  29.224  1.00 43.20           C
ATOM   3071  CD1 TRP A 280      39.070   9.785  30.454  1.00 47.64           C
ATOM   3072  CD2 TRP A 280      38.515  11.593  29.270  1.00 49.13           C
ATOM   3073  NE1 TRP A 280      38.330  10.616  31.265  1.00 45.64           N
ATOM   3074  CE2 TRP A 280      37.987  11.735  30.564  1.00 48.85           C
ATOM   3075  CE3 TRP A 280      38.296  12.618  28.341  1.00 50.28           C
ATOM   3076  CZ2 TRP A 280      37.244  12.850  30.955  1.00 50.77           C
ATOM   3077  CZ3 TRP A 280      37.567  13.741  28.743  1.00 45.80           C
ATOM   3078  CH2 TRP A 280      37.050  13.840  30.032  1.00 48.69           C
ATOM   3079  H   TRP A 280      41.559   8.500  26.563  1.00 44.83           H
ATOM   3080  HA  TRP A 280      41.537   9.126  29.190  1.00 47.16           H
ATOM   3081  HB2 TRP A 280      40.337  10.461  27.549  1.00 46.98           H
ATOM   3082  HB3 TRP A 280      39.290   9.269  27.500  1.00 46.98           H
ATOM   3083  HD1 TRP A 280      39.414   8.959  30.710  1.00 57.16           H
ATOM   3084  HE1 TRP A 280      38.125  10.460  32.086  1.00 54.77           H
ATOM   3085  HE3 TRP A 280      38.637  12.558  27.478  1.00 60.33           H
ATOM   3086  HZ2 TRP A 280      36.906  12.924  31.818  1.00 60.92           H
ATOM   3087  HZ3 TRP A 280      37.410  14.426  28.134  1.00 54.95           H
ATOM   3088  HH2 TRP A 280      36.563  14.595  30.270  1.00 58.43           H
ATOM   3089  N   LYS A 281      41.154   6.793  29.850  1.00 52.97           N
ATOM   3090  CA  LYS A 281      40.811   5.483  30.399  1.00 57.26           C
ATOM   3091  C   LYS A 281      39.303   5.254  30.493  1.00 58.12           C
ATOM   3092  O   LYS A 281      38.759   4.350  29.850  1.00 59.33           O
ATOM   3093  CB  LYS A 281      41.460   5.350  31.777  1.00 54.57           C
ATOM   3094  CG  LYS A 281      42.982   5.552  31.770  1.00 56.98           C
ATOM   3095  CD  LYS A 281      43.545   5.654  33.203  1.00 60.05           C
ATOM   3096  CE  LYS A 281      44.999   6.145  33.201  1.00 59.86           C
ATOM   3097  NZ  LYS A 281      45.565   6.263  34.575  1.00 62.67           N1+
ATOM   3098  H   LYS A 281      41.838   7.144  30.235  1.00 63.55           H
ATOM   3099  HA  LYS A 281      41.182   4.794  29.825  1.00 68.70           H
ATOM   3100  HB2 LYS A 281      41.075   6.016  32.368  1.00 65.48           H
ATOM   3101  HB3 LYS A 281      41.280   4.462  32.122  1.00 65.48           H
ATOM   3102  HG2 LYS A 281      43.403   4.797  31.331  1.00 68.37           H
ATOM   3103  HG3 LYS A 281      43.194   6.375  31.301  1.00 68.37           H
ATOM   3104  HD2 LYS A 281      43.012   6.285  33.712  1.00 72.06           H
ATOM   3105  HD3 LYS A 281      43.520   4.779  33.620  1.00 72.06           H
ATOM   3106  HE2 LYS A 281      45.545   5.516  32.704  1.00 71.83           H
ATOM   3107  HE3 LYS A 281      45.038   7.020  32.784  1.00 71.83           H
ATOM   3108  HZ1 LYS A 281      46.407   6.550  34.533  1.00 75.20           H
ATOM   3109  HZ2 LYS A 281      45.086   6.842  35.052  1.00 75.20           H
ATOM   3110  HZ3 LYS A 281      45.549   5.471  34.980  1.00 75.20           H
ATOM   3111  N   LYS A 282      38.612   6.082  31.278  1.00 54.91           N
ATOM   3112  CA  LYS A 282      37.174   5.944  31.502  1.00 57.74           C
ATOM   3113  C   LYS A 282      36.378   5.569  30.251  1.00 61.36           C
ATOM   3114  O   LYS A 282      35.275   5.020  30.361  1.00 62.49           O
ATOM   3115  CB  LYS A 282      36.595   7.245  32.052  1.00 61.45           C
ATOM   3116  CG  LYS A 282      37.217   7.749  33.348  1.00 65.39           C
ATOM   3117  CD  LYS A 282      36.538   9.056  33.813  1.00 67.35           C
ATOM   3118  CE  LYS A 282      35.033   8.874  34.086  1.00 64.34           C
ATOM   3119  NZ  LYS A 282      34.382  10.153  34.510  1.00 62.39           N1+
ATOM   3120  H   LYS A 282      38.963   6.744  31.700  1.00 65.89           H
ATOM   3121  HA  LYS A 282      37.028   5.251  32.165  1.00 69.29           H
ATOM   3122  HB2 LYS A 282      36.713   7.939  31.385  1.00 73.74           H
ATOM   3123  HB3 LYS A 282      35.648   7.113  32.217  1.00 73.74           H
ATOM   3124  HG2 LYS A 282      37.101   7.081  34.042  1.00 78.46           H
ATOM   3125  HG3 LYS A 282      38.159   7.929  33.205  1.00 78.46           H
ATOM   3126  HD2 LYS A 282      36.958   9.356  34.634  1.00 80.81           H
ATOM   3127  HD3 LYS A 282      36.639   9.729  33.122  1.00 80.81           H
ATOM   3128  HE2 LYS A 282      34.597   8.567  33.276  1.00 77.20           H
ATOM   3129  HE3 LYS A 282      34.914   8.224  34.796  1.00 77.20           H
ATOM   3130  HZ1 LYS A 282      33.515  10.018  34.660  1.00 74.86           H
ATOM   3131  HZ2 LYS A 282      34.762  10.454  35.256  1.00 74.86           H
ATOM   3132  HZ3 LYS A 282      34.473  10.766  33.871  1.00 74.86           H
ATOM   3133  N   TYR A 283      36.888   5.906  29.060  1.00 61.27           N
ATOM   3134  CA  TYR A 283      36.216   5.569  27.809  1.00 60.48           C
ATOM   3135  C   TYR A 283      37.137   4.842  26.845  1.00 60.75           C
ATOM   3136  O   TYR A 283      36.751   4.629  25.689  1.00 61.51           O
ATOM   3137  CB  TYR A 283      35.677   6.808  27.084  1.00 58.22           C
ATOM   3138  CG  TYR A 283      35.205   7.942  27.973  1.00 64.69           C
ATOM   3139  CD1 TYR A 283      36.105   8.707  28.691  1.00 66.61           C
ATOM   3140  CD2 TYR A 283      33.866   8.283  28.051  1.00 68.35           C
ATOM   3141  CE1 TYR A 283      35.684   9.752  29.493  1.00 64.20           C
ATOM   3142  CE2 TYR A 283      33.437   9.333  28.858  1.00 64.39           C
ATOM   3143  CZ  TYR A 283      34.362  10.059  29.569  1.00 63.88           C
ATOM   3144  OH  TYR A 283      33.981  11.101  30.375  1.00 65.70           O
ATOM   3145  H   TYR A 283      37.627   6.332  28.954  1.00 73.51           H
ATOM   3146  HA  TYR A 283      35.465   4.986  28.003  1.00 72.57           H
ATOM   3147  HB2 TYR A 283      36.380   7.159  26.516  1.00 69.85           H
ATOM   3148  HB3 TYR A 283      34.924   6.538  26.536  1.00 69.85           H
ATOM   3149  HD1 TYR A 283      37.012   8.502  28.649  1.00 79.93           H
ATOM   3150  HD2 TYR A 283      33.240   7.789  27.573  1.00 82.02           H
ATOM   3151  HE1 TYR A 283      36.305  10.246  29.978  1.00 77.04           H
ATOM   3152  HE2 TYR A 283      32.533   9.545  28.911  1.00 77.26           H
ATOM   3153  HH  TYR A 283      33.147  11.198  30.344  1.00 78.84           H
ATOM   3154  N   SER A 284      38.348   4.474  27.271  1.00 61.19           N
ATOM   3155  CA  SER A 284      39.373   3.964  26.351  1.00 60.89           C
ATOM   3156  C   SER A 284      39.412   4.801  25.063  1.00 63.22           C
ATOM   3157  O   SER A 284      39.677   4.284  23.969  1.00 62.88           O
ATOM   3158  CB  SER A 284      39.133   2.487  26.049  1.00 60.69           C
ATOM   3159  OG  SER A 284      38.973   1.754  27.260  1.00 63.94           O
ATOM   3160  H   SER A 284      38.603   4.509  28.092  1.00 73.42           H
ATOM   3161  HA  SER A 284      40.240   4.040  26.778  1.00 73.06           H
ATOM   3162  HB2 SER A 284      38.327   2.399  25.516  1.00 72.83           H
ATOM   3163  HB3 SER A 284      39.894   2.135  25.562  1.00 72.83           H
ATOM   3164  HG  SER A 284      38.841   0.942  27.089  1.00 76.73           H
ATOM   3165  N   LEU A 285      39.145   6.107  25.220  1.00 53.90           N
ATOM   3166  CA  LEU A 285      39.046   7.081  24.137  1.00 47.27           C
ATOM   3167  C   LEU A 285      40.386   7.757  23.911  1.00 42.84           C
ATOM   3168  O   LEU A 285      40.973   8.285  24.857  1.00 37.71           O
ATOM   3169  CB  LEU A 285      38.012   8.140  24.512  1.00 50.02           C
ATOM   3170  CG  LEU A 285      37.757   9.331  23.593  1.00 42.89           C
ATOM   3171  CD1 LEU A 285      37.092   8.876  22.305  1.00 44.52           C
ATOM   3172  CD2 LEU A 285      36.861  10.305  24.318  1.00 38.84           C
ATOM   3173  H   LEU A 285      39.012   6.463  25.992  1.00 64.67           H
ATOM   3174  HA  LEU A 285      38.770   6.642  23.317  1.00 56.72           H
ATOM   3175  HB2 LEU A 285      37.160   7.688  24.616  1.00 60.02           H
ATOM   3176  HB3 LEU A 285      38.273   8.508  25.370  1.00 60.02           H
ATOM   3177  HG  LEU A 285      38.595   9.771  23.379  1.00 51.46           H
ATOM   3178 HD11 LEU A 285      36.941   9.648  21.739  1.00 53.42           H
ATOM   3179 HD12 LEU A 285      37.676   8.244  21.856  1.00 53.42           H
ATOM   3180 HD13 LEU A 285      36.247   8.451  22.520  1.00 53.42           H
ATOM   3181 HD21 LEU A 285      36.693  11.067  23.742  1.00 46.61           H
ATOM   3182 HD22 LEU A 285      36.026   9.863  24.535  1.00 46.61           H
ATOM   3183 HD23 LEU A 285      37.304  10.595  25.130  1.00 46.61           H
ATOM   3184  N   THR A 286      40.850   7.780  22.664  1.00 38.83           N
ATOM   3185  CA  THR A 286      42.090   8.476  22.344  1.00 37.47           C
ATOM   3186  C   THR A 286      41.826   9.975  22.266  1.00 29.59           C
ATOM   3187  O   THR A 286      40.831  10.414  21.683  1.00 32.17           O
ATOM   3188  CB  THR A 286      42.660   7.962  21.026  1.00 37.44           C
ATOM   3189  OG1 THR A 286      42.985   6.578  21.165  1.00 43.61           O
ATOM   3190  CG2 THR A 286      43.930   8.701  20.631  1.00 31.37           C
ATOM   3191  H   THR A 286      40.468   7.403  21.992  1.00 46.59           H
ATOM   3192  HA  THR A 286      42.742   8.315  23.044  1.00 44.96           H
ATOM   3193  HB  THR A 286      42.004   8.073  20.320  1.00 44.92           H
ATOM   3194  HG1 THR A 286      43.300   6.282  20.445  1.00 52.33           H
ATOM   3195 HG21 THR A 286      44.268   8.353  19.791  1.00 37.64           H
ATOM   3196 HG22 THR A 286      43.743   9.648  20.528  1.00 37.64           H
ATOM   3197 HG23 THR A 286      44.607   8.586  21.315  1.00 37.64           H
ATOM   3198  N   VAL A 287      42.724  10.765  22.859  1.00 27.85           N
ATOM   3199  CA  VAL A 287      42.542  12.208  22.955  1.00 26.28           C
ATOM   3200  C   VAL A 287      43.864  12.890  22.632  1.00 24.92           C
ATOM   3201  O   VAL A 287      44.902  12.252  22.543  1.00 27.59           O
ATOM   3202  CB  VAL A 287      42.058  12.650  24.344  1.00 27.94           C
ATOM   3203  CG1 VAL A 287      40.673  12.128  24.608  1.00 30.19           C
ATOM   3204  CG2 VAL A 287      43.025  12.192  25.424  1.00 25.90           C
ATOM   3205  H   VAL A 287      43.454  10.483  23.217  1.00 33.42           H
ATOM   3206  HA  VAL A 287      41.885  12.492  22.300  1.00 31.53           H
ATOM   3207  HB  VAL A 287      42.021  13.618  24.369  1.00 33.52           H
ATOM   3208 HG11 VAL A 287      40.389  12.419  25.489  1.00 36.22           H
ATOM   3209 HG12 VAL A 287      40.070  12.479  23.934  1.00 36.22           H
ATOM   3210 HG13 VAL A 287      40.688  11.159  24.568  1.00 36.22           H
ATOM   3211 HG21 VAL A 287      42.694  12.484  26.288  1.00 31.07           H
ATOM   3212 HG22 VAL A 287      43.086  11.224  25.404  1.00 31.07           H
ATOM   3213 HG23 VAL A 287      43.896  12.582  25.254  1.00 31.07           H
ATOM   3214  N   ALA A 288      43.802  14.203  22.441  1.00 24.21           N
ATOM   3215  CA  ALA A 288      44.987  15.053  22.447  1.00 20.52           C
ATOM   3216  C   ALA A 288      45.003  15.854  23.742  1.00 25.30           C
ATOM   3217  O   ALA A 288      43.969  16.314  24.210  1.00 24.88           O
ATOM   3218  CB  ALA A 288      45.029  16.007  21.258  1.00 22.63           C
ATOM   3219  H   ALA A 288      43.071  14.634  22.304  1.00 29.04           H
ATOM   3220  HA  ALA A 288      45.782  14.497  22.422  1.00 24.62           H
ATOM   3221  HB1 ALA A 288      45.835  16.545  21.313  1.00 27.16           H
ATOM   3222  HB2 ALA A 288      45.033  15.489  20.438  1.00 27.16           H
ATOM   3223  HB3 ALA A 288      44.246  16.579  21.285  1.00 27.16           H
ATOM   3224  N   VAL A 289      46.179  15.997  24.338  1.00 22.42           N
ATOM   3225  CA  VAL A 289      46.327  16.710  25.596  1.00 21.35           C
ATOM   3226  C   VAL A 289      47.435  17.738  25.467  1.00 22.36           C
ATOM   3227  O   VAL A 289      48.568  17.399  25.113  1.00 25.20           O
ATOM   3228  CB  VAL A 289      46.656  15.764  26.763  1.00 25.35           C
ATOM   3229  CG1 VAL A 289      46.727  16.554  28.063  1.00 30.49           C
ATOM   3230  CG2 VAL A 289      45.665  14.631  26.891  1.00 23.52           C
ATOM   3231  H   VAL A 289      46.917  15.685  24.027  1.00 26.90           H
ATOM   3232  HA  VAL A 289      45.501  17.174  25.802  1.00 25.62           H
ATOM   3233  HB  VAL A 289      47.530  15.373  26.609  1.00 30.41           H
ATOM   3234 HG11 VAL A 289      46.934  15.947  28.791  1.00 36.59           H
ATOM   3235 HG12 VAL A 289      47.421  17.227  27.986  1.00 36.59           H
ATOM   3236 HG13 VAL A 289      45.869  16.979  28.221  1.00 36.59           H
ATOM   3237 HG21 VAL A 289      45.921  14.070  27.639  1.00 28.22           H
ATOM   3238 HG22 VAL A 289      44.781  15.001  27.042  1.00 28.22           H
ATOM   3239 HG23 VAL A 289      45.671  14.112  26.071  1.00 28.22           H
ATOM   3240  N   LYS A 290      47.112  18.981  25.778  1.00 24.10           N
ATOM   3241  CA  LYS A 290      48.105  20.038  25.882  1.00 26.18           C
ATOM   3242  C   LYS A 290      48.367  20.281  27.349  1.00 27.91           C
ATOM   3243  O   LYS A 290      47.437  20.489  28.125  1.00 27.22           O
ATOM   3244  CB  LYS A 290      47.636  21.321  25.204  1.00 26.03           C
ATOM   3245  CG  LYS A 290      48.722  22.403  25.202  1.00 32.75           C
ATOM   3246  CD  LYS A 290      48.301  23.714  24.562  1.00 33.62           C
ATOM   3247  CE  LYS A 290      48.478  23.673  23.079  1.00 37.77           C
ATOM   3248  NZ  LYS A 290      48.286  25.010  22.494  1.00 41.91           N1+
ATOM   3249  H   LYS A 290      46.309  19.243  25.938  1.00 28.92           H
ATOM   3250  HA  LYS A 290      48.931  19.751  25.463  1.00 31.41           H
ATOM   3251  HB2 LYS A 290      47.402  21.126  24.282  1.00 31.23           H
ATOM   3252  HB3 LYS A 290      46.864  21.668  25.678  1.00 31.23           H
ATOM   3253  HG2 LYS A 290      48.974  22.591  26.120  1.00 39.30           H
ATOM   3254  HG3 LYS A 290      49.491  22.071  24.714  1.00 39.30           H
ATOM   3255  HD2 LYS A 290      47.364  23.878  24.753  1.00 40.34           H
ATOM   3256  HD3 LYS A 290      48.847  24.434  24.914  1.00 40.34           H
ATOM   3257  HE2 LYS A 290      49.376  23.372  22.869  1.00 45.31           H
ATOM   3258  HE3 LYS A 290      47.821  23.072  22.692  1.00 45.31           H
ATOM   3259  HZ1 LYS A 290      48.393  24.973  21.611  1.00 50.28           H
ATOM   3260  HZ2 LYS A 290      47.465  25.305  22.673  1.00 50.28           H
ATOM   3261  HZ3 LYS A 290      48.879  25.579  22.834  1.00 50.28           H
ATOM   3262  N   THR A 291      49.628  20.245  27.727  1.00 27.25           N
ATOM   3263  CA  THR A 291      50.003  20.308  29.127  1.00 30.22           C
ATOM   3264  C   THR A 291      50.880  21.528  29.381  1.00 33.20           C
ATOM   3265  O   THR A 291      51.756  21.855  28.576  1.00 29.97           O
ATOM   3266  CB  THR A 291      50.722  19.026  29.550  1.00 32.00           C
ATOM   3267  OG1 THR A 291      51.099  19.134  30.924  1.00 33.22           O
ATOM   3268  CG2 THR A 291      51.940  18.788  28.710  1.00 33.25           C
ATOM   3269  H   THR A 291      50.295  20.183  27.188  1.00 32.69           H
ATOM   3270  HA  THR A 291      49.201  20.396  29.667  1.00 36.26           H
ATOM   3271  HB  THR A 291      50.123  18.271  29.439  1.00 38.40           H
ATOM   3272  HG1 THR A 291      50.416  19.241  31.402  1.00 39.85           H
ATOM   3273 HG21 THR A 291      52.382  17.973  28.992  1.00 39.89           H
ATOM   3274 HG22 THR A 291      51.688  18.704  27.777  1.00 39.89           H
ATOM   3275 HG23 THR A 291      52.557  19.531  28.804  1.00 39.89           H
ATOM   3276  N   LEU A 292      50.613  22.213  30.494  1.00 32.48           N
ATOM   3277  CA  LEU A 292      51.328  23.443  30.844  1.00 31.64           C
ATOM   3278  C   LEU A 292      52.517  23.074  31.716  1.00 36.99           C
ATOM   3279  O   LEU A 292      52.505  23.197  32.944  1.00 34.90           O
ATOM   3280  CB  LEU A 292      50.410  24.416  31.549  1.00 30.46           C
ATOM   3281  CG  LEU A 292      51.013  25.752  31.994  1.00 34.63           C
ATOM   3282  CD1 LEU A 292      51.558  26.505  30.798  1.00 36.97           C
ATOM   3283  CD2 LEU A 292      49.972  26.601  32.761  1.00 37.50           C
ATOM   3284  H   LEU A 292      50.017  21.984  31.070  1.00 38.97           H
ATOM   3285  HA  LEU A 292      51.659  23.865  30.035  1.00 37.96           H
ATOM   3286  HB2 LEU A 292      49.673  24.620  30.952  1.00 36.54           H
ATOM   3287  HB3 LEU A 292      50.064  23.980  32.344  1.00 36.54           H
ATOM   3288  HG  LEU A 292      51.753  25.576  32.596  1.00 41.56           H
ATOM   3289 HD11 LEU A 292      51.935  27.346  31.100  1.00 44.36           H
ATOM   3290 HD12 LEU A 292      52.245  25.968  30.374  1.00 44.36           H
ATOM   3291 HD13 LEU A 292      50.835  26.671  30.173  1.00 44.36           H
ATOM   3292 HD21 LEU A 292      50.384  27.438  33.028  1.00 45.00           H
ATOM   3293 HD22 LEU A 292      49.217  26.775  32.178  1.00 45.00           H
ATOM   3294 HD23 LEU A 292      49.680  26.110  33.544  1.00 45.00           H
ATOM   3295  N   LYS A 293      53.570  22.627  31.056  1.00 32.36           N
ATOM   3296  CA  LYS A 293      54.793  22.321  31.773  1.00 38.31           C
ATOM   3297  C   LYS A 293      55.478  23.623  32.162  1.00 39.76           C
ATOM   3298  O   LYS A 293      55.327  24.648  31.496  1.00 35.25           O
ATOM   3299  CB  LYS A 293      55.736  21.473  30.923  1.00 43.09           C
ATOM   3300  CG  LYS A 293      55.198  20.100  30.558  1.00 48.00           C
ATOM   3301  CD  LYS A 293      56.261  19.276  29.825  1.00 47.25           C
ATOM   3302  CE  LYS A 293      55.708  17.931  29.395  1.00 51.04           C
ATOM   3303  NZ  LYS A 293      56.744  17.055  28.765  1.00 57.19           N1+
ATOM   3304  H   LYS A 293      53.604  22.493  30.207  1.00 38.83           H
ATOM   3305  HA  LYS A 293      54.580  21.831  32.582  1.00 45.96           H
ATOM   3306  HB2 LYS A 293      55.918  21.946  30.097  1.00 51.71           H
ATOM   3307  HB3 LYS A 293      56.562  21.344  31.414  1.00 51.71           H
ATOM   3308  HG2 LYS A 293      54.948  19.627  31.367  1.00 57.59           H
ATOM   3309  HG3 LYS A 293      54.431  20.200  29.973  1.00 57.59           H
ATOM   3310  HD2 LYS A 293      56.550  19.756  29.032  1.00 56.69           H
ATOM   3311  HD3 LYS A 293      57.014  19.122  30.417  1.00 56.69           H
ATOM   3312  HE2 LYS A 293      55.358  17.470  30.173  1.00 61.25           H
ATOM   3313  HE3 LYS A 293      55.001  18.073  28.746  1.00 61.25           H
ATOM   3314  HZ1 LYS A 293      57.078  17.451  28.042  1.00 68.63           H
ATOM   3315  HZ2 LYS A 293      57.404  16.902  29.342  1.00 68.63           H
ATOM   3316  HZ3 LYS A 293      56.381  16.278  28.527  1.00 68.63           H
ATOM   3317  N   GLU A 294      56.231  23.584  33.259  1.00 43.13           N
ATOM   3318  CA  GLU A 294      56.870  24.807  33.732  1.00 41.85           C
ATOM   3319  C   GLU A 294      57.836  25.339  32.679  1.00 36.03           C
ATOM   3320  O   GLU A 294      58.410  24.586  31.895  1.00 34.16           O
ATOM   3321  CB  GLU A 294      57.587  24.580  35.074  1.00 44.92           C
ATOM   3322  CG  GLU A 294      58.245  23.235  35.278  1.00 50.61           C
ATOM   3323  CD  GLU A 294      58.868  23.086  36.678  1.00 55.08           C
ATOM   3324  OE1 GLU A 294      58.411  23.781  37.628  1.00 49.95           O
ATOM   3325  OE2 GLU A 294      59.807  22.262  36.813  1.00 56.42           O1-
ATOM   3326  H   GLU A 294      56.385  22.884  33.734  1.00 51.75           H
ATOM   3327  HA  GLU A 294      56.187  25.481  33.873  1.00 50.22           H
ATOM   3328  HB2 GLU A 294      58.279  25.253  35.165  1.00 53.90           H
ATOM   3329  HB3 GLU A 294      56.938  24.691  35.786  1.00 53.90           H
ATOM   3330  HG2 GLU A 294      57.580  22.537  35.169  1.00 60.73           H
ATOM   3331  HG3 GLU A 294      58.951  23.125  34.622  1.00 60.73           H
ATOM   3332  N   ASP A 295      57.996  26.666  32.665  1.00 35.07           N
ATOM   3333  CA  ASP A 295      58.845  27.360  31.713  1.00 34.89           C
ATOM   3334  C   ASP A 295      58.492  26.971  30.279  1.00 40.46           C
ATOM   3335  O   ASP A 295      59.352  26.647  29.462  1.00 41.96           O
ATOM   3336  CB  ASP A 295      60.322  27.112  32.033  1.00 35.87           C
ATOM   3337  CG  ASP A 295      60.659  27.518  33.450  1.00 32.19           C
ATOM   3338  OD1 ASP A 295      61.282  26.747  34.208  1.00 33.86           O
ATOM   3339  OD2 ASP A 295      60.206  28.591  33.849  1.00 29.63           O1-
ATOM   3340  H   ASP A 295      57.606  27.195  33.219  1.00 42.07           H
ATOM   3341  HA  ASP A 295      58.686  28.313  31.801  1.00 41.86           H
ATOM   3342  HB2 ASP A 295      60.517  26.167  31.933  1.00 43.04           H
ATOM   3343  HB3 ASP A 295      60.873  27.633  31.428  1.00 43.04           H
ATOM   3344  N   THR A 296      57.191  27.005  29.971  1.00 44.19           N
ATOM   3345  CA  THR A 296      56.763  26.942  28.576  1.00 43.09           C
ATOM   3346  C   THR A 296      55.800  28.093  28.319  1.00 43.58           C
ATOM   3347  O   THR A 296      56.203  29.255  28.297  1.00 42.75           O
ATOM   3348  CB  THR A 296      56.149  25.571  28.226  1.00 44.30           C
ATOM   3349  OG1 THR A 296      54.983  25.291  29.028  1.00 44.19           O
ATOM   3350  CG2 THR A 296      57.164  24.469  28.448  1.00 40.62           C
ATOM   3351  H   THR A 296      56.550  27.062  30.542  1.00 53.03           H
ATOM   3352  HA  THR A 296      57.538  27.072  28.007  1.00 51.71           H
ATOM   3353  HB  THR A 296      55.898  25.566  27.289  1.00 53.16           H
ATOM   3354  HG1 THR A 296      55.189  25.284  29.843  1.00 53.03           H
ATOM   3355 HG21 THR A 296      56.773  23.609  28.227  1.00 48.74           H
ATOM   3356 HG22 THR A 296      57.941  24.616  27.886  1.00 48.74           H
ATOM   3357 HG23 THR A 296      57.444  24.458  29.377  1.00 48.74           H
ATOM   3358  N   MET A 297      54.533  27.789  28.124  1.00 45.73           N
ATOM   3359  CA  MET A 297      53.553  28.818  27.852  1.00 49.70           C
ATOM   3360  C   MET A 297      53.304  29.641  29.115  1.00 48.80           C
ATOM   3361  O   MET A 297      53.486  29.164  30.237  1.00 43.39           O
ATOM   3362  CB  MET A 297      52.287  28.117  27.360  1.00 49.61           C
ATOM   3363  CG  MET A 297      51.253  28.950  26.655  1.00 57.35           C
ATOM   3364  SD  MET A 297      50.088  27.797  25.883  1.00 54.13           S
ATOM   3365  CE  MET A 297      50.477  28.012  24.146  1.00 61.57           C
ATOM   3366  H   MET A 297      54.213  26.991  28.144  1.00 54.87           H
ATOM   3367  HA  MET A 297      53.879  29.398  27.146  1.00 59.64           H
ATOM   3368  HB2 MET A 297      52.553  27.417  26.744  1.00 59.53           H
ATOM   3369  HB3 MET A 297      51.851  27.715  28.127  1.00 59.53           H
ATOM   3370  HG2 MET A 297      50.777  29.503  27.294  1.00 68.82           H
ATOM   3371  HG3 MET A 297      51.671  29.490  25.966  1.00 68.82           H
ATOM   3372  HE1 MET A 297      49.903  27.433  23.620  1.00 73.88           H
ATOM   3373  HE2 MET A 297      50.325  28.939  23.901  1.00 73.88           H
ATOM   3374  HE3 MET A 297      51.407  27.779  24.000  1.00 73.88           H
ATOM   3375  N   GLU A 298      52.895  30.895  28.945  1.00 45.92           N
ATOM   3376  CA  GLU A 298      52.468  31.660  30.120  1.00 50.66           C
ATOM   3377  C   GLU A 298      51.082  31.221  30.584  1.00 51.07           C
ATOM   3378  O   GLU A 298      50.175  30.978  29.771  1.00 44.89           O
ATOM   3379  CB  GLU A 298      52.458  33.167  29.879  1.00 54.97           C
ATOM   3380  CG  GLU A 298      52.367  33.593  28.455  1.00 63.66           C
ATOM   3381  CD  GLU A 298      53.747  33.775  27.862  1.00 66.81           C
ATOM   3382  OE1 GLU A 298      54.420  34.735  28.300  1.00 65.41           O
ATOM   3383  OE2 GLU A 298      54.164  32.958  27.000  1.00 67.47           O1-
ATOM   3384  H   GLU A 298      52.855  31.315  28.195  1.00 55.10           H
ATOM   3385  HA  GLU A 298      53.089  31.484  30.844  1.00 60.78           H
ATOM   3386  HB2 GLU A 298      51.697  33.547  30.344  1.00 65.96           H
ATOM   3387  HB3 GLU A 298      53.277  33.540  30.241  1.00 65.96           H
ATOM   3388  HG2 GLU A 298      51.901  32.913  27.944  1.00 76.38           H
ATOM   3389  HG3 GLU A 298      51.896  34.440  28.401  1.00 76.38           H
ATOM   3390  N   VAL A 299      50.927  31.164  31.910  1.00 44.55           N
ATOM   3391  CA  VAL A 299      49.736  30.591  32.538  1.00 49.30           C
ATOM   3392  C   VAL A 299      48.467  31.294  32.057  1.00 51.16           C
ATOM   3393  O   VAL A 299      47.468  30.646  31.718  1.00 43.20           O
ATOM   3394  CB  VAL A 299      49.872  30.668  34.068  1.00 48.59           C
ATOM   3395  CG1 VAL A 299      48.666  30.042  34.762  1.00 48.44           C
ATOM   3396  CG2 VAL A 299      51.164  29.996  34.512  1.00 56.67           C
ATOM   3397  H   VAL A 299      51.507  31.456  32.474  1.00 53.45           H
ATOM   3398  HA  VAL A 299      49.670  29.655  32.290  1.00 59.16           H
ATOM   3399  HB  VAL A 299      49.916  31.600  34.332  1.00 58.30           H
ATOM   3400 HG11 VAL A 299      48.786  30.109  35.723  1.00 58.12           H
ATOM   3401 HG12 VAL A 299      47.865  30.520  34.495  1.00 58.12           H
ATOM   3402 HG13 VAL A 299      48.599  29.111  34.501  1.00 58.12           H
ATOM   3403 HG21 VAL A 299      51.234  30.053  35.478  1.00 67.99           H
ATOM   3404 HG22 VAL A 299      51.147  29.066  34.236  1.00 67.99           H
ATOM   3405 HG23 VAL A 299      51.914  30.450  34.098  1.00 67.99           H
ATOM   3406  N   GLU A 300      48.465  32.632  32.075  1.00 54.45           N
ATOM   3407  CA  GLU A 300      47.276  33.373  31.660  1.00 48.24           C
ATOM   3408  C   GLU A 300      46.903  33.036  30.228  1.00 47.26           C
ATOM   3409  O   GLU A 300      45.722  32.928  29.891  1.00 45.35           O
ATOM   3410  CB  GLU A 300      47.509  34.872  31.818  1.00 48.36           C
ATOM   3411  CG  GLU A 300      47.064  35.413  33.186  1.00 58.30           C
ATOM   3412  CD  GLU A 300      47.522  34.554  34.374  1.00 60.37           C
ATOM   3413  OE1 GLU A 300      46.643  34.018  35.095  1.00 61.43           O
ATOM   3414  OE2 GLU A 300      48.751  34.417  34.594  1.00 61.41           O1-
ATOM   3415  H   GLU A 300      49.128  33.123  32.318  1.00 65.34           H
ATOM   3416  HA  GLU A 300      46.533  33.123  32.230  1.00 57.88           H
ATOM   3417  HB2 GLU A 300      48.456  35.055  31.718  1.00 58.03           H
ATOM   3418  HB3 GLU A 300      47.007  35.342  31.134  1.00 58.03           H
ATOM   3419  HG2 GLU A 300      47.433  36.302  33.304  1.00 69.95           H
ATOM   3420  HG3 GLU A 300      46.096  35.454  33.205  1.00 69.95           H
ATOM   3421  N   GLU A 301      47.904  32.841  29.377  1.00 47.05           N
ATOM   3422  CA  GLU A 301      47.643  32.483  27.992  1.00 46.74           C
ATOM   3423  C   GLU A 301      46.998  31.103  27.894  1.00 42.04           C
ATOM   3424  O   GLU A 301      46.038  30.906  27.136  1.00 37.54           O
ATOM   3425  CB  GLU A 301      48.957  32.526  27.217  1.00 50.71           C
ATOM   3426  CG  GLU A 301      48.803  32.874  25.769  1.00 56.30           C
ATOM   3427  CD  GLU A 301      48.402  34.343  25.564  1.00 66.82           C
ATOM   3428  OE1 GLU A 301      47.342  34.796  26.087  1.00 65.85           O
ATOM   3429  OE2 GLU A 301      49.170  35.056  24.882  1.00 68.23           O1-
ATOM   3430  H   GLU A 301      48.737  32.910  29.576  1.00 56.45           H
ATOM   3431  HA  GLU A 301      47.037  33.131  27.601  1.00 56.08           H
ATOM   3432  HB2 GLU A 301      49.535  33.191  27.622  1.00 60.85           H
ATOM   3433  HB3 GLU A 301      49.377  31.653  27.268  1.00 60.85           H
ATOM   3434  HG2 GLU A 301      49.647  32.725  25.315  1.00 67.55           H
ATOM   3435  HG3 GLU A 301      48.112  32.315  25.380  1.00 67.55           H
ATOM   3436  N   PHE A 302      47.529  30.142  28.651  1.00 39.12           N
ATOM   3437  CA  PHE A 302      46.988  28.787  28.680  1.00 35.66           C
ATOM   3438  C   PHE A 302      45.536  28.796  29.123  1.00 38.80           C
ATOM   3439  O   PHE A 302      44.679  28.159  28.497  1.00 35.42           O
ATOM   3440  CB  PHE A 302      47.834  27.924  29.626  1.00 37.39           C
ATOM   3441  CG  PHE A 302      47.567  26.437  29.537  1.00 34.09           C
ATOM   3442  CD1 PHE A 302      48.217  25.668  28.596  1.00 37.03           C
ATOM   3443  CD2 PHE A 302      46.706  25.807  30.409  1.00 33.33           C
ATOM   3444  CE1 PHE A 302      48.004  24.298  28.521  1.00 31.98           C
ATOM   3445  CE2 PHE A 302      46.487  24.433  30.327  1.00 31.47           C
ATOM   3446  CZ  PHE A 302      47.136  23.698  29.390  1.00 30.76           C
ATOM   3447  H   PHE A 302      48.212  30.254  29.162  1.00 46.94           H
ATOM   3448  HA  PHE A 302      47.034  28.403  27.791  1.00 42.78           H
ATOM   3449  HB2 PHE A 302      48.771  28.067  29.420  1.00 44.86           H
ATOM   3450  HB3 PHE A 302      47.655  28.200  30.539  1.00 44.86           H
ATOM   3451  HD1 PHE A 302      48.811  26.073  28.005  1.00 44.43           H
ATOM   3452  HD2 PHE A 302      46.260  26.306  31.056  1.00 39.99           H
ATOM   3453  HE1 PHE A 302      48.444  23.792  27.876  1.00 38.37           H
ATOM   3454  HE2 PHE A 302      45.899  24.020  30.917  1.00 37.76           H
ATOM   3455  HZ  PHE A 302      46.986  22.781  29.336  1.00 36.91           H
ATOM   3456  N   LEU A 303      45.242  29.496  30.223  1.00 36.26           N
ATOM   3457  CA  LEU A 303      43.889  29.488  30.763  1.00 38.73           C
ATOM   3458  C   LEU A 303      42.913  30.207  29.842  1.00 35.75           C
ATOM   3459  O   LEU A 303      41.764  29.786  29.708  1.00 32.59           O
ATOM   3460  CB  LEU A 303      43.870  30.115  32.150  1.00 37.54           C
ATOM   3461  CG  LEU A 303      44.188  29.167  33.312  1.00 41.40           C
ATOM   3462  CD1 LEU A 303      45.466  28.437  33.086  1.00 48.94           C
ATOM   3463  CD2 LEU A 303      44.308  29.975  34.593  1.00 48.04           C
ATOM   3464  H   LEU A 303      45.802  29.975  30.666  1.00 43.50           H
ATOM   3465  HA  LEU A 303      43.592  28.568  30.849  1.00 46.47           H
ATOM   3466  HB2 LEU A 303      44.525  30.830  32.172  1.00 45.05           H
ATOM   3467  HB3 LEU A 303      42.986  30.481  32.309  1.00 45.05           H
ATOM   3468  HG  LEU A 303      43.472  28.520  33.416  1.00 49.68           H
ATOM   3469 HD11 LEU A 303      45.632  27.849  33.840  1.00 58.72           H
ATOM   3470 HD12 LEU A 303      45.392  27.916  32.270  1.00 58.72           H
ATOM   3471 HD13 LEU A 303      46.187  29.081  33.003  1.00 58.72           H
ATOM   3472 HD21 LEU A 303      44.509  29.374  35.327  1.00 57.64           H
ATOM   3473 HD22 LEU A 303      45.022  30.624  34.491  1.00 57.64           H
ATOM   3474 HD23 LEU A 303      43.467  30.430  34.758  1.00 57.64           H
ATOM   3475  N   LYS A 304      43.342  31.290  29.202  1.00 38.75           N
ATOM   3476  CA  LYS A 304      42.486  31.934  28.213  1.00 37.55           C
ATOM   3477  C   LYS A 304      42.143  30.978  27.083  1.00 30.75           C
ATOM   3478  O   LYS A 304      41.008  30.939  26.615  1.00 31.23           O
ATOM   3479  CB  LYS A 304      43.180  33.172  27.662  1.00 39.82           C
ATOM   3480  CG  LYS A 304      43.056  34.327  28.565  1.00 51.74           C
ATOM   3481  CD  LYS A 304      43.659  35.504  27.911  1.00 59.70           C
ATOM   3482  CE  LYS A 304      43.330  36.790  28.624  1.00 59.13           C
ATOM   3483  NZ  LYS A 304      44.284  37.759  28.010  1.00 66.43           N1+
ATOM   3484  H   LYS A 304      44.107  31.665  29.319  1.00 46.49           H
ATOM   3485  HA  LYS A 304      41.659  32.213  28.638  1.00 45.05           H
ATOM   3486  HB2 LYS A 304      44.124  32.982  27.544  1.00 47.78           H
ATOM   3487  HB3 LYS A 304      42.778  33.410  26.812  1.00 47.78           H
ATOM   3488  HG2 LYS A 304      42.119  34.511  28.737  1.00 62.08           H
ATOM   3489  HG3 LYS A 304      43.531  34.151  29.392  1.00 62.08           H
ATOM   3490  HD2 LYS A 304      44.624  35.403  27.903  1.00 71.63           H
ATOM   3491  HD3 LYS A 304      43.324  35.569  27.003  1.00 71.63           H
ATOM   3492  HE2 LYS A 304      42.418  37.064  28.441  1.00 70.95           H
ATOM   3493  HE3 LYS A 304      43.505  36.714  29.575  1.00 70.95           H
ATOM   3494  HZ1 LYS A 304      44.170  38.565  28.368  1.00 79.72           H
ATOM   3495  HZ2 LYS A 304      45.121  37.493  28.153  1.00 79.72           H
ATOM   3496  HZ3 LYS A 304      44.143  37.809  27.132  1.00 79.72           H
ATOM   3497  N   GLU A 305      43.115  30.189  26.640  1.00 33.56           N
ATOM   3498  CA  GLU A 305      42.845  29.229  25.579  1.00 34.15           C
ATOM   3499  C   GLU A 305      41.793  28.221  26.018  1.00 29.46           C
ATOM   3500  O   GLU A 305      40.871  27.900  25.259  1.00 28.70           O
ATOM   3501  CB  GLU A 305      44.146  28.532  25.175  1.00 33.38           C
ATOM   3502  CG  GLU A 305      44.034  27.611  23.954  1.00 37.47           C
ATOM   3503  CD  GLU A 305      45.400  27.145  23.422  1.00 43.51           C
ATOM   3504  OE1 GLU A 305      46.230  28.008  23.040  1.00 44.88           O
ATOM   3505  OE2 GLU A 305      45.625  25.914  23.384  1.00 41.91           O1-
ATOM   3506  H   GLU A 305      43.924  30.189  26.931  1.00 40.27           H
ATOM   3507  HA  GLU A 305      42.504  29.702  24.803  1.00 40.97           H
ATOM   3508  HB2 GLU A 305      44.810  29.209  24.971  1.00 40.05           H
ATOM   3509  HB3 GLU A 305      44.451  27.992  25.921  1.00 40.05           H
ATOM   3510  HG2 GLU A 305      43.525  26.823  24.199  1.00 44.96           H
ATOM   3511  HG3 GLU A 305      43.583  28.088  23.240  1.00 44.96           H
ATOM   3512  N   ALA A 306      41.914  27.708  27.244  1.00 27.56           N
ATOM   3513  CA  ALA A 306      40.903  26.810  27.786  1.00 28.51           C
ATOM   3514  C   ALA A 306      39.537  27.484  27.830  1.00 28.08           C
ATOM   3515  O   ALA A 306      38.526  26.891  27.444  1.00 31.56           O
ATOM   3516  CB  ALA A 306      41.319  26.358  29.174  1.00 30.72           C
ATOM   3517  H   ALA A 306      42.571  27.866  27.777  1.00 33.06           H
ATOM   3518  HA  ALA A 306      40.836  26.026  27.219  1.00 34.21           H
ATOM   3519  HB1 ALA A 306      40.642  25.760  29.527  1.00 36.86           H
ATOM   3520  HB2 ALA A 306      42.169  25.895  29.113  1.00 36.86           H
ATOM   3521  HB3 ALA A 306      41.406  27.136  29.746  1.00 36.86           H
ATOM   3522  N   ALA A 307      39.493  28.719  28.322  1.00 30.73           N
ATOM   3523  CA  ALA A 307      38.247  29.480  28.387  1.00 30.30           C
ATOM   3524  C   ALA A 307      37.597  29.617  27.016  1.00 31.89           C
ATOM   3525  O   ALA A 307      36.407  29.340  26.855  1.00 31.07           O
ATOM   3526  CB  ALA A 307      38.513  30.867  28.981  1.00 32.22           C
ATOM   3527  H   ALA A 307      40.176  29.143  28.627  1.00 36.87           H
ATOM   3528  HA  ALA A 307      37.624  29.018  28.969  1.00 36.35           H
ATOM   3529  HB1 ALA A 307      37.679  31.360  29.018  1.00 38.66           H
ATOM   3530  HB2 ALA A 307      38.876  30.763  29.875  1.00 38.66           H
ATOM   3531  HB3 ALA A 307      39.150  31.335  28.418  1.00 38.66           H
ATOM   3532  N   VAL A 308      38.361  30.066  26.023  1.00 29.85           N
ATOM   3533  CA  VAL A 308      37.825  30.230  24.673  1.00 29.64           C
ATOM   3534  C   VAL A 308      37.294  28.913  24.152  1.00 27.92           C
ATOM   3535  O   VAL A 308      36.215  28.840  23.549  1.00 27.86           O
ATOM   3536  CB  VAL A 308      38.913  30.780  23.743  1.00 29.54           C
ATOM   3537  CG1 VAL A 308      38.481  30.669  22.270  1.00 31.01           C
ATOM   3538  CG2 VAL A 308      39.258  32.205  24.113  1.00 33.75           C
ATOM   3539  H   VAL A 308      39.190  30.282  26.104  1.00 35.81           H
ATOM   3540  HA  VAL A 308      37.093  30.866  24.694  1.00 35.56           H
ATOM   3541  HB  VAL A 308      39.715  30.246  23.854  1.00 35.44           H
ATOM   3542 HG11 VAL A 308      39.186  31.023  21.706  1.00 37.21           H
ATOM   3543 HG12 VAL A 308      38.324  29.736  22.057  1.00 37.21           H
ATOM   3544 HG13 VAL A 308      37.666  31.179  22.141  1.00 37.21           H
ATOM   3545 HG21 VAL A 308      39.946  32.530  23.512  1.00 40.50           H
ATOM   3546 HG22 VAL A 308      38.461  32.753  24.032  1.00 40.50           H
ATOM   3547 HG23 VAL A 308      39.581  32.223  25.028  1.00 40.50           H
ATOM   3548  N   MET A 309      38.056  27.845  24.351  1.00 28.65           N
ATOM   3549  CA  MET A 309      37.631  26.594  23.759  1.00 28.30           C
ATOM   3550  C   MET A 309      36.368  26.041  24.387  1.00 29.71           C
ATOM   3551  O   MET A 309      35.676  25.269  23.733  1.00 28.37           O
ATOM   3552  CB  MET A 309      38.760  25.586  23.829  1.00 29.82           C
ATOM   3553  CG  MET A 309      39.826  25.903  22.750  1.00 32.11           C
ATOM   3554  SD  MET A 309      41.030  24.710  22.914  1.00 40.51           S
ATOM   3555  CE  MET A 309      40.252  23.378  21.982  1.00 35.27           C
ATOM   3556  H   MET A 309      38.788  27.818  24.803  1.00 34.38           H
ATOM   3557  HA  MET A 309      37.452  26.754  22.820  1.00 33.95           H
ATOM   3558  HB2 MET A 309      39.181  25.631  24.702  1.00 35.78           H
ATOM   3559  HB3 MET A 309      38.410  24.696  23.665  1.00 35.78           H
ATOM   3560  HG2 MET A 309      39.437  25.846  21.863  1.00 38.53           H
ATOM   3561  HG3 MET A 309      40.217  26.777  22.909  1.00 38.53           H
ATOM   3562  HE1 MET A 309      40.838  22.605  21.987  1.00 42.32           H
ATOM   3563  HE2 MET A 309      39.405  23.154  22.398  1.00 42.32           H
ATOM   3564  HE3 MET A 309      40.104  23.676  21.070  1.00 42.32           H
ATOM   3565  N   LYS A 310      36.039  26.421  25.624  1.00 25.28           N
ATOM   3566  CA  LYS A 310      34.736  26.030  26.166  1.00 28.34           C
ATOM   3567  C   LYS A 310      33.576  26.621  25.363  1.00 30.05           C
ATOM   3568  O   LYS A 310      32.485  26.035  25.314  1.00 33.75           O
ATOM   3569  CB  LYS A 310      34.649  26.459  27.623  1.00 28.51           C
ATOM   3570  CG  LYS A 310      35.507  25.634  28.552  1.00 30.72           C
ATOM   3571  CD  LYS A 310      35.606  26.281  29.933  1.00 34.77           C
ATOM   3572  CE  LYS A 310      36.273  25.355  30.935  1.00 39.13           C
ATOM   3573  NZ  LYS A 310      36.428  26.058  32.229  1.00 42.18           N1+
ATOM   3574  H   LYS A 310      36.531  26.887  26.152  1.00 30.33           H
ATOM   3575  HA  LYS A 310      34.659  25.063  26.134  1.00 34.00           H
ATOM   3576  HB2 LYS A 310      34.936  27.383  27.695  1.00 34.20           H
ATOM   3577  HB3 LYS A 310      33.728  26.377  27.918  1.00 34.20           H
ATOM   3578  HG2 LYS A 310      35.114  24.753  28.655  1.00 36.86           H
ATOM   3579  HG3 LYS A 310      36.402  25.563  28.184  1.00 36.86           H
ATOM   3580  HD2 LYS A 310      36.134  27.092  29.870  1.00 41.72           H
ATOM   3581  HD3 LYS A 310      34.714  26.485  30.255  1.00 41.72           H
ATOM   3582  HE2 LYS A 310      35.721  24.569  31.072  1.00 46.95           H
ATOM   3583  HE3 LYS A 310      37.153  25.104  30.611  1.00 46.95           H
ATOM   3584  HZ1 LYS A 310      36.818  25.521  32.822  1.00 50.61           H
ATOM   3585  HZ2 LYS A 310      36.929  26.785  32.122  1.00 50.61           H
ATOM   3586  HZ3 LYS A 310      35.630  26.300  32.540  1.00 50.61           H
ATOM   3587  N   GLU A 311      33.779  27.768  24.736  1.00 33.16           N
ATOM   3588  CA  GLU A 311      32.697  28.442  24.020  1.00 32.53           C
ATOM   3589  C   GLU A 311      32.594  28.032  22.561  1.00 29.05           C
ATOM   3590  O   GLU A 311      31.569  28.299  21.932  1.00 29.53           O
ATOM   3591  CB  GLU A 311      32.882  29.960  24.077  1.00 39.14           C
ATOM   3592  CG  GLU A 311      32.969  30.527  25.509  1.00 49.46           C
ATOM   3593  CD  GLU A 311      31.705  30.251  26.388  1.00 57.75           C
ATOM   3594  OE1 GLU A 311      30.619  29.905  25.839  1.00 56.63           O
ATOM   3595  OE2 GLU A 311      31.805  30.388  27.644  1.00 57.82           O1-
ATOM   3596  H   GLU A 311      34.533  28.181  24.707  1.00 39.79           H
ATOM   3597  HA  GLU A 311      31.855  28.227  24.450  1.00 39.03           H
ATOM   3598  HB2 GLU A 311      33.703  30.192  23.617  1.00 46.97           H
ATOM   3599  HB3 GLU A 311      32.128  30.383  23.637  1.00 46.97           H
ATOM   3600  HG2 GLU A 311      33.732  30.127  25.956  1.00 59.35           H
ATOM   3601  HG3 GLU A 311      33.088  31.488  25.457  1.00 59.35           H
ATOM   3602  N   ILE A 312      33.626  27.419  22.008  1.00 26.19           N
ATOM   3603  CA  ILE A 312      33.654  27.083  20.584  1.00 25.49           C
ATOM   3604  C   ILE A 312      32.887  25.793  20.357  1.00 26.01           C
ATOM   3605  O   ILE A 312      33.213  24.747  20.929  1.00 26.27           O
ATOM   3606  CB  ILE A 312      35.100  26.944  20.076  1.00 28.45           C
ATOM   3607  CG1 ILE A 312      35.881  28.249  20.248  1.00 29.89           C
ATOM   3608  CG2 ILE A 312      35.099  26.518  18.602  1.00 32.26           C
ATOM   3609  CD1 ILE A 312      35.378  29.365  19.433  1.00 31.48           C
ATOM   3610  H   ILE A 312      34.333  27.182  22.436  1.00 31.43           H
ATOM   3611  HA  ILE A 312      33.220  27.789  20.079  1.00 30.58           H
ATOM   3612  HB  ILE A 312      35.541  26.253  20.594  1.00 34.13           H
ATOM   3613 HG12 ILE A 312      35.835  28.519  21.179  1.00 35.87           H
ATOM   3614 HG13 ILE A 312      36.805  28.094  19.998  1.00 35.87           H
ATOM   3615 HG21 ILE A 312      36.016  26.435  18.297  1.00 38.70           H
ATOM   3616 HG22 ILE A 312      34.644  25.665  18.521  1.00 38.70           H
ATOM   3617 HG23 ILE A 312      34.635  27.192  18.080  1.00 38.70           H
ATOM   3618 HD11 ILE A 312      35.925  30.149  19.600  1.00 37.77           H
ATOM   3619 HD12 ILE A 312      35.429  29.119  18.496  1.00 37.77           H
ATOM   3620 HD13 ILE A 312      34.458  29.545  19.679  1.00 37.77           H
ATOM   3621  N   LYS A 313      31.907  25.843  19.466  1.00 24.47           N
ATOM   3622  CA  LYS A 313      31.094  24.667  19.149  1.00 24.74           C
ATOM   3623  C   LYS A 313      30.783  24.635  17.656  1.00 22.27           C
ATOM   3624  O   LYS A 313      29.801  25.226  17.191  1.00 23.79           O
ATOM   3625  CB  LYS A 313      29.820  24.696  19.974  1.00 28.82           C
ATOM   3626  CG  LYS A 313      29.995  24.408  21.458  1.00 32.75           C
ATOM   3627  CD  LYS A 313      28.641  24.645  22.229  1.00 43.16           C
ATOM   3628  CE  LYS A 313      27.420  23.966  21.573  1.00 41.61           C
ATOM   3629  NZ  LYS A 313      26.108  24.287  22.258  1.00 44.86           N1+
ATOM   3630  H   LYS A 313      31.688  26.549  19.026  1.00 29.36           H
ATOM   3631  HA  LYS A 313      31.588  23.863  19.376  1.00 29.68           H
ATOM   3632  HB2 LYS A 313      29.422  25.576  19.893  1.00 34.58           H
ATOM   3633  HB3 LYS A 313      29.209  24.031  19.619  1.00 34.58           H
ATOM   3634  HG2 LYS A 313      30.260  23.483  21.579  1.00 39.29           H
ATOM   3635  HG3 LYS A 313      30.666  25.005  21.826  1.00 39.29           H
ATOM   3636  HD2 LYS A 313      28.728  24.292  23.129  1.00 51.78           H
ATOM   3637  HD3 LYS A 313      28.465  25.598  22.267  1.00 51.78           H
ATOM   3638  HE2 LYS A 313      27.355  24.262  20.651  1.00 49.92           H
ATOM   3639  HE3 LYS A 313      27.543  23.004  21.602  1.00 49.92           H
ATOM   3640  HZ1 LYS A 313      25.439  23.873  21.842  1.00 53.82           H
ATOM   3641  HZ2 LYS A 313      26.133  24.017  23.105  1.00 53.82           H
ATOM   3642  HZ3 LYS A 313      25.961  25.165  22.238  1.00 53.82           H
ATOM   3643  N   HIS A 314      31.612  23.917  16.901  1.00 19.99           N
ATOM   3644  CA  HIS A 314      31.413  23.839  15.456  1.00 20.19           C
ATOM   3645  C   HIS A 314      32.013  22.541  14.933  1.00 18.54           C
ATOM   3646  O   HIS A 314      33.054  22.110  15.439  1.00 19.74           O
ATOM   3647  CB  HIS A 314      32.048  25.050  14.749  1.00 18.67           C
ATOM   3648  CG  HIS A 314      31.734  25.113  13.286  1.00 18.62           C
ATOM   3649  ND1 HIS A 314      32.442  24.414  12.337  1.00 20.32           N
ATOM   3650  CD2 HIS A 314      30.726  25.731  12.626  1.00 20.80           C
ATOM   3651  CE1 HIS A 314      31.919  24.642  11.143  1.00 21.18           C
ATOM   3652  NE2 HIS A 314      30.878  25.448  11.295  1.00 20.40           N
ATOM   3653  H   HIS A 314      32.287  23.473  17.195  1.00 23.98           H
ATOM   3654  HA  HIS A 314      30.463  23.836  15.262  1.00 24.22           H
ATOM   3655  HB2 HIS A 314      33.012  25.001  14.845  1.00 22.40           H
ATOM   3656  HB3 HIS A 314      31.716  25.864  15.160  1.00 22.40           H
ATOM   3657  HD2 HIS A 314      30.078  26.281  13.002  1.00 24.96           H
ATOM   3658  HE1 HIS A 314      32.228  24.296  10.337  1.00 25.41           H
ATOM   3659  HE2 HIS A 314      30.369  25.731  10.663  1.00 24.48           H
ATOM   3660  N   PRO A 315      31.418  21.908  13.917  1.00 19.83           N
ATOM   3661  CA  PRO A 315      31.912  20.588  13.498  1.00 20.07           C
ATOM   3662  C   PRO A 315      33.327  20.594  12.939  1.00 17.51           C
ATOM   3663  O   PRO A 315      33.938  19.518  12.819  1.00 20.63           O
ATOM   3664  CB  PRO A 315      30.928  20.184  12.397  1.00 25.15           C
ATOM   3665  CG  PRO A 315      29.747  20.928  12.645  1.00 27.61           C
ATOM   3666  CD  PRO A 315      30.144  22.236  13.269  1.00 26.76           C
ATOM   3667  HA  PRO A 315      31.855  19.955  14.230  1.00 24.08           H
ATOM   3668  HB2 PRO A 315      31.299  20.411  11.530  1.00 30.17           H
ATOM   3669  HB3 PRO A 315      30.750  19.232  12.454  1.00 30.17           H
ATOM   3670  HG2 PRO A 315      29.287  21.085  11.805  1.00 33.13           H
ATOM   3671  HG3 PRO A 315      29.176  20.428  13.250  1.00 33.13           H
ATOM   3672  HD2 PRO A 315      30.273  22.914  12.587  1.00 32.11           H
ATOM   3673  HD3 PRO A 315      29.488  22.512  13.929  1.00 32.11           H
ATOM   3674  N   ASN A 316      33.830  21.773  12.533  1.00 18.76           N
ATOM   3675  CA  ASN A 316      35.126  21.895  11.876  1.00 17.87           C
ATOM   3676  C   ASN A 316      36.117  22.722  12.706  1.00 19.23           C
ATOM   3677  O   ASN A 316      37.104  23.227  12.167  1.00 18.38           O
ATOM   3678  CB  ASN A 316      34.944  22.475  10.482  1.00 18.94           C
ATOM   3679  CG  ASN A 316      34.026  21.627   9.616  1.00 24.01           C
ATOM   3680  OD1 ASN A 316      32.913  22.010   9.335  1.00 23.49           O
ATOM   3681  ND2 ASN A 316      34.492  20.496   9.200  1.00 20.02           N
ATOM   3682  H   ASN A 316      33.425  22.526  12.634  1.00 22.51           H
ATOM   3683  HA  ASN A 316      35.503  21.007  11.774  1.00 21.44           H
ATOM   3684  HB2 ASN A 316      34.555  23.360  10.556  1.00 22.72           H
ATOM   3685  HB3 ASN A 316      35.808  22.526  10.044  1.00 22.72           H
ATOM   3686 HD21 ASN A 316      34.005  19.986   8.708  1.00 24.02           H
ATOM   3687 HD22 ASN A 316      35.288  20.254   9.416  1.00 24.02           H
ATOM   3688  N   LEU A 317      35.876  22.857  14.018  1.00 18.10           N
ATOM   3689  CA  LEU A 317      36.867  23.376  14.956  1.00 17.85           C
ATOM   3690  C   LEU A 317      37.147  22.306  16.008  1.00 21.04           C
ATOM   3691  O   LEU A 317      36.199  21.715  16.561  1.00 21.49           O
ATOM   3692  CB  LEU A 317      36.356  24.676  15.607  1.00 20.39           C
ATOM   3693  CG  LEU A 317      36.398  25.846  14.603  1.00 19.27           C
ATOM   3694  CD1 LEU A 317      35.500  26.967  14.971  1.00 20.78           C
ATOM   3695  CD2 LEU A 317      37.763  26.376  14.498  1.00 23.13           C
ATOM   3696  H   LEU A 317      35.129  22.648  14.391  1.00 21.71           H
ATOM   3697  HA  LEU A 317      37.692  23.570  14.484  1.00 21.41           H
ATOM   3698  HB2 LEU A 317      35.438  24.553  15.896  1.00 24.46           H
ATOM   3699  HB3 LEU A 317      36.921  24.902  16.363  1.00 24.46           H
ATOM   3700  HG  LEU A 317      36.132  25.522  13.728  1.00 23.11           H
ATOM   3701 HD11 LEU A 317      35.575  27.664  14.301  1.00 24.94           H
ATOM   3702 HD12 LEU A 317      34.587  26.641  15.009  1.00 24.94           H
ATOM   3703 HD13 LEU A 317      35.765  27.311  15.838  1.00 24.94           H
ATOM   3704 HD21 LEU A 317      37.768  27.109  13.863  1.00 27.75           H
ATOM   3705 HD22 LEU A 317      38.046  26.691  15.371  1.00 27.75           H
ATOM   3706 HD23 LEU A 317      38.353  25.669  14.193  1.00 27.75           H
ATOM   3707  N   VAL A 318      38.439  22.037  16.262  1.00 20.92           N
ATOM   3708  CA  VAL A 318      38.825  21.010  17.226  1.00 18.71           C
ATOM   3709  C   VAL A 318      38.038  21.205  18.508  1.00 19.43           C
ATOM   3710  O   VAL A 318      38.025  22.294  19.083  1.00 22.32           O
ATOM   3711  CB  VAL A 318      40.338  21.068  17.499  1.00 25.11           C
ATOM   3712  CG1 VAL A 318      40.735  20.070  18.621  1.00 27.27           C
ATOM   3713  CG2 VAL A 318      41.088  20.785  16.229  1.00 25.36           C
ATOM   3714  H   VAL A 318      39.102  22.435  15.888  1.00 25.10           H
ATOM   3715  HA  VAL A 318      38.612  20.135  16.867  1.00 22.44           H
ATOM   3716  HB  VAL A 318      40.573  21.962  17.794  1.00 30.13           H
ATOM   3717 HG11 VAL A 318      41.691  20.128  18.771  1.00 32.72           H
ATOM   3718 HG12 VAL A 318      40.257  20.302  19.433  1.00 32.72           H
ATOM   3719 HG13 VAL A 318      40.497  19.171  18.342  1.00 32.72           H
ATOM   3720 HG21 VAL A 318      42.040  20.824  16.410  1.00 30.43           H
ATOM   3721 HG22 VAL A 318      40.846  19.901  15.910  1.00 30.43           H
ATOM   3722 HG23 VAL A 318      40.849  21.452  15.566  1.00 30.43           H
ATOM   3723  N   GLN A 319      37.408  20.139  18.986  1.00 24.39           N
ATOM   3724  CA  GLN A 319      36.471  20.232  20.106  1.00 23.37           C
ATOM   3725  C   GLN A 319      37.132  19.908  21.444  1.00 23.40           C
ATOM   3726  O   GLN A 319      37.746  18.852  21.585  1.00 21.95           O
ATOM   3727  CB  GLN A 319      35.309  19.268  19.890  1.00 25.24           C
ATOM   3728  CG  GLN A 319      34.255  19.310  20.980  1.00 27.36           C
ATOM   3729  CD  GLN A 319      33.740  20.685  21.277  1.00 27.13           C
ATOM   3730  OE1 GLN A 319      33.484  21.492  20.372  1.00 27.87           O
ATOM   3731  NE2 GLN A 319      33.540  20.965  22.577  1.00 25.70           N
ATOM   3732  H   GLN A 319      37.505  19.342  18.677  1.00 29.26           H
ATOM   3733  HA  GLN A 319      36.115  21.133  20.153  1.00 28.04           H
ATOM   3734  HB2 GLN A 319      34.875  19.488  19.051  1.00 30.29           H
ATOM   3735  HB3 GLN A 319      35.659  18.364  19.851  1.00 30.29           H
ATOM   3736  HG2 GLN A 319      33.501  18.764  20.706  1.00 32.82           H
ATOM   3737  HG3 GLN A 319      34.637  18.954  21.798  1.00 32.82           H
ATOM   3738 HE21 GLN A 319      33.707  20.371  23.175  1.00 30.83           H
ATOM   3739 HE22 GLN A 319      33.245  21.739  22.810  1.00 30.83           H
ATOM   3740  N   LEU A 320      36.948  20.799  22.421  1.00 22.58           N
ATOM   3741  CA  LEU A 320      37.303  20.535  23.804  1.00 26.29           C
ATOM   3742  C   LEU A 320      36.492  19.385  24.374  1.00 28.38           C
ATOM   3743  O   LEU A 320      35.269  19.304  24.177  1.00 26.56           O
ATOM   3744  CB  LEU A 320      37.070  21.797  24.632  1.00 22.98           C
ATOM   3745  CG  LEU A 320      37.590  21.798  26.067  1.00 23.87           C
ATOM   3746  CD1 LEU A 320      39.137  21.754  26.027  1.00 28.30           C
ATOM   3747  CD2 LEU A 320      37.112  23.025  26.774  1.00 28.26           C
ATOM   3748  H   LEU A 320      36.610  21.580  22.298  1.00 27.09           H
ATOM   3749  HA  LEU A 320      38.243  20.302  23.856  1.00 31.54           H
ATOM   3750  HB2 LEU A 320      37.496  22.539  24.174  1.00 27.57           H
ATOM   3751  HB3 LEU A 320      36.114  21.955  24.675  1.00 27.57           H
ATOM   3752  HG  LEU A 320      37.265  21.015  26.538  1.00 28.64           H
ATOM   3753 HD11 LEU A 320      39.476  21.755  26.936  1.00 33.96           H
ATOM   3754 HD12 LEU A 320      39.418  20.947  25.569  1.00 33.96           H
ATOM   3755 HD13 LEU A 320      39.462  22.535  25.552  1.00 33.96           H
ATOM   3756 HD21 LEU A 320      37.448  23.016  27.684  1.00 33.90           H
ATOM   3757 HD22 LEU A 320      37.444  23.807  26.306  1.00 33.90           H
ATOM   3758 HD23 LEU A 320      36.142  23.028  26.778  1.00 33.90           H
ATOM   3759  N   LEU A 321      37.177  18.523  25.129  1.00 24.40           N
ATOM   3760  CA  LEU A 321      36.511  17.480  25.912  1.00 27.37           C
ATOM   3761  C   LEU A 321      36.634  17.643  27.426  1.00 30.03           C
ATOM   3762  O   LEU A 321      35.776  17.143  28.161  1.00 29.42           O
ATOM   3763  CB  LEU A 321      37.058  16.110  25.521  1.00 26.85           C
ATOM   3764  CG  LEU A 321      36.840  15.722  24.058  1.00 24.67           C
ATOM   3765  CD1 LEU A 321      37.464  14.357  23.825  1.00 28.78           C
ATOM   3766  CD2 LEU A 321      35.348  15.709  23.683  1.00 31.16           C
ATOM   3767  H   LEU A 321      38.034  18.522  25.204  1.00 29.28           H
ATOM   3768  HA  LEU A 321      35.566  17.491  25.694  1.00 32.84           H
ATOM   3769  HB2 LEU A 321      38.014  16.101  25.687  1.00 32.22           H
ATOM   3770  HB3 LEU A 321      36.626  15.437  26.070  1.00 32.22           H
ATOM   3771  HG  LEU A 321      37.291  16.363  23.487  1.00 29.59           H
ATOM   3772 HD11 LEU A 321      37.330  14.103  22.898  1.00 34.53           H
ATOM   3773 HD12 LEU A 321      38.413  14.406  24.021  1.00 34.53           H
ATOM   3774 HD13 LEU A 321      37.038  13.711  24.410  1.00 34.53           H
ATOM   3775 HD21 LEU A 321      35.260  15.458  22.750  1.00 37.39           H
ATOM   3776 HD22 LEU A 321      34.887  15.065  24.244  1.00 37.39           H
ATOM   3777 HD23 LEU A 321      34.980  16.595  23.824  1.00 37.39           H
ATOM   3778  N   GLY A 322      37.666  18.312  27.914  1.00 29.32           N
ATOM   3779  CA  GLY A 322      37.856  18.450  29.341  1.00 28.74           C
ATOM   3780  C   GLY A 322      39.074  19.282  29.650  1.00 30.10           C
ATOM   3781  O   GLY A 322      39.896  19.584  28.775  1.00 26.88           O
ATOM   3782  H   GLY A 322      38.270  18.695  27.437  1.00 35.18           H
ATOM   3783  HA2 GLY A 322      37.079  18.877  29.735  1.00 34.49           H
ATOM   3784  HA3 GLY A 322      37.967  17.574  29.743  1.00 34.49           H
ATOM   3785  N   VAL A 323      39.162  19.695  30.912  1.00 29.19           N
ATOM   3786  CA  VAL A 323      40.334  20.411  31.405  1.00 30.01           C
ATOM   3787  C   VAL A 323      40.730  19.843  32.768  1.00 37.82           C
ATOM   3788  O   VAL A 323      39.928  19.238  33.475  1.00 32.86           O
ATOM   3789  CB  VAL A 323      40.130  21.935  31.524  1.00 34.80           C
ATOM   3790  CG1 VAL A 323      39.811  22.539  30.158  1.00 33.65           C
ATOM   3791  CG2 VAL A 323      39.037  22.285  32.561  1.00 38.93           C
ATOM   3792  H   VAL A 323      38.552  19.571  31.506  1.00 35.02           H
ATOM   3793  HA  VAL A 323      41.072  20.258  30.794  1.00 36.00           H
ATOM   3794  HB  VAL A 323      40.960  22.332  31.831  1.00 41.75           H
ATOM   3795 HG11 VAL A 323      39.688  23.496  30.258  1.00 40.37           H
ATOM   3796 HG12 VAL A 323      40.550  22.361  29.555  1.00 40.37           H
ATOM   3797 HG13 VAL A 323      38.999  22.133  29.816  1.00 40.37           H
ATOM   3798 HG21 VAL A 323      38.941  23.249  32.605  1.00 46.72           H
ATOM   3799 HG22 VAL A 323      38.200  21.880  32.285  1.00 46.72           H
ATOM   3800 HG23 VAL A 323      39.302  21.938  33.428  1.00 46.72           H
ATOM   3801  N   CYS A 324      42.001  20.023  33.116  1.00 34.01           N
ATOM   3802  CA  CYS A 324      42.520  19.737  34.457  1.00 36.84           C
ATOM   3803  C   CYS A 324      43.172  21.038  34.895  1.00 38.08           C
ATOM   3804  O   CYS A 324      44.320  21.293  34.518  1.00 37.60           O
ATOM   3805  CB  CYS A 324      43.527  18.593  34.472  1.00 30.68           C
ATOM   3806  SG  CYS A 324      42.923  17.057  33.908  1.00 39.08           S
ATOM   3807  H   CYS A 324      42.602  20.320  32.578  1.00 40.81           H
ATOM   3808  HA  CYS A 324      41.790  19.528  35.060  1.00 44.20           H
ATOM   3809  HB2 CYS A 324      44.277  18.836  33.907  1.00 36.81           H
ATOM   3810  HB3 CYS A 324      43.836  18.468  35.383  1.00 36.81           H
ATOM   3811  HG  CYS A 324      42.554  17.175  32.773  1.00 46.89           H
ATOM   3812  N   THR A 325      42.449  21.858  35.659  1.00 39.00           N
ATOM   3813  CA  THR A 325      42.975  23.134  36.143  1.00 46.32           C
ATOM   3814  C   THR A 325      43.000  23.214  37.663  1.00 50.05           C
ATOM   3815  O   THR A 325      43.231  24.300  38.211  1.00 48.98           O
ATOM   3816  CB  THR A 325      42.169  24.320  35.601  1.00 45.81           C
ATOM   3817  OG1 THR A 325      40.826  24.267  36.106  1.00 52.28           O
ATOM   3818  CG2 THR A 325      42.133  24.314  34.086  1.00 44.17           C
ATOM   3819  H   THR A 325      41.643  21.696  35.912  1.00 46.80           H
ATOM   3820  HA  THR A 325      43.887  23.231  35.829  1.00 55.58           H
ATOM   3821  HB  THR A 325      42.586  25.147  35.890  1.00 54.96           H
ATOM   3822  HG1 THR A 325      40.457  23.552  35.865  1.00 62.73           H
ATOM   3823 HG21 THR A 325      41.619  25.072  33.764  1.00 53.00           H
ATOM   3824 HG22 THR A 325      43.035  24.372  33.733  1.00 53.00           H
ATOM   3825 HG23 THR A 325      41.721  23.496  33.768  1.00 53.00           H
ATOM   3826  N   ARG A 326      42.769  22.098  38.356  1.00 54.17           N
ATOM   3827  CA  ARG A 326      42.798  22.114  39.814  1.00 56.74           C
ATOM   3828  C   ARG A 326      44.214  22.280  40.338  1.00 52.96           C
ATOM   3829  O   ARG A 326      44.417  22.902  41.385  1.00 57.50           O
ATOM   3830  CB  ARG A 326      42.175  20.827  40.369  1.00 57.16           C
ATOM   3831  CG  ARG A 326      40.723  20.573  39.931  1.00 61.18           C
ATOM   3832  CD  ARG A 326      39.821  21.758  40.274  1.00 62.88           C
ATOM   3833  NE  ARG A 326      38.415  21.507  39.960  1.00 67.57           N
ATOM   3834  CZ  ARG A 326      37.462  22.440  39.966  1.00 68.14           C
ATOM   3835  NH1 ARG A 326      37.753  23.704  40.269  1.00 69.38           N
ATOM   3836  NH2 ARG A 326      36.211  22.112  39.661  1.00 67.01           N1+
ATOM   3837  H   ARG A 326      42.595  21.331  38.009  1.00 65.00           H
ATOM   3838  HA  ARG A 326      42.271  22.863  40.132  1.00 68.09           H
ATOM   3839  HB2 ARG A 326      42.707  20.072  40.073  1.00 68.59           H
ATOM   3840  HB3 ARG A 326      42.185  20.872  41.338  1.00 68.59           H
ATOM   3841  HG2 ARG A 326      40.697  20.439  38.971  1.00 73.42           H
ATOM   3842  HG3 ARG A 326      40.382  19.789  40.389  1.00 73.42           H
ATOM   3843  HD2 ARG A 326      39.889  21.942  41.224  1.00 75.45           H
ATOM   3844  HD3 ARG A 326      40.109  22.532  39.765  1.00 75.45           H
ATOM   3845  HE  ARG A 326      38.186  20.703  39.758  1.00 81.08           H
ATOM   3846 HH11 ARG A 326      38.560  23.924  40.465  1.00 83.25           H
ATOM   3847 HH12 ARG A 326      37.132  24.299  40.270  1.00 83.25           H
ATOM   3848 HH21 ARG A 326      36.016  21.297  39.465  1.00 80.41           H
ATOM   3849 HH22 ARG A 326      35.596  22.712  39.665  1.00 80.41           H
ATOM   3850  N   GLU A 327      45.203  21.739  39.639  1.00 54.02           N
ATOM   3851  CA  GLU A 327      46.574  21.762  40.123  1.00 57.34           C
ATOM   3852  C   GLU A 327      47.503  21.520  38.940  1.00 54.11           C
ATOM   3853  O   GLU A 327      47.088  20.938  37.932  1.00 52.47           O
ATOM   3854  CB  GLU A 327      46.804  20.699  41.212  1.00 56.84           C
ATOM   3855  CG  GLU A 327      45.626  19.760  41.502  1.00 56.94           C
ATOM   3856  CD  GLU A 327      45.272  18.833  40.343  1.00 60.20           C
ATOM   3857  OE1 GLU A 327      45.028  19.319  39.217  1.00 61.24           O
ATOM   3858  OE2 GLU A 327      45.240  17.603  40.559  1.00 64.71           O1-
ATOM   3859  H   GLU A 327      45.104  21.350  38.878  1.00 64.82           H
ATOM   3860  HA  GLU A 327      46.771  22.635  40.497  1.00 68.81           H
ATOM   3861  HB2 GLU A 327      47.555  20.146  40.944  1.00 68.20           H
ATOM   3862  HB3 GLU A 327      47.021  21.155  42.041  1.00 68.20           H
ATOM   3863  HG2 GLU A 327      45.849  19.206  42.267  1.00 68.32           H
ATOM   3864  HG3 GLU A 327      44.842  20.296  41.703  1.00 68.32           H
ATOM   3865  N   PRO A 328      48.763  21.962  39.039  1.00 48.48           N
ATOM   3866  CA  PRO A 328      49.671  21.749  37.920  1.00 45.92           C
ATOM   3867  C   PRO A 328      50.029  20.284  37.787  1.00 42.51           C
ATOM   3868  O   PRO A 328      49.944  19.519  38.758  1.00 44.45           O
ATOM   3869  CB  PRO A 328      50.898  22.594  38.318  1.00 47.07           C
ATOM   3870  CG  PRO A 328      50.325  23.669  39.106  1.00 52.64           C
ATOM   3871  CD  PRO A 328      49.270  22.998  39.941  1.00 52.03           C
ATOM   3872  HA  PRO A 328      49.290  22.080  37.092  1.00 55.10           H
ATOM   3873  HB2 PRO A 328      51.510  22.061  38.850  1.00 56.48           H
ATOM   3874  HB3 PRO A 328      51.335  22.940  37.524  1.00 56.48           H
ATOM   3875  HG2 PRO A 328      51.009  24.066  39.668  1.00 63.16           H
ATOM   3876  HG3 PRO A 328      49.931  24.333  38.520  1.00 63.16           H
ATOM   3877  HD2 PRO A 328      49.665  22.597  40.732  1.00 62.43           H
ATOM   3878  HD3 PRO A 328      48.566  23.625  40.170  1.00 62.43           H
ATOM   3879  N   PRO A 329      50.414  19.844  36.580  1.00 42.88           N
ATOM   3880  CA  PRO A 329      50.445  20.593  35.321  1.00 40.68           C
ATOM   3881  C   PRO A 329      49.040  20.733  34.758  1.00 36.37           C
ATOM   3882  O   PRO A 329      48.340  19.735  34.730  1.00 38.81           O
ATOM   3883  CB  PRO A 329      51.297  19.708  34.399  1.00 39.60           C
ATOM   3884  CG  PRO A 329      51.757  18.572  35.244  1.00 45.41           C
ATOM   3885  CD  PRO A 329      50.788  18.442  36.352  1.00 41.79           C
ATOM   3886  HA  PRO A 329      50.858  21.463  35.434  1.00 48.81           H
ATOM   3887  HB2 PRO A 329      50.753  19.387  33.662  1.00 47.51           H
ATOM   3888  HB3 PRO A 329      52.054  20.217  34.069  1.00 47.51           H
ATOM   3889  HG2 PRO A 329      51.773  17.761  34.712  1.00 54.48           H
ATOM   3890  HG3 PRO A 329      52.642  18.766  35.590  1.00 54.48           H
ATOM   3891  HD2 PRO A 329      50.018  17.921  36.075  1.00 50.14           H
ATOM   3892  HD3 PRO A 329      51.214  18.068  37.139  1.00 50.14           H
ATOM   3893  N   PHE A 330      48.631  21.926  34.344  1.00 33.51           N
ATOM   3894  CA  PHE A 330      47.287  22.085  33.799  1.00 36.04           C
ATOM   3895  C   PHE A 330      47.195  21.354  32.465  1.00 29.82           C
ATOM   3896  O   PHE A 330      48.160  21.323  31.705  1.00 26.70           O
ATOM   3897  CB  PHE A 330      46.950  23.570  33.610  1.00 32.57           C
ATOM   3898  CG  PHE A 330      46.859  24.368  34.897  1.00 37.15           C
ATOM   3899  CD1 PHE A 330      46.858  25.756  34.855  1.00 39.14           C
ATOM   3900  CD2 PHE A 330      46.774  23.740  36.136  1.00 40.05           C
ATOM   3901  CE1 PHE A 330      46.776  26.513  36.036  1.00 42.17           C
ATOM   3902  CE2 PHE A 330      46.701  24.475  37.304  1.00 41.74           C
ATOM   3903  CZ  PHE A 330      46.693  25.869  37.251  1.00 42.46           C
ATOM   3904  H   PHE A 330      49.101  22.646  34.366  1.00 40.21           H
ATOM   3905  HA  PHE A 330      46.640  21.697  34.409  1.00 43.24           H
ATOM   3906  HB2 PHE A 330      47.640  23.976  33.061  1.00 39.08           H
ATOM   3907  HB3 PHE A 330      46.094  23.639  33.161  1.00 39.08           H
ATOM   3908  HD1 PHE A 330      46.912  26.191  34.035  1.00 46.96           H
ATOM   3909  HD2 PHE A 330      46.778  22.811  36.180  1.00 48.05           H
ATOM   3910  HE1 PHE A 330      46.775  27.442  35.997  1.00 50.59           H
ATOM   3911  HE2 PHE A 330      46.643  24.040  38.124  1.00 50.08           H
ATOM   3912  HZ  PHE A 330      46.640  26.364  38.037  1.00 50.95           H
ATOM   3913  N   TYR A 331      46.031  20.746  32.197  1.00 26.70           N
ATOM   3914  CA  TYR A 331      45.746  20.023  30.962  1.00 25.80           C
ATOM   3915  C   TYR A 331      44.563  20.646  30.228  1.00 26.91           C
ATOM   3916  O   TYR A 331      43.570  21.043  30.847  1.00 30.43           O
ATOM   3917  CB  TYR A 331      45.367  18.564  31.186  1.00 29.37           C
ATOM   3918  CG  TYR A 331      46.412  17.548  31.571  1.00 31.17           C
ATOM   3919  CD1 TYR A 331      46.032  16.222  31.776  1.00 36.23           C
ATOM   3920  CD2 TYR A 331      47.741  17.876  31.750  1.00 33.20           C
ATOM   3921  CE1 TYR A 331      46.929  15.272  32.138  1.00 36.72           C
ATOM   3922  CE2 TYR A 331      48.664  16.901  32.112  1.00 34.07           C
ATOM   3923  CZ  TYR A 331      48.236  15.601  32.303  1.00 36.80           C
ATOM   3924  OH  TYR A 331      49.076  14.570  32.636  1.00 36.91           O
ATOM   3925  H   TYR A 331      45.367  20.743  32.744  1.00 32.04           H
ATOM   3926  HA  TYR A 331      46.522  20.055  30.381  1.00 30.95           H
ATOM   3927  HB2 TYR A 331      44.697  18.545  31.887  1.00 35.24           H
ATOM   3928  HB3 TYR A 331      44.964  18.243  30.364  1.00 35.24           H
ATOM   3929  HD1 TYR A 331      45.139  15.984  31.667  1.00 43.47           H
ATOM   3930  HD2 TYR A 331      48.022  18.754  31.621  1.00 39.83           H
ATOM   3931  HE1 TYR A 331      46.652  14.392  32.257  1.00 44.06           H
ATOM   3932  HE2 TYR A 331      49.561  17.121  32.224  1.00 40.88           H
ATOM   3933  HH  TYR A 331      49.861  14.855  32.719  1.00 44.29           H
ATOM   3934  N   ILE A 332      44.661  20.682  28.903  1.00 25.38           N
ATOM   3935  CA  ILE A 332      43.535  20.926  28.000  1.00 26.62           C
ATOM   3936  C   ILE A 332      43.405  19.665  27.153  1.00 26.79           C
ATOM   3937  O   ILE A 332      44.371  19.280  26.482  1.00 26.11           O
ATOM   3938  CB  ILE A 332      43.770  22.149  27.094  1.00 25.41           C
ATOM   3939  CG1 ILE A 332      43.746  23.448  27.886  1.00 27.35           C
ATOM   3940  CG2 ILE A 332      42.698  22.219  25.989  1.00 29.37           C
ATOM   3941  CD1 ILE A 332      44.306  24.602  27.091  1.00 27.16           C
ATOM   3942  H   ILE A 332      45.403  20.563  28.485  1.00 30.45           H
ATOM   3943  HA  ILE A 332      42.719  21.056  28.507  1.00 31.93           H
ATOM   3944  HB  ILE A 332      44.640  22.060  26.675  1.00 30.49           H
ATOM   3945 HG12 ILE A 332      42.830  23.660  28.123  1.00 32.82           H
ATOM   3946 HG13 ILE A 332      44.283  23.343  28.687  1.00 32.82           H
ATOM   3947 HG21 ILE A 332      42.867  22.996  25.433  1.00 35.24           H
ATOM   3948 HG22 ILE A 332      42.744  21.412  25.453  1.00 35.24           H
ATOM   3949 HG23 ILE A 332      41.823  22.292  26.402  1.00 35.24           H
ATOM   3950 HD11 ILE A 332      44.270  25.405  27.634  1.00 32.59           H
ATOM   3951 HD12 ILE A 332      45.225  24.404  26.852  1.00 32.59           H
ATOM   3952 HD13 ILE A 332      43.773  24.720  26.289  1.00 32.59           H
ATOM   3953  N   ILE A 333      42.223  19.037  27.155  1.00 22.92           N
ATOM   3954  CA  ILE A 333      42.008  17.751  26.505  1.00 21.75           C
ATOM   3955  C   ILE A 333      40.996  17.912  25.374  1.00 24.10           C
ATOM   3956  O   ILE A 333      39.864  18.332  25.612  1.00 25.58           O
ATOM   3957  CB  ILE A 333      41.513  16.712  27.520  1.00 26.47           C
ATOM   3958  CG1 ILE A 333      42.480  16.652  28.709  1.00 30.19           C
ATOM   3959  CG2 ILE A 333      41.364  15.313  26.898  1.00 26.72           C
ATOM   3960  CD1 ILE A 333      41.954  15.853  29.823  1.00 38.10           C
ATOM   3961  H   ILE A 333      41.519  19.349  27.537  1.00 27.49           H
ATOM   3962  HA  ILE A 333      42.844  17.436  26.126  1.00 26.09           H
ATOM   3963  HB  ILE A 333      40.645  16.995  27.847  1.00 31.76           H
ATOM   3964 HG12 ILE A 333      43.314  16.250  28.419  1.00 36.22           H
ATOM   3965 HG13 ILE A 333      42.640  17.552  29.034  1.00 36.22           H
ATOM   3966 HG21 ILE A 333      41.051  14.697  27.579  1.00 32.05           H
ATOM   3967 HG22 ILE A 333      40.724  15.358  26.172  1.00 32.05           H
ATOM   3968 HG23 ILE A 333      42.227  15.024  26.562  1.00 32.05           H
ATOM   3969 HD11 ILE A 333      42.603  15.849  30.543  1.00 45.72           H
ATOM   3970 HD12 ILE A 333      41.122  16.248  30.129  1.00 45.72           H
ATOM   3971 HD13 ILE A 333      41.796  14.947  29.514  1.00 45.72           H
ATOM   3972  N   THR A 334      41.369  17.482  24.178  1.00 23.04           N
ATOM   3973  CA  THR A 334      40.514  17.616  23.015  1.00 21.46           C
ATOM   3974  C   THR A 334      40.354  16.276  22.331  1.00 22.00           C
ATOM   3975  O   THR A 334      41.069  15.306  22.595  1.00 21.92           O
ATOM   3976  CB  THR A 334      41.061  18.634  21.995  1.00 24.47           C
ATOM   3977  OG1 THR A 334      42.133  18.049  21.259  1.00 23.14           O
ATOM   3978  CG2 THR A 334      41.548  19.875  22.653  1.00 26.78           C
ATOM   3979  H   THR A 334      42.124  17.104  24.014  1.00 27.65           H
ATOM   3980  HA  THR A 334      39.637  17.916  23.300  1.00 25.75           H
ATOM   3981  HB  THR A 334      40.351  18.878  21.380  1.00 29.35           H
ATOM   3982  HG1 THR A 334      41.861  17.367  20.849  1.00 27.76           H
ATOM   3983 HG21 THR A 334      41.884  20.494  21.986  1.00 32.13           H
ATOM   3984 HG22 THR A 334      40.823  20.299  23.139  1.00 32.13           H
ATOM   3985 HG23 THR A 334      42.261  19.663  23.275  1.00 32.13           H
ATOM   3986  N   GLU A 335      39.416  16.255  21.392  1.00 19.49           N
ATOM   3987  CA  GLU A 335      39.317  15.151  20.478  1.00 21.40           C
ATOM   3988  C   GLU A 335      40.638  15.009  19.752  1.00 22.00           C
ATOM   3989  O   GLU A 335      41.376  15.988  19.571  1.00 22.48           O
ATOM   3990  CB  GLU A 335      38.149  15.372  19.484  1.00 26.73           C
ATOM   3991  CG  GLU A 335      38.310  16.622  18.643  1.00 30.86           C
ATOM   3992  CD  GLU A 335      37.239  16.780  17.571  1.00 31.64           C
ATOM   3993  OE1 GLU A 335      36.871  17.931  17.268  1.00 29.83           O
ATOM   3994  OE2 GLU A 335      36.802  15.741  17.023  1.00 32.12           O1-
ATOM   3995  H   GLU A 335      38.830  16.873  21.270  1.00 23.39           H
ATOM   3996  HA  GLU A 335      39.148  14.334  20.973  1.00 25.68           H
ATOM   3997  HB2 GLU A 335      38.099  14.613  18.883  1.00 32.06           H
ATOM   3998  HB3 GLU A 335      37.322  15.454  19.984  1.00 32.06           H
ATOM   3999  HG2 GLU A 335      38.266  17.398  19.223  1.00 37.02           H
ATOM   4000  HG3 GLU A 335      39.172  16.592  18.199  1.00 37.02           H
ATOM   4001  N   PHE A 336      40.917  13.790  19.332  1.00 23.03           N
ATOM   4002  CA  PHE A 336      42.115  13.443  18.573  1.00 23.67           C
ATOM   4003  C   PHE A 336      41.789  13.338  17.089  1.00 22.88           C
ATOM   4004  O   PHE A 336      40.881  12.603  16.692  1.00 25.83           O
ATOM   4005  CB  PHE A 336      42.675  12.121  19.094  1.00 26.54           C
ATOM   4006  CG  PHE A 336      43.930  11.653  18.418  1.00 23.35           C
ATOM   4007  CD1 PHE A 336      45.113  12.325  18.617  1.00 25.85           C
ATOM   4008  CD2 PHE A 336      43.935  10.510  17.616  1.00 26.13           C
ATOM   4009  CE1 PHE A 336      46.259  11.912  18.027  1.00 26.04           C
ATOM   4010  CE2 PHE A 336      45.093  10.108  17.015  1.00 30.03           C
ATOM   4011  CZ  PHE A 336      46.259  10.834  17.232  1.00 25.46           C
ATOM   4012  H   PHE A 336      40.407  13.113  19.480  1.00 27.63           H
ATOM   4013  HA  PHE A 336      42.787  14.132  18.693  1.00 28.40           H
ATOM   4014  HB2 PHE A 336      42.872  12.221  20.039  1.00 31.84           H
ATOM   4015  HB3 PHE A 336      42.003  11.432  18.973  1.00 31.84           H
ATOM   4016  HD1 PHE A 336      45.123  13.082  19.157  1.00 31.01           H
ATOM   4017  HD2 PHE A 336      43.146  10.041  17.469  1.00 31.35           H
ATOM   4018  HE1 PHE A 336      47.046  12.388  18.162  1.00 31.24           H
ATOM   4019  HE2 PHE A 336      45.102   9.354  16.471  1.00 36.03           H
ATOM   4020  HZ  PHE A 336      47.053  10.556  16.835  1.00 30.54           H
ATOM   4021  N   MET A 337      42.537  14.054  16.270  1.00 24.20           N
ATOM   4022  CA  MET A 337      42.415  13.954  14.828  1.00 20.26           C
ATOM   4023  C   MET A 337      43.456  12.966  14.323  1.00 21.68           C
ATOM   4024  O   MET A 337      44.659  13.210  14.436  1.00 25.98           O
ATOM   4025  CB  MET A 337      42.617  15.328  14.199  1.00 23.38           C
ATOM   4026  CG  MET A 337      41.741  16.401  14.824  1.00 29.22           C
ATOM   4027  SD  MET A 337      39.959  16.048  14.612  1.00 26.58           S
ATOM   4028  CE  MET A 337      39.831  15.879  12.869  1.00 25.22           C
ATOM   4029  H   MET A 337      43.134  14.616  16.529  1.00 29.03           H
ATOM   4030  HA  MET A 337      41.528  13.637  14.599  1.00 24.31           H
ATOM   4031  HB2 MET A 337      43.542  15.594  14.313  1.00 28.05           H
ATOM   4032  HB3 MET A 337      42.400  15.278  13.255  1.00 28.05           H
ATOM   4033  HG2 MET A 337      41.928  16.450  15.775  1.00 35.06           H
ATOM   4034  HG3 MET A 337      41.932  17.253  14.403  1.00 35.06           H
ATOM   4035  HE1 MET A 337      38.909  15.686  12.638  1.00 30.26           H
ATOM   4036  HE2 MET A 337      40.111  16.708  12.451  1.00 30.26           H
ATOM   4037  HE3 MET A 337      40.404  15.152  12.580  1.00 30.26           H
ATOM   4038  N   THR A 338      42.999  11.861  13.758  1.00 22.74           N
ATOM   4039  CA  THR A 338      43.872  10.706  13.606  1.00 23.44           C
ATOM   4040  C   THR A 338      44.959  10.884  12.543  1.00 29.74           C
ATOM   4041  O   THR A 338      46.034  10.302  12.694  1.00 27.69           O
ATOM   4042  CB  THR A 338      43.016   9.457  13.313  1.00 28.60           C
ATOM   4043  OG1 THR A 338      42.045   9.758  12.320  1.00 36.73           O
ATOM   4044  CG2 THR A 338      42.263   9.052  14.555  1.00 30.88           C
ATOM   4045  H   THR A 338      42.201  11.752  13.458  1.00 27.28           H
ATOM   4046  HA  THR A 338      44.322  10.554  14.451  1.00 28.12           H
ATOM   4047  HB  THR A 338      43.578   8.721  13.023  1.00 34.32           H
ATOM   4048  HG1 THR A 338      42.424  10.002  11.611  1.00 44.07           H
ATOM   4049 HG21 THR A 338      41.723   8.267  14.374  1.00 37.05           H
ATOM   4050 HG22 THR A 338      42.887   8.848  15.269  1.00 37.05           H
ATOM   4051 HG23 THR A 338      41.682   9.774  14.841  1.00 37.05           H
ATOM   4052  N   TYR A 339      44.748  11.689  11.495  1.00 25.11           N
ATOM   4053  CA  TYR A 339      45.671  11.724  10.356  1.00 22.66           C
ATOM   4054  C   TYR A 339      46.633  12.911  10.335  1.00 30.31           C
ATOM   4055  O   TYR A 339      47.317  13.117   9.327  1.00 32.95           O
ATOM   4056  CB  TYR A 339      44.883  11.687   9.049  1.00 31.58           C
ATOM   4057  CG  TYR A 339      44.269  10.317   8.817  1.00 33.95           C
ATOM   4058  CD1 TYR A 339      43.126   9.954   9.471  1.00 38.28           C
ATOM   4059  CD2 TYR A 339      44.861   9.382   7.963  1.00 44.25           C
ATOM   4060  CE1 TYR A 339      42.573   8.700   9.308  1.00 43.62           C
ATOM   4061  CE2 TYR A 339      44.298   8.122   7.782  1.00 41.03           C
ATOM   4062  CZ  TYR A 339      43.164   7.793   8.469  1.00 44.55           C
ATOM   4063  OH  TYR A 339      42.577   6.563   8.314  1.00 52.36           O
ATOM   4064  H   TYR A 339      44.079  12.225  11.421  1.00 30.13           H
ATOM   4065  HA  TYR A 339      46.213  10.920  10.385  1.00 27.19           H
ATOM   4066  HB2 TYR A 339      44.167  12.340   9.087  1.00 37.89           H
ATOM   4067  HB3 TYR A 339      45.479  11.883   8.309  1.00 37.89           H
ATOM   4068  HD1 TYR A 339      42.725  10.556  10.055  1.00 45.93           H
ATOM   4069  HD2 TYR A 339      45.641   9.605   7.509  1.00 53.10           H
ATOM   4070  HE1 TYR A 339      41.793   8.473   9.762  1.00 52.34           H
ATOM   4071  HE2 TYR A 339      44.699   7.506   7.213  1.00 49.23           H
ATOM   4072  HH  TYR A 339      41.882   6.515   8.783  1.00 62.83           H
ATOM   4073  N   GLY A 340      46.694  13.700  11.383  1.00 22.73           N
ATOM   4074  CA  GLY A 340      47.690  14.747  11.436  1.00 24.20           C
ATOM   4075  C   GLY A 340      47.273  16.002  10.698  1.00 21.86           C
ATOM   4076  O   GLY A 340      46.095  16.235  10.442  1.00 21.14           O
ATOM   4077  H   GLY A 340      46.179  13.654  12.071  1.00 27.27           H
ATOM   4078  HA2 GLY A 340      47.861  14.980  12.362  1.00 29.03           H
ATOM   4079  HA3 GLY A 340      48.516  14.423  11.045  1.00 29.03           H
ATOM   4080  N   ASN A 341      48.263  16.814  10.334  1.00 19.25           N
ATOM   4081  CA  ASN A 341      47.895  18.099   9.756  1.00 19.31           C
ATOM   4082  C   ASN A 341      47.744  18.011   8.245  1.00 19.04           C
ATOM   4083  O   ASN A 341      48.203  17.074   7.577  1.00 23.26           O
ATOM   4084  CB  ASN A 341      48.856  19.204  10.180  1.00 22.27           C
ATOM   4085  CG  ASN A 341      50.194  19.145   9.503  1.00 25.74           C
ATOM   4086  OD1 ASN A 341      50.298  19.040   8.287  1.00 23.22           O
ATOM   4087  ND2 ASN A 341      51.237  19.287  10.301  1.00 25.75           N
ATOM   4088  H   ASN A 341      49.106  16.658  10.405  1.00 23.09           H
ATOM   4089  HA  ASN A 341      47.023  18.339  10.107  1.00 23.16           H
ATOM   4090  HB2 ASN A 341      48.456  20.063   9.970  1.00 26.72           H
ATOM   4091  HB3 ASN A 341      49.005  19.137  11.136  1.00 26.72           H
ATOM   4092 HD21 ASN A 341      52.033  19.263   9.976  1.00 30.90           H
ATOM   4093 HD22 ASN A 341      51.120  19.402  11.145  1.00 30.90           H
ATOM   4094  N   LEU A 342      46.974  18.955   7.728  1.00 20.01           N
ATOM   4095  CA  LEU A 342      46.558  18.901   6.336  1.00 17.81           C
ATOM   4096  C   LEU A 342      47.731  19.057   5.384  1.00 19.61           C
ATOM   4097  O   LEU A 342      47.713  18.488   4.277  1.00 20.38           O
ATOM   4098  CB  LEU A 342      45.532  19.994   6.102  1.00 16.73           C
ATOM   4099  CG  LEU A 342      44.962  20.118   4.687  1.00 20.70           C
ATOM   4100  CD1 LEU A 342      44.260  18.849   4.323  1.00 17.85           C
ATOM   4101  CD2 LEU A 342      44.048  21.332   4.547  1.00 20.51           C
ATOM   4102  H   LEU A 342      46.679  19.637   8.160  1.00 24.01           H
ATOM   4103  HA  LEU A 342      46.136  18.046   6.161  1.00 21.37           H
ATOM   4104  HB2 LEU A 342      44.784  19.838   6.699  1.00 20.07           H
ATOM   4105  HB3 LEU A 342      45.943  20.846   6.320  1.00 20.07           H
ATOM   4106  HG  LEU A 342      45.698  20.233   4.066  1.00 24.84           H
ATOM   4107 HD11 LEU A 342      43.901  18.933   3.426  1.00 21.41           H
ATOM   4108 HD12 LEU A 342      44.895  18.116   4.358  1.00 21.41           H
ATOM   4109 HD13 LEU A 342      43.540  18.694   4.954  1.00 21.41           H
ATOM   4110 HD21 LEU A 342      43.711  21.370   3.638  1.00 24.60           H
ATOM   4111 HD22 LEU A 342      43.309  21.244   5.170  1.00 24.60           H
ATOM   4112 HD23 LEU A 342      44.556  22.134   4.746  1.00 24.60           H
ATOM   4113  N   LEU A 343      48.743  19.834   5.779  1.00 19.02           N
ATOM   4114  CA  LEU A 343      49.896  20.038   4.905  1.00 18.25           C
ATOM   4115  C   LEU A 343      50.606  18.717   4.625  1.00 23.44           C
ATOM   4116  O   LEU A 343      50.837  18.347   3.466  1.00 22.51           O
ATOM   4117  CB  LEU A 343      50.856  21.047   5.547  1.00 23.67           C
ATOM   4118  CG  LEU A 343      52.121  21.393   4.761  1.00 26.06           C
ATOM   4119  CD1 LEU A 343      51.749  21.909   3.383  1.00 27.43           C
ATOM   4120  CD2 LEU A 343      53.005  22.415   5.520  1.00 26.56           C
ATOM   4121  H   LEU A 343      48.784  20.246   6.533  1.00 22.82           H
ATOM   4122  HA  LEU A 343      49.594  20.404   4.059  1.00 21.90           H
ATOM   4123  HB2 LEU A 343      50.372  21.876   5.688  1.00 28.39           H
ATOM   4124  HB3 LEU A 343      51.139  20.692   6.404  1.00 28.39           H
ATOM   4125  HG  LEU A 343      52.643  20.584   4.641  1.00 31.27           H
ATOM   4126 HD11 LEU A 343      52.561  22.124   2.897  1.00 32.91           H
ATOM   4127 HD12 LEU A 343      51.253  21.221   2.912  1.00 32.91           H
ATOM   4128 HD13 LEU A 343      51.202  22.703   3.481  1.00 32.91           H
ATOM   4129 HD21 LEU A 343      53.794  22.606   4.988  1.00 31.87           H
ATOM   4130 HD22 LEU A 343      52.496  23.229   5.661  1.00 31.87           H
ATOM   4131 HD23 LEU A 343      53.265  22.035   6.373  1.00 31.87           H
ATOM   4132  N   ASP A 344      50.994  18.012   5.688  1.00 21.71           N
ATOM   4133  CA  ASP A 344      51.600  16.694   5.539  1.00 23.48           C
ATOM   4134  C   ASP A 344      50.672  15.737   4.827  1.00 25.76           C
ATOM   4135  O   ASP A 344      51.108  14.936   3.995  1.00 27.30           O
ATOM   4136  CB  ASP A 344      51.979  16.115   6.906  1.00 27.57           C
ATOM   4137  CG  ASP A 344      53.088  16.892   7.615  1.00 28.91           C
ATOM   4138  OD1 ASP A 344      53.973  17.454   6.971  1.00 33.11           O
ATOM   4139  OD2 ASP A 344      53.073  16.937   8.860  1.00 31.47           O1-
ATOM   4140  H   ASP A 344      50.917  18.276   6.503  1.00 26.04           H
ATOM   4141  HA  ASP A 344      52.410  16.776   5.012  1.00 28.17           H
ATOM   4142  HB2 ASP A 344      51.196  16.125   7.479  1.00 33.08           H
ATOM   4143  HB3 ASP A 344      52.287  15.203   6.785  1.00 33.08           H
ATOM   4144  N   TYR A 345      49.378  15.787   5.137  1.00 23.00           N
ATOM   4145  CA  TYR A 345      48.439  14.886   4.483  1.00 22.07           C
ATOM   4146  C   TYR A 345      48.456  15.086   2.976  1.00 21.80           C
ATOM   4147  O   TYR A 345      48.559  14.121   2.206  1.00 25.33           O
ATOM   4148  CB  TYR A 345      47.030  15.088   5.058  1.00 23.48           C
ATOM   4149  CG  TYR A 345      46.039  14.098   4.460  1.00 25.24           C
ATOM   4150  CD1 TYR A 345      45.915  12.829   4.972  1.00 27.35           C
ATOM   4151  CD2 TYR A 345      45.251  14.446   3.384  1.00 27.70           C
ATOM   4152  CE1 TYR A 345      45.043  11.899   4.406  1.00 30.37           C
ATOM   4153  CE2 TYR A 345      44.352  13.531   2.815  1.00 29.15           C
ATOM   4154  CZ  TYR A 345      44.286  12.252   3.315  1.00 32.22           C
ATOM   4155  OH  TYR A 345      43.404  11.353   2.751  1.00 35.23           O
ATOM   4156  H   TYR A 345      49.027  16.323   5.711  1.00 27.60           H
ATOM   4157  HA  TYR A 345      48.706  13.971   4.664  1.00 26.48           H
ATOM   4158  HB2 TYR A 345      47.053  14.952   6.019  1.00 28.17           H
ATOM   4159  HB3 TYR A 345      46.725  15.985   4.853  1.00 28.17           H
ATOM   4160  HD1 TYR A 345      46.451  12.573   5.688  1.00 32.82           H
ATOM   4161  HD2 TYR A 345      45.321  15.300   3.024  1.00 33.23           H
ATOM   4162  HE1 TYR A 345      44.984  11.040   4.758  1.00 36.44           H
ATOM   4163  HE2 TYR A 345      43.841  13.773   2.077  1.00 34.98           H
ATOM   4164  HH  TYR A 345      43.014  11.707   2.096  1.00 42.27           H
ATOM   4165  N   LEU A 346      48.399  16.339   2.527  1.00 25.14           N
ATOM   4166  CA  LEU A 346      48.372  16.600   1.091  1.00 23.01           C
ATOM   4167  C   LEU A 346      49.675  16.200   0.423  1.00 22.85           C
ATOM   4168  O   LEU A 346      49.676  15.708  -0.707  1.00 27.93           O
ATOM   4169  CB  LEU A 346      48.103  18.072   0.837  1.00 21.46           C
ATOM   4170  CG  LEU A 346      46.669  18.477   1.184  1.00 24.88           C
ATOM   4171  CD1 LEU A 346      46.521  19.971   1.015  1.00 33.33           C
ATOM   4172  CD2 LEU A 346      45.718  17.726   0.283  1.00 35.15           C
ATOM   4173  H   LEU A 346      48.376  17.042   3.022  1.00 30.17           H
ATOM   4174  HA  LEU A 346      47.655  16.086   0.688  1.00 27.61           H
ATOM   4175  HB2 LEU A 346      48.705  18.603   1.383  1.00 25.74           H
ATOM   4176  HB3 LEU A 346      48.250  18.263  -0.102  1.00 25.74           H
ATOM   4177  HG  LEU A 346      46.476  18.245   2.106  1.00 29.85           H
ATOM   4178 HD11 LEU A 346      45.611  20.224   1.236  1.00 39.99           H
ATOM   4179 HD12 LEU A 346      47.143  20.418   1.610  1.00 39.99           H
ATOM   4180 HD13 LEU A 346      46.716  20.205   0.094  1.00 39.99           H
ATOM   4181 HD21 LEU A 346      44.808  17.981   0.502  1.00 42.17           H
ATOM   4182 HD22 LEU A 346      45.913  17.952  -0.639  1.00 42.17           H
ATOM   4183 HD23 LEU A 346      45.838  16.773   0.423  1.00 42.17           H
ATOM   4184  N   ARG A 347      50.786  16.400   1.103  1.00 21.17           N
ATOM   4185  CA  ARG A 347      52.074  16.123   0.484  1.00 25.84           C
ATOM   4186  C   ARG A 347      52.294  14.630   0.323  1.00 29.17           C
ATOM   4187  O   ARG A 347      53.020  14.208  -0.587  1.00 28.82           O
ATOM   4188  CB  ARG A 347      53.188  16.749   1.321  1.00 25.99           C
ATOM   4189  CG  ARG A 347      53.177  18.244   1.308  1.00 24.91           C
ATOM   4190  CD  ARG A 347      54.313  18.811   2.120  1.00 29.39           C
ATOM   4191  NE  ARG A 347      54.515  20.220   1.838  1.00 29.77           N
ATOM   4192  CZ  ARG A 347      55.267  21.031   2.568  1.00 30.14           C
ATOM   4193  NH1 ARG A 347      55.895  20.583   3.649  1.00 32.11           N
ATOM   4194  NH2 ARG A 347      55.400  22.293   2.210  1.00 31.39           N1+
ATOM   4195  H   ARG A 347      50.827  16.692   1.911  1.00 25.40           H
ATOM   4196  HA  ARG A 347      52.096  16.527  -0.398  1.00 31.00           H
ATOM   4197  HB2 ARG A 347      53.089  16.459   2.241  1.00 31.18           H
ATOM   4198  HB3 ARG A 347      54.044  16.455   0.973  1.00 31.18           H
ATOM   4199  HG2 ARG A 347      53.270  18.557   0.395  1.00 29.88           H
ATOM   4200  HG3 ARG A 347      52.343  18.562   1.689  1.00 29.88           H
ATOM   4201  HD2 ARG A 347      54.112  18.715   3.064  1.00 35.26           H
ATOM   4202  HD3 ARG A 347      55.131  18.337   1.901  1.00 35.26           H
ATOM   4203  HE  ARG A 347      54.119  20.551   1.150  1.00 35.71           H
ATOM   4204 HH11 ARG A 347      55.815  19.758   3.881  1.00 38.53           H
ATOM   4205 HH12 ARG A 347      56.380  21.117   4.117  1.00 38.53           H
ATOM   4206 HH21 ARG A 347      54.992  22.587   1.513  1.00 37.66           H
ATOM   4207 HH22 ARG A 347      55.881  22.825   2.684  1.00 37.66           H
ATOM   4208  N   GLU A 348      51.674  13.827   1.185  1.00 26.63           N
ATOM   4209  CA  GLU A 348      51.910  12.393   1.237  1.00 29.84           C
ATOM   4210  C   GLU A 348      50.783  11.585   0.626  1.00 34.07           C
ATOM   4211  O   GLU A 348      50.888  10.358   0.562  1.00 35.48           O
ATOM   4212  CB  GLU A 348      52.145  11.956   2.689  1.00 31.09           C
ATOM   4213  CG  GLU A 348      53.284  12.732   3.380  1.00 36.85           C
ATOM   4214  CD  GLU A 348      53.304  12.584   4.911  1.00 47.06           C
ATOM   4215  OE1 GLU A 348      52.411  11.903   5.465  1.00 48.47           O
ATOM   4216  OE2 GLU A 348      54.186  13.191   5.566  1.00 50.84           O1-
ATOM   4217  H   GLU A 348      51.098  14.100   1.763  1.00 31.95           H
ATOM   4218  HA  GLU A 348      52.717  12.195   0.736  1.00 35.80           H
ATOM   4219  HB2 GLU A 348      51.332  12.104   3.197  1.00 37.30           H
ATOM   4220  HB3 GLU A 348      52.376  11.014   2.701  1.00 37.30           H
ATOM   4221  HG2 GLU A 348      54.132  12.408   3.041  1.00 44.22           H
ATOM   4222  HG3 GLU A 348      53.187  13.675   3.175  1.00 44.22           H
ATOM   4223  N   CYS A 349      49.718  12.223   0.150  1.00 27.46           N
ATOM   4224  CA  CYS A 349      48.519  11.465  -0.175  1.00 27.22           C
ATOM   4225  C   CYS A 349      48.605  10.875  -1.580  1.00 31.27           C
ATOM   4226  O   CYS A 349      49.434  11.262  -2.401  1.00 38.05           O
ATOM   4227  CB  CYS A 349      47.263  12.332  -0.072  1.00 30.61           C
ATOM   4228  SG  CYS A 349      47.028  13.516  -1.426  1.00 30.63           S
ATOM   4229  H   CYS A 349      49.665  13.069   0.009  1.00 32.94           H
ATOM   4230  HA  CYS A 349      48.430  10.732   0.453  1.00 32.66           H
ATOM   4231  HB2 CYS A 349      46.488  11.750  -0.055  1.00 36.73           H
ATOM   4232  HB3 CYS A 349      47.306  12.839   0.755  1.00 36.73           H
ATOM   4233  HG  CYS A 349      47.965  14.265  -1.457  1.00 36.76           H
ATOM   4234  N   ASN A 350      47.761   9.876  -1.816  1.00 35.43           N
ATOM   4235  CA  ASN A 350      47.505   9.351  -3.150  1.00 35.16           C
ATOM   4236  C   ASN A 350      46.551  10.300  -3.862  1.00 29.64           C
ATOM   4237  O   ASN A 350      45.385  10.416  -3.484  1.00 31.35           O
ATOM   4238  CB  ASN A 350      46.905   7.957  -3.037  1.00 37.13           C
ATOM   4239  CG  ASN A 350      46.350   7.454  -4.352  1.00 41.03           C
ATOM   4240  OD1 ASN A 350      46.634   7.998  -5.419  1.00 42.47           O
ATOM   4241  ND2 ASN A 350      45.519   6.428  -4.274  1.00 49.71           N
ATOM   4242  H   ASN A 350      47.313   9.476  -1.201  1.00 42.51           H
ATOM   4243  HA  ASN A 350      48.333   9.299  -3.651  1.00 42.19           H
ATOM   4244  HB2 ASN A 350      47.593   7.339  -2.745  1.00 44.55           H
ATOM   4245  HB3 ASN A 350      46.180   7.976  -2.392  1.00 44.55           H
ATOM   4246 HD21 ASN A 350      45.172   6.100  -4.989  1.00 59.64           H
ATOM   4247 HD22 ASN A 350      45.325   6.090  -3.507  1.00 59.64           H
ATOM   4248  N   ARG A 351      47.052  10.990  -4.880  1.00 32.84           N
ATOM   4249  CA  ARG A 351      46.293  12.022  -5.563  1.00 34.62           C
ATOM   4250  C   ARG A 351      45.141  11.470  -6.406  1.00 39.21           C
ATOM   4251  O   ARG A 351      44.281  12.248  -6.822  1.00 37.48           O
ATOM   4252  CB  ARG A 351      47.267  12.856  -6.379  1.00 31.75           C
ATOM   4253  CG  ARG A 351      48.292  13.576  -5.463  1.00 34.47           C
ATOM   4254  CD  ARG A 351      49.120  14.639  -6.161  1.00 33.65           C
ATOM   4255  NE  ARG A 351      50.256  15.094  -5.359  1.00 34.86           N
ATOM   4256  CZ  ARG A 351      51.065  16.082  -5.717  1.00 34.99           C
ATOM   4257  NH1 ARG A 351      50.867  16.706  -6.864  1.00 41.92           N
ATOM   4258  NH2 ARG A 351      52.086  16.432  -4.941  1.00 39.65           N1+
ATOM   4259  H   ARG A 351      47.844  10.875  -5.197  1.00 39.41           H
ATOM   4260  HA  ARG A 351      45.904  12.606  -4.894  1.00 41.54           H
ATOM   4261  HB2 ARG A 351      47.754  12.278  -6.987  1.00 38.10           H
ATOM   4262  HB3 ARG A 351      46.775  13.529  -6.875  1.00 38.10           H
ATOM   4263  HG2 ARG A 351      47.812  14.006  -4.738  1.00 41.36           H
ATOM   4264  HG3 ARG A 351      48.904  12.915  -5.103  1.00 41.36           H
ATOM   4265  HD2 ARG A 351      49.466  14.274  -6.991  1.00 40.38           H
ATOM   4266  HD3 ARG A 351      48.557  15.407  -6.346  1.00 40.38           H
ATOM   4267  HE  ARG A 351      50.352  14.760  -4.572  1.00 41.83           H
ATOM   4268 HH11 ARG A 351      50.210  16.478  -7.370  1.00 50.30           H
ATOM   4269 HH12 ARG A 351      51.390  17.346  -7.101  1.00 50.30           H
ATOM   4270 HH21 ARG A 351      52.217  16.026  -4.194  1.00 47.58           H
ATOM   4271 HH22 ARG A 351      52.606  17.074  -5.179  1.00 47.58           H
ATOM   4272  N   GLN A 352      45.087  10.157  -6.634  1.00 40.74           N
ATOM   4273  CA  GLN A 352      43.921   9.529  -7.254  1.00 38.79           C
ATOM   4274  C   GLN A 352      42.762   9.451  -6.275  1.00 38.60           C
ATOM   4275  O   GLN A 352      41.604   9.701  -6.637  1.00 40.45           O
ATOM   4276  CB  GLN A 352      44.289   8.120  -7.722  1.00 47.10           C
ATOM   4277  CG  GLN A 352      45.638   8.020  -8.434  1.00 54.28           C
ATOM   4278  CD  GLN A 352      45.701   8.905  -9.658  1.00 53.43           C
ATOM   4279  OE1 GLN A 352      44.881   8.773 -10.564  1.00 55.29           O
ATOM   4280  NE2 GLN A 352      46.663   9.829  -9.684  1.00 55.07           N
ATOM   4281  H   GLN A 352      45.717   9.605  -6.438  1.00 48.89           H
ATOM   4282  HA  GLN A 352      43.642  10.048  -8.024  1.00 46.54           H
ATOM   4283  HB2 GLN A 352      44.320   7.534  -6.949  1.00 56.51           H
ATOM   4284  HB3 GLN A 352      43.607   7.810  -8.339  1.00 56.51           H
ATOM   4285  HG2 GLN A 352      46.340   8.296  -7.825  1.00 65.13           H
ATOM   4286  HG3 GLN A 352      45.781   7.103  -8.717  1.00 65.13           H
ATOM   4287 HE21 GLN A 352      47.210   9.898  -9.024  1.00 66.08           H
ATOM   4288 HE22 GLN A 352      46.736  10.354 -10.361  1.00 66.08           H
ATOM   4289  N   GLU A 353      43.055   9.094  -5.023  1.00 36.84           N
ATOM   4290  CA  GLU A 353      42.019   9.044  -4.006  1.00 38.26           C
ATOM   4291  C   GLU A 353      41.626  10.445  -3.572  1.00 31.62           C
ATOM   4292  O   GLU A 353      40.441  10.741  -3.400  1.00 33.69           O
ATOM   4293  CB  GLU A 353      42.509   8.206  -2.812  1.00 44.34           C
ATOM   4294  CG  GLU A 353      41.581   8.277  -1.569  1.00 51.69           C
ATOM   4295  CD  GLU A 353      42.303   7.958  -0.248  1.00 60.67           C
ATOM   4296  OE1 GLU A 353      43.144   7.026  -0.242  1.00 64.48           O
ATOM   4297  OE2 GLU A 353      42.037   8.652   0.776  1.00 56.31           O1-
ATOM   4298  H   GLU A 353      43.839   8.878  -4.744  1.00 44.20           H
ATOM   4299  HA  GLU A 353      41.232   8.612  -4.375  1.00 45.90           H
ATOM   4300  HB2 GLU A 353      42.567   7.277  -3.086  1.00 53.20           H
ATOM   4301  HB3 GLU A 353      43.385   8.525  -2.546  1.00 53.20           H
ATOM   4302  HG2 GLU A 353      41.216   9.173  -1.500  1.00 62.03           H
ATOM   4303  HG3 GLU A 353      40.862   7.635  -1.677  1.00 62.03           H
ATOM   4304  N   VAL A 354      42.605  11.321  -3.414  1.00 30.26           N
ATOM   4305  CA  VAL A 354      42.363  12.700  -2.992  1.00 24.87           C
ATOM   4306  C   VAL A 354      42.326  13.569  -4.231  1.00 25.53           C
ATOM   4307  O   VAL A 354      43.295  14.258  -4.541  1.00 30.04           O
ATOM   4308  CB  VAL A 354      43.436  13.163  -1.996  1.00 27.32           C
ATOM   4309  CG1 VAL A 354      43.121  14.545  -1.475  1.00 26.15           C
ATOM   4310  CG2 VAL A 354      43.524  12.171  -0.832  1.00 31.27           C
ATOM   4311  H   VAL A 354      43.436  11.142  -3.546  1.00 36.31           H
ATOM   4312  HA  VAL A 354      41.498  12.755  -2.556  1.00 29.84           H
ATOM   4313  HB  VAL A 354      44.298  13.192  -2.441  1.00 32.78           H
ATOM   4314 HG11 VAL A 354      43.813  14.812  -0.850  1.00 31.38           H
ATOM   4315 HG12 VAL A 354      43.091  15.164  -2.221  1.00 31.38           H
ATOM   4316 HG13 VAL A 354      42.260  14.524  -1.027  1.00 31.38           H
ATOM   4317 HG21 VAL A 354      44.205  12.474  -0.211  1.00 37.51           H
ATOM   4318 HG22 VAL A 354      42.664  12.130  -0.387  1.00 37.51           H
ATOM   4319 HG23 VAL A 354      43.759  11.296  -1.180  1.00 37.51           H
ATOM   4320  N   SER A 355      41.218  13.505  -4.946  1.00 26.56           N
ATOM   4321  CA  SER A 355      41.054  14.174  -6.206  1.00 29.74           C
ATOM   4322  C   SER A 355      40.496  15.567  -5.948  1.00 23.78           C
ATOM   4323  O   SER A 355      40.295  15.986  -4.805  1.00 22.63           O
ATOM   4324  CB  SER A 355      40.124  13.368  -7.092  1.00 29.13           C
ATOM   4325  OG  SER A 355      38.896  13.232  -6.432  1.00 29.72           O
ATOM   4326  H   SER A 355      40.523  13.059  -4.706  1.00 31.87           H
ATOM   4327  HA  SER A 355      41.914  14.258  -6.648  1.00 35.68           H
ATOM   4328  HB2 SER A 355      39.991  13.836  -7.931  1.00 34.95           H
ATOM   4329  HB3 SER A 355      40.507  12.491  -7.249  1.00 34.95           H
ATOM   4330  HG  SER A 355      38.363  12.787  -6.905  1.00 35.65           H
ATOM   4331  N   ALA A 356      40.199  16.281  -7.026  1.00 21.59           N
ATOM   4332  CA  ALA A 356      39.741  17.657  -6.875  1.00 21.79           C
ATOM   4333  C   ALA A 356      38.459  17.759  -6.055  1.00 23.84           C
ATOM   4334  O   ALA A 356      38.278  18.730  -5.327  1.00 19.82           O
ATOM   4335  CB  ALA A 356      39.565  18.317  -8.238  1.00 24.92           C
ATOM   4336  H   ALA A 356      40.252  16.002  -7.837  1.00 25.91           H
ATOM   4337  HA  ALA A 356      40.425  18.154  -6.401  1.00 26.14           H
ATOM   4338  HB1 ALA A 356      39.260  19.229  -8.109  1.00 29.90           H
ATOM   4339  HB2 ALA A 356      40.416  18.314  -8.702  1.00 29.90           H
ATOM   4340  HB3 ALA A 356      38.908  17.817  -8.747  1.00 29.90           H
ATOM   4341  N   VAL A 357      37.550  16.783  -6.155  1.00 21.59           N
ATOM   4342  CA  VAL A 357      36.329  16.872  -5.370  1.00 21.19           C
ATOM   4343  C   VAL A 357      36.639  16.746  -3.891  1.00 19.05           C
ATOM   4344  O   VAL A 357      35.914  17.309  -3.062  1.00 20.88           O
ATOM   4345  CB  VAL A 357      35.275  15.815  -5.826  1.00 25.17           C
ATOM   4346  CG1 VAL A 357      35.731  14.407  -5.557  1.00 29.91           C
ATOM   4347  CG2 VAL A 357      33.979  16.059  -5.149  1.00 26.69           C
ATOM   4348  H   VAL A 357      37.618  16.085  -6.653  1.00 25.90           H
ATOM   4349  HA  VAL A 357      35.938  17.749  -5.511  1.00 25.42           H
ATOM   4350  HB  VAL A 357      35.133  15.905  -6.781  1.00 30.20           H
ATOM   4351 HG11 VAL A 357      35.044  13.791  -5.857  1.00 35.88           H
ATOM   4352 HG12 VAL A 357      36.555  14.245  -6.042  1.00 35.88           H
ATOM   4353 HG13 VAL A 357      35.879  14.300  -4.605  1.00 35.88           H
ATOM   4354 HG21 VAL A 357      33.339  15.393  -5.445  1.00 32.02           H
ATOM   4355 HG22 VAL A 357      34.106  15.993  -4.190  1.00 32.02           H
ATOM   4356 HG23 VAL A 357      33.664  16.947  -5.381  1.00 32.02           H
ATOM   4357  N   VAL A 358      37.680  15.998  -3.537  1.00 17.91           N
ATOM   4358  CA  VAL A 358      38.095  15.878  -2.141  1.00 19.39           C
ATOM   4359  C   VAL A 358      38.745  17.170  -1.659  1.00 20.33           C
ATOM   4360  O   VAL A 358      38.490  17.628  -0.536  1.00 19.12           O
ATOM   4361  CB  VAL A 358      39.048  14.690  -1.957  1.00 20.02           C
ATOM   4362  CG1 VAL A 358      39.396  14.519  -0.486  1.00 20.91           C
ATOM   4363  CG2 VAL A 358      38.439  13.406  -2.520  1.00 27.29           C
ATOM   4364  H   VAL A 358      38.165  15.548  -4.087  1.00 21.48           H
ATOM   4365  HA  VAL A 358      37.311  15.717  -1.594  1.00 23.26           H
ATOM   4366  HB  VAL A 358      39.870  14.867  -2.440  1.00 24.02           H
ATOM   4367 HG11 VAL A 358      39.998  13.765  -0.390  1.00 25.09           H
ATOM   4368 HG12 VAL A 358      39.825  15.328  -0.167  1.00 25.09           H
ATOM   4369 HG13 VAL A 358      38.580  14.358   0.014  1.00 25.09           H
ATOM   4370 HG21 VAL A 358      39.065  12.676  -2.388  1.00 32.75           H
ATOM   4371 HG22 VAL A 358      37.610  13.219  -2.053  1.00 32.75           H
ATOM   4372 HG23 VAL A 358      38.267  13.527  -3.467  1.00 32.75           H
ATOM   4373  N   LEU A 359      39.599  17.768  -2.486  1.00 18.73           N
ATOM   4374  CA  LEU A 359      40.182  19.062  -2.128  1.00 18.61           C
ATOM   4375  C   LEU A 359      39.102  20.111  -1.894  1.00 18.34           C
ATOM   4376  O   LEU A 359      39.163  20.874  -0.937  1.00 18.29           O
ATOM   4377  CB  LEU A 359      41.126  19.532  -3.230  1.00 20.49           C
ATOM   4378  CG  LEU A 359      42.346  18.626  -3.513  1.00 20.73           C
ATOM   4379  CD1 LEU A 359      43.202  19.233  -4.612  1.00 24.25           C
ATOM   4380  CD2 LEU A 359      43.191  18.374  -2.294  1.00 20.55           C
ATOM   4381  H   LEU A 359      39.854  17.455  -3.245  1.00 22.47           H
ATOM   4382  HA  LEU A 359      40.694  18.966  -1.310  1.00 22.33           H
ATOM   4383  HB2 LEU A 359      40.620  19.602  -4.055  1.00 24.58           H
ATOM   4384  HB3 LEU A 359      41.466  20.407  -2.986  1.00 24.58           H
ATOM   4385  HG  LEU A 359      42.026  17.767  -3.830  1.00 24.87           H
ATOM   4386 HD11 LEU A 359      43.961  18.653  -4.777  1.00 29.10           H
ATOM   4387 HD12 LEU A 359      42.668  19.316  -5.417  1.00 29.10           H
ATOM   4388 HD13 LEU A 359      43.509  20.108  -4.326  1.00 29.10           H
ATOM   4389 HD21 LEU A 359      43.935  17.802  -2.539  1.00 24.65           H
ATOM   4390 HD22 LEU A 359      43.522  19.222  -1.958  1.00 24.65           H
ATOM   4391 HD23 LEU A 359      42.648  17.939  -1.618  1.00 24.65           H
ATOM   4392  N   LEU A 360      38.078  20.133  -2.734  1.00 18.58           N
ATOM   4393  CA  LEU A 360      36.985  21.079  -2.563  1.00 20.92           C
ATOM   4394  C   LEU A 360      36.249  20.829  -1.252  1.00 18.22           C
ATOM   4395  O   LEU A 360      35.861  21.764  -0.553  1.00 19.52           O
ATOM   4396  CB  LEU A 360      36.037  20.953  -3.741  1.00 19.05           C
ATOM   4397  CG  LEU A 360      34.756  21.779  -3.701  1.00 21.80           C
ATOM   4398  CD1 LEU A 360      35.066  23.280  -3.601  1.00 20.16           C
ATOM   4399  CD2 LEU A 360      33.925  21.519  -4.954  1.00 21.18           C
ATOM   4400  H   LEU A 360      37.991  19.611  -3.412  1.00 22.29           H
ATOM   4401  HA  LEU A 360      37.338  21.982  -2.548  1.00 25.10           H
ATOM   4402  HB2 LEU A 360      36.518  21.212  -4.543  1.00 22.85           H
ATOM   4403  HB3 LEU A 360      35.773  20.023  -3.816  1.00 22.85           H
ATOM   4404  HG  LEU A 360      34.231  21.523  -2.927  1.00 26.16           H
ATOM   4405 HD11 LEU A 360      34.231  23.774  -3.578  1.00 24.19           H
ATOM   4406 HD12 LEU A 360      35.571  23.445  -2.790  1.00 24.19           H
ATOM   4407 HD13 LEU A 360      35.587  23.547  -4.375  1.00 24.19           H
ATOM   4408 HD21 LEU A 360      33.116  22.052  -4.912  1.00 25.41           H
ATOM   4409 HD22 LEU A 360      34.445  21.768  -5.735  1.00 25.41           H
ATOM   4410 HD23 LEU A 360      33.699  20.577  -4.993  1.00 25.41           H
ATOM   4411  N   TYR A 361      36.008  19.563  -0.936  1.00 21.17           N
ATOM   4412  CA  TYR A 361      35.357  19.208   0.321  1.00 20.22           C
ATOM   4413  C   TYR A 361      36.139  19.726   1.515  1.00 18.66           C
ATOM   4414  O   TYR A 361      35.558  20.245   2.475  1.00 20.52           O
ATOM   4415  CB  TYR A 361      35.230  17.695   0.364  1.00 20.75           C
ATOM   4416  CG  TYR A 361      34.504  17.101   1.560  1.00 19.86           C
ATOM   4417  CD1 TYR A 361      33.165  17.344   1.781  1.00 24.89           C
ATOM   4418  CD2 TYR A 361      35.150  16.241   2.416  1.00 20.82           C
ATOM   4419  CE1 TYR A 361      32.481  16.730   2.867  1.00 24.50           C
ATOM   4420  CE2 TYR A 361      34.480  15.640   3.508  1.00 21.95           C
ATOM   4421  CZ  TYR A 361      33.167  15.893   3.719  1.00 26.99           C
ATOM   4422  OH  TYR A 361      32.554  15.259   4.786  1.00 27.14           O
ATOM   4423  H   TYR A 361      36.212  18.889  -1.431  1.00 25.40           H
ATOM   4424  HA  TYR A 361      34.467  19.593   0.345  1.00 24.26           H
ATOM   4425  HB2 TYR A 361      34.754  17.409  -0.431  1.00 24.90           H
ATOM   4426  HB3 TYR A 361      36.124  17.317   0.355  1.00 24.90           H
ATOM   4427  HD1 TYR A 361      32.698  17.905   1.204  1.00 29.87           H
ATOM   4428  HD2 TYR A 361      36.051  16.055   2.279  1.00 24.98           H
ATOM   4429  HE1 TYR A 361      31.579  16.907   3.011  1.00 29.39           H
ATOM   4430  HE2 TYR A 361      34.940  15.065   4.076  1.00 26.33           H
ATOM   4431  HH  TYR A 361      31.741  15.465   4.815  1.00 32.57           H
ATOM   4432  N   MET A 362      37.457  19.603   1.470  1.00 17.34           N
ATOM   4433  CA  MET A 362      38.283  20.039   2.589  1.00 18.38           C
ATOM   4434  C   MET A 362      38.317  21.564   2.680  1.00 19.72           C
ATOM   4435  O   MET A 362      38.192  22.134   3.770  1.00 18.90           O
ATOM   4436  CB  MET A 362      39.686  19.458   2.454  1.00 22.03           C
ATOM   4437  CG  MET A 362      39.627  17.926   2.618  1.00 24.01           C
ATOM   4438  SD  MET A 362      41.193  17.054   2.845  1.00 34.81           S
ATOM   4439  CE  MET A 362      41.907  17.655   1.392  1.00 17.34           C
ATOM   4440  H   MET A 362      37.898  19.274   0.809  1.00 20.81           H
ATOM   4441  HA  MET A 362      37.900  19.689   3.409  1.00 22.05           H
ATOM   4442  HB2 MET A 362      40.040  19.662   1.574  1.00 26.43           H
ATOM   4443  HB3 MET A 362      40.258  19.822   3.147  1.00 26.43           H
ATOM   4444  HG2 MET A 362      39.077  17.728   3.392  1.00 28.81           H
ATOM   4445  HG3 MET A 362      39.207  17.556   1.826  1.00 28.81           H
ATOM   4446  HE1 MET A 362      42.803  17.293   1.307  1.00 20.81           H
ATOM   4447  HE2 MET A 362      41.365  17.378   0.636  1.00 20.81           H
ATOM   4448  HE3 MET A 362      41.944  18.624   1.436  1.00 20.81           H
ATOM   4449  N   ALA A 363      38.473  22.252   1.548  1.00 18.48           N
ATOM   4450  CA  ALA A 363      38.446  23.715   1.581  1.00 20.06           C
ATOM   4451  C   ALA A 363      37.122  24.228   2.106  1.00 22.82           C
ATOM   4452  O   ALA A 363      37.068  25.235   2.811  1.00 18.11           O
ATOM   4453  CB  ALA A 363      38.706  24.285   0.177  1.00 22.43           C
ATOM   4454  H   ALA A 363      38.592  21.907   0.769  1.00 22.16           H
ATOM   4455  HA  ALA A 363      39.148  24.033   2.170  1.00 24.06           H
ATOM   4456  HB1 ALA A 363      38.684  25.254   0.220  1.00 26.91           H
ATOM   4457  HB2 ALA A 363      39.577  23.987  -0.128  1.00 26.91           H
ATOM   4458  HB3 ALA A 363      38.017  23.965  -0.426  1.00 26.91           H
ATOM   4459  N   THR A 364      36.022  23.585   1.717  1.00 17.82           N
ATOM   4460  CA  THR A 364      34.726  24.064   2.146  1.00 16.94           C
ATOM   4461  C   THR A 364      34.580  23.947   3.649  1.00 16.63           C
ATOM   4462  O   THR A 364      34.054  24.856   4.293  1.00 17.83           O
ATOM   4463  CB  THR A 364      33.636  23.296   1.408  1.00 17.44           C
ATOM   4464  OG1 THR A 364      33.763  23.527  -0.004  1.00 21.51           O
ATOM   4465  CG2 THR A 364      32.289  23.763   1.806  1.00 19.08           C
ATOM   4466  H   THR A 364      36.005  22.885   1.218  1.00 21.38           H
ATOM   4467  HA  THR A 364      34.644  25.002   1.910  1.00 20.32           H
ATOM   4468  HB  THR A 364      33.711  22.348   1.597  1.00 20.92           H
ATOM   4469  HG1 THR A 364      34.515  23.265  -0.271  1.00 25.80           H
ATOM   4470 HG21 THR A 364      31.610  23.263   1.326  1.00 22.88           H
ATOM   4471 HG22 THR A 364      32.161  23.633   2.759  1.00 22.88           H
ATOM   4472 HG23 THR A 364      32.190  24.706   1.600  1.00 22.88           H
ATOM   4473  N   GLN A 365      35.035  22.836   4.211  1.00 14.99           N
ATOM   4474  CA  GLN A 365      34.987  22.634   5.651  1.00 15.09           C
ATOM   4475  C   GLN A 365      35.757  23.716   6.385  1.00 16.64           C
ATOM   4476  O   GLN A 365      35.294  24.238   7.398  1.00 15.99           O
ATOM   4477  CB  GLN A 365      35.562  21.274   6.008  1.00 18.98           C
ATOM   4478  CG  GLN A 365      34.684  20.089   5.610  1.00 19.14           C
ATOM   4479  CD  GLN A 365      35.345  18.764   5.949  1.00 17.00           C
ATOM   4480  OE1 GLN A 365      35.356  18.344   7.081  1.00 20.72           O
ATOM   4481  NE2 GLN A 365      35.964  18.163   4.987  1.00 19.50           N
ATOM   4482  H   GLN A 365      35.379  22.179   3.776  1.00 17.98           H
ATOM   4483  HA  GLN A 365      34.064  22.662   5.949  1.00 18.10           H
ATOM   4484  HB2 GLN A 365      36.416  21.172   5.560  1.00 22.77           H
ATOM   4485  HB3 GLN A 365      35.691  21.235   6.969  1.00 22.77           H
ATOM   4486  HG2 GLN A 365      33.842  20.139   6.088  1.00 22.96           H
ATOM   4487  HG3 GLN A 365      34.528  20.114   4.653  1.00 22.96           H
ATOM   4488 HE21 GLN A 365      35.986  18.516   4.203  1.00 23.40           H
ATOM   4489 HE22 GLN A 365      36.354  17.410   5.130  1.00 23.40           H
ATOM   4490  N   ILE A 366      36.941  24.055   5.896  1.00 15.86           N
ATOM   4491  CA  ILE A 366      37.724  25.123   6.519  1.00 16.05           C
ATOM   4492  C   ILE A 366      36.986  26.446   6.447  1.00 17.36           C
ATOM   4493  O   ILE A 366      36.935  27.197   7.427  1.00 17.06           O
ATOM   4494  CB  ILE A 366      39.111  25.198   5.850  1.00 16.92           C
ATOM   4495  CG1 ILE A 366      39.831  23.908   6.089  1.00 18.19           C
ATOM   4496  CG2 ILE A 366      39.912  26.388   6.379  1.00 19.18           C
ATOM   4497  CD1 ILE A 366      41.042  23.733   5.246  1.00 20.08           C
ATOM   4498  H   ILE A 366      37.313  23.689   5.213  1.00 19.03           H
ATOM   4499  HA  ILE A 366      37.857  24.909   7.456  1.00 19.26           H
ATOM   4500  HB  ILE A 366      38.987  25.310   4.894  1.00 20.30           H
ATOM   4501 HG12 ILE A 366      40.109  23.873   7.018  1.00 21.82           H
ATOM   4502 HG13 ILE A 366      39.228  23.173   5.898  1.00 21.82           H
ATOM   4503 HG21 ILE A 366      40.776  26.407   5.939  1.00 23.01           H
ATOM   4504 HG22 ILE A 366      39.426  27.206   6.188  1.00 23.01           H
ATOM   4505 HG23 ILE A 366      40.030  26.289   7.336  1.00 23.01           H
ATOM   4506 HD11 ILE A 366      41.452  22.880   5.457  1.00 24.09           H
ATOM   4507 HD12 ILE A 366      40.781  23.754   4.312  1.00 24.09           H
ATOM   4508 HD13 ILE A 366      41.663  24.454   5.433  1.00 24.09           H
ATOM   4509  N   SER A 367      36.385  26.762   5.300  1.00 15.51           N
ATOM   4510  CA  SER A 367      35.661  28.011   5.217  1.00 15.94           C
ATOM   4511  C   SER A 367      34.491  28.043   6.172  1.00 17.46           C
ATOM   4512  O   SER A 367      34.141  29.115   6.661  1.00 17.77           O
ATOM   4513  CB  SER A 367      35.229  28.303   3.768  1.00 18.62           C
ATOM   4514  OG  SER A 367      34.137  27.541   3.346  1.00 23.48           O
ATOM   4515  H   SER A 367      36.383  26.285   4.585  1.00 18.61           H
ATOM   4516  HA  SER A 367      36.262  28.724   5.483  1.00 19.13           H
ATOM   4517  HB2 SER A 367      34.992  29.241   3.701  1.00 22.34           H
ATOM   4518  HB3 SER A 367      35.978  28.115   3.181  1.00 22.34           H
ATOM   4519  HG  SER A 367      34.324  26.723   3.388  1.00 28.17           H
ATOM   4520  N   SER A 368      33.845  26.888   6.427  1.00 19.45           N
ATOM   4521  CA  SER A 368      32.735  26.855   7.368  1.00 16.52           C
ATOM   4522  C   SER A 368      33.210  27.200   8.787  1.00 16.33           C
ATOM   4523  O   SER A 368      32.559  27.960   9.517  1.00 19.50           O
ATOM   4524  CB  SER A 368      32.069  25.463   7.303  1.00 20.94           C
ATOM   4525  OG  SER A 368      30.913  25.413   8.147  1.00 22.51           O
ATOM   4526  H   SER A 368      34.034  26.129   6.070  1.00 23.34           H
ATOM   4527  HA  SER A 368      32.077  27.516   7.104  1.00 19.82           H
ATOM   4528  HB2 SER A 368      31.800  25.284   6.389  1.00 25.12           H
ATOM   4529  HB3 SER A 368      32.705  24.794   7.600  1.00 25.12           H
ATOM   4530  HG  SER A 368      30.353  25.989   7.902  1.00 27.01           H
ATOM   4531  N   ALA A 369      34.331  26.628   9.196  1.00 16.99           N
ATOM   4532  CA  ALA A 369      34.905  26.941  10.494  1.00 18.18           C
ATOM   4533  C   ALA A 369      35.185  28.421  10.612  1.00 18.38           C
ATOM   4534  O   ALA A 369      34.897  29.038  11.645  1.00 19.21           O
ATOM   4535  CB  ALA A 369      36.196  26.158  10.687  1.00 16.35           C
ATOM   4536  H   ALA A 369      34.780  26.053   8.741  1.00 20.38           H
ATOM   4537  HA  ALA A 369      34.283  26.688  11.194  1.00 21.81           H
ATOM   4538  HB1 ALA A 369      36.570  26.375  11.556  1.00 19.62           H
ATOM   4539  HB2 ALA A 369      36.000  25.209  10.639  1.00 19.62           H
ATOM   4540  HB3 ALA A 369      36.821  26.403   9.987  1.00 19.62           H
ATOM   4541  N   MET A 370      35.727  29.014   9.549  1.00 19.20           N
ATOM   4542  CA  MET A 370      36.107  30.419   9.636  1.00 19.54           C
ATOM   4543  C   MET A 370      34.881  31.333   9.589  1.00 19.39           C
ATOM   4544  O   MET A 370      34.899  32.413  10.192  1.00 18.71           O
ATOM   4545  CB  MET A 370      37.095  30.768   8.522  1.00 15.74           C
ATOM   4546  CG  MET A 370      38.446  30.036   8.572  1.00 21.22           C
ATOM   4547  SD  MET A 370      39.282  30.230  10.173  1.00 22.40           S
ATOM   4548  CE  MET A 370      39.370  32.024  10.291  1.00 21.77           C
ATOM   4549  H   MET A 370      35.881  28.638   8.791  1.00 23.03           H
ATOM   4550  HA  MET A 370      36.561  30.561  10.481  1.00 23.44           H
ATOM   4551  HB2 MET A 370      36.683  30.556   7.670  1.00 18.89           H
ATOM   4552  HB3 MET A 370      37.280  31.719   8.564  1.00 18.89           H
ATOM   4553  HG2 MET A 370      38.299  29.089   8.422  1.00 25.46           H
ATOM   4554  HG3 MET A 370      39.027  30.396   7.884  1.00 25.46           H
ATOM   4555  HE1 MET A 370      39.807  32.264  11.123  1.00 26.12           H
ATOM   4556  HE2 MET A 370      39.880  32.365   9.539  1.00 26.12           H
ATOM   4557  HE3 MET A 370      38.471  32.386  10.272  1.00 26.12           H
ATOM   4558  N   GLU A 371      33.819  30.921   8.887  1.00 20.12           N
ATOM   4559  CA  GLU A 371      32.555  31.644   8.932  1.00 19.75           C
ATOM   4560  C   GLU A 371      32.022  31.668  10.356  1.00 21.74           C
ATOM   4561  O   GLU A 371      31.481  32.681  10.825  1.00 19.72           O
ATOM   4562  CB  GLU A 371      31.565  30.979   7.968  1.00 19.37           C
ATOM   4563  CG  GLU A 371      30.185  31.593   7.969  1.00 23.87           C
ATOM   4564  CD  GLU A 371      29.187  30.880   7.036  1.00 32.09           C
ATOM   4565  OE1 GLU A 371      28.102  31.452   6.848  1.00 33.19           O
ATOM   4566  OE2 GLU A 371      29.476  29.783   6.507  1.00 31.21           O1-
ATOM   4567  H   GLU A 371      33.810  30.226   8.380  1.00 24.14           H
ATOM   4568  HA  GLU A 371      32.697  32.559   8.642  1.00 23.70           H
ATOM   4569  HB2 GLU A 371      31.917  31.045   7.067  1.00 23.24           H
ATOM   4570  HB3 GLU A 371      31.472  30.045   8.215  1.00 23.24           H
ATOM   4571  HG2 GLU A 371      29.828  31.556   8.870  1.00 28.63           H
ATOM   4572  HG3 GLU A 371      30.254  32.516   7.680  1.00 28.63           H
ATOM   4573  N   TYR A 372      32.220  30.580  11.086  1.00 20.33           N
ATOM   4574  CA  TYR A 372      31.752  30.543  12.464  1.00 20.86           C
ATOM   4575  C   TYR A 372      32.568  31.484  13.330  1.00 21.44           C
ATOM   4576  O   TYR A 372      32.013  32.255  14.110  1.00 22.60           O
ATOM   4577  CB  TYR A 372      31.813  29.119  12.984  1.00 20.13           C
ATOM   4578  CG  TYR A 372      31.488  28.913  14.444  1.00 20.40           C
ATOM   4579  CD1 TYR A 372      30.198  28.683  14.852  1.00 22.13           C
ATOM   4580  CD2 TYR A 372      32.482  28.940  15.403  1.00 19.15           C
ATOM   4581  CE1 TYR A 372      29.894  28.467  16.171  1.00 23.52           C
ATOM   4582  CE2 TYR A 372      32.201  28.717  16.724  1.00 26.46           C
ATOM   4583  CZ  TYR A 372      30.893  28.476  17.106  1.00 27.49           C
ATOM   4584  OH  TYR A 372      30.621  28.246  18.442  1.00 25.04           O
ATOM   4585  H   TYR A 372      32.613  29.864  10.816  1.00 24.39           H
ATOM   4586  HA  TYR A 372      30.827  30.834  12.493  1.00 25.03           H
ATOM   4587  HB2 TYR A 372      31.186  28.583  12.473  1.00 24.15           H
ATOM   4588  HB3 TYR A 372      32.711  28.783  12.840  1.00 24.15           H
ATOM   4589  HD1 TYR A 372      29.518  28.659  14.218  1.00 26.55           H
ATOM   4590  HD2 TYR A 372      33.363  29.084  15.142  1.00 22.97           H
ATOM   4591  HE1 TYR A 372      29.016  28.301  16.427  1.00 28.22           H
ATOM   4592  HE2 TYR A 372      32.882  28.728  17.358  1.00 31.75           H
ATOM   4593  HH  TYR A 372      29.799  28.114  18.549  1.00 30.04           H
ATOM   4594  N   LEU A 373      33.897  31.439  13.204  1.00 21.65           N
ATOM   4595  CA  LEU A 373      34.730  32.371  13.971  1.00 20.89           C
ATOM   4596  C   LEU A 373      34.369  33.821  13.662  1.00 22.91           C
ATOM   4597  O   LEU A 373      34.297  34.660  14.564  1.00 25.62           O
ATOM   4598  CB  LEU A 373      36.212  32.107  13.698  1.00 19.96           C
ATOM   4599  CG  LEU A 373      36.741  30.760  14.193  1.00 21.60           C
ATOM   4600  CD1 LEU A 373      38.243  30.692  13.933  1.00 22.57           C
ATOM   4601  CD2 LEU A 373      36.432  30.542  15.670  1.00 22.04           C
ATOM   4602  H   LEU A 373      34.330  30.897  12.697  1.00 25.97           H
ATOM   4603  HA  LEU A 373      34.573  32.224  14.917  1.00 25.06           H
ATOM   4604  HB2 LEU A 373      36.358  32.143  12.740  1.00 23.95           H
ATOM   4605  HB3 LEU A 373      36.733  32.801  14.132  1.00 23.95           H
ATOM   4606  HG  LEU A 373      36.316  30.049  13.689  1.00 25.91           H
ATOM   4607 HD11 LEU A 373      38.578  29.837  14.247  1.00 27.08           H
ATOM   4608 HD12 LEU A 373      38.402  30.780  12.980  1.00 27.08           H
ATOM   4609 HD13 LEU A 373      38.679  31.414  14.410  1.00 27.08           H
ATOM   4610 HD21 LEU A 373      36.783  29.679  15.941  1.00 26.44           H
ATOM   4611 HD22 LEU A 373      36.850  31.248  16.187  1.00 26.44           H
ATOM   4612 HD23 LEU A 373      35.471  30.563  15.797  1.00 26.44           H
ATOM   4613  N   GLU A 374      34.109  34.120  12.394  1.00 21.54           N
ATOM   4614  CA  GLU A 374      33.704  35.455  11.977  1.00 24.62           C
ATOM   4615  C   GLU A 374      32.417  35.887  12.676  1.00 26.02           C
ATOM   4616  O   GLU A 374      32.300  37.014  13.177  1.00 26.96           O
ATOM   4617  CB  GLU A 374      33.539  35.438  10.451  1.00 20.26           C
ATOM   4618  CG  GLU A 374      33.007  36.681   9.812  1.00 25.86           C
ATOM   4619  CD  GLU A 374      32.999  36.564   8.270  1.00 31.99           C
ATOM   4620  OE1 GLU A 374      31.970  36.058   7.686  1.00 26.38           O
ATOM   4621  OE2 GLU A 374      34.034  36.943   7.644  1.00 27.55           O1-
ATOM   4622  H   GLU A 374      34.161  33.557  11.747  1.00 25.85           H
ATOM   4623  HA  GLU A 374      34.402  36.090  12.203  1.00 29.53           H
ATOM   4624  HB2 GLU A 374      34.407  35.263  10.056  1.00 24.31           H
ATOM   4625  HB3 GLU A 374      32.932  34.717  10.221  1.00 24.31           H
ATOM   4626  HG2 GLU A 374      32.096  36.831  10.111  1.00 31.03           H
ATOM   4627  HG3 GLU A 374      33.569  37.433  10.057  1.00 31.03           H
ATOM   4628  N   LYS A 375      31.441  34.988  12.735  1.00 26.02           N
ATOM   4629  CA  LYS A 375      30.159  35.357  13.321  1.00 24.05           C
ATOM   4630  C   LYS A 375      30.223  35.451  14.844  1.00 28.60           C
ATOM   4631  O   LYS A 375      29.429  36.205  15.446  1.00 26.49           O
ATOM   4632  CB  LYS A 375      29.086  34.384  12.819  1.00 31.83           C
ATOM   4633  CG  LYS A 375      28.411  33.551  13.880  1.00 39.70           C
ATOM   4634  CD  LYS A 375      27.246  32.723  13.318  1.00 44.74           C
ATOM   4635  CE  LYS A 375      26.777  31.720  14.372  1.00 53.23           C
ATOM   4636  NZ  LYS A 375      25.633  30.874  13.930  1.00 56.14           N1+
ATOM   4637  H   LYS A 375      31.492  34.178  12.451  1.00 31.22           H
ATOM   4638  HA  LYS A 375      29.920  36.238  12.993  1.00 28.86           H
ATOM   4639  HB2 LYS A 375      28.395  34.896  12.369  1.00 38.20           H
ATOM   4640  HB3 LYS A 375      29.497  33.773  12.188  1.00 38.20           H
ATOM   4641  HG2 LYS A 375      29.059  32.939  14.262  1.00 47.64           H
ATOM   4642  HG3 LYS A 375      28.060  34.138  14.568  1.00 47.64           H
ATOM   4643  HD2 LYS A 375      26.506  33.310  13.097  1.00 53.68           H
ATOM   4644  HD3 LYS A 375      27.541  32.234  12.534  1.00 53.68           H
ATOM   4645  HE2 LYS A 375      27.515  31.129  14.591  1.00 63.87           H
ATOM   4646  HE3 LYS A 375      26.498  32.205  15.164  1.00 63.87           H
ATOM   4647  HZ1 LYS A 375      25.403  30.311  14.579  1.00 67.36           H
ATOM   4648  HZ2 LYS A 375      24.934  31.387  13.731  1.00 67.36           H
ATOM   4649  HZ3 LYS A 375      25.863  30.405  13.208  1.00 67.36           H
ATOM   4650  N   LYS A 376      31.188  34.781  15.477  1.00 22.04           N
ATOM   4651  CA  LYS A 376      31.307  34.754  16.927  1.00 24.08           C
ATOM   4652  C   LYS A 376      32.367  35.695  17.446  1.00 24.02           C
ATOM   4653  O   LYS A 376      32.700  35.623  18.628  1.00 29.98           O
ATOM   4654  CB  LYS A 376      31.623  33.346  17.416  1.00 27.44           C
ATOM   4655  CG  LYS A 376      30.568  32.312  17.100  1.00 32.31           C
ATOM   4656  CD  LYS A 376      29.358  32.463  17.966  1.00 38.91           C
ATOM   4657  CE  LYS A 376      28.383  31.357  17.648  1.00 39.25           C
ATOM   4658  NZ  LYS A 376      27.099  31.558  18.355  1.00 45.71           N1+
ATOM   4659  H   LYS A 376      31.797  34.325  15.074  1.00 26.44           H
ATOM   4660  HA  LYS A 376      30.459  35.019  17.315  1.00 28.89           H
ATOM   4661  HB2 LYS A 376      32.451  33.054  17.003  1.00 32.92           H
ATOM   4662  HB3 LYS A 376      31.730  33.370  18.379  1.00 32.92           H
ATOM   4663  HG2 LYS A 376      30.293  32.411  16.175  1.00 38.77           H
ATOM   4664  HG3 LYS A 376      30.936  31.427  17.246  1.00 38.77           H
ATOM   4665  HD2 LYS A 376      29.612  32.395  18.899  1.00 46.68           H
ATOM   4666  HD3 LYS A 376      28.931  33.315  17.786  1.00 46.68           H
ATOM   4667  HE2 LYS A 376      28.208  31.347  16.694  1.00 47.10           H
ATOM   4668  HE3 LYS A 376      28.757  30.508  17.931  1.00 47.10           H
ATOM   4669  HZ1 LYS A 376      26.536  30.898  18.157  1.00 54.85           H
ATOM   4670  HZ2 LYS A 376      27.235  31.569  19.234  1.00 54.85           H
ATOM   4671  HZ3 LYS A 376      26.735  32.332  18.109  1.00 54.85           H
ATOM   4672  N   ASN A 377      32.910  36.560  16.591  1.00 21.43           N
ATOM   4673  CA  ASN A 377      33.831  37.630  16.976  1.00 30.25           C
ATOM   4674  C   ASN A 377      35.145  37.082  17.513  1.00 30.69           C
ATOM   4675  O   ASN A 377      35.637  37.513  18.559  1.00 26.42           O
ATOM   4676  CB  ASN A 377      33.170  38.576  17.976  1.00 31.47           C
ATOM   4677  CG  ASN A 377      31.965  39.228  17.388  1.00 35.17           C
ATOM   4678  OD1 ASN A 377      32.050  39.867  16.339  1.00 32.19           O
ATOM   4679  ND2 ASN A 377      30.817  38.991  17.995  1.00 40.09           N
ATOM   4680  H   ASN A 377      32.753  36.546  15.746  1.00 25.71           H
ATOM   4681  HA  ASN A 377      34.039  38.150  16.184  1.00 36.29           H
ATOM   4682  HB2 ASN A 377      32.893  38.073  18.758  1.00 37.75           H
ATOM   4683  HB3 ASN A 377      33.800  39.269  18.227  1.00 37.75           H
ATOM   4684 HD21 ASN A 377      30.092  39.343  17.696  1.00 48.10           H
ATOM   4685 HD22 ASN A 377      30.794  38.484  18.690  1.00 48.10           H
ATOM   4686  N   PHE A 378      35.714  36.118  16.776  1.00 26.07           N
ATOM   4687  CA  PHE A 378      37.072  35.635  16.997  1.00 25.45           C
ATOM   4688  C   PHE A 378      37.919  35.921  15.757  1.00 29.26           C
ATOM   4689  O   PHE A 378      37.411  36.043  14.638  1.00 25.96           O
ATOM   4690  CB  PHE A 378      37.103  34.127  17.297  1.00 23.56           C
ATOM   4691  CG  PHE A 378      36.478  33.750  18.597  1.00 26.09           C
ATOM   4692  CD1 PHE A 378      35.192  33.265  18.645  1.00 27.97           C
ATOM   4693  CD2 PHE A 378      37.182  33.885  19.791  1.00 31.24           C
ATOM   4694  CE1 PHE A 378      34.600  32.913  19.870  1.00 35.52           C
ATOM   4695  CE2 PHE A 378      36.580  33.532  21.011  1.00 29.39           C
ATOM   4696  CZ  PHE A 378      35.297  33.065  21.042  1.00 33.31           C
ATOM   4697  H   PHE A 378      35.316  35.722  16.125  1.00 31.27           H
ATOM   4698  HA  PHE A 378      37.463  36.105  17.750  1.00 30.54           H
ATOM   4699  HB2 PHE A 378      36.625  33.660  16.594  1.00 28.27           H
ATOM   4700  HB3 PHE A 378      38.027  33.832  17.317  1.00 28.27           H
ATOM   4701  HD1 PHE A 378      34.708  33.170  17.856  1.00 33.56           H
ATOM   4702  HD2 PHE A 378      38.052  34.213  19.781  1.00 37.48           H
ATOM   4703  HE1 PHE A 378      33.728  32.591  19.888  1.00 42.62           H
ATOM   4704  HE2 PHE A 378      37.055  33.629  21.805  1.00 35.26           H
ATOM   4705  HZ  PHE A 378      34.907  32.825  21.851  1.00 39.97           H
ATOM   4706  N   ILE A 379      39.230  36.026  15.957  1.00 21.61           N
ATOM   4707  CA  ILE A 379      40.180  35.928  14.865  1.00 26.16           C
ATOM   4708  C   ILE A 379      41.191  34.843  15.222  1.00 23.48           C
ATOM   4709  O   ILE A 379      41.417  34.519  16.392  1.00 24.40           O
ATOM   4710  CB  ILE A 379      40.906  37.238  14.580  1.00 25.23           C
ATOM   4711  CG1 ILE A 379      41.689  37.663  15.835  1.00 28.14           C
ATOM   4712  CG2 ILE A 379      39.913  38.335  14.148  1.00 28.06           C
ATOM   4713  CD1 ILE A 379      42.513  38.892  15.658  1.00 34.32           C
ATOM   4714  H   ILE A 379      39.594  36.155  16.725  1.00 25.92           H
ATOM   4715  HA  ILE A 379      39.714  35.657  14.058  1.00 31.38           H
ATOM   4716  HB  ILE A 379      41.536  37.091  13.858  1.00 30.27           H
ATOM   4717 HG12 ILE A 379      41.058  37.833  16.552  1.00 33.76           H
ATOM   4718 HG13 ILE A 379      42.286  36.942  16.088  1.00 33.76           H
ATOM   4719 HG21 ILE A 379      40.403  39.154  13.975  1.00 33.67           H
ATOM   4720 HG22 ILE A 379      39.454  38.046  13.343  1.00 33.67           H
ATOM   4721 HG23 ILE A 379      39.271  38.478  14.862  1.00 33.67           H
ATOM   4722 HD11 ILE A 379      42.970  39.088  16.491  1.00 41.18           H
ATOM   4723 HD12 ILE A 379      43.161  38.738  14.953  1.00 41.18           H
ATOM   4724 HD13 ILE A 379      41.931  39.630  15.418  1.00 41.18           H
ATOM   4725  N   HIS A 380      41.840  34.315  14.186  1.00 24.03           N
ATOM   4726  CA  HIS A 380      42.724  33.158  14.318  1.00 22.87           C
ATOM   4727  C   HIS A 380      44.205  33.541  14.314  1.00 26.34           C
ATOM   4728  O   HIS A 380      44.960  33.180  15.230  1.00 24.39           O
ATOM   4729  CB  HIS A 380      42.432  32.166  13.169  1.00 22.07           C
ATOM   4730  CG  HIS A 380      43.083  30.838  13.357  1.00 25.06           C
ATOM   4731  ND1 HIS A 380      44.443  30.651  13.243  1.00 23.33           N
ATOM   4732  CD2 HIS A 380      42.564  29.636  13.693  1.00 27.90           C
ATOM   4733  CE1 HIS A 380      44.733  29.390  13.505  1.00 27.90           C
ATOM   4734  NE2 HIS A 380      43.608  28.756  13.786  1.00 28.20           N
ATOM   4735  H   HIS A 380      41.783  34.614  13.382  1.00 28.83           H
ATOM   4736  HA  HIS A 380      42.534  32.709  15.156  1.00 27.44           H
ATOM   4737  HB2 HIS A 380      42.758  32.543  12.337  1.00 26.48           H
ATOM   4738  HB3 HIS A 380      41.474  32.023  13.114  1.00 26.48           H
ATOM   4739  HD2 HIS A 380      41.667  29.447  13.850  1.00 33.47           H
ATOM   4740  HE1 HIS A 380      45.582  29.011  13.484  1.00 33.48           H
ATOM   4741  HE2 HIS A 380      43.540  27.919  13.972  1.00 33.84           H
ATOM   4742  N   ARG A 381      44.636  34.236  13.268  1.00 22.74           N
ATOM   4743  CA  ARG A 381      45.967  34.813  13.042  1.00 22.56           C
ATOM   4744  C   ARG A 381      47.024  33.798  12.656  1.00 25.96           C
ATOM   4745  O   ARG A 381      48.122  34.203  12.305  1.00 27.95           O
ATOM   4746  CB  ARG A 381      46.451  35.628  14.251  1.00 24.11           C
ATOM   4747  CG  ARG A 381      45.597  36.800  14.505  1.00 30.70           C
ATOM   4748  CD  ARG A 381      46.290  37.789  15.416  1.00 36.22           C
ATOM   4749  NE  ARG A 381      46.550  37.248  16.741  1.00 34.99           N
ATOM   4750  CZ  ARG A 381      47.639  37.529  17.462  1.00 46.73           C
ATOM   4751  NH1 ARG A 381      48.594  38.336  16.991  1.00 48.16           N
ATOM   4752  NH2 ARG A 381      47.783  37.001  18.666  1.00 49.78           N1+
ATOM   4753  H   ARG A 381      44.116  34.404  12.604  1.00 27.28           H
ATOM   4754  HA  ARG A 381      45.894  35.434  12.300  1.00 27.06           H
ATOM   4755  HB2 ARG A 381      46.434  35.065  15.041  1.00 28.93           H
ATOM   4756  HB3 ARG A 381      47.353  35.941  14.083  1.00 28.93           H
ATOM   4757  HG2 ARG A 381      45.402  37.243  13.664  1.00 36.83           H
ATOM   4758  HG3 ARG A 381      44.776  36.513  14.934  1.00 36.83           H
ATOM   4759  HD2 ARG A 381      47.141  38.039  15.022  1.00 43.46           H
ATOM   4760  HD3 ARG A 381      45.728  38.573  15.517  1.00 43.46           H
ATOM   4761  HE  ARG A 381      46.002  36.663  17.051  1.00 41.98           H
ATOM   4762 HH11 ARG A 381      48.512  38.690  16.211  1.00 57.79           H
ATOM   4763 HH12 ARG A 381      49.289  38.504  17.468  1.00 57.79           H
ATOM   4764 HH21 ARG A 381      47.179  36.477  18.981  1.00 59.74           H
ATOM   4765 HH22 ARG A 381      48.487  37.175  19.129  1.00 59.74           H
ATOM   4766  N   ASN A 382      46.717  32.510  12.631  1.00 21.60           N
ATOM   4767  CA  ASN A 382      47.678  31.490  12.235  1.00 24.87           C
ATOM   4768  C   ASN A 382      47.026  30.484  11.284  1.00 20.41           C
ATOM   4769  O   ASN A 382      47.351  29.297  11.284  1.00 22.22           O
ATOM   4770  CB  ASN A 382      48.258  30.768  13.454  1.00 27.12           C
ATOM   4771  CG  ASN A 382      49.206  31.619  14.244  1.00 32.57           C
ATOM   4772  OD1 ASN A 382      50.332  31.844  13.838  1.00 37.94           O
ATOM   4773  ND2 ASN A 382      48.744  32.112  15.377  1.00 39.88           N
ATOM   4774  H   ASN A 382      45.946  32.195  12.843  1.00 25.92           H
ATOM   4775  HA  ASN A 382      48.411  31.915  11.763  1.00 29.84           H
ATOM   4776  HB2 ASN A 382      47.531  30.506  14.040  1.00 32.53           H
ATOM   4777  HB3 ASN A 382      48.741  29.982  13.154  1.00 32.53           H
ATOM   4778 HD21 ASN A 382      49.248  32.607  15.867  1.00 47.86           H
ATOM   4779 HD22 ASN A 382      47.940  31.939  15.625  1.00 47.86           H
ATOM   4780  N   LEU A 383      46.145  30.955  10.405  1.00 19.86           N
ATOM   4781  CA  LEU A 383      45.526  30.045   9.454  1.00 21.58           C
ATOM   4782  C   LEU A 383      46.512  29.637   8.361  1.00 22.76           C
ATOM   4783  O   LEU A 383      47.143  30.479   7.714  1.00 22.87           O
ATOM   4784  CB  LEU A 383      44.278  30.700   8.854  1.00 23.53           C
ATOM   4785  CG  LEU A 383      43.354  29.826   8.008  1.00 25.56           C
ATOM   4786  CD1 LEU A 383      42.822  28.663   8.770  1.00 27.52           C
ATOM   4787  CD2 LEU A 383      42.195  30.729   7.525  1.00 21.27           C
ATOM   4788  H   LEU A 383      45.894  31.775  10.341  1.00 23.83           H
ATOM   4789  HA  LEU A 383      45.248  29.241   9.921  1.00 25.89           H
ATOM   4790  HB2 LEU A 383      43.744  31.051   9.584  1.00 28.23           H
ATOM   4791  HB3 LEU A 383      44.567  31.435   8.291  1.00 28.23           H
ATOM   4792  HG  LEU A 383      43.835  29.497   7.232  1.00 30.67           H
ATOM   4793 HD11 LEU A 383      42.244  28.143   8.190  1.00 33.02           H
ATOM   4794 HD12 LEU A 383      43.565  28.117   9.073  1.00 33.02           H
ATOM   4795 HD13 LEU A 383      42.319  28.989   9.533  1.00 33.02           H
ATOM   4796 HD21 LEU A 383      41.589  30.200   6.982  1.00 25.52           H
ATOM   4797 HD22 LEU A 383      41.727  31.080   8.298  1.00 25.52           H
ATOM   4798 HD23 LEU A 383      42.561  31.457   6.999  1.00 25.52           H
ATOM   4799  N   ALA A 384      46.662  28.328   8.186  1.00 20.29           N
ATOM   4800  CA  ALA A 384      47.618  27.723   7.273  1.00 21.71           C
ATOM   4801  C   ALA A 384      47.341  26.227   7.284  1.00 18.62           C
ATOM   4802  O   ALA A 384      46.763  25.713   8.229  1.00 19.24           O
ATOM   4803  CB  ALA A 384      49.054  28.023   7.693  1.00 20.59           C
ATOM   4804  H   ALA A 384      46.195  27.743   8.609  1.00 24.34           H
ATOM   4805  HA  ALA A 384      47.476  28.062   6.375  1.00 26.05           H
ATOM   4806  HB1 ALA A 384      49.661  27.605   7.063  1.00 24.70           H
ATOM   4807  HB2 ALA A 384      49.188  28.984   7.695  1.00 24.70           H
ATOM   4808  HB3 ALA A 384      49.203  27.666   8.583  1.00 24.70           H
ATOM   4809  N   ALA A 385      47.749  25.535   6.220  1.00 18.64           N
ATOM   4810  CA  ALA A 385      47.426  24.108   6.146  1.00 18.22           C
ATOM   4811  C   ALA A 385      48.046  23.324   7.297  1.00 18.59           C
ATOM   4812  O   ALA A 385      47.447  22.331   7.748  1.00 19.83           O
ATOM   4813  CB  ALA A 385      47.847  23.527   4.801  1.00 19.85           C
ATOM   4814  H   ALA A 385      48.194  25.849   5.554  1.00 22.36           H
ATOM   4815  HA  ALA A 385      46.463  24.010   6.215  1.00 21.85           H
ATOM   4816  HB1 ALA A 385      47.622  22.583   4.781  1.00 23.81           H
ATOM   4817  HB2 ALA A 385      47.377  23.995   4.094  1.00 23.81           H
ATOM   4818  HB3 ALA A 385      48.805  23.641   4.694  1.00 23.81           H
ATOM   4819  N   ARG A 386      49.228  23.747   7.807  1.00 20.04           N
ATOM   4820  CA  ARG A 386      49.825  23.038   8.943  1.00 21.46           C
ATOM   4821  C   ARG A 386      49.017  23.174  10.209  1.00 19.61           C
ATOM   4822  O   ARG A 386      49.284  22.436  11.164  1.00 19.98           O
ATOM   4823  CB  ARG A 386      51.220  23.555   9.251  1.00 22.00           C
ATOM   4824  CG  ARG A 386      51.246  25.042   9.661  1.00 27.39           C
ATOM   4825  CD  ARG A 386      52.695  25.637   9.892  1.00 39.57           C
ATOM   4826  NE  ARG A 386      52.614  27.096  10.128  1.00 39.40           N
ATOM   4827  CZ  ARG A 386      52.622  28.046   9.182  1.00 44.16           C
ATOM   4828  NH1 ARG A 386      52.748  27.743   7.890  1.00 40.68           N
ATOM   4829  NH2 ARG A 386      52.497  29.323   9.526  1.00 43.97           N1+
ATOM   4830  H   ARG A 386      49.682  24.418   7.519  1.00 24.04           H
ATOM   4831  HA  ARG A 386      49.892  22.095   8.727  1.00 25.74           H
ATOM   4832  HB2 ARG A 386      51.592  23.038   9.982  1.00 26.39           H
ATOM   4833  HB3 ARG A 386      51.774  23.455   8.461  1.00 26.39           H
ATOM   4834  HG2 ARG A 386      50.822  25.564   8.962  1.00 32.86           H
ATOM   4835  HG3 ARG A 386      50.752  25.144  10.490  1.00 32.86           H
ATOM   4836  HD2 ARG A 386      53.097  25.220  10.671  1.00 47.48           H
ATOM   4837  HD3 ARG A 386      53.239  25.482   9.104  1.00 47.48           H
ATOM   4838  HE  ARG A 386      52.556  27.359  10.945  1.00 47.27           H
ATOM   4839 HH11 ARG A 386      52.818  26.921   7.646  1.00 48.81           H
ATOM   4840 HH12 ARG A 386      52.756  28.368   7.300  1.00 48.81           H
ATOM   4841 HH21 ARG A 386      52.424  29.539  10.355  1.00 52.76           H
ATOM   4842 HH22 ARG A 386      52.521  29.935   8.922  1.00 52.76           H
ATOM   4843  N   ASN A 387      48.062  24.109  10.258  1.00 20.24           N
ATOM   4844  CA  ASN A 387      47.211  24.278  11.427  1.00 17.83           C
ATOM   4845  C   ASN A 387      45.776  23.826  11.177  1.00 20.06           C
ATOM   4846  O   ASN A 387      44.872  24.217  11.918  1.00 22.31           O
ATOM   4847  CB  ASN A 387      47.252  25.734  11.895  1.00 19.64           C
ATOM   4848  CG  ASN A 387      48.621  26.109  12.452  1.00 23.86           C
ATOM   4849  OD1 ASN A 387      49.244  25.288  13.083  1.00 21.64           O
ATOM   4850  ND2 ASN A 387      49.078  27.304  12.203  1.00 24.79           N
ATOM   4851  H   ASN A 387      47.890  24.659   9.620  1.00 24.28           H
ATOM   4852  HA  ASN A 387      47.566  23.731  12.145  1.00 21.39           H
ATOM   4853  HB2 ASN A 387      47.060  26.317  11.144  1.00 23.57           H
ATOM   4854  HB3 ASN A 387      46.594  25.863  12.596  1.00 23.57           H
ATOM   4855 HD21 ASN A 387      49.848  27.541  12.505  1.00 29.74           H
ATOM   4856 HD22 ASN A 387      48.610  27.855  11.738  1.00 29.74           H
ATOM   4857  N   CYS A 388      45.550  23.045  10.128  1.00 18.70           N
ATOM   4858  CA  CYS A 388      44.319  22.285   9.946  1.00 18.04           C
ATOM   4859  C   CYS A 388      44.636  20.808  10.160  1.00 18.41           C
ATOM   4860  O   CYS A 388      45.685  20.338   9.725  1.00 20.31           O
ATOM   4861  CB  CYS A 388      43.792  22.503   8.541  1.00 16.61           C
ATOM   4862  SG  CYS A 388      43.405  24.226   8.201  1.00 20.97           S
ATOM   4863  H   CYS A 388      46.113  22.937   9.487  1.00 22.44           H
ATOM   4864  HA  CYS A 388      43.650  22.567  10.588  1.00 21.64           H
ATOM   4865  HB2 CYS A 388      44.463  22.215   7.903  1.00 19.93           H
ATOM   4866  HB3 CYS A 388      42.980  21.985   8.425  1.00 19.93           H
ATOM   4867  HG  CYS A 388      44.401  24.883   8.329  1.00 25.16           H
ATOM   4868  N   LEU A 389      43.716  20.074  10.793  1.00 19.46           N
ATOM   4869  CA  LEU A 389      43.932  18.690  11.173  1.00 17.57           C
ATOM   4870  C   LEU A 389      42.910  17.807  10.475  1.00 19.09           C
ATOM   4871  O   LEU A 389      41.755  18.206  10.281  1.00 19.08           O
ATOM   4872  CB  LEU A 389      43.835  18.565  12.688  1.00 21.59           C
ATOM   4873  CG  LEU A 389      44.845  19.398  13.491  1.00 23.02           C
ATOM   4874  CD1 LEU A 389      44.472  19.333  14.954  1.00 23.81           C
ATOM   4875  CD2 LEU A 389      46.252  18.869  13.265  1.00 22.34           C
[truncated: 250,280 more chars]
