# Supplementary material for: High-throughput quantum-mechanics/molecular-mechanics (ONIOM) macromolecular crystallographic refinement with PHENIX/DivCon: the impact of mixed Hamiltonian methods on ligand and protein structure
Source: Acta Crystallogr D Struct Biol. 2018 Oct 29;74(Pt 11):1063–77. doi: 10.1107/S2059798318012913 (PMC6213575; doi:10.1107/S2059798318012913)
Supplement: Supplementary file 4 [file d-74-01063-sup4.gz › results_PHENIX/1OQ5-H_refine_001.pdb]

REMARK Date 2017-01-10 Time 17:59:52 EST -0500 (1484089192.15 s)
REMARK PHENIX refinement
REMARK 
REMARK ****************** INPUT FILES AND LABELS ******************************
REMARK Reflections:
REMARK   file name      : 1OQ5.sf
REMARK   labels         : ['r1oq5sf,wavelength_id=1,_refln.F_meas_au,_refln.F_meas_sigma_au']
REMARK R-free flags:
REMARK   file name      : 1OQ5.sf
REMARK   label          : r1oq5sf,wavelength_id=1,_refln.status
REMARK   test_flag_value: 0
REMARK Model file name(s): 
REMARK   /scratch/oleg/2711078.gondor.quantumbioinc.com/1OQ5-H.pdb
REMARK 
REMARK ******************** REFINEMENT SUMMARY: QUICK FACTS *******************
REMARK Start: r_work = 0.1705 r_free = 0.1744 bonds = 0.012 angles = 2.148
REMARK Final: r_work = 0.1573 r_free = 0.1863 bonds = 0.010 angles = 1.150
REMARK ************************************************************************
REMARK 
REMARK ****************** REFINEMENT STATISTICS STEP BY STEP ******************
REMARK leading digit, like 1_, means number of macro-cycle                     
REMARK 0    : statistics at the very beginning when nothing is done yet        
REMARK 1_bss: bulk solvent correction and/or (anisotropic) scaling             
REMARK 1_xyz: refinement of coordinates                                        
REMARK 1_adp: refinement of ADPs (Atomic Displacement Parameters)              
REMARK 1_occ: refinement of occupancies                                        
REMARK ------------------------------------------------------------------------
REMARK  stage       r-work r-free bonds angles b_min b_max b_ave n_water shift
REMARK       0    : 0.2670 0.2418 0.012  2.15  10.1  86.6  23.5 699      0.000
REMARK       1_bss: 0.1705 0.1744 0.012  2.15   7.8  84.3  21.2 699      0.000
REMARK 1_settarget: 0.1705 0.1744 0.012  2.15   7.8  84.3  21.2 699      0.000
REMARK       1_nqh: 0.1707 0.1740 0.012  2.15   7.8  84.3  21.2 699      0.002
REMARK    1_weight: 0.1707 0.1740 0.012  2.15   7.8  84.3  21.2 699      0.002
REMARK    1_checkH: 0.1707 0.1738 0.012  2.15   7.8  84.3  21.2 699      0.410
REMARK    1_xyzrec: 0.1642 0.1827 0.012  1.17   7.8  84.3  21.2 699      0.487
REMARK    1_checkH: 0.1643 0.1828 0.012  1.17   7.8  84.3  21.2 699      0.486
REMARK   1_regHxyz: 0.1645 0.1823 0.012  1.17   7.8  84.3  21.2 699      0.498
REMARK       1_adp: 0.1617 0.1896 0.012  1.17   9.6  79.3  21.4 699      0.498
REMARK   1_regHadp: 0.1617 0.1902 0.012  1.17   9.6  79.3  21.4 699      0.498
REMARK       1_occ: 0.1615 0.1906 0.012  1.17   9.6  79.3  21.4 699      0.498
REMARK       2_bss: 0.1612 0.1894 0.012  1.17   9.8  79.6  21.7 699      0.498
REMARK 2_settarget: 0.1612 0.1894 0.012  1.17   9.8  79.6  21.7 699      0.498
REMARK 2_updatecdl: 0.1612 0.1894 0.012  1.17   9.8  79.6  21.7 699      0.498
REMARK       2_nqh: 0.1612 0.1894 0.012  1.17   9.8  79.6  21.7 699      0.498
REMARK    2_weight: 0.1612 0.1894 0.012  1.17   9.8  79.6  21.7 699      0.498
REMARK    2_checkH: 0.1612 0.1892 0.012  1.17   9.8  79.6  21.7 699      0.498
REMARK    2_xyzrec: 0.1596 0.1863 0.009  1.15   9.8  79.6  21.7 699      0.500
REMARK    2_checkH: 0.1596 0.1862 0.009  1.15   9.8  79.6  21.7 699      0.500
REMARK   2_regHxyz: 0.1598 0.1864 0.009  1.15   9.8  79.6  21.7 699      0.501
REMARK       2_adp: 0.1586 0.1852 0.009  1.15   9.8  77.8  21.7 699      0.501
REMARK   2_regHadp: 0.1587 0.1851 0.009  1.15   9.8  77.8  21.7 699      0.501
REMARK       2_occ: 0.1587 0.1850 0.009  1.15   9.8  77.8  21.7 699      0.501
REMARK       3_bss: 0.1586 0.1846 0.009  1.15   9.8  77.7  21.6 699      0.501
REMARK 3_settarget: 0.1586 0.1846 0.009  1.15   9.8  77.7  21.6 699      0.501
REMARK 3_updatecdl: 0.1586 0.1846 0.009  1.15   9.8  77.7  21.6 699      0.501
REMARK       3_nqh: 0.1586 0.1846 0.009  1.15   9.8  77.7  21.6 699      0.501
REMARK    3_weight: 0.1586 0.1846 0.009  1.15   9.8  77.7  21.6 699      0.501
REMARK    3_checkH: 0.1586 0.1846 0.009  1.15   9.8  77.7  21.6 699      0.501
REMARK    3_xyzrec: 0.1567 0.1856 0.010  1.15   9.8  77.7  21.6 699      0.508
REMARK    3_checkH: 0.1567 0.1855 0.010  1.15   9.8  77.7  21.6 699      0.508
REMARK   3_regHxyz: 0.1570 0.1855 0.010  1.15   9.8  77.7  21.6 699      0.508
REMARK       3_adp: 0.1572 0.1862 0.010  1.15   9.8  75.6  21.7 699      0.508
REMARK   3_regHadp: 0.1573 0.1863 0.010  1.15   9.8  75.6  21.7 699      0.508
REMARK       3_occ: 0.1573 0.1863 0.010  1.15   9.8  75.6  21.7 699      0.508
REMARK         end: 0.1573 0.1863 0.010  1.15   9.6  75.5  21.6 699      0.508
REMARK ------------------------------------------------------------------------
REMARK MODEL CONTENT.
REMARK  ELEMENT        ATOM RECORD COUNT   OCCUPANCY SUM
REMARK        C                     1323         1321.65
REMARK        F                        3            3.00
REMARK        H                     2463         2456.63
REMARK        O                      579          578.65
REMARK        N                      352          351.01
REMARK        S                        3            3.00
REMARK     Zn2+                        1            1.00
REMARK      O1-                       34           34.00
REMARK    TOTAL                     4758         4748.94
REMARK -----------------------------------------------------------------------
REMARK r_free_flags.md5.hexdigest eb069372ea0e8a7201a4a23f865a29f0
REMARK 
REMARK IF THIS FILE IS FOR PDB DEPOSITION: REMOVE ALL FROM THIS LINE UP.
REMARK   3
REMARK   3 REFINEMENT.
REMARK   3   PROGRAM     : PHENIX (1.11.1_2575: ???)
REMARK   3   AUTHORS     : Adams,Afonine,Bunkoczi,Burnley,Chen,Dar,Davis,
REMARK   3               : Draizen,Echols,Gildea,Gros,Grosse-Kunstleve,Headd,
REMARK   3               : Hintze,Hung,Ioerger,Liebschner,McCoy,McKee,Moriarty,
REMARK   3               : Oeffner,Poon,Read,Richardson,Richardson,Sacchettini,
REMARK   3               : Sauter,Sobolev,Storoni,Terwilliger,Williams,Zwart
REMARK   3
REMARK   3  REFINEMENT TARGET : ML
REMARK   3  
REMARK   3  DATA USED IN REFINEMENT.
REMARK   3   RESOLUTION RANGE HIGH (ANGSTROMS) : 1.500   
REMARK   3   RESOLUTION RANGE LOW  (ANGSTROMS) : 28.919  
REMARK   3   MIN(FOBS/SIGMA_FOBS)              : 1.00  
REMARK   3   COMPLETENESS FOR RANGE        (%) : 90.47 
REMARK   3   NUMBER OF REFLECTIONS             : 34686     
REMARK   3   NUMBER OF REFLECTIONS (NON-ANOMALOUS) : 34686     
REMARK   3  
REMARK   3  FIT TO DATA USED IN REFINEMENT.
REMARK   3   R VALUE     (WORKING + TEST SET) : 0.1587
REMARK   3   R VALUE            (WORKING SET) : 0.1573
REMARK   3   FREE R VALUE                     : 0.1863
REMARK   3   FREE R VALUE TEST SET SIZE   (%) : 4.96  
REMARK   3   FREE R VALUE TEST SET COUNT      : 1720      
REMARK   3  
REMARK   3  FIT TO DATA USED IN REFINEMENT (IN BINS).
REMARK   3   BIN  RESOLUTION RANGE  COMPL.    NWORK NFREE   RWORK  RFREE  CCWORK CCFREE
REMARK   3     1 28.9240 -  3.4324    1.00     3140   145  0.1398 0.1602   0.953  0.933
REMARK   3     2  3.4324 -  2.7250    1.00     3067   159  0.1531 0.1960   0.940  0.892
REMARK   3     3  2.7250 -  2.3808    0.99     3039   149  0.1608 0.1799   0.926  0.916
REMARK   3     4  2.3808 -  2.1632    1.00     3000   174  0.1543 0.1907   0.933  0.890
REMARK   3     5  2.1632 -  2.0082    0.99     2984   175  0.1560 0.1818   0.934  0.917
REMARK   3     6  2.0082 -  1.8898    0.98     2990   138  0.1606 0.1892   0.932  0.899
REMARK   3     7  1.8898 -  1.7952    0.98     2948   164  0.1630 0.1840   0.925  0.911
REMARK   3     8  1.7952 -  1.7170    0.97     2923   150  0.1696 0.2088   0.917  0.863
REMARK   3     9  1.7170 -  1.6509    0.96     2886   160  0.1852 0.1875   0.912  0.916
REMARK   3    10  1.6509 -  1.5940    0.90     2729   122  0.2147 0.2747   0.884  0.780
REMARK   3    11  1.5940 -  1.5441    0.68     2056   109  0.2064 0.2246   0.867  0.854
REMARK   3    12  1.5441 -  1.5000    0.41     1204    75  0.2398 0.2775   0.813  0.698
REMARK   3  
REMARK   3  BULK SOLVENT MODELLING.
REMARK   3   METHOD USED        : FLAT BULK SOLVENT MODEL
REMARK   3   SOLVENT RADIUS     : 1.11    
REMARK   3   SHRINKAGE RADIUS   : 0.90    
REMARK   3   GRID STEP FACTOR   : 4.00    
REMARK   3  
REMARK   3  ERROR ESTIMATES.
REMARK   3   COORDINATE ERROR (MAXIMUM-LIKELIHOOD BASED)     : 0.14    
REMARK   3   PHASE ERROR (DEGREES, MAXIMUM-LIKELIHOOD BASED) : 18.60   
REMARK   3  
REMARK   3  STRUCTURE FACTORS CALCULATION ALGORITHM : FFT
REMARK   3  
REMARK   3  RESTRAINTS LIBRARY
REMARK   3    GEOSTD + MON.LIB. + CDL v1.2
REMARK   3  
REMARK   3  DEVIATIONS FROM IDEAL VALUES.
REMARK   3                 RMSD     MAX  COUNT
REMARK   3   BOND      :  0.010   0.085   2124
REMARK   3   ANGLE     :  1.150   7.821   2890
REMARK   3   CHIRALITY :  0.081   0.213    298
REMARK   3   PLANARITY :  0.008   0.049    375
REMARK   3   DIHEDRAL  : 17.730 159.589    765
REMARK   3   MIN NONBONDED DISTANCE : 1.855 
REMARK   3  
REMARK   3  MOLPROBITY STATISTICS.
REMARK   3   ALL-ATOM CLASHSCORE : 2.47
REMARK   3   RAMACHANDRAN PLOT:
REMARK   3     OUTLIERS : 0.00  %
REMARK   3     ALLOWED  : 3.54  %
REMARK   3     FAVORED  : 96.46 %
REMARK   3   ROTAMER OUTLIERS : 2.73 %
REMARK   3   CBETA DEVIATIONS : 0
REMARK   3   PEPTIDE PLANE:
REMARK   3     CIS-PROLINE     : 2
REMARK   3     CIS-GENERAL     : 0
REMARK   3     TWISTED PROLINE : 0
REMARK   3     TWISTED GENERAL : 0
REMARK   3  
REMARK   3  ATOMIC DISPLACEMENT PARAMETERS.
REMARK   3   WILSON B : 16.95
REMARK   3   RMS(B_ISO_OR_EQUIVALENT_BONDED) : 3.36
REMARK   3   ATOMS          NUMBER OF ATOMS
REMARK   3                    ISO.  ANISO. 
REMARK   3    ALL         :   4758       0
REMARK   3    ALL (NO H)  :   2295       0
REMARK   3    SOLVENT     :    233       0
REMARK   3    NON-SOLVENT :   2062       0
REMARK   3    HYDROGENS   :   2463       0
REMARK   3
HELIX    1   1 PRO A   13  HIS A   15  5               Generated by MOE    3
HELIX    2   2 TRP A   16  ASP A   19  1               Generated by MOE    4
HELIX    3   3 PRO A   21  LYS A   24  5               Generated by MOE    4
HELIX    4   4 THR A  125  TYR A  128  5               Generated by MOE    3
HELIX    5   5 PHE A  131  ALA A  134  1               Generated by MOE    4
HELIX    6   6 PRO A  155  LEU A  157  5               Generated by MOE    3
HELIX    7   7 GLN A  158  VAL A  163  1               Generated by MOE    6
HELIX    8   8 LEU A  164  SER A  166  5               Generated by MOE    3
HELIX    9   9 PRO A  181  LEU A  184  5               Generated by MOE    4
HELIX   10  10 SER A  220  PHE A  226  1               Generated by MOE    7
SHEET    1       ASP A  32  ILE A  33                  Generated by MOE
SHEET    2       LYS A  39  TYR A  40                  Generated by MOE
SHEET    3       LEU A  47  SER A  50                  Generated by MOE
SHEET    4       SER A  56  ASN A  61                  Generated by MOE
SHEET    5       PHE A  66  PHE A  70                  Generated by MOE
SHEET    6       VAL A  78  GLY A  81                  Generated by MOE
SHEET    7       TYR A  88  TRP A  97                  Generated by MOE
SHEET    8       THR A 108  VAL A 109                  Generated by MOE
SHEET    9       ALA A 116  ASN A 124                  Generated by MOE
SHEET   10       LEU A 141  GLY A 145                  Generated by MOE
SHEET   11       ILE A 146  PHE A 147                  Generated by MOE
SHEET   12       LEU A 148  VAL A 150                  Generated by MOE
SHEET   13       SER A 173  ASP A 175                  Generated by MOE
SHEET   14       TYR A 191  GLY A 196                  Generated by MOE
SHEET   15       VAL A 207  VAL A 211                  Generated by MOE
SHEET   16       LEU A 212  LEU A 212                  Generated by MOE
SHEET   17       ILE A 216  VAL A 218                  Generated by MOE
SHEET   18       LYS A 257  ALA A 258                  Generated by MOE
CRYST1   42.010   41.070   71.930  90.00 104.20  90.00 P 1 21 1
SCALE1      0.023804  0.000000  0.006023        0.00000
SCALE2      0.000000  0.024349  0.000000        0.00000
SCALE3      0.000000  0.000000  0.014341        0.00000
ATOM      1  N   HIS A   4      31.527   3.078   9.384  1.00 50.00           N
ATOM      2  CA  HIS A   4      30.900   2.058   8.559  1.00 35.00           C
ATOM      3  C   HIS A   4      30.213   0.984   9.411  1.00 24.69           C
ATOM      4  O   HIS A   4      30.394  -0.200   9.197  1.00 22.35           O
ATOM      5  CB  HIS A   4      31.906   1.446   7.556  1.00 31.12           C
ATOM      6  CG  HIS A   4      33.195   0.966   8.151  1.00 46.66           C
ATOM      7  ND1 HIS A   4      33.327   0.564   9.465  1.00 52.52           N
ATOM      8  CD2 HIS A   4      34.414   0.792   7.582  1.00 45.17           C
ATOM      9  CE1 HIS A   4      34.572   0.169   9.680  1.00 49.26           C
ATOM     10  NE2 HIS A   4      35.254   0.303   8.555  1.00 46.39           N
ATOM     11  H1  HIS A   4      31.852   3.787   8.824  1.00 60.03           H
ATOM     12  H2  HIS A   4      32.259   2.692   9.870  1.00 60.03           H
ATOM     13  HA  HIS A   4      30.205   2.486   8.034  1.00 42.02           H
ATOM     14  HB2 HIS A   4      32.125   2.118   6.892  1.00 37.37           H
ATOM     15  HB3 HIS A   4      31.485   0.687   7.123  1.00 37.37           H
ATOM     16  HD2 HIS A   4      34.641   0.975   6.699  1.00 54.23           H
ATOM     17  HE1 HIS A   4      34.913  -0.138  10.489  1.00 59.14           H
ATOM     18  HE2 HIS A   4      36.086   0.115   8.449  1.00 55.69           H
ATOM     19  N   TRP A   5      29.396   1.416  10.364  1.00 24.70           N
ATOM     20  CA  TRP A   5      28.740   0.465  11.249  1.00 17.66           C
ATOM     21  C   TRP A   5      27.748  -0.381  10.479  1.00 19.91           C
ATOM     22  O   TRP A   5      27.193   0.038   9.460  1.00 21.12           O
ATOM     23  CB  TRP A   5      28.045   1.180  12.413  1.00 18.72           C
ATOM     24  CG  TRP A   5      26.843   1.937  12.068  1.00 19.22           C
ATOM     25  CD1 TRP A   5      26.765   3.275  11.758  1.00 19.70           C
ATOM     26  CD2 TRP A   5      25.500   1.446  12.042  1.00 19.08           C
ATOM     27  NE1 TRP A   5      25.473   3.627  11.513  1.00 20.66           N
ATOM     28  CE2 TRP A   5      24.671   2.532  11.691  1.00 17.25           C
ATOM     29  CE3 TRP A   5      24.919   0.202  12.283  1.00 16.54           C
ATOM     30  CZ2 TRP A   5      23.296   2.406  11.559  1.00 19.72           C
ATOM     31  CZ3 TRP A   5      23.530   0.079  12.139  1.00 16.76           C
ATOM     32  CH2 TRP A   5      22.747   1.181  11.793  1.00 19.00           C
ATOM     33  H   TRP A   5      29.207   2.241  10.517  1.00 29.66           H
ATOM     34  HA  TRP A   5      29.410  -0.128  11.623  1.00 21.21           H
ATOM     35  HB2 TRP A   5      27.789   0.515  13.071  1.00 22.48           H
ATOM     36  HB3 TRP A   5      28.675   1.802  12.809  1.00 22.48           H
ATOM     37  HD1 TRP A   5      27.493   3.851  11.702  1.00 23.66           H
ATOM     38  HE1 TRP A   5      25.202   4.414  11.298  1.00 24.81           H
ATOM     39  HE3 TRP A   5      25.442  -0.532  12.515  1.00 19.87           H
ATOM     40  HZ2 TRP A   5      22.767   3.133  11.322  1.00 23.68           H
ATOM     41  HZ3 TRP A   5      23.122  -0.742  12.295  1.00 20.13           H
ATOM     42  HH2 TRP A   5      21.828   1.074  11.707  1.00 22.83           H
ATOM     43  N   GLY A   6      27.524  -1.574  10.985  1.00 17.81           N
ATOM     44  CA  GLY A   6      26.556  -2.479  10.399  1.00 19.25           C
ATOM     45  C   GLY A   6      26.212  -3.589  11.346  1.00 17.15           C
ATOM     46  O   GLY A   6      26.207  -3.416  12.567  1.00 18.36           O
ATOM     47  H   GLY A   6      27.925  -1.890  11.678  1.00 21.39           H
ATOM     48  HA2 GLY A   6      25.745  -1.993  10.180  1.00 23.13           H
ATOM     49  HA3 GLY A   6      26.918  -2.864   9.586  1.00 23.13           H
ATOM     50  N   TYR A   7      25.909  -4.757  10.791  1.00 17.57           N
ATOM     51  CA  TYR A   7      25.532  -5.912  11.586  1.00 18.99           C
ATOM     52  C   TYR A   7      26.426  -7.132  11.369  1.00 23.59           C
ATOM     53  O   TYR A   7      26.109  -8.218  11.882  1.00 26.38           O
ATOM     54  CB  TYR A   7      24.063  -6.235  11.323  1.00 20.36           C
ATOM     55  CG  TYR A   7      23.131  -5.160  11.824  1.00 16.34           C
ATOM     56  CD1 TYR A   7      22.744  -5.141  13.151  1.00 15.59           C
ATOM     57  CD2 TYR A   7      22.607  -4.188  10.971  1.00 14.52           C
ATOM     58  CE1 TYR A   7      21.892  -4.151  13.614  1.00 16.00           C
ATOM     59  CE2 TYR A   7      21.745  -3.189  11.433  1.00 17.63           C
ATOM     60  CZ  TYR A   7      21.387  -3.189  12.757  1.00 17.20           C
ATOM     61  OH  TYR A   7      20.529  -2.221  13.214  1.00 15.74           O
ATOM     62  H   TYR A   7      25.915  -4.904   9.944  1.00 21.10           H
ATOM     63  HA  TYR A   7      25.607  -5.670  12.522  1.00 22.81           H
ATOM     64  HB2 TYR A   7      23.926  -6.329  10.367  1.00 24.46           H
ATOM     65  HB3 TYR A   7      23.835  -7.063  11.774  1.00 24.46           H
ATOM     66  HD1 TYR A   7      23.078  -5.779  13.740  1.00 18.73           H
ATOM     67  HD2 TYR A   7      22.856  -4.191  10.075  1.00 17.44           H
ATOM     68  HE1 TYR A   7      21.640  -4.145  14.510  1.00 19.22           H
ATOM     69  HE2 TYR A   7      21.408  -2.547  10.851  1.00 21.17           H
ATOM     70  HH  TYR A   7      20.390  -2.325  14.036  1.00 18.91           H
ATOM     71  N   GLY A   8      27.554  -6.971  10.668  1.00 27.27           N
ATOM     72  CA  GLY A   8      28.458  -8.077  10.408  1.00 23.39           C
ATOM     73  C   GLY A   8      29.465  -8.313  11.523  1.00 26.01           C
ATOM     74  O   GLY A   8      29.519  -7.600  12.525  1.00 28.25           O
ATOM     75  H   GLY A   8      27.814  -6.223  10.334  1.00 32.74           H
ATOM     76  HA2 GLY A   8      27.942  -8.890  10.288  1.00 28.08           H
ATOM     77  HA3 GLY A   8      28.947  -7.903   9.589  1.00 28.08           H
ATOM     78  N   LYS A   9      30.325  -9.328  11.304  1.00 28.06           N
ATOM     79  CA  LYS A   9      31.294  -9.741  12.321  1.00 29.18           C
ATOM     80  C   LYS A   9      32.270  -8.628  12.644  1.00 22.64           C
ATOM     81  O   LYS A   9      32.734  -8.508  13.788  1.00 25.66           O
ATOM     82  CB  LYS A   9      32.098 -10.952  11.833  1.00 27.16           C
ATOM     83  H   LYS A   9      30.362  -9.786  10.577  1.00 33.69           H
ATOM     84  HA  LYS A   9      30.826  -9.987  13.135  1.00 35.04           H
ATOM     85  HB1 LYS A   9      31.485 -11.676  11.630  1.00 32.61           H
ATOM     86  HB3 LYS A   9      32.713 -11.224  12.532  1.00 32.61           H
ATOM     87  N   HIS A  10      32.613  -7.825  11.645  1.00 25.18           N
ATOM     88  CA  HIS A  10      33.639  -6.818  11.806  1.00 24.94           C
ATOM     89  C   HIS A  10      33.099  -5.423  12.013  1.00 19.89           C
ATOM     90  O   HIS A  10      33.877  -4.537  12.365  1.00 21.01           O
ATOM     91  CB  HIS A  10      34.578  -6.869  10.603  1.00 23.34           C
ATOM     92  CG  HIS A  10      35.243  -8.198  10.473  1.00 27.47           C
ATOM     93  ND1 HIS A  10      36.308  -8.573  11.266  1.00 25.82           N
ATOM     94  CD2 HIS A  10      34.953  -9.265   9.697  1.00 29.90           C
ATOM     95  CE1 HIS A  10      36.660  -9.809  10.963  1.00 28.95           C
ATOM     96  NE2 HIS A  10      35.851 -10.252  10.016  1.00 25.40           N
ATOM     97  H   HIS A  10      32.262  -7.847  10.861  1.00 30.23           H
ATOM     98  HA  HIS A  10      34.163  -7.042  12.590  1.00 29.95           H
ATOM     99  HB2 HIS A  10      35.267  -6.195  10.707  1.00 28.03           H
ATOM    100  HB3 HIS A  10      34.068  -6.705   9.794  1.00 28.03           H
ATOM    101  HD2 HIS A  10      34.274  -9.319   9.063  1.00 35.90           H
ATOM    102  HE1 HIS A  10      37.360 -10.285  11.347  1.00 34.76           H
ATOM    103  HE2 HIS A  10      35.890 -11.029   9.649  1.00 30.50           H
ATOM    104  N   ASN A  11      31.780  -5.210  11.878  1.00 21.95           N
ATOM    105  CA  ASN A  11      31.247  -3.875  12.106  1.00 19.06           C
ATOM    106  C   ASN A  11      29.935  -3.900  12.882  1.00 19.58           C
ATOM    107  O   ASN A  11      29.237  -2.878  12.923  1.00 18.53           O
ATOM    108  CB  ASN A  11      31.034  -3.150  10.784  1.00 21.79           C
ATOM    109  CG  ASN A  11      29.958  -3.794   9.945  1.00 20.16           C
ATOM    110  OD1 ASN A  11      29.443  -4.846  10.299  1.00 21.48           O
ATOM    111  ND2 ASN A  11      29.615  -3.177   8.834  1.00 23.27           N
ATOM    112  H   ASN A  11      31.197  -5.805  11.663  1.00 26.36           H
ATOM    113  HA  ASN A  11      31.889  -3.365  12.625  1.00 22.90           H
ATOM    114  HB2 ASN A  11      30.770  -2.234  10.962  1.00 26.17           H
ATOM    115  HB3 ASN A  11      31.861  -3.166  10.277  1.00 26.17           H
ATOM    116 HD21 ASN A  11      29.006  -3.510   8.327  1.00 27.95           H
ATOM    117 HD22 ASN A  11      30.001  -2.440   8.615  1.00 27.95           H
ATOM    118  N   GLY A  12      29.589  -5.021  13.491  1.00 21.17           N
ATOM    119  CA  GLY A  12      28.306  -5.156  14.136  1.00 20.50           C
ATOM    120  C   GLY A  12      28.276  -4.605  15.546  1.00 18.01           C
ATOM    121  O   GLY A  12      29.193  -3.934  16.015  1.00 17.55           O
ATOM    122  H   GLY A  12      30.085  -5.721  13.543  1.00 25.42           H
ATOM    123  HA2 GLY A  12      27.635  -4.688  13.613  1.00 24.62           H
ATOM    124  HA3 GLY A  12      28.063  -6.094  14.171  1.00 24.62           H
ATOM    125  N   PRO A  13      27.205  -4.942  16.268  1.00 18.41           N
ATOM    126  CA  PRO A  13      26.958  -4.344  17.593  1.00 17.91           C
ATOM    127  C   PRO A  13      28.097  -4.392  18.586  1.00 17.38           C
ATOM    128  O   PRO A  13      28.214  -3.467  19.391  1.00 18.36           O
ATOM    129  CB  PRO A  13      25.750  -5.150  18.101  1.00 17.91           C
ATOM    130  CG  PRO A  13      25.002  -5.499  16.862  1.00 16.52           C
ATOM    131  CD  PRO A  13      26.072  -5.768  15.810  1.00 19.68           C
ATOM    132  HA  PRO A  13      26.686  -3.419  17.484  1.00 21.51           H
ATOM    133  HB2 PRO A  13      26.056  -5.949  18.558  1.00 21.52           H
ATOM    134  HB3 PRO A  13      25.209  -4.599  18.688  1.00 21.52           H
ATOM    135  HG2 PRO A  13      24.466  -6.293  17.016  1.00 19.84           H
ATOM    136  HG3 PRO A  13      24.441  -4.753  16.597  1.00 19.84           H
ATOM    137  HD2 PRO A  13      26.316  -6.707  15.807  1.00 23.64           H
ATOM    138  HD3 PRO A  13      25.770  -5.474  14.936  1.00 23.64           H
ATOM    139  N   GLU A  14      28.927  -5.442  18.593  1.00 18.60           N
ATOM    140  CA  GLU A  14      30.043  -5.482  19.528  1.00 21.37           C
ATOM    141  C   GLU A  14      31.147  -4.487  19.181  1.00 17.66           C
ATOM    142  O   GLU A  14      32.050  -4.288  19.998  1.00 19.97           O
ATOM    143  CB  GLU A  14      30.601  -6.898  19.564  1.00 23.39           C
ATOM    144  CG  GLU A  14      29.519  -7.967  19.869  1.00 24.96           C
ATOM    145  CD  GLU A  14      28.662  -7.647  21.087  1.00 37.42           C
ATOM    146  OE1 GLU A  14      29.239  -7.261  22.121  1.00 40.46           O
ATOM    147  OE2 GLU A  14      27.408  -7.773  21.005  1.00 37.86           O1-
ATOM    148  H   GLU A  14      28.865  -6.126  18.075  1.00 22.35           H
ATOM    149  HA  GLU A  14      29.717  -5.267  20.416  1.00 25.66           H
ATOM    150  HB2 GLU A  14      30.992  -7.105  18.701  1.00 28.09           H
ATOM    151  HB3 GLU A  14      31.279  -6.952  20.256  1.00 28.09           H
ATOM    152  HG2 GLU A  14      28.928  -8.040  19.103  1.00 29.97           H
ATOM    153  HG3 GLU A  14      29.956  -8.817  20.029  1.00 29.97           H
ATOM    154  N   HIS A  15      31.107  -3.879  17.996  1.00 16.53           N
ATOM    155  CA  HIS A  15      32.092  -2.900  17.570  1.00 17.03           C
ATOM    156  C   HIS A  15      31.621  -1.473  17.737  1.00 21.59           C
ATOM    157  O   HIS A  15      32.426  -0.552  17.648  1.00 16.93           O
ATOM    158  CB  HIS A  15      32.412  -3.087  16.086  1.00 15.66           C
ATOM    159  CG  HIS A  15      33.180  -4.333  15.784  1.00 22.10           C
ATOM    160  ND1 HIS A  15      34.555  -4.370  15.799  1.00 23.49           N
ATOM    161  CD2 HIS A  15      32.772  -5.580  15.451  1.00 22.01           C
ATOM    162  CE1 HIS A  15      34.967  -5.586  15.488  1.00 24.04           C
ATOM    163  NE2 HIS A  15      33.905  -6.347  15.292  1.00 22.95           N
ATOM    164  H   HIS A  15      30.498  -4.026  17.407  1.00 19.86           H
ATOM    165  HA  HIS A  15      32.909  -3.018  18.080  1.00 20.46           H
ATOM    166  HB2 HIS A  15      32.942  -2.332  15.783  1.00 18.81           H
ATOM    167  HB3 HIS A  15      31.580  -3.124  15.589  1.00 18.81           H
ATOM    168  HD2 HIS A  15      31.892  -5.869  15.368  1.00 26.43           H
ATOM    169  HE1 HIS A  15      35.853  -5.865  15.439  1.00 28.86           H
ATOM    170  HE2 HIS A  15      33.919  -7.179  15.073  1.00 27.57           H
ATOM    171  N   TRP A  16      30.321  -1.266  17.893  1.00 14.16           N
ATOM    172  CA  TRP A  16      29.774   0.074  17.793  1.00 17.12           C
ATOM    173  C   TRP A  16      30.343   1.026  18.831  1.00 14.50           C
ATOM    174  O   TRP A  16      30.454   2.235  18.566  1.00 14.46           O
ATOM    175  CB  TRP A  16      28.253  -0.006  17.952  1.00 13.66           C
ATOM    176  CG  TRP A  16      27.545  -0.661  16.822  1.00 15.19           C
ATOM    177  CD1 TRP A  16      28.075  -1.077  15.641  1.00 14.54           C
ATOM    178  CD2 TRP A  16      26.130  -0.986  16.763  1.00 12.97           C
ATOM    179  NE1 TRP A  16      27.108  -1.657  14.858  1.00 16.62           N
ATOM    180  CE2 TRP A  16      25.901  -1.579  15.514  1.00 13.88           C
ATOM    181  CE3 TRP A  16      25.046  -0.815  17.646  1.00 15.04           C
ATOM    182  CZ2 TRP A  16      24.647  -2.027  15.127  1.00 15.50           C
ATOM    183  CZ3 TRP A  16      23.822  -1.270  17.256  1.00 14.22           C
ATOM    184  CH2 TRP A  16      23.620  -1.848  16.021  1.00 16.64           C
ATOM    185  H   TRP A  16      29.741  -1.880  18.057  1.00 17.01           H
ATOM    186  HA  TRP A  16      29.969   0.433  16.913  1.00 20.57           H
ATOM    187  HB2 TRP A  16      28.052  -0.509  18.756  1.00 16.42           H
ATOM    188  HB3 TRP A  16      27.903   0.895  18.035  1.00 16.42           H
ATOM    189  HD1 TRP A  16      28.971  -0.997  15.405  1.00 17.46           H
ATOM    190  HE1 TRP A  16      27.228  -1.969  14.066  1.00 19.97           H
ATOM    191  HE3 TRP A  16      25.166  -0.420  18.479  1.00 18.07           H
ATOM    192  HZ2 TRP A  16      24.509  -2.433  14.302  1.00 18.63           H
ATOM    193  HZ3 TRP A  16      23.095  -1.153  17.825  1.00 17.09           H
ATOM    194  HH2 TRP A  16      22.766  -2.136  15.790  1.00 19.99           H
ATOM    195  N   HIS A  17      30.718   0.512  19.999  1.00 17.16           N
ATOM    196  CA  HIS A  17      31.188   1.364  21.081  1.00 16.50           C
ATOM    197  C   HIS A  17      32.453   2.134  20.713  1.00 15.99           C
ATOM    198  O   HIS A  17      32.739   3.140  21.351  1.00 17.52           O
ATOM    199  CB  HIS A  17      31.464   0.563  22.344  1.00 16.99           C
ATOM    200  CG  HIS A  17      32.689  -0.290  22.248  1.00 17.57           C
ATOM    201  ND1 HIS A  17      33.897   0.090  22.798  1.00 21.23           N
ATOM    202  CD2 HIS A  17      32.910  -1.466  21.620  1.00 18.00           C
ATOM    203  CE1 HIS A  17      34.795  -0.848  22.546  1.00 19.66           C
ATOM    204  NE2 HIS A  17      34.228  -1.794  21.826  1.00 19.83           N
ATOM    205  H   HIS A  17      30.710  -0.327  20.188  1.00 20.61           H
ATOM    206  HA  HIS A  17      30.498   2.012  21.288  1.00 19.82           H
ATOM    207  HB2 HIS A  17      30.708  -0.019  22.519  1.00 20.41           H
ATOM    208  HB3 HIS A  17      31.586   1.178  23.085  1.00 20.41           H
ATOM    209  HD2 HIS A  17      32.283  -1.967  21.151  1.00 21.63           H
ATOM    210  HE1 HIS A  17      35.686  -0.831  22.815  1.00 23.62           H
ATOM    211  HE2 HIS A  17      34.617  -2.505  21.538  1.00 23.81           H
ATOM    212  N   LYS A  18      33.186   1.696  19.698  1.00 16.62           N
ATOM    213  CA  LYS A  18      34.430   2.393  19.363  1.00 17.52           C
ATOM    214  C   LYS A  18      34.138   3.743  18.712  1.00 22.18           C
ATOM    215  O   LYS A  18      34.730   4.758  19.086  1.00 24.84           O
ATOM    216  CB  LYS A  18      35.309   1.505  18.487  1.00 20.83           C
ATOM    217  CG  LYS A  18      35.837   0.285  19.238  1.00 21.90           C
ATOM    218  CD  LYS A  18      36.639  -0.632  18.361  1.00 20.54           C
ATOM    219  CE  LYS A  18      35.754  -1.550  17.584  1.00 18.01           C
ATOM    220  NZ  LYS A  18      36.452  -2.252  16.471  1.00 23.28           N1+
ATOM    221  H   LYS A  18      32.998   1.020  19.200  1.00 19.97           H
ATOM    222  HA  LYS A  18      34.917   2.565  20.184  1.00 21.04           H
ATOM    223  HB2 LYS A  18      34.788   1.191  17.732  1.00 25.01           H
ATOM    224  HB3 LYS A  18      36.069   2.020  18.176  1.00 25.01           H
ATOM    225  HG2 LYS A  18      36.409   0.583  19.962  1.00 26.30           H
ATOM    226  HG3 LYS A  18      35.087  -0.218  19.592  1.00 26.30           H
ATOM    227  HD2 LYS A  18      37.157  -0.104  17.733  1.00 24.67           H
ATOM    228  HD3 LYS A  18      37.227  -1.171  18.913  1.00 24.67           H
ATOM    229  HE2 LYS A  18      35.399  -2.224  18.183  1.00 21.63           H
ATOM    230  HE3 LYS A  18      35.028  -1.034  17.200  1.00 21.63           H
ATOM    231  HZ1 LYS A  18      35.882  -2.784  16.042  1.00 27.95           H
ATOM    232  HZ2 LYS A  18      36.782  -1.658  15.896  1.00 27.95           H
ATOM    233  HZ3 LYS A  18      37.120  -2.744  16.793  1.00 27.95           H
ATOM    234  N   ASP A  19      33.185   3.790  17.775  1.00 19.41           N
ATOM    235  CA  ASP A  19      32.756   5.073  17.236  1.00 18.76           C
ATOM    236  C   ASP A  19      31.710   5.761  18.101  1.00 22.96           C
ATOM    237  O   ASP A  19      31.586   6.989  18.029  1.00 21.90           O
ATOM    238  CB  ASP A  19      32.196   4.906  15.831  1.00 18.14           C
ATOM    239  CG  ASP A  19      33.240   5.039  14.755  1.00 29.59           C
ATOM    240  OD1 ASP A  19      34.343   5.536  15.040  1.00 31.39           O
ATOM    241  OD2 ASP A  19      32.940   4.647  13.612  1.00 36.21           O1-
ATOM    242  H   ASP A  19      32.783   3.106  17.443  1.00 23.32           H
ATOM    243  HA  ASP A  19      33.526   5.660  17.180  1.00 22.54           H
ATOM    244  HB2 ASP A  19      31.799   4.024  15.754  1.00 21.78           H
ATOM    245  HB3 ASP A  19      31.522   5.587  15.679  1.00 21.78           H
ATOM    246  N   PHE A  20      30.952   5.003  18.900  1.00 18.57           N
ATOM    247  CA  PHE A  20      29.805   5.520  19.642  1.00 19.85           C
ATOM    248  C   PHE A  20      29.915   5.030  21.078  1.00 18.58           C
ATOM    249  O   PHE A  20      29.267   4.052  21.469  1.00 17.23           O
ATOM    250  CB  PHE A  20      28.514   5.054  18.962  1.00 15.81           C
ATOM    251  CG  PHE A  20      28.417   5.505  17.535  1.00 16.10           C
ATOM    252  CD1 PHE A  20      28.040   6.801  17.244  1.00 21.41           C
ATOM    253  CD2 PHE A  20      28.746   4.662  16.490  1.00 16.86           C
ATOM    254  CE1 PHE A  20      27.981   7.216  15.940  1.00 21.46           C
ATOM    255  CE2 PHE A  20      28.716   5.090  15.201  1.00 17.89           C
ATOM    256  CZ  PHE A  20      28.321   6.365  14.925  1.00 18.48           C
ATOM    257  H   PHE A  20      31.089   4.164  19.029  1.00 22.30           H
ATOM    258  HA  PHE A  20      29.824   6.490  19.641  1.00 23.84           H
ATOM    259  HB2 PHE A  20      28.482   4.085  18.973  1.00 18.99           H
ATOM    260  HB3 PHE A  20      27.754   5.417  19.443  1.00 18.99           H
ATOM    261  HD1 PHE A  20      27.815   7.387  17.931  1.00 25.71           H
ATOM    262  HD2 PHE A  20      29.025   3.794  16.675  1.00 20.25           H
ATOM    263  HE1 PHE A  20      27.721   8.087  15.744  1.00 25.77           H
ATOM    264  HE2 PHE A  20      28.929   4.506  14.509  1.00 21.49           H
ATOM    265  HZ  PHE A  20      28.274   6.655  14.043  1.00 22.19           H
ATOM    266  N   PRO A  21      30.756   5.670  21.897  1.00 19.40           N
ATOM    267  CA  PRO A  21      31.006   5.138  23.244  1.00 17.67           C
ATOM    268  C   PRO A  21      29.770   5.048  24.127  1.00 20.33           C
ATOM    269  O   PRO A  21      29.780   4.261  25.086  1.00 18.65           O
ATOM    270  CB  PRO A  21      32.058   6.091  23.833  1.00 23.05           C
ATOM    271  CG  PRO A  21      32.447   7.008  22.753  1.00 27.26           C
ATOM    272  CD  PRO A  21      31.734   6.676  21.482  1.00 20.57           C
ATOM    273  HA  PRO A  21      31.398   4.253  23.174  1.00 21.22           H
ATOM    274  HB2 PRO A  21      31.668   6.585  24.572  1.00 27.69           H
ATOM    275  HB3 PRO A  21      32.824   5.579  24.136  1.00 27.69           H
ATOM    276  HG2 PRO A  21      32.226   7.913  23.021  1.00 32.73           H
ATOM    277  HG3 PRO A  21      33.404   6.934  22.616  1.00 32.73           H
ATOM    278  HD2 PRO A  21      31.284   7.461  21.132  1.00 24.71           H
ATOM    279  HD3 PRO A  21      32.352   6.301  20.835  1.00 24.71           H
ATOM    280  N   ILE A  22      28.708   5.805  23.824  1.00 16.39           N
ATOM    281  CA  ILE A  22      27.471   5.701  24.574  1.00 19.65           C
ATOM    282  C   ILE A  22      26.864   4.315  24.443  1.00 14.64           C
ATOM    283  O   ILE A  22      25.966   3.971  25.208  1.00 15.00           O
ATOM    284  CB  ILE A  22      26.498   6.809  24.110  1.00 15.90           C
ATOM    285  CG1 ILE A  22      25.451   7.101  25.179  1.00 18.64           C
ATOM    286  CG2 ILE A  22      25.885   6.433  22.771  1.00 18.66           C
ATOM    287  CD1 ILE A  22      24.497   8.236  24.843  1.00 26.10           C
ATOM    288  H   ILE A  22      28.686   6.383  23.187  1.00 19.69           H
ATOM    289  HA  ILE A  22      27.663   5.851  25.513  1.00 23.60           H
ATOM    290  HB  ILE A  22      27.016   7.618  23.979  1.00 19.10           H
ATOM    291 HG12 ILE A  22      24.919   6.302  25.317  1.00 22.39           H
ATOM    292 HG13 ILE A  22      25.907   7.335  26.002  1.00 22.39           H
ATOM    293 HG21 ILE A  22      25.278   7.137  22.494  1.00 22.41           H
ATOM    294 HG22 ILE A  22      26.595   6.331  22.117  1.00 22.41           H
ATOM    295 HG23 ILE A  22      25.402   5.598  22.868  1.00 22.41           H
ATOM    296 HD11 ILE A  22      23.871   8.349  25.575  1.00 31.34           H
ATOM    297 HD12 ILE A  22      25.009   9.051  24.715  1.00 31.34           H
ATOM    298 HD13 ILE A  22      24.019   8.015  24.028  1.00 31.34           H
ATOM    299  N   ALA A  23      27.383   3.492  23.519  1.00 15.23           N
ATOM    300  CA  ALA A  23      26.944   2.102  23.405  1.00 14.35           C
ATOM    301  C   ALA A  23      27.039   1.356  24.731  1.00 14.55           C
ATOM    302  O   ALA A  23      26.335   0.359  24.931  1.00 17.61           O
ATOM    303  CB  ALA A  23      27.782   1.336  22.367  1.00 14.59           C
ATOM    304  H   ALA A  23      27.987   3.718  22.951  1.00 18.30           H
ATOM    305  HA  ALA A  23      26.018   2.085  23.115  1.00 17.25           H
ATOM    306  HB1 ALA A  23      27.464   0.421  22.318  1.00 17.53           H
ATOM    307  HB2 ALA A  23      27.685   1.767  21.504  1.00 17.53           H
ATOM    308  HB3 ALA A  23      28.712   1.349  22.642  1.00 17.53           H
ATOM    309  N   LYS A  24      27.959   1.763  25.619  1.00 17.73           N
ATOM    310  CA  LYS A  24      28.121   1.151  26.931  1.00 18.61           C
ATOM    311  C   LYS A  24      27.491   2.003  28.027  1.00 19.96           C
ATOM    312  O   LYS A  24      27.868   1.882  29.198  1.00 21.51           O
ATOM    313  CB  LYS A  24      29.602   0.904  27.220  1.00 19.24           C
ATOM    314  CG  LYS A  24      30.226  -0.152  26.331  1.00 23.14           C
ATOM    315  CD  LYS A  24      31.733  -0.229  26.581  1.00 24.47           C
ATOM    316  CE  LYS A  24      32.410  -1.175  25.617  1.00 29.27           C
ATOM    317  NZ  LYS A  24      32.260  -2.555  26.077  1.00 31.81           N1+
ATOM    318  H   LYS A  24      28.510   2.407  25.473  1.00 21.29           H
ATOM    319  HA  LYS A  24      27.673   0.291  26.931  1.00 22.35           H
ATOM    320  HB2 LYS A  24      30.090   1.732  27.085  1.00 23.11           H
ATOM    321  HB3 LYS A  24      29.697   0.612  28.140  1.00 23.11           H
ATOM    322  HG2 LYS A  24      29.836  -1.017  26.531  1.00 27.78           H
ATOM    323  HG3 LYS A  24      30.080   0.080  25.400  1.00 27.78           H
ATOM    324  HD2 LYS A  24      32.122   0.652  26.465  1.00 29.39           H
ATOM    325  HD3 LYS A  24      31.892  -0.550  27.483  1.00 29.39           H
ATOM    326  HE2 LYS A  24      32.000  -1.095  24.742  1.00 35.15           H
ATOM    327  HE3 LYS A  24      33.356  -0.967  25.570  1.00 35.15           H
ATOM    328  HZ1 LYS A  24      32.659  -3.110  25.507  1.00 38.19           H
ATOM    329  HZ2 LYS A  24      32.630  -2.650  26.881  1.00 38.19           H
ATOM    330  HZ3 LYS A  24      31.397  -2.766  26.129  1.00 38.19           H
ATOM    331  N   GLY A  25      26.506   2.835  27.665  1.00 19.40           N
ATOM    332  CA  GLY A  25      25.912   3.806  28.560  1.00 19.49           C
ATOM    333  C   GLY A  25      24.951   3.199  29.561  1.00 15.85           C
ATOM    334  O   GLY A  25      24.772   1.982  29.659  1.00 20.76           O
ATOM    335  H   GLY A  25      26.162   2.848  26.877  1.00 23.30           H
ATOM    336  HA2 GLY A  25      26.615   4.259  29.051  1.00 23.41           H
ATOM    337  HA3 GLY A  25      25.430   4.467  28.039  1.00 23.41           H
ATOM    338  N   GLU A  26      24.311   4.096  30.314  1.00 18.61           N
ATOM    339  CA  GLU A  26      23.472   3.705  31.432  1.00 23.16           C
ATOM    340  C   GLU A  26      22.024   3.442  31.049  1.00 15.27           C
ATOM    341  O   GLU A  26      21.274   2.924  31.877  1.00 17.99           O
ATOM    342  CB  GLU A  26      23.512   4.789  32.506  1.00 26.45           C
ATOM    343  CG  GLU A  26      24.888   4.969  33.145  1.00 32.50           C
ATOM    344  CD  GLU A  26      25.457   3.661  33.703  1.00 37.82           C
ATOM    345  OE1 GLU A  26      26.538   3.230  33.245  1.00 48.33           O
ATOM    346  OE2 GLU A  26      24.808   3.045  34.581  1.00 42.93           O1-
ATOM    347  H   GLU A  26      24.352   4.946  30.191  1.00 22.35           H
ATOM    348  HA  GLU A  26      23.828   2.891  31.820  1.00 27.81           H
ATOM    349  HB2 GLU A  26      23.257   5.635  32.107  1.00 31.77           H
ATOM    350  HB3 GLU A  26      22.886   4.556  33.210  1.00 31.77           H
ATOM    351  HG2 GLU A  26      25.506   5.304  32.477  1.00 39.02           H
ATOM    352  HG3 GLU A  26      24.817   5.601  33.878  1.00 39.02           H
ATOM    353  N   ARG A  27      21.594   3.787  29.835  1.00 16.78           N
ATOM    354  CA  ARG A  27      20.198   3.566  29.460  1.00 14.94           C
ATOM    355  C   ARG A  27      20.119   3.125  27.987  1.00 14.34           C
ATOM    356  O   ARG A  27      19.393   3.695  27.159  1.00 15.27           O
ATOM    357  CB  ARG A  27      19.294   4.755  29.817  1.00 17.65           C
ATOM    358  CG  ARG A  27      19.646   6.048  29.156  1.00 23.70           C
ATOM    359  CD  ARG A  27      18.585   7.139  29.425  1.00 24.56           C
ATOM    360  NE  ARG A  27      17.484   7.108  28.463  1.00 22.97           N
ATOM    361  CZ  ARG A  27      16.543   8.032  28.392  1.00 18.68           C
ATOM    362  NH1 ARG A  27      16.576   9.082  29.213  1.00 21.80           N
ATOM    363  NH2 ARG A  27      15.600   7.950  27.488  1.00 19.61           N1+
ATOM    364  H   ARG A  27      22.080   4.145  29.222  1.00 20.15           H
ATOM    365  HA  ARG A  27      19.876   2.816  29.984  1.00 17.95           H
ATOM    366  HB2 ARG A  27      18.384   4.536  29.563  1.00 21.20           H
ATOM    367  HB3 ARG A  27      19.338   4.897  30.776  1.00 21.20           H
ATOM    368  HG2 ARG A  27      20.497   6.361  29.501  1.00 28.46           H
ATOM    369  HG3 ARG A  27      19.703   5.911  28.198  1.00 28.46           H
ATOM    370  HD2 ARG A  27      18.214   7.006  30.311  1.00 29.49           H
ATOM    371  HD3 ARG A  27      19.008   8.010  29.369  1.00 29.49           H
ATOM    372  HE  ARG A  27      17.494   6.497  27.859  1.00 27.59           H
ATOM    373 HH11 ARG A  27      17.199   9.147  29.802  1.00 26.18           H
ATOM    374 HH12 ARG A  27      15.966   9.686  29.163  1.00 26.18           H
ATOM    375 HH21 ARG A  27      15.574   7.276  26.954  1.00 23.55           H
ATOM    376 HH22 ARG A  27      14.990   8.555  27.447  1.00 23.55           H
ATOM    377  N   GLN A  28      20.815   2.040  27.676  1.00 15.30           N
ATOM    378  CA  GLN A  28      20.874   1.528  26.322  1.00 15.60           C
ATOM    379  C   GLN A  28      19.724   0.570  26.045  1.00 12.74           C
ATOM    380  O   GLN A  28      19.186  -0.095  26.944  1.00 13.62           O
ATOM    381  CB  GLN A  28      22.210   0.838  26.046  1.00 15.53           C
ATOM    382  CG  GLN A  28      23.351   1.817  25.895  1.00 15.40           C
ATOM    383  CD  GLN A  28      23.209   2.638  24.629  1.00 12.63           C
ATOM    384  OE1 GLN A  28      23.406   2.124  23.532  1.00 14.25           O
ATOM    385  NE2 GLN A  28      22.886   3.911  24.772  1.00 12.16           N
ATOM    386  H   GLN A  28      21.267   1.578  28.243  1.00 18.38           H
ATOM    387  HA  GLN A  28      20.793   2.272  25.705  1.00 18.74           H
ATOM    388  HB2 GLN A  28      22.419   0.245  26.785  1.00 18.66           H
ATOM    389  HB3 GLN A  28      22.140   0.330  25.222  1.00 18.66           H
ATOM    390  HG2 GLN A  28      23.355   2.424  26.652  1.00 18.50           H
ATOM    391  HG3 GLN A  28      24.188   1.330  25.850  1.00 18.50           H
ATOM    392 HE21 GLN A  28      22.766   4.238  25.559  1.00 14.62           H
ATOM    393 HE22 GLN A  28      22.795   4.412  24.079  1.00 14.62           H
ATOM    394  N   SER A  29      19.361   0.509  24.778  1.00 12.70           N
ATOM    395  CA  SER A  29      18.321  -0.369  24.273  1.00 12.05           C
ATOM    396  C   SER A  29      18.839  -1.231  23.127  1.00 11.90           C
ATOM    397  O   SER A  29      19.773  -0.843  22.411  1.00 13.50           O
ATOM    398  CB  SER A  29      17.141   0.441  23.742  1.00 11.56           C
ATOM    399  OG  SER A  29      16.531   1.164  24.792  1.00 11.75           O
ATOM    400  H   SER A  29      19.719   0.991  24.162  1.00 15.26           H
ATOM    401  HA  SER A  29      18.007  -0.949  24.984  1.00 14.48           H
ATOM    402  HB2 SER A  29      17.460   1.064  23.070  1.00 13.89           H
ATOM    403  HB3 SER A  29      16.490  -0.164  23.353  1.00 13.89           H
ATOM    404  HG  SER A  29      16.252   0.634  25.381  1.00 14.12           H
ATOM    405  N   PRO A  30      18.195  -2.382  22.870  1.00 12.75           N
ATOM    406  CA  PRO A  30      17.034  -2.938  23.568  1.00 14.97           C
ATOM    407  C   PRO A  30      17.427  -3.608  24.883  1.00 13.63           C
ATOM    408  O   PRO A  30      18.604  -3.611  25.242  1.00 13.43           O
ATOM    409  CB  PRO A  30      16.532  -3.963  22.577  1.00 11.38           C
ATOM    410  CG  PRO A  30      17.800  -4.502  21.954  1.00 13.63           C
ATOM    411  CD  PRO A  30      18.619  -3.249  21.755  1.00 13.37           C
ATOM    412  HA  PRO A  30      16.358  -2.261  23.722  1.00 17.98           H
ATOM    413  HB2 PRO A  30      16.048  -4.664  23.041  1.00 13.67           H
ATOM    414  HB3 PRO A  30      15.973  -3.534  21.911  1.00 13.67           H
ATOM    415  HG2 PRO A  30      18.239  -5.115  22.565  1.00 16.37           H
ATOM    416  HG3 PRO A  30      17.601  -4.930  21.107  1.00 16.37           H
ATOM    417  HD2 PRO A  30      19.566  -3.449  21.824  1.00 16.06           H
ATOM    418  HD3 PRO A  30      18.404  -2.836  20.904  1.00 16.06           H
ATOM    419  N   VAL A  31      16.438  -4.129  25.596  1.00 12.28           N
ATOM    420  CA  VAL A  31      16.623  -4.852  26.843  1.00 13.64           C
ATOM    421  C   VAL A  31      15.743  -6.093  26.800  1.00 15.14           C
ATOM    422  O   VAL A  31      14.774  -6.187  26.033  1.00 14.50           O
ATOM    423  CB  VAL A  31      16.303  -4.005  28.109  1.00 13.58           C
ATOM    424  CG1 VAL A  31      17.208  -2.773  28.181  1.00 15.45           C
ATOM    425  CG2 VAL A  31      14.832  -3.611  28.156  1.00 14.26           C
ATOM    426  H   VAL A  31      15.612  -4.072  25.363  1.00 14.76           H
ATOM    427  HA  VAL A  31      17.547  -5.142  26.904  1.00 16.39           H
ATOM    428  HB  VAL A  31      16.484  -4.546  28.893  1.00 16.32           H
ATOM    429 HG11 VAL A  31      16.987  -2.266  28.978  1.00 18.56           H
ATOM    430 HG12 VAL A  31      18.133  -3.063  28.219  1.00 18.56           H
ATOM    431 HG13 VAL A  31      17.063  -2.229  27.392  1.00 18.56           H
ATOM    432 HG21 VAL A  31      14.671  -3.087  28.956  1.00 17.13           H
ATOM    433 HG22 VAL A  31      14.620  -3.087  27.368  1.00 17.13           H
ATOM    434 HG23 VAL A  31      14.290  -4.416  28.173  1.00 17.13           H
ATOM    435  N   ASP A  32      16.075  -7.049  27.654  1.00 14.06           N
ATOM    436  CA  ASP A  32      15.166  -8.146  27.943  1.00 12.64           C
ATOM    437  C   ASP A  32      14.103  -7.650  28.912  1.00 14.84           C
ATOM    438  O   ASP A  32      14.413  -7.007  29.920  1.00 15.05           O
ATOM    439  CB  ASP A  32      15.910  -9.331  28.545  1.00 15.79           C
ATOM    440  CG  ASP A  32      14.989 -10.484  28.849  1.00 16.05           C
ATOM    441  OD1 ASP A  32      14.289 -10.935  27.916  1.00 14.95           O
ATOM    442  OD2 ASP A  32      14.934 -10.936  30.033  1.00 18.67           O1-
ATOM    443  H   ASP A  32      16.821  -7.086  28.081  1.00 16.90           H
ATOM    444  HA  ASP A  32      14.732  -8.435  27.125  1.00 15.19           H
ATOM    445  HB2 ASP A  32      16.582  -9.639  27.916  1.00 18.97           H
ATOM    446  HB3 ASP A  32      16.331  -9.055  29.374  1.00 18.97           H
ATOM    447  N   ILE A  33      12.851  -7.933  28.596  1.00 13.66           N
ATOM    448  CA  ILE A  33      11.735  -7.587  29.463  1.00 13.93           C
ATOM    449  C   ILE A  33      11.427  -8.813  30.300  1.00 14.01           C
ATOM    450  O   ILE A  33      10.899  -9.806  29.800  1.00 15.84           O
ATOM    451  CB  ILE A  33      10.523  -7.139  28.651  1.00 13.18           C
ATOM    452  CG1 ILE A  33      10.881  -5.901  27.818  1.00 14.67           C
ATOM    453  CG2 ILE A  33       9.339  -6.914  29.587  1.00 15.65           C
ATOM    454  CD1 ILE A  33       9.841  -5.575  26.732  1.00 14.32           C
ATOM    455  H   ILE A  33      12.616  -8.332  27.872  1.00 16.41           H
ATOM    456  HA  ILE A  33      11.995  -6.865  30.055  1.00 16.74           H
ATOM    457  HB  ILE A  33      10.290  -7.855  28.039  1.00 15.83           H
ATOM    458 HG12 ILE A  33      10.946  -5.134  28.408  1.00 17.63           H
ATOM    459 HG13 ILE A  33      11.732  -6.053  27.379  1.00 17.63           H
ATOM    460 HG21 ILE A  33       8.573  -6.629  29.064  1.00 18.80           H
ATOM    461 HG22 ILE A  33       9.137  -7.744  30.046  1.00 18.80           H
ATOM    462 HG23 ILE A  33       9.573  -6.228  30.232  1.00 18.80           H
ATOM    463 HD11 ILE A  33      10.129  -4.786  26.247  1.00 17.20           H
ATOM    464 HD12 ILE A  33       9.771  -6.329  26.126  1.00 17.20           H
ATOM    465 HD13 ILE A  33       8.984  -5.410  27.155  1.00 17.20           H
ATOM    466  N   ASP A  34      11.798  -8.750  31.571  1.00 15.79           N
ATOM    467  CA  ASP A  34      11.482  -9.822  32.501  1.00 15.72           C
ATOM    468  C   ASP A  34      10.092  -9.552  33.048  1.00 19.68           C
ATOM    469  O   ASP A  34       9.887  -8.602  33.813  1.00 18.26           O
ATOM    470  CB  ASP A  34      12.519  -9.919  33.615  1.00 16.74           C
ATOM    471  CG  ASP A  34      12.320 -11.170  34.446  1.00 23.55           C
ATOM    472  OD1 ASP A  34      11.339 -11.216  35.195  1.00 25.50           O
ATOM    473  OD2 ASP A  34      13.044 -12.156  34.233  1.00 30.71           O1-
ATOM    474  H   ASP A  34      12.235  -8.096  31.921  1.00 18.97           H
ATOM    475  HA  ASP A  34      11.465 -10.667  32.025  1.00 18.88           H
ATOM    476  HB2 ASP A  34      13.406  -9.950  33.226  1.00 20.11           H
ATOM    477  HB3 ASP A  34      12.435  -9.149  34.200  1.00 20.11           H
ATOM    478  N   THR A  35       9.136 -10.348  32.598  1.00 17.50           N
ATOM    479  CA  THR A  35       7.723 -10.067  32.840  1.00 18.20           C
ATOM    480  C   THR A  35       7.353 -10.241  34.294  1.00 20.82           C
ATOM    481  O   THR A  35       6.370  -9.640  34.746  1.00 22.61           O
ATOM    482  CB  THR A  35       6.835 -11.002  32.011  1.00 22.66           C
ATOM    483  OG1 THR A  35       7.011 -12.351  32.449  1.00 21.54           O
ATOM    484  CG2 THR A  35       7.131 -10.893  30.514  1.00 18.57           C
ATOM    485  H   THR A  35       9.276 -11.066  32.146  1.00 21.02           H
ATOM    486  HA  THR A  35       7.529  -9.152  32.582  1.00 21.86           H
ATOM    487  HB  THR A  35       5.908 -10.750  32.147  1.00 27.21           H
ATOM    488  HG1 THR A  35       6.526 -12.866  31.997  1.00 25.86           H
ATOM    489 HG21 THR A  35       6.555 -11.495  30.017  1.00 22.30           H
ATOM    490 HG22 THR A  35       6.974  -9.985  30.211  1.00 22.30           H
ATOM    491 HG23 THR A  35       8.056 -11.128  30.341  1.00 22.30           H
ATOM    492  N   HIS A  36       8.126 -11.019  35.040  1.00 18.54           N
ATOM    493  CA  HIS A  36       7.810 -11.198  36.447  1.00 20.65           C
ATOM    494  C   HIS A  36       8.381 -10.081  37.307  1.00 24.46           C
ATOM    495  O   HIS A  36       7.821  -9.797  38.374  1.00 29.87           O
ATOM    496  CB  HIS A  36       8.271 -12.585  36.886  1.00 22.18           C
ATOM    497  CG  HIS A  36       7.519 -13.697  36.213  1.00 23.08           C
ATOM    498  ND1 HIS A  36       6.187 -13.954  36.473  1.00 30.08           N
ATOM    499  CD2 HIS A  36       7.891 -14.588  35.262  1.00 23.19           C
ATOM    500  CE1 HIS A  36       5.782 -14.964  35.722  1.00 28.86           C
ATOM    501  NE2 HIS A  36       6.796 -15.360  34.975  1.00 33.15           N
ATOM    502  H   HIS A  36       8.821 -11.444  34.765  1.00 22.26           H
ATOM    503  HA  HIS A  36       6.845 -11.172  36.547  1.00 24.80           H
ATOM    504  HB2 HIS A  36       8.140 -12.672  37.843  1.00 26.64           H
ATOM    505  HB3 HIS A  36       9.211 -12.687  36.669  1.00 26.64           H
ATOM    506  HD2 HIS A  36       8.733 -14.660  34.874  1.00 27.84           H
ATOM    507  HE1 HIS A  36       4.927 -15.332  35.719  1.00 34.65           H
ATOM    508  HE2 HIS A  36       6.777 -16.008  34.411  1.00 39.80           H
ATOM    509  N   THR A  37       9.424  -9.397  36.844  1.00 21.49           N
ATOM    510  CA  THR A  37      10.019  -8.278  37.552  1.00 20.39           C
ATOM    511  C   THR A  37       9.447  -6.917  37.146  1.00 22.11           C
ATOM    512  O   THR A  37       9.576  -5.952  37.908  1.00 26.13           O
ATOM    513  CB  THR A  37      11.531  -8.336  37.348  1.00 26.03           C
ATOM    514  OG1 THR A  37      12.013  -9.490  38.048  1.00 32.79           O
ATOM    515  CG2 THR A  37      12.225  -7.089  37.867  1.00 33.21           C
ATOM    516  H   THR A  37       9.813  -9.572  36.097  1.00 25.81           H
ATOM    517  HA  THR A  37       9.850  -8.391  38.500  1.00 24.49           H
ATOM    518  HB  THR A  37      11.726  -8.427  36.402  1.00 31.25           H
ATOM    519  HG1 THR A  37      12.846  -9.554  37.957  1.00 39.37           H
ATOM    520 HG21 THR A  37      13.182  -7.158  37.722  1.00 39.87           H
ATOM    521 HG22 THR A  37      11.891  -6.306  37.401  1.00 39.87           H
ATOM    522 HG23 THR A  37      12.056  -6.987  38.816  1.00 39.87           H
ATOM    523  N   ALA A  38       8.827  -6.809  35.975  1.00 21.16           N
ATOM    524  CA  ALA A  38       8.207  -5.544  35.607  1.00 17.45           C
ATOM    525  C   ALA A  38       7.063  -5.254  36.570  1.00 20.45           C
ATOM    526  O   ALA A  38       6.293  -6.143  36.930  1.00 25.06           O
ATOM    527  CB  ALA A  38       7.677  -5.621  34.187  1.00 20.26           C
ATOM    528  H   ALA A  38       8.752  -7.436  35.391  1.00 25.42           H
ATOM    529  HA  ALA A  38       8.857  -4.827  35.663  1.00 20.96           H
ATOM    530  HB1 ALA A  38       7.268  -4.773  33.957  1.00 24.34           H
ATOM    531  HB2 ALA A  38       8.415  -5.808  33.585  1.00 24.34           H
ATOM    532  HB3 ALA A  38       7.019  -6.332  34.134  1.00 24.34           H
ATOM    533  N   LYS A  39       6.956  -4.001  36.981  1.00 21.26           N
ATOM    534  CA  LYS A  39       5.972  -3.574  37.974  1.00 21.44           C
ATOM    535  C   LYS A  39       4.745  -2.972  37.289  1.00 21.04           C
ATOM    536  O   LYS A  39       4.871  -2.013  36.522  1.00 18.41           O
ATOM    537  CB  LYS A  39       6.633  -2.516  38.854  1.00 29.73           C
ATOM    538  CG  LYS A  39       5.770  -1.953  39.967  1.00 34.24           C
ATOM    539  CD  LYS A  39       5.205  -3.048  40.845  1.00 34.61           C
ATOM    540  CE  LYS A  39       5.035  -2.584  42.315  1.00 39.55           C
ATOM    541  NZ  LYS A  39       4.560  -1.199  42.438  1.00 39.34           N1+
ATOM    542  H   LYS A  39       7.453  -3.361  36.695  1.00 25.54           H
ATOM    543  HA  LYS A  39       5.698  -4.324  38.524  1.00 25.75           H
ATOM    544  HB2 LYS A  39       7.419  -2.907  39.266  1.00 35.70           H
ATOM    545  HB3 LYS A  39       6.900  -1.772  38.291  1.00 35.70           H
ATOM    546  HG2 LYS A  39       6.307  -1.366  40.522  1.00 41.11           H
ATOM    547  HG3 LYS A  39       5.028  -1.463  39.580  1.00 41.11           H
ATOM    548  HD2 LYS A  39       4.334  -3.310  40.507  1.00 41.55           H
ATOM    549  HD3 LYS A  39       5.809  -3.807  40.835  1.00 41.55           H
ATOM    550  HE2 LYS A  39       4.390  -3.160  42.753  1.00 47.48           H
ATOM    551  HE3 LYS A  39       5.892  -2.646  42.765  1.00 47.48           H
ATOM    552  HZ1 LYS A  39       4.479  -0.981  43.297  1.00 47.23           H
ATOM    553  HZ2 LYS A  39       5.139  -0.644  42.052  1.00 47.23           H
ATOM    554  HZ3 LYS A  39       3.768  -1.114  42.042  1.00 47.23           H
ATOM    555  N   TYR A  40       3.557  -3.470  37.623  1.00 21.75           N
ATOM    556  CA  TYR A  40       2.349  -2.784  37.177  1.00 23.13           C
ATOM    557  C   TYR A  40       2.295  -1.384  37.791  1.00 24.61           C
ATOM    558  O   TYR A  40       2.500  -1.218  38.997  1.00 26.62           O
ATOM    559  CB  TYR A  40       1.093  -3.576  37.557  1.00 24.47           C
ATOM    560  CG  TYR A  40      -0.147  -2.740  37.409  1.00 27.93           C
ATOM    561  CD1 TYR A  40      -0.570  -2.307  36.162  1.00 32.74           C
ATOM    562  CD2 TYR A  40      -0.885  -2.357  38.517  1.00 38.46           C
ATOM    563  CE1 TYR A  40      -1.692  -1.515  36.018  1.00 36.80           C
ATOM    564  CE2 TYR A  40      -2.019  -1.569  38.386  1.00 42.18           C
ATOM    565  CZ  TYR A  40      -2.418  -1.148  37.138  1.00 43.94           C
ATOM    566  OH  TYR A  40      -3.535  -0.356  37.009  1.00 45.44           O
ATOM    567  H   TYR A  40       3.426  -4.180  38.091  1.00 26.12           H
ATOM    568  HA  TYR A  40       2.370  -2.693  36.211  1.00 27.78           H
ATOM    569  HB2 TYR A  40       1.012  -4.347  36.974  1.00 29.39           H
ATOM    570  HB3 TYR A  40       1.161  -3.859  38.482  1.00 29.39           H
ATOM    571  HD1 TYR A  40      -0.082  -2.547  35.408  1.00 39.31           H
ATOM    572  HD2 TYR A  40      -0.616  -2.634  39.363  1.00 46.17           H
ATOM    573  HE1 TYR A  40      -1.962  -1.234  35.173  1.00 44.18           H
ATOM    574  HE2 TYR A  40      -2.502  -1.318  39.140  1.00 50.64           H
ATOM    575  HH  TYR A  40      -3.875  -0.212  37.763  1.00 54.55           H
ATOM    576  N   ASP A  41       2.024  -0.371  36.964  1.00 22.17           N
ATOM    577  CA  ASP A  41       2.016   1.027  37.411  1.00 24.00           C
ATOM    578  C   ASP A  41       0.637   1.645  37.209  1.00 34.61           C
ATOM    579  O   ASP A  41       0.260   1.973  36.070  1.00 28.71           O
ATOM    580  CB  ASP A  41       3.079   1.847  36.682  1.00 30.45           C
ATOM    581  CG  ASP A  41       3.149   3.277  37.187  1.00 33.47           C
ATOM    582  OD1 ASP A  41       2.248   3.670  37.939  1.00 37.11           O
ATOM    583  OD2 ASP A  41       4.096   3.997  36.840  1.00 34.75           O1-
ATOM    584  H   ASP A  41       1.839  -0.468  36.130  1.00 26.62           H
ATOM    585  HA  ASP A  41       2.218   1.053  38.359  1.00 28.82           H
ATOM    586  HB2 ASP A  41       3.947   1.435  36.820  1.00 36.56           H
ATOM    587  HB3 ASP A  41       2.868   1.871  35.736  1.00 36.56           H
ATOM    588  N   PRO A  42      -0.154   1.828  38.270  1.00 36.02           N
ATOM    589  CA  PRO A  42      -1.463   2.486  38.100  1.00 41.90           C
ATOM    590  C   PRO A  42      -1.362   3.961  37.743  1.00 37.20           C
ATOM    591  O   PRO A  42      -2.361   4.541  37.300  1.00 41.57           O
ATOM    592  CB  PRO A  42      -2.167   2.277  39.453  1.00 45.44           C
ATOM    593  CG  PRO A  42      -1.371   1.264  40.195  1.00 43.23           C
ATOM    594  CD  PRO A  42       0.016   1.235  39.606  1.00 39.92           C
ATOM    595  HA  PRO A  42      -1.972   2.032  37.409  1.00 50.31           H
ATOM    596  HB2 PRO A  42      -2.186   3.115  39.940  1.00 54.55           H
ATOM    597  HB3 PRO A  42      -3.069   1.953  39.301  1.00 54.55           H
ATOM    598  HG2 PRO A  42      -1.331   1.514  41.131  1.00 51.90           H
ATOM    599  HG3 PRO A  42      -1.792   0.396  40.099  1.00 51.90           H
ATOM    600  HD2 PRO A  42       0.620   1.774  40.140  1.00 47.92           H
ATOM    601  HD3 PRO A  42       0.331   0.320  39.531  1.00 47.92           H
ATOM    602  N   SER A  43      -0.202   4.596  37.920  1.00 37.21           N
ATOM    603  CA  SER A  43      -0.046   5.969  37.441  1.00 42.93           C
ATOM    604  C   SER A  43      -0.284   6.052  35.936  1.00 40.65           C
ATOM    605  O   SER A  43      -0.900   7.004  35.448  1.00 39.73           O
ATOM    606  CB  SER A  43       1.345   6.526  37.775  1.00 45.41           C
ATOM    607  OG  SER A  43       1.986   5.843  38.836  1.00 58.95           O
ATOM    608  H   SER A  43       0.493   4.265  38.304  1.00 44.67           H
ATOM    609  HA  SER A  43      -0.705   6.531  37.879  1.00 51.54           H
ATOM    610  HB2 SER A  43       1.902   6.457  36.983  1.00 54.51           H
ATOM    611  HB3 SER A  43       1.250   7.459  38.023  1.00 54.51           H
ATOM    612  HG  SER A  43       2.085   5.033  38.638  1.00 70.76           H
ATOM    613  N   LEU A  44       0.189   5.059  35.184  1.00 38.00           N
ATOM    614  CA  LEU A  44       0.143   5.141  33.729  1.00 33.97           C
ATOM    615  C   LEU A  44      -1.295   5.364  33.273  1.00 40.61           C
ATOM    616  O   LEU A  44      -2.194   4.610  33.652  1.00 41.75           O
ATOM    617  CB  LEU A  44       0.694   3.841  33.134  1.00 29.09           C
ATOM    618  CG  LEU A  44       2.176   3.584  33.416  1.00 22.57           C
ATOM    619  CD1 LEU A  44       2.571   2.174  32.978  1.00 23.77           C
ATOM    620  CD2 LEU A  44       3.018   4.578  32.705  1.00 22.33           C
ATOM    621  H   LEU A  44       0.538   4.335  35.490  1.00 45.62           H
ATOM    622  HA  LEU A  44       0.688   5.882  33.423  1.00 40.78           H
ATOM    623  HB2 LEU A  44       0.193   3.096  33.500  1.00 34.93           H
ATOM    624  HB3 LEU A  44       0.580   3.869  32.171  1.00 34.93           H
ATOM    625  HG  LEU A  44       2.342   3.667  34.368  1.00 27.10           H
ATOM    626 HD11 LEU A  44       3.512   2.037  33.167  1.00 28.55           H
ATOM    627 HD12 LEU A  44       2.037   1.530  33.469  1.00 28.55           H
ATOM    628 HD13 LEU A  44       2.408   2.083  32.026  1.00 28.55           H
ATOM    629 HD21 LEU A  44       3.951   4.396  32.897  1.00 26.81           H
ATOM    630 HD22 LEU A  44       2.856   4.503  31.751  1.00 26.81           H
ATOM    631 HD23 LEU A  44       2.783   5.467  33.012  1.00 26.81           H
ATOM    632  N   LYS A  45      -1.524   6.412  32.485  1.00 37.93           N
ATOM    633  CA  LYS A  45      -2.819   6.575  31.833  1.00 35.97           C
ATOM    634  C   LYS A  45      -2.835   5.849  30.499  1.00 35.97           C
ATOM    635  O   LYS A  45      -1.807   5.392  30.001  1.00 31.08           O
ATOM    636  CB  LYS A  45      -3.191   8.051  31.699  1.00 44.41           C
ATOM    637  CG  LYS A  45      -2.084   9.067  31.517  1.00 43.73           C
ATOM    638  CD  LYS A  45      -2.488  10.079  30.450  1.00 57.47           C
ATOM    639  CE  LYS A  45      -2.018  11.512  30.740  1.00 71.92           C
ATOM    640  NZ  LYS A  45      -2.223  12.389  29.531  1.00 73.43           N1+
ATOM    641  H   LYS A  45      -0.954   7.033  32.313  1.00 45.53           H
ATOM    642  HA  LYS A  45      -3.494   6.161  32.392  1.00 43.18           H
ATOM    643  HB2 LYS A  45      -3.779   8.139  30.932  1.00 53.32           H
ATOM    644  HB3 LYS A  45      -3.676   8.307  32.498  1.00 53.32           H
ATOM    645  HG2 LYS A  45      -1.934   9.538  32.351  1.00 52.50           H
ATOM    646  HG3 LYS A  45      -1.274   8.618  31.227  1.00 52.50           H
ATOM    647  HD2 LYS A  45      -2.105   9.808  29.601  1.00 68.99           H
ATOM    648  HD3 LYS A  45      -3.456  10.093  30.383  1.00 68.99           H
ATOM    649  HE2 LYS A  45      -2.533  11.878  31.477  1.00 86.33           H
ATOM    650  HE3 LYS A  45      -1.073  11.504  30.958  1.00 86.33           H
ATOM    651  HZ1 LYS A  45      -1.948  13.218  29.706  1.00 88.14           H
ATOM    652  HZ2 LYS A  45      -1.759  12.070  28.842  1.00 88.14           H
ATOM    653  HZ3 LYS A  45      -3.086  12.410  29.313  1.00 88.14           H
ATOM    654  N   PRO A  46      -4.008   5.660  29.891  1.00 39.35           N
ATOM    655  CA  PRO A  46      -4.054   4.842  28.675  1.00 37.73           C
ATOM    656  C   PRO A  46      -3.245   5.470  27.547  1.00 19.92           C
ATOM    657  O   PRO A  46      -3.146   6.690  27.419  1.00 26.25           O
ATOM    658  CB  PRO A  46      -5.552   4.785  28.335  1.00 39.94           C
ATOM    659  CG  PRO A  46      -6.227   5.043  29.626  1.00 41.96           C
ATOM    660  CD  PRO A  46      -5.360   6.037  30.339  1.00 42.10           C
ATOM    661  HA  PRO A  46      -3.727   3.947  28.852  1.00 45.29           H
ATOM    662  HB2 PRO A  46      -5.769   5.474  27.687  1.00 47.95           H
ATOM    663  HB3 PRO A  46      -5.779   3.906  27.995  1.00 47.95           H
ATOM    664  HG2 PRO A  46      -7.109   5.412  29.464  1.00 50.37           H
ATOM    665  HG3 PRO A  46      -6.288   4.218  30.132  1.00 50.37           H
ATOM    666  HD2 PRO A  46      -5.573   6.940  30.056  1.00 50.54           H
ATOM    667  HD3 PRO A  46      -5.442   5.933  31.300  1.00 50.54           H
ATOM    668  N   LEU A  47      -2.682   4.609  26.734  1.00 30.00           N
ATOM    669  CA  LEU A  47      -1.963   5.042  25.557  1.00 25.20           C
ATOM    670  C   LEU A  47      -2.961   5.499  24.505  1.00 24.72           C
ATOM    671  O   LEU A  47      -3.998   4.859  24.298  1.00 26.47           O
ATOM    672  CB  LEU A  47      -1.157   3.872  25.032  1.00 28.70           C
ATOM    673  CG  LEU A  47      -0.089   4.152  24.015  1.00 26.52           C
ATOM    674  CD1 LEU A  47       1.017   5.004  24.650  1.00 25.69           C
ATOM    675  CD2 LEU A  47       0.470   2.844  23.506  1.00 30.11           C
ATOM    676  H   LEU A  47      -2.699   3.756  26.841  1.00 36.02           H
ATOM    677  HA  LEU A  47      -1.366   5.774  25.774  1.00 30.27           H
ATOM    678  HB2 LEU A  47      -0.723   3.447  25.787  1.00 34.46           H
ATOM    679  HB3 LEU A  47      -1.775   3.243  24.626  1.00 34.46           H
ATOM    680  HG  LEU A  47      -0.468   4.640  23.268  1.00 31.85           H
ATOM    681 HD11 LEU A  47       1.701   5.178  23.985  1.00 30.85           H
ATOM    682 HD12 LEU A  47       0.633   5.840  24.957  1.00 30.85           H
ATOM    683 HD13 LEU A  47       1.398   4.519  25.398  1.00 30.85           H
ATOM    684 HD21 LEU A  47       1.160   3.031  22.850  1.00 36.16           H
ATOM    685 HD22 LEU A  47       0.847   2.351  24.251  1.00 36.16           H
ATOM    686 HD23 LEU A  47      -0.246   2.333  23.098  1.00 36.16           H
ATOM    687  N   SER A  48      -2.652   6.618  23.856  1.00 18.54           N
ATOM    688  CA  SER A  48      -3.465   7.165  22.772  1.00 21.22           C
ATOM    689  C   SER A  48      -2.658   7.128  21.481  1.00 22.27           C
ATOM    690  O   SER A  48      -1.673   7.856  21.337  1.00 20.27           O
ATOM    691  CB  SER A  48      -3.882   8.598  23.107  1.00 23.36           C
ATOM    692  OG  SER A  48      -4.530   9.219  22.023  1.00 27.87           O
ATOM    693  H   SER A  48      -1.956   7.092  24.030  1.00 22.27           H
ATOM    694  HA  SER A  48      -4.263   6.626  22.657  1.00 25.49           H
ATOM    695  HB2 SER A  48      -4.488   8.579  23.864  1.00 28.05           H
ATOM    696  HB3 SER A  48      -3.090   9.110  23.333  1.00 28.05           H
ATOM    697  HG  SER A  48      -4.017   9.246  21.359  1.00 33.46           H
ATOM    698  N   VAL A  49      -3.081   6.295  20.547  1.00 18.73           N
ATOM    699  CA  VAL A  49      -2.468   6.174  19.226  1.00 19.38           C
ATOM    700  C   VAL A  49      -3.464   6.768  18.247  1.00 26.45           C
ATOM    701  O   VAL A  49      -4.543   6.210  18.032  1.00 27.39           O
ATOM    702  CB  VAL A  49      -2.158   4.711  18.877  1.00 22.93           C
ATOM    703  CG1 VAL A  49      -1.468   4.605  17.531  1.00 27.06           C
ATOM    704  CG2 VAL A  49      -1.318   4.074  19.957  1.00 24.47           C
ATOM    705  H   VAL A  49      -3.750   5.765  20.656  1.00 22.49           H
ATOM    706  HA  VAL A  49      -1.646   6.688  19.193  1.00 23.28           H
ATOM    707  HB  VAL A  49      -2.992   4.220  18.822  1.00 27.54           H
ATOM    708 HG11 VAL A  49      -1.287   3.670  17.343  1.00 32.49           H
ATOM    709 HG12 VAL A  49      -2.050   4.974  16.849  1.00 32.49           H
ATOM    710 HG13 VAL A  49      -0.636   5.103  17.563  1.00 32.49           H
ATOM    711 HG21 VAL A  49      -1.137   3.153  19.713  1.00 29.38           H
ATOM    712 HG22 VAL A  49      -0.486   4.566  20.040  1.00 29.38           H
ATOM    713 HG23 VAL A  49      -1.806   4.105  20.795  1.00 29.38           H
ATOM    714  N   SER A  50      -3.139   7.918  17.681  1.00 20.30           N
ATOM    715  CA  SER A  50      -4.062   8.639  16.800  1.00 20.95           C
ATOM    716  C   SER A  50      -3.413   8.739  15.435  1.00 21.02           C
ATOM    717  O   SER A  50      -2.732   9.715  15.136  1.00 20.13           O
ATOM    718  CB  SER A  50      -4.416  10.000  17.365  1.00 23.98           C
ATOM    719  OG  SER A  50      -4.952   9.841  18.668  1.00 29.91           O
ATOM    720  H   SER A  50      -2.382   8.312  17.788  1.00 24.38           H
ATOM    721  HA  SER A  50      -4.881   8.127  16.709  1.00 25.17           H
ATOM    722  HB2 SER A  50      -3.615  10.546  17.412  1.00 28.80           H
ATOM    723  HB3 SER A  50      -5.077  10.422  16.795  1.00 28.80           H
ATOM    724  HG  SER A  50      -4.388   9.471  19.168  1.00 35.92           H
ATOM    725  N   TYR A  51      -3.638   7.715  14.613  1.00 21.51           N
ATOM    726  CA  TYR A  51      -3.012   7.584  13.307  1.00 20.03           C
ATOM    727  C   TYR A  51      -3.963   7.795  12.126  1.00 24.12           C
ATOM    728  O   TYR A  51      -3.553   7.561  10.982  1.00 24.11           O
ATOM    729  CB  TYR A  51      -2.406   6.192  13.195  1.00 21.41           C
ATOM    730  CG  TYR A  51      -1.114   5.933  13.954  1.00 19.88           C
ATOM    731  CD1 TYR A  51      -0.407   6.941  14.592  1.00 19.73           C
ATOM    732  CD2 TYR A  51      -0.610   4.657  13.997  1.00 17.28           C
ATOM    733  CE1 TYR A  51       0.785   6.647  15.264  1.00 15.76           C
ATOM    734  CE2 TYR A  51       0.555   4.349  14.649  1.00 17.96           C
ATOM    735  CZ  TYR A  51       1.258   5.345  15.287  1.00 16.03           C
ATOM    736  OH  TYR A  51       2.432   5.003  15.918  1.00 16.84           O
ATOM    737  H   TYR A  51      -4.169   7.065  14.801  1.00 25.84           H
ATOM    738  HA  TYR A  51      -2.294   8.232  13.234  1.00 24.05           H
ATOM    739  HB2 TYR A  51      -3.060   5.552  13.518  1.00 25.71           H
ATOM    740  HB3 TYR A  51      -2.226   6.017  12.258  1.00 25.71           H
ATOM    741  HD1 TYR A  51      -0.726   7.814  14.574  1.00 23.70           H
ATOM    742  HD2 TYR A  51      -1.076   3.977  13.567  1.00 20.76           H
ATOM    743  HE1 TYR A  51       1.259   7.324  15.691  1.00 18.93           H
ATOM    744  HE2 TYR A  51       0.870   3.474  14.658  1.00 21.58           H
ATOM    745  HH  TYR A  51       2.783   5.684  16.262  1.00 20.23           H
ATOM    746  N   ASP A  52      -5.209   8.228  12.354  1.00 25.40           N
ATOM    747  CA  ASP A  52      -6.165   8.308  11.247  1.00 30.64           C
ATOM    748  C   ASP A  52      -5.784   9.331  10.170  1.00 29.87           C
ATOM    749  O   ASP A  52      -6.202   9.178   9.017  1.00 31.23           O
ATOM    750  CB  ASP A  52      -7.577   8.577  11.765  1.00 31.10           C
ATOM    751  CG  ASP A  52      -7.665   9.841  12.566  1.00 35.13           C
ATOM    752  OD1 ASP A  52      -7.049   9.898  13.651  1.00 38.95           O
ATOM    753  OD2 ASP A  52      -8.340  10.784  12.113  1.00 53.44           O1-
ATOM    754  H   ASP A  52      -5.518   8.474  13.119  1.00 30.50           H
ATOM    755  HA  ASP A  52      -6.186   7.441  10.812  1.00 36.79           H
ATOM    756  HB2 ASP A  52      -8.182   8.657  11.011  1.00 37.35           H
ATOM    757  HB3 ASP A  52      -7.851   7.841  12.334  1.00 37.35           H
ATOM    758  N   GLN A  53      -4.991  10.350  10.495  1.00 26.12           N
ATOM    759  CA  GLN A  53      -4.598  11.371   9.529  1.00 28.78           C
ATOM    760  C   GLN A  53      -3.157  11.211   9.041  1.00 25.47           C
ATOM    761  O   GLN A  53      -2.604  12.140   8.443  1.00 23.80           O
ATOM    762  CB  GLN A  53      -4.788  12.748  10.149  1.00 33.67           C
ATOM    763  CG  GLN A  53      -6.225  13.081  10.433  1.00 36.72           C
ATOM    764  CD  GLN A  53      -6.767  14.034   9.414  1.00 47.34           C
ATOM    765  OE1 GLN A  53      -7.167  13.629   8.323  1.00 58.38           O
ATOM    766  NE2 GLN A  53      -6.750  15.320   9.741  1.00 51.45           N
ATOM    767  H   GLN A  53      -4.664  10.473  11.281  1.00 31.36           H
ATOM    768  HA  GLN A  53      -5.181  11.310   8.756  1.00 34.55           H
ATOM    769  HB2 GLN A  53      -4.303  12.784  10.988  1.00 40.43           H
ATOM    770  HB3 GLN A  53      -4.443  13.418   9.539  1.00 40.43           H
ATOM    771  HG2 GLN A  53      -6.755  12.269  10.405  1.00 44.09           H
ATOM    772  HG3 GLN A  53      -6.292  13.497  11.307  1.00 44.09           H
ATOM    773 HE21 GLN A  53      -6.439  15.565  10.504  1.00 61.77           H
ATOM    774 HE22 GLN A  53      -7.051  15.908   9.190  1.00 61.77           H
ATOM    775  N   ALA A  54      -2.547  10.048   9.264  1.00 22.82           N
ATOM    776  CA  ALA A  54      -1.165   9.846   8.874  1.00 18.51           C
ATOM    777  C   ALA A  54      -1.010  10.005   7.367  1.00 23.37           C
ATOM    778  O   ALA A  54      -1.864   9.570   6.585  1.00 29.26           O
ATOM    779  CB  ALA A  54      -0.721   8.452   9.310  1.00 24.00           C
ATOM    780  H   ALA A  54      -2.914   9.366   9.638  1.00 27.40           H
ATOM    781  HA  ALA A  54      -0.603  10.502   9.315  1.00 22.23           H
ATOM    782  HB1 ALA A  54       0.204   8.319   9.048  1.00 28.82           H
ATOM    783  HB2 ALA A  54      -0.805   8.380  10.273  1.00 28.82           H
ATOM    784  HB3 ALA A  54      -1.285   7.791   8.878  1.00 28.82           H
ATOM    785  N   THR A  55       0.062  10.674   6.961  1.00 17.96           N
ATOM    786  CA  THR A  55       0.425  10.847   5.554  1.00 19.29           C
ATOM    787  C   THR A  55       1.809  10.262   5.326  1.00 20.16           C
ATOM    788  O   THR A  55       2.805  10.915   5.636  1.00 22.27           O
ATOM    789  CB  THR A  55       0.493  12.323   5.164  1.00 25.85           C
ATOM    790  OG1 THR A  55      -0.692  13.008   5.552  1.00 32.99           O
ATOM    791  CG2 THR A  55       0.663  12.410   3.641  1.00 31.34           C
ATOM    792  H   THR A  55       0.616  11.051   7.500  1.00 21.57           H
ATOM    793  HA  THR A  55      -0.214  10.392   4.982  1.00 23.17           H
ATOM    794  HB  THR A  55       1.262  12.737   5.586  1.00 31.04           H
ATOM    795  HG1 THR A  55      -1.359  12.664   5.175  1.00 39.61           H
ATOM    796 HG21 THR A  55       0.709  13.339   3.365  1.00 37.63           H
ATOM    797 HG22 THR A  55       1.479  11.960   3.372  1.00 37.63           H
ATOM    798 HG23 THR A  55      -0.090  11.987   3.199  1.00 37.63           H
ATOM    799  N   SER A  56       1.882   9.062   4.751  1.00 20.78           N
ATOM    800  CA  SER A  56       3.158   8.485   4.383  1.00 20.98           C
ATOM    801  C   SER A  56       3.658   9.136   3.095  1.00 21.77           C
ATOM    802  O   SER A  56       2.866   9.594   2.259  1.00 25.87           O
ATOM    803  CB  SER A  56       3.031   6.966   4.191  1.00 22.47           C
ATOM    804  OG  SER A  56       2.091   6.650   3.176  1.00 24.99           O
ATOM    805  H   SER A  56       1.203   8.567   4.566  1.00 24.96           H
ATOM    806  HA  SER A  56       3.805   8.654   5.086  1.00 25.20           H
ATOM    807  HB2 SER A  56       3.897   6.607   3.941  1.00 26.98           H
ATOM    808  HB3 SER A  56       2.737   6.567   5.026  1.00 26.98           H
ATOM    809  HG  SER A  56       2.333   6.988   2.446  1.00 30.01           H
ATOM    810  N   LEU A  57       4.980   9.225   2.963  1.00 21.49           N
ATOM    811  CA  LEU A  57       5.616   9.886   1.819  1.00 22.39           C
ATOM    812  C   LEU A  57       6.395   8.906   0.957  1.00 24.56           C
ATOM    813  O   LEU A  57       6.160   8.823  -0.256  1.00 21.61           O
ATOM    814  CB  LEU A  57       6.582  10.967   2.319  1.00 29.07           C
ATOM    815  CG  LEU A  57       5.949  12.135   3.081  1.00 32.10           C
ATOM    816  CD1 LEU A  57       7.010  12.951   3.800  1.00 30.93           C
ATOM    817  CD2 LEU A  57       5.157  12.973   2.110  1.00 34.37           C
ATOM    818  H   LEU A  57       5.541   8.906   3.531  1.00 25.81           H
ATOM    819  HA  LEU A  57       4.937  10.308   1.270  1.00 26.89           H
ATOM    820  HB2 LEU A  57       7.226  10.550   2.912  1.00 34.91           H
ATOM    821  HB3 LEU A  57       7.045  11.340   1.552  1.00 34.91           H
ATOM    822  HG  LEU A  57       5.336  11.785   3.747  1.00 38.54           H
ATOM    823 HD11 LEU A  57       6.581  13.682   4.272  1.00 37.13           H
ATOM    824 HD12 LEU A  57       7.477  12.378   4.429  1.00 37.13           H
ATOM    825 HD13 LEU A  57       7.635  13.302   3.145  1.00 37.13           H
ATOM    826 HD21 LEU A  57       4.754  13.715   2.588  1.00 41.26           H
ATOM    827 HD22 LEU A  57       5.754  13.308   1.423  1.00 41.26           H
ATOM    828 HD23 LEU A  57       4.466  12.423   1.709  1.00 41.26           H
ATOM    829  N   ARG A  58       7.371   8.222   1.546  1.00 24.68           N
ATOM    830  CA  ARG A  58       8.332   7.431   0.802  1.00 21.13           C
ATOM    831  C   ARG A  58       8.713   6.230   1.643  1.00 27.63           C
ATOM    832  O   ARG A  58       8.594   6.233   2.867  1.00 25.33           O
ATOM    833  CB  ARG A  58       9.657   8.153   0.556  1.00 22.54           C
ATOM    834  CG  ARG A  58       9.668   9.450  -0.179  0.46 27.52           C
ATOM    835  CD  ARG A  58      11.122   9.729  -0.477  0.48 32.22           C
ATOM    836  NE  ARG A  58      11.945   9.448   0.706  0.61 30.59           N
ATOM    837  CZ  ARG A  58      13.259   9.244   0.688  1.00 27.87           C
ATOM    838  NH1 ARG A  58      13.921   9.294  -0.444  0.62 30.30           N
ATOM    839  NH2 ARG A  58      13.908   9.041   1.821  0.77 25.66           N1+
ATOM    840  H   ARG A  58       7.496   8.203   2.397  1.00 29.63           H
ATOM    841  HA  ARG A  58       7.957   7.135  -0.042  1.00 25.37           H
ATOM    842  HB2 ARG A  58      10.061   8.323   1.421  1.00 27.07           H
ATOM    843  HB3 ARG A  58      10.229   7.549   0.058  1.00 27.07           H
ATOM    844  HG2 ARG A  58       9.177   9.372  -1.012  1.00 33.04           H
ATOM    845  HG3 ARG A  58       9.312  10.159   0.379  0.00 33.04           H
ATOM    846  HD2 ARG A  58      11.420   9.158  -1.202  1.00 38.69           H
ATOM    847  HD3 ARG A  58      11.232  10.664  -0.713  1.00 38.69           H
ATOM    848  HE  ARG A  58      11.547   9.412   1.467  0.63 36.73           H
ATOM    849 HH11 ARG A  58      13.503   9.442  -1.181  0.00 36.38           H
ATOM    850 HH12 ARG A  58      14.771   9.164  -0.452  0.00 36.38           H
ATOM    851 HH21 ARG A  58      13.476   9.007   2.564  0.00 30.81           H
ATOM    852 HH22 ARG A  58      14.757   8.901   1.810  0.00 30.81           H
ATOM    853  N   ILE A  59       9.224   5.221   0.967  1.00 21.65           N
ATOM    854  CA  ILE A  59       9.871   4.091   1.614  1.00 23.67           C
ATOM    855  C   ILE A  59      11.312   4.052   1.133  1.00 22.89           C
ATOM    856  O   ILE A  59      11.591   4.254  -0.058  1.00 21.79           O
ATOM    857  CB  ILE A  59       9.112   2.777   1.346  1.00 23.59           C
ATOM    858  CG1 ILE A  59       9.720   1.639   2.176  1.00 19.49           C
ATOM    859  CG2 ILE A  59       9.072   2.448  -0.145  1.00 20.94           C
ATOM    860  CD1 ILE A  59       8.898   0.371   2.151  1.00 25.23           C
ATOM    861  H   ILE A  59       9.210   5.163   0.109  1.00 26.00           H
ATOM    862  HA  ILE A  59       9.880   4.240   2.572  1.00 28.43           H
ATOM    863  HB  ILE A  59       8.197   2.901   1.643  1.00 28.33           H
ATOM    864 HG12 ILE A  59      10.600   1.430   1.824  1.00 23.41           H
ATOM    865 HG13 ILE A  59       9.793   1.928   3.099  1.00 23.41           H
ATOM    866 HG21 ILE A  59       8.588   1.617  -0.271  1.00 25.15           H
ATOM    867 HG22 ILE A  59       8.624   3.168  -0.615  1.00 25.15           H
ATOM    868 HG23 ILE A  59       9.981   2.355  -0.471  1.00 25.15           H
ATOM    869 HD11 ILE A  59       9.339  -0.301   2.693  1.00 30.30           H
ATOM    870 HD12 ILE A  59       8.017   0.560   2.509  1.00 30.30           H
ATOM    871 HD13 ILE A  59       8.824   0.062   1.234  1.00 30.30           H
ATOM    872  N   LEU A  60      12.241   3.807   2.060  1.00 21.98           N
ATOM    873  CA  LEU A  60      13.658   3.898   1.777  1.00 19.66           C
ATOM    874  C   LEU A  60      14.410   2.697   2.338  1.00 21.81           C
ATOM    875  O   LEU A  60      14.174   2.295   3.483  1.00 20.69           O
ATOM    876  CB  LEU A  60      14.210   5.195   2.392  1.00 25.23           C
ATOM    877  CG  LEU A  60      15.709   5.393   2.413  1.00 27.26           C
ATOM    878  CD1 LEU A  60      16.249   5.581   0.988  1.00 29.57           C
ATOM    879  CD2 LEU A  60      16.092   6.564   3.347  1.00 26.52           C
ATOM    880  H   LEU A  60      12.064   3.584   2.871  1.00 26.40           H
ATOM    881  HA  LEU A  60      13.796   3.928   0.818  1.00 23.61           H
ATOM    882  HB2 LEU A  60      13.834   5.942   1.900  1.00 30.29           H
ATOM    883  HB3 LEU A  60      13.907   5.240   3.313  1.00 30.29           H
ATOM    884  HG  LEU A  60      16.118   4.591   2.774  1.00 32.73           H
ATOM    885 HD11 LEU A  60      17.210   5.706   1.029  1.00 35.50           H
ATOM    886 HD12 LEU A  60      16.040   4.791   0.465  1.00 35.50           H
ATOM    887 HD13 LEU A  60      15.830   6.361   0.592  1.00 35.50           H
ATOM    888 HD21 LEU A  60      17.056   6.669   3.342  1.00 31.85           H
ATOM    889 HD22 LEU A  60      15.668   7.375   3.025  1.00 31.85           H
ATOM    890 HD23 LEU A  60      15.785   6.365   4.245  1.00 31.85           H
ATOM    891  N   ASN A  61      15.287   2.112   1.514  1.00 17.52           N
ATOM    892  CA  ASN A  61      16.329   1.200   1.974  1.00 17.20           C
ATOM    893  C   ASN A  61      17.586   2.002   2.284  1.00 22.26           C
ATOM    894  O   ASN A  61      18.250   2.504   1.374  1.00 20.37           O
ATOM    895  CB  ASN A  61      16.626   0.136   0.918  1.00 18.45           C
ATOM    896  CG  ASN A  61      17.694  -0.863   1.341  1.00 20.09           C
ATOM    897  OD1 ASN A  61      18.537  -0.611   2.211  1.00 19.15           O
ATOM    898  ND2 ASN A  61      17.684  -2.031   0.698  1.00 19.53           N
ATOM    899  H   ASN A  61      15.294   2.233   0.663  1.00 21.04           H
ATOM    900  HA  ASN A  61      16.038   0.757   2.786  1.00 20.66           H
ATOM    901  HB2 ASN A  61      15.812  -0.359   0.734  1.00 22.16           H
ATOM    902  HB3 ASN A  61      16.934   0.575   0.109  1.00 22.16           H
ATOM    903 HD21 ASN A  61      18.263  -2.635   0.895  1.00 23.46           H
ATOM    904 HD22 ASN A  61      17.097  -2.181   0.087  1.00 23.46           H
ATOM    905  N   ASN A  62      17.928   2.109   3.563  1.00 20.13           N
ATOM    906  CA  ASN A  62      19.095   2.878   3.993  1.00 20.71           C
ATOM    907  C   ASN A  62      20.319   2.010   4.285  1.00 21.31           C
ATOM    908  O   ASN A  62      21.292   2.489   4.890  1.00 25.71           O
ATOM    909  CB  ASN A  62      18.722   3.766   5.192  1.00 23.18           C
ATOM    910  CG  ASN A  62      18.538   2.974   6.476  1.00 22.70           C
ATOM    911  OD1 ASN A  62      18.580   1.741   6.468  1.00 20.70           O
ATOM    912  ND2 ASN A  62      18.339   3.687   7.590  1.00 29.61           N
ATOM    913  H   ASN A  62      17.496   1.741   4.210  1.00 24.17           H
ATOM    914  HA  ASN A  62      19.341   3.473   3.267  1.00 24.87           H
ATOM    915  HB2 ASN A  62      19.429   4.413   5.337  1.00 27.84           H
ATOM    916  HB3 ASN A  62      17.888   4.223   4.999  1.00 27.84           H
ATOM    917 HD21 ASN A  62      18.230   3.286   8.343  1.00 35.55           H
ATOM    918 HD22 ASN A  62      18.322   4.546   7.554  1.00 35.55           H
ATOM    919  N   GLY A  63      20.335   0.753   3.827  1.00 18.81           N
ATOM    920  CA  GLY A  63      21.441  -0.137   4.066  1.00 19.34           C
ATOM    921  C   GLY A  63      21.442  -0.816   5.414  1.00 17.03           C
ATOM    922  O   GLY A  63      22.317  -1.646   5.675  1.00 21.15           O
ATOM    923  H   GLY A  63      19.699   0.400   3.368  1.00 22.59           H
ATOM    924  HA2 GLY A  63      21.441  -0.827   3.385  1.00 23.23           H
ATOM    925  HA3 GLY A  63      22.268   0.363   3.985  1.00 23.23           H
ATOM    926  N   HIS A  64      20.497  -0.451   6.287  1.00 20.60           N
ATOM    927  CA  HIS A  64      20.351  -1.054   7.603  1.00 19.45           C
ATOM    928  C   HIS A  64      18.969  -1.640   7.803  1.00 17.42           C
ATOM    929  O   HIS A  64      18.847  -2.694   8.429  1.00 23.80           O
ATOM    930  CB  HIS A  64      20.575  -0.003   8.688  1.00 21.89           C
ATOM    931  CG  HIS A  64      21.849   0.766   8.524  1.00 23.58           C
ATOM    932  ND1 HIS A  64      23.087   0.164   8.599  1.00 24.63           N1+
ATOM    933  CD2 HIS A  64      22.078   2.081   8.305  1.00 26.88           C
ATOM    934  CE1 HIS A  64      24.028   1.080   8.435  1.00 20.96           C
ATOM    935  NE2 HIS A  64      23.443   2.247   8.247  1.00 21.52           N
ATOM    936  H   HIS A  64      19.915   0.163   6.129  1.00 24.74           H
ATOM    937  HA  HIS A  64      21.007  -1.760   7.713  1.00 23.36           H
ATOM    938  HB2 HIS A  64      20.604  -0.445   9.551  1.00 26.29           H
ATOM    939  HB3 HIS A  64      19.841   0.631   8.667  1.00 26.29           H
ATOM    940  HD1 HIS A  64      23.226  -0.673   8.738  1.00 29.58           H
ATOM    941  HD2 HIS A  64      21.435   2.746   8.208  1.00 32.28           H
ATOM    942  HE1 HIS A  64      24.945   0.925   8.437  1.00 25.18           H
ATOM    943  HE2 HIS A  64      23.849   2.994   8.115  1.00 25.84           H
ATOM    944  N   ALA A  65      17.945  -1.020   7.240  1.00 16.34           N
ATOM    945  CA  ALA A  65      16.580  -1.521   7.271  1.00 17.05           C
ATOM    946  C   ALA A  65      15.823  -0.834   6.133  1.00 19.18           C
ATOM    947  O   ALA A  65      16.417  -0.113   5.325  1.00 20.39           O
ATOM    948  CB  ALA A  65      15.969  -1.270   8.653  1.00 18.33           C
ATOM    949  H   ALA A  65      18.019  -0.276   6.816  1.00 19.62           H
ATOM    950  HA  ALA A  65      16.582  -2.477   7.105  1.00 20.48           H
ATOM    951  HB1 ALA A  65      15.059  -1.608   8.662  1.00 22.01           H
ATOM    952  HB2 ALA A  65      16.500  -1.731   9.321  1.00 22.01           H
ATOM    953  HB3 ALA A  65      15.969  -0.316   8.830  1.00 22.01           H
ATOM    954  N   PHE A  66      14.507  -1.026   6.068  1.00 17.61           N
ATOM    955  CA  PHE A  66      13.662  -0.214   5.206  1.00 20.98           C
ATOM    956  C   PHE A  66      12.789   0.657   6.091  1.00 22.27           C
ATOM    957  O   PHE A  66      12.384   0.252   7.185  1.00 17.39           O
ATOM    958  CB  PHE A  66      12.814  -1.016   4.200  1.00 21.39           C
ATOM    959  CG  PHE A  66      11.739  -1.865   4.814  1.00 21.51           C
ATOM    960  CD1 PHE A  66      10.485  -1.328   5.074  1.00 19.42           C
ATOM    961  CD2 PHE A  66      11.941  -3.222   5.067  1.00 21.31           C
ATOM    962  CE1 PHE A  66       9.501  -2.097   5.622  1.00 23.43           C
ATOM    963  CE2 PHE A  66      10.943  -3.980   5.629  1.00 21.13           C
ATOM    964  CZ  PHE A  66       9.728  -3.429   5.889  1.00 21.90           C
ATOM    965  H   PHE A  66      14.081  -1.623   6.517  1.00 21.15           H
ATOM    966  HA  PHE A  66      14.233   0.378   4.692  1.00 25.19           H
ATOM    967  HB2 PHE A  66      12.384  -0.393   3.593  1.00 25.69           H
ATOM    968  HB3 PHE A  66      13.402  -1.604   3.700  1.00 25.69           H
ATOM    969  HD1 PHE A  66      10.324  -0.428   4.902  1.00 23.33           H
ATOM    970  HD2 PHE A  66      12.771  -3.605   4.898  1.00 25.60           H
ATOM    971  HE1 PHE A  66       8.669  -1.724   5.805  1.00 28.13           H
ATOM    972  HE2 PHE A  66      11.090  -4.881   5.806  1.00 25.37           H
ATOM    973  HZ  PHE A  66       9.052  -3.950   6.260  1.00 26.30           H
ATOM    974  N   ASN A  67      12.550   1.873   5.638  1.00 22.36           N
ATOM    975  CA  ASN A  67      11.947   2.880   6.481  1.00 20.56           C
ATOM    976  C   ASN A  67      10.844   3.552   5.708  1.00 21.44           C
ATOM    977  O   ASN A  67      11.085   4.073   4.615  1.00 22.80           O
ATOM    978  CB  ASN A  67      12.990   3.900   6.886  1.00 20.60           C
ATOM    979  CG  ASN A  67      14.146   3.256   7.564  1.00 23.06           C
ATOM    980  OD1 ASN A  67      14.174   3.188   8.767  1.00 21.45           O
ATOM    981  ND2 ASN A  67      15.107   2.743   6.783  1.00 28.28           N
ATOM    982  H   ASN A  67      12.730   2.140   4.841  1.00 26.86           H
ATOM    983  HA  ASN A  67      11.574   2.471   7.278  1.00 24.69           H
ATOM    984  HB2 ASN A  67      13.316   4.356   6.095  1.00 24.74           H
ATOM    985  HB3 ASN A  67      12.593   4.537   7.501  1.00 24.74           H
ATOM    986 HD21 ASN A  67      15.792   2.363   7.137  1.00 33.96           H
ATOM    987 HD22 ASN A  67      15.039   2.795   5.927  1.00 33.96           H
ATOM    988  N   VAL A  68       9.657   3.553   6.291  1.00 19.20           N
ATOM    989  CA  VAL A  68       8.514   4.269   5.749  1.00 19.14           C
ATOM    990  C   VAL A  68       8.452   5.600   6.478  1.00 21.84           C
ATOM    991  O   VAL A  68       8.238   5.646   7.698  1.00 18.47           O
ATOM    992  CB  VAL A  68       7.218   3.467   5.911  1.00 18.25           C
ATOM    993  CG1 VAL A  68       6.020   4.276   5.425  1.00 22.02           C
ATOM    994  CG2 VAL A  68       7.308   2.168   5.134  1.00 19.88           C
ATOM    995  H   VAL A  68       9.483   3.134   7.021  1.00 23.06           H
ATOM    996  HA  VAL A  68       8.656   4.440   4.805  1.00 22.99           H
ATOM    997  HB  VAL A  68       7.085   3.255   6.849  1.00 21.92           H
ATOM    998 HG11 VAL A  68       5.215   3.747   5.538  1.00 26.45           H
ATOM    999 HG12 VAL A  68       5.957   5.091   5.947  1.00 26.45           H
ATOM   1000 HG13 VAL A  68       6.145   4.492   4.488  1.00 26.45           H
ATOM   1001 HG21 VAL A  68       6.480   1.675   5.248  1.00 23.87           H
ATOM   1002 HG22 VAL A  68       7.446   2.371   4.196  1.00 23.87           H
ATOM   1003 HG23 VAL A  68       8.053   1.648   5.474  1.00 23.87           H
ATOM   1004  N   GLU A  69       8.610   6.679   5.720  1.00 21.36           N
ATOM   1005  CA  GLU A  69       8.709   8.021   6.264  1.00 19.26           C
ATOM   1006  C   GLU A  69       7.405   8.769   6.038  1.00 21.91           C
ATOM   1007  O   GLU A  69       6.748   8.599   5.005  1.00 23.61           O
ATOM   1008  CB  GLU A  69       9.873   8.747   5.591  1.00 28.17           C
ATOM   1009  CG  GLU A  69      11.179   8.018   5.827  1.00 32.91           C
ATOM   1010  CD  GLU A  69      12.372   8.593   5.088  1.00 38.74           C
ATOM   1011  OE1 GLU A  69      12.398   8.525   3.839  1.00 39.27           O
ATOM   1012  OE2 GLU A  69      13.293   9.073   5.779  1.00 45.69           O1-
ATOM   1013  H   GLU A  69       8.664   6.654   4.862  1.00 25.65           H
ATOM   1014  HA  GLU A  69       8.880   7.975   7.217  1.00 23.13           H
ATOM   1015  HB2 GLU A  69       9.715   8.789   4.635  1.00 33.83           H
ATOM   1016  HB3 GLU A  69       9.950   9.640   5.961  1.00 33.83           H
ATOM   1017  HG2 GLU A  69      11.382   8.045   6.776  1.00 39.51           H
ATOM   1018  HG3 GLU A  69      11.075   7.096   5.543  1.00 39.51           H
ATOM   1019  N   PHE A  70       7.030   9.573   7.031  1.00 19.18           N
ATOM   1020  CA  PHE A  70       5.755  10.272   7.079  1.00 19.62           C
ATOM   1021  C   PHE A  70       5.991  11.776   7.062  1.00 20.10           C
ATOM   1022  O   PHE A  70       7.032  12.266   7.488  1.00 19.85           O
ATOM   1023  CB  PHE A  70       4.978   9.915   8.354  1.00 16.40           C
ATOM   1024  CG  PHE A  70       4.413   8.540   8.322  1.00 16.65           C
ATOM   1025  CD1 PHE A  70       5.223   7.461   8.574  1.00 17.69           C
ATOM   1026  CD2 PHE A  70       3.099   8.325   7.979  1.00 17.09           C
ATOM   1027  CE1 PHE A  70       4.726   6.165   8.493  1.00 18.84           C
ATOM   1028  CE2 PHE A  70       2.586   7.043   7.921  1.00 19.85           C
ATOM   1029  CZ  PHE A  70       3.412   5.961   8.175  1.00 18.89           C
ATOM   1030  H   PHE A  70       7.523   9.733   7.717  1.00 23.03           H
ATOM   1031  HA  PHE A  70       5.219  10.031   6.307  1.00 23.56           H
ATOM   1032  HB2 PHE A  70       5.576   9.975   9.116  1.00 19.70           H
ATOM   1033  HB3 PHE A  70       4.243  10.538   8.461  1.00 19.70           H
ATOM   1034  HD1 PHE A  70       6.119   7.598   8.784  1.00 21.25           H
ATOM   1035  HD2 PHE A  70       2.544   9.051   7.803  1.00 20.53           H
ATOM   1036  HE1 PHE A  70       5.279   5.441   8.679  1.00 22.63           H
ATOM   1037  HE2 PHE A  70       1.694   6.907   7.696  1.00 23.84           H
ATOM   1038  HZ  PHE A  70       3.071   5.097   8.137  1.00 22.69           H
ATOM   1039  N   ASP A  71       4.999  12.504   6.579  1.00 20.09           N
ATOM   1040  CA  ASP A  71       5.003  13.957   6.697  1.00 19.35           C
ATOM   1041  C   ASP A  71       4.683  14.308   8.138  1.00 22.41           C
ATOM   1042  O   ASP A  71       3.569  14.066   8.614  1.00 25.80           O
ATOM   1043  CB  ASP A  71       3.951  14.519   5.750  1.00 23.72           C
ATOM   1044  CG  ASP A  71       3.631  15.977   6.016  1.00 29.36           C
ATOM   1045  OD1 ASP A  71       4.340  16.614   6.805  1.00 26.73           O
ATOM   1046  OD2 ASP A  71       2.640  16.470   5.443  1.00 39.21           O1-
ATOM   1047  H   ASP A  71       4.310  12.184   6.177  1.00 24.13           H
ATOM   1048  HA  ASP A  71       5.874  14.314   6.462  1.00 23.24           H
ATOM   1049  HB2 ASP A  71       4.276  14.446   4.839  1.00 28.48           H
ATOM   1050  HB3 ASP A  71       3.132  14.009   5.851  1.00 28.48           H
ATOM   1051  N   ASP A  72       5.661  14.856   8.840  1.00 18.97           N
ATOM   1052  CA  ASP A  72       5.515  15.226  10.234  1.00 17.14           C
ATOM   1053  C   ASP A  72       5.530  16.741  10.424  1.00 24.05           C
ATOM   1054  O   ASP A  72       5.931  17.228  11.479  1.00 21.73           O
ATOM   1055  CB  ASP A  72       6.610  14.570  11.082  1.00 19.29           C
ATOM   1056  CG  ASP A  72       8.006  15.013  10.695  1.00 22.01           C
ATOM   1057  OD1 ASP A  72       8.198  15.647   9.633  1.00 23.81           O
ATOM   1058  OD2 ASP A  72       8.944  14.738  11.475  1.00 22.48           O1-
ATOM   1059  H   ASP A  72       6.441  15.028   8.521  1.00 22.79           H
ATOM   1060  HA  ASP A  72       4.660  14.898  10.554  1.00 20.59           H
ATOM   1061  HB2 ASP A  72       6.469  14.804  12.013  1.00 23.16           H
ATOM   1062  HB3 ASP A  72       6.560  13.608  10.971  1.00 23.16           H
ATOM   1063  N   SER A  73       5.088  17.485   9.412  1.00 25.35           N
ATOM   1064  CA  SER A  73       5.065  18.944   9.472  1.00 28.81           C
ATOM   1065  C   SER A  73       3.787  19.492  10.105  1.00 33.85           C
ATOM   1066  O   SER A  73       3.652  20.717  10.228  1.00 29.57           O
ATOM   1067  CB  SER A  73       5.267  19.539   8.072  1.00 29.33           C
ATOM   1068  OG  SER A  73       4.179  19.247   7.209  1.00 26.81           O
ATOM   1069  H   SER A  73       4.793  17.164   8.671  1.00 30.44           H
ATOM   1070  HA  SER A  73       5.808  19.238  10.021  1.00 34.60           H
ATOM   1071  HB2 SER A  73       5.353  20.502   8.152  1.00 35.21           H
ATOM   1072  HB3 SER A  73       6.077  19.168   7.690  1.00 35.21           H
ATOM   1073  HG  SER A  73       4.093  18.416   7.126  1.00 32.20           H
ATOM   1074  N   GLN A  74       2.851  18.625  10.502  1.00 28.53           N
ATOM   1075  CA  GLN A  74       1.692  19.018  11.293  1.00 28.97           C
ATOM   1076  C   GLN A  74       1.340  17.871  12.221  1.00 31.59           C
ATOM   1077  O   GLN A  74       1.818  16.751  12.046  1.00 27.03           O
ATOM   1078  CB  GLN A  74       0.459  19.270  10.434  1.00 33.20           C
ATOM   1079  CG  GLN A  74       0.670  20.150   9.243  1.00 37.93           C
ATOM   1080  CD  GLN A  74      -0.608  20.338   8.475  1.00 41.85           C
ATOM   1081  OE1 GLN A  74      -0.772  19.815   7.372  1.00 40.72           O
ATOM   1082  NE2 GLN A  74      -1.539  21.072   9.069  1.00 48.18           N
ATOM   1083  H   GLN A  74       2.871  17.785  10.319  1.00 34.26           H
ATOM   1084  HA  GLN A  74       1.890  19.810  11.817  1.00 34.79           H
ATOM   1085  HB2 GLN A  74       0.131  18.416  10.110  1.00 39.86           H
ATOM   1086  HB3 GLN A  74      -0.220  19.688  10.987  1.00 39.86           H
ATOM   1087  HG2 GLN A  74       0.981  21.020   9.537  1.00 45.53           H
ATOM   1088  HG3 GLN A  74       1.323  19.741   8.653  1.00 45.53           H
ATOM   1089 HE21 GLN A  74      -1.391  21.407   9.847  1.00 57.83           H
ATOM   1090 HE22 GLN A  74      -2.291  21.214   8.676  1.00 57.83           H
ATOM   1091  N   ASP A  75       0.475  18.155  13.199  1.00 31.12           N
ATOM   1092  CA  ASP A  75       0.010  17.138  14.140  1.00 30.51           C
ATOM   1093  C   ASP A  75      -1.000  16.303  13.379  1.00 34.41           C
ATOM   1094  O   ASP A  75      -2.194  16.607  13.346  1.00 37.51           O
ATOM   1095  CB  ASP A  75      -0.632  17.760  15.379  1.00 36.90           C
ATOM   1096  CG  ASP A  75       0.316  17.848  16.581  1.00 36.81           C
ATOM   1097  OD1 ASP A  75       1.452  17.336  16.536  1.00 34.81           O
ATOM   1098  OD2 ASP A  75      -0.099  18.432  17.604  1.00 45.61           O1-
ATOM   1099  H   ASP A  75       0.141  18.935  13.337  1.00 37.37           H
ATOM   1100  HA  ASP A  75       0.749  16.572  14.414  1.00 36.63           H
ATOM   1101  HB2 ASP A  75      -0.923  18.660  15.162  1.00 44.30           H
ATOM   1102  HB3 ASP A  75      -1.395  17.221  15.640  1.00 44.30           H
ATOM   1103  N   LYS A  76      -0.502  15.260  12.723  1.00 27.54           N
ATOM   1104  CA  LYS A  76      -1.338  14.331  11.964  1.00 30.36           C
ATOM   1105  C   LYS A  76      -1.419  12.983  12.670  1.00 32.32           C
ATOM   1106  O   LYS A  76      -2.486  12.595  13.135  1.00 45.05           O
ATOM   1107  CB  LYS A  76      -0.817  14.162  10.533  1.00 30.68           C
ATOM   1108  CG  LYS A  76      -1.115  15.336   9.613  1.00 34.76           C
ATOM   1109  CD  LYS A  76      -0.695  15.031   8.168  1.00 40.68           C
ATOM   1110  CE  LYS A  76      -1.264  16.067   7.208  1.00 43.84           C
ATOM   1111  NZ  LYS A  76      -0.353  16.352   6.072  1.00 43.18           N1+
ATOM   1112  H   LYS A  76       0.335  15.065  12.701  1.00 33.07           H
ATOM   1113  HA  LYS A  76      -2.237  14.691  11.911  1.00 36.45           H
ATOM   1114  HB2 LYS A  76       0.146  14.050  10.564  1.00 36.83           H
ATOM   1115  HB3 LYS A  76      -1.226  13.373  10.145  1.00 36.83           H
ATOM   1116  HG2 LYS A  76      -2.068  15.517   9.622  1.00 41.73           H
ATOM   1117  HG3 LYS A  76      -0.622  16.114   9.916  1.00 41.73           H
ATOM   1118  HD2 LYS A  76       0.272  15.052   8.102  1.00 48.84           H
ATOM   1119  HD3 LYS A  76      -1.033  14.159   7.911  1.00 48.84           H
ATOM   1120  HE2 LYS A  76      -2.101  15.737   6.847  1.00 52.62           H
ATOM   1121  HE3 LYS A  76      -1.413  16.896   7.689  1.00 52.62           H
ATOM   1122  HZ1 LYS A  76      -0.718  16.960   5.534  1.00 51.84           H
ATOM   1123  HZ2 LYS A  76       0.424  16.664   6.375  1.00 51.84           H
ATOM   1124  HZ3 LYS A  76      -0.204  15.608   5.607  1.00 51.84           H
ATOM   1125  N   ALA A  77      -0.323  12.250  12.750  1.00 26.07           N
ATOM   1126  CA  ALA A  77      -0.280  10.940  13.398  1.00 22.27           C
ATOM   1127  C   ALA A  77       0.508  11.116  14.687  1.00 21.32           C
ATOM   1128  O   ALA A  77       1.704  11.410  14.640  1.00 23.86           O
ATOM   1129  CB  ALA A  77       0.433   9.962  12.478  1.00 24.66           C
ATOM   1130  H   ALA A  77       0.436  12.493  12.427  1.00 31.30           H
ATOM   1131  HA  ALA A  77      -1.174  10.620  13.596  1.00 26.75           H
ATOM   1132  HB1 ALA A  77       0.463   9.092  12.905  1.00 29.61           H
ATOM   1133  HB2 ALA A  77      -0.055   9.904  11.641  1.00 29.61           H
ATOM   1134  HB3 ALA A  77       1.334  10.283  12.314  1.00 29.61           H
ATOM   1135  N   VAL A  78      -0.149  10.964  15.834  1.00 19.00           N
ATOM   1136  CA  VAL A  78       0.504  11.286  17.092  1.00 19.95           C
ATOM   1137  C   VAL A  78       0.293  10.194  18.118  1.00 19.89           C
ATOM   1138  O   VAL A  78      -0.685   9.438  18.087  1.00 20.25           O
ATOM   1139  CB  VAL A  78       0.096  12.656  17.677  1.00 24.17           C
ATOM   1140  CG1 VAL A  78       0.373  13.750  16.671  1.00 21.35           C
ATOM   1141  CG2 VAL A  78      -1.350  12.636  18.092  1.00 25.61           C
ATOM   1142  H   VAL A  78      -0.958  10.681  15.908  1.00 22.82           H
ATOM   1143  HA  VAL A  78       1.459  11.329  16.924  1.00 23.96           H
ATOM   1144  HB  VAL A  78       0.631  12.833  18.466  1.00 29.03           H
ATOM   1145 HG11 VAL A  78       0.111  14.603  17.053  1.00 25.64           H
ATOM   1146 HG12 VAL A  78       1.320  13.757  16.464  1.00 25.64           H
ATOM   1147 HG13 VAL A  78      -0.141  13.576  15.866  1.00 25.64           H
ATOM   1148 HG21 VAL A  78      -1.586  13.504  18.455  1.00 30.76           H
ATOM   1149 HG22 VAL A  78      -1.899  12.442  17.315  1.00 30.76           H
ATOM   1150 HG23 VAL A  78      -1.476  11.950  18.765  1.00 30.76           H
ATOM   1151  N   LEU A  79       1.247  10.120  19.030  1.00 16.86           N
ATOM   1152  CA  LEU A  79       1.182   9.256  20.184  1.00 19.11           C
ATOM   1153  C   LEU A  79       1.185  10.144  21.411  1.00 18.18           C
ATOM   1154  O   LEU A  79       1.963  11.105  21.488  1.00 18.06           O
ATOM   1155  CB  LEU A  79       2.397   8.339  20.165  1.00 17.07           C
ATOM   1156  CG  LEU A  79       2.522   7.300  21.253  1.00 19.43           C
ATOM   1157  CD1 LEU A  79       1.406   6.289  21.139  1.00 22.25           C
ATOM   1158  CD2 LEU A  79       3.897   6.635  21.119  1.00 17.60           C
ATOM   1159  H   LEU A  79       1.971  10.582  18.996  1.00 20.26           H
ATOM   1160  HA  LEU A  79       0.371   8.724  20.168  1.00 22.96           H
ATOM   1161  HB2 LEU A  79       2.397   7.863  19.320  1.00 20.51           H
ATOM   1162  HB3 LEU A  79       3.190   8.895  20.215  1.00 20.51           H
ATOM   1163  HG  LEU A  79       2.467   7.728  22.121  1.00 23.34           H
ATOM   1164 HD11 LEU A  79       1.504   5.631  21.845  1.00 26.72           H
ATOM   1165 HD12 LEU A  79       0.555   6.746  21.228  1.00 26.72           H
ATOM   1166 HD13 LEU A  79       1.460   5.855  20.273  1.00 26.72           H
ATOM   1167 HD21 LEU A  79       3.992   5.964  21.813  1.00 21.14           H
ATOM   1168 HD22 LEU A  79       3.962   6.219  20.245  1.00 21.14           H
ATOM   1169 HD23 LEU A  79       4.586   7.311  21.216  1.00 21.14           H
ATOM   1170  N   LYS A  80       0.283   9.854  22.338  1.00 17.40           N
ATOM   1171  CA  LYS A  80       0.156  10.589  23.583  1.00 17.91           C
ATOM   1172  C   LYS A  80      -0.258   9.622  24.677  1.00 17.43           C
ATOM   1173  O   LYS A  80      -0.571   8.463  24.418  1.00 18.50           O
ATOM   1174  CB  LYS A  80      -0.911  11.685  23.494  1.00 26.18           C
ATOM   1175  CG  LYS A  80      -0.805  12.598  22.287  1.00 30.29           C
ATOM   1176  CD  LYS A  80      -2.089  13.405  22.099  1.00 31.71           C
ATOM   1177  CE  LYS A  80      -2.563  14.004  23.401  1.00 43.07           C
ATOM   1178  NZ  LYS A  80      -3.280  15.299  23.182  1.00 54.97           N1+
ATOM   1179  H   LYS A  80      -0.285   9.213  22.263  1.00 20.90           H
ATOM   1180  HA  LYS A  80       1.006  10.992  23.820  1.00 21.51           H
ATOM   1181  HB2 LYS A  80      -1.783  11.262  23.464  1.00 31.43           H
ATOM   1182  HB3 LYS A  80      -0.847  12.241  24.286  1.00 31.43           H
ATOM   1183  HG2 LYS A  80      -0.071  13.218  22.415  1.00 36.37           H
ATOM   1184  HG3 LYS A  80      -0.661  12.063  21.490  1.00 36.37           H
ATOM   1185  HD2 LYS A  80      -1.924  14.128  21.474  1.00 38.07           H
ATOM   1186  HD3 LYS A  80      -2.787  12.822  21.761  1.00 38.07           H
ATOM   1187  HE2 LYS A  80      -3.174  13.387  23.833  1.00 51.70           H
ATOM   1188  HE3 LYS A  80      -1.798  14.173  23.972  1.00 51.70           H
ATOM   1189  HZ1 LYS A  80      -3.549  15.633  23.961  1.00 65.98           H
ATOM   1190  HZ2 LYS A  80      -2.737  15.884  22.789  1.00 65.98           H
ATOM   1191  HZ3 LYS A  80      -3.990  15.169  22.661  1.00 65.98           H
ATOM   1192  N   GLY A  81      -0.240  10.109  25.906  1.00 19.43           N
ATOM   1193  CA  GLY A  81      -0.720   9.339  27.029  1.00 18.70           C
ATOM   1194  C   GLY A  81       0.280   8.287  27.458  1.00 20.38           C
ATOM   1195  O   GLY A  81       1.467   8.378  27.189  1.00 18.90           O
ATOM   1196  H   GLY A  81       0.050  10.891  26.114  1.00 23.34           H
ATOM   1197  HA2 GLY A  81      -0.889   9.930  27.780  1.00 22.46           H
ATOM   1198  HA3 GLY A  81      -1.550   8.898  26.790  1.00 22.46           H
ATOM   1199  N   GLY A  82      -0.222   7.248  28.111  1.00 24.19           N
ATOM   1200  CA  GLY A  82       0.681   6.271  28.661  1.00 24.59           C
ATOM   1201  C   GLY A  82       1.675   6.950  29.581  1.00 23.29           C
ATOM   1202  O   GLY A  82       1.302   7.774  30.427  1.00 20.89           O
ATOM   1203  H   GLY A  82      -1.058   7.094  28.242  1.00 29.04           H
ATOM   1204  HA2 GLY A  82       0.184   5.609  29.167  1.00 29.52           H
ATOM   1205  HA3 GLY A  82       1.164   5.826  27.948  1.00 29.52           H
ATOM   1206  N   PRO A  83       2.971   6.665  29.413  1.00 18.35           N
ATOM   1207  CA  PRO A  83       3.990   7.332  30.220  1.00 19.27           C
ATOM   1208  C   PRO A  83       4.369   8.711  29.724  1.00 18.48           C
ATOM   1209  O   PRO A  83       5.225   9.350  30.345  1.00 23.82           O
ATOM   1210  CB  PRO A  83       5.186   6.391  30.058  1.00 20.61           C
ATOM   1211  CG  PRO A  83       5.054   5.926  28.631  1.00 17.88           C
ATOM   1212  CD  PRO A  83       3.567   5.754  28.410  1.00 17.44           C
ATOM   1213  HA  PRO A  83       3.725   7.373  31.152  1.00 23.14           H
ATOM   1214  HB2 PRO A  83       6.014   6.878  30.191  1.00 24.75           H
ATOM   1215  HB3 PRO A  83       5.112   5.648  30.676  1.00 24.75           H
ATOM   1216  HG2 PRO A  83       5.415   6.598  28.033  1.00 21.47           H
ATOM   1217  HG3 PRO A  83       5.517   5.081  28.519  1.00 21.47           H
ATOM   1218  HD2 PRO A  83       3.324   6.032  27.513  1.00 20.94           H
ATOM   1219  HD3 PRO A  83       3.302   4.837  28.584  1.00 20.94           H
ATOM   1220  N   LEU A  84       3.793   9.171  28.622  1.00 17.41           N
ATOM   1221  CA  LEU A  84       4.294  10.349  27.934  1.00 15.89           C
ATOM   1222  C   LEU A  84       3.614  11.604  28.448  1.00 19.79           C
ATOM   1223  O   LEU A  84       2.420  11.606  28.781  1.00 20.43           O
ATOM   1224  CB  LEU A  84       4.050  10.245  26.434  1.00 13.37           C
ATOM   1225  CG  LEU A  84       4.582   8.962  25.791  1.00 15.37           C
ATOM   1226  CD1 LEU A  84       4.122   8.827  24.381  1.00 16.37           C
ATOM   1227  CD2 LEU A  84       6.111   8.916  25.885  1.00 15.35           C
ATOM   1228  H   LEU A  84       3.105   8.815  28.249  1.00 20.91           H
ATOM   1229  HA  LEU A  84       5.248  10.431  28.087  1.00 19.08           H
ATOM   1230  HB2 LEU A  84       3.094  10.281  26.271  1.00 16.07           H
ATOM   1231  HB3 LEU A  84       4.484  10.994  25.996  1.00 16.07           H
ATOM   1232  HG  LEU A  84       4.235   8.203  26.286  1.00 18.46           H
ATOM   1233 HD11 LEU A  84       4.478   8.005  24.010  1.00 19.66           H
ATOM   1234 HD12 LEU A  84       3.152   8.804  24.367  1.00 19.66           H
ATOM   1235 HD13 LEU A  84       4.442   9.587  23.870  1.00 19.66           H
ATOM   1236 HD21 LEU A  84       6.428   8.097  25.473  1.00 18.44           H
ATOM   1237 HD22 LEU A  84       6.479   9.684  25.421  1.00 18.44           H
ATOM   1238 HD23 LEU A  84       6.370   8.938  26.820  1.00 18.44           H
ATOM   1239  N   ASP A  85       4.381  12.674  28.464  1.00 20.82           N
ATOM   1240  CA  ASP A  85       3.864  14.015  28.680  1.00 21.79           C
ATOM   1241  C   ASP A  85       3.849  14.702  27.327  1.00 26.75           C
ATOM   1242  O   ASP A  85       4.849  14.674  26.611  1.00 27.61           O
ATOM   1243  CB  ASP A  85       4.774  14.777  29.637  1.00 28.63           C
ATOM   1244  CG  ASP A  85       4.699  14.251  31.033  1.00 37.70           C
ATOM   1245  OD1 ASP A  85       3.636  13.693  31.400  1.00 41.07           O
ATOM   1246  OD2 ASP A  85       5.697  14.401  31.773  1.00 46.69           O1-
ATOM   1247  H   ASP A  85       5.233  12.652  28.349  1.00 25.01           H
ATOM   1248  HA  ASP A  85       2.964  13.982  29.039  1.00 26.17           H
ATOM   1249  HB2 ASP A  85       5.692  14.696  29.334  1.00 34.38           H
ATOM   1250  HB3 ASP A  85       4.508  15.709  29.652  1.00 34.38           H
ATOM   1251  N   GLY A  86       2.727  15.290  26.972  1.00 26.76           N
ATOM   1252  CA  GLY A  86       2.631  15.981  25.707  1.00 25.20           C
ATOM   1253  C   GLY A  86       2.423  15.043  24.530  1.00 25.77           C
ATOM   1254  O   GLY A  86       1.957  13.905  24.654  1.00 26.34           O
ATOM   1255  H   GLY A  86       2.007  15.303  27.443  1.00 32.14           H
ATOM   1256  HA2 GLY A  86       1.887  16.603  25.737  1.00 30.26           H
ATOM   1257  HA3 GLY A  86       3.445  16.486  25.555  1.00 30.26           H
ATOM   1258  N   THR A  87       2.817  15.538  23.367  1.00 20.79           N
ATOM   1259  CA  THR A  87       2.441  14.967  22.087  1.00 19.27           C
ATOM   1260  C   THR A  87       3.686  14.603  21.312  1.00 17.10           C
ATOM   1261  O   THR A  87       4.583  15.431  21.152  1.00 19.27           O
ATOM   1262  CB  THR A  87       1.663  15.997  21.291  1.00 25.17           C
ATOM   1263  OG1 THR A  87       0.491  16.350  22.037  1.00 28.35           O
ATOM   1264  CG2 THR A  87       1.251  15.435  19.935  1.00 26.67           C
ATOM   1265  H   THR A  87       3.322  16.230  23.294  1.00 24.96           H
ATOM   1266  HA  THR A  87       1.895  14.176  22.214  1.00 23.15           H
ATOM   1267  HB  THR A  87       2.211  16.784  21.149  1.00 30.22           H
ATOM   1268  HG1 THR A  87       0.043  16.921  21.615  1.00 34.05           H
ATOM   1269 HG21 THR A  87       0.755  16.102  19.437  1.00 32.02           H
ATOM   1270 HG22 THR A  87       2.039  15.184  19.428  1.00 32.02           H
ATOM   1271 HG23 THR A  87       0.692  14.652  20.057  1.00 32.02           H
ATOM   1272  N   TYR A  88       3.722  13.375  20.815  1.00 16.86           N
ATOM   1273  CA  TYR A  88       4.828  12.894  20.009  1.00 14.32           C
ATOM   1274  C   TYR A  88       4.336  12.554  18.613  1.00 15.75           C
ATOM   1275  O   TYR A  88       3.353  11.820  18.459  1.00 19.24           O
ATOM   1276  CB  TYR A  88       5.393  11.648  20.646  1.00 14.82           C
ATOM   1277  CG  TYR A  88       6.163  11.885  21.921  1.00 15.68           C
ATOM   1278  CD1 TYR A  88       5.540  12.318  23.073  1.00 16.73           C
ATOM   1279  CD2 TYR A  88       7.526  11.609  21.986  1.00 13.45           C
ATOM   1280  CE1 TYR A  88       6.262  12.520  24.246  1.00 15.55           C
ATOM   1281  CE2 TYR A  88       8.249  11.812  23.138  1.00 12.38           C
ATOM   1282  CZ  TYR A  88       7.617  12.231  24.269  1.00 13.10           C
ATOM   1283  OH  TYR A  88       8.297  12.391  25.431  1.00 15.79           O
ATOM   1284  H   TYR A  88       3.103  12.790  20.934  1.00 20.25           H
ATOM   1285  HA  TYR A  88       5.522  13.569  19.950  1.00 17.20           H
ATOM   1286  HB2 TYR A  88       4.661  11.046  20.853  1.00 17.80           H
ATOM   1287  HB3 TYR A  88       5.995  11.223  20.015  1.00 17.80           H
ATOM   1288  HD1 TYR A  88       4.629  12.501  23.059  1.00 20.10           H
ATOM   1289  HD2 TYR A  88       7.965  11.311  21.222  1.00 16.16           H
ATOM   1290  HE1 TYR A  88       5.831  12.805  25.019  1.00 18.68           H
ATOM   1291  HE2 TYR A  88       9.157  11.612  23.160  1.00 14.88           H
ATOM   1292  HH  TYR A  88       9.104  12.187  25.322  1.00 18.97           H
ATOM   1293  N   ARG A  89       5.028  13.061  17.606  1.00 14.30           N
ATOM   1294  CA  ARG A  89       4.625  12.936  16.211  1.00 16.08           C
ATOM   1295  C   ARG A  89       5.339  11.794  15.510  1.00 13.78           C
ATOM   1296  O   ARG A  89       6.573  11.721  15.537  1.00 14.37           O
ATOM   1297  CB  ARG A  89       4.993  14.188  15.435  1.00 22.50           C
ATOM   1298  CG  ARG A  89       3.946  15.169  15.455  1.00 30.00           C
ATOM   1299  CD  ARG A  89       4.176  16.196  14.399  1.00 26.70           C
ATOM   1300  NE  ARG A  89       3.550  17.393  14.890  1.00 30.91           N
ATOM   1301  CZ  ARG A  89       3.827  18.609  14.480  1.00 29.10           C
ATOM   1302  NH1 ARG A  89       4.735  18.800  13.533  1.00 27.29           N
ATOM   1303  NH2 ARG A  89       3.182  19.623  15.039  1.00 33.77           N1+
ATOM   1304  H   ARG A  89       5.762  13.499  17.708  1.00 17.18           H
ATOM   1305  HA  ARG A  89       3.667  12.795  16.152  1.00 19.32           H
ATOM   1306  HB2 ARG A  89       5.785  14.585  15.830  1.00 27.03           H
ATOM   1307  HB3 ARG A  89       5.165  13.950  14.510  1.00 27.03           H
ATOM   1308  HG2 ARG A  89       3.095  14.737  15.284  1.00 36.03           H
ATOM   1309  HG3 ARG A  89       3.934  15.612  16.318  1.00 36.03           H
ATOM   1310  HD2 ARG A  89       5.125  16.354  14.280  1.00 32.07           H
ATOM   1311  HD3 ARG A  89       3.753  15.928  13.568  1.00 32.07           H
ATOM   1312  HE  ARG A  89       2.948  17.306  15.498  1.00 37.12           H
ATOM   1313 HH11 ARG A  89       5.145  18.127  13.189  1.00 32.77           H
ATOM   1314 HH12 ARG A  89       4.915  19.597  13.264  1.00 32.77           H
ATOM   1315 HH21 ARG A  89       2.594  19.475  15.650  1.00 40.54           H
ATOM   1316 HH22 ARG A  89       3.341  20.428  14.782  1.00 40.54           H
ATOM   1317  N   LEU A  90       4.565  10.974  14.792  1.00 14.85           N
ATOM   1318  CA  LEU A  90       5.120   9.907  13.977  1.00 15.43           C
ATOM   1319  C   LEU A  90       5.937  10.488  12.833  1.00 17.28           C
ATOM   1320  O   LEU A  90       5.433  11.292  12.040  1.00 18.91           O
ATOM   1321  CB  LEU A  90       3.977   9.050  13.431  1.00 16.21           C
ATOM   1322  CG  LEU A  90       4.446   7.881  12.558  1.00 14.85           C
ATOM   1323  CD1 LEU A  90       5.271   6.861  13.361  1.00 17.81           C
ATOM   1324  CD2 LEU A  90       3.292   7.169  11.864  1.00 16.90           C
ATOM   1325  H   LEU A  90       3.707  11.022  14.764  1.00 17.84           H
ATOM   1326  HA  LEU A  90       5.698   9.348  14.519  1.00 18.54           H
ATOM   1327  HB2 LEU A  90       3.478   8.681  14.177  1.00 19.48           H
ATOM   1328  HB3 LEU A  90       3.396   9.609  12.891  1.00 19.48           H
ATOM   1329  HG  LEU A  90       5.024   8.235  11.864  1.00 17.84           H
ATOM   1330 HD11 LEU A  90       5.545   6.142  12.770  1.00 21.40           H
ATOM   1331 HD12 LEU A  90       6.052   7.305  13.726  1.00 21.40           H
ATOM   1332 HD13 LEU A  90       4.724   6.508  14.079  1.00 21.40           H
ATOM   1333 HD21 LEU A  90       3.647   6.443  11.328  1.00 20.30           H
ATOM   1334 HD22 LEU A  90       2.687   6.820  12.537  1.00 20.30           H
ATOM   1335 HD23 LEU A  90       2.827   7.803  11.296  1.00 20.30           H
ATOM   1336  N   ILE A  91       7.197  10.070  12.745  1.00 12.85           N
ATOM   1337  CA  ILE A  91       8.085  10.446  11.651  1.00 15.93           C
ATOM   1338  C   ILE A  91       8.383   9.277  10.718  1.00 16.03           C
ATOM   1339  O   ILE A  91       8.430   9.454   9.499  1.00 15.06           O
ATOM   1340  CB  ILE A  91       9.383  11.121  12.151  1.00 14.62           C
ATOM   1341  CG1 ILE A  91      10.285  11.450  10.972  1.00 16.15           C
ATOM   1342  CG2 ILE A  91      10.106  10.292  13.147  1.00 16.30           C
ATOM   1343  CD1 ILE A  91      11.382  12.430  11.339  1.00 21.10           C
ATOM   1344  H   ILE A  91       7.569   9.554  13.323  1.00 15.44           H
ATOM   1345  HA  ILE A  91       7.620  11.110  11.117  1.00 19.13           H
ATOM   1346  HB  ILE A  91       9.138  11.955  12.580  1.00 17.56           H
ATOM   1347 HG12 ILE A  91      10.703  10.635  10.654  1.00 19.40           H
ATOM   1348 HG13 ILE A  91       9.751  11.847  10.266  1.00 19.40           H
ATOM   1349 HG21 ILE A  91      10.908  10.761  13.424  1.00 19.58           H
ATOM   1350 HG22 ILE A  91       9.528  10.143  13.911  1.00 19.58           H
ATOM   1351 HG23 ILE A  91      10.342   9.444  12.739  1.00 19.58           H
ATOM   1352 HD11 ILE A  91      11.925  12.604  10.554  1.00 25.34           H
ATOM   1353 HD12 ILE A  91      10.978  13.254  11.651  1.00 25.34           H
ATOM   1354 HD13 ILE A  91      11.929  12.042  12.040  1.00 25.34           H
ATOM   1355  N   GLN A  92       8.545   8.066  11.253  1.00 15.76           N
ATOM   1356  CA  GLN A  92       8.831   6.937  10.380  1.00 13.91           C
ATOM   1357  C   GLN A  92       8.579   5.657  11.145  1.00 12.58           C
ATOM   1358  O   GLN A  92       8.511   5.660  12.378  1.00 13.91           O
ATOM   1359  CB  GLN A  92      10.286   6.942   9.884  1.00 15.56           C
ATOM   1360  CG  GLN A  92      11.352   6.994  11.007  1.00 14.06           C
ATOM   1361  CD  GLN A  92      12.090   5.682  11.233  1.00 18.56           C
ATOM   1362  OE1 GLN A  92      11.508   4.604  11.192  1.00 16.14           O
ATOM   1363  NE2 GLN A  92      13.378   5.782  11.507  1.00 26.58           N
ATOM   1364  H   GLN A  92       8.496   7.878  12.091  1.00 18.93           H
ATOM   1365  HA  GLN A  92       8.240   6.960   9.611  1.00 16.72           H
ATOM   1366  HB2 GLN A  92      10.441   6.135   9.369  1.00 18.70           H
ATOM   1367  HB3 GLN A  92      10.418   7.720   9.319  1.00 18.70           H
ATOM   1368  HG2 GLN A  92      12.011   7.667  10.779  1.00 16.90           H
ATOM   1369  HG3 GLN A  92      10.915   7.232  11.840  1.00 16.90           H
ATOM   1370 HE21 GLN A  92      13.750   6.556  11.549  1.00 31.92           H
ATOM   1371 HE22 GLN A  92      13.845   5.073  11.644  1.00 31.92           H
ATOM   1372  N   PHE A  93       8.447   4.565  10.395  1.00 13.43           N
ATOM   1373  CA  PHE A  93       8.543   3.238  10.984  1.00 11.94           C
ATOM   1374  C   PHE A  93       9.493   2.380  10.175  1.00 14.51           C
ATOM   1375  O   PHE A  93       9.758   2.616   8.996  1.00 14.17           O
ATOM   1376  CB  PHE A  93       7.192   2.540  11.221  1.00 11.88           C
ATOM   1377  CG  PHE A  93       6.468   2.116   9.965  1.00 13.93           C
ATOM   1378  CD1 PHE A  93       6.866   1.001   9.278  1.00 15.23           C
ATOM   1379  CD2 PHE A  93       5.335   2.788   9.539  1.00 15.45           C
ATOM   1380  CE1 PHE A  93       6.201   0.599   8.145  1.00 16.50           C
ATOM   1381  CE2 PHE A  93       4.656   2.363   8.413  1.00 17.01           C
ATOM   1382  CZ  PHE A  93       5.095   1.283   7.725  1.00 17.08           C
ATOM   1383  H   PHE A  93       8.303   4.568   9.547  1.00 16.13           H
ATOM   1384  HA  PHE A  93       8.949   3.343  11.859  1.00 14.34           H
ATOM   1385  HB2 PHE A  93       7.344   1.744  11.754  1.00 14.28           H
ATOM   1386  HB3 PHE A  93       6.610   3.148  11.703  1.00 14.28           H
ATOM   1387  HD1 PHE A  93       7.622   0.536   9.555  1.00 18.30           H
ATOM   1388  HD2 PHE A  93       5.036   3.535  10.007  1.00 18.56           H
ATOM   1389  HE1 PHE A  93       6.491  -0.150   7.677  1.00 19.82           H
ATOM   1390  HE2 PHE A  93       3.909   2.831   8.117  1.00 20.44           H
ATOM   1391  HZ  PHE A  93       4.640   1.004   6.963  1.00 20.52           H
ATOM   1392  N   HIS A  94      10.053   1.405  10.859  1.00 12.91           N
ATOM   1393  CA  HIS A  94      10.912   0.436  10.244  1.00 12.63           C
ATOM   1394  C   HIS A  94      10.820  -0.836  11.063  1.00 13.12           C
ATOM   1395  O   HIS A  94      10.164  -0.878  12.109  1.00 12.63           O
ATOM   1396  CB  HIS A  94      12.349   0.928  10.205  1.00 15.13           C
ATOM   1397  CG  HIS A  94      12.890   1.199  11.568  1.00 14.87           C
ATOM   1398  ND1 HIS A  94      12.715   2.403  12.214  1.00 14.10           N
ATOM   1399  CD2 HIS A  94      13.493   0.372  12.456  1.00 12.79           C
ATOM   1400  CE1 HIS A  94      13.259   2.317  13.420  1.00 12.93           C
ATOM   1401  NE2 HIS A  94      13.703   1.082  13.603  1.00 11.65           N1-
ATOM   1402  H   HIS A  94       9.945   1.285  11.704  1.00 15.52           H
ATOM   1403  HA  HIS A  94      10.614   0.253   9.339  1.00 15.18           H
ATOM   1404  HB2 HIS A  94      12.905   0.252   9.788  1.00 18.17           H
ATOM   1405  HB3 HIS A  94      12.388   1.753   9.696  1.00 18.17           H
ATOM   1406  HD2 HIS A  94      13.720  -0.519  12.311  1.00 15.37           H
ATOM   1407  HE1 HIS A  94      13.286   3.000  14.051  1.00 15.54           H
ATOM   1408  N   PHE A  95      11.522  -1.850  10.593  1.00 12.84           N
ATOM   1409  CA  PHE A  95      11.557  -3.166  11.223  1.00 13.17           C
ATOM   1410  C   PHE A  95      12.996  -3.625  11.403  1.00 13.26           C
ATOM   1411  O   PHE A  95      13.916  -3.170  10.723  1.00 14.34           O
ATOM   1412  CB  PHE A  95      10.856  -4.248  10.388  1.00 15.18           C
ATOM   1413  CG  PHE A  95       9.404  -3.984  10.116  1.00 12.56           C
ATOM   1414  CD1 PHE A  95       9.034  -3.108   9.119  1.00 15.95           C
ATOM   1415  CD2 PHE A  95       8.403  -4.648  10.827  1.00 15.47           C
ATOM   1416  CE1 PHE A  95       7.726  -2.898   8.828  1.00 14.73           C
ATOM   1417  CE2 PHE A  95       7.094  -4.433  10.544  1.00 15.20           C
ATOM   1418  CZ  PHE A  95       6.749  -3.545   9.523  1.00 15.30           C
ATOM   1419  H   PHE A  95      12.007  -1.802   9.884  1.00 15.43           H
ATOM   1420  HA  PHE A  95      11.133  -3.122  12.094  1.00 15.83           H
ATOM   1421  HB2 PHE A  95      11.306  -4.320   9.532  1.00 18.23           H
ATOM   1422  HB3 PHE A  95      10.917  -5.093  10.861  1.00 18.23           H
ATOM   1423  HD1 PHE A  95       9.689  -2.671   8.625  1.00 19.16           H
ATOM   1424  HD2 PHE A  95       8.637  -5.250  11.497  1.00 18.58           H
ATOM   1425  HE1 PHE A  95       7.493  -2.299   8.156  1.00 17.69           H
ATOM   1426  HE2 PHE A  95       6.432  -4.875  11.025  1.00 18.26           H
ATOM   1427  HZ  PHE A  95       5.854  -3.380   9.332  1.00 18.38           H
ATOM   1428  N   HIS A  96      13.165  -4.534  12.357  1.00 12.74           N
ATOM   1429  CA  HIS A  96      14.337  -5.364  12.523  1.00 11.82           C
ATOM   1430  C   HIS A  96      13.877  -6.804  12.436  1.00 12.93           C
ATOM   1431  O   HIS A  96      12.805  -7.155  12.956  1.00 13.12           O
ATOM   1432  CB  HIS A  96      14.979  -5.112  13.883  1.00 11.76           C
ATOM   1433  CG  HIS A  96      15.230  -3.667  14.157  1.00 12.51           C
ATOM   1434  ND1 HIS A  96      16.465  -3.084  13.967  1.00 13.47           N
ATOM   1435  CD2 HIS A  96      14.399  -2.676  14.558  1.00 13.77           C
ATOM   1436  CE1 HIS A  96      16.391  -1.800  14.294  1.00 14.22           C
ATOM   1437  NE2 HIS A  96      15.139  -1.525  14.630  1.00 14.35           N
ATOM   1438  H   HIS A  96      12.568  -4.692  12.955  1.00 15.31           H
ATOM   1439  HA  HIS A  96      14.983  -5.187  11.821  1.00 14.20           H
ATOM   1440  HB2 HIS A  96      15.831  -5.575  13.919  1.00 14.13           H
ATOM   1441  HB3 HIS A  96      14.390  -5.449  14.576  1.00 14.13           H
ATOM   1442  HD1 HIS A  96      17.178  -3.496  13.718  1.00 16.19           H
ATOM   1443  HD2 HIS A  96      13.495  -2.763  14.757  1.00 16.55           H
ATOM   1444  HE1 HIS A  96      17.089  -1.187  14.250  1.00 17.09           H
ATOM   1445  N   TRP A  97      14.653  -7.632  11.750  1.00 11.17           N
ATOM   1446  CA  TRP A  97      14.229  -9.009  11.556  1.00 11.45           C
ATOM   1447  C   TRP A  97      15.411  -9.955  11.436  1.00 13.93           C
ATOM   1448  O   TRP A  97      16.569  -9.551  11.323  1.00 13.74           O
ATOM   1449  CB  TRP A  97      13.336  -9.136  10.334  1.00 12.63           C
ATOM   1450  CG  TRP A  97      14.002  -8.765   9.047  1.00 11.84           C
ATOM   1451  CD1 TRP A  97      14.684  -9.596   8.205  1.00 14.45           C
ATOM   1452  CD2 TRP A  97      14.071  -7.462   8.474  1.00 13.11           C
ATOM   1453  NE1 TRP A  97      15.122  -8.904   7.117  1.00 14.18           N
ATOM   1454  CE2 TRP A  97      14.772  -7.585   7.261  1.00 13.46           C
ATOM   1455  CE3 TRP A  97      13.589  -6.203   8.857  1.00 14.55           C
ATOM   1456  CZ2 TRP A  97      15.014  -6.504   6.437  1.00 13.95           C
ATOM   1457  CZ3 TRP A  97      13.836  -5.127   8.028  1.00 13.85           C
ATOM   1458  CH2 TRP A  97      14.536  -5.284   6.836  1.00 14.43           C
ATOM   1459  H   TRP A  97      15.409  -7.428  11.395  1.00 13.42           H
ATOM   1460  HA  TRP A  97      13.710  -9.285  12.328  1.00 13.76           H
ATOM   1461  HB2 TRP A  97      13.041 -10.057  10.258  1.00 15.18           H
ATOM   1462  HB3 TRP A  97      12.569  -8.554  10.447  1.00 15.18           H
ATOM   1463  HD1 TRP A  97      14.783 -10.512   8.328  1.00 17.36           H
ATOM   1464  HE1 TRP A  97      15.574  -9.233   6.463  1.00 17.03           H
ATOM   1465  HE3 TRP A  97      13.111  -6.096   9.647  1.00 17.48           H
ATOM   1466  HZ2 TRP A  97      15.490  -6.600   5.643  1.00 16.76           H
ATOM   1467  HZ3 TRP A  97      13.520  -4.285   8.265  1.00 16.64           H
ATOM   1468  HH2 TRP A  97      14.689  -4.541   6.299  1.00 17.34           H
ATOM   1469  N   GLY A  98      15.082 -11.240  11.458  1.00 12.94           N
ATOM   1470  CA  GLY A  98      16.077 -12.284  11.494  1.00 12.30           C
ATOM   1471  C   GLY A  98      16.300 -12.998  10.164  1.00 13.96           C
ATOM   1472  O   GLY A  98      15.594 -12.783   9.185  1.00 14.23           O
ATOM   1473  H   GLY A  98      14.273 -11.531  11.453  1.00 15.55           H
ATOM   1474  HA2 GLY A  98      16.924 -11.903  11.775  1.00 14.79           H
ATOM   1475  HA3 GLY A  98      15.814 -12.949  12.150  1.00 14.79           H
ATOM   1476  N   SER A  99      17.320 -13.854  10.176  1.00 15.35           N
ATOM   1477  CA  SER A  99      17.523 -14.800   9.091  1.00 13.92           C
ATOM   1478  C   SER A  99      16.673 -16.049   9.240  1.00 18.17           C
ATOM   1479  O   SER A  99      16.566 -16.820   8.279  1.00 19.78           O
ATOM   1480  CB  SER A  99      18.987 -15.191   9.045  1.00 14.34           C
ATOM   1481  OG  SER A  99      19.404 -15.724  10.277  1.00 16.39           O
ATOM   1482  H   SER A  99      17.908 -13.904  10.802  1.00 18.45           H
ATOM   1483  HA  SER A  99      17.294 -14.375   8.249  1.00 16.72           H
ATOM   1484  HB2 SER A  99      19.113 -15.860   8.353  1.00 17.22           H
ATOM   1485  HB3 SER A  99      19.518 -14.404   8.845  1.00 17.22           H
ATOM   1486  HG  SER A  99      20.216 -15.936  10.238  1.00 19.69           H
ATOM   1487  N   LEU A 100      16.092 -16.263  10.425  1.00 16.27           N
ATOM   1488  CA  LEU A 100      15.276 -17.406  10.744  1.00 16.82           C
ATOM   1489  C   LEU A 100      14.149 -16.927  11.638  1.00 16.25           C
ATOM   1490  O   LEU A 100      14.268 -15.903  12.302  1.00 15.04           O
ATOM   1491  CB  LEU A 100      16.087 -18.450  11.523  1.00 23.92           C
ATOM   1492  CG  LEU A 100      17.285 -19.068  10.809  1.00 30.40           C
ATOM   1493  CD1 LEU A 100      18.025 -20.018  11.731  1.00 37.18           C
ATOM   1494  CD2 LEU A 100      16.772 -19.812   9.595  1.00 29.89           C
ATOM   1495  H   LEU A 100      16.170 -15.719  11.086  1.00 19.55           H
ATOM   1496  HA  LEU A 100      14.910 -17.805   9.940  1.00 20.20           H
ATOM   1497  HB2 LEU A 100      16.422 -18.031  12.331  1.00 28.72           H
ATOM   1498  HB3 LEU A 100      15.492 -19.177  11.763  1.00 28.72           H
ATOM   1499  HG  LEU A 100      17.894 -18.371  10.519  1.00 36.51           H
ATOM   1500 HD11 LEU A 100      18.780 -20.396  11.253  1.00 44.63           H
ATOM   1501 HD12 LEU A 100      18.336 -19.526  12.507  1.00 44.63           H
ATOM   1502 HD13 LEU A 100      17.420 -20.724  12.006  1.00 44.63           H
ATOM   1503 HD21 LEU A 100      17.523 -20.211   9.130  1.00 35.89           H
ATOM   1504 HD22 LEU A 100      16.157 -20.503   9.886  1.00 35.89           H
ATOM   1505 HD23 LEU A 100      16.316 -19.186   9.012  1.00 35.89           H
ATOM   1506  N   ASP A 101      13.058 -17.690  11.700  1.00 15.79           N
ATOM   1507  CA  ASP A 101      11.898 -17.181  12.429  1.00 15.06           C
ATOM   1508  C   ASP A 101      12.142 -17.106  13.934  1.00 17.86           C
ATOM   1509  O   ASP A 101      11.395 -16.399  14.626  1.00 18.19           O
ATOM   1510  CB  ASP A 101      10.658 -18.056  12.193  1.00 14.92           C
ATOM   1511  CG  ASP A 101      10.161 -18.043  10.768  1.00 18.91           C
ATOM   1512  OD1 ASP A 101      10.611 -17.256   9.918  1.00 17.69           O
ATOM   1513  OD2 ASP A 101       9.244 -18.868  10.482  1.00 22.66           O1-
ATOM   1514  H   ASP A 101      12.965 -18.469  11.348  1.00 18.96           H
ATOM   1515  HA  ASP A 101      11.698 -16.286  12.113  1.00 18.09           H
ATOM   1516  HB2 ASP A 101      10.875 -18.973  12.423  1.00 17.93           H
ATOM   1517  HB3 ASP A 101       9.939 -17.736  12.760  1.00 17.93           H
ATOM   1518  N   GLY A 102      13.159 -17.813  14.458  1.00 16.25           N
ATOM   1519  CA  GLY A 102      13.462 -17.833  15.870  1.00 16.68           C
ATOM   1520  C   GLY A 102      14.313 -16.690  16.372  1.00 18.55           C
ATOM   1521  O   GLY A 102      14.668 -16.673  17.551  1.00 18.08           O
ATOM   1522  H   GLY A 102      13.693 -18.297  13.989  1.00 19.52           H
ATOM   1523  HA2 GLY A 102      12.630 -17.824  16.368  1.00 20.04           H
ATOM   1524  HA3 GLY A 102      13.925 -18.660  16.077  1.00 20.04           H
ATOM   1525  N   GLN A 103      14.607 -15.702  15.533  1.00 14.80           N
ATOM   1526  CA  GLN A 103      15.323 -14.527  15.987  1.00 14.80           C
ATOM   1527  C   GLN A 103      14.960 -13.364  15.088  1.00 12.86           C
ATOM   1528  O   GLN A 103      14.392 -13.531  14.004  1.00 13.94           O
ATOM   1529  CB  GLN A 103      16.831 -14.751  15.937  1.00 14.91           C
ATOM   1530  CG  GLN A 103      17.353 -14.961  14.529  1.00 15.85           C
ATOM   1531  CD  GLN A 103      18.710 -15.618  14.514  1.00 22.60           C
ATOM   1532  OE1 GLN A 103      18.869 -16.707  15.073  1.00 29.30           O
ATOM   1533  NE2 GLN A 103      19.692 -14.992  13.853  1.00 21.28           N
ATOM   1534  H   GLN A 103      14.402 -15.692  14.698  1.00 17.78           H
ATOM   1535  HA  GLN A 103      15.066 -14.314  16.898  1.00 17.78           H
ATOM   1536  HB2 GLN A 103      17.278 -13.975  16.309  1.00 17.91           H
ATOM   1537  HB3 GLN A 103      17.050 -15.540  16.458  1.00 17.91           H
ATOM   1538  HG2 GLN A 103      16.736 -15.531  14.044  1.00 19.04           H
ATOM   1539  HG3 GLN A 103      17.429 -14.101  14.088  1.00 19.04           H
ATOM   1540 HE21 GLN A 103      19.537 -14.245  13.458  1.00 25.56           H
ATOM   1541 HE22 GLN A 103      20.479 -15.339  13.824  1.00 25.56           H
ATOM   1542  N   GLY A 104      15.285 -12.168  15.556  1.00 12.64           N
ATOM   1543  CA  GLY A 104      15.022 -10.977  14.769  1.00 12.27           C
ATOM   1544  C   GLY A 104      14.594  -9.779  15.581  1.00 11.48           C
ATOM   1545  O   GLY A 104      14.853  -8.632  15.196  1.00 13.59           O
ATOM   1546  H   GLY A 104      15.655 -12.020  16.318  1.00 15.19           H
ATOM   1547  HA2 GLY A 104      15.824 -10.737  14.279  1.00 14.74           H
ATOM   1548  HA3 GLY A 104      14.322 -11.170  14.126  1.00 14.74           H
ATOM   1549  N   SER A 105      13.900 -10.027  16.694  1.00 11.07           N
ATOM   1550  CA  SER A 105      13.506  -8.903  17.507  1.00 11.34           C
ATOM   1551  C   SER A 105      14.696  -8.389  18.287  1.00 11.76           C
ATOM   1552  O   SER A 105      15.706  -9.074  18.484  1.00 13.87           O
ATOM   1553  CB  SER A 105      12.390  -9.252  18.471  1.00 12.05           C
ATOM   1554  OG  SER A 105      12.795 -10.190  19.433  1.00 12.44           O
ATOM   1555  H   SER A 105      13.659 -10.801  16.982  1.00 13.30           H
ATOM   1556  HA  SER A 105      13.193  -8.189  16.930  1.00 13.63           H
ATOM   1557  HB2 SER A 105      12.106  -8.443  18.925  1.00 14.48           H
ATOM   1558  HB3 SER A 105      11.648  -9.623  17.968  1.00 14.48           H
ATOM   1559  HG  SER A 105      12.157 -10.363  19.951  1.00 14.95           H
ATOM   1560  N   GLU A 106      14.560  -7.145  18.697  1.00 11.64           N
ATOM   1561  CA  GLU A 106      15.551  -6.423  19.500  1.00 11.38           C
ATOM   1562  C   GLU A 106      15.234  -6.591  20.982  1.00 12.69           C
ATOM   1563  O   GLU A 106      16.024  -7.173  21.734  1.00 12.95           O
ATOM   1564  CB  GLU A 106      15.599  -4.948  19.073  1.00 11.38           C
ATOM   1565  CG  GLU A 106      15.972  -4.785  17.593  1.00 13.59           C
ATOM   1566  CD  GLU A 106      16.711  -3.527  17.319  1.00 12.67           C
ATOM   1567  OE1 GLU A 106      16.169  -2.467  17.606  1.00 11.61           O
ATOM   1568  OE2 GLU A 106      17.892  -3.607  16.873  1.00 12.99           O1-
ATOM   1569  H   GLU A 106      13.869  -6.666  18.516  1.00 13.99           H
ATOM   1570  HA  GLU A 106      16.427  -6.808  19.338  1.00 13.68           H
ATOM   1571  HB2 GLU A 106      14.726  -4.549  19.210  1.00 13.67           H
ATOM   1572  HB3 GLU A 106      16.266  -4.485  19.605  1.00 13.67           H
ATOM   1573  HG2 GLU A 106      16.536  -5.528  17.326  1.00 16.33           H
ATOM   1574  HG3 GLU A 106      15.160  -4.778  17.062  1.00 16.33           H
ATOM   1575  N   HIS A 107      14.061  -6.146  21.404  1.00 11.37           N
ATOM   1576  CA  HIS A 107      13.594  -6.525  22.724  1.00 11.09           C
ATOM   1577  C   HIS A 107      13.294  -8.018  22.746  1.00 11.47           C
ATOM   1578  O   HIS A 107      12.946  -8.622  21.733  1.00 13.09           O
ATOM   1579  CB  HIS A 107      12.361  -5.710  23.115  1.00 11.64           C
ATOM   1580  CG  HIS A 107      12.666  -4.268  23.286  1.00  9.74           C
ATOM   1581  ND1 HIS A 107      12.629  -3.388  22.233  1.00 11.16           N
ATOM   1582  CD2 HIS A 107      13.105  -3.557  24.351  1.00 10.00           C
ATOM   1583  CE1 HIS A 107      12.994  -2.190  22.647  1.00 11.64           C
ATOM   1584  NE2 HIS A 107      13.305  -2.271  23.929  1.00 10.07           N
ATOM   1585  H   HIS A 107      13.530  -5.638  20.959  1.00 13.67           H
ATOM   1586  HA  HIS A 107      14.293  -6.347  23.372  1.00 13.33           H
ATOM   1587  HB2 HIS A 107      12.013  -6.045  23.957  1.00 13.99           H
ATOM   1588  HB3 HIS A 107      11.690  -5.795  22.420  1.00 13.99           H
ATOM   1589  HD1 HIS A 107      12.391  -3.584  21.431  1.00 13.41           H
ATOM   1590  HD2 HIS A 107      13.249  -3.884  25.210  1.00 12.03           H
ATOM   1591  HE1 HIS A 107      13.034  -1.422  22.124  1.00 13.99           H
ATOM   1592  N   THR A 108      13.420  -8.591  23.919  1.00 12.42           N
ATOM   1593  CA  THR A 108      13.060  -9.970  24.166  1.00 12.29           C
ATOM   1594  C   THR A 108      12.115  -9.980  25.367  1.00 12.20           C
ATOM   1595  O   THR A 108      12.090  -9.028  26.151  1.00 13.73           O
ATOM   1596  CB  THR A 108      14.305 -10.856  24.380  1.00 11.84           C
ATOM   1597  OG1 THR A 108      15.153 -10.343  25.430  1.00 14.25           O
ATOM   1598  CG2 THR A 108      15.094 -10.956  23.113  1.00 13.55           C
ATOM   1599  H   THR A 108      13.724  -8.188  24.615  1.00 14.92           H
ATOM   1600  HA  THR A 108      12.575 -10.314  23.399  1.00 14.77           H
ATOM   1601  HB  THR A 108      14.016 -11.750  24.621  1.00 14.23           H
ATOM   1602  HG1 THR A 108      14.728 -10.312  26.153  1.00 17.12           H
ATOM   1603 HG21 THR A 108      15.876 -11.513  23.253  1.00 16.29           H
ATOM   1604 HG22 THR A 108      14.549 -11.347  22.413  1.00 16.29           H
ATOM   1605 HG23 THR A 108      15.382 -10.073  22.833  1.00 16.29           H
ATOM   1606  N   VAL A 109      11.339 -11.047  25.506  1.00 13.62           N
ATOM   1607  CA  VAL A 109      10.354 -11.149  26.578  1.00 13.53           C
ATOM   1608  C   VAL A 109      10.676 -12.446  27.306  1.00 14.27           C
ATOM   1609  O   VAL A 109      10.537 -13.534  26.738  1.00 14.28           O
ATOM   1610  CB  VAL A 109       8.926 -11.125  26.030  1.00 14.06           C
ATOM   1611  CG1 VAL A 109       7.896 -11.285  27.169  1.00 16.39           C
ATOM   1612  CG2 VAL A 109       8.643  -9.830  25.276  1.00 15.04           C
ATOM   1613  H   VAL A 109      11.363 -11.732  24.988  1.00 16.37           H
ATOM   1614  HA  VAL A 109      10.464 -10.409  27.196  1.00 16.26           H
ATOM   1615  HB  VAL A 109       8.811 -11.864  25.413  1.00 16.89           H
ATOM   1616 HG11 VAL A 109       7.003 -11.266  26.791  1.00 19.69           H
ATOM   1617 HG12 VAL A 109       8.048 -12.133  27.615  1.00 19.69           H
ATOM   1618 HG13 VAL A 109       8.005 -10.555  27.798  1.00 19.69           H
ATOM   1619 HG21 VAL A 109       7.732  -9.852  24.944  1.00 18.07           H
ATOM   1620 HG22 VAL A 109       8.758  -9.081  25.881  1.00 18.07           H
ATOM   1621 HG23 VAL A 109       9.264  -9.756  24.534  1.00 18.07           H
ATOM   1622  N   ASP A 110      11.131 -12.337  28.547  1.00 14.75           N
ATOM   1623  CA  ASP A 110      11.634 -13.489  29.276  1.00 14.62           C
ATOM   1624  C   ASP A 110      12.608 -14.290  28.407  1.00 14.45           C
ATOM   1625  O   ASP A 110      12.548 -15.529  28.321  1.00 16.31           O
ATOM   1626  CB  ASP A 110      10.475 -14.333  29.772  1.00 17.09           C
ATOM   1627  CG  ASP A 110       9.612 -13.592  30.769  1.00 16.11           C
ATOM   1628  OD1 ASP A 110      10.154 -12.755  31.495  1.00 18.24           O
ATOM   1629  OD2 ASP A 110       8.397 -13.870  30.835  1.00 20.90           O1-
ATOM   1630  H   ASP A 110      11.158 -11.601  28.991  1.00 17.72           H
ATOM   1631  HA  ASP A 110      12.123 -13.175  30.052  1.00 17.57           H
ATOM   1632  HB2 ASP A 110       9.918 -14.582  29.018  1.00 20.53           H
ATOM   1633  HB3 ASP A 110      10.823 -15.127  30.206  1.00 20.53           H
ATOM   1634  N   LYS A 111      13.483 -13.569  27.717  1.00 15.10           N
ATOM   1635  CA  LYS A 111      14.545 -14.063  26.842  1.00 15.12           C
ATOM   1636  C   LYS A 111      14.032 -14.593  25.504  1.00 15.24           C
ATOM   1637  O   LYS A 111      14.852 -14.982  24.676  1.00 17.03           O
ATOM   1638  CB  LYS A 111      15.457 -15.092  27.531  1.00 17.51           C
ATOM   1639  CG  LYS A 111      16.244 -14.559  28.729  1.00 18.95           C
ATOM   1640  CD  LYS A 111      17.152 -13.436  28.361  1.00 24.29           C
ATOM   1641  CE  LYS A 111      17.880 -12.829  29.562  1.00 28.46           C
ATOM   1642  NZ  LYS A 111      19.061 -13.621  29.965  1.00 33.95           N1+
ATOM   1643  H   LYS A 111      13.477 -12.710  27.745  1.00 18.14           H
ATOM   1644  HA  LYS A 111      15.110 -13.304  26.629  1.00 18.17           H
ATOM   1645  HB2 LYS A 111      14.909 -15.829  27.844  1.00 21.04           H
ATOM   1646  HB3 LYS A 111      16.099 -15.419  26.881  1.00 21.04           H
ATOM   1647  HG2 LYS A 111      15.621 -14.235  29.398  1.00 22.76           H
ATOM   1648  HG3 LYS A 111      16.784 -15.275  29.098  1.00 22.76           H
ATOM   1649  HD2 LYS A 111      17.822 -13.764  27.740  1.00 29.17           H
ATOM   1650  HD3 LYS A 111      16.630 -12.734  27.942  1.00 29.17           H
ATOM   1651  HE2 LYS A 111      18.181 -11.936  29.333  1.00 34.18           H
ATOM   1652  HE3 LYS A 111      17.272 -12.792  30.316  1.00 34.18           H
ATOM   1653  HZ1 LYS A 111      19.459 -13.240  30.664  1.00 40.76           H
ATOM   1654  HZ2 LYS A 111      18.812 -14.446  30.188  1.00 40.76           H
ATOM   1655  HZ3 LYS A 111      19.641 -13.666  29.292  1.00 40.76           H
ATOM   1656  N   LYS A 112      12.723 -14.582  25.266  1.00 12.87           N
ATOM   1657  CA  LYS A 112      12.138 -15.007  24.000  1.00 14.41           C
ATOM   1658  C   LYS A 112      12.405 -13.967  22.925  1.00 14.91           C
ATOM   1659  O   LYS A 112      12.133 -12.777  23.116  1.00 14.54           O
ATOM   1660  CB  LYS A 112      10.625 -15.152  24.140  1.00 17.07           C
ATOM   1661  CG  LYS A 112       9.891 -15.458  22.806  1.00 17.14           C
ATOM   1662  CD  LYS A 112       8.371 -15.558  22.972  1.00 20.55           C
ATOM   1663  CE  LYS A 112       7.676 -15.725  21.623  1.00 23.24           C
ATOM   1664  NZ  LYS A 112       7.968 -17.028  21.069  1.00 24.06           N1+
ATOM   1665  H   LYS A 112      12.137 -14.326  25.841  1.00 15.46           H
ATOM   1666  HA  LYS A 112      12.517 -15.856  23.723  1.00 17.31           H
ATOM   1667  HB2 LYS A 112      10.438 -15.879  24.754  1.00 20.51           H
ATOM   1668  HB3 LYS A 112      10.264 -14.324  24.492  1.00 20.51           H
ATOM   1669  HG2 LYS A 112      10.077 -14.747  22.173  1.00 20.59           H
ATOM   1670  HG3 LYS A 112      10.210 -16.305  22.457  1.00 20.59           H
ATOM   1671  HD2 LYS A 112       8.159 -16.328  23.522  1.00 24.68           H
ATOM   1672  HD3 LYS A 112       8.040 -14.746  23.387  1.00 24.68           H
ATOM   1673  HE2 LYS A 112       6.717 -15.649  21.741  1.00 27.91           H
ATOM   1674  HE3 LYS A 112       7.998 -15.049  21.006  1.00 27.91           H
ATOM   1675  HZ1 LYS A 112       7.562 -17.122  20.283  1.00 28.90           H
ATOM   1676  HZ2 LYS A 112       8.846 -17.119  20.954  1.00 28.90           H
ATOM   1677  HZ3 LYS A 112       7.681 -17.664  21.621  1.00 28.90           H
ATOM   1678  N   LYS A 113      12.931 -14.428  21.798  1.00 14.52           N
ATOM   1679  CA  LYS A 113      13.123 -13.608  20.618  1.00 15.40           C
ATOM   1680  C   LYS A 113      11.974 -13.848  19.656  1.00 13.28           C
ATOM   1681  O   LYS A 113      11.607 -14.992  19.386  1.00 15.30           O
ATOM   1682  CB  LYS A 113      14.436 -13.991  19.927  1.00 13.80           C
ATOM   1683  CG  LYS A 113      15.655 -13.609  20.685  1.00 15.87           C
ATOM   1684  CD  LYS A 113      16.912 -14.166  20.054  1.00 17.81           C
ATOM   1685  CE  LYS A 113      18.100 -13.531  20.687  1.00 20.50           C
ATOM   1686  NZ  LYS A 113      18.839 -14.515  21.463  1.00 32.39           N1+
ATOM   1687  H   LYS A 113      13.193 -15.240  21.694  1.00 17.45           H
ATOM   1688  HA  LYS A 113      13.148 -12.669  20.860  1.00 18.50           H
ATOM   1689  HB2 LYS A 113      14.454 -14.953  19.804  1.00 16.58           H
ATOM   1690  HB3 LYS A 113      14.474 -13.549  19.064  1.00 16.58           H
ATOM   1691  HG2 LYS A 113      15.729 -12.642  20.703  1.00 19.06           H
ATOM   1692  HG3 LYS A 113      15.591 -13.956  21.588  1.00 19.06           H
ATOM   1693  HD2 LYS A 113      16.955 -15.124  20.201  1.00 21.39           H
ATOM   1694  HD3 LYS A 113      16.919 -13.964  19.105  1.00 21.39           H
ATOM   1695  HE2 LYS A 113      18.685 -13.179  19.998  1.00 24.62           H
ATOM   1696  HE3 LYS A 113      17.810 -12.823  21.283  1.00 24.62           H
ATOM   1697  HZ1 LYS A 113      19.549 -14.134  21.840  1.00 38.89           H
ATOM   1698  HZ2 LYS A 113      18.319 -14.853  22.101  1.00 38.89           H
ATOM   1699  HZ3 LYS A 113      19.113 -15.176  20.934  1.00 38.89           H
ATOM   1700  N   TYR A 114      11.430 -12.771  19.113  1.00 13.25           N
ATOM   1701  CA  TYR A 114      10.429 -12.870  18.078  1.00 11.49           C
ATOM   1702  C   TYR A 114      11.091 -12.782  16.708  1.00 12.11           C
ATOM   1703  O   TYR A 114      12.264 -12.458  16.575  1.00 13.44           O
ATOM   1704  CB  TYR A 114       9.379 -11.771  18.233  1.00 11.53           C
ATOM   1705  CG  TYR A 114       8.430 -11.973  19.402  1.00 11.97           C
ATOM   1706  CD1 TYR A 114       8.761 -11.583  20.686  1.00 13.80           C
ATOM   1707  CD2 TYR A 114       7.203 -12.584  19.212  1.00 13.61           C
ATOM   1708  CE1 TYR A 114       7.881 -11.784  21.737  1.00 16.76           C
ATOM   1709  CE2 TYR A 114       6.317 -12.759  20.262  1.00 15.31           C
ATOM   1710  CZ  TYR A 114       6.670 -12.366  21.505  1.00 16.54           C
ATOM   1711  OH  TYR A 114       5.770 -12.560  22.522  1.00 22.40           O
ATOM   1712  H   TYR A 114      11.628 -11.963  19.332  1.00 15.92           H
ATOM   1713  HA  TYR A 114       9.983 -13.729  18.145  1.00 13.81           H
ATOM   1714  HB2 TYR A 114       9.833 -10.924  18.365  1.00 13.86           H
ATOM   1715  HB3 TYR A 114       8.846 -11.734  17.423  1.00 13.86           H
ATOM   1716  HD1 TYR A 114       9.583 -11.179  20.846  1.00 16.58           H
ATOM   1717  HD2 TYR A 114       6.953 -12.849  18.356  1.00 16.35           H
ATOM   1718  HE1 TYR A 114       8.108 -11.506  22.595  1.00 20.13           H
ATOM   1719  HE2 TYR A 114       5.493 -13.164  20.117  1.00 18.39           H
ATOM   1720  HH  TYR A 114       6.087 -12.275  23.245  1.00 26.90           H
ATOM   1721  N   ALA A 115      10.305 -13.085  15.672  1.00 13.96           N
ATOM   1722  CA  ALA A 115      10.827 -13.104  14.310  1.00 15.17           C
ATOM   1723  C   ALA A 115      11.193 -11.717  13.798  1.00 13.44           C
ATOM   1724  O   ALA A 115      12.034 -11.574  12.893  1.00 12.31           O
ATOM   1725  CB  ALA A 115       9.769 -13.710  13.394  1.00 14.88           C
ATOM   1726  H   ALA A 115       9.470 -13.282  15.734  1.00 16.78           H
ATOM   1727  HA  ALA A 115      11.619 -13.662  14.276  1.00 18.23           H
ATOM   1728  HB1 ALA A 115      10.111 -13.725  12.486  1.00 17.87           H
ATOM   1729  HB2 ALA A 115       9.575 -14.612  13.690  1.00 17.87           H
ATOM   1730  HB3 ALA A 115       8.967 -13.167  13.437  1.00 17.87           H
ATOM   1731  N   ALA A 116      10.579 -10.683  14.342  1.00 12.98           N
ATOM   1732  CA  ALA A 116      10.867  -9.325  13.929  1.00 14.11           C
ATOM   1733  C   ALA A 116      10.302  -8.367  14.960  1.00 13.07           C
ATOM   1734  O   ALA A 116       9.568  -8.744  15.880  1.00 12.67           O
ATOM   1735  CB  ALA A 116      10.322  -9.055  12.520  1.00 13.68           C
ATOM   1736  H   ALA A 116       9.984 -10.743  14.960  1.00 15.60           H
ATOM   1737  HA  ALA A 116      11.829  -9.202  13.904  1.00 16.95           H
ATOM   1738  HB1 ALA A 116      10.530  -8.141  12.272  1.00 16.44           H
ATOM   1739  HB2 ALA A 116      10.739  -9.671  11.897  1.00 16.44           H
ATOM   1740  HB3 ALA A 116       9.361  -9.187  12.524  1.00 16.44           H
ATOM   1741  N   GLU A 117      10.629  -7.101  14.767  1.00 12.78           N
ATOM   1742  CA  GLU A 117      10.109  -6.064  15.640  1.00  9.77           C
ATOM   1743  C   GLU A 117       9.910  -4.795  14.821  1.00 12.13           C
ATOM   1744  O   GLU A 117      10.802  -4.389  14.075  1.00 13.30           O
ATOM   1745  CB  GLU A 117      11.069  -5.816  16.802  1.00 10.76           C
ATOM   1746  CG  GLU A 117      10.564  -4.837  17.855  1.00  9.65           C
ATOM   1747  CD  GLU A 117      11.480  -4.791  19.066  1.00 12.34           C
ATOM   1748  OE1 GLU A 117      12.109  -5.816  19.378  1.00 12.54           O
ATOM   1749  OE2 GLU A 117      11.559  -3.720  19.701  1.00 12.56           O1-
ATOM   1750  H   GLU A 117      11.146  -6.816  14.142  1.00 15.36           H
ATOM   1751  HA  GLU A 117       9.251  -6.339  15.999  1.00 11.75           H
ATOM   1752  HB2 GLU A 117      11.240  -6.661  17.247  1.00 12.94           H
ATOM   1753  HB3 GLU A 117      11.899  -5.462  16.447  1.00 12.94           H
ATOM   1754  HG2 GLU A 117      10.525  -3.947  17.470  1.00 11.60           H
ATOM   1755  HG3 GLU A 117       9.682  -5.113  18.151  1.00 11.60           H
ATOM   1756  N   LEU A 118       8.726  -4.208  14.936  1.00 12.09           N
ATOM   1757  CA  LEU A 118       8.352  -2.964  14.298  1.00 10.96           C
ATOM   1758  C   LEU A 118       8.580  -1.827  15.274  1.00 10.03           C
ATOM   1759  O   LEU A 118       8.209  -1.910  16.441  1.00 11.87           O
ATOM   1760  CB  LEU A 118       6.864  -3.015  13.942  1.00 11.09           C
ATOM   1761  CG  LEU A 118       6.079  -1.739  13.593  1.00 11.05           C
ATOM   1762  CD1 LEU A 118       6.663  -1.113  12.386  1.00 13.30           C
ATOM   1763  CD2 LEU A 118       4.604  -2.111  13.371  1.00 13.33           C
ATOM   1764  H   LEU A 118       8.088  -4.538  15.409  1.00 14.53           H
ATOM   1765  HA  LEU A 118       8.877  -2.818  13.495  1.00 13.17           H
ATOM   1766  HB2 LEU A 118       6.773  -3.605  13.177  1.00 13.33           H
ATOM   1767  HB3 LEU A 118       6.404  -3.417  14.695  1.00 13.33           H
ATOM   1768  HG  LEU A 118       6.134  -1.109  14.329  1.00 13.28           H
ATOM   1769 HD11 LEU A 118       6.162  -0.310  12.173  1.00 15.98           H
ATOM   1770 HD12 LEU A 118       7.590  -0.889  12.564  1.00 15.98           H
ATOM   1771 HD13 LEU A 118       6.610  -1.741  11.648  1.00 15.98           H
ATOM   1772 HD21 LEU A 118       4.107  -1.308  13.151  1.00 16.02           H
ATOM   1773 HD22 LEU A 118       4.546  -2.747  12.641  1.00 16.02           H
ATOM   1774 HD23 LEU A 118       4.253  -2.506  14.184  1.00 16.02           H
ATOM   1775  N   HIS A 119       9.188  -0.755  14.777  1.00 10.45           N
ATOM   1776  CA  HIS A 119       9.452   0.458  15.540  1.00 10.41           C
ATOM   1777  C   HIS A 119       8.762   1.606  14.846  1.00 11.66           C
ATOM   1778  O   HIS A 119       9.099   1.939  13.705  1.00 12.21           O
ATOM   1779  CB  HIS A 119      10.946   0.705  15.609  1.00 10.06           C
ATOM   1780  CG  HIS A 119      11.635  -0.235  16.510  1.00  9.83           C
ATOM   1781  ND1 HIS A 119      12.996  -0.455  16.482  1.00 10.77           N
ATOM   1782  CD2 HIS A 119      11.131  -1.065  17.450  1.00 11.07           C
ATOM   1783  CE1 HIS A 119      13.299  -1.358  17.394  1.00 11.93           C
ATOM   1784  NE2 HIS A 119      12.188  -1.737  17.999  1.00 11.72           N
ATOM   1785  H   HIS A 119       9.468  -0.707  13.965  1.00 12.56           H
ATOM   1786  HA  HIS A 119       9.101   0.371  16.440  1.00 12.51           H
ATOM   1787  HB2 HIS A 119      11.103   1.605  15.936  1.00 12.09           H
ATOM   1788  HB3 HIS A 119      11.325   0.604  14.722  1.00 12.09           H
ATOM   1789  HD2 HIS A 119      10.238  -1.142  17.698  1.00 13.30           H
ATOM   1790  HE1 HIS A 119      14.154  -1.675  17.581  1.00 14.33           H
ATOM   1791  HE2 HIS A 119      12.135  -2.325  18.624  1.00 14.09           H
ATOM   1792  N   LEU A 120       7.766   2.161  15.525  1.00 12.12           N
ATOM   1793  CA  LEU A 120       7.078   3.371  15.097  1.00 11.82           C
ATOM   1794  C   LEU A 120       7.709   4.513  15.884  1.00 10.99           C
ATOM   1795  O   LEU A 120       7.593   4.570  17.112  1.00 11.38           O
ATOM   1796  CB  LEU A 120       5.576   3.238  15.333  1.00 11.82           C
ATOM   1797  CG  LEU A 120       4.902   2.204  14.415  1.00 14.55           C
ATOM   1798  CD1 LEU A 120       3.990   1.317  15.202  1.00 15.87           C
ATOM   1799  CD2 LEU A 120       4.113   2.865  13.317  1.00 16.41           C
ATOM   1800  H   LEU A 120       7.462   1.842  16.263  1.00 14.57           H
ATOM   1801  HA  LEU A 120       7.233   3.520  14.151  1.00 14.21           H
ATOM   1802  HB2 LEU A 120       5.426   2.963  16.251  1.00 14.21           H
ATOM   1803  HB3 LEU A 120       5.156   4.097  15.172  1.00 14.21           H
ATOM   1804  HG  LEU A 120       5.584   1.649  14.005  1.00 17.49           H
ATOM   1805 HD11 LEU A 120       3.578   0.676  14.602  1.00 19.07           H
ATOM   1806 HD12 LEU A 120       4.508   0.853  15.878  1.00 19.07           H
ATOM   1807 HD13 LEU A 120       3.307   1.862  15.624  1.00 19.07           H
ATOM   1808 HD21 LEU A 120       3.706   2.180  12.764  1.00 19.71           H
ATOM   1809 HD22 LEU A 120       3.426   3.422  13.715  1.00 19.71           H
ATOM   1810 HD23 LEU A 120       4.712   3.410  12.783  1.00 19.71           H
ATOM   1811  N   VAL A 121       8.426   5.381  15.174  1.00 12.23           N
ATOM   1812  CA  VAL A 121       9.300   6.367  15.793  1.00 12.95           C
ATOM   1813  C   VAL A 121       8.559   7.691  15.846  1.00 14.71           C
ATOM   1814  O   VAL A 121       8.124   8.203  14.811  1.00 13.37           O
ATOM   1815  CB  VAL A 121      10.613   6.493  15.014  1.00 12.16           C
ATOM   1816  CG1 VAL A 121      11.529   7.503  15.693  1.00 13.47           C
ATOM   1817  CG2 VAL A 121      11.284   5.118  14.874  1.00 12.99           C
ATOM   1818  H   VAL A 121       8.422   5.417  14.315  1.00 14.70           H
ATOM   1819  HA  VAL A 121       9.506   6.092  16.701  1.00 15.56           H
ATOM   1820  HB  VAL A 121      10.418   6.820  14.122  1.00 14.62           H
ATOM   1821 HG11 VAL A 121      12.354   7.570  15.187  1.00 16.18           H
ATOM   1822 HG12 VAL A 121      11.085   8.365  15.718  1.00 16.18           H
ATOM   1823 HG13 VAL A 121      11.718   7.201  16.595  1.00 16.18           H
ATOM   1824 HG21 VAL A 121      12.111   5.219  14.379  1.00 15.61           H
ATOM   1825 HG22 VAL A 121      11.469   4.766  15.759  1.00 15.61           H
ATOM   1826 HG23 VAL A 121      10.684   4.521  14.399  1.00 15.61           H
ATOM   1827  N   HIS A 122       8.462   8.272  17.046  1.00 13.17           N
ATOM   1828  CA  HIS A 122       7.796   9.543  17.242  1.00 12.98           C
ATOM   1829  C   HIS A 122       8.698  10.515  17.993  1.00 13.36           C
ATOM   1830  O   HIS A 122       9.472  10.117  18.862  1.00 13.53           O
ATOM   1831  CB  HIS A 122       6.517   9.406  18.080  1.00 12.99           C
ATOM   1832  CG  HIS A 122       5.635   8.269  17.685  1.00 13.15           C
ATOM   1833  ND1 HIS A 122       5.960   6.951  17.934  1.00 14.46           N
ATOM   1834  CD2 HIS A 122       4.424   8.248  17.078  1.00 14.66           C
ATOM   1835  CE1 HIS A 122       4.992   6.171  17.486  1.00 13.67           C
ATOM   1836  NE2 HIS A 122       4.048   6.934  16.962  1.00 14.25           N
ATOM   1837  H   HIS A 122       8.783   7.936  17.770  1.00 15.83           H
ATOM   1838  HA  HIS A 122       7.566   9.930  16.383  1.00 15.60           H
ATOM   1839  HB2 HIS A 122       6.001  10.223  17.993  1.00 15.60           H
ATOM   1840  HB3 HIS A 122       6.768   9.275  19.008  1.00 15.60           H
ATOM   1841  HD1 HIS A 122       6.682   6.681  18.316  1.00 17.37           H
ATOM   1842  HD2 HIS A 122       3.940   8.987  16.788  1.00 17.62           H
ATOM   1843  HE1 HIS A 122       4.977   5.242  17.532  1.00 16.42           H
ATOM   1844  N   TRP A 123       8.564  11.804  17.688  1.00 14.32           N
ATOM   1845  CA  TRP A 123       9.334  12.838  18.378  1.00 13.03           C
ATOM   1846  C   TRP A 123       8.443  13.830  19.110  1.00 14.91           C
ATOM   1847  O   TRP A 123       7.339  14.162  18.655  1.00 13.43           O
ATOM   1848  CB  TRP A 123      10.306  13.569  17.435  1.00 14.65           C
ATOM   1849  CG  TRP A 123       9.676  14.189  16.253  1.00 14.46           C
ATOM   1850  CD1 TRP A 123       9.419  13.583  15.051  1.00 16.01           C
ATOM   1851  CD2 TRP A 123       9.249  15.544  16.112  1.00 15.89           C
ATOM   1852  NE1 TRP A 123       8.836  14.467  14.190  1.00 17.82           N
ATOM   1853  CE2 TRP A 123       8.729  15.683  14.811  1.00 18.19           C
ATOM   1854  CE3 TRP A 123       9.269  16.660  16.956  1.00 19.59           C
ATOM   1855  CZ2 TRP A 123       8.232  16.882  14.335  1.00 18.93           C
ATOM   1856  CZ3 TRP A 123       8.779  17.849  16.474  1.00 21.29           C
ATOM   1857  CH2 TRP A 123       8.249  17.949  15.189  1.00 20.57           C
ATOM   1858  H   TRP A 123       8.033  12.108  17.084  1.00 17.21           H
ATOM   1859  HA  TRP A 123       9.877  12.400  19.053  1.00 15.66           H
ATOM   1860  HB2 TRP A 123      10.749  14.273  17.934  1.00 17.60           H
ATOM   1861  HB3 TRP A 123      10.964  12.932  17.117  1.00 17.60           H
ATOM   1862  HD1 TRP A 123       9.584  12.687  14.863  1.00 19.24           H
ATOM   1863  HE1 TRP A 123       8.586  14.291  13.386  1.00 21.40           H
ATOM   1864  HE3 TRP A 123       9.612  16.599  17.819  1.00 23.53           H
ATOM   1865  HZ2 TRP A 123       7.886  16.955  13.474  1.00 22.74           H
ATOM   1866  HZ3 TRP A 123       8.769  18.594  17.030  1.00 25.56           H
ATOM   1867  HH2 TRP A 123       7.920  18.769  14.897  1.00 24.71           H
ATOM   1868  N   ASN A 124       8.954  14.289  20.262  1.00 13.52           N
ATOM   1869  CA  ASN A 124       8.253  15.204  21.154  1.00 13.33           C
ATOM   1870  C   ASN A 124       8.140  16.583  20.517  1.00 13.48           C
ATOM   1871  O   ASN A 124       9.146  17.243  20.244  1.00 14.00           O
ATOM   1872  CB  ASN A 124       9.047  15.278  22.451  1.00 13.75           C
ATOM   1873  CG  ASN A 124       8.266  15.890  23.585  1.00 16.65           C
ATOM   1874  OD1 ASN A 124       7.417  16.740  23.373  1.00 16.98           O
ATOM   1875  ND2 ASN A 124       8.545  15.441  24.799  1.00 19.01           N
ATOM   1876  H   ASN A 124       9.734  14.071  20.551  1.00 16.25           H
ATOM   1877  HA  ASN A 124       7.363  14.868  21.345  1.00 16.02           H
ATOM   1878  HB2 ASN A 124       9.305  14.381  22.715  1.00 16.52           H
ATOM   1879  HB3 ASN A 124       9.838  15.821  22.306  1.00 16.52           H
ATOM   1880 HD21 ASN A 124       8.128  15.757  25.481  1.00 22.84           H
ATOM   1881 HD22 ASN A 124       9.144  14.833  24.905  1.00 22.84           H
ATOM   1882  N   THR A 125       6.903  17.035  20.302  1.00 15.60           N
ATOM   1883  CA  THR A 125       6.732  18.280  19.569  1.00 16.74           C
ATOM   1884  C   THR A 125       7.235  19.487  20.346  1.00 17.66           C
ATOM   1885  O   THR A 125       7.467  20.529  19.732  1.00 19.47           O
ATOM   1886  CB  THR A 125       5.268  18.465  19.160  1.00 19.43           C
ATOM   1887  OG1 THR A 125       4.452  18.588  20.329  1.00 21.89           O
ATOM   1888  CG2 THR A 125       4.787  17.302  18.276  1.00 23.36           C
ATOM   1889  H   THR A 125       6.176  16.654  20.559  1.00 18.75           H
ATOM   1890  HA  THR A 125       7.254  18.225  18.754  1.00 20.10           H
ATOM   1891  HB  THR A 125       5.191  19.280  18.640  1.00 23.34           H
ATOM   1892  HG1 THR A 125       4.520  17.897  20.801  1.00 26.29           H
ATOM   1893 HG21 THR A 125       3.860  17.437  18.027  1.00 28.05           H
ATOM   1894 HG22 THR A 125       5.326  17.253  17.471  1.00 28.05           H
ATOM   1895 HG23 THR A 125       4.866  16.465  18.759  1.00 28.05           H
ATOM   1896  N   LYS A 127       7.475  19.367  21.649  1.00 17.95           N
ATOM   1897  CA  LYS A 127       8.033  20.485  22.395  1.00 19.40           C
ATOM   1898  C   LYS A 127       9.435  20.858  21.903  1.00 19.05           C
ATOM   1899  O   LYS A 127       9.897  21.980  22.157  1.00 21.80           O
ATOM   1900  CB  LYS A 127       7.977  20.168  23.883  1.00 22.20           C
ATOM   1901  CG  LYS A 127       9.224  19.652  24.488  1.00 23.11           C
ATOM   1902  CD  LYS A 127       9.071  19.674  25.999  1.00 35.15           C
ATOM   1903  CE  LYS A 127       9.338  18.351  26.608  1.00 34.19           C
ATOM   1904  NZ  LYS A 127       9.646  18.486  28.069  1.00 50.03           N1+
ATOM   1905  H   LYS A 127       7.325  18.660  22.116  1.00 21.56           H
ATOM   1906  HA  LYS A 127       7.466  21.258  22.247  1.00 23.30           H
ATOM   1907  HB2 LYS A 127       7.742  20.980  24.358  1.00 26.66           H
ATOM   1908  HB3 LYS A 127       7.289  19.500  24.026  1.00 26.66           H
ATOM   1909  HG2 LYS A 127       9.374  18.737  24.202  1.00 27.76           H
ATOM   1910  HG3 LYS A 127       9.970  20.219  24.240  1.00 27.76           H
ATOM   1911  HD2 LYS A 127       9.701  20.310  26.372  1.00 42.20           H
ATOM   1912  HD3 LYS A 127       8.163  19.932  26.223  1.00 42.20           H
ATOM   1913  HE2 LYS A 127       8.554  17.788  26.512  1.00 41.05           H
ATOM   1914  HE3 LYS A 127      10.102  17.943  26.171  1.00 41.05           H
ATOM   1915  HZ1 LYS A 127       9.804  17.685  28.422  1.00 60.05           H
ATOM   1916  HZ2 LYS A 127      10.365  18.999  28.182  1.00 60.05           H
ATOM   1917  HZ3 LYS A 127       8.956  18.858  28.492  1.00 60.05           H
ATOM   1918  N   TYR A 128      10.111  19.964  21.184  1.00 14.59           N
ATOM   1919  CA  TYR A 128      11.452  20.225  20.678  1.00 15.71           C
ATOM   1920  C   TYR A 128      11.475  20.649  19.213  1.00 15.89           C
ATOM   1921  O   TYR A 128      12.568  20.881  18.662  1.00 18.19           O
ATOM   1922  CB  TYR A 128      12.333  18.997  20.920  1.00 16.57           C
ATOM   1923  CG  TYR A 128      12.434  18.684  22.386  1.00 16.59           C
ATOM   1924  CD1 TYR A 128      12.803  19.670  23.291  1.00 18.29           C
ATOM   1925  CD2 TYR A 128      12.131  17.424  22.887  1.00 15.25           C
ATOM   1926  CE1 TYR A 128      12.876  19.408  24.645  1.00 17.80           C
ATOM   1927  CE2 TYR A 128      12.223  17.153  24.244  1.00 15.30           C
ATOM   1928  CZ  TYR A 128      12.610  18.159  25.113  1.00 18.80           C
ATOM   1929  OH  TYR A 128      12.684  17.917  26.447  1.00 21.35           O
ATOM   1930  H   TYR A 128       9.807  19.188  20.974  1.00 17.53           H
ATOM   1931  HA  TYR A 128      11.831  20.956  21.191  1.00 18.88           H
ATOM   1932  HB2 TYR A 128      11.946  18.230  20.470  1.00 19.91           H
ATOM   1933  HB3 TYR A 128      13.226  19.171  20.583  1.00 19.91           H
ATOM   1934  HD1 TYR A 128      12.999  20.524  22.980  1.00 21.97           H
ATOM   1935  HD2 TYR A 128      11.883  16.747  22.300  1.00 18.32           H
ATOM   1936  HE1 TYR A 128      13.138  20.079  25.234  1.00 21.39           H
ATOM   1937  HE2 TYR A 128      12.026  16.303  24.568  1.00 18.38           H
ATOM   1938  HH  TYR A 128      12.498  17.113  26.603  1.00 25.64           H
ATOM   1939  N   GLY A 129      10.316  20.727  18.563  1.00 17.70           N
ATOM   1940  CA  GLY A 129      10.203  21.387  17.273  1.00 17.21           C
ATOM   1941  C   GLY A 129      10.600  20.584  16.046  1.00 18.98           C
ATOM   1942  O   GLY A 129       9.974  20.716  14.984  1.00 20.67           O
ATOM   1943  H   GLY A 129       9.575  20.402  18.854  1.00 21.26           H
ATOM   1944  HA2 GLY A 129       9.282  21.667  17.152  1.00 20.67           H
ATOM   1945  HA3 GLY A 129      10.753  22.186  17.288  1.00 20.67           H
ATOM   1946  N   ASP A 130      11.668  19.783  16.148  1.00 17.25           N
ATOM   1947  CA  ASP A 130      12.042  18.896  15.050  1.00 18.03           C
ATOM   1948  C   ASP A 130      12.719  17.648  15.612  1.00 18.80           C
ATOM   1949  O   ASP A 130      13.129  17.597  16.770  1.00 17.15           O
ATOM   1950  CB  ASP A 130      12.887  19.596  13.945  1.00 18.85           C
ATOM   1951  CG  ASP A 130      14.294  20.000  14.400  1.00 23.57           C
ATOM   1952  OD1 ASP A 130      14.638  21.194  14.303  1.00 30.26           O
ATOM   1953  OD2 ASP A 130      15.110  19.175  14.840  1.00 25.47           O1-
ATOM   1954  H   ASP A 130      12.184  19.738  16.834  1.00 20.73           H
ATOM   1955  HA  ASP A 130      11.224  18.598  14.623  1.00 21.65           H
ATOM   1956  HB2 ASP A 130      12.982  18.990  13.194  1.00 22.64           H
ATOM   1957  HB3 ASP A 130      12.425  20.400  13.661  1.00 22.64           H
ATOM   1958  N   PHE A 131      12.788  16.618  14.779  1.00 17.56           N
ATOM   1959  CA  PHE A 131      13.397  15.353  15.176  1.00 18.29           C
ATOM   1960  C   PHE A 131      14.858  15.518  15.588  1.00 15.07           C
ATOM   1961  O   PHE A 131      15.298  14.918  16.580  1.00 15.04           O
ATOM   1962  CB  PHE A 131      13.259  14.374  14.008  1.00 14.02           C
ATOM   1963  CG  PHE A 131      13.909  13.056  14.229  1.00 14.66           C
ATOM   1964  CD1 PHE A 131      13.269  12.038  14.912  1.00 14.88           C
ATOM   1965  CD2 PHE A 131      15.182  12.841  13.772  1.00 17.05           C
ATOM   1966  CE1 PHE A 131      13.897  10.854  15.113  1.00 16.05           C
ATOM   1967  CE2 PHE A 131      15.784  11.667  13.964  1.00 16.07           C
ATOM   1968  CZ  PHE A 131      15.146  10.665  14.633  1.00 15.42           C
ATOM   1969  H   PHE A 131      12.488  16.625  13.973  1.00 21.09           H
ATOM   1970  HA  PHE A 131      12.910  14.990  15.932  1.00 21.97           H
ATOM   1971  HB2 PHE A 131      12.316  14.214  13.848  1.00 16.84           H
ATOM   1972  HB3 PHE A 131      13.661  14.773  13.221  1.00 16.84           H
ATOM   1973  HD1 PHE A 131      12.408  12.167  15.238  1.00 17.88           H
ATOM   1974  HD2 PHE A 131      15.625  13.516  13.310  1.00 20.49           H
ATOM   1975  HE1 PHE A 131      13.463  10.167  15.565  1.00 19.29           H
ATOM   1976  HE2 PHE A 131      16.647  11.533  13.643  1.00 19.30           H
ATOM   1977  HZ  PHE A 131      15.576   9.852  14.768  1.00 18.52           H
ATOM   1978  N   GLY A 132      15.644  16.277  14.808  1.00 15.60           N
ATOM   1979  CA  GLY A 132      17.053  16.414  15.112  1.00 17.30           C
ATOM   1980  C   GLY A 132      17.323  17.051  16.461  1.00 14.28           C
ATOM   1981  O   GLY A 132      18.304  16.716  17.133  1.00 19.23           O
ATOM   1982  H   GLY A 132      15.381  16.710  14.113  1.00 18.74           H
ATOM   1983  HA2 GLY A 132      17.468  15.537  15.102  1.00 20.79           H
ATOM   1984  HA3 GLY A 132      17.476  16.958  14.429  1.00 20.79           H
ATOM   1985  N   LYS A 133      16.472  17.993  16.869  1.00 13.72           N
ATOM   1986  CA  LYS A 133      16.600  18.542  18.211  1.00 17.78           C
ATOM   1987  C   LYS A 133      16.112  17.553  19.250  1.00 16.16           C
ATOM   1988  O   LYS A 133      16.679  17.447  20.341  1.00 14.98           O
ATOM   1989  CB  LYS A 133      15.783  19.808  18.324  1.00 19.91           C
ATOM   1990  CG  LYS A 133      16.463  21.021  17.786  1.00 28.86           C
ATOM   1991  CD  LYS A 133      17.332  21.655  18.866  1.00 37.33           C
ATOM   1992  CE  LYS A 133      17.801  23.014  18.410  1.00 39.60           C
ATOM   1993  NZ  LYS A 133      18.674  22.850  17.226  1.00 44.23           N1+
ATOM   1994  H   LYS A 133      15.830  18.321  16.401  1.00 16.48           H
ATOM   1995  HA  LYS A 133      17.529  18.752  18.392  1.00 21.35           H
ATOM   1996  HB2 LYS A 133      14.955  19.691  17.831  1.00 23.91           H
ATOM   1997  HB3 LYS A 133      15.587  19.970  19.260  1.00 23.91           H
ATOM   1998  HG2 LYS A 133      17.032  20.770  17.040  1.00 34.65           H
ATOM   1999  HG3 LYS A 133      15.798  21.668  17.504  1.00 34.65           H
ATOM   2000  HD2 LYS A 133      16.813  21.763  19.679  1.00 44.81           H
ATOM   2001  HD3 LYS A 133      18.109  21.098  19.029  1.00 44.81           H
ATOM   2002  HE2 LYS A 133      17.037  23.558  18.162  1.00 47.54           H
ATOM   2003  HE3 LYS A 133      18.311  23.439  19.117  1.00 47.54           H
ATOM   2004  HZ1 LYS A 133      18.959  23.645  16.945  1.00 53.10           H
ATOM   2005  HZ2 LYS A 133      19.378  22.348  17.434  1.00 53.10           H
ATOM   2006  HZ3 LYS A 133      18.222  22.456  16.568  1.00 53.10           H
ATOM   2007  N   ALA A 134      15.037  16.835  18.932  1.00 16.37           N
ATOM   2008  CA  ALA A 134      14.452  15.924  19.910  1.00 15.92           C
ATOM   2009  C   ALA A 134      15.442  14.841  20.330  1.00 11.66           C
ATOM   2010  O   ALA A 134      15.496  14.463  21.505  1.00 14.62           O
ATOM   2011  CB  ALA A 134      13.153  15.327  19.360  1.00 15.49           C
ATOM   2012  H   ALA A 134      14.634  16.857  18.172  1.00 19.66           H
ATOM   2013  HA  ALA A 134      14.225  16.432  20.704  1.00 19.12           H
ATOM   2014  HB1 ALA A 134      12.778  14.725  20.021  1.00 18.61           H
ATOM   2015  HB2 ALA A 134      12.529  16.047  19.175  1.00 18.61           H
ATOM   2016  HB3 ALA A 134      13.350  14.842  18.543  1.00 18.61           H
ATOM   2017  N   VAL A 135      16.232  14.319  19.394  1.00 13.99           N
ATOM   2018  CA  VAL A 135      17.157  13.237  19.739  1.00 15.59           C
ATOM   2019  C   VAL A 135      18.254  13.678  20.704  1.00 14.33           C
ATOM   2020  O   VAL A 135      18.966  12.827  21.255  1.00 15.62           O
ATOM   2021  CB  VAL A 135      17.793  12.521  18.522  1.00 16.71           C
ATOM   2022  CG1 VAL A 135      16.749  11.899  17.635  1.00 15.74           C
ATOM   2023  CG2 VAL A 135      18.703  13.459  17.718  1.00 17.58           C
ATOM   2024  H   VAL A 135      16.254  14.565  18.570  1.00 16.80           H
ATOM   2025  HA  VAL A 135      16.641  12.563  20.208  1.00 18.73           H
ATOM   2026  HB  VAL A 135      18.350  11.800  18.855  1.00 20.08           H
ATOM   2027 HG11 VAL A 135      17.188  11.463  16.888  1.00 18.91           H
ATOM   2028 HG12 VAL A 135      16.245  11.249  18.149  1.00 18.91           H
ATOM   2029 HG13 VAL A 135      16.156  12.595  17.309  1.00 18.91           H
ATOM   2030 HG21 VAL A 135      19.078  12.969  16.969  1.00 21.12           H
ATOM   2031 HG22 VAL A 135      18.177  14.207  17.394  1.00 21.12           H
ATOM   2032 HG23 VAL A 135      19.415  13.778  18.294  1.00 21.12           H
ATOM   2033  N   GLN A 136      18.422  14.985  20.910  1.00 16.10           N
ATOM   2034  CA  GLN A 136      19.402  15.473  21.875  1.00 16.90           C
ATOM   2035  C   GLN A 136      18.826  15.617  23.281  1.00 16.29           C
ATOM   2036  O   GLN A 136      19.489  16.192  24.162  1.00 18.81           O
ATOM   2037  CB  GLN A 136      19.968  16.810  21.399  1.00 19.72           C
ATOM   2038  CG  GLN A 136      20.545  16.762  19.999  1.00 20.76           C
ATOM   2039  CD  GLN A 136      21.002  18.130  19.524  1.00 34.67           C
ATOM   2040  OE1 GLN A 136      21.771  18.808  20.204  1.00 44.67           O
ATOM   2041  NE2 GLN A 136      20.502  18.553  18.365  1.00 31.68           N
ATOM   2042  H   GLN A 136      17.982  15.605  20.507  1.00 19.34           H
ATOM   2043  HA  GLN A 136      20.136  14.840  21.920  1.00 20.30           H
ATOM   2044  HB2 GLN A 136      19.257  17.471  21.405  1.00 23.69           H
ATOM   2045  HB3 GLN A 136      20.676  17.083  22.003  1.00 23.69           H
ATOM   2046  HG2 GLN A 136      21.311  16.168  19.991  1.00 24.94           H
ATOM   2047  HG3 GLN A 136      19.865  16.441  19.386  1.00 24.94           H
ATOM   2048 HE21 GLN A 136      19.950  18.059  17.928  1.00 38.04           H
ATOM   2049 HE22 GLN A 136      20.730  19.322  18.053  1.00 38.04           H
ATOM   2050  N   GLN A 137      17.597  15.140  23.503  1.00 15.54           N
ATOM   2051  CA  GLN A 137      16.860  15.348  24.741  1.00 17.05           C
ATOM   2052  C   GLN A 137      16.491  14.006  25.368  1.00 16.96           C
ATOM   2053  O   GLN A 137      16.208  13.032  24.658  1.00 14.82           O
ATOM   2054  CB  GLN A 137      15.575  16.139  24.502  1.00 18.67           C
ATOM   2055  CG  GLN A 137      15.728  17.349  23.611  1.00 20.94           C
ATOM   2056  CD  GLN A 137      16.770  18.306  24.115  1.00 25.97           C
ATOM   2057  OE1 GLN A 137      16.927  18.481  25.332  1.00 23.42           O
ATOM   2058  NE2 GLN A 137      17.528  18.916  23.185  1.00 26.15           N
ATOM   2059  H   GLN A 137      17.159  14.677  22.925  1.00 18.67           H
ATOM   2060  HA  GLN A 137      17.413  15.840  25.369  1.00 20.48           H
ATOM   2061  HB2 GLN A 137      14.923  15.552  24.088  1.00 22.43           H
ATOM   2062  HB3 GLN A 137      15.237  16.447  25.358  1.00 22.43           H
ATOM   2063  HG2 GLN A 137      15.990  17.059  22.724  1.00 25.14           H
ATOM   2064  HG3 GLN A 137      14.882  17.822  23.570  1.00 25.14           H
ATOM   2065 HE21 GLN A 137      17.402  18.750  22.351  1.00 31.40           H
ATOM   2066 HE22 GLN A 137      18.138  19.472  23.426  1.00 31.40           H
ATOM   2067  N   PRO A 138      16.485  13.910  26.696  1.00 16.54           N
ATOM   2068  CA  PRO A 138      16.231  12.609  27.324  1.00 16.61           C
ATOM   2069  C   PRO A 138      14.809  12.137  27.139  1.00 17.13           C
ATOM   2070  O   PRO A 138      14.561  10.922  27.258  1.00 19.86           O
ATOM   2071  CB  PRO A 138      16.565  12.833  28.804  1.00 21.39           C
ATOM   2072  CG  PRO A 138      16.743  14.273  28.976  1.00 25.78           C
ATOM   2073  CD  PRO A 138      16.945  14.924  27.654  1.00 19.18           C
ATOM   2074  HA  PRO A 138      16.835  11.942  26.961  1.00 19.95           H
ATOM   2075  HB2 PRO A 138      15.831  12.514  29.352  1.00 25.69           H
ATOM   2076  HB3 PRO A 138      17.383  12.361  29.025  1.00 25.69           H
ATOM   2077  HG2 PRO A 138      15.951  14.636  29.402  1.00 30.96           H
ATOM   2078  HG3 PRO A 138      17.518  14.426  29.539  1.00 30.96           H
ATOM   2079  HD2 PRO A 138      16.402  15.725  27.586  1.00 23.04           H
ATOM   2080  HD3 PRO A 138      17.885  15.119  27.514  1.00 23.04           H
ATOM   2081  N   ASP A 139      13.882  13.057  26.872  1.00 17.21           N
ATOM   2082  CA  ASP A 139      12.495  12.716  26.579  1.00 14.10           C
ATOM   2083  C   ASP A 139      12.129  13.094  25.153  1.00 14.01           C
ATOM   2084  O   ASP A 139      10.994  13.454  24.858  1.00 16.47           O
ATOM   2085  CB  ASP A 139      11.545  13.370  27.564  1.00 16.57           C
ATOM   2086  CG  ASP A 139      11.673  14.854  27.587  1.00 17.83           C
ATOM   2087  OD1 ASP A 139      12.595  15.414  26.960  1.00 20.92           O
ATOM   2088  OD2 ASP A 139      10.825  15.489  28.260  1.00 22.44           O1-
ATOM   2089  H   ASP A 139      14.038  13.902  26.855  1.00 20.67           H
ATOM   2090  HA  ASP A 139      12.389  11.755  26.663  1.00 16.94           H
ATOM   2091  HB2 ASP A 139      10.633  13.151  27.316  1.00 19.90           H
ATOM   2092  HB3 ASP A 139      11.736  13.038  28.455  1.00 19.90           H
ATOM   2093  N   GLY A 140      13.090  13.008  24.247  1.00 12.60           N
ATOM   2094  CA  GLY A 140      12.856  13.511  22.916  1.00 14.50           C
ATOM   2095  C   GLY A 140      12.048  12.608  22.014  1.00 13.14           C
ATOM   2096  O   GLY A 140      11.358  13.096  21.125  1.00 12.68           O
ATOM   2097  H   GLY A 140      13.870  12.669  24.378  1.00 15.14           H
ATOM   2098  HA2 GLY A 140      12.390  14.360  22.980  1.00 17.42           H
ATOM   2099  HA3 GLY A 140      13.711  13.671  22.487  1.00 17.42           H
ATOM   2100  N   LEU A 141      12.153  11.286  22.190  1.00 13.27           N
ATOM   2101  CA  LEU A 141      11.502  10.349  21.297  1.00 12.23           C
ATOM   2102  C   LEU A 141      10.624   9.408  22.102  1.00 11.48           C
ATOM   2103  O   LEU A 141      10.887   9.138  23.274  1.00 13.20           O
ATOM   2104  CB  LEU A 141      12.507   9.532  20.517  1.00 13.74           C
ATOM   2105  CG  LEU A 141      13.412  10.228  19.503  1.00 15.96           C
ATOM   2106  CD1 LEU A 141      14.076   9.158  18.591  1.00 14.52           C
ATOM   2107  CD2 LEU A 141      12.793  11.294  18.674  1.00 22.61           C
ATOM   2108  H   LEU A 141      12.600  10.914  22.823  1.00 15.94           H
ATOM   2109  HA  LEU A 141      10.943  10.833  20.669  1.00 14.70           H
ATOM   2110  HB2 LEU A 141      13.092   9.098  21.157  1.00 16.50           H
ATOM   2111  HB3 LEU A 141      12.017   8.852  20.030  1.00 16.50           H
ATOM   2112  HG  LEU A 141      14.131  10.651  19.998  1.00 19.17           H
ATOM   2113 HD11 LEU A 141      14.649   9.604  17.948  1.00 17.44           H
ATOM   2114 HD12 LEU A 141      14.600   8.556  19.142  1.00 17.44           H
ATOM   2115 HD13 LEU A 141      13.381   8.664  18.128  1.00 17.44           H
ATOM   2116 HD21 LEU A 141      13.463  11.656  18.074  1.00 27.16           H
ATOM   2117 HD22 LEU A 141      12.063  10.911  18.163  1.00 27.16           H
ATOM   2118 HD23 LEU A 141      12.458  11.992  19.258  1.00 27.16           H
ATOM   2119  N   ALA A 142       9.560   8.919  21.460  1.00 12.25           N
ATOM   2120  CA  ALA A 142       8.822   7.760  21.945  1.00 11.95           C
ATOM   2121  C   ALA A 142       8.815   6.768  20.797  1.00 12.28           C
ATOM   2122  O   ALA A 142       8.407   7.112  19.687  1.00 12.39           O
ATOM   2123  CB  ALA A 142       7.404   8.145  22.369  1.00 12.94           C
ATOM   2124  H   ALA A 142       9.245   9.249  20.730  1.00 14.72           H
ATOM   2125  HA  ALA A 142       9.282   7.365  22.702  1.00 14.36           H
ATOM   2126  HB1 ALA A 142       6.943   7.353  22.685  1.00 15.55           H
ATOM   2127  HB2 ALA A 142       7.455   8.804  23.079  1.00 15.55           H
ATOM   2128  HB3 ALA A 142       6.936   8.518  21.605  1.00 15.55           H
ATOM   2129  N   VAL A 143       9.291   5.555  21.045  1.00 11.06           N
ATOM   2130  CA  VAL A 143       9.281   4.505  20.030  1.00 10.06           C
ATOM   2131  C   VAL A 143       8.320   3.442  20.502  1.00 12.20           C
ATOM   2132  O   VAL A 143       8.462   2.897  21.612  1.00 12.89           O
ATOM   2133  CB  VAL A 143      10.662   3.924  19.677  1.00 12.35           C
ATOM   2134  CG1 VAL A 143      10.500   2.909  18.537  1.00 13.61           C
ATOM   2135  CG2 VAL A 143      11.597   5.007  19.250  1.00 13.77           C
ATOM   2136  H   VAL A 143       9.629   5.311  21.797  1.00 13.30           H
ATOM   2137  HA  VAL A 143       8.915   4.879  19.214  1.00 12.09           H
ATOM   2138  HB  VAL A 143      11.037   3.471  20.449  1.00 14.84           H
ATOM   2139 HG11 VAL A 143      11.370   2.543  18.315  1.00 16.36           H
ATOM   2140 HG12 VAL A 143       9.907   2.199  18.828  1.00 16.36           H
ATOM   2141 HG13 VAL A 143      10.123   3.360  17.765  1.00 16.36           H
ATOM   2142 HG21 VAL A 143      12.457   4.615  19.034  1.00 16.55           H
ATOM   2143 HG22 VAL A 143      11.230   5.451  18.469  1.00 16.55           H
ATOM   2144 HG23 VAL A 143      11.696   5.643  19.976  1.00 16.55           H
ATOM   2145  N   LEU A 144       7.312   3.198  19.676  1.00 12.19           N
ATOM   2146  CA  LEU A 144       6.334   2.159  19.921  1.00 11.38           C
ATOM   2147  C   LEU A 144       6.836   0.900  19.238  1.00 11.04           C
ATOM   2148  O   LEU A 144       6.992   0.868  18.012  1.00 12.78           O
ATOM   2149  CB  LEU A 144       4.961   2.575  19.387  1.00 12.92           C
ATOM   2150  CG  LEU A 144       3.793   1.619  19.564  1.00 13.55           C
ATOM   2151  CD1 LEU A 144       3.503   1.341  21.024  1.00 15.59           C
ATOM   2152  CD2 LEU A 144       2.573   2.250  18.896  1.00 14.71           C
ATOM   2153  H   LEU A 144       7.173   3.635  18.949  1.00 14.65           H
ATOM   2154  HA  LEU A 144       6.262   1.991  20.873  1.00 13.68           H
ATOM   2155  HB2 LEU A 144       4.713   3.405  19.824  1.00 15.53           H
ATOM   2156  HB3 LEU A 144       5.050   2.735  18.435  1.00 15.53           H
ATOM   2157  HG  LEU A 144       3.989   0.779  19.121  1.00 16.28           H
ATOM   2158 HD11 LEU A 144       2.753   0.729  21.086  1.00 18.73           H
ATOM   2159 HD12 LEU A 144       4.289   0.944  21.432  1.00 18.73           H
ATOM   2160 HD13 LEU A 144       3.286   2.176  21.467  1.00 18.73           H
ATOM   2161 HD21 LEU A 144       1.815   1.654  18.998  1.00 17.68           H
ATOM   2162 HD22 LEU A 144       2.386   3.101  19.322  1.00 17.68           H
ATOM   2163 HD23 LEU A 144       2.764   2.385  17.955  1.00 17.68           H
ATOM   2164  N   GLY A 145       7.127  -0.115  20.043  1.00 12.00           N
ATOM   2165  CA  GLY A 145       7.688  -1.364  19.568  1.00 10.85           C
ATOM   2166  C   GLY A 145       6.635  -2.455  19.570  1.00 10.89           C
ATOM   2167  O   GLY A 145       5.928  -2.629  20.547  1.00 11.97           O
ATOM   2168  H   GLY A 145       7.003  -0.099  20.894  1.00 14.42           H
ATOM   2169  HA2 GLY A 145       8.022  -1.253  18.664  1.00 13.04           H
ATOM   2170  HA3 GLY A 145       8.421  -1.636  20.142  1.00 13.04           H
ATOM   2171  N   ILE A 146       6.573  -3.191  18.465  1.00 11.59           N
ATOM   2172  CA  ILE A 146       5.560  -4.201  18.251  1.00 11.87           C
ATOM   2173  C   ILE A 146       6.268  -5.441  17.738  1.00 13.14           C
ATOM   2174  O   ILE A 146       6.944  -5.393  16.705  1.00 11.98           O
ATOM   2175  CB  ILE A 146       4.472  -3.728  17.284  1.00 11.72           C
ATOM   2176  CG1 ILE A 146       3.833  -2.473  17.829  1.00 13.85           C
ATOM   2177  CG2 ILE A 146       3.405  -4.829  17.096  1.00 13.32           C
ATOM   2178  CD1 ILE A 146       2.719  -1.850  16.956  1.00 15.08           C
ATOM   2179  H   ILE A 146       7.126  -3.117  17.810  1.00 13.93           H
ATOM   2180  HA  ILE A 146       5.140  -4.418  19.098  1.00 14.27           H
ATOM   2181  HB  ILE A 146       4.877  -3.530  16.425  1.00 14.08           H
ATOM   2182 HG12 ILE A 146       3.443  -2.678  18.693  1.00 16.64           H
ATOM   2183 HG13 ILE A 146       4.524  -1.801  17.938  1.00 16.64           H
ATOM   2184 HG21 ILE A 146       2.726  -4.509  16.480  1.00 16.00           H
ATOM   2185 HG22 ILE A 146       3.830  -5.623  16.735  1.00 16.00           H
ATOM   2186 HG23 ILE A 146       3.003  -5.030  17.956  1.00 16.00           H
ATOM   2187 HD11 ILE A 146       2.380  -1.055  17.396  1.00 18.11           H
ATOM   2188 HD12 ILE A 146       3.089  -1.617  16.090  1.00 18.11           H
ATOM   2189 HD13 ILE A 146       2.005  -2.498  16.847  1.00 18.11           H
ATOM   2190  N   PHE A 147       6.093  -6.544  18.441  1.00 12.33           N
ATOM   2191  CA  PHE A 147       6.681  -7.805  18.024  1.00 11.95           C
ATOM   2192  C   PHE A 147       5.897  -8.418  16.876  1.00 13.62           C
ATOM   2193  O   PHE A 147       4.673  -8.293  16.791  1.00 14.77           O
ATOM   2194  CB  PHE A 147       6.719  -8.777  19.194  1.00 10.75           C
ATOM   2195  CG  PHE A 147       7.567  -8.321  20.331  1.00 10.21           C
ATOM   2196  CD1 PHE A 147       8.942  -8.181  20.150  1.00 11.75           C
ATOM   2197  CD2 PHE A 147       7.032  -8.063  21.568  1.00 12.80           C
ATOM   2198  CE1 PHE A 147       9.748  -7.784  21.179  1.00 10.45           C
ATOM   2199  CE2 PHE A 147       7.837  -7.656  22.601  1.00 15.15           C
ATOM   2200  CZ  PHE A 147       9.182  -7.516  22.413  1.00 13.09           C
ATOM   2201  H   PHE A 147       5.635  -6.592  19.168  1.00 14.81           H
ATOM   2202  HA  PHE A 147       7.591  -7.651  17.725  1.00 14.36           H
ATOM   2203  HB2 PHE A 147       5.816  -8.899  19.528  1.00 12.92           H
ATOM   2204  HB3 PHE A 147       7.071  -9.625  18.884  1.00 12.92           H
ATOM   2205  HD1 PHE A 147       9.315  -8.362  19.318  1.00 14.12           H
ATOM   2206  HD2 PHE A 147       6.117  -8.154  21.703  1.00 15.38           H
ATOM   2207  HE1 PHE A 147      10.664  -7.685  21.049  1.00 12.56           H
ATOM   2208  HE2 PHE A 147       7.465  -7.477  23.434  1.00 18.20           H
ATOM   2209  HZ  PHE A 147       9.722  -7.241  23.119  1.00 15.73           H
ATOM   2210  N   LEU A 148       6.626  -9.110  16.006  1.00 12.89           N
ATOM   2211  CA  LEU A 148       6.055  -9.922  14.944  1.00 12.39           C
ATOM   2212  C   LEU A 148       6.394 -11.382  15.188  1.00 12.94           C
ATOM   2213  O   LEU A 148       7.567 -11.735  15.381  1.00 13.64           O
ATOM   2214  CB  LEU A 148       6.623  -9.536  13.588  1.00 12.85           C
ATOM   2215  CG  LEU A 148       6.056  -8.315  12.872  1.00 11.73           C
ATOM   2216  CD1 LEU A 148       6.227  -7.050  13.734  1.00 14.62           C
ATOM   2217  CD2 LEU A 148       6.679  -8.133  11.477  1.00 15.81           C
ATOM   2218  H   LEU A 148       7.486  -9.123  16.014  1.00 15.49           H
ATOM   2219  HA  LEU A 148       5.091  -9.818  14.926  1.00 14.89           H
ATOM   2220  HB2 LEU A 148       7.573  -9.377  13.701  1.00 15.44           H
ATOM   2221  HB3 LEU A 148       6.500 -10.291  12.991  1.00 15.44           H
ATOM   2222  HG  LEU A 148       5.104  -8.451  12.747  1.00 14.09           H
ATOM   2223 HD11 LEU A 148       5.859  -6.290  13.257  1.00 17.56           H
ATOM   2224 HD12 LEU A 148       5.756  -7.174  14.573  1.00 17.56           H
ATOM   2225 HD13 LEU A 148       7.172  -6.909  13.903  1.00 17.56           H
ATOM   2226 HD21 LEU A 148       6.291  -7.348  11.059  1.00 19.00           H
ATOM   2227 HD22 LEU A 148       7.637  -8.019  11.572  1.00 19.00           H
ATOM   2228 HD23 LEU A 148       6.490  -8.921  10.943  1.00 19.00           H
ATOM   2229  N   LYS A 149       5.369 -12.222  15.093  1.00 13.53           N
ATOM   2230  CA  LYS A 149       5.520 -13.664  15.046  1.00 13.34           C
ATOM   2231  C   LYS A 149       5.017 -14.148  13.702  1.00 16.80           C
ATOM   2232  O   LYS A 149       4.147 -13.529  13.082  1.00 16.31           O
ATOM   2233  CB  LYS A 149       4.768 -14.369  16.186  1.00 16.56           C
ATOM   2234  CG  LYS A 149       3.255 -14.255  16.164  1.00 19.38           C
ATOM   2235  CD  LYS A 149       2.633 -14.909  17.381  1.00 24.77           C
ATOM   2236  CE  LYS A 149       1.130 -14.966  17.240  1.00 34.79           C
ATOM   2237  NZ  LYS A 149       0.744 -16.028  16.257  1.00 50.71           N1+
ATOM   2238  H   LYS A 149       4.548 -11.967  15.053  1.00 16.25           H
ATOM   2239  HA  LYS A 149       6.461 -13.890  15.117  1.00 16.03           H
ATOM   2240  HB2 LYS A 149       4.987 -15.313  16.156  1.00 19.89           H
ATOM   2241  HB3 LYS A 149       5.073 -13.995  17.027  1.00 19.89           H
ATOM   2242  HG2 LYS A 149       3.005 -13.318  16.160  1.00 23.28           H
ATOM   2243  HG3 LYS A 149       2.912 -14.697  15.372  1.00 23.28           H
ATOM   2244  HD2 LYS A 149       2.968 -15.815  17.467  1.00 29.74           H
ATOM   2245  HD3 LYS A 149       2.848 -14.391  18.172  1.00 29.74           H
ATOM   2246  HE2 LYS A 149       0.732 -15.181  18.098  1.00 41.76           H
ATOM   2247  HE3 LYS A 149       0.802 -14.112  16.917  1.00 41.76           H
ATOM   2248  HZ1 LYS A 149      -0.141 -16.060  16.176  1.00 60.88           H
ATOM   2249  HZ2 LYS A 149       1.101 -15.850  15.461  1.00 60.88           H
ATOM   2250  HZ3 LYS A 149       1.038 -16.821  16.535  1.00 60.88           H
ATOM   2251  N   VAL A 150       5.531 -15.290  13.282  1.00 16.58           N
ATOM   2252  CA  VAL A 150       5.127 -15.898  12.020  1.00 17.83           C
ATOM   2253  C   VAL A 150       3.926 -16.802  12.254  1.00 18.97           C
ATOM   2254  O   VAL A 150       3.956 -17.702  13.104  1.00 19.08           O
ATOM   2255  CB  VAL A 150       6.299 -16.671  11.404  1.00 19.96           C
ATOM   2256  CG1 VAL A 150       5.855 -17.409  10.149  1.00 18.94           C
ATOM   2257  CG2 VAL A 150       7.404 -15.709  11.068  1.00 22.33           C
ATOM   2258  H   VAL A 150       6.123 -15.742  13.713  1.00 19.92           H
ATOM   2259  HA  VAL A 150       4.865 -15.200  11.400  1.00 21.42           H
ATOM   2260  HB  VAL A 150       6.635 -17.319  12.042  1.00 23.97           H
ATOM   2261 HG11 VAL A 150       6.614 -17.888   9.780  1.00 22.74           H
ATOM   2262 HG12 VAL A 150       5.151 -18.033  10.383  1.00 22.74           H
ATOM   2263 HG13 VAL A 150       5.526 -16.763   9.504  1.00 22.74           H
ATOM   2264 HG21 VAL A 150       8.143 -16.201  10.679  1.00 26.82           H
ATOM   2265 HG22 VAL A 150       7.070 -15.055  10.434  1.00 26.82           H
ATOM   2266 HG23 VAL A 150       7.692 -15.265  11.881  1.00 26.82           H
ATOM   2267  N   GLY A 151       2.876 -16.561  11.494  1.00 15.97           N
ATOM   2268  CA  GLY A 151       1.662 -17.351  11.550  1.00 18.51           C
ATOM   2269  C   GLY A 151       0.775 -16.934  10.406  1.00 15.44           C
ATOM   2270  O   GLY A 151       1.168 -17.080   9.247  1.00 18.27           O
ATOM   2271  H   GLY A 151       2.841 -15.924  10.917  1.00 19.19           H
ATOM   2272  HA2 GLY A 151       1.871 -18.295  11.468  1.00 22.23           H
ATOM   2273  HA3 GLY A 151       1.199 -17.197  12.389  1.00 22.23           H
ATOM   2274  N   SER A 152      -0.396 -16.392  10.726  1.00 18.50           N
ATOM   2275  CA  SER A 152      -1.287 -15.860   9.702  1.00 20.05           C
ATOM   2276  C   SER A 152      -0.747 -14.535   9.168  1.00 21.86           C
ATOM   2277  O   SER A 152      -0.043 -13.788   9.861  1.00 21.69           O
ATOM   2278  CB  SER A 152      -2.691 -15.687  10.277  1.00 26.31           C
ATOM   2279  OG  SER A 152      -2.665 -14.785  11.363  1.00 40.28           O
ATOM   2280  H   SER A 152      -0.697 -16.320  11.528  1.00 22.22           H
ATOM   2281  HA  SER A 152      -1.336 -16.487   8.964  1.00 24.08           H
ATOM   2282  HB2 SER A 152      -3.276 -15.337   9.587  1.00 31.60           H
ATOM   2283  HB3 SER A 152      -3.017 -16.547  10.586  1.00 31.60           H
ATOM   2284  HG  SER A 152      -3.439 -14.691  11.677  1.00 48.35           H
ATOM   2285  N   ALA A 153      -1.080 -14.244   7.915  1.00 19.65           N
ATOM   2286  CA  ALA A 153      -0.641 -13.013   7.294  1.00 16.70           C
ATOM   2287  C   ALA A 153      -1.290 -11.816   7.959  1.00 16.30           C
ATOM   2288  O   ALA A 153      -2.411 -11.889   8.456  1.00 18.88           O
ATOM   2289  CB  ALA A 153      -1.004 -13.007   5.807  1.00 24.69           C
ATOM   2290  H   ALA A 153      -1.559 -14.746   7.407  1.00 23.60           H
ATOM   2291  HA  ALA A 153       0.322 -12.930   7.379  1.00 20.07           H
ATOM   2292  HB1 ALA A 153      -0.701 -12.175   5.412  1.00 29.65           H
ATOM   2293  HB2 ALA A 153      -0.569 -13.758   5.373  1.00 29.65           H
ATOM   2294  HB3 ALA A 153      -1.967 -13.085   5.718  1.00 29.65           H
ATOM   2295  N   LYS A 154      -0.572 -10.691   7.920  1.00 19.12           N
ATOM   2296  CA  LYS A 154      -1.119  -9.416   8.343  1.00 19.88           C
ATOM   2297  C   LYS A 154      -1.513  -8.655   7.087  1.00 17.04           C
ATOM   2298  O   LYS A 154      -0.631  -8.157   6.361  1.00 18.62           O
ATOM   2299  CB  LYS A 154      -0.089  -8.630   9.146  1.00 18.22           C
ATOM   2300  CG  LYS A 154      -0.653  -7.433   9.890  1.00 19.03           C
ATOM   2301  CD  LYS A 154      -1.563  -7.818  11.041  1.00 18.09           C
ATOM   2302  CE  LYS A 154      -1.856  -6.634  11.954  1.00 22.62           C
ATOM   2303  NZ  LYS A 154      -3.017  -6.876  12.827  1.00 31.53           N1+
ATOM   2304  H   LYS A 154       0.243 -10.647   7.649  1.00 22.96           H
ATOM   2305  HA  LYS A 154      -1.908  -9.557   8.889  1.00 23.87           H
ATOM   2306  HB2 LYS A 154       0.311  -9.222   9.802  1.00 21.88           H
ATOM   2307  HB3 LYS A 154       0.594  -8.304   8.540  1.00 21.88           H
ATOM   2308  HG2 LYS A 154       0.082  -6.913  10.252  1.00 22.86           H
ATOM   2309  HG3 LYS A 154      -1.167  -6.891   9.271  1.00 22.86           H
ATOM   2310  HD2 LYS A 154      -2.405  -8.143  10.686  1.00 21.72           H
ATOM   2311  HD3 LYS A 154      -1.133  -8.509  11.569  1.00 21.72           H
ATOM   2312  HE2 LYS A 154      -1.084  -6.469  12.517  1.00 27.16           H
ATOM   2313  HE3 LYS A 154      -2.045  -5.853  11.410  1.00 27.16           H
ATOM   2314  HZ1 LYS A 154      -3.160  -6.167  13.345  1.00 37.86           H
ATOM   2315  HZ2 LYS A 154      -3.742  -7.025  12.333  1.00 37.86           H
ATOM   2316  HZ3 LYS A 154      -2.867  -7.586  13.342  1.00 37.86           H
ATOM   2317  N   PRO A 155      -2.803  -8.542   6.781  1.00 21.78           N
ATOM   2318  CA  PRO A 155      -3.183  -7.888   5.521  1.00 21.37           C
ATOM   2319  C   PRO A 155      -2.675  -6.473   5.411  1.00 18.98           C
ATOM   2320  O   PRO A 155      -2.246  -6.060   4.327  1.00 21.48           O
ATOM   2321  CB  PRO A 155      -4.719  -7.969   5.539  1.00 22.18           C
ATOM   2322  CG  PRO A 155      -5.036  -9.117   6.435  1.00 27.96           C
ATOM   2323  CD  PRO A 155      -3.966  -9.097   7.496  1.00 22.98           C
ATOM   2324  HA  PRO A 155      -2.850  -8.401   4.769  1.00 25.67           H
ATOM   2325  HB2 PRO A 155      -5.086  -7.144   5.895  1.00 26.63           H
ATOM   2326  HB3 PRO A 155      -5.048  -8.133   4.641  1.00 26.63           H
ATOM   2327  HG2 PRO A 155      -5.912  -8.990   6.830  1.00 33.57           H
ATOM   2328  HG3 PRO A 155      -5.002  -9.944   5.930  1.00 33.57           H
ATOM   2329  HD2 PRO A 155      -4.224  -8.515   8.228  1.00 27.60           H
ATOM   2330  HD3 PRO A 155      -3.777  -9.997   7.804  1.00 27.60           H
ATOM   2331  N   GLY A 156      -2.659  -5.727   6.513  1.00 18.55           N
ATOM   2332  CA  GLY A 156      -2.216  -4.345   6.463  1.00 18.76           C
ATOM   2333  C   GLY A 156      -0.732  -4.163   6.240  1.00 21.43           C
ATOM   2334  O   GLY A 156      -0.286  -3.022   6.054  1.00 23.86           O
ATOM   2335  H   GLY A 156      -2.898  -5.997   7.294  1.00 22.28           H
ATOM   2336  HA2 GLY A 156      -2.685  -3.890   5.746  1.00 22.53           H
ATOM   2337  HA3 GLY A 156      -2.449  -3.909   7.298  1.00 22.53           H
ATOM   2338  N   LEU A 157       0.036  -5.245   6.284  1.00 19.91           N
ATOM   2339  CA  LEU A 157       1.448  -5.200   5.965  1.00 15.95           C
ATOM   2340  C   LEU A 157       1.731  -5.432   4.490  1.00 17.22           C
ATOM   2341  O   LEU A 157       2.841  -5.154   4.023  1.00 17.25           O
ATOM   2342  CB  LEU A 157       2.177  -6.281   6.768  1.00 16.84           C
ATOM   2343  CG  LEU A 157       3.705  -6.383   6.617  1.00 15.80           C
ATOM   2344  CD1 LEU A 157       4.415  -5.062   6.989  1.00 16.37           C
ATOM   2345  CD2 LEU A 157       4.293  -7.543   7.431  1.00 16.44           C
ATOM   2346  H   LEU A 157      -0.246  -6.028   6.501  1.00 23.92           H
ATOM   2347  HA  LEU A 157       1.809  -4.335   6.215  1.00 19.16           H
ATOM   2348  HB2 LEU A 157       1.996  -6.127   7.708  1.00 20.23           H
ATOM   2349  HB3 LEU A 157       1.810  -7.141   6.512  1.00 20.23           H
ATOM   2350  HG  LEU A 157       3.903  -6.560   5.684  1.00 18.98           H
ATOM   2351 HD11 LEU A 157       5.372  -5.176   6.878  1.00 19.67           H
ATOM   2352 HD12 LEU A 157       4.096  -4.356   6.405  1.00 19.67           H
ATOM   2353 HD13 LEU A 157       4.212  -4.844   7.913  1.00 19.67           H
ATOM   2354 HD21 LEU A 157       5.254  -7.564   7.302  1.00 19.75           H
ATOM   2355 HD22 LEU A 157       4.088  -7.406   8.369  1.00 19.75           H
ATOM   2356 HD23 LEU A 157       3.900  -8.375   7.124  1.00 19.75           H
ATOM   2357  N   GLN A 158       0.760  -5.962   3.745  1.00 17.40           N
ATOM   2358  CA  GLN A 158       1.077  -6.470   2.417  1.00 19.59           C
ATOM   2359  C   GLN A 158       1.520  -5.363   1.467  1.00 15.66           C
ATOM   2360  O   GLN A 158       2.381  -5.588   0.619  1.00 20.01           O
ATOM   2361  CB  GLN A 158      -0.094  -7.262   1.846  1.00 24.13           C
ATOM   2362  CG  GLN A 158       0.282  -8.049   0.598  1.00 24.77           C
ATOM   2363  CD  GLN A 158       1.371  -9.059   0.848  1.00 21.83           C
ATOM   2364  OE1 GLN A 158       1.468  -9.632   1.936  1.00 20.09           O
ATOM   2365  NE2 GLN A 158       2.214  -9.270  -0.148  1.00 24.99           N
ATOM   2366  H   GLN A 158      -0.064  -6.036   3.978  1.00 20.90           H
ATOM   2367  HA  GLN A 158       1.822  -7.086   2.502  1.00 23.53           H
ATOM   2368  HB2 GLN A 158      -0.406  -7.891   2.515  1.00 28.98           H
ATOM   2369  HB3 GLN A 158      -0.806  -6.647   1.611  1.00 28.98           H
ATOM   2370  HG2 GLN A 158      -0.500  -8.525   0.278  1.00 29.75           H
ATOM   2371  HG3 GLN A 158       0.596  -7.432  -0.081  1.00 29.75           H
ATOM   2372 HE21 GLN A 158       2.122  -8.840  -0.887  1.00 30.01           H
ATOM   2373 HE22 GLN A 158       2.854  -9.837  -0.056  1.00 30.01           H
ATOM   2374  N   LYS A 159       0.946  -4.165   1.576  1.00 22.60           N
ATOM   2375  CA  LYS A 159       1.382  -3.096   0.684  1.00 20.94           C
ATOM   2376  C   LYS A 159       2.859  -2.768   0.872  1.00 20.25           C
ATOM   2377  O   LYS A 159       3.544  -2.404  -0.088  1.00 23.31           O
ATOM   2378  CB  LYS A 159       0.530  -1.854   0.897  1.00 25.52           C
ATOM   2379  CG  LYS A 159       0.924  -0.735  -0.076  1.00 40.79           C
ATOM   2380  CD  LYS A 159      -0.007   0.477  -0.038  1.00 49.47           C
ATOM   2381  CE  LYS A 159       0.457   1.549  -1.033  1.00 46.65           C
ATOM   2382  NZ  LYS A 159       0.368   2.878  -0.398  1.00 49.00           N1+
ATOM   2383  H   LYS A 159       0.327  -3.952   2.135  1.00 27.14           H
ATOM   2384  HA  LYS A 159       1.258  -3.386  -0.234  1.00 25.15           H
ATOM   2385  HB2 LYS A 159      -0.402  -2.075   0.746  1.00 30.64           H
ATOM   2386  HB3 LYS A 159       0.657  -1.529   1.802  1.00 30.64           H
ATOM   2387  HG2 LYS A 159       1.817  -0.429   0.145  1.00 48.97           H
ATOM   2388  HG3 LYS A 159       0.912  -1.089  -0.980  1.00 48.97           H
ATOM   2389  HD2 LYS A 159      -0.905   0.202  -0.280  1.00 59.39           H
ATOM   2390  HD3 LYS A 159       0.000   0.861   0.853  1.00 59.39           H
ATOM   2391  HE2 LYS A 159       1.380   1.385  -1.282  1.00 56.00           H
ATOM   2392  HE3 LYS A 159      -0.116   1.539  -1.815  1.00 56.00           H
ATOM   2393  HZ1 LYS A 159       0.636   3.506  -0.969  1.00 58.83           H
ATOM   2394  HZ2 LYS A 159      -0.473   3.045  -0.159  1.00 58.83           H
ATOM   2395  HZ3 LYS A 159       0.886   2.905   0.325  1.00 58.83           H
ATOM   2396  N   VAL A 160       3.361  -2.878   2.101  1.00 18.54           N
ATOM   2397  CA  VAL A 160       4.791  -2.710   2.353  1.00 19.40           C
ATOM   2398  C   VAL A 160       5.585  -3.806   1.662  1.00 19.07           C
ATOM   2399  O   VAL A 160       6.584  -3.549   0.983  1.00 20.12           O
ATOM   2400  CB  VAL A 160       5.050  -2.704   3.872  1.00 19.96           C
ATOM   2401  CG1 VAL A 160       6.557  -2.737   4.176  1.00 21.35           C
ATOM   2402  CG2 VAL A 160       4.364  -1.500   4.519  1.00 22.17           C
ATOM   2403  H   VAL A 160       2.896  -3.049   2.804  1.00 22.27           H
ATOM   2404  HA  VAL A 160       5.080  -1.856   1.994  1.00 23.31           H
ATOM   2405  HB  VAL A 160       4.658  -3.504   4.255  1.00 23.97           H
ATOM   2406 HG11 VAL A 160       6.685  -2.732   5.138  1.00 25.64           H
ATOM   2407 HG12 VAL A 160       6.938  -3.543   3.795  1.00 25.64           H
ATOM   2408 HG13 VAL A 160       6.975  -1.955   3.783  1.00 25.64           H
ATOM   2409 HG21 VAL A 160       4.538  -1.513   5.473  1.00 26.63           H
ATOM   2410 HG22 VAL A 160       4.720  -0.687   4.129  1.00 26.63           H
ATOM   2411 HG23 VAL A 160       3.409  -1.556   4.355  1.00 26.63           H
ATOM   2412  N   VAL A 161       5.182  -5.056   1.882  1.00 20.01           N
ATOM   2413  CA  VAL A 161       5.875  -6.203   1.308  1.00 20.85           C
ATOM   2414  C   VAL A 161       5.974  -6.056  -0.196  1.00 21.23           C
ATOM   2415  O   VAL A 161       7.011  -6.347  -0.803  1.00 21.56           O
ATOM   2416  CB  VAL A 161       5.126  -7.487   1.724  1.00 20.96           C
ATOM   2417  CG1 VAL A 161       5.549  -8.676   0.894  1.00 26.52           C
ATOM   2418  CG2 VAL A 161       5.340  -7.737   3.195  1.00 23.83           C
ATOM   2419  H   VAL A 161       4.503  -5.266   2.365  1.00 24.04           H
ATOM   2420  HA  VAL A 161       6.775  -6.246   1.668  1.00 25.05           H
ATOM   2421  HB  VAL A 161       4.175  -7.352   1.583  1.00 25.18           H
ATOM   2422 HG11 VAL A 161       5.055  -9.458   1.188  1.00 31.84           H
ATOM   2423 HG12 VAL A 161       5.356  -8.495  -0.039  1.00 31.84           H
ATOM   2424 HG13 VAL A 161       6.500  -8.822   1.014  1.00 31.84           H
ATOM   2425 HG21 VAL A 161       4.867  -8.545   3.450  1.00 28.62           H
ATOM   2426 HG22 VAL A 161       6.290  -7.843   3.362  1.00 28.62           H
ATOM   2427 HG23 VAL A 161       4.999  -6.981   3.697  1.00 28.62           H
ATOM   2428  N   ASP A 162       4.905  -5.584  -0.823  1.00 23.88           N
ATOM   2429  CA  ASP A 162       4.893  -5.616  -2.277  1.00 27.83           C
ATOM   2430  C   ASP A 162       5.782  -4.546  -2.905  1.00 26.61           C
ATOM   2431  O   ASP A 162       6.155  -4.683  -4.073  1.00 30.13           O
ATOM   2432  CB  ASP A 162       3.456  -5.534  -2.783  1.00 29.17           C
ATOM   2433  CG  ASP A 162       2.715  -6.870  -2.668  1.00 28.88           C
ATOM   2434  OD1 ASP A 162       3.355  -7.953  -2.701  1.00 31.00           O
ATOM   2435  OD2 ASP A 162       1.481  -6.829  -2.556  1.00 31.38           O1-
ATOM   2436  H   ASP A 162       4.204  -5.255  -0.451  1.00 28.67           H
ATOM   2437  HA  ASP A 162       5.244  -6.475  -2.559  1.00 33.42           H
ATOM   2438  HB2 ASP A 162       2.973  -4.877  -2.258  1.00 35.02           H
ATOM   2439  HB3 ASP A 162       3.464  -5.274  -3.717  1.00 35.02           H
ATOM   2440  N   VAL A 163       6.150  -3.498  -2.165  1.00 23.87           N
ATOM   2441  CA  VAL A 163       7.030  -2.472  -2.711  1.00 24.82           C
ATOM   2442  C   VAL A 163       8.502  -2.792  -2.503  1.00 21.09           C
ATOM   2443  O   VAL A 163       9.366  -2.111  -3.071  1.00 22.23           O
ATOM   2444  CB  VAL A 163       6.644  -1.092  -2.136  1.00 25.09           C
ATOM   2445  CG1 VAL A 163       7.296  -0.844  -0.791  1.00 27.23           C
ATOM   2446  CG2 VAL A 163       7.021   0.010  -3.081  1.00 32.30           C
ATOM   2447  H   VAL A 163       5.905  -3.361  -1.352  1.00 28.66           H
ATOM   2448  HA  VAL A 163       6.883  -2.430  -3.669  1.00 29.81           H
ATOM   2449  HB  VAL A 163       5.683  -1.061  -2.011  1.00 30.13           H
ATOM   2450 HG11 VAL A 163       7.028   0.030  -0.467  1.00 32.70           H
ATOM   2451 HG12 VAL A 163       7.007  -1.531  -0.169  1.00 32.70           H
ATOM   2452 HG13 VAL A 163       8.260  -0.877  -0.896  1.00 32.70           H
ATOM   2453 HG21 VAL A 163       6.766   0.861  -2.691  1.00 38.79           H
ATOM   2454 HG22 VAL A 163       7.980  -0.014  -3.226  1.00 38.79           H
ATOM   2455 HG23 VAL A 163       6.555  -0.123  -3.921  1.00 38.79           H
ATOM   2456  N   LEU A 164       8.831  -3.807  -1.699  1.00 23.41           N
ATOM   2457  CA  LEU A 164      10.230  -4.047  -1.350  1.00 19.51           C
ATOM   2458  C   LEU A 164      11.089  -4.405  -2.556  1.00 20.13           C
ATOM   2459  O   LEU A 164      12.290  -4.141  -2.550  1.00 21.51           O
ATOM   2460  CB  LEU A 164      10.340  -5.126  -0.273  1.00 19.63           C
ATOM   2461  CG  LEU A 164       9.659  -4.818   1.059  1.00 21.62           C
ATOM   2462  CD1 LEU A 164       9.923  -5.999   1.972  1.00 21.01           C
ATOM   2463  CD2 LEU A 164      10.188  -3.533   1.678  1.00 19.92           C
ATOM   2464  H   LEU A 164       8.273  -4.360  -1.348  1.00 28.12           H
ATOM   2465  HA  LEU A 164      10.592  -3.229  -0.975  1.00 23.43           H
ATOM   2466  HB2 LEU A 164       9.944  -5.942  -0.618  1.00 23.57           H
ATOM   2467  HB3 LEU A 164      11.280  -5.278  -0.089  1.00 23.57           H
ATOM   2468  HG  LEU A 164       8.702  -4.732   0.928  1.00 25.97           H
ATOM   2469 HD11 LEU A 164       9.502  -5.835   2.831  1.00 25.24           H
ATOM   2470 HD12 LEU A 164       9.551  -6.799   1.569  1.00 25.24           H
ATOM   2471 HD13 LEU A 164      10.881  -6.102   2.087  1.00 25.24           H
ATOM   2472 HD21 LEU A 164       9.730  -3.376   2.519  1.00 23.92           H
ATOM   2473 HD22 LEU A 164      11.141  -3.626   1.832  1.00 23.92           H
ATOM   2474 HD23 LEU A 164      10.021  -2.797   1.068  1.00 23.92           H
ATOM   2475  N   ASP A 165      10.504  -5.020  -3.585  1.00 27.22           N
ATOM   2476  CA  ASP A 165      11.294  -5.364  -4.758  1.00 27.81           C
ATOM   2477  C   ASP A 165      11.828  -4.128  -5.466  1.00 26.62           C
ATOM   2478  O   ASP A 165      12.826  -4.231  -6.190  1.00 30.56           O
ATOM   2479  CB  ASP A 165      10.494  -6.258  -5.726  1.00 31.92           C
ATOM   2480  CG  ASP A 165       9.084  -5.772  -5.965  1.00 44.09           C
ATOM   2481  OD1 ASP A 165       8.863  -4.542  -6.097  1.00 43.22           O
ATOM   2482  OD2 ASP A 165       8.186  -6.649  -6.041  1.00 57.87           O1-
ATOM   2483  H   ASP A 165       9.674  -5.242  -3.626  1.00 32.68           H
ATOM   2484  HA  ASP A 165      12.062  -5.879  -4.464  1.00 33.39           H
ATOM   2485  HB2 ASP A 165      10.950  -6.280  -6.582  1.00 38.32           H
ATOM   2486  HB3 ASP A 165      10.442  -7.153  -5.356  1.00 38.32           H
ATOM   2487  N   SER A 166      11.210  -2.968  -5.244  1.00 23.89           N
ATOM   2488  CA  SER A 166      11.627  -1.716  -5.859  1.00 28.62           C
ATOM   2489  C   SER A 166      12.666  -0.954  -5.039  1.00 28.91           C
ATOM   2490  O   SER A 166      13.175   0.073  -5.509  1.00 25.61           O
ATOM   2491  CB  SER A 166      10.388  -0.851  -6.111  1.00 26.71           C
ATOM   2492  OG  SER A 166       9.967  -0.181  -4.939  1.00 28.39           O
ATOM   2493  H   SER A 166      10.529  -2.883  -4.727  1.00 28.69           H
ATOM   2494  HA  SER A 166      12.024  -1.915  -6.721  1.00 34.36           H
ATOM   2495  HB2 SER A 166      10.600  -0.190  -6.789  1.00 32.07           H
ATOM   2496  HB3 SER A 166       9.666  -1.420  -6.421  1.00 32.07           H
ATOM   2497  HG  SER A 166       9.776  -0.739  -4.342  1.00 34.09           H
ATOM   2498  N   ILE A 167      13.006  -1.430  -3.837  1.00 22.78           N
ATOM   2499  CA  ILE A 167      14.030  -0.805  -3.003  1.00 20.76           C
ATOM   2500  C   ILE A 167      14.993  -1.874  -2.497  1.00 19.69           C
ATOM   2501  O   ILE A 167      15.369  -1.904  -1.325  1.00 19.87           O
ATOM   2502  CB  ILE A 167      13.395   0.010  -1.856  1.00 19.99           C
ATOM   2503  CG1 ILE A 167      12.505  -0.861  -0.967  1.00 21.78           C
ATOM   2504  CG2 ILE A 167      12.577   1.167  -2.410  1.00 26.14           C
ATOM   2505  CD1 ILE A 167      12.432  -0.373   0.459  1.00 24.61           C
ATOM   2506  H   ILE A 167      12.650  -2.126  -3.479  1.00 27.36           H
ATOM   2507  HA  ILE A 167      14.540  -0.189  -3.551  1.00 24.93           H
ATOM   2508  HB  ILE A 167      14.109   0.375  -1.310  1.00 24.01           H
ATOM   2509 HG12 ILE A 167      11.605  -0.864  -1.329  1.00 26.15           H
ATOM   2510 HG13 ILE A 167      12.859  -1.764  -0.956  1.00 26.15           H
ATOM   2511 HG21 ILE A 167      12.191   1.662  -1.670  1.00 31.38           H
ATOM   2512 HG22 ILE A 167      13.159   1.746  -2.927  1.00 31.38           H
ATOM   2513 HG23 ILE A 167      11.874   0.813  -2.976  1.00 31.38           H
ATOM   2514 HD11 ILE A 167      11.856  -0.965   0.966  1.00 29.55           H
ATOM   2515 HD12 ILE A 167      13.325  -0.374   0.838  1.00 29.55           H
ATOM   2516 HD13 ILE A 167      12.071   0.527   0.466  1.00 29.55           H
ATOM   2517  N   LYS A 168      15.412  -2.768  -3.389  1.00 18.45           N
ATOM   2518  CA  LYS A 168      16.190  -3.916  -2.958  1.00 18.74           C
ATOM   2519  C   LYS A 168      17.506  -3.515  -2.289  1.00 19.30           C
ATOM   2520  O   LYS A 168      17.963  -4.179  -1.355  1.00 19.41           O
ATOM   2521  CB  LYS A 168      16.472  -4.837  -4.151  1.00 21.09           C
ATOM   2522  CG  LYS A 168      17.231  -6.081  -3.782  1.00 25.30           C
ATOM   2523  CD  LYS A 168      17.549  -6.915  -5.007  1.00 27.93           C
ATOM   2524  CE  LYS A 168      18.010  -8.292  -4.633  1.00 39.56           C
ATOM   2525  NZ  LYS A 168      17.471  -9.279  -5.595  1.00 54.07           N1+
ATOM   2526  H   LYS A 168      15.261  -2.732  -4.235  1.00 22.17           H
ATOM   2527  HA  LYS A 168      15.671  -4.419  -2.311  1.00 22.51           H
ATOM   2528  HB2 LYS A 168      15.628  -5.109  -4.543  1.00 25.33           H
ATOM   2529  HB3 LYS A 168      16.998  -4.351  -4.805  1.00 25.33           H
ATOM   2530  HG2 LYS A 168      18.067  -5.833  -3.357  1.00 30.38           H
ATOM   2531  HG3 LYS A 168      16.694  -6.618  -3.179  1.00 30.38           H
ATOM   2532  HD2 LYS A 168      16.752  -7.000  -5.553  1.00 33.54           H
ATOM   2533  HD3 LYS A 168      18.257  -6.485  -5.512  1.00 33.54           H
ATOM   2534  HE2 LYS A 168      18.979  -8.330  -4.661  1.00 47.50           H
ATOM   2535  HE3 LYS A 168      17.685  -8.514  -3.747  1.00 47.50           H
ATOM   2536  HZ1 LYS A 168      17.743 -10.097  -5.375  1.00 64.90           H
ATOM   2537  HZ2 LYS A 168      16.581  -9.258  -5.586  1.00 64.90           H
ATOM   2538  HZ3 LYS A 168      17.757  -9.090  -6.417  1.00 64.90           H
ATOM   2539  N   THR A 169      18.182  -2.479  -2.803  1.00 19.06           N
ATOM   2540  CA  THR A 169      19.559  -2.180  -2.428  1.00 16.60           C
ATOM   2541  C   THR A 169      19.673  -0.828  -1.724  1.00 13.86           C
ATOM   2542  O   THR A 169      18.821   0.046  -1.864  1.00 20.70           O
ATOM   2543  CB  THR A 169      20.464  -2.192  -3.666  1.00 22.79           C
ATOM   2544  OG1 THR A 169      19.860  -1.381  -4.680  1.00 23.95           O
ATOM   2545  CG2 THR A 169      20.628  -3.628  -4.143  1.00 24.13           C
ATOM   2546  H   THR A 169      17.855  -1.930  -3.379  1.00 22.89           H
ATOM   2547  HA  THR A 169      19.876  -2.864  -1.818  1.00 19.95           H
ATOM   2548  HB  THR A 169      21.337  -1.837  -3.438  1.00 27.37           H
ATOM   2549  HG1 THR A 169      20.342  -1.376  -5.368  1.00 28.77           H
ATOM   2550 HG21 THR A 169      21.198  -3.653  -4.927  1.00 28.98           H
ATOM   2551 HG22 THR A 169      21.029  -4.166  -3.443  1.00 28.98           H
ATOM   2552 HG23 THR A 169      19.762  -4.002  -4.370  1.00 28.98           H
ATOM   2553  N   LYS A 170      20.743  -0.720  -0.946  1.00 21.15           N
ATOM   2554  CA  LYS A 170      21.053   0.476  -0.172  1.00 19.68           C
ATOM   2555  C   LYS A 170      20.960   1.724  -1.043  1.00 23.41           C
ATOM   2556  O   LYS A 170      21.535   1.775  -2.134  1.00 26.93           O
ATOM   2557  CB  LYS A 170      22.461   0.333   0.393  1.00 21.21           C
ATOM   2558  CG  LYS A 170      22.947   1.558   1.209  1.00 21.14           C
ATOM   2559  CD  LYS A 170      24.251   1.314   1.918  1.00 24.56           C
ATOM   2560  CE  LYS A 170      25.319   0.748   0.984  1.00 37.75           C
ATOM   2561  NZ  LYS A 170      26.681   1.260   1.289  1.00 58.71           N1+
ATOM   2562  H   LYS A 170      21.323  -1.348  -0.848  1.00 25.40           H
ATOM   2563  HA  LYS A 170      20.428   0.562   0.565  1.00 23.64           H
ATOM   2564  HB2 LYS A 170      22.484  -0.440   0.980  1.00 25.47           H
ATOM   2565  HB3 LYS A 170      23.080   0.204  -0.342  1.00 25.47           H
ATOM   2566  HG2 LYS A 170      23.069   2.308   0.606  1.00 25.39           H
ATOM   2567  HG3 LYS A 170      22.279   1.776   1.877  1.00 25.39           H
ATOM   2568  HD2 LYS A 170      24.579   2.153   2.278  1.00 29.49           H
ATOM   2569  HD3 LYS A 170      24.109   0.677   2.635  1.00 29.49           H
ATOM   2570  HE2 LYS A 170      25.336  -0.218   1.072  1.00 45.32           H
ATOM   2571  HE3 LYS A 170      25.104   0.994   0.071  1.00 45.32           H
ATOM   2572  HZ1 LYS A 170      27.272   0.907   0.725  1.00 70.47           H
ATOM   2573  HZ2 LYS A 170      26.697   2.146   1.209  1.00 70.47           H
ATOM   2574  HZ3 LYS A 170      26.909   1.041   2.121  1.00 70.47           H
ATOM   2575  N   GLY A 171      20.209   2.723  -0.562  1.00 24.12           N
ATOM   2576  CA  GLY A 171      20.052   3.996  -1.248  1.00 25.43           C
ATOM   2577  C   GLY A 171      18.798   4.113  -2.083  1.00 25.34           C
ATOM   2578  O   GLY A 171      18.395   5.235  -2.434  1.00 27.09           O
ATOM   2579  H   GLY A 171      19.774   2.679   0.178  1.00 28.96           H
ATOM   2580  HA2 GLY A 171      20.042   4.710  -0.591  1.00 30.54           H
ATOM   2581  HA3 GLY A 171      20.814   4.136  -1.832  1.00 30.54           H
ATOM   2582  N   LYS A 172      18.152   3.000  -2.404  1.00 21.72           N
ATOM   2583  CA  LYS A 172      16.942   3.065  -3.206  1.00 21.80           C
ATOM   2584  C   LYS A 172      15.731   3.504  -2.384  1.00 24.27           C
ATOM   2585  O   LYS A 172      15.552   3.081  -1.236  1.00 25.33           O
ATOM   2586  CB  LYS A 172      16.670   1.716  -3.876  1.00 22.95           C
ATOM   2587  CG  LYS A 172      17.709   1.344  -4.918  1.00 25.82           C
ATOM   2588  CD  LYS A 172      17.100   0.518  -6.045  1.00 36.27           C
ATOM   2589  CE  LYS A 172      17.955   0.548  -7.311  1.00 42.23           C
ATOM   2590  NZ  LYS A 172      17.895  -0.768  -8.018  1.00 50.96           N1+
ATOM   2591  H   LYS A 172      18.390   2.206  -2.174  1.00 26.08           H
ATOM   2592  HA  LYS A 172      17.072   3.720  -3.908  1.00 26.19           H
ATOM   2593  HB2 LYS A 172      16.666   1.023  -3.198  1.00 27.56           H
ATOM   2594  HB3 LYS A 172      15.806   1.752  -4.316  1.00 27.56           H
ATOM   2595  HG2 LYS A 172      18.081   2.153  -5.302  1.00 31.01           H
ATOM   2596  HG3 LYS A 172      18.408   0.818  -4.499  1.00 31.01           H
ATOM   2597  HD2 LYS A 172      17.022  -0.405  -5.756  1.00 43.54           H
ATOM   2598  HD3 LYS A 172      16.225   0.874  -6.264  1.00 43.54           H
ATOM   2599  HE2 LYS A 172      17.621   1.234  -7.910  1.00 50.70           H
ATOM   2600  HE3 LYS A 172      18.878   0.727  -7.073  1.00 50.70           H
ATOM   2601  HZ1 LYS A 172      18.396  -0.741  -8.754  1.00 61.17           H
ATOM   2602  HZ2 LYS A 172      18.199  -1.413  -7.486  1.00 61.17           H
ATOM   2603  HZ3 LYS A 172      17.055  -0.953  -8.247  1.00 61.17           H
ATOM   2604  N   SER A 173      14.909   4.368  -2.971  1.00 23.63           N
ATOM   2605  CA  SER A 173      13.648   4.786  -2.382  1.00 22.27           C
ATOM   2606  C   SER A 173      12.535   4.762  -3.419  1.00 23.85           C
ATOM   2607  O   SER A 173      12.762   4.689  -4.634  1.00 26.29           O
ATOM   2608  CB  SER A 173      13.741   6.190  -1.763  1.00 30.30           C
ATOM   2609  OG  SER A 173      13.890   7.174  -2.771  1.00 32.17           O
ATOM   2610  H   SER A 173      15.068   4.735  -3.732  1.00 28.38           H
ATOM   2611  HA  SER A 173      13.411   4.165  -1.676  1.00 26.75           H
ATOM   2612  HB2 SER A 173      12.929   6.369  -1.263  1.00 36.39           H
ATOM   2613  HB3 SER A 173      14.509   6.224  -1.171  1.00 36.39           H
ATOM   2614  HG  SER A 173      13.940   7.937  -2.423  1.00 38.63           H
ATOM   2615  N   ALA A 174      11.309   4.820  -2.925  1.00 26.04           N
ATOM   2616  CA  ALA A 174      10.150   4.830  -3.797  1.00 29.22           C
ATOM   2617  C   ALA A 174       9.033   5.632  -3.148  1.00 34.52           C
ATOM   2618  O   ALA A 174       8.952   5.735  -1.917  1.00 29.81           O
ATOM   2619  CB  ALA A 174       9.680   3.404  -4.091  1.00 28.89           C
ATOM   2620  H   ALA A 174      11.121   4.854  -2.086  1.00 31.27           H
ATOM   2621  HA  ALA A 174      10.383   5.254  -4.638  1.00 35.09           H
ATOM   2622  HB1 ALA A 174       8.906   3.441  -4.674  1.00 34.69           H
ATOM   2623  HB2 ALA A 174      10.398   2.918  -4.524  1.00 34.69           H
ATOM   2624  HB3 ALA A 174       9.444   2.971  -3.255  1.00 34.69           H
ATOM   2625  N   ASP A 175       8.173   6.209  -3.986  1.00 30.36           N
ATOM   2626  CA  ASP A 175       6.964   6.831  -3.468  1.00 34.66           C
ATOM   2627  C   ASP A 175       6.169   5.806  -2.683  1.00 30.77           C
ATOM   2628  O   ASP A 175       6.046   4.644  -3.079  1.00 32.21           O
ATOM   2629  CB  ASP A 175       6.079   7.375  -4.593  1.00 34.11           C
ATOM   2630  CG  ASP A 175       6.758   8.450  -5.393  1.00 44.07           C
ATOM   2631  OD1 ASP A 175       7.608   9.168  -4.826  1.00 47.27           O
ATOM   2632  OD2 ASP A 175       6.429   8.581  -6.593  1.00 48.86           O1-
ATOM   2633  H   ASP A 175       8.266   6.252  -4.840  1.00 36.46           H
ATOM   2634  HA  ASP A 175       7.200   7.562  -2.876  1.00 41.62           H
ATOM   2635  HB2 ASP A 175       5.852   6.650  -5.196  1.00 40.95           H
ATOM   2636  HB3 ASP A 175       5.273   7.751  -4.208  1.00 40.95           H
ATOM   2637  N   PHE A 176       5.620   6.246  -1.562  1.00 23.74           N
ATOM   2638  CA  PHE A 176       4.864   5.329  -0.733  1.00 23.21           C
ATOM   2639  C   PHE A 176       3.841   6.174   0.020  1.00 23.55           C
ATOM   2640  O   PHE A 176       3.996   6.480   1.207  1.00 26.07           O
ATOM   2641  CB  PHE A 176       5.764   4.517   0.205  1.00 25.25           C
ATOM   2642  CG  PHE A 176       5.110   3.267   0.729  1.00 24.42           C
ATOM   2643  CD1 PHE A 176       4.809   2.214  -0.128  1.00 25.14           C
ATOM   2644  CD2 PHE A 176       4.773   3.148   2.070  1.00 21.99           C
ATOM   2645  CE1 PHE A 176       4.197   1.075   0.345  1.00 28.13           C
ATOM   2646  CE2 PHE A 176       4.161   2.005   2.552  1.00 22.06           C
ATOM   2647  CZ  PHE A 176       3.873   0.966   1.687  1.00 26.10           C
ATOM   2648  H   PHE A 176       5.670   7.051  -1.265  1.00 28.51           H
ATOM   2649  HA  PHE A 176       4.383   4.707  -1.302  1.00 27.87           H
ATOM   2650  HB2 PHE A 176       6.564   4.255  -0.277  1.00 30.32           H
ATOM   2651  HB3 PHE A 176       6.003   5.069   0.966  1.00 30.32           H
ATOM   2652  HD1 PHE A 176       5.024   2.281  -1.030  1.00 30.19           H
ATOM   2653  HD2 PHE A 176       4.965   3.846   2.654  1.00 26.41           H
ATOM   2654  HE1 PHE A 176       4.006   0.375  -0.237  1.00 33.78           H
ATOM   2655  HE2 PHE A 176       3.944   1.936   3.453  1.00 26.49           H
ATOM   2656  HZ  PHE A 176       3.462   0.195   2.006  1.00 31.34           H
ATOM   2657  N   THR A 177       2.797   6.577  -0.704  1.00 24.29           N
ATOM   2658  CA  THR A 177       1.716   7.392  -0.176  1.00 22.58           C
ATOM   2659  C   THR A 177       0.514   6.543   0.238  1.00 19.82           C
ATOM   2660  O   THR A 177       0.324   5.402  -0.213  1.00 27.13           O
ATOM   2661  CB  THR A 177       1.258   8.433  -1.216  1.00 25.67           C
ATOM   2662  OG1 THR A 177       0.847   7.771  -2.416  1.00 27.51           O
ATOM   2663  CG2 THR A 177       2.359   9.389  -1.540  1.00 26.62           C
ATOM   2664  H   THR A 177       2.695   6.380  -1.535  1.00 29.17           H
ATOM   2665  HA  THR A 177       2.032   7.868   0.608  1.00 27.12           H
ATOM   2666  HB  THR A 177       0.512   8.938  -0.857  1.00 30.83           H
ATOM   2667  HG1 THR A 177       1.486   7.328  -2.734  1.00 33.03           H
ATOM   2668 HG21 THR A 177       2.054  10.036  -2.195  1.00 31.97           H
ATOM   2669 HG22 THR A 177       2.636   9.859  -0.738  1.00 31.97           H
ATOM   2670 HG23 THR A 177       3.120   8.908  -1.902  1.00 31.97           H
ATOM   2671  N   ASN A 178      -0.293   7.123   1.118  1.00 23.68           N
ATOM   2672  CA  ASN A 178      -1.593   6.610   1.525  1.00 21.91           C
ATOM   2673  C   ASN A 178      -1.493   5.289   2.267  1.00 22.82           C
ATOM   2674  O   ASN A 178      -2.465   4.537   2.319  1.00 27.55           O
ATOM   2675  CB  ASN A 178      -2.597   6.513   0.367  1.00 24.45           C
ATOM   2676  CG  ASN A 178      -2.874   7.867  -0.257  1.00 23.60           C
ATOM   2677  OD1 ASN A 178      -3.621   8.672   0.286  1.00 27.27           O
ATOM   2678  ND2 ASN A 178      -2.229   8.130  -1.378  1.00 23.11           N
ATOM   2679  H   ASN A 178      -0.093   7.860   1.515  1.00 28.44           H
ATOM   2680  HA  ASN A 178      -1.967   7.246   2.154  1.00 26.31           H
ATOM   2681  HB2 ASN A 178      -2.236   5.931  -0.320  1.00 29.37           H
ATOM   2682  HB3 ASN A 178      -3.435   6.157   0.701  1.00 29.37           H
ATOM   2683 HD21 ASN A 178      -2.348   8.883  -1.776  1.00 27.76           H
ATOM   2684 HD22 ASN A 178      -1.690   7.548  -1.710  1.00 27.76           H
ATOM   2685  N   PHE A 179      -0.351   5.015   2.886  1.00 20.72           N
ATOM   2686  CA  PHE A 179      -0.228   3.826   3.717  1.00 19.45           C
ATOM   2687  C   PHE A 179      -0.711   4.146   5.114  1.00 19.63           C
ATOM   2688  O   PHE A 179      -0.242   5.118   5.724  1.00 20.78           O
ATOM   2689  CB  PHE A 179       1.196   3.318   3.818  1.00 20.56           C
ATOM   2690  CG  PHE A 179       1.290   2.093   4.665  1.00 19.61           C
ATOM   2691  CD1 PHE A 179       0.932   0.860   4.151  1.00 23.90           C
ATOM   2692  CD2 PHE A 179       1.652   2.190   5.993  1.00 19.17           C
ATOM   2693  CE1 PHE A 179       0.986  -0.263   4.933  1.00 24.38           C
ATOM   2694  CE2 PHE A 179       1.693   1.061   6.776  1.00 17.26           C
ATOM   2695  CZ  PHE A 179       1.376  -0.154   6.252  1.00 21.22           C
ATOM   2696  H   PHE A 179       0.360   5.497   2.843  1.00 24.88           H
ATOM   2697  HA  PHE A 179      -0.782   3.119   3.353  1.00 23.37           H
ATOM   2698  HB2 PHE A 179       1.520   3.098   2.931  1.00 24.69           H
ATOM   2699  HB3 PHE A 179       1.753   4.005   4.217  1.00 24.69           H
ATOM   2700  HD1 PHE A 179       0.677   0.788   3.259  1.00 28.71           H
ATOM   2701  HD2 PHE A 179       1.877   3.016   6.355  1.00 23.03           H
ATOM   2702  HE1 PHE A 179       0.763  -1.092   4.577  1.00 29.27           H
ATOM   2703  HE2 PHE A 179       1.958   1.125   7.665  1.00 20.74           H
ATOM   2704  HZ  PHE A 179       1.410  -0.913   6.789  1.00 25.49           H
ATOM   2705  N   ASP A 180      -1.593   3.285   5.637  1.00 20.11           N
ATOM   2706  CA  ASP A 180      -2.252   3.498   6.911  1.00 19.23           C
ATOM   2707  C   ASP A 180      -1.606   2.639   7.984  1.00 17.19           C
ATOM   2708  O   ASP A 180      -1.792   1.401   7.989  1.00 17.34           O
ATOM   2709  CB  ASP A 180      -3.731   3.165   6.793  1.00 23.85           C
ATOM   2710  CG  ASP A 180      -4.510   3.596   8.001  1.00 27.33           C
ATOM   2711  OD1 ASP A 180      -3.902   3.772   9.077  1.00 21.03           O
ATOM   2712  OD2 ASP A 180      -5.743   3.780   7.879  1.00 30.16           O1-
ATOM   2713  H   ASP A 180      -1.825   2.551   5.253  1.00 24.15           H
ATOM   2714  HA  ASP A 180      -2.166   4.430   7.168  1.00 23.09           H
ATOM   2715  HB2 ASP A 180      -4.098   3.620   6.019  1.00 28.65           H
ATOM   2716  HB3 ASP A 180      -3.833   2.205   6.695  1.00 28.65           H
ATOM   2717  N   PRO A 181      -0.851   3.230   8.913  1.00 16.99           N
ATOM   2718  CA  PRO A 181      -0.145   2.408   9.902  1.00 16.51           C
ATOM   2719  C   PRO A 181      -1.063   1.778  10.933  1.00 16.79           C
ATOM   2720  O   PRO A 181      -0.620   0.854  11.625  1.00 15.41           O
ATOM   2721  CB  PRO A 181       0.874   3.381  10.508  1.00 18.51           C
ATOM   2722  CG  PRO A 181       0.279   4.694  10.364  1.00 20.18           C
ATOM   2723  CD  PRO A 181      -0.497   4.654   9.059  1.00 18.25           C
ATOM   2724  HA  PRO A 181       0.338   1.700   9.448  1.00 19.84           H
ATOM   2725  HB2 PRO A 181       1.011   3.168  11.445  1.00 22.23           H
ATOM   2726  HB3 PRO A 181       1.709   3.327  10.018  1.00 22.23           H
ATOM   2727  HG2 PRO A 181      -0.316   4.865  11.111  1.00 24.23           H
ATOM   2728  HG3 PRO A 181       0.979   5.365  10.325  1.00 24.23           H
ATOM   2729  HD2 PRO A 181      -1.299   5.196   9.126  1.00 21.92           H
ATOM   2730  HD3 PRO A 181       0.065   4.940   8.322  1.00 21.92           H
ATOM   2731  N   ARG A 182      -2.356   2.132  10.970  1.00 14.99           N
ATOM   2732  CA  ARG A 182      -3.270   1.458  11.889  1.00 16.42           C
ATOM   2733  C   ARG A 182      -3.354  -0.030  11.592  1.00 17.51           C
ATOM   2734  O   ARG A 182      -3.708  -0.817  12.474  1.00 18.38           O
ATOM   2735  CB  ARG A 182      -4.665   2.089  11.820  1.00 21.92           C
ATOM   2736  CG  ARG A 182      -4.672   3.510  12.364  1.00 20.73           C
ATOM   2737  CD  ARG A 182      -6.001   4.165  12.217  1.00 24.20           C
ATOM   2738  NE  ARG A 182      -6.392   4.281  10.817  1.00 26.27           N
ATOM   2739  CZ  ARG A 182      -7.501   4.884  10.409  1.00 34.63           C
ATOM   2740  NH1 ARG A 182      -8.321   5.412  11.298  1.00 31.56           N
ATOM   2741  NH2 ARG A 182      -7.793   4.941   9.116  1.00 32.77           N1+
ATOM   2742  H   ARG A 182      -2.716   2.744  10.485  1.00 18.01           H
ATOM   2743  HA  ARG A 182      -2.940   1.563  12.795  1.00 19.73           H
ATOM   2744  HB2 ARG A 182      -4.956   2.118  10.895  1.00 26.33           H
ATOM   2745  HB3 ARG A 182      -5.282   1.559  12.348  1.00 26.33           H
ATOM   2746  HG2 ARG A 182      -4.449   3.490  13.308  1.00 24.89           H
ATOM   2747  HG3 ARG A 182      -4.020   4.040  11.879  1.00 24.89           H
ATOM   2748  HD2 ARG A 182      -6.671   3.635  12.677  1.00 29.06           H
ATOM   2749  HD3 ARG A 182      -5.961   5.057  12.596  1.00 29.06           H
ATOM   2750  HE  ARG A 182      -5.829   4.026  10.219  1.00 31.54           H
ATOM   2751 HH11 ARG A 182      -8.131   5.371  12.136  1.00 37.90           H
ATOM   2752 HH12 ARG A 182      -9.042   5.803  11.040  1.00 37.90           H
ATOM   2753 HH21 ARG A 182      -7.258   4.595   8.538  1.00 39.34           H
ATOM   2754 HH22 ARG A 182      -8.513   5.333   8.854  1.00 39.34           H
ATOM   2755  N   GLY A 183      -3.113  -0.418  10.349  1.00 17.93           N
ATOM   2756  CA  GLY A 183      -3.168  -1.803   9.940  1.00 18.04           C
ATOM   2757  C   GLY A 183      -2.022  -2.641  10.432  1.00 19.59           C
ATOM   2758  O   GLY A 183      -1.997  -3.848  10.169  1.00 22.64           O
ATOM   2759  H   GLY A 183      -2.909   0.121   9.710  1.00 21.54           H
ATOM   2760  HA2 GLY A 183      -3.991  -2.198  10.269  1.00 21.67           H
ATOM   2761  HA3 GLY A 183      -3.179  -1.847   8.971  1.00 21.67           H
ATOM   2762  N   LEU A 184      -1.064  -2.044  11.137  1.00 17.99           N
ATOM   2763  CA  LEU A 184       0.035  -2.808  11.709  1.00 16.15           C
ATOM   2764  C   LEU A 184      -0.123  -3.032  13.209  1.00 17.26           C
ATOM   2765  O   LEU A 184       0.781  -3.602  13.827  1.00 18.04           O
ATOM   2766  CB  LEU A 184       1.382  -2.110  11.447  1.00 16.84           C
ATOM   2767  CG  LEU A 184       1.700  -1.822   9.978  1.00 17.74           C
ATOM   2768  CD1 LEU A 184       2.935  -0.974   9.827  1.00 20.51           C
ATOM   2769  CD2 LEU A 184       1.775  -3.113   9.195  1.00 23.22           C
ATOM   2770  H   LEU A 184      -1.030  -1.199  11.297  1.00 21.60           H
ATOM   2771  HA  LEU A 184       0.065  -3.679  11.281  1.00 19.40           H
ATOM   2772  HB2 LEU A 184       1.384  -1.262  11.917  1.00 20.23           H
ATOM   2773  HB3 LEU A 184       2.092  -2.673  11.793  1.00 20.23           H
ATOM   2774  HG  LEU A 184       0.963  -1.311   9.608  1.00 21.31           H
ATOM   2775 HD11 LEU A 184       3.096  -0.818   8.883  1.00 24.63           H
ATOM   2776 HD12 LEU A 184       2.795  -0.130  10.283  1.00 24.63           H
ATOM   2777 HD13 LEU A 184       3.688  -1.442  10.219  1.00 24.63           H
ATOM   2778 HD21 LEU A 184       1.977  -2.909   8.268  1.00 27.89           H
ATOM   2779 HD22 LEU A 184       2.473  -3.671   9.572  1.00 27.89           H
ATOM   2780 HD23 LEU A 184       0.920  -3.568   9.255  1.00 27.89           H
ATOM   2781  N   LEU A 185      -1.214  -2.566  13.821  1.00 15.94           N
ATOM   2782  CA  LEU A 185      -1.374  -2.576  15.276  1.00 15.91           C
ATOM   2783  C   LEU A 185      -2.150  -3.800  15.738  1.00 22.29           C
ATOM   2784  O   LEU A 185      -3.161  -4.178  15.129  1.00 21.15           O
ATOM   2785  CB  LEU A 185      -2.095  -1.332  15.808  1.00 15.77           C
ATOM   2786  CG  LEU A 185      -1.542   0.018  15.412  1.00 17.23           C
ATOM   2787  CD1 LEU A 185      -2.379   1.220  15.850  1.00 17.94           C
ATOM   2788  CD2 LEU A 185      -0.113   0.118  15.944  1.00 17.55           C
ATOM   2789  H   LEU A 185      -1.888  -2.231  13.405  1.00 19.15           H
ATOM   2790  HA  LEU A 185      -0.496  -2.609  15.687  1.00 19.12           H
ATOM   2791  HB2 LEU A 185      -3.014  -1.364  15.500  1.00 18.95           H
ATOM   2792  HB3 LEU A 185      -2.083  -1.370  16.777  1.00 18.95           H
ATOM   2793  HG  LEU A 185      -1.488   0.048  14.444  1.00 20.70           H
ATOM   2794 HD11 LEU A 185      -1.944   2.034  15.550  1.00 21.55           H
ATOM   2795 HD12 LEU A 185      -3.262   1.151  15.453  1.00 21.55           H
ATOM   2796 HD13 LEU A 185      -2.450   1.219  16.817  1.00 21.55           H
ATOM   2797 HD21 LEU A 185       0.256   0.981  15.697  1.00 21.08           H
ATOM   2798 HD22 LEU A 185      -0.129   0.029  16.910  1.00 21.08           H
ATOM   2799 HD23 LEU A 185       0.419  -0.593  15.555  1.00 21.08           H
ATOM   2800  N   PRO A 186      -1.755  -4.397  16.832  1.00 16.32           N
ATOM   2801  CA  PRO A 186      -2.532  -5.514  17.371  1.00 16.91           C
ATOM   2802  C   PRO A 186      -3.790  -5.022  18.068  1.00 18.16           C
ATOM   2803  O   PRO A 186      -3.961  -3.819  18.213  1.00 16.31           O
ATOM   2804  CB  PRO A 186      -1.562  -6.154  18.362  1.00 14.91           C
ATOM   2805  CG  PRO A 186      -0.805  -4.992  18.876  1.00 14.34           C
ATOM   2806  CD  PRO A 186      -0.570  -4.104  17.652  1.00 13.52           C
ATOM   2807  HA  PRO A 186      -2.762  -6.148  16.673  1.00 20.32           H
ATOM   2808  HB2 PRO A 186      -2.053  -6.594  19.073  1.00 17.92           H
ATOM   2809  HB3 PRO A 186      -0.977  -6.777  17.902  1.00 17.92           H
ATOM   2810  HG2 PRO A 186      -1.334  -4.525  19.543  1.00 17.23           H
ATOM   2811  HG3 PRO A 186       0.038  -5.289  19.252  1.00 17.23           H
ATOM   2812  HD2 PRO A 186      -0.553  -3.168  17.907  1.00 16.24           H
ATOM   2813  HD3 PRO A 186       0.240  -4.367  17.189  1.00 16.24           H
ATOM   2814  N   GLU A 187      -4.636  -5.930  18.550  1.00 17.92           N
ATOM   2815  CA  GLU A 187      -5.875  -5.537  19.215  1.00 18.53           C
ATOM   2816  C   GLU A 187      -5.593  -4.769  20.495  1.00 18.20           C
ATOM   2817  O   GLU A 187      -6.183  -3.714  20.750  1.00 18.43           O
ATOM   2818  CB  GLU A 187      -6.690  -6.783  19.572  1.00 21.47           C
ATOM   2819  CG  GLU A 187      -7.477  -7.389  18.481  1.00 28.92           C
ATOM   2820  CD  GLU A 187      -8.220  -8.627  18.985  1.00 25.17           C
ATOM   2821  OE1 GLU A 187      -8.237  -8.836  20.214  1.00 25.32           O
ATOM   2822  OE2 GLU A 187      -8.761  -9.379  18.155  1.00 35.40           O1-
ATOM   2823  H   GLU A 187      -4.516  -6.781  18.504  1.00 21.53           H
ATOM   2824  HA  GLU A 187      -6.403  -4.976  18.624  1.00 22.25           H
ATOM   2825  HB2 GLU A 187      -6.078  -7.462  19.896  1.00 25.79           H
ATOM   2826  HB3 GLU A 187      -7.312  -6.547  20.278  1.00 25.79           H
ATOM   2827  HG2 GLU A 187      -8.130  -6.749  18.158  1.00 34.73           H
ATOM   2828  HG3 GLU A 187      -6.882  -7.659  17.763  1.00 34.73           H
ATOM   2829  N   SER A 188      -4.709  -5.304  21.339  1.00 16.27           N
ATOM   2830  CA  SER A 188      -4.463  -4.730  22.646  1.00 16.79           C
ATOM   2831  C   SER A 188      -3.354  -3.701  22.584  1.00 16.57           C
ATOM   2832  O   SER A 188      -2.347  -3.906  21.911  1.00 19.28           O
ATOM   2833  CB  SER A 188      -4.021  -5.806  23.630  1.00 16.35           C
ATOM   2834  OG  SER A 188      -3.849  -5.248  24.918  1.00 19.07           O
ATOM   2835  H   SER A 188      -4.239  -6.004  21.169  1.00 19.54           H
ATOM   2836  HA  SER A 188      -5.269  -4.307  22.980  1.00 20.17           H
ATOM   2837  HB2 SER A 188      -4.700  -6.498  23.671  1.00 19.64           H
ATOM   2838  HB3 SER A 188      -3.178  -6.183  23.331  1.00 19.64           H
ATOM   2839  HG  SER A 188      -3.605  -5.842  25.459  1.00 22.91           H
ATOM   2840  N   LEU A 189      -3.516  -2.640  23.367  1.00 15.44           N
ATOM   2841  CA  LEU A 189      -2.443  -1.683  23.608  1.00 16.94           C
ATOM   2842  C   LEU A 189      -1.792  -1.861  24.977  1.00 16.52           C
ATOM   2843  O   LEU A 189      -1.112  -0.943  25.442  1.00 20.98           O
ATOM   2844  CB  LEU A 189      -2.933  -0.246  23.444  1.00 18.07           C
ATOM   2845  CG  LEU A 189      -3.441   0.188  22.062  1.00 22.34           C
ATOM   2846  CD1 LEU A 189      -3.957   1.623  22.103  1.00 22.28           C
ATOM   2847  CD2 LEU A 189      -2.347   0.028  20.999  1.00 18.61           C
ATOM   2848  H   LEU A 189      -4.249  -2.450  23.775  1.00 18.55           H
ATOM   2849  HA  LEU A 189      -1.754  -1.828  22.942  1.00 20.35           H
ATOM   2850  HB2 LEU A 189      -3.661  -0.106  24.069  1.00 21.70           H
ATOM   2851  HB3 LEU A 189      -2.200   0.347  23.674  1.00 21.70           H
ATOM   2852  HG  LEU A 189      -4.183  -0.384  21.810  1.00 26.82           H
ATOM   2853 HD11 LEU A 189      -4.272   1.870  21.220  1.00 26.76           H
ATOM   2854 HD12 LEU A 189      -4.686   1.677  22.741  1.00 26.76           H
ATOM   2855 HD13 LEU A 189      -3.235   2.210  22.375  1.00 26.76           H
ATOM   2856 HD21 LEU A 189      -2.699   0.310  20.140  1.00 22.35           H
ATOM   2857 HD22 LEU A 189      -1.587   0.579  21.243  1.00 22.35           H
ATOM   2858 HD23 LEU A 189      -2.081  -0.904  20.958  1.00 22.35           H
ATOM   2859  N   ASP A 190      -1.951  -3.017  25.624  1.00 16.90           N
ATOM   2860  CA  ASP A 190      -1.189  -3.286  26.841  1.00 16.46           C
ATOM   2861  C   ASP A 190       0.299  -3.219  26.509  1.00 17.61           C
ATOM   2862  O   ASP A 190       0.732  -3.718  25.463  1.00 16.79           O
ATOM   2863  CB  ASP A 190      -1.502  -4.679  27.391  1.00 17.73           C
ATOM   2864  CG  ASP A 190      -2.884  -4.791  28.032  1.00 22.69           C
ATOM   2865  OD1 ASP A 190      -3.499  -3.779  28.369  1.00 21.52           O
ATOM   2866  OD2 ASP A 190      -3.307  -5.940  28.212  1.00 26.79           O1-
ATOM   2867  H   ASP A 190      -2.482  -3.649  25.385  1.00 20.31           H
ATOM   2868  HA  ASP A 190      -1.394  -2.622  27.518  1.00 19.78           H
ATOM   2869  HB2 ASP A 190      -1.460  -5.319  26.664  1.00 21.29           H
ATOM   2870  HB3 ASP A 190      -0.843  -4.904  28.066  1.00 21.29           H
ATOM   2871  N   TYR A 191       1.080  -2.585  27.388  1.00 15.59           N
ATOM   2872  CA  TYR A 191       2.482  -2.330  27.089  1.00 14.88           C
ATOM   2873  C   TYR A 191       3.372  -2.402  28.323  1.00 15.70           C
ATOM   2874  O   TYR A 191       2.922  -2.301  29.480  1.00 15.36           O
ATOM   2875  CB  TYR A 191       2.647  -0.954  26.412  1.00 15.08           C
ATOM   2876  CG  TYR A 191       2.264   0.218  27.293  1.00 13.38           C
ATOM   2877  CD1 TYR A 191       3.178   0.806  28.155  1.00 16.71           C
ATOM   2878  CD2 TYR A 191       0.980   0.749  27.243  1.00 14.48           C
ATOM   2879  CE1 TYR A 191       2.816   1.856  28.967  1.00 15.59           C
ATOM   2880  CE2 TYR A 191       0.613   1.807  28.026  1.00 14.95           C
ATOM   2881  CZ  TYR A 191       1.526   2.375  28.892  1.00 17.09           C
ATOM   2882  OH  TYR A 191       1.122   3.405  29.701  1.00 17.68           O
ATOM   2883  H   TYR A 191       0.821  -2.297  28.156  1.00 18.73           H
ATOM   2884  HA  TYR A 191       2.792  -3.004  26.464  1.00 17.88           H
ATOM   2885  HB2 TYR A 191       3.577  -0.842  26.159  1.00 18.12           H
ATOM   2886  HB3 TYR A 191       2.086  -0.927  25.622  1.00 18.12           H
ATOM   2887  HD1 TYR A 191       4.040   0.461  28.210  1.00 20.07           H
ATOM   2888  HD2 TYR A 191       0.355   0.375  26.664  1.00 17.40           H
ATOM   2889  HE1 TYR A 191       3.438   2.233  29.547  1.00 18.73           H
ATOM   2890  HE2 TYR A 191      -0.256   2.135  27.986  1.00 17.96           H
ATOM   2891  HH  TYR A 191       0.322   3.604  29.536  1.00 21.23           H
ATOM   2892  N   TRP A 192       4.666  -2.548  28.039  1.00 14.78           N
ATOM   2893  CA  TRP A 192       5.741  -2.257  28.973  1.00 14.06           C
ATOM   2894  C   TRP A 192       6.443  -0.973  28.544  1.00 13.89           C
ATOM   2895  O   TRP A 192       6.496  -0.644  27.357  1.00 16.64           O
ATOM   2896  CB  TRP A 192       6.775  -3.367  28.946  1.00 12.77           C
ATOM   2897  CG  TRP A 192       6.269  -4.682  29.380  1.00 12.03           C
ATOM   2898  CD1 TRP A 192       6.009  -5.101  30.650  1.00 12.79           C
ATOM   2899  CD2 TRP A 192       5.986  -5.802  28.527  1.00 13.00           C
ATOM   2900  NE1 TRP A 192       5.592  -6.397  30.633  1.00 16.03           N
ATOM   2901  CE2 TRP A 192       5.565  -6.848  29.342  1.00 14.89           C
ATOM   2902  CE3 TRP A 192       6.066  -6.012  27.148  1.00 15.18           C
ATOM   2903  CZ2 TRP A 192       5.226  -8.101  28.831  1.00 15.55           C
ATOM   2904  CZ3 TRP A 192       5.748  -7.252  26.653  1.00 13.53           C
ATOM   2905  CH2 TRP A 192       5.322  -8.273  27.485  1.00 16.01           C
ATOM   2906  H   TRP A 192       4.952  -2.826  27.277  1.00 17.76           H
ATOM   2907  HA  TRP A 192       5.394  -2.155  29.874  1.00 16.89           H
ATOM   2908  HB2 TRP A 192       7.104  -3.463  28.039  1.00 15.35           H
ATOM   2909  HB3 TRP A 192       7.507  -3.125  29.535  1.00 15.35           H
ATOM   2910  HD1 TRP A 192       6.099  -4.578  31.413  1.00 15.36           H
ATOM   2911  HE1 TRP A 192       5.365  -6.855  31.325  1.00 19.26           H
ATOM   2912  HE3 TRP A 192       6.364  -5.337  26.582  1.00 18.24           H
ATOM   2913  HZ2 TRP A 192       4.941  -8.789  29.388  1.00 18.68           H
ATOM   2914  HZ3 TRP A 192       5.785  -7.398  25.735  1.00 16.25           H
ATOM   2915  HH2 TRP A 192       5.087  -9.093  27.114  1.00 19.23           H
ATOM   2916  N   THR A 193       6.974  -0.235  29.514  1.00 13.16           N
ATOM   2917  CA  THR A 193       7.674   1.003  29.198  1.00 13.23           C
ATOM   2918  C   THR A 193       8.912   1.163  30.065  1.00 13.24           C
ATOM   2919  O   THR A 193       8.942   0.776  31.234  1.00 14.42           O
ATOM   2920  CB  THR A 193       6.753   2.220  29.275  1.00 15.46           C
ATOM   2921  OG1 THR A 193       7.443   3.404  28.862  1.00 13.68           O
ATOM   2922  CG2 THR A 193       6.198   2.417  30.685  1.00 15.47           C
ATOM   2923  H   THR A 193       6.943  -0.426  30.352  1.00 15.81           H
ATOM   2924  HA  THR A 193       7.981   0.943  28.280  1.00 15.90           H
ATOM   2925  HB  THR A 193       6.000   2.076  28.681  1.00 18.57           H
ATOM   2926  HG1 THR A 193       7.709   3.319  28.070  1.00 16.43           H
ATOM   2927 HG21 THR A 193       5.618   3.194  30.707  1.00 18.58           H
ATOM   2928 HG22 THR A 193       5.690   1.636  30.953  1.00 18.58           H
ATOM   2929 HG23 THR A 193       6.927   2.549  31.312  1.00 18.58           H
ATOM   2930  N   TYR A 194       9.942   1.760  29.476  1.00 13.30           N
ATOM   2931  CA  TYR A 194      11.165   2.028  30.213  1.00 13.38           C
ATOM   2932  C   TYR A 194      11.951   3.071  29.446  1.00 13.05           C
ATOM   2933  O   TYR A 194      11.712   3.272  28.253  1.00 12.77           O
ATOM   2934  CB  TYR A 194      12.022   0.756  30.391  1.00 14.20           C
ATOM   2935  CG  TYR A 194      12.719   0.322  29.121  1.00 12.98           C
ATOM   2936  CD1 TYR A 194      12.033  -0.396  28.137  1.00 12.70           C
ATOM   2937  CD2 TYR A 194      14.044   0.664  28.881  1.00 13.39           C
ATOM   2938  CE1 TYR A 194      12.657  -0.759  26.980  1.00 12.22           C
ATOM   2939  CE2 TYR A 194      14.685   0.307  27.715  1.00 13.56           C
ATOM   2940  CZ  TYR A 194      14.000  -0.374  26.762  1.00 13.36           C
ATOM   2941  OH  TYR A 194      14.686  -0.678  25.636  1.00 12.43           O
ATOM   2942  H   TYR A 194       9.957   2.016  28.656  1.00 15.98           H
ATOM   2943  HA  TYR A 194      10.949   2.383  31.089  1.00 16.08           H
ATOM   2944  HB2 TYR A 194      12.702   0.926  31.061  1.00 17.06           H
ATOM   2945  HB3 TYR A 194      11.448   0.029  30.680  1.00 17.06           H
ATOM   2946  HD1 TYR A 194      11.143  -0.628  28.273  1.00 15.26           H
ATOM   2947  HD2 TYR A 194      14.509   1.152  29.522  1.00 16.09           H
ATOM   2948  HE1 TYR A 194      12.192  -1.227  26.325  1.00 14.69           H
ATOM   2949  HE2 TYR A 194      15.569   0.556  27.571  1.00 16.30           H
ATOM   2950  HH  TYR A 194      14.198  -1.116  25.112  1.00 14.93           H
ATOM   2951  N   PRO A 195      12.892   3.756  30.104  1.00 12.97           N
ATOM   2952  CA  PRO A 195      13.726   4.745  29.420  1.00 13.07           C
ATOM   2953  C   PRO A 195      14.935   4.091  28.769  1.00 13.73           C
ATOM   2954  O   PRO A 195      15.652   3.325  29.422  1.00 13.50           O
ATOM   2955  CB  PRO A 195      14.173   5.679  30.556  1.00 15.55           C
ATOM   2956  CG  PRO A 195      14.161   4.819  31.749  1.00 15.18           C
ATOM   2957  CD  PRO A 195      13.027   3.833  31.561  1.00 15.33           C
ATOM   2958  HA  PRO A 195      13.215   5.239  28.760  1.00 15.71           H
ATOM   2959  HB2 PRO A 195      15.066   6.012  30.378  1.00 18.68           H
ATOM   2960  HB3 PRO A 195      13.541   6.410  30.650  1.00 18.68           H
ATOM   2961  HG2 PRO A 195      15.009   4.352  31.817  1.00 18.24           H
ATOM   2962  HG3 PRO A 195      14.010   5.363  32.537  1.00 18.24           H
ATOM   2963  HD2 PRO A 195      13.267   2.966  31.925  1.00 18.41           H
ATOM   2964  HD3 PRO A 195      12.211   4.174  31.959  1.00 18.41           H
ATOM   2965  N   GLY A 196      15.172   4.407  27.502  1.00 11.91           N
ATOM   2966  CA  GLY A 196      16.258   3.782  26.768  1.00 13.15           C
ATOM   2967  C   GLY A 196      16.837   4.637  25.691  1.00 13.95           C
ATOM   2968  O   GLY A 196      16.912   5.867  25.811  1.00 13.05           O
ATOM   2969  H   GLY A 196      14.718   4.979  27.047  1.00 14.31           H
ATOM   2970  HA2 GLY A 196      16.970   3.554  27.387  1.00 15.80           H
ATOM   2971  HA3 GLY A 196      15.937   2.962  26.362  1.00 15.80           H
ATOM   2972  N   SER A 197      17.269   3.986  24.616  1.00 12.72           N
ATOM   2973  CA  SER A 197      18.047   4.655  23.597  1.00 12.86           C
ATOM   2974  C   SER A 197      17.612   4.245  22.198  1.00 12.44           C
ATOM   2975  O   SER A 197      16.825   3.325  22.006  1.00 12.18           O
ATOM   2976  CB  SER A 197      19.535   4.300  23.747  1.00 11.62           C
ATOM   2977  OG  SER A 197      19.760   2.948  23.363  1.00 12.19           O
ATOM   2978  H   SER A 197      17.122   3.153  24.458  1.00 15.29           H
ATOM   2979  HA  SER A 197      17.945   5.615  23.686  1.00 15.45           H
ATOM   2980  HB2 SER A 197      20.060   4.884  23.178  1.00 13.96           H
ATOM   2981  HB3 SER A 197      19.797   4.415  24.674  1.00 13.96           H
ATOM   2982  HG  SER A 197      19.534   2.835  22.562  1.00 14.64           H
ATOM   2983  N   LEU A 198      18.186   4.918  21.210  1.00 12.07           N
ATOM   2984  CA  LEU A 198      18.147   4.398  19.855  1.00 13.24           C
ATOM   2985  C   LEU A 198      18.887   3.073  19.858  1.00 12.79           C
ATOM   2986  O   LEU A 198      19.888   2.911  20.570  1.00 12.38           O
ATOM   2987  CB  LEU A 198      18.858   5.366  18.915  1.00 12.80           C
ATOM   2988  CG  LEU A 198      18.367   6.814  18.905  1.00 13.52           C
ATOM   2989  CD1 LEU A 198      19.213   7.706  18.015  1.00 19.30           C
ATOM   2990  CD2 LEU A 198      16.944   6.867  18.483  1.00 14.19           C
ATOM   2991  H   LEU A 198      18.599   5.668  21.297  1.00 14.50           H
ATOM   2992  HA  LEU A 198      17.232   4.264  19.562  1.00 15.91           H
ATOM   2993  HB2 LEU A 198      19.797   5.385  19.156  1.00 15.38           H
ATOM   2994  HB3 LEU A 198      18.768   5.028  18.010  1.00 15.38           H
ATOM   2995  HG  LEU A 198      18.419   7.165  19.807  1.00 16.24           H
ATOM   2996 HD11 LEU A 198      18.859   8.609  18.046  1.00 23.18           H
ATOM   2997 HD12 LEU A 198      20.128   7.698  18.339  1.00 23.18           H
ATOM   2998 HD13 LEU A 198      19.181   7.368  17.107  1.00 23.18           H
ATOM   2999 HD21 LEU A 198      16.649   7.791  18.482  1.00 17.05           H
ATOM   3000 HD22 LEU A 198      16.865   6.493  17.591  1.00 17.05           H
ATOM   3001 HD23 LEU A 198      16.410   6.350  19.107  1.00 17.05           H
ATOM   3002  N   THR A 199      18.418   2.123  19.064  1.00 12.35           N
ATOM   3003  CA  THR A 199      19.063   0.818  19.010  1.00 11.20           C
ATOM   3004  C   THR A 199      20.087   0.711  17.893  1.00 12.17           C
ATOM   3005  O   THR A 199      20.688  -0.365  17.723  1.00 12.64           O
ATOM   3006  CB  THR A 199      18.059  -0.297  18.835  1.00 12.18           C
ATOM   3007  OG1 THR A 199      17.471  -0.186  17.538  1.00 12.91           O
ATOM   3008  CG2 THR A 199      17.009  -0.304  19.926  1.00 12.74           C
ATOM   3009  H   THR A 199      17.734   2.205  18.549  1.00 14.84           H
ATOM   3010  HA  THR A 199      19.526   0.667  19.849  1.00 13.47           H
ATOM   3011  HB  THR A 199      18.532  -1.143  18.884  1.00 14.63           H
ATOM   3012  HG1 THR A 199      16.909  -0.800  17.424  1.00 15.51           H
ATOM   3013 HG21 THR A 199      16.384  -1.031  19.780  1.00 15.31           H
ATOM   3014 HG22 THR A 199      17.431  -0.420  20.792  1.00 15.31           H
ATOM   3015 HG23 THR A 199      16.522   0.535  19.923  1.00 15.31           H
ATOM   3016  N   THR A 200      20.294   1.768  17.122  1.00 13.49           N
ATOM   3017  CA  THR A 200      21.405   1.826  16.182  1.00 12.71           C
ATOM   3018  C   THR A 200      22.215   3.061  16.482  1.00 12.36           C
ATOM   3019  O   THR A 200      21.725   4.015  17.106  1.00 13.59           O
ATOM   3020  CB  THR A 200      20.922   1.931  14.726  1.00 14.05           C
ATOM   3021  OG1 THR A 200      20.273   3.195  14.492  1.00 16.16           O
ATOM   3022  CG2 THR A 200      19.982   0.805  14.376  1.00 16.23           C
ATOM   3023  H   THR A 200      19.801   2.472  17.124  1.00 16.21           H
ATOM   3024  HA  THR A 200      21.968   1.042  16.277  1.00 15.27           H
ATOM   3025  HB  THR A 200      21.691   1.864  14.139  1.00 16.88           H
ATOM   3026  HG1 THR A 200      20.014   3.241  13.695  1.00 19.42           H
ATOM   3027 HG21 THR A 200      19.691   0.891  13.455  1.00 19.50           H
ATOM   3028 HG22 THR A 200      20.431  -0.048  14.486  1.00 19.50           H
ATOM   3029 HG23 THR A 200      19.205   0.829  14.956  1.00 19.50           H
ATOM   3030  N   PRO A 201      23.436   3.122  15.983  1.00 12.56           N
ATOM   3031  CA  PRO A 201      24.158   4.372  16.043  1.00 15.26           C
ATOM   3032  C   PRO A 201      23.289   5.500  15.526  1.00 14.22           C
ATOM   3033  O   PRO A 201      22.554   5.347  14.531  1.00 15.40           O
ATOM   3034  CB  PRO A 201      25.373   4.115  15.145  1.00 12.39           C
ATOM   3035  CG  PRO A 201      25.633   2.708  15.320  1.00 13.46           C
ATOM   3036  CD  PRO A 201      24.215   2.053  15.362  1.00 14.38           C
ATOM   3037  HA  PRO A 201      24.449   4.562  16.949  1.00 18.34           H
ATOM   3038  HB2 PRO A 201      25.150   4.315  14.222  1.00 14.88           H
ATOM   3039  HB3 PRO A 201      26.125   4.648  15.446  1.00 14.88           H
ATOM   3040  HG2 PRO A 201      26.147   2.372  14.569  1.00 16.17           H
ATOM   3041  HG3 PRO A 201      26.106   2.562  16.155  1.00 16.17           H
ATOM   3042  HD2 PRO A 201      23.894   1.868  14.466  1.00 17.28           H
ATOM   3043  HD3 PRO A 201      24.217   1.259  15.920  1.00 17.28           H
ATOM   3044  N   PRO A 202      23.342   6.674  16.161  1.00 14.78           N
ATOM   3045  CA  PRO A 202      24.268   7.097  17.224  1.00 16.02           C
ATOM   3046  C   PRO A 202      23.928   6.668  18.670  1.00 14.60           C
ATOM   3047  O   PRO A 202      24.597   7.086  19.608  1.00 15.28           O
ATOM   3048  CB  PRO A 202      24.240   8.620  17.100  1.00 14.00           C
ATOM   3049  CG  PRO A 202      22.853   8.925  16.622  1.00 16.70           C
ATOM   3050  CD  PRO A 202      22.533   7.793  15.655  1.00 14.46           C
ATOM   3051  HA  PRO A 202      25.164   6.788  17.014  1.00 19.25           H
ATOM   3052  HB2 PRO A 202      24.403   9.023  17.967  1.00 16.82           H
ATOM   3053  HB3 PRO A 202      24.900   8.910  16.452  1.00 16.82           H
ATOM   3054  HG2 PRO A 202      22.238   8.923  17.372  1.00 20.06           H
ATOM   3055  HG3 PRO A 202      22.842   9.781  16.167  1.00 20.06           H
ATOM   3056  HD2 PRO A 202      21.589   7.572  15.694  1.00 17.37           H
ATOM   3057  HD3 PRO A 202      22.807   8.029  14.755  1.00 17.37           H
ATOM   3058  N   LEU A 203      22.912   5.814  18.851  1.00 11.32           N
ATOM   3059  CA  LEU A 203      22.643   5.154  20.133  1.00 11.69           C
ATOM   3060  C   LEU A 203      22.256   6.139  21.235  1.00 12.00           C
ATOM   3061  O   LEU A 203      22.410   5.839  22.417  1.00 14.21           O
ATOM   3062  CB  LEU A 203      23.815   4.251  20.573  1.00 12.87           C
ATOM   3063  CG  LEU A 203      24.134   3.120  19.584  1.00 12.03           C
ATOM   3064  CD1 LEU A 203      25.509   2.541  19.926  1.00 16.14           C
ATOM   3065  CD2 LEU A 203      23.076   2.071  19.627  1.00 14.25           C
ATOM   3066  H   LEU A 203      22.355   5.597  18.232  1.00 13.60           H
ATOM   3067  HA  LEU A 203      21.879   4.570  20.005  1.00 14.05           H
ATOM   3068  HB2 LEU A 203      24.611   4.797  20.667  1.00 15.46           H
ATOM   3069  HB3 LEU A 203      23.594   3.845  21.426  1.00 15.46           H
ATOM   3070  HG  LEU A 203      24.170   3.481  18.684  1.00 14.46           H
ATOM   3071 HD11 LEU A 203      25.713   1.826  19.302  1.00 19.39           H
ATOM   3072 HD12 LEU A 203      26.174   3.243  19.854  1.00 19.39           H
ATOM   3073 HD13 LEU A 203      25.488   2.194  20.831  1.00 19.39           H
ATOM   3074 HD21 LEU A 203      23.301   1.371  18.995  1.00 17.12           H
ATOM   3075 HD22 LEU A 203      23.031   1.705  20.524  1.00 17.12           H
ATOM   3076 HD23 LEU A 203      22.225   2.471  19.389  1.00 17.12           H
ATOM   3077  N   LEU A 204      21.743   7.293  20.838  1.00 12.69           N
ATOM   3078  CA  LEU A 204      21.437   8.380  21.763  1.00 13.01           C
ATOM   3079  C   LEU A 204      20.380   7.959  22.774  1.00 13.08           C
ATOM   3080  O   LEU A 204      19.408   7.263  22.449  1.00 13.39           O
ATOM   3081  CB  LEU A 204      21.004   9.620  20.977  1.00 14.19           C
ATOM   3082  CG  LEU A 204      22.081  10.219  20.074  1.00 16.04           C
ATOM   3083  CD1 LEU A 204      21.431  11.236  19.173  1.00 19.70           C
ATOM   3084  CD2 LEU A 204      23.197  10.821  20.918  1.00 16.83           C
ATOM   3085  H   LEU A 204      21.558   7.478  20.018  1.00 15.25           H
ATOM   3086  HA  LEU A 204      22.242   8.608  22.255  1.00 15.63           H
ATOM   3087  HB2 LEU A 204      20.250   9.381  20.414  1.00 17.04           H
ATOM   3088  HB3 LEU A 204      20.734  10.307  21.607  1.00 17.04           H
ATOM   3089  HG  LEU A 204      22.461   9.520  19.520  1.00 19.26           H
ATOM   3090 HD11 LEU A 204      22.107  11.623  18.595  1.00 23.66           H
ATOM   3091 HD12 LEU A 204      20.751  10.796  18.639  1.00 23.66           H
ATOM   3092 HD13 LEU A 204      21.026  11.928  19.719  1.00 23.66           H
ATOM   3093 HD21 LEU A 204      23.870  11.196  20.329  1.00 20.21           H
ATOM   3094 HD22 LEU A 204      22.825  11.517  21.482  1.00 20.21           H
ATOM   3095 HD23 LEU A 204      23.588  10.124  21.467  1.00 20.21           H
ATOM   3096  N   GLU A 205      20.571   8.390  24.017  1.00 14.34           N
ATOM   3097  CA  GLU A 205      19.718   8.005  25.136  1.00 14.36           C
ATOM   3098  C   GLU A 205      18.563   8.992  25.285  1.00 15.19           C
ATOM   3099  O   GLU A 205      18.462   9.762  26.244  1.00 16.85           O
ATOM   3100  CB  GLU A 205      20.564   7.842  26.394  1.00 14.25           C
ATOM   3101  CG  GLU A 205      21.513   6.661  26.221  1.00 14.39           C
ATOM   3102  CD  GLU A 205      22.419   6.396  27.391  1.00 19.27           C
ATOM   3103  OE1 GLU A 205      22.710   7.336  28.159  1.00 19.40           O
ATOM   3104  OE2 GLU A 205      22.807   5.230  27.543  1.00 15.80           O1-
ATOM   3105  H   GLU A 205      21.208   8.921  24.243  1.00 17.23           H
ATOM   3106  HA  GLU A 205      19.330   7.139  24.938  1.00 17.26           H
ATOM   3107  HB2 GLU A 205      21.090   8.644  26.540  1.00 17.12           H
ATOM   3108  HB3 GLU A 205      19.987   7.667  27.155  1.00 17.12           H
ATOM   3109  HG2 GLU A 205      20.986   5.860  26.073  1.00 17.29           H
ATOM   3110  HG3 GLU A 205      22.075   6.828  25.449  1.00 17.29           H
ATOM   3111  N   CYS A 206      17.650   8.918  24.304  1.00 13.84           N
ATOM   3112  CA  CYS A 206      16.616   9.932  24.092  1.00 14.37           C
ATOM   3113  C   CYS A 206      15.229   9.316  23.953  1.00 13.60           C
ATOM   3114  O   CYS A 206      14.286  10.033  23.587  1.00 13.82           O
ATOM   3115  CB  CYS A 206      16.922  10.741  22.828  1.00 12.96           C
ATOM   3116  SG  CYS A 206      16.928   9.782  21.292  1.00 14.37           S
ATOM   3117  H   CYS A 206      17.612   8.272  23.738  1.00 16.63           H
ATOM   3118  HA  CYS A 206      16.604  10.540  24.848  1.00 17.26           H
ATOM   3119  HB2 CYS A 206      16.252  11.437  22.737  1.00 15.58           H
ATOM   3120  HB3 CYS A 206      17.799  11.145  22.925  1.00 15.58           H
ATOM   3121  HG  CYS A 206      15.847   9.287  21.137  1.00 17.27           H
ATOM   3122  N   VAL A 207      15.077   8.019  24.231  1.00 12.10           N
ATOM   3123  CA  VAL A 207      13.854   7.280  23.886  1.00 10.81           C
ATOM   3124  C   VAL A 207      13.092   6.851  25.127  1.00 12.37           C
ATOM   3125  O   VAL A 207      13.642   6.182  26.007  1.00 14.33           O
ATOM   3126  CB  VAL A 207      14.137   6.045  23.013  1.00 13.58           C
ATOM   3127  CG1 VAL A 207      12.816   5.369  22.627  1.00 11.64           C
ATOM   3128  CG2 VAL A 207      14.944   6.431  21.774  1.00 14.46           C
ATOM   3129  H   VAL A 207      15.673   7.538  24.623  1.00 14.54           H
ATOM   3130  HA  VAL A 207      13.274   7.869  23.378  1.00 13.00           H
ATOM   3131  HB  VAL A 207      14.660   5.409  23.526  1.00 16.32           H
ATOM   3132 HG11 VAL A 207      13.008   4.593  22.078  1.00 13.99           H
ATOM   3133 HG12 VAL A 207      12.353   5.097  23.435  1.00 13.99           H
ATOM   3134 HG13 VAL A 207      12.272   6.000  22.130  1.00 13.99           H
ATOM   3135 HG21 VAL A 207      15.108   5.635  21.244  1.00 17.37           H
ATOM   3136 HG22 VAL A 207      14.438   7.076  21.256  1.00 17.37           H
ATOM   3137 HG23 VAL A 207      15.787   6.820  22.056  1.00 17.37           H
ATOM   3138  N   THR A 208      11.791   7.147  25.148  1.00 13.32           N
ATOM   3139  CA  THR A 208      10.849   6.435  25.994  1.00 12.31           C
ATOM   3140  C   THR A 208      10.347   5.269  25.168  1.00 14.00           C
ATOM   3141  O   THR A 208       9.664   5.469  24.168  1.00 12.61           O
ATOM   3142  CB  THR A 208       9.690   7.329  26.437  1.00 12.74           C
ATOM   3143  OG1 THR A 208      10.201   8.438  27.183  1.00 14.15           O
ATOM   3144  CG2 THR A 208       8.690   6.560  27.305  1.00 15.49           C
ATOM   3145  H   THR A 208      11.431   7.766  24.672  1.00 16.00           H
ATOM   3146  HA  THR A 208      11.303   6.092  26.780  1.00 14.79           H
ATOM   3147  HB  THR A 208       9.222   7.658  25.654  1.00 15.31           H
ATOM   3148  HG1 THR A 208      10.612   8.163  27.862  1.00 17.00           H
ATOM   3149 HG21 THR A 208       7.965   7.146  27.574  1.00 18.61           H
ATOM   3150 HG22 THR A 208       8.323   5.814  26.805  1.00 18.61           H
ATOM   3151 HG23 THR A 208       9.132   6.221  28.099  1.00 18.61           H
ATOM   3152  N   TRP A 209      10.684   4.064  25.594  1.00 12.30           N
ATOM   3153  CA  TRP A 209      10.276   2.859  24.895  1.00 12.24           C
ATOM   3154  C   TRP A 209       8.897   2.449  25.393  1.00 11.54           C
ATOM   3155  O   TRP A 209       8.657   2.387  26.600  1.00 13.20           O
ATOM   3156  CB  TRP A 209      11.295   1.720  25.095  1.00 12.78           C
ATOM   3157  CG  TRP A 209      12.394   1.847  24.094  1.00 10.08           C
ATOM   3158  CD1 TRP A 209      13.644   2.428  24.264  1.00 12.25           C
ATOM   3159  CD2 TRP A 209      12.324   1.459  22.725  1.00 11.44           C
ATOM   3160  NE1 TRP A 209      14.318   2.413  23.088  1.00 11.01           N
ATOM   3161  CE2 TRP A 209      13.546   1.813  22.129  1.00 10.27           C
ATOM   3162  CE3 TRP A 209      11.331   0.848  21.941  1.00 11.34           C
ATOM   3163  CZ2 TRP A 209      13.804   1.584  20.803  1.00 11.90           C
ATOM   3164  CZ3 TRP A 209      11.593   0.579  20.648  1.00 10.82           C
ATOM   3165  CH2 TRP A 209      12.819   0.962  20.068  1.00 11.44           C
ATOM   3166  H   TRP A 209      11.156   3.915  26.297  1.00 14.79           H
ATOM   3167  HA  TRP A 209      10.213   3.046  23.945  1.00 14.71           H
ATOM   3168  HB2 TRP A 209      11.679   1.779  25.984  1.00 15.36           H
ATOM   3169  HB3 TRP A 209      10.857   0.864  24.968  1.00 15.36           H
ATOM   3170  HD1 TRP A 209      13.960   2.796  25.058  1.00 14.72           H
ATOM   3171  HE1 TRP A 209      15.117   2.710  22.970  1.00 13.23           H
ATOM   3172  HE3 TRP A 209      10.516   0.604  22.318  1.00 13.63           H
ATOM   3173  HZ2 TRP A 209      14.623   1.807  20.423  1.00 14.30           H
ATOM   3174  HZ3 TRP A 209      10.940   0.179  20.120  1.00 13.01           H
ATOM   3175  HH2 TRP A 209      12.975   0.772  19.171  1.00 13.75           H
ATOM   3176  N   ILE A 210       8.021   2.119  24.454  1.00 10.93           N
ATOM   3177  CA  ILE A 210       6.694   1.589  24.749  1.00 11.69           C
ATOM   3178  C   ILE A 210       6.573   0.333  23.905  1.00 11.66           C
ATOM   3179  O   ILE A 210       6.492   0.417  22.683  1.00 12.27           O
ATOM   3180  CB  ILE A 210       5.596   2.602  24.413  1.00 12.11           C
ATOM   3181  CG1 ILE A 210       5.851   3.902  25.196  1.00 13.01           C
ATOM   3182  CG2 ILE A 210       4.195   1.998  24.674  1.00 15.07           C
ATOM   3183  CD1 ILE A 210       4.968   5.025  24.835  1.00 16.24           C
ATOM   3184  H   ILE A 210       8.176   2.195  23.612  1.00 13.14           H
ATOM   3185  HA  ILE A 210       6.631   1.350  25.687  1.00 14.05           H
ATOM   3186  HB  ILE A 210       5.660   2.807  23.467  1.00 14.55           H
ATOM   3187 HG12 ILE A 210       5.725   3.723  26.141  1.00 15.63           H
ATOM   3188 HG13 ILE A 210       6.765   4.185  25.037  1.00 15.63           H
ATOM   3189 HG21 ILE A 210       3.520   2.659  24.453  1.00 18.11           H
ATOM   3190 HG22 ILE A 210       4.082   1.211  24.118  1.00 18.11           H
ATOM   3191 HG23 ILE A 210       4.126   1.754  25.610  1.00 18.11           H
ATOM   3192 HD11 ILE A 210       5.201   5.796  25.377  1.00 19.50           H
ATOM   3193 HD12 ILE A 210       5.089   5.232  23.895  1.00 19.50           H
ATOM   3194 HD13 ILE A 210       4.048   4.769  25.002  1.00 19.50           H
ATOM   3195  N   VAL A 211       6.622  -0.833  24.543  1.00 11.26           N
ATOM   3196  CA  VAL A 211       6.667  -2.109  23.839  1.00 10.72           C
ATOM   3197  C   VAL A 211       5.364  -2.848  24.120  1.00 12.42           C
ATOM   3198  O   VAL A 211       5.031  -3.136  25.279  1.00 13.46           O
ATOM   3199  CB  VAL A 211       7.885  -2.945  24.260  1.00 13.75           C
ATOM   3200  CG1 VAL A 211       7.833  -4.338  23.582  1.00 14.77           C
ATOM   3201  CG2 VAL A 211       9.208  -2.203  23.965  1.00 13.71           C
ATOM   3202  H   VAL A 211       6.630  -0.911  25.400  1.00 13.53           H
ATOM   3203  HA  VAL A 211       6.725  -1.946  22.885  1.00 12.89           H
ATOM   3204  HB  VAL A 211       7.841  -3.088  25.219  1.00 16.52           H
ATOM   3205 HG11 VAL A 211       8.608  -4.852  23.858  1.00 17.75           H
ATOM   3206 HG12 VAL A 211       7.020  -4.791  23.855  1.00 17.75           H
ATOM   3207 HG13 VAL A 211       7.840  -4.220  22.619  1.00 17.75           H
ATOM   3208 HG21 VAL A 211       9.951  -2.760  24.244  1.00 16.48           H
ATOM   3209 HG22 VAL A 211       9.264  -2.026  23.013  1.00 16.48           H
ATOM   3210 HG23 VAL A 211       9.217  -1.367  24.459  1.00 16.48           H
ATOM   3211  N   LEU A 212       4.600  -3.110  23.068  1.00 13.06           N
ATOM   3212  CA  LEU A 212       3.323  -3.778  23.245  1.00 10.70           C
ATOM   3213  C   LEU A 212       3.509  -5.246  23.590  1.00 12.26           C
ATOM   3214  O   LEU A 212       4.348  -5.942  23.020  1.00 14.02           O
ATOM   3215  CB  LEU A 212       2.474  -3.646  21.983  1.00 11.78           C
ATOM   3216  CG  LEU A 212       2.124  -2.242  21.515  1.00 12.57           C
ATOM   3217  CD1 LEU A 212       1.063  -2.348  20.354  1.00 14.26           C
ATOM   3218  CD2 LEU A 212       1.615  -1.373  22.672  1.00 14.35           C
ATOM   3219  H   LEU A 212       4.795  -2.915  22.253  1.00 15.70           H
ATOM   3220  HA  LEU A 212       2.845  -3.356  23.976  1.00 12.87           H
ATOM   3221  HB2 LEU A 212       2.949  -4.077  21.255  1.00 14.16           H
ATOM   3222  HB3 LEU A 212       1.636  -4.111  22.135  1.00 14.16           H
ATOM   3223  HG  LEU A 212       2.921  -1.822  21.154  1.00 15.11           H
ATOM   3224 HD11 LEU A 212       0.837  -1.454  20.051  1.00 17.13           H
ATOM   3225 HD12 LEU A 212       1.446  -2.858  19.623  1.00 17.13           H
ATOM   3226 HD13 LEU A 212       0.271  -2.795  20.690  1.00 17.13           H
ATOM   3227 HD21 LEU A 212       1.404  -0.489  22.333  1.00 17.24           H
ATOM   3228 HD22 LEU A 212       0.820  -1.782  23.047  1.00 17.24           H
ATOM   3229 HD23 LEU A 212       2.307  -1.312  23.349  1.00 17.24           H
ATOM   3230  N   LYS A 213       2.692  -5.715  24.532  1.00 13.63           N
ATOM   3231  CA  LYS A 213       2.700  -7.118  24.926  1.00 12.76           C
ATOM   3232  C   LYS A 213       2.201  -8.042  23.815  1.00 13.55           C
ATOM   3233  O   LYS A 213       2.715  -9.149  23.654  1.00 16.35           O
ATOM   3234  CB  LYS A 213       1.834  -7.254  26.177  1.00 18.32           C
ATOM   3235  CG  LYS A 213       1.375  -8.651  26.584  1.00 26.41           C
ATOM   3236  CD  LYS A 213       0.198  -8.500  27.587  1.00 35.53           C
ATOM   3237  CE  LYS A 213      -1.253  -8.326  26.968  1.00 36.41           C
ATOM   3238  NZ  LYS A 213      -1.408  -7.928  25.510  1.00 32.67           N1+
ATOM   3239  H   LYS A 213       2.121  -5.235  24.959  1.00 16.38           H
ATOM   3240  HA  LYS A 213       3.606  -7.381  25.154  1.00 15.34           H
ATOM   3241  HB2 LYS A 213       2.333  -6.892  26.925  1.00 22.01           H
ATOM   3242  HB3 LYS A 213       1.033  -6.723  26.044  1.00 22.01           H
ATOM   3243  HG2 LYS A 213       1.064  -9.138  25.805  1.00 31.71           H
ATOM   3244  HG3 LYS A 213       2.102  -9.124  27.021  1.00 31.71           H
ATOM   3245  HD2 LYS A 213       0.177  -9.291  28.149  1.00 42.66           H
ATOM   3246  HD3 LYS A 213       0.370  -7.721  28.138  1.00 42.66           H
ATOM   3247  HE2 LYS A 213      -1.719  -9.170  27.075  1.00 43.71           H
ATOM   3248  HE3 LYS A 213      -1.713  -7.649  27.489  1.00 43.71           H
ATOM   3249  HZ1 LYS A 213      -2.271  -7.868  25.301  1.00 39.23           H
ATOM   3250  HZ2 LYS A 213      -1.020  -7.140  25.367  1.00 39.23           H
ATOM   3251  HZ3 LYS A 213      -1.025  -8.538  24.987  1.00 39.23           H
ATOM   3252  N   GLU A 214       1.184  -7.634  23.063  1.00 13.67           N
ATOM   3253  CA  GLU A 214       0.590  -8.518  22.072  1.00 15.99           C
ATOM   3254  C   GLU A 214       1.350  -8.409  20.761  1.00 13.18           C
ATOM   3255  O   GLU A 214       1.396  -7.318  20.183  1.00 13.65           O
ATOM   3256  CB  GLU A 214      -0.871  -8.167  21.828  1.00 15.04           C
ATOM   3257  CG  GLU A 214      -1.533  -9.170  20.881  1.00 16.69           C
ATOM   3258  CD  GLU A 214      -3.026  -8.947  20.679  1.00 25.08           C
ATOM   3259  OE1 GLU A 214      -3.592  -7.990  21.236  1.00 17.86           O
ATOM   3260  OE2 GLU A 214      -3.640  -9.778  19.972  1.00 31.72           O1-
ATOM   3261  H   GLU A 214       0.823  -6.854  23.107  1.00 16.43           H
ATOM   3262  HA  GLU A 214       0.640  -9.436  22.384  1.00 19.21           H
ATOM   3263  HB2 GLU A 214      -1.350  -8.183  22.672  1.00 18.07           H
ATOM   3264  HB3 GLU A 214      -0.926  -7.286  21.426  1.00 18.07           H
ATOM   3265  HG2 GLU A 214      -1.105  -9.107  20.012  1.00 20.05           H
ATOM   3266  HG3 GLU A 214      -1.413 -10.063  21.240  1.00 20.05           H
ATOM   3267  N   PRO A 215       1.923  -9.491  20.242  1.00 12.70           N
ATOM   3268  CA  PRO A 215       2.538  -9.435  18.914  1.00 14.49           C
ATOM   3269  C   PRO A 215       1.475  -9.397  17.829  1.00 16.56           C
ATOM   3270  O   PRO A 215       0.311  -9.781  18.032  1.00 17.16           O
ATOM   3271  CB  PRO A 215       3.321 -10.747  18.828  1.00 14.73           C
ATOM   3272  CG  PRO A 215       2.536 -11.674  19.632  1.00 20.41           C
ATOM   3273  CD  PRO A 215       1.920 -10.860  20.784  1.00 14.72           C
ATOM   3274  HA  PRO A 215       3.137  -8.677  18.831  1.00 17.41           H
ATOM   3275  HB2 PRO A 215       3.371 -11.043  17.906  1.00 17.70           H
ATOM   3276  HB3 PRO A 215       4.208 -10.627  19.203  1.00 17.70           H
ATOM   3277  HG2 PRO A 215       1.837 -12.063  19.083  1.00 24.51           H
ATOM   3278  HG3 PRO A 215       3.116 -12.368  19.982  1.00 24.51           H
ATOM   3279  HD2 PRO A 215       1.013 -11.154  20.962  1.00 17.68           H
ATOM   3280  HD3 PRO A 215       2.477 -10.915  21.576  1.00 17.68           H
ATOM   3281  N   ILE A 216       1.898  -8.945  16.655  1.00 14.53           N
ATOM   3282  CA  ILE A 216       1.124  -9.163  15.443  1.00 13.83           C
ATOM   3283  C   ILE A 216       1.657 -10.401  14.755  1.00 14.46           C
ATOM   3284  O   ILE A 216       2.833 -10.770  14.899  1.00 14.03           O
ATOM   3285  CB  ILE A 216       1.102  -7.962  14.480  1.00 16.34           C
ATOM   3286  CG1 ILE A 216       2.508  -7.613  13.989  1.00 15.34           C
ATOM   3287  CG2 ILE A 216       0.415  -6.718  15.130  1.00 16.80           C
ATOM   3288  CD1 ILE A 216       2.510  -6.586  12.826  1.00 15.26           C
ATOM   3289  H   ILE A 216       2.630  -8.510  16.534  1.00 17.46           H
ATOM   3290  HA  ILE A 216       0.206  -9.345  15.696  1.00 16.62           H
ATOM   3291  HB  ILE A 216       0.575  -8.217  13.706  1.00 19.63           H
ATOM   3292 HG12 ILE A 216       3.013  -7.233  14.724  1.00 18.42           H
ATOM   3293 HG13 ILE A 216       2.941  -8.422  13.674  1.00 18.42           H
ATOM   3294 HG21 ILE A 216       0.421  -5.986  14.494  1.00 20.18           H
ATOM   3295 HG22 ILE A 216      -0.499  -6.947  15.362  1.00 20.18           H
ATOM   3296 HG23 ILE A 216       0.907  -6.467  15.928  1.00 20.18           H
ATOM   3297 HD11 ILE A 216       3.426  -6.410  12.563  1.00 18.34           H
ATOM   3298 HD12 ILE A 216       2.016  -6.957  12.078  1.00 18.34           H
ATOM   3299 HD13 ILE A 216       2.088  -5.767  13.128  1.00 18.34           H
ATOM   3300  N   SER A 217       0.775 -11.093  14.037  1.00 16.59           N
ATOM   3301  CA  SER A 217       1.183 -12.237  13.232  1.00 14.73           C
ATOM   3302  C   SER A 217       1.375 -11.793  11.795  1.00 15.49           C
ATOM   3303  O   SER A 217       0.557 -11.049  11.251  1.00 18.11           O
ATOM   3304  CB  SER A 217       0.138 -13.349  13.324  0.72 17.46           C
ATOM   3305  OG  SER A 217       0.043 -13.815  14.660  0.65 18.91           O
ATOM   3306  H   SER A 217      -0.067 -10.919  14.000  1.00 19.93           H
ATOM   3307  HA  SER A 217       2.028 -12.580  13.563  1.00 17.69           H
ATOM   3308  HB2 SER A 217      -0.724 -13.001  13.046  1.00 20.98           H
ATOM   3309  HB3 SER A 217       0.402 -14.084  12.748  1.00 20.98           H
ATOM   3310  HG  SER A 217      -0.531 -14.426  14.711  0.00 22.71           H
ATOM   3311  N   VAL A 218       2.467 -12.249  11.193  1.00 14.73           N
ATOM   3312  CA  VAL A 218       2.730 -12.074   9.774  1.00 13.86           C
ATOM   3313  C   VAL A 218       2.994 -13.456   9.181  1.00 16.74           C
ATOM   3314  O   VAL A 218       3.339 -14.401   9.889  1.00 16.31           O
ATOM   3315  CB  VAL A 218       3.915 -11.119   9.527  1.00 15.08           C
ATOM   3316  CG1 VAL A 218       3.648  -9.770  10.158  1.00 16.83           C
ATOM   3317  CG2 VAL A 218       5.251 -11.736  10.041  1.00 16.35           C
ATOM   3318  H   VAL A 218       3.090 -12.678  11.602  1.00 17.69           H
ATOM   3319  HA  VAL A 218       1.944 -11.703   9.345  1.00 16.65           H
ATOM   3320  HB  VAL A 218       4.006 -10.982   8.571  1.00 18.11           H
ATOM   3321 HG11 VAL A 218       4.406  -9.188   9.990  1.00 20.22           H
ATOM   3322 HG12 VAL A 218       2.846  -9.391   9.766  1.00 20.22           H
ATOM   3323 HG13 VAL A 218       3.526  -9.887  11.113  1.00 20.22           H
ATOM   3324 HG21 VAL A 218       5.973 -11.111   9.870  1.00 19.65           H
ATOM   3325 HG22 VAL A 218       5.175 -11.902  10.994  1.00 19.65           H
ATOM   3326 HG23 VAL A 218       5.415 -12.568   9.571  1.00 19.65           H
ATOM   3327  N   SER A 219       2.817 -13.590   7.874  1.00 16.88           N
ATOM   3328  CA  SER A 219       3.034 -14.915   7.301  1.00 15.87           C
ATOM   3329  C   SER A 219       4.509 -15.150   7.007  1.00 17.31           C
ATOM   3330  O   SER A 219       5.310 -14.215   6.891  1.00 15.91           O
ATOM   3331  CB  SER A 219       2.243 -15.075   6.010  1.00 19.30           C
ATOM   3332  OG  SER A 219       2.760 -14.197   5.044  1.00 18.68           O
ATOM   3333  H   SER A 219       2.585 -12.972   7.323  1.00 20.28           H
ATOM   3334  HA  SER A 219       2.735 -15.591   7.929  1.00 19.06           H
ATOM   3335  HB2 SER A 219       2.328 -15.988   5.693  1.00 23.18           H
ATOM   3336  HB3 SER A 219       1.312 -14.860   6.175  1.00 23.18           H
ATOM   3337  HG  SER A 219       2.331 -14.276   4.326  1.00 22.43           H
ATOM   3338  N   SER A 220       4.858 -16.429   6.853  1.00 15.92           N
ATOM   3339  CA  SER A 220       6.203 -16.782   6.451  1.00 15.76           C
ATOM   3340  C   SER A 220       6.544 -16.090   5.140  1.00 18.25           C
ATOM   3341  O   SER A 220       7.648 -15.563   4.983  1.00 17.54           O
ATOM   3342  CB  SER A 220       6.335 -18.302   6.345  1.00 25.23           C
ATOM   3343  OG  SER A 220       5.399 -18.821   5.418  1.00 37.42           O
ATOM   3344  H   SER A 220       4.335 -17.100   6.977  1.00 19.12           H
ATOM   3345  HA  SER A 220       6.828 -16.472   7.125  1.00 18.94           H
ATOM   3346  HB2 SER A 220       7.232 -18.522   6.046  1.00 30.30           H
ATOM   3347  HB3 SER A 220       6.170 -18.696   7.216  1.00 30.30           H
ATOM   3348  HG  SER A 220       4.618 -18.637   5.665  1.00 44.93           H
ATOM   3349  N   GLU A 221       5.579 -16.019   4.210  1.00 19.72           N
ATOM   3350  CA  GLU A 221       5.849 -15.385   2.927  1.00 18.80           C
ATOM   3351  C   GLU A 221       6.179 -13.908   3.097  1.00 17.67           C
ATOM   3352  O   GLU A 221       7.040 -13.376   2.386  1.00 18.51           O
ATOM   3353  CB  GLU A 221       4.657 -15.560   1.984  1.00 22.43           C
ATOM   3354  CG  GLU A 221       4.441 -17.022   1.575  1.00 24.53           C
ATOM   3355  CD  GLU A 221       3.420 -17.736   2.428  1.00 33.93           C
ATOM   3356  OE1 GLU A 221       2.889 -18.766   1.963  1.00 40.19           O
ATOM   3357  OE2 GLU A 221       3.142 -17.289   3.560  1.00 27.70           O1-
ATOM   3358  H   GLU A 221       4.780 -16.324   4.301  1.00 23.68           H
ATOM   3359  HA  GLU A 221       6.616 -15.817   2.520  1.00 22.58           H
ATOM   3360  HB2 GLU A 221       3.853 -15.251   2.430  1.00 26.93           H
ATOM   3361  HB3 GLU A 221       4.812 -15.042   1.179  1.00 26.93           H
ATOM   3362  HG2 GLU A 221       4.133 -17.049   0.655  1.00 29.46           H
ATOM   3363  HG3 GLU A 221       5.282 -17.499   1.655  1.00 29.46           H
ATOM   3364  N   GLN A 222       5.484 -13.222   4.007  1.00 17.62           N
ATOM   3365  CA  GLN A 222       5.742 -11.803   4.243  1.00 15.46           C
ATOM   3366  C   GLN A 222       7.145 -11.582   4.792  1.00 16.22           C
ATOM   3367  O   GLN A 222       7.896 -10.745   4.287  1.00 14.81           O
ATOM   3368  CB  GLN A 222       4.686 -11.245   5.187  1.00 15.14           C
ATOM   3369  CG  GLN A 222       3.360 -11.074   4.499  1.00 16.18           C
ATOM   3370  CD  GLN A 222       2.250 -10.569   5.396  1.00 14.42           C
ATOM   3371  OE1 GLN A 222       2.101 -10.977   6.552  1.00 15.47           O
ATOM   3372  NE2 GLN A 222       1.456  -9.668   4.859  1.00 16.13           N
ATOM   3373  H   GLN A 222       4.861 -13.555   4.499  1.00 21.16           H
ATOM   3374  HA  GLN A 222       5.672 -11.326   3.401  1.00 18.57           H
ATOM   3375  HB2 GLN A 222       4.566 -11.857   5.929  1.00 18.19           H
ATOM   3376  HB3 GLN A 222       4.974 -10.377   5.511  1.00 18.19           H
ATOM   3377  HG2 GLN A 222       3.465 -10.437   3.775  1.00 19.44           H
ATOM   3378  HG3 GLN A 222       3.082 -11.932   4.142  1.00 19.44           H
ATOM   3379 HE21 GLN A 222       1.587  -9.406   4.050  1.00 19.38           H
ATOM   3380 HE22 GLN A 222       0.806  -9.341   5.316  1.00 19.38           H
ATOM   3381  N   VAL A 223       7.532 -12.351   5.809  1.00 16.41           N
ATOM   3382  CA  VAL A 223       8.858 -12.164   6.375  1.00 15.40           C
ATOM   3383  C   VAL A 223       9.940 -12.628   5.397  1.00 18.05           C
ATOM   3384  O   VAL A 223      11.025 -12.044   5.344  1.00 17.82           O
ATOM   3385  CB  VAL A 223       8.978 -12.785   7.780  1.00 17.39           C
ATOM   3386  CG1 VAL A 223       9.001 -14.295   7.704  1.00 23.21           C
ATOM   3387  CG2 VAL A 223      10.248 -12.272   8.483  1.00 18.77           C
ATOM   3388  H   VAL A 223       7.059 -12.968   6.177  1.00 19.72           H
ATOM   3389  HA  VAL A 223       8.989 -11.210   6.490  1.00 18.50           H
ATOM   3390  HB  VAL A 223       8.211 -12.521   8.311  1.00 20.89           H
ATOM   3391 HG11 VAL A 223       9.077 -14.654   8.601  1.00 27.88           H
ATOM   3392 HG12 VAL A 223       8.178 -14.602   7.292  1.00 27.88           H
ATOM   3393 HG13 VAL A 223       9.762 -14.572   7.170  1.00 27.88           H
ATOM   3394 HG21 VAL A 223      10.305 -12.674   9.364  1.00 22.55           H
ATOM   3395 HG22 VAL A 223      11.023 -12.521   7.955  1.00 22.55           H
ATOM   3396 HG23 VAL A 223      10.197 -11.307   8.562  1.00 22.55           H
ATOM   3397  N   LEU A 224       9.664 -13.659   4.589  1.00 18.16           N
ATOM   3398  CA  LEU A 224      10.642 -14.071   3.588  1.00 22.47           C
ATOM   3399  C   LEU A 224      10.955 -12.926   2.635  1.00 20.67           C
ATOM   3400  O   LEU A 224      12.089 -12.800   2.170  1.00 19.40           O
ATOM   3401  CB  LEU A 224      10.171 -15.313   2.821  1.00 21.40           C
ATOM   3402  CG  LEU A 224      10.338 -16.608   3.602  1.00 22.99           C
ATOM   3403  CD1 LEU A 224       9.439 -17.706   2.992  1.00 32.94           C
ATOM   3404  CD2 LEU A 224      11.810 -17.057   3.660  1.00 24.33           C
ATOM   3405  H   LEU A 224       8.939 -14.121   4.602  1.00 21.81           H
ATOM   3406  HA  LEU A 224      11.467 -14.305   4.042  1.00 26.98           H
ATOM   3407  HB2 LEU A 224       9.229 -15.212   2.609  1.00 25.71           H
ATOM   3408  HB3 LEU A 224      10.686 -15.390   2.003  1.00 25.71           H
ATOM   3409  HG  LEU A 224      10.041 -16.460   4.514  1.00 27.61           H
ATOM   3410 HD11 LEU A 224       9.554 -18.525   3.498  1.00 39.55           H
ATOM   3411 HD12 LEU A 224       8.514 -17.416   3.037  1.00 39.55           H
ATOM   3412 HD13 LEU A 224       9.697 -17.848   2.068  1.00 39.55           H
ATOM   3413 HD21 LEU A 224      11.867 -17.883   4.166  1.00 29.22           H
ATOM   3414 HD22 LEU A 224      12.132 -17.198   2.757  1.00 29.22           H
ATOM   3415 HD23 LEU A 224      12.333 -16.365   4.095  1.00 29.22           H
ATOM   3416  N   LYS A 225       9.957 -12.098   2.321  1.00 17.85           N
ATOM   3417  CA  LYS A 225      10.194 -10.965   1.439  1.00 19.60           C
ATOM   3418  C   LYS A 225      11.074  -9.898   2.098  1.00 18.36           C
ATOM   3419  O   LYS A 225      11.896  -9.282   1.415  1.00 19.84           O
ATOM   3420  CB  LYS A 225       8.863 -10.437   0.902  1.00 21.47           C
ATOM   3421  CG  LYS A 225       8.325 -11.371  -0.201  1.00 25.48           C
ATOM   3422  CD  LYS A 225       6.894 -11.083  -0.601  1.00 33.53           C
ATOM   3423  CE  LYS A 225       6.442 -11.984  -1.751  1.00 40.87           C
ATOM   3424  NZ  LYS A 225       5.484 -11.294  -2.665  1.00 47.80           N1+
ATOM   3425  H   LYS A 225       9.148 -12.172   2.602  1.00 21.44           H
ATOM   3426  HA  LYS A 225      10.689 -11.292   0.671  1.00 23.54           H
ATOM   3427  HB2 LYS A 225       8.213 -10.404   1.622  1.00 25.78           H
ATOM   3428  HB3 LYS A 225       8.994  -9.554   0.522  1.00 25.78           H
ATOM   3429  HG2 LYS A 225       8.880 -11.273  -0.991  1.00 30.60           H
ATOM   3430  HG3 LYS A 225       8.366 -12.286   0.118  1.00 30.60           H
ATOM   3431  HD2 LYS A 225       6.311 -11.243   0.157  1.00 40.26           H
ATOM   3432  HD3 LYS A 225       6.822 -10.160  -0.892  1.00 40.26           H
ATOM   3433  HE2 LYS A 225       7.217 -12.249  -2.271  1.00 49.06           H
ATOM   3434  HE3 LYS A 225       6.001 -12.767  -1.387  1.00 49.06           H
ATOM   3435  HZ1 LYS A 225       5.241 -11.843  -3.321  1.00 57.38           H
ATOM   3436  HZ2 LYS A 225       4.760 -11.044  -2.213  1.00 57.38           H
ATOM   3437  HZ3 LYS A 225       5.868 -10.572  -3.018  1.00 57.38           H
ATOM   3438  N   PHE A 226      10.949  -9.680   3.414  1.00 16.02           N
ATOM   3439  CA  PHE A 226      11.905  -8.823   4.113  1.00 14.75           C
ATOM   3440  C   PHE A 226      13.329  -9.312   3.891  1.00 17.44           C
ATOM   3441  O   PHE A 226      14.257  -8.513   3.705  1.00 16.65           O
ATOM   3442  CB  PHE A 226      11.694  -8.847   5.641  1.00 14.55           C
ATOM   3443  CG  PHE A 226      10.487  -8.112   6.174  1.00 14.07           C
ATOM   3444  CD1 PHE A 226       9.401  -7.698   5.402  1.00 16.50           C
ATOM   3445  CD2 PHE A 226      10.429  -7.921   7.550  1.00 16.48           C
ATOM   3446  CE1 PHE A 226       8.338  -7.064   5.989  1.00 18.70           C
ATOM   3447  CE2 PHE A 226       9.345  -7.291   8.135  1.00 20.12           C
ATOM   3448  CZ  PHE A 226       8.317  -6.849   7.348  1.00 20.79           C
ATOM   3449  H   PHE A 226      10.331 -10.011   3.913  1.00 19.24           H
ATOM   3450  HA  PHE A 226      11.829  -7.910   3.796  1.00 17.72           H
ATOM   3451  HB2 PHE A 226      11.612  -9.772   5.920  1.00 17.48           H
ATOM   3452  HB3 PHE A 226      12.476  -8.455   6.060  1.00 17.48           H
ATOM   3453  HD1 PHE A 226       9.414  -7.822   4.480  1.00 19.83           H
ATOM   3454  HD2 PHE A 226      11.135  -8.207   8.083  1.00 19.80           H
ATOM   3455  HE1 PHE A 226       7.628  -6.770   5.465  1.00 22.47           H
ATOM   3456  HE2 PHE A 226       9.327  -7.145   9.053  1.00 24.17           H
ATOM   3457  HZ  PHE A 226       7.585  -6.428   7.738  1.00 24.97           H
ATOM   3458  N   ARG A 227      13.538 -10.630   3.958  1.00 15.38           N
ATOM   3459  CA  ARG A 227      14.861 -11.251   3.870  1.00 17.07           C
ATOM   3460  C   ARG A 227      15.445 -11.249   2.461  1.00 14.56           C
ATOM   3461  O   ARG A 227      16.609 -11.658   2.303  1.00 18.64           O
ATOM   3462  CB  ARG A 227      14.824 -12.677   4.404  1.00 17.24           C
ATOM   3463  CG  ARG A 227      14.290 -12.810   5.818  1.00 14.86           C
ATOM   3464  CD  ARG A 227      14.418 -14.243   6.327  1.00 16.82           C
ATOM   3465  NE  ARG A 227      13.828 -14.369   7.661  1.00 15.61           N
ATOM   3466  CZ  ARG A 227      12.938 -15.259   8.034  1.00 16.69           C
ATOM   3467  NH1 ARG A 227      12.510 -16.176   7.178  1.00 22.72           N
ATOM   3468  NH2 ARG A 227      12.502 -15.256   9.282  1.00 18.11           N1+
ATOM   3469  H   ARG A 227      12.904 -11.203   4.058  1.00 18.48           H
ATOM   3470  HA  ARG A 227      15.470 -10.748   4.434  1.00 20.51           H
ATOM   3471  HB2 ARG A 227      14.257 -13.209   3.824  1.00 20.71           H
ATOM   3472  HB3 ARG A 227      15.726 -13.034   4.395  1.00 20.71           H
ATOM   3473  HG2 ARG A 227      14.797 -12.231   6.408  1.00 17.86           H
ATOM   3474  HG3 ARG A 227      13.352 -12.565   5.831  1.00 17.86           H
ATOM   3475  HD2 ARG A 227      13.949 -14.842   5.726  1.00 20.20           H
ATOM   3476  HD3 ARG A 227      15.356 -14.483   6.382  1.00 20.20           H
ATOM   3477  HE  ARG A 227      14.089 -13.807   8.257  1.00 18.75           H
ATOM   3478 HH11 ARG A 227      12.801 -16.177   6.369  1.00 27.29           H
ATOM   3479 HH12 ARG A 227      11.931 -16.760   7.428  1.00 27.29           H
ATOM   3480 HH21 ARG A 227      12.786 -14.662   9.835  1.00 21.75           H
ATOM   3481 HH22 ARG A 227      11.922 -15.838   9.537  1.00 21.75           H
ATOM   3482  N   LYS A 228      14.715 -10.780   1.465  1.00 15.62           N
ATOM   3483  CA  LYS A 228      15.261 -10.653   0.128  1.00 17.29           C
ATOM   3484  C   LYS A 228      15.880  -9.287  -0.110  1.00 19.33           C
ATOM   3485  O   LYS A 228      16.561  -9.093  -1.121  1.00 21.02           O
ATOM   3486  CB  LYS A 228      14.178 -10.910  -0.918  1.00 19.69           C
ATOM   3487  CG  LYS A 228      13.729 -12.349  -1.001  1.00 27.95           C
ATOM   3488  CD  LYS A 228      12.580 -12.490  -2.010  1.00 36.44           C
ATOM   3489  CE  LYS A 228      12.165 -13.947  -2.224  1.00 42.48           C
ATOM   3490  NZ  LYS A 228      12.173 -14.738  -0.961  1.00 52.82           N1+
ATOM   3491  H   LYS A 228      13.896 -10.528   1.537  1.00 18.76           H
ATOM   3492  HA  LYS A 228      15.956 -11.320   0.008  1.00 20.77           H
ATOM   3493  HB2 LYS A 228      13.401 -10.370  -0.702  1.00 23.64           H
ATOM   3494  HB3 LYS A 228      14.520 -10.657  -1.790  1.00 23.64           H
ATOM   3495  HG2 LYS A 228      14.468 -12.903  -1.297  1.00 33.56           H
ATOM   3496  HG3 LYS A 228      13.412 -12.640  -0.132  1.00 33.56           H
ATOM   3497  HD2 LYS A 228      11.808 -12.003  -1.682  1.00 43.75           H
ATOM   3498  HD3 LYS A 228      12.862 -12.130  -2.865  1.00 43.75           H
ATOM   3499  HE2 LYS A 228      11.265 -13.970  -2.586  1.00 50.99           H
ATOM   3500  HE3 LYS A 228      12.783 -14.364  -2.844  1.00 50.99           H
ATOM   3501  HZ1 LYS A 228      11.927 -15.577  -1.127  1.00 63.41           H
ATOM   3502  HZ2 LYS A 228      12.991 -14.741  -0.609  1.00 63.41           H
ATOM   3503  HZ3 LYS A 228      11.607 -14.381  -0.375  1.00 63.41           H
ATOM   3504  N   LEU A 229      15.674  -8.344   0.801  1.00 16.82           N
ATOM   3505  CA  LEU A 229      16.369  -7.073   0.712  1.00 18.11           C
ATOM   3506  C   LEU A 229      17.876  -7.258   0.839  1.00 18.39           C
ATOM   3507  O   LEU A 229      18.385  -8.302   1.265  1.00 16.98           O
ATOM   3508  CB  LEU A 229      15.866  -6.136   1.803  1.00 18.04           C
ATOM   3509  CG  LEU A 229      14.425  -5.693   1.623  1.00 16.32           C
ATOM   3510  CD1 LEU A 229      13.932  -5.073   2.909  1.00 19.48           C
ATOM   3511  CD2 LEU A 229      14.264  -4.725   0.471  1.00 19.36           C
ATOM   3512  H   LEU A 229      15.143  -8.417   1.473  1.00 20.20           H
ATOM   3513  HA  LEU A 229      16.183  -6.665  -0.148  1.00 21.76           H
ATOM   3514  HB2 LEU A 229      15.931  -6.590   2.658  1.00 21.67           H
ATOM   3515  HB3 LEU A 229      16.421  -5.341   1.811  1.00 21.67           H
ATOM   3516  HG  LEU A 229      13.878  -6.472   1.437  1.00 19.61           H
ATOM   3517 HD11 LEU A 229      13.011  -4.792   2.790  1.00 23.40           H
ATOM   3518 HD12 LEU A 229      13.988  -5.733   3.618  1.00 23.40           H
ATOM   3519 HD13 LEU A 229      14.488  -4.308   3.124  1.00 23.40           H
ATOM   3520 HD21 LEU A 229      13.330  -4.474   0.398  1.00 23.25           H
ATOM   3521 HD22 LEU A 229      14.807  -3.939   0.641  1.00 23.25           H
ATOM   3522 HD23 LEU A 229      14.556  -5.157  -0.347  1.00 23.25           H
ATOM   3523  N   ASN A 230      18.605  -6.211   0.458  1.00 20.94           N
ATOM   3524  CA  ASN A 230      20.055  -6.216   0.431  1.00 19.90           C
ATOM   3525  C   ASN A 230      20.593  -5.093   1.312  1.00 20.43           C
ATOM   3526  O   ASN A 230      20.048  -3.987   1.301  1.00 19.89           O
ATOM   3527  CB  ASN A 230      20.550  -5.924  -0.990  1.00 23.09           C
ATOM   3528  CG  ASN A 230      20.535  -7.140  -1.918  1.00 26.13           C
ATOM   3529  OD1 ASN A 230      21.123  -7.072  -2.996  1.00 24.23           O
ATOM   3530  ND2 ASN A 230      19.903  -8.238  -1.521  1.00 20.57           N
ATOM   3531  H   ASN A 230      18.264  -5.464   0.202  1.00 25.15           H
ATOM   3532  HA  ASN A 230      20.404  -7.069   0.734  1.00 23.91           H
ATOM   3533  HB2 ASN A 230      19.982  -5.244  -1.384  1.00 27.72           H
ATOM   3534  HB3 ASN A 230      21.463  -5.600  -0.941  1.00 27.72           H
ATOM   3535 HD21 ASN A 230      19.884  -8.931  -2.029  1.00 24.70           H
ATOM   3536 HD22 ASN A 230      19.512  -8.256  -0.755  1.00 24.70           H
ATOM   3537  N   PHE A 231      21.663  -5.396   2.059  1.00 19.56           N
ATOM   3538  CA  PHE A 231      22.437  -4.387   2.775  1.00 19.65           C
ATOM   3539  C   PHE A 231      23.320  -3.595   1.828  1.00 24.23           C
ATOM   3540  O   PHE A 231      23.619  -2.428   2.094  1.00 21.59           O
ATOM   3541  CB  PHE A 231      23.419  -5.051   3.727  1.00 21.14           C
ATOM   3542  CG  PHE A 231      22.836  -5.570   5.032  1.00 16.95           C
ATOM   3543  CD1 PHE A 231      22.073  -4.758   5.858  1.00 18.44           C
ATOM   3544  CD2 PHE A 231      23.171  -6.829   5.465  1.00 20.19           C
ATOM   3545  CE1 PHE A 231      21.610  -5.253   7.090  1.00 20.31           C
ATOM   3546  CE2 PHE A 231      22.732  -7.318   6.669  1.00 21.64           C
ATOM   3547  CZ  PHE A 231      21.936  -6.521   7.483  1.00 17.81           C
ATOM   3548  H   PHE A 231      21.961  -6.196   2.164  1.00 23.49           H
ATOM   3549  HA  PHE A 231      21.855  -3.786   3.266  1.00 23.60           H
ATOM   3550  HB2 PHE A 231      23.822  -5.806   3.270  1.00 25.38           H
ATOM   3551  HB3 PHE A 231      24.107  -4.407   3.954  1.00 25.38           H
ATOM   3552  HD1 PHE A 231      21.853  -3.896   5.590  1.00 22.15           H
ATOM   3553  HD2 PHE A 231      23.706  -7.366   4.926  1.00 24.25           H
ATOM   3554  HE1 PHE A 231      21.077  -4.719   7.635  1.00 24.39           H
ATOM   3555  HE2 PHE A 231      22.950  -8.183   6.931  1.00 25.99           H
ATOM   3556  HZ  PHE A 231      21.623  -6.851   8.294  1.00 21.39           H
ATOM   3557  N   ASN A 232      23.784  -4.237   0.770  1.00 25.48           N
ATOM   3558  CA  ASN A 232      24.702  -3.623  -0.176  1.00 23.65           C
ATOM   3559  C   ASN A 232      23.948  -2.700  -1.127  1.00 21.45           C
ATOM   3560  O   ASN A 232      22.723  -2.761  -1.285  1.00 20.41           O
ATOM   3561  CB  ASN A 232      25.371  -4.711  -1.008  1.00 22.88           C
ATOM   3562  CG  ASN A 232      24.363  -5.624  -1.640  1.00 23.04           C
ATOM   3563  OD1 ASN A 232      23.821  -6.502  -0.970  1.00 25.11           O
ATOM   3564  ND2 ASN A 232      24.077  -5.414  -2.913  1.00 25.27           N
ATOM   3565  H   ASN A 232      23.578  -5.048   0.573  1.00 30.59           H
ATOM   3566  HA  ASN A 232      25.381  -3.115   0.294  1.00 28.40           H
ATOM   3567  HB2 ASN A 232      25.891  -4.298  -1.715  1.00 27.48           H
ATOM   3568  HB3 ASN A 232      25.945  -5.243  -0.436  1.00 27.48           H
ATOM   3569 HD21 ASN A 232      23.504  -5.915  -3.314  1.00 30.34           H
ATOM   3570 HD22 ASN A 232      24.464  -4.775  -3.341  1.00 30.34           H
ATOM   3571  N   GLY A 233      24.719  -1.830  -1.800  1.00 23.28           N
ATOM   3572  CA  GLY A 233      24.169  -1.024  -2.863  1.00 27.35           C
ATOM   3573  C   GLY A 233      24.090  -1.782  -4.181  1.00 26.61           C
ATOM   3574  O   GLY A 233      24.684  -2.845  -4.342  1.00 27.23           O
ATOM   3575  H   GLY A 233      25.556  -1.700  -1.651  1.00 27.95           H
ATOM   3576  HA2 GLY A 233      23.275  -0.735  -2.620  1.00 32.84           H
ATOM   3577  HA3 GLY A 233      24.722  -0.238  -2.993  1.00 32.84           H
ATOM   3578  N   GLU A 234      23.337  -1.209  -5.118  1.00 25.64           N
ATOM   3579  CA  GLU A 234      23.218  -1.801  -6.445  1.00 31.16           C
ATOM   3580  C   GLU A 234      24.592  -2.008  -7.070  1.00 35.88           C
ATOM   3581  O   GLU A 234      25.475  -1.146  -6.993  1.00 34.31           O
ATOM   3582  CB  GLU A 234      22.367  -0.906  -7.352  1.00 30.93           C
ATOM   3583  CG  GLU A 234      22.025  -1.537  -8.697  1.00 30.19           C
ATOM   3584  CD  GLU A 234      21.199  -0.639  -9.584  1.00 36.53           C
ATOM   3585  OE1 GLU A 234      20.833   0.480  -9.153  1.00 38.94           O
ATOM   3586  OE2 GLU A 234      20.917  -1.042 -10.734  1.00 42.01           O1-
ATOM   3587  H   GLU A 234      22.890  -0.482  -5.011  1.00 30.79           H
ATOM   3588  HA  GLU A 234      22.782  -2.664  -6.373  1.00 37.41           H
ATOM   3589  HB2 GLU A 234      21.533  -0.705  -6.899  1.00 37.14           H
ATOM   3590  HB3 GLU A 234      22.853  -0.085  -7.526  1.00 37.14           H
ATOM   3591  HG2 GLU A 234      22.848  -1.744  -9.166  1.00 36.25           H
ATOM   3592  HG3 GLU A 234      21.519  -2.350  -8.543  1.00 36.25           H
ATOM   3593  N   GLY A 235      24.763  -3.165  -7.702  1.00 35.18           N
ATOM   3594  CA  GLY A 235      26.007  -3.494  -8.364  1.00 36.14           C
ATOM   3595  C   GLY A 235      27.129  -3.922  -7.455  1.00 37.94           C
ATOM   3596  O   GLY A 235      28.261  -4.064  -7.922  1.00 41.65           O
ATOM   3597  H   GLY A 235      24.163  -3.779  -7.759  1.00 42.24           H
ATOM   3598  HA2 GLY A 235      25.845  -4.212  -8.995  1.00 43.39           H
ATOM   3599  HA3 GLY A 235      26.309  -2.719  -8.864  1.00 43.39           H
ATOM   3600  N   GLU A 236      26.860  -4.155  -6.178  1.00 31.45           N
ATOM   3601  CA  GLU A 236      27.849  -4.678  -5.254  1.00 30.27           C
ATOM   3602  C   GLU A 236      27.544  -6.139  -4.958  1.00 28.27           C
ATOM   3603  O   GLU A 236      26.453  -6.622  -5.279  1.00 32.82           O
ATOM   3604  CB  GLU A 236      27.821  -3.868  -3.946  1.00 36.15           C
ATOM   3605  CG  GLU A 236      28.400  -2.453  -4.064  1.00 37.97           C
ATOM   3606  CD  GLU A 236      27.977  -1.523  -2.935  1.00 44.47           C
ATOM   3607  OE1 GLU A 236      27.808  -0.311  -3.209  1.00 41.10           O
ATOM   3608  OE2 GLU A 236      27.807  -1.993  -1.779  1.00 39.91           O1-
ATOM   3609  H   GLU A 236      26.093  -4.013  -5.817  1.00 37.76           H
ATOM   3610  HA  GLU A 236      28.734  -4.614  -5.646  1.00 36.34           H
ATOM   3611  HB2 GLU A 236      26.901  -3.786  -3.651  1.00 43.40           H
ATOM   3612  HB3 GLU A 236      28.338  -4.343  -3.276  1.00 43.40           H
ATOM   3613  HG2 GLU A 236      29.368  -2.509  -4.055  1.00 45.58           H
ATOM   3614  HG3 GLU A 236      28.100  -2.061  -4.899  1.00 45.58           H
ATOM   3615  N   PRO A 237      28.491  -6.882  -4.388  1.00 29.56           N
ATOM   3616  CA  PRO A 237      28.208  -8.271  -4.017  1.00 26.72           C
ATOM   3617  C   PRO A 237      27.011  -8.320  -3.078  1.00 29.62           C
ATOM   3618  O   PRO A 237      26.849  -7.458  -2.214  1.00 28.95           O
ATOM   3619  CB  PRO A 237      29.491  -8.723  -3.319  1.00 31.55           C
ATOM   3620  CG  PRO A 237      30.555  -7.874  -3.945  1.00 34.71           C
ATOM   3621  CD  PRO A 237      29.910  -6.542  -4.180  1.00 33.87           C
ATOM   3622  HA  PRO A 237      28.044  -8.817  -4.802  1.00 32.09           H
ATOM   3623  HB2 PRO A 237      29.427  -8.552  -2.366  1.00 37.89           H
ATOM   3624  HB3 PRO A 237      29.650  -9.663  -3.494  1.00 37.89           H
ATOM   3625  HG2 PRO A 237      31.305  -7.789  -3.337  1.00 41.68           H
ATOM   3626  HG3 PRO A 237      30.837  -8.271  -4.784  1.00 41.68           H
ATOM   3627  HD2 PRO A 237      30.012  -5.975  -3.400  1.00 40.66           H
ATOM   3628  HD3 PRO A 237      30.277  -6.124  -4.975  1.00 40.66           H
ATOM   3629  N   GLU A 238      26.155  -9.316  -3.271  1.00 24.16           N
ATOM   3630  CA  GLU A 238      24.890  -9.339  -2.551  1.00 23.24           C
ATOM   3631  C   GLU A 238      25.093  -9.830  -1.128  1.00 25.46           C
ATOM   3632  O   GLU A 238      25.643 -10.906  -0.903  1.00 23.93           O
ATOM   3633  CB  GLU A 238      23.883 -10.238  -3.254  1.00 22.68           C
ATOM   3634  CG  GLU A 238      22.580 -10.363  -2.510  1.00 24.12           C
ATOM   3635  CD  GLU A 238      21.517 -11.023  -3.329  1.00 29.41           C
ATOM   3636  OE1 GLU A 238      21.858 -11.940  -4.100  1.00 31.20           O
ATOM   3637  OE2 GLU A 238      20.344 -10.605  -3.220  1.00 21.90           O1-
ATOM   3638  H   GLU A 238      26.279  -9.979  -3.805  1.00 29.01           H
ATOM   3639  HA  GLU A 238      24.524  -8.441  -2.515  1.00 27.90           H
ATOM   3640  HB2 GLU A 238      23.693  -9.871  -4.132  1.00 27.23           H
ATOM   3641  HB3 GLU A 238      24.263 -11.127  -3.343  1.00 27.23           H
ATOM   3642  HG2 GLU A 238      22.720 -10.896  -1.712  1.00 28.97           H
ATOM   3643  HG3 GLU A 238      22.267  -9.477  -2.268  1.00 28.97           H
ATOM   3644  N   GLU A 239      24.595  -9.048  -0.172  1.00 23.58           N
ATOM   3645  CA  GLU A 239      24.576  -9.404   1.240  1.00 23.75           C
ATOM   3646  C   GLU A 239      23.125  -9.249   1.682  1.00 16.24           C
ATOM   3647  O   GLU A 239      22.578  -8.139   1.667  1.00 21.81           O
ATOM   3648  CB  GLU A 239      25.464  -8.453   2.033  1.00 26.14           C
ATOM   3649  CG  GLU A 239      26.954  -8.534   1.719  1.00 43.55           C
ATOM   3650  CD  GLU A 239      27.715  -9.312   2.778  1.00 55.08           C
ATOM   3651  OE1 GLU A 239      28.374  -8.668   3.625  1.00 55.70           O
ATOM   3652  OE2 GLU A 239      27.637 -10.564   2.776  1.00 75.52           O1-
ATOM   3653  H   GLU A 239      24.249  -8.276  -0.327  1.00 28.32           H
ATOM   3654  HA  GLU A 239      24.867 -10.320   1.372  1.00 28.53           H
ATOM   3655  HB2 GLU A 239      25.178  -7.544   1.853  1.00 31.39           H
ATOM   3656  HB3 GLU A 239      25.355  -8.646   2.977  1.00 31.39           H
ATOM   3657  HG2 GLU A 239      27.076  -8.982   0.867  1.00 52.28           H
ATOM   3658  HG3 GLU A 239      27.321  -7.637   1.680  1.00 52.28           H
ATOM   3659  N   LEU A 240      22.480 -10.360   1.998  1.00 19.21           N
ATOM   3660  CA  LEU A 240      21.072 -10.267   2.333  1.00 17.73           C
ATOM   3661  C   LEU A 240      20.903  -9.457   3.613  1.00 14.22           C
ATOM   3662  O   LEU A 240      21.676  -9.604   4.568  1.00 17.91           O
ATOM   3663  CB  LEU A 240      20.487 -11.664   2.528  1.00 17.19           C
ATOM   3664  CG  LEU A 240      20.376 -12.506   1.253  1.00 17.00           C
ATOM   3665  CD1 LEU A 240      19.693 -13.804   1.564  1.00 20.63           C
ATOM   3666  CD2 LEU A 240      19.627 -11.778   0.159  1.00 17.13           C
ATOM   3667  H   LEU A 240      22.818 -11.150   2.027  1.00 23.08           H
ATOM   3668  HA  LEU A 240      20.592  -9.824   1.616  1.00 21.30           H
ATOM   3669  HB2 LEU A 240      21.051 -12.149   3.150  1.00 20.65           H
ATOM   3670  HB3 LEU A 240      19.595 -11.575   2.898  1.00 20.65           H
ATOM   3671  HG  LEU A 240      21.267 -12.706   0.927  1.00 20.42           H
ATOM   3672 HD11 LEU A 240      19.627 -14.329   0.751  1.00 24.78           H
ATOM   3673 HD12 LEU A 240      20.214 -14.284   2.227  1.00 24.78           H
ATOM   3674 HD13 LEU A 240      18.806 -13.619   1.911  1.00 24.78           H
ATOM   3675 HD21 LEU A 240      19.582 -12.348  -0.625  1.00 20.58           H
ATOM   3676 HD22 LEU A 240      18.732 -11.573   0.472  1.00 20.58           H
ATOM   3677 HD23 LEU A 240      20.099 -10.958  -0.054  1.00 20.58           H
ATOM   3678  N   MET A 241      19.884  -8.613   3.617  1.00 16.40           N
ATOM   3679  CA  MET A 241      19.525  -7.809   4.784  1.00 16.74           C
ATOM   3680  C   MET A 241      18.733  -8.712   5.720  1.00 15.67           C
ATOM   3681  O   MET A 241      17.508  -8.825   5.633  1.00 16.08           O
ATOM   3682  CB  MET A 241      18.718  -6.590   4.375  1.00 21.11           C
ATOM   3683  CG  MET A 241      18.360  -5.664   5.553  1.00 19.18           C
ATOM   3684  SD  MET A 241      17.428  -4.247   5.037  1.00 18.36           S
ATOM   3685  CE  MET A 241      18.719  -3.181   4.345  1.00 15.57           C
ATOM   3686  H   MET A 241      19.370  -8.482   2.940  1.00 19.70           H
ATOM   3687  HA  MET A 241      20.332  -7.508   5.231  1.00 20.10           H
ATOM   3688  HB2 MET A 241      19.234  -6.072   3.737  1.00 25.35           H
ATOM   3689  HB3 MET A 241      17.890  -6.885   3.967  1.00 25.35           H
ATOM   3690  HG2 MET A 241      17.827  -6.158   6.195  1.00 23.03           H
ATOM   3691  HG3 MET A 241      19.178  -5.350   5.971  1.00 23.03           H
ATOM   3692  HE1 MET A 241      18.313  -2.360   4.025  1.00 18.70           H
ATOM   3693  HE2 MET A 241      19.369  -2.981   5.037  1.00 18.70           H
ATOM   3694  HE3 MET A 241      19.151  -3.644   3.610  1.00 18.70           H
ATOM   3695  N   VAL A 242      19.470  -9.349   6.626  1.00 16.82           N
ATOM   3696  CA  VAL A 242      18.921 -10.214   7.664  1.00 14.82           C
ATOM   3697  C   VAL A 242      19.730  -9.972   8.928  1.00 16.18           C
ATOM   3698  O   VAL A 242      20.887  -9.541   8.893  1.00 15.65           O
ATOM   3699  CB  VAL A 242      18.955 -11.709   7.284  1.00 14.36           C
ATOM   3700  CG1 VAL A 242      18.071 -11.955   6.044  1.00 17.50           C
ATOM   3701  CG2 VAL A 242      20.373 -12.194   7.106  1.00 18.22           C
ATOM   3702  H   VAL A 242      20.328  -9.292   6.658  1.00 20.21           H
ATOM   3703  HA  VAL A 242      18.000  -9.963   7.837  1.00 17.81           H
ATOM   3704  HB  VAL A 242      18.569 -12.216   8.015  1.00 17.26           H
ATOM   3705 HG11 VAL A 242      18.102 -12.898   5.817  1.00 21.03           H
ATOM   3706 HG12 VAL A 242      17.160 -11.693   6.250  1.00 21.03           H
ATOM   3707 HG13 VAL A 242      18.410 -11.425   5.306  1.00 21.03           H
ATOM   3708 HG21 VAL A 242      20.357 -13.135   6.869  1.00 21.89           H
ATOM   3709 HG22 VAL A 242      20.795 -11.681   6.400  1.00 21.89           H
ATOM   3710 HG23 VAL A 242      20.855 -12.071   7.939  1.00 21.89           H
ATOM   3711  N   ASP A 243      19.103 -10.268  10.058  1.00 13.28           N
ATOM   3712  CA  ASP A 243      19.735 -10.121  11.367  1.00 13.67           C
ATOM   3713  C   ASP A 243      20.231  -8.697  11.623  1.00 14.04           C
ATOM   3714  O   ASP A 243      21.327  -8.483  12.147  1.00 16.74           O
ATOM   3715  CB  ASP A 243      20.810 -11.185  11.586  1.00 14.63           C
ATOM   3716  CG  ASP A 243      20.216 -12.556  11.668  1.00 16.93           C
ATOM   3717  OD1 ASP A 243      19.150 -12.704  12.318  1.00 13.79           O
ATOM   3718  OD2 ASP A 243      20.778 -13.468  11.019  1.00 16.34           O1-
ATOM   3719  H   ASP A 243      18.295 -10.561  10.096  1.00 15.96           H
ATOM   3720  HA  ASP A 243      19.051 -10.291  12.034  1.00 16.43           H
ATOM   3721  HB2 ASP A 243      21.433 -11.168  10.842  1.00 17.58           H
ATOM   3722  HB3 ASP A 243      21.275 -11.005  12.418  1.00 17.58           H
ATOM   3723  N   ASN A 244      19.399  -7.722  11.285  1.00 12.84           N
ATOM   3724  CA  ASN A 244      19.683  -6.308  11.535  1.00 12.38           C
ATOM   3725  C   ASN A 244      19.089  -5.864  12.858  1.00 14.02           C
ATOM   3726  O   ASN A 244      18.385  -4.857  12.931  1.00 13.72           O
ATOM   3727  CB  ASN A 244      19.153  -5.479  10.382  1.00 13.09           C
ATOM   3728  CG  ASN A 244      17.661  -5.641  10.142  1.00 15.81           C
ATOM   3729  OD1 ASN A 244      16.992  -6.498  10.738  1.00 14.54           O
ATOM   3730  ND2 ASN A 244      17.112  -4.760   9.302  1.00 19.64           N
ATOM   3731  H   ASN A 244      18.642  -7.855  10.899  1.00 15.43           H
ATOM   3732  HA  ASN A 244      20.644  -6.182  11.580  1.00 14.87           H
ATOM   3733  HB2 ASN A 244      19.323  -4.542  10.567  1.00 15.73           H
ATOM   3734  HB3 ASN A 244      19.614  -5.743   9.570  1.00 15.73           H
ATOM   3735 HD21 ASN A 244      16.272  -4.800   9.126  1.00 23.59           H
ATOM   3736 HD22 ASN A 244      17.600  -4.153   8.937  1.00 23.59           H
ATOM   3737  N   TRP A 245      19.362  -6.646  13.898  1.00 12.97           N
ATOM   3738  CA  TRP A 245      18.914  -6.387  15.254  1.00 10.07           C
ATOM   3739  C   TRP A 245      20.107  -6.301  16.190  1.00 13.32           C
ATOM   3740  O   TRP A 245      21.091  -7.045  16.049  1.00 13.99           O
ATOM   3741  CB  TRP A 245      17.958  -7.475  15.741  1.00 13.80           C
ATOM   3742  CG  TRP A 245      18.426  -8.897  15.571  1.00 11.75           C
ATOM   3743  CD1 TRP A 245      18.300  -9.654  14.449  1.00 12.71           C
ATOM   3744  CD2 TRP A 245      19.007  -9.743  16.565  1.00 13.16           C
ATOM   3745  NE1 TRP A 245      18.791 -10.908  14.670  1.00 11.61           N
ATOM   3746  CE2 TRP A 245      19.239 -10.983  15.962  1.00 14.06           C
ATOM   3747  CE3 TRP A 245      19.358  -9.568  17.905  1.00 15.13           C
ATOM   3748  CZ2 TRP A 245      19.785 -12.053  16.652  1.00 14.53           C
ATOM   3749  CZ3 TRP A 245      19.920 -10.648  18.591  1.00 16.28           C
ATOM   3750  CH2 TRP A 245      20.118 -11.861  17.955  1.00 16.32           C
ATOM   3751  H   TRP A 245      19.828  -7.366  13.833  1.00 15.58           H
ATOM   3752  HA  TRP A 245      18.446  -5.537  15.280  1.00 12.10           H
ATOM   3753  HB2 TRP A 245      17.797  -7.336  16.688  1.00 16.58           H
ATOM   3754  HB3 TRP A 245      17.123  -7.386  15.256  1.00 16.58           H
ATOM   3755  HD1 TRP A 245      17.950  -9.353  13.641  1.00 15.28           H
ATOM   3756  HE1 TRP A 245      18.824 -11.543  14.091  1.00 13.95           H
ATOM   3757  HE3 TRP A 245      19.213  -8.755  18.333  1.00 18.17           H
ATOM   3758  HZ2 TRP A 245      19.933 -12.869  16.233  1.00 17.45           H
ATOM   3759  HZ3 TRP A 245      20.167 -10.549  19.482  1.00 19.55           H
ATOM   3760  HH2 TRP A 245      20.510 -12.560  18.427  1.00 19.60           H
ATOM   3761  N   ARG A 246      20.008  -5.407  17.158  1.00 12.90           N
ATOM   3762  CA  ARG A 246      20.943  -5.310  18.264  1.00 12.24           C
ATOM   3763  C   ARG A 246      20.473  -6.219  19.393  1.00 13.70           C
ATOM   3764  O   ARG A 246      19.276  -6.282  19.696  1.00 13.44           O
ATOM   3765  CB  ARG A 246      21.042  -3.860  18.783  1.00 11.68           C
ATOM   3766  CG  ARG A 246      22.122  -3.626  19.814  1.00 12.34           C
ATOM   3767  CD  ARG A 246      22.058  -2.236  20.417  1.00 13.61           C
ATOM   3768  NE  ARG A 246      23.320  -1.928  21.104  1.00 13.88           N
ATOM   3769  CZ  ARG A 246      23.505  -0.933  21.971  1.00 16.86           C
ATOM   3770  NH1 ARG A 246      22.523  -0.116  22.331  1.00 14.74           N
ATOM   3771  NH2 ARG A 246      24.703  -0.738  22.493  1.00 16.03           N1+
ATOM   3772  H   ARG A 246      19.380  -4.821  17.197  1.00 15.50           H
ATOM   3773  HA  ARG A 246      21.823  -5.600  17.976  1.00 14.71           H
ATOM   3774  HB2 ARG A 246      21.224  -3.275  18.031  1.00 14.04           H
ATOM   3775  HB3 ARG A 246      20.194  -3.617  19.187  1.00 14.04           H
ATOM   3776  HG2 ARG A 246      22.020  -4.270  20.532  1.00 14.82           H
ATOM   3777  HG3 ARG A 246      22.990  -3.731  19.394  1.00 14.82           H
ATOM   3778  HD2 ARG A 246      21.922  -1.583  19.713  1.00 16.35           H
ATOM   3779  HD3 ARG A 246      21.336  -2.196  21.063  1.00 16.35           H
ATOM   3780  HE  ARG A 246      23.995  -2.432  20.933  1.00 16.67           H
ATOM   3781 HH11 ARG A 246      21.737  -0.215  21.997  1.00 17.71           H
ATOM   3782 HH12 ARG A 246      22.674   0.515  22.896  1.00 17.71           H
ATOM   3783 HH21 ARG A 246      25.354  -1.259  22.282  1.00 19.26           H
ATOM   3784 HH22 ARG A 246      24.825  -0.107  23.065  1.00 19.26           H
ATOM   3785  N   PRO A 247      21.359  -6.955  20.041  1.00 13.00           N
ATOM   3786  CA  PRO A 247      20.933  -7.792  21.160  1.00 16.58           C
ATOM   3787  C   PRO A 247      20.624  -6.968  22.406  1.00 14.80           C
ATOM   3788  O   PRO A 247      20.955  -5.794  22.531  1.00 14.64           O
ATOM   3789  CB  PRO A 247      22.121  -8.717  21.397  1.00 20.25           C
ATOM   3790  CG  PRO A 247      23.257  -7.997  20.818  1.00 18.50           C
ATOM   3791  CD  PRO A 247      22.790  -7.097  19.740  1.00 14.44           C
ATOM   3792  HA  PRO A 247      20.155  -8.318  20.916  1.00 19.91           H
ATOM   3793  HB2 PRO A 247      22.247  -8.854  22.349  1.00 24.32           H
ATOM   3794  HB3 PRO A 247      21.978  -9.561  20.942  1.00 24.32           H
ATOM   3795  HG2 PRO A 247      23.686  -7.478  21.517  1.00 22.22           H
ATOM   3796  HG3 PRO A 247      23.884  -8.643  20.458  1.00 22.22           H
ATOM   3797  HD2 PRO A 247      23.237  -6.238  19.797  1.00 17.35           H
ATOM   3798  HD3 PRO A 247      22.917  -7.511  18.872  1.00 17.35           H
ATOM   3799  N   ALA A 248      19.972  -7.638  23.343  1.00 13.68           N
ATOM   3800  CA  ALA A 248      19.626  -7.037  24.614  1.00 12.13           C
ATOM   3801  C   ALA A 248      20.857  -6.512  25.331  1.00 13.67           C
ATOM   3802  O   ALA A 248      21.906  -7.165  25.380  1.00 15.87           O
ATOM   3803  CB  ALA A 248      18.902  -8.063  25.475  1.00 15.64           C
ATOM   3804  H   ALA A 248      19.716  -8.455  23.264  1.00 16.44           H
ATOM   3805  HA  ALA A 248      19.024  -6.292  24.460  1.00 14.58           H
ATOM   3806  HB1 ALA A 248      18.672  -7.655  26.325  1.00 18.79           H
ATOM   3807  HB2 ALA A 248      18.096  -8.348  25.016  1.00 18.79           H
ATOM   3808  HB3 ALA A 248      19.487  -8.823  25.619  1.00 18.79           H
ATOM   3809  N   GLN A 249      20.698  -5.350  25.938  1.00 12.57           N
ATOM   3810  CA  GLN A 249      21.732  -4.622  26.645  1.00 15.36           C
ATOM   3811  C   GLN A 249      21.442  -4.592  28.141  1.00 14.45           C
ATOM   3812  O   GLN A 249      20.314  -4.854  28.583  1.00 14.80           O
ATOM   3813  CB  GLN A 249      21.813  -3.185  26.110  1.00 15.50           C
ATOM   3814  CG  GLN A 249      22.076  -3.095  24.634  1.00 15.11           C
ATOM   3815  CD  GLN A 249      23.396  -3.730  24.277  1.00 18.09           C
ATOM   3816  OE1 GLN A 249      24.440  -3.391  24.864  1.00 17.60           O
ATOM   3817  NE2 GLN A 249      23.369  -4.680  23.353  1.00 17.89           N
ATOM   3818  H   GLN A 249      19.944  -4.937  25.952  1.00 15.11           H
ATOM   3819  HA  GLN A 249      22.589  -5.054  26.504  1.00 18.46           H
ATOM   3820  HB2 GLN A 249      20.970  -2.739  26.287  1.00 18.62           H
ATOM   3821  HB3 GLN A 249      22.532  -2.723  26.567  1.00 18.62           H
ATOM   3822  HG2 GLN A 249      21.374  -3.561  24.153  1.00 18.15           H
ATOM   3823  HG3 GLN A 249      22.104  -2.163  24.369  1.00 18.15           H
ATOM   3824 HE21 GLN A 249      22.622  -4.905  22.990  1.00 21.49           H
ATOM   3825 HE22 GLN A 249      24.097  -5.071  23.116  1.00 21.49           H
ATOM   3826  N   PRO A 250      22.446  -4.277  28.962  1.00 16.67           N
ATOM   3827  CA  PRO A 250      22.248  -4.343  30.411  1.00 21.03           C
ATOM   3828  C   PRO A 250      21.181  -3.363  30.869  1.00 14.70           C
ATOM   3829  O   PRO A 250      21.172  -2.200  30.455  1.00 18.89           O
ATOM   3830  CB  PRO A 250      23.616  -3.949  30.966  1.00 19.97           C
ATOM   3831  CG  PRO A 250      24.564  -4.271  29.890  1.00 22.89           C
ATOM   3832  CD  PRO A 250      23.847  -4.012  28.612  1.00 18.78           C
ATOM   3833  HA  PRO A 250      22.020  -5.243  30.693  1.00 25.26           H
ATOM   3834  HB2 PRO A 250      23.629  -2.999  31.162  1.00 23.99           H
ATOM   3835  HB3 PRO A 250      23.809  -4.468  31.762  1.00 23.99           H
ATOM   3836  HG2 PRO A 250      25.344  -3.700  29.964  1.00 27.49           H
ATOM   3837  HG3 PRO A 250      24.819  -5.205  29.953  1.00 27.49           H
ATOM   3838  HD2 PRO A 250      23.960  -3.088  28.340  1.00 22.56           H
ATOM   3839  HD3 PRO A 250      24.147  -4.626  27.924  1.00 22.56           H
ATOM   3840  N   LEU A 251      20.298  -3.841  31.750  1.00 18.91           N
ATOM   3841  CA  LEU A 251      19.204  -3.008  32.231  1.00 20.06           C
ATOM   3842  C   LEU A 251      19.720  -1.925  33.167  1.00 18.90           C
ATOM   3843  O   LEU A 251      19.163  -0.819  33.210  1.00 15.92           O
ATOM   3844  CB  LEU A 251      18.178  -3.890  32.930  1.00 20.67           C
ATOM   3845  CG  LEU A 251      16.928  -3.173  33.432  1.00 19.56           C
ATOM   3846  CD1 LEU A 251      16.153  -2.556  32.293  1.00 20.43           C
ATOM   3847  CD2 LEU A 251      16.051  -4.156  34.172  1.00 27.77           C
ATOM   3848  H   LEU A 251      20.312  -4.635  32.078  1.00 22.71           H
ATOM   3849  HA  LEU A 251      18.772  -2.577  31.476  1.00 24.10           H
ATOM   3850  HB2 LEU A 251      17.890  -4.577  32.308  1.00 24.83           H
ATOM   3851  HB3 LEU A 251      18.603  -4.305  33.697  1.00 24.83           H
ATOM   3852  HG  LEU A 251      17.184  -2.468  34.047  1.00 23.50           H
ATOM   3853 HD11 LEU A 251      15.369  -2.111  32.650  1.00 24.54           H
ATOM   3854 HD12 LEU A 251      16.720  -1.913  31.838  1.00 24.54           H
ATOM   3855 HD13 LEU A 251      15.886  -3.256  31.678  1.00 24.54           H
ATOM   3856 HD21 LEU A 251      15.258  -3.696  34.489  1.00 33.34           H
ATOM   3857 HD22 LEU A 251      15.799  -4.871  33.567  1.00 33.34           H
ATOM   3858 HD23 LEU A 251      16.547  -4.518  34.923  1.00 33.34           H
ATOM   3859  N   LYS A 252      20.795  -2.217  33.903  1.00 18.94           N
ATOM   3860  CA  LYS A 252      21.442  -1.245  34.810  1.00 20.55           C
ATOM   3861  C   LYS A 252      20.388  -0.681  35.765  1.00 20.90           C
ATOM   3862  O   LYS A 252      19.587  -1.456  36.308  1.00 21.29           O
ATOM   3863  CB  LYS A 252      22.221  -0.239  34.010  1.00 20.39           C
ATOM   3864  CG  LYS A 252      23.372  -0.914  33.299  1.00 24.34           C
ATOM   3865  CD  LYS A 252      24.314   0.038  32.698  1.00 25.45           C
ATOM   3866  CE  LYS A 252      25.515  -0.707  32.134  1.00 30.51           C
ATOM   3867  NZ  LYS A 252      26.278   0.134  31.195  1.00 33.23           N1+
ATOM   3868  H   LYS A 252      21.181  -2.985  33.897  1.00 22.74           H
ATOM   3869  HA  LYS A 252      22.084  -1.727  35.355  1.00 24.69           H
ATOM   3870  HB2 LYS A 252      21.643   0.165  33.344  1.00 24.49           H
ATOM   3871  HB3 LYS A 252      22.581   0.439  34.603  1.00 24.49           H
ATOM   3872  HG2 LYS A 252      23.862  -1.457  33.936  1.00 29.23           H
ATOM   3873  HG3 LYS A 252      23.020  -1.474  32.589  1.00 29.23           H
ATOM   3874  HD2 LYS A 252      23.878   0.515  31.974  1.00 30.56           H
ATOM   3875  HD3 LYS A 252      24.626   0.659  33.375  1.00 30.56           H
ATOM   3876  HE2 LYS A 252      26.104  -0.963  32.861  1.00 36.63           H
ATOM   3877  HE3 LYS A 252      25.209  -1.494  31.657  1.00 36.63           H
ATOM   3878  HZ1 LYS A 252      26.974  -0.320  30.878  1.00 39.89           H
ATOM   3879  HZ2 LYS A 252      25.758   0.380  30.516  1.00 39.89           H
ATOM   3880  HZ3 LYS A 252      26.573   0.863  31.612  1.00 39.89           H
ATOM   3881  N   ASN A 253      20.361   0.626  35.994  1.00 18.76           N
ATOM   3882  CA  ASN A 253      19.547   1.231  37.042  1.00 29.03           C
ATOM   3883  C   ASN A 253      18.189   1.647  36.477  1.00 28.52           C
ATOM   3884  O   ASN A 253      17.855   2.839  36.456  1.00 29.19           O
ATOM   3885  CB  ASN A 253      20.284   2.450  37.592  1.00 32.08           C
ATOM   3886  CG  ASN A 253      19.560   3.113  38.766  1.00 40.93           C
ATOM   3887  OD1 ASN A 253      18.970   2.437  39.608  1.00 41.43           O
ATOM   3888  ND2 ASN A 253      19.622   4.450  38.824  1.00 49.93           N
ATOM   3889  H   ASN A 253      20.818   1.198  35.544  1.00 22.54           H
ATOM   3890  HA  ASN A 253      19.408   0.596  37.761  1.00 34.85           H
ATOM   3891  HB2 ASN A 253      21.161   2.175  37.900  1.00 38.52           H
ATOM   3892  HB3 ASN A 253      20.372   3.110  36.886  1.00 38.52           H
ATOM   3893 HD21 ASN A 253      19.232   4.871  39.465  1.00 59.94           H
ATOM   3894 HD22 ASN A 253      20.051   4.887  38.221  1.00 59.94           H
ATOM   3895  N   ARG A 254      17.432   0.658  35.973  1.00 21.43           N
ATOM   3896  CA  ARG A 254      16.132   0.931  35.372  1.00 19.77           C
ATOM   3897  C   ARG A 254      15.100  -0.105  35.788  1.00 19.72           C
ATOM   3898  O   ARG A 254      15.402  -1.277  35.978  1.00 21.45           O
ATOM   3899  CB  ARG A 254      16.184   0.956  33.836  1.00 19.05           C
ATOM   3900  CG  ARG A 254      17.051   2.058  33.294  1.00 16.10           C
ATOM   3901  CD  ARG A 254      17.146   1.993  31.791  1.00 17.72           C
ATOM   3902  NE  ARG A 254      18.032   0.926  31.343  1.00 16.38           N
ATOM   3903  CZ  ARG A 254      18.282   0.678  30.063  1.00 15.59           C
ATOM   3904  NH1 ARG A 254      17.705   1.402  29.097  1.00 15.00           N
ATOM   3905  NH2 ARG A 254      19.125  -0.276  29.745  1.00 14.63           N1+
ATOM   3906  H   ARG A 254      17.654  -0.172  35.971  1.00 25.73           H
ATOM   3907  HA  ARG A 254      15.822   1.799  35.674  1.00 23.74           H
ATOM   3908  HB2 ARG A 254      16.542   0.111  33.520  1.00 22.88           H
ATOM   3909  HB3 ARG A 254      15.287   1.085  33.492  1.00 22.88           H
ATOM   3910  HG2 ARG A 254      16.670   2.916  33.538  1.00 19.34           H
ATOM   3911  HG3 ARG A 254      17.946   1.972  33.659  1.00 19.34           H
ATOM   3912  HD2 ARG A 254      16.264   1.828  31.423  1.00 21.29           H
ATOM   3913  HD3 ARG A 254      17.495   2.835  31.457  1.00 21.29           H
ATOM   3914  HE  ARG A 254      18.286   0.344  31.922  1.00 19.67           H
ATOM   3915 HH11 ARG A 254      17.162   2.038  29.301  1.00 18.02           H
ATOM   3916 HH12 ARG A 254      17.874   1.231  28.271  1.00 18.02           H
ATOM   3917 HH21 ARG A 254      19.493  -0.747  30.363  1.00 17.58           H
ATOM   3918 HH22 ARG A 254      19.282  -0.452  28.918  1.00 17.58           H
ATOM   3919  N   GLN A 255      13.857   0.345  35.868  1.00 18.52           N
ATOM   3920  CA  GLN A 255      12.720  -0.519  36.145  1.00 22.17           C
ATOM   3921  C   GLN A 255      11.799  -0.440  34.941  1.00 18.15           C
ATOM   3922  O   GLN A 255      11.564   0.643  34.399  1.00 23.51           O
ATOM   3923  CB  GLN A 255      11.972  -0.073  37.412  1.00 27.79           C
ATOM   3924  CG  GLN A 255      11.332  -1.240  38.192  1.00 36.77           C
ATOM   3925  CD  GLN A 255      10.729  -0.818  39.526  1.00 47.55           C
ATOM   3926  OE1 GLN A 255       9.696  -1.358  39.937  1.00 49.38           O
ATOM   3927  NE2 GLN A 255      11.366   0.142  40.211  1.00 48.54           N
ATOM   3928  H   GLN A 255      13.641   1.171  35.763  1.00 22.25           H
ATOM   3929  HA  GLN A 255      13.018  -1.435  36.257  1.00 26.62           H
ATOM   3930  HB2 GLN A 255      12.597   0.373  38.004  1.00 33.37           H
ATOM   3931  HB3 GLN A 255      11.264   0.539  37.159  1.00 33.37           H
ATOM   3932  HG2 GLN A 255      10.623  -1.626  37.654  1.00 44.15           H
ATOM   3933  HG3 GLN A 255      12.012  -1.909  38.371  1.00 44.15           H
ATOM   3934 HE21 GLN A 255      12.084   0.492  39.893  1.00 58.27           H
ATOM   3935 HE22 GLN A 255      11.056   0.407  40.968  1.00 58.27           H
ATOM   3936  N   ILE A 256      11.379  -1.582  34.478  1.00 17.40           N
ATOM   3937  CA  ILE A 256      10.379  -1.670  33.433  1.00 14.75           C
ATOM   3938  C   ILE A 256       9.026  -1.661  34.108  1.00 16.86           C
ATOM   3939  O   ILE A 256       8.814  -2.387  35.086  1.00 17.52           O
ATOM   3940  CB  ILE A 256      10.588  -2.940  32.599  1.00 15.34           C
ATOM   3941  CG1 ILE A 256      12.006  -2.894  32.012  1.00 18.43           C
ATOM   3942  CG2 ILE A 256       9.538  -3.041  31.525  1.00 17.85           C
ATOM   3943  CD1 ILE A 256      12.303  -3.988  31.047  1.00 22.13           C
ATOM   3944  H   ILE A 256      11.660  -2.346  34.755  1.00 20.90           H
ATOM   3945  HA  ILE A 256      10.443  -0.898  32.849  1.00 17.72           H
ATOM   3946  HB  ILE A 256      10.515  -3.712  33.181  1.00 18.43           H
ATOM   3947 HG12 ILE A 256      12.124  -2.051  31.548  1.00 22.14           H
ATOM   3948 HG13 ILE A 256      12.645  -2.960  32.738  1.00 22.14           H
ATOM   3949 HG21 ILE A 256       9.690  -3.849  31.011  1.00 21.44           H
ATOM   3950 HG22 ILE A 256       8.663  -3.072  31.941  1.00 21.44           H
ATOM   3951 HG23 ILE A 256       9.602  -2.264  30.947  1.00 21.44           H
ATOM   3952 HD11 ILE A 256      13.213  -3.886  30.726  1.00 26.57           H
ATOM   3953 HD12 ILE A 256      12.204  -4.841  31.497  1.00 26.57           H
ATOM   3954 HD13 ILE A 256      11.681  -3.930  30.304  1.00 26.57           H
ATOM   3955  N   LYS A 257       8.157  -0.779  33.639  1.00 15.20           N
ATOM   3956  CA  LYS A 257       6.802  -0.651  34.153  1.00 12.08           C
ATOM   3957  C   LYS A 257       5.832  -1.293  33.181  1.00 17.00           C
ATOM   3958  O   LYS A 257       6.042  -1.269  31.966  1.00 18.49           O
ATOM   3959  CB  LYS A 257       6.441   0.817  34.382  1.00 16.71           C
ATOM   3960  CG  LYS A 257       7.345   1.552  35.376  1.00 24.22           C
ATOM   3961  CD  LYS A 257       7.317   0.921  36.743  1.00 35.85           C
ATOM   3962  CE  LYS A 257       8.045   1.772  37.760  1.00 41.24           C
ATOM   3963  NZ  LYS A 257       8.200   1.046  39.046  1.00 49.72           N1+
ATOM   3964  H   LYS A 257       8.333  -0.227  33.003  1.00 18.27           H
ATOM   3965  HA  LYS A 257       6.736  -1.116  35.001  1.00 14.52           H
ATOM   3966  HB2 LYS A 257       6.495   1.285  33.534  1.00 20.08           H
ATOM   3967  HB3 LYS A 257       5.533   0.863  34.721  1.00 20.08           H
ATOM   3968  HG2 LYS A 257       8.259   1.529  35.052  1.00 29.09           H
ATOM   3969  HG3 LYS A 257       7.044   2.470  35.461  1.00 29.09           H
ATOM   3970  HD2 LYS A 257       6.396   0.822  37.032  1.00 43.04           H
ATOM   3971  HD3 LYS A 257       7.751   0.054  36.705  1.00 43.04           H
ATOM   3972  HE2 LYS A 257       8.928   1.992  37.424  1.00 49.51           H
ATOM   3973  HE3 LYS A 257       7.536   2.582  37.926  1.00 49.51           H
ATOM   3974  HZ1 LYS A 257       8.630   1.558  39.634  1.00 59.69           H
ATOM   3975  HZ2 LYS A 257       7.401   0.835  39.375  1.00 59.69           H
ATOM   3976  HZ3 LYS A 257       8.667   0.299  38.919  1.00 59.69           H
ATOM   3977  N   ALA A 258       4.771  -1.895  33.724  1.00 16.79           N
ATOM   3978  CA  ALA A 258       3.720  -2.498  32.919  1.00 17.12           C
ATOM   3979  C   ALA A 258       2.436  -1.706  33.076  1.00 18.29           C
ATOM   3980  O   ALA A 258       2.137  -1.200  34.160  1.00 18.75           O
ATOM   3981  CB  ALA A 258       3.437  -3.937  33.330  1.00 18.12           C
ATOM   3982  H   ALA A 258       4.640  -1.965  34.571  1.00 20.17           H
ATOM   3983  HA  ALA A 258       3.979  -2.488  31.984  1.00 20.57           H
ATOM   3984  HB1 ALA A 258       2.732  -4.293  32.766  1.00 21.77           H
ATOM   3985  HB2 ALA A 258       4.245  -4.462  33.221  1.00 21.77           H
ATOM   3986  HB3 ALA A 258       3.156  -3.950  34.259  1.00 21.77           H
ATOM   3987  N   SER A 259       1.668  -1.629  31.989  1.00 14.53           N
ATOM   3988  CA  SER A 259       0.398  -0.913  31.972  1.00 17.34           C
ATOM   3989  C   SER A 259      -0.758  -1.793  32.396  1.00 17.80           C
ATOM   3990  O   SER A 259      -1.888  -1.295  32.510  1.00 21.60           O
ATOM   3991  CB  SER A 259       0.117  -0.370  30.565  1.00 19.29           C
ATOM   3992  OG  SER A 259      -0.310  -1.377  29.674  1.00 16.41           O
ATOM   3993  H   SER A 259       1.867  -1.992  31.235  1.00 17.46           H
ATOM   3994  HA  SER A 259       0.448  -0.161  32.583  1.00 20.83           H
ATOM   3995  HB2 SER A 259      -0.577   0.305  30.625  1.00 23.17           H
ATOM   3996  HB3 SER A 259       0.930   0.028  30.217  1.00 23.17           H
ATOM   3997  HG  SER A 259      -1.017  -1.730  29.957  1.00 19.72           H
ATOM   3998  N   PHE A 260      -0.494  -3.070  32.627  1.00 17.20           N
ATOM   3999  CA  PHE A 260      -1.523  -4.071  32.879  1.00 15.33           C
ATOM   4000  C   PHE A 260      -1.120  -4.928  34.072  1.00 25.12           C
ATOM   4001  O   PHE A 260       0.072  -5.186  34.278  1.00 25.13           O
ATOM   4002  CB  PHE A 260      -1.693  -4.940  31.641  1.00 21.59           C
ATOM   4003  CG  PHE A 260      -0.417  -5.634  31.194  1.00 19.84           C
ATOM   4004  CD1 PHE A 260       0.551  -4.961  30.443  1.00 17.45           C
ATOM   4005  CD2 PHE A 260      -0.190  -6.952  31.544  1.00 26.03           C
ATOM   4006  CE1 PHE A 260       1.720  -5.611  30.045  1.00 21.28           C
ATOM   4007  CE2 PHE A 260       0.953  -7.605  31.151  1.00 23.31           C
ATOM   4008  CZ  PHE A 260       1.928  -6.932  30.404  1.00 21.31           C
ATOM   4009  H   PHE A 260       0.302  -3.393  32.644  1.00 20.67           H
ATOM   4010  HA  PHE A 260      -2.367  -3.635  33.076  1.00 18.42           H
ATOM   4011  HB2 PHE A 260      -2.000  -4.383  30.908  1.00 25.93           H
ATOM   4012  HB3 PHE A 260      -2.353  -5.626  31.830  1.00 25.93           H
ATOM   4013  HD1 PHE A 260       0.413  -4.073  30.205  1.00 20.96           H
ATOM   4014  HD2 PHE A 260      -0.828  -7.409  32.042  1.00 31.26           H
ATOM   4015  HE1 PHE A 260       2.359  -5.157  29.544  1.00 25.56           H
ATOM   4016  HE2 PHE A 260       1.087  -8.492  31.397  1.00 27.99           H
ATOM   4017  HZ  PHE A 260       2.702  -7.373  30.140  1.00 25.60           H
ATOM   4018  HC  PHE A 260      -1.807  -5.295  34.698  1.00 30.16           H
TER
HETATM 4019 ZN    ZN A 600      14.462   0.259  15.262  1.00 13.58          Zn2+
HETATM 4020  C1  CEL A 701      18.916   9.279  13.984  1.00 19.42           C
HETATM 4021  C10 CEL A 701      16.829   6.419  11.076  1.00 25.14           C
HETATM 4022  C11 CEL A 701      14.769   6.623   7.887  1.00 39.01           C
HETATM 4023  C12 CEL A 701      17.161   6.356  14.445  1.00 16.07           C
HETATM 4024  C13 CEL A 701      15.769   6.318  14.607  1.00 15.31           C
HETATM 4025  C14 CEL A 701      15.180   5.224  15.238  1.00 15.22           C
HETATM 4026  C15 CEL A 701      15.970   4.168  15.721  1.00 14.75           C
HETATM 4027  C16 CEL A 701      17.360   4.210  15.569  1.00 11.93           C
HETATM 4028  C17 CEL A 701      17.942   5.306  14.930  1.00 14.20           C
HETATM 4029  C2  CEL A 701      18.309   9.299  12.719  1.00 22.31           C
HETATM 4030  C3  CEL A 701      17.492   8.190  12.691  1.00 24.20           C
HETATM 4031  C4  CEL A 701      19.812  10.286  14.583  1.00 24.61           C
HETATM 4032  C5  CEL A 701      16.738   7.748  11.527  1.00 28.20           C
HETATM 4033  C6  CEL A 701      15.815   8.626  10.936  1.00 31.58           C
HETATM 4034  C7  CEL A 701      15.170   8.264   9.753  1.00 36.09           C
HETATM 4035  C8  CEL A 701      15.476   7.030   9.150  1.00 39.50           C
HETATM 4036  C9  CEL A 701      16.205   6.074   9.880  1.00 33.93           C
HETATM 4037  F1  CEL A 701      19.396  11.538  14.320  1.00 25.41           F
HETATM 4038  F2  CEL A 701      19.948  10.217  15.917  1.00 24.17           F
HETATM 4039  F3  CEL A 701      21.055  10.186  14.067  1.00 25.03           F
HETATM 4040  N1  CEL A 701      18.491   8.238  14.701  1.00 19.64           N
HETATM 4041  N2  CEL A 701      17.830   7.452  13.824  1.00 19.20           N
HETATM 4042  N3  CEL A 701      15.836   1.426  16.001  1.00 13.54           N
HETATM 4043  O1  CEL A 701      15.826   2.980  18.016  1.00 13.49           O1-
HETATM 4044  O2  CEL A 701      13.828   2.923  16.501  1.00 13.30           O1-
HETATM 4045  S1  CEL A 701      15.289   2.852  16.677  1.00 14.11           S2+
HETATM 4046  HC2 CEL A 701      18.426  10.036  11.937  1.00 26.80           H
HETATM 4047  HC6 CEL A 701      15.686   9.637  11.317  1.00 37.92           H
HETATM 4048  HC7 CEL A 701      14.487   8.962   9.278  1.00 43.33           H
HETATM 4049  HC9 CEL A 701      16.284   5.052   9.519  1.00 40.74           H
HETATM 4050 H10C CEL A 701      17.429   5.680  11.603  1.00 30.19           H
HETATM 4051 H111 CEL A 701      15.074   5.618   7.575  1.00 46.83           H
HETATM 4052 H112 CEL A 701      15.002   7.328   7.083  1.00 46.83           H
HETATM 4053 H113 CEL A 701      13.685   6.601   8.035  1.00 46.83           H
HETATM 4054 H13C CEL A 701      15.123   7.147  14.341  1.00 18.39           H
HETATM 4055 H14C CEL A 701      14.107   5.241  15.404  1.00 18.29           H
HETATM 4056 H16C CEL A 701      18.000   3.414  15.939  1.00 14.33           H
HETATM 4057 H17C CEL A 701      19.025   5.307  14.827  1.00 17.07           H
HETATM 4058 HN31 CEL A 701      15.884   1.370  14.977  1.00 16.27           H
HETATM 4059 HN32 CEL A 701      15.560   0.546  16.453  1.00 16.27           H
HETATM 4060  O   HOH A 702       7.305  12.235  27.929  1.00 21.06           O
HETATM 4061  H1  HOH A 702       7.622  12.494  27.196  1.00 25.29           H
HETATM 4062  H2  HOH A 702       7.913  12.323  28.501  1.00 25.29           H
HETATM 4063  O   HOH A 703      19.878  -2.200  15.762  1.00 13.23           O
HETATM 4064  H1  HOH A 703      19.965  -1.645  16.386  1.00 15.90           H
HETATM 4065  H2  HOH A 703      19.286  -2.746  16.004  1.00 15.90           H
HETATM 4066  O   HOH A 704       4.098  -6.467  20.397  1.00 13.87           O
HETATM 4067  H1  HOH A 704       4.170  -6.498  21.234  1.00 16.66           H
HETATM 4068  H2  HOH A 704       3.279  -6.526  20.221  1.00 16.66           H
HETATM 4069  O   HOH A 705      16.573 -11.574  17.978  1.00 14.64           O
HETATM 4070  H1  HOH A 705      17.281 -11.860  18.328  1.00 17.59           H
HETATM 4071  H2  HOH A 705      16.525 -10.756  18.162  1.00 17.59           H
HETATM 4072  O   HOH A 706      17.323 -13.938  24.378  1.00 18.31           O
HETATM 4073  H1  HOH A 706      16.560 -13.830  24.711  1.00 22.00           H
HETATM 4074  H2  HOH A 706      17.652 -13.172  24.270  1.00 22.00           H
HETATM 4075  O   HOH A 707      25.912  -3.024  21.020  1.00 16.22           O
HETATM 4076  H1  HOH A 707      26.549  -2.924  20.482  1.00 19.49           H
HETATM 4077  H2  HOH A 707      25.920  -3.830  21.257  1.00 19.49           H
HETATM 4078  O   HOH A 708       6.792 -14.618  28.885  1.00 25.43           O
HETATM 4079  H1  HOH A 708       7.168 -14.179  29.494  1.00 30.53           H
HETATM 4080  H2  HOH A 708       6.941 -15.429  29.044  1.00 30.53           H
HETATM 4081  O   HOH A 709      13.078 -13.541  11.316  1.00 15.90           O
HETATM 4082  H1  HOH A 709      12.644 -13.037  11.830  1.00 19.11           H
HETATM 4083  H2  HOH A 709      13.500 -14.079  11.804  1.00 19.11           H
HETATM 4084  O   HOH A 710      17.663 -11.380  25.197  1.00 16.10           O
HETATM 4085  H1  HOH A 710      16.859 -11.217  25.379  1.00 19.34           H
HETATM 4086  H2  HOH A 710      18.014 -10.651  24.975  1.00 19.34           H
HETATM 4087  O   HOH A 711      22.240   0.275  29.351  1.00 18.32           O
HETATM 4088  H1  HOH A 711      22.163  -0.518  29.617  1.00 22.01           H
HETATM 4089  H2  HOH A 711      22.811   0.642  29.846  1.00 22.01           H
HETATM 4090  O   HOH A 712      17.589  -9.199  20.876  1.00 15.81           O
HETATM 4091  H1  HOH A 712      17.295  -8.486  21.209  1.00 19.00           H
HETATM 4092  H2  HOH A 712      17.433  -9.165  20.052  1.00 19.00           H
HETATM 4093  O   HOH A 713      -0.457  -5.311  23.608  1.00 17.54           O
HETATM 4094  H1  HOH A 713      -0.205  -4.636  24.039  1.00 21.07           H
HETATM 4095  H2  HOH A 713      -0.931  -5.031  22.973  1.00 21.07           H
HETATM 4096  O   HOH A 714       0.158   9.790   1.842  1.00 22.54           O
HETATM 4097  H1  HOH A 714       0.105  10.536   1.461  1.00 27.07           H
HETATM 4098  H2  HOH A 714       0.970   9.666   2.022  1.00 27.07           H
HETATM 4099  O   HOH A 715      18.502  -6.781  29.157  1.00 17.27           O
HETATM 4100  H1  HOH A 715      18.918  -6.069  28.995  1.00 20.74           H
HETATM 4101  H2  HOH A 715      19.073  -7.346  29.401  1.00 20.74           H
HETATM 4102  O   HOH A 716      19.044 -10.413  22.862  1.00 16.46           O
HETATM 4103  H1  HOH A 716      18.654 -10.118  22.179  1.00 19.77           H
HETATM 4104  H2  HOH A 716      18.753 -11.190  22.992  1.00 19.77           H
HETATM 4105  O   HOH A 717      24.686   6.887  29.782  1.00 24.36           O
HETATM 4106  H1  HOH A 717      24.501   7.288  29.068  1.00 29.25           H
HETATM 4107  H2  HOH A 717      24.538   7.427  30.409  1.00 29.25           H
HETATM 4108  O   HOH A 718      25.940  -5.646  22.069  1.00 24.03           O
HETATM 4109  H1  HOH A 718      26.184  -6.406  21.807  1.00 28.86           H
HETATM 4110  H2  HOH A 718      26.512  -5.386  22.626  1.00 28.86           H
HETATM 4111  O   HOH A 719      36.574   4.758  21.027  1.00 28.32           O
HETATM 4112  H1  HOH A 719      36.438   4.726  20.199  1.00 34.00           H
HETATM 4113  H2  HOH A 719      36.260   5.489  21.296  1.00 34.00           H
HETATM 4114  O   HOH A 720      11.796  -8.165  -1.175  1.00 25.14           O
HETATM 4115  H1  HOH A 720      12.317  -7.507  -1.189  1.00 30.18           H
HETATM 4116  H2  HOH A 720      11.796  -8.459  -0.388  1.00 30.18           H
HETATM 4117  O   HOH A 721       7.615 -16.563  14.691  1.00 23.28           O
HETATM 4118  H1  HOH A 721       7.278 -17.156  15.181  1.00 27.96           H
HETATM 4119  H2  HOH A 721       8.448 -16.657  14.732  1.00 27.96           H
HETATM 4120  O   HOH A 722       5.048 -10.375  24.427  1.00 21.10           O
HETATM 4121  H1  HOH A 722       4.425  -9.867  24.183  1.00 25.34           H
HETATM 4122  H2  HOH A 722       4.697 -11.111  24.630  1.00 25.34           H
HETATM 4123  O   HOH A 723       3.159  12.403  11.402  1.00 24.59           O
HETATM 4124  H1  HOH A 723       3.593  11.731  11.657  1.00 29.53           H
HETATM 4125  H2  HOH A 723       3.676  13.063  11.461  1.00 29.53           H
HETATM 4126  O   HOH A 724       9.175   4.639  30.733  1.00 22.89           O
HETATM 4127  H1  HOH A 724       8.713   4.375  30.082  1.00 27.49           H
HETATM 4128  H2  HOH A 724       8.664   5.085  31.228  1.00 27.49           H
HETATM 4129  O   HOH A 725      -2.117  -9.718  14.175  1.00 22.41           O
HETATM 4130  H1  HOH A 725      -2.781 -10.219  14.054  1.00 26.91           H
HETATM 4131  H2  HOH A 725      -2.344  -9.150  14.751  1.00 26.91           H
HETATM 4132  O   HOH A 726      28.753   8.047  21.717  1.00 20.77           O
HETATM 4133  H1  HOH A 726      27.958   8.317  21.688  1.00 24.95           H
HETATM 4134  H2  HOH A 726      29.242   8.717  21.585  1.00 24.95           H
HETATM 4135  O   HOH A 727      12.962 -17.349  21.905  1.00 24.71           O
HETATM 4136  H1  HOH A 727      12.386 -17.725  21.422  1.00 29.67           H
HETATM 4137  H2  HOH A 727      13.564 -17.916  22.052  1.00 29.67           H
HETATM 4138  O   HOH A 728      -5.615  -0.611  14.344  1.00 23.24           O
HETATM 4139  H1  HOH A 728      -4.895  -0.643  13.912  1.00 27.91           H
HETATM 4140  H2  HOH A 728      -5.977   0.124  14.159  1.00 27.91           H
HETATM 4141  O   HOH A 729       4.701  -8.032  32.918  1.00 22.63           O
HETATM 4142  H1  HOH A 729       5.092  -8.459  33.527  1.00 27.18           H
HETATM 4143  H2  HOH A 729       3.978  -7.754  33.243  1.00 27.18           H
HETATM 4144  O   HOH A 730      10.513 -16.322  17.124  1.00 22.28           O
HETATM 4145  H1  HOH A 730      10.998 -16.085  16.481  1.00 26.75           H
HETATM 4146  H2  HOH A 730      10.859 -16.005  17.820  1.00 26.75           H
HETATM 4147  O   HOH A 731      29.258  -7.439  16.536  1.00 25.03           O
HETATM 4148  H1  HOH A 731      29.889  -7.699  16.047  1.00 30.06           H
HETATM 4149  H2  HOH A 731      28.718  -8.079  16.598  1.00 30.06           H
HETATM 4150  O   HOH A 732      -2.107  -1.002   6.920  1.00 27.87           O
HETATM 4151  H1  HOH A 732      -1.393  -1.199   6.524  1.00 33.47           H
HETATM 4152  H2  HOH A 732      -2.099  -0.170   7.036  1.00 33.47           H
HETATM 4153  O   HOH A 733      -3.997  -5.862   8.982  1.00 22.24           O
HETATM 4154  H1  HOH A 733      -3.709  -5.195   9.405  1.00 26.70           H
HETATM 4155  H2  HOH A 733      -4.826  -5.755   8.895  1.00 26.70           H
HETATM 4156  O   HOH A 734       8.202 -15.213  17.039  1.00 20.49           O
HETATM 4157  H1  HOH A 734       8.554 -15.902  17.366  1.00 24.61           H
HETATM 4158  H2  HOH A 734       7.735 -15.463  16.388  1.00 24.61           H
HETATM 4159  O   HOH A 735       0.674  12.672  26.619  1.00 21.20           O
HETATM 4160  H1  HOH A 735       1.145  12.588  27.309  1.00 25.46           H
HETATM 4161  H2  HOH A 735       1.194  12.880  25.993  1.00 25.46           H
HETATM 4162  O   HOH A 736      32.444  -4.929  22.424  1.00 27.74           O
HETATM 4163  H1  HOH A 736      32.243  -4.356  21.844  1.00 33.31           H
HETATM 4164  H2  HOH A 736      31.753  -5.388  22.562  1.00 33.31           H
HETATM 4165  O   HOH A 737      34.168  -4.046  24.490  1.00 29.19           O
HETATM 4166  H1  HOH A 737      34.028  -4.605  23.879  1.00 35.05           H
HETATM 4167  H2  HOH A 737      34.923  -4.224  24.814  1.00 35.05           H
HETATM 4168  O   HOH A 738      11.567  -6.104  33.981  1.00 22.95           O
HETATM 4169  H1  HOH A 738      10.892  -6.508  34.276  1.00 27.56           H
HETATM 4170  H2  HOH A 738      11.700  -5.450  34.491  1.00 27.56           H
HETATM 4171  O   HOH A 739      16.396 -10.072  32.120  1.00 27.52           O
HETATM 4172  H1  HOH A 739      15.976 -10.473  31.513  1.00 33.05           H
HETATM 4173  H2  HOH A 739      15.823  -9.688  32.600  1.00 33.05           H
HETATM 4174  O   HOH A 740      -2.265 -11.452  11.354  1.00 24.94           O
HETATM 4175  H1  HOH A 740      -2.318 -12.050  10.766  1.00 29.94           H
HETATM 4176  H2  HOH A 740      -1.486 -11.140  11.313  1.00 29.94           H
HETATM 4177  O   HOH A 741       3.088 -18.481   8.008  1.00 19.87           O
HETATM 4178  H1  HOH A 741       2.547 -18.737   7.420  1.00 23.87           H
HETATM 4179  H2  HOH A 741       2.647 -18.036   8.567  1.00 23.87           H
HETATM 4180  O   HOH A 742      25.746  -4.797   7.899  1.00 30.55           O
HETATM 4181  H1  HOH A 742      24.970  -5.066   8.076  1.00 36.68           H
HETATM 4182  H2  HOH A 742      26.059  -5.323   7.323  1.00 36.68           H
HETATM 4183  O   HOH A 743      -5.134   5.250  15.432  1.00 28.61           O
HETATM 4184  H1  HOH A 743      -4.725   5.427  16.144  1.00 34.36           H
HETATM 4185  H2  HOH A 743      -5.756   5.810  15.363  1.00 34.36           H
HETATM 4186  O   HOH A 744      25.416  -1.603  26.607  1.00 22.79           O
HETATM 4187  H1  HOH A 744      25.846  -1.115  26.075  1.00 27.36           H
HETATM 4188  H2  HOH A 744      25.015  -2.175  26.140  1.00 27.36           H
HETATM 4189  O   HOH A 745      26.501   9.047  20.241  1.00 22.42           O
HETATM 4190  H1  HOH A 745      25.802   8.595  20.355  1.00 26.93           H
HETATM 4191  H2  HOH A 745      26.270   9.756  19.855  1.00 26.93           H
HETATM 4192  O   HOH A 746      25.435  -0.661  28.983  1.00 26.31           O
HETATM 4193  H1  HOH A 746      25.490  -1.351  28.509  1.00 31.59           H
HETATM 4194  H2  HOH A 746      24.968  -0.109  28.555  1.00 31.59           H
HETATM 4195  O   HOH A 747      20.650  12.691  23.451  1.00 21.90           O
HETATM 4196  H1  HOH A 747      20.135  12.661  22.788  1.00 26.30           H
HETATM 4197  H2  HOH A 747      20.180  12.536  24.130  1.00 26.30           H
HETATM 4198  O   HOH A 748      29.696  -1.895  21.077  1.00 18.80           O
HETATM 4199  H1  HOH A 748      29.426  -2.409  20.470  1.00 22.58           H
HETATM 4200  H2  HOH A 748      29.651  -2.324  21.797  1.00 22.58           H
HETATM 4201  O   HOH A 749      22.383  10.615  24.482  1.00 24.60           O
HETATM 4202  H1  HOH A 749      22.165  11.425  24.528  1.00 29.54           H
HETATM 4203  H2  HOH A 749      22.842  10.448  25.166  1.00 29.54           H
HETATM 4204  O   HOH A 750       8.069 -14.931  26.559  1.00 22.23           O
HETATM 4205  H1  HOH A 750       8.769 -14.467  26.580  1.00 26.70           H
HETATM 4206  H2  HOH A 750       7.586 -14.671  27.195  1.00 26.70           H
HETATM 4207  O   HOH A 751      19.227 -15.446  25.374  1.00 28.41           O
HETATM 4208  H1  HOH A 751      18.732 -16.122  25.310  1.00 34.11           H
HETATM 4209  H2  HOH A 751      18.735 -14.774  25.270  1.00 34.11           H
HETATM 4210  O   HOH A 752      20.836 -12.419  22.164  1.00 22.46           O
HETATM 4211  H1  HOH A 752      21.465 -12.113  21.699  1.00 26.97           H
HETATM 4212  H2  HOH A 752      20.848 -12.001  22.893  1.00 26.97           H
HETATM 4213  O   HOH A 753      12.072  -4.024  35.926  1.00 24.09           O
HETATM 4214  H1  HOH A 753      12.741  -4.460  36.186  1.00 28.93           H
HETATM 4215  H2  HOH A 753      11.398  -4.383  36.277  1.00 28.93           H
HETATM 4216  O   HOH A 754       6.373 -16.628  18.831  1.00 23.85           O
HETATM 4217  H1  HOH A 754       6.534 -16.684  18.008  1.00 28.64           H
HETATM 4218  H2  HOH A 754       5.538 -16.665  18.918  1.00 28.64           H
HETATM 4219  O   HOH A 755      15.144  -2.676  -6.302  1.00 30.91           O
HETATM 4220  H1  HOH A 755      14.465  -3.170  -6.295  1.00 37.12           H
HETATM 4221  H2  HOH A 755      14.917  -1.957  -6.674  1.00 37.12           H
HETATM 4222  O   HOH A 756       1.867  11.895   8.914  1.00 21.34           O
HETATM 4223  H1  HOH A 756       2.246  12.611   8.692  1.00 25.63           H
HETATM 4224  H2  HOH A 756       2.201  11.662   9.649  1.00 25.63           H
HETATM 4225  O   HOH A 757      32.163   3.233  25.996  1.00 26.53           O
HETATM 4226  H1  HOH A 757      32.500   3.960  26.248  1.00 31.85           H
HETATM 4227  H2  HOH A 757      31.373   3.400  25.764  1.00 31.85           H
HETATM 4228  O   HOH A 758       1.042 -14.825   2.967  1.00 31.48           O
HETATM 4229  H1  HOH A 758       0.760 -15.403   3.509  1.00 37.80           H
HETATM 4230  H2  HOH A 758       1.246 -15.233   2.262  1.00 37.80           H
HETATM 4231  O   HOH A 759      34.372   2.126  24.546  1.00 27.40           O
HETATM 4232  H1  HOH A 759      34.539   2.921  24.330  1.00 32.91           H
HETATM 4233  H2  HOH A 759      33.753   2.153  25.113  1.00 32.91           H
HETATM 4234  O   HOH A 760      -2.512   1.153   3.822  1.00 27.78           O
HETATM 4235  H1  HOH A 760      -3.147   1.552   3.444  1.00 33.35           H
HETATM 4236  H2  HOH A 760      -2.838   0.473   4.192  1.00 33.35           H
HETATM 4237  O   HOH A 761      22.137  -9.874  25.055  1.00 27.39           O
HETATM 4238  H1  HOH A 761      22.008  -9.049  24.964  1.00 32.89           H
HETATM 4239  H2  HOH A 761      22.957  -9.976  25.206  1.00 32.89           H
HETATM 4240  O   HOH A 762       8.335   9.727  28.721  1.00 26.96           O
HETATM 4241  H1  HOH A 762       8.970   9.489  28.225  1.00 32.38           H
HETATM 4242  H2  HOH A 762       7.848  10.237  28.264  1.00 32.38           H
HETATM 4243  O   HOH A 763      19.864  -9.301  29.004  1.00 24.85           O
HETATM 4244  H1  HOH A 763      19.927  -9.725  28.282  1.00 29.84           H
HETATM 4245  H2  HOH A 763      19.841  -9.871  29.620  1.00 29.84           H
HETATM 4246  O   HOH A 764      12.590 -13.548  36.871  1.00 27.52           O
HETATM 4247  H1  HOH A 764      11.851 -13.177  36.722  1.00 33.05           H
HETATM 4248  H2  HOH A 764      13.069 -13.418  36.194  1.00 33.05           H
HETATM 4249  O   HOH A 765       4.162 -12.123  26.209  1.00 28.45           O
HETATM 4250  H1  HOH A 765       4.849 -12.322  26.649  1.00 34.16           H
HETATM 4251  H2  HOH A 765       3.501 -12.324  26.686  1.00 34.16           H
HETATM 4252  O   HOH A 766       9.949  -9.225  -2.782  1.00 40.77           O
HETATM 4253  H1  HOH A 766      10.646  -8.772  -2.658  1.00 48.95           H
HETATM 4254  H2  HOH A 766       9.339  -8.683  -2.978  1.00 48.95           H
HETATM 4255  O   HOH A 767      17.499 -11.135  -2.721  1.00 26.11           O
HETATM 4256  H1  HOH A 767      18.309 -10.914  -2.731  1.00 31.35           H
HETATM 4257  H2  HOH A 767      17.057 -10.433  -2.589  1.00 31.35           H
HETATM 4258  O   HOH A 768      14.116 -12.988  31.570  1.00 24.70           O
HETATM 4259  H1  HOH A 768      14.452 -12.342  31.151  1.00 29.67           H
HETATM 4260  H2  HOH A 768      13.900 -12.699  32.329  1.00 29.67           H
HETATM 4261  O   HOH A 769      32.294  -7.685  -0.659  1.00 36.11           O
HETATM 4262  H1  HOH A 769      31.571  -7.273  -0.772  1.00 43.35           H
HETATM 4263  H2  HOH A 769      32.223  -8.108   0.063  1.00 43.35           H
HETATM 4264  O   HOH A 770      11.102  16.729  12.253  1.00 26.55           O
HETATM 4265  H1  HOH A 770      10.466  16.216  12.060  1.00 31.88           H
HETATM 4266  H2  HOH A 770      11.256  17.193  11.571  1.00 31.88           H
HETATM 4267  O   HOH A 771      -0.984 -16.681  13.785  1.00 31.77           O
HETATM 4268  H1  HOH A 771      -1.543 -16.058  13.859  1.00 38.15           H
HETATM 4269  H2  HOH A 771      -1.416 -17.401  13.821  1.00 38.15           H
HETATM 4270  O   HOH A 772       3.167 -10.409  31.324  1.00 26.93           O
HETATM 4271  H1  HOH A 772       3.187 -10.953  31.964  1.00 32.34           H
HETATM 4272  H2  HOH A 772       3.574  -9.719  31.579  1.00 32.34           H
HETATM 4273  O   HOH A 773       6.254  21.825  17.697  1.00 29.50           O
HETATM 4274  H1  HOH A 773       6.699  21.607  18.376  1.00 35.42           H
HETATM 4275  H2  HOH A 773       5.702  22.407  17.946  1.00 35.42           H
HETATM 4276  O   HOH A 774       2.570  -1.697  -2.576  1.00 32.93           O
HETATM 4277  H1  HOH A 774       1.997  -2.311  -2.585  1.00 39.54           H
HETATM 4278  H2  HOH A 774       3.088  -1.857  -1.934  1.00 39.54           H
HETATM 4279  O   HOH A 775      19.759 -11.108  26.993  1.00 24.44           O
HETATM 4280  H1  HOH A 775      20.449 -10.974  26.533  1.00 29.35           H
HETATM 4281  H2  HOH A 775      19.394 -11.800  26.688  1.00 29.35           H
HETATM 4282  O   HOH A 776       7.402 -19.147  15.147  1.00 25.05           O
HETATM 4283  H1  HOH A 776       7.651 -19.836  15.559  1.00 30.08           H
HETATM 4284  H2  HOH A 776       7.427 -19.333  14.328  1.00 30.08           H
HETATM 4285  O   HOH A 777      13.799 -14.967   1.421  1.00 25.93           O
HETATM 4286  H1  HOH A 777      13.490 -14.305   1.836  1.00 31.14           H
HETATM 4287  H2  HOH A 777      14.480 -15.221   1.842  1.00 31.14           H
HETATM 4288  O   HOH A 778      -4.885  -4.421  13.018  1.00 29.46           O
HETATM 4289  H1  HOH A 778      -5.044  -3.597  13.056  1.00 35.37           H
HETATM 4290  H2  HOH A 778      -4.542  -4.636  13.754  1.00 35.37           H
HETATM 4291  O   HOH A 779      12.962 -20.178  10.416  1.00 28.79           O
HETATM 4292  H1  HOH A 779      13.404 -20.798  10.059  1.00 34.56           H
HETATM 4293  H2  HOH A 779      12.155 -20.318  10.231  1.00 34.56           H
HETATM 4294  O   HOH A 780      10.048 -17.663   7.266  1.00 31.68           O
HETATM 4295  H1  HOH A 780       9.489 -18.202   6.946  1.00 38.03           H
HETATM 4296  H2  HOH A 780      10.328 -18.001   7.983  1.00 38.03           H
HETATM 4297  O   HOH A 781      35.290   7.689  19.393  1.00 32.35           O
HETATM 4298  H1  HOH A 781      35.076   8.132  18.712  1.00 38.84           H
HETATM 4299  H2  HOH A 781      34.967   6.920  19.293  1.00 38.84           H
HETATM 4300  O   HOH A 782      23.805  -2.458   7.875  1.00 27.63           O
HETATM 4301  H1  HOH A 782      23.560  -2.111   7.151  1.00 33.18           H
HETATM 4302  H2  HOH A 782      23.905  -3.279   7.729  1.00 33.18           H
HETATM 4303  O   HOH A 783       8.354 -17.621  26.240  1.00 27.99           O
HETATM 4304  H1  HOH A 783       8.080 -16.829  26.174  1.00 33.61           H
HETATM 4305  H2  HOH A 783       8.857 -17.648  26.912  1.00 33.61           H
HETATM 4306  O   HOH A 784      36.265  -2.102  25.267  1.00 22.49           O
HETATM 4307  H1  HOH A 784      35.530  -2.216  24.876  1.00 27.01           H
HETATM 4308  H2  HOH A 784      36.319  -1.284  25.449  1.00 27.01           H
HETATM 4309  O   HOH A 785      20.567  -6.586  32.709  1.00 28.94           O
HETATM 4310  H1  HOH A 785      20.975  -7.101  33.232  1.00 34.75           H
HETATM 4311  H2  HOH A 785      19.748  -6.676  32.871  1.00 34.75           H
HETATM 4312  O   HOH A 786      -3.712   6.688   8.317  1.00 34.40           O
HETATM 4313  H1  HOH A 786      -3.517   7.400   8.717  1.00 41.30           H
HETATM 4314  H2  HOH A 786      -4.209   6.249   8.833  1.00 41.30           H
HETATM 4315  O   HOH A 787       3.637  -5.651  39.531  1.00 33.05           O
HETATM 4316  H1  HOH A 787       2.908  -6.055  39.632  1.00 39.68           H
HETATM 4317  H2  HOH A 787       4.226  -6.238  39.412  1.00 39.68           H
HETATM 4318  O   HOH A 788       7.093  16.223  27.196  1.00 28.76           O
HETATM 4319  H1  HOH A 788       6.417  15.734  27.105  1.00 34.53           H
HETATM 4320  H2  HOH A 788       7.540  15.903  27.831  1.00 34.53           H
HETATM 4321  O   HOH A 789      32.718   1.594  15.873  1.00 27.72           O
HETATM 4322  H1  HOH A 789      33.154   1.309  15.214  1.00 33.28           H
HETATM 4323  H2  HOH A 789      32.526   0.925  16.344  1.00 33.28           H
HETATM 4324  O   HOH A 790      23.642 -11.389   5.250  1.00 29.50           O
HETATM 4325  H1  HOH A 790      22.990 -11.038   4.851  1.00 35.42           H
HETATM 4326  H2  HOH A 790      24.330 -10.977   4.999  1.00 35.42           H
HETATM 4327  O   HOH A 791      23.651  -9.548   9.579  1.00 26.47           O
HETATM 4328  H1  HOH A 791      23.806  -9.741  10.382  1.00 31.79           H
HETATM 4329  H2  HOH A 791      22.832  -9.682   9.451  1.00 31.79           H
HETATM 4330  O   HOH A 792      20.128 -15.483  17.925  1.00 32.01           O
HETATM 4331  H1  HOH A 792      20.908 -15.322  17.658  1.00 38.43           H
HETATM 4332  H2  HOH A 792      19.623 -15.404  17.258  1.00 38.43           H
HETATM 4333  O   HOH A 793      21.469   2.503  -6.670  1.00 35.62           O
HETATM 4334  H1  HOH A 793      21.483   1.938  -7.292  1.00 42.77           H
HETATM 4335  H2  HOH A 793      21.598   2.080  -5.956  1.00 42.77           H
HETATM 4336  O   HOH A 794       0.519  10.280  30.099  1.00 27.48           O
HETATM 4337  H1  HOH A 794       0.909   9.622  30.446  1.00 33.00           H
HETATM 4338  H2  HOH A 794       1.098  10.880  29.997  1.00 33.00           H
HETATM 4339  O   HOH A 795      22.964 -12.221  20.594  1.00 26.42           O
HETATM 4340  H1  HOH A 795      23.371 -12.943  20.457  1.00 31.73           H
HETATM 4341  H2  HOH A 795      23.328 -11.642  20.106  1.00 31.73           H
HETATM 4342  O   HOH A 796      -4.976  -4.568  33.808  1.00 33.28           O
HETATM 4343  H1  HOH A 796      -5.118  -3.804  33.491  1.00 39.96           H
HETATM 4344  H2  HOH A 796      -5.117  -5.118  33.189  1.00 39.96           H
HETATM 4345  O   HOH A 797      13.760  -6.597  -2.318  1.00 29.95           O
HETATM 4346  H1  HOH A 797      14.207  -6.728  -3.017  1.00 35.96           H
HETATM 4347  H2  HOH A 797      13.542  -5.786  -2.316  1.00 35.96           H
HETATM 4348  O   HOH A 798      15.910   4.136  37.611  1.00 35.70           O
HETATM 4349  H1  HOH A 798      15.965   4.548  38.341  1.00 42.86           H
HETATM 4350  H2  HOH A 798      16.538   3.579  37.598  1.00 42.86           H
HETATM 4351  O   HOH A 799       5.569 -14.469  25.332  1.00 32.19           O
HETATM 4352  H1  HOH A 799       6.396 -14.487  25.474  1.00 38.64           H
HETATM 4353  H2  HOH A 799       5.208 -14.929  25.936  1.00 38.64           H
HETATM 4354  O   HOH A 800      22.402  -4.526  34.407  1.00 27.98           O
HETATM 4355  H1  HOH A 800      21.756  -4.737  34.901  1.00 33.60           H
HETATM 4356  H2  HOH A 800      23.053  -5.002  34.642  1.00 33.60           H
HETATM 4357  O   HOH A 801      10.538 -17.567  19.893  1.00 29.03           O
HETATM 4358  H1  HOH A 801      11.011 -17.711  19.214  1.00 34.85           H
HETATM 4359  H2  HOH A 801      10.829 -16.862  20.246  1.00 34.85           H
HETATM 4360  O   HOH A 802       5.608  10.943  -1.987  1.00 30.93           O
HETATM 4361  H1  HOH A 802       6.176  10.930  -2.606  1.00 37.14           H
HETATM 4362  H2  HOH A 802       5.728  10.246  -1.533  1.00 37.14           H
HETATM 4363  O   HOH A 803       8.001 -20.604  12.128  1.00 31.38           O
HETATM 4364  H1  HOH A 803       8.258 -19.915  11.722  1.00 37.67           H
HETATM 4365  H2  HOH A 803       7.523 -21.039  11.591  1.00 37.67           H
HETATM 4366  O   HOH A 804       3.219 -19.456  17.672  1.00 32.10           O
HETATM 4367  H1  HOH A 804       3.607 -19.358  16.934  1.00 38.54           H
HETATM 4368  H2  HOH A 804       3.377 -20.241  17.927  1.00 38.54           H
HETATM 4369  O   HOH A 805       5.786 -19.731  13.394  1.00 30.68           O
HETATM 4370  H1  HOH A 805       5.032 -19.373  13.298  1.00 36.84           H
HETATM 4371  H2  HOH A 805       6.105 -19.838  12.624  1.00 36.84           H
HETATM 4372  O   HOH A 806      31.386  -8.863  16.156  1.00 25.26           O
HETATM 4373  H1  HOH A 806      31.790  -8.921  15.422  1.00 30.33           H
HETATM 4374  H2  HOH A 806      31.971  -8.885  16.758  1.00 30.33           H
HETATM 4375  O   HOH A 807       3.684  12.883  -1.990  1.00 34.42           O
HETATM 4376  H1  HOH A 807       4.518  12.840  -1.898  1.00 41.32           H
HETATM 4377  H2  HOH A 807       3.540  13.285  -2.713  1.00 41.32           H
HETATM 4378  O   HOH A 808      29.752  -2.908  23.698  1.00 33.03           O
HETATM 4379  H1  HOH A 808      29.097  -2.465  23.980  1.00 39.66           H
HETATM 4380  H2  HOH A 808      29.601  -3.712  23.888  1.00 39.66           H
HETATM 4381  O   HOH A 809      28.898  -6.435  -0.510  1.00 36.44           O
HETATM 4382  H1  HOH A 809      28.266  -6.742  -0.971  1.00 43.75           H
HETATM 4383  H2  HOH A 809      29.063  -7.005   0.085  1.00 43.75           H
HETATM 4384  O   HOH A 810      19.726  11.092  28.079  1.00 28.14           O
HETATM 4385  H1  HOH A 810      20.437  11.181  27.641  1.00 33.79           H
HETATM 4386  H2  HOH A 810      19.377  10.369  27.831  1.00 33.79           H
HETATM 4387  O   HOH A 811      -4.803   8.563  27.050  1.00 34.98           O
HETATM 4388  H1  HOH A 811      -4.341   8.108  27.584  1.00 42.00           H
HETATM 4389  H2  HOH A 811      -5.249   8.019  26.591  1.00 42.00           H
HETATM 4390  O   HOH A 812       2.173 -10.284  -3.303  1.00 34.33           O
HETATM 4391  H1  HOH A 812       1.395 -10.470  -3.046  1.00 41.21           H
HETATM 4392  H2  HOH A 812       2.178  -9.465  -3.488  1.00 41.21           H
HETATM 4393  O   HOH A 813      23.791 -10.444  18.317  1.00 32.58           O
HETATM 4394  H1  HOH A 813      24.572 -10.169  18.456  1.00 39.11           H
HETATM 4395  H2  HOH A 813      23.672 -10.428  17.486  1.00 39.11           H
HETATM 4396  O   HOH A 814      33.050  -4.584   7.955  1.00 35.16           O
HETATM 4397  H1  HOH A 814      33.853  -4.339   7.918  1.00 42.21           H
HETATM 4398  H2  HOH A 814      32.581  -3.897   7.842  1.00 42.21           H
HETATM 4399  O   HOH A 815      10.437  10.547  25.591  1.00 16.00           O
HETATM 4400  H1  HOH A 815      10.978  10.170  25.070  1.00 19.22           H
HETATM 4401  H2  HOH A 815       9.692  10.176  25.476  1.00 19.22           H
HETATM 4402  O   HOH A 816      16.109   9.449   5.790  1.00 29.00           O
HETATM 4403  H1  HOH A 816      16.076  10.098   6.322  1.00 34.82           H
HETATM 4404  H2  HOH A 816      15.332   9.134   5.742  1.00 34.82           H
HETATM 4405  O   HOH A 817       4.357 -12.912  28.741  1.00 36.96           O
HETATM 4406  H1  HOH A 817       4.110 -12.409  29.367  1.00 44.37           H
HETATM 4407  H2  HOH A 817       5.131 -13.176  28.934  1.00 44.37           H
HETATM 4408  O   HOH A 818      31.578  -7.070   8.901  1.00 33.41           O
HETATM 4409  H1  HOH A 818      31.115  -6.373   8.977  1.00 40.12           H
HETATM 4410  H2  HOH A 818      31.904  -7.061   8.127  1.00 40.12           H
HETATM 4411  O   HOH A 819       0.211  -4.814  -2.068  1.00 36.06           O
HETATM 4412  H1  HOH A 819      -0.599  -4.613  -1.966  1.00 43.29           H
HETATM 4413  H2  HOH A 819       0.272  -5.642  -1.945  1.00 43.29           H
HETATM 4414  O   HOH A 820       1.380  -2.182  41.295  1.00 34.60           O
HETATM 4415  H1  HOH A 820       0.568  -2.394  41.316  1.00 41.54           H
HETATM 4416  H2  HOH A 820       1.601  -2.147  40.485  1.00 41.54           H
HETATM 4417  O   HOH A 821      26.218  -9.077  18.829  1.00 32.33           O
HETATM 4418  H1  HOH A 821      26.578  -9.822  18.973  1.00 38.82           H
HETATM 4419  H2  HOH A 821      26.392  -8.591  19.491  1.00 38.82           H
HETATM 4420  O   HOH A 822      19.715  13.226  26.110  1.00 32.16           O
HETATM 4421  H1  HOH A 822      19.958  14.022  25.997  1.00 38.61           H
HETATM 4422  H2  HOH A 822      19.021  13.248  26.582  1.00 38.61           H
HETATM 4423  O   HOH A 823      20.978   2.993  34.627  1.00 30.32           O
HETATM 4424  H1  HOH A 823      21.778   3.238  34.699  1.00 36.41           H
HETATM 4425  H2  HOH A 823      20.760   3.109  33.824  1.00 36.41           H
HETATM 4426  O   HOH A 824       4.577 -13.771  32.613  1.00 39.43           O
HETATM 4427  H1  HOH A 824       3.775 -13.949  32.788  1.00 47.34           H
HETATM 4428  H2  HOH A 824       5.048 -14.260  33.108  1.00 47.34           H
HETATM 4429  O   HOH A 825      15.254  18.667  27.535  1.00 38.20           O
HETATM 4430  H1  HOH A 825      15.745  18.662  26.854  1.00 45.86           H
HETATM 4431  H2  HOH A 825      14.505  18.370  27.298  1.00 45.86           H
HETATM 4432  O   HOH A 826      35.450  -5.523  26.020  1.00 34.83           O
HETATM 4433  H1  HOH A 826      36.230  -5.832  26.067  1.00 41.82           H
HETATM 4434  H2  HOH A 826      34.928  -6.181  26.018  1.00 41.82           H
HETATM 4435  O   HOH A 827      12.835   2.538  -6.503  1.00 32.56           O
HETATM 4436  H1  HOH A 827      12.628   3.113  -5.927  1.00 39.10           H
HETATM 4437  H2  HOH A 827      12.825   1.792  -6.117  1.00 39.10           H
HETATM 4438  O   HOH A 828      -4.498  -8.688  17.833  1.00 27.26           O
HETATM 4439  H1  HOH A 828      -5.025  -8.955  17.236  1.00 32.73           H
HETATM 4440  H2  HOH A 828      -4.232  -9.371  18.245  1.00 32.73           H
HETATM 4441  O   HOH A 829       2.409 -19.528   5.573  1.00 33.90           O
HETATM 4442  H1  HOH A 829       2.381 -18.934   4.979  1.00 40.70           H
HETATM 4443  H2  HOH A 829       3.063 -20.023   5.390  1.00 40.70           H
HETATM 4444  O   HOH A 830      23.150 -13.612   9.405  1.00 28.64           O
HETATM 4445  H1  HOH A 830      23.275 -12.782   9.374  1.00 34.39           H
HETATM 4446  H2  HOH A 830      22.483 -13.738   9.900  1.00 34.39           H
HETATM 4447  O   HOH A 831      22.715  -9.404  16.031  1.00 30.44           O
HETATM 4448  H1  HOH A 831      22.191  -9.899  15.601  1.00 36.55           H
HETATM 4449  H2  HOH A 831      22.581  -8.618  15.765  1.00 36.55           H
HETATM 4450  O   HOH A 832      -3.176   1.282  26.616  1.00 32.40           O
HETATM 4451  H1  HOH A 832      -3.509   0.711  27.135  1.00 38.90           H
HETATM 4452  H2  HOH A 832      -2.522   0.915  26.238  1.00 38.90           H
HETATM 4453  O   HOH A 833       2.339  22.026  14.850  1.00 34.56           O
HETATM 4454  H1  HOH A 833       1.918  22.193  15.558  1.00 41.49           H
HETATM 4455  H2  HOH A 833       2.393  22.748  14.424  1.00 41.49           H
HETATM 4456  O   HOH A 834      14.262 -18.160  24.054  1.00 30.81           O
HETATM 4457  H1  HOH A 834      13.795 -18.325  24.732  1.00 37.00           H
HETATM 4458  H2  HOH A 834      14.308 -17.323  23.988  1.00 37.00           H
HETATM 4459  O   HOH A 835       5.816 -18.138  22.880  1.00 30.67           O
HETATM 4460  H1  HOH A 835       6.013 -18.127  23.697  1.00 36.82           H
HETATM 4461  H2  HOH A 835       4.979 -18.200  22.834  1.00 36.82           H
HETATM 4462  O   HOH A 836       3.442  -5.104  42.336  1.00 35.52           O
HETATM 4463  H1  HOH A 836       2.712  -4.775  42.590  1.00 42.64           H
HETATM 4464  H2  HOH A 836       3.396  -5.178  41.501  1.00 42.64           H
HETATM 4465  O   HOH A 837      20.708  15.940  16.407  1.00 30.65           O
HETATM 4466  H1  HOH A 837      19.914  15.909  16.683  1.00 36.80           H
HETATM 4467  H2  HOH A 837      20.796  15.318  15.850  1.00 36.80           H
HETATM 4468  O   HOH A 838      14.516  -3.504  37.582  1.00 35.18           O
HETATM 4469  H1  HOH A 838      15.054  -3.168  38.132  1.00 42.24           H
HETATM 4470  H2  HOH A 838      14.640  -3.112  36.849  1.00 42.24           H
HETATM 4471  O   HOH A 839      36.072   0.565  26.107  1.00 31.05           O
HETATM 4472  H1  HOH A 839      35.431   0.864  25.654  1.00 37.28           H
HETATM 4473  H2  HOH A 839      36.713   1.099  26.001  1.00 37.28           H
HETATM 4474  O   HOH A 840       2.193  14.159  12.971  1.00 37.96           O
HETATM 4475  H1  HOH A 840       1.991  14.740  13.542  1.00 45.58           H
HETATM 4476  H2  HOH A 840       2.363  14.567  12.257  1.00 45.58           H
HETATM 4477  O   HOH A 841      27.458  -3.400  27.583  1.00 40.43           O
HETATM 4478  H1  HOH A 841      26.845  -2.841  27.717  1.00 48.54           H
HETATM 4479  H2  HOH A 841      27.090  -4.105  27.313  1.00 48.54           H
HETATM 4480  O   HOH A 842       8.024  15.257  31.905  1.00 33.02           O
HETATM 4481  H1  HOH A 842       8.319  14.504  32.129  1.00 39.64           H
HETATM 4482  H2  HOH A 842       7.258  15.132  31.584  1.00 39.64           H
HETATM 4483  O   HOH A 843      27.562   7.191  29.027  1.00 42.02           O
HETATM 4484  H1  HOH A 843      27.895   6.599  29.522  1.00 50.45           H
HETATM 4485  H2  HOH A 843      26.742   7.226  29.209  1.00 50.45           H
HETATM 4486  O   HOH A 844      -3.026  10.501  20.270  1.00 27.02           O
HETATM 4487  H1  HOH A 844      -2.487  10.160  19.723  1.00 32.44           H
HETATM 4488  H2  HOH A 844      -2.580  10.717  20.948  1.00 32.44           H
HETATM 4489  O   HOH A 845       3.646 -14.573  21.956  1.00 29.05           O
HETATM 4490  H1  HOH A 845       4.311 -14.087  22.119  1.00 34.88           H
HETATM 4491  H2  HOH A 845       3.049 -14.361  22.508  1.00 34.88           H
HETATM 4492  O   HOH A 846      15.699  17.625  12.172  1.00 35.11           O
HETATM 4493  H1  HOH A 846      15.686  18.257  12.724  1.00 42.15           H
HETATM 4494  H2  HOH A 846      15.915  17.955  11.430  1.00 42.15           H
HETATM 4495  O   HOH A 847       5.630  -8.398  37.439  1.00 34.56           O
HETATM 4496  H1  HOH A 847       6.355  -7.983  37.354  1.00 41.49           H
HETATM 4497  H2  HOH A 847       5.792  -9.077  37.906  1.00 41.49           H
HETATM 4498  O   HOH A 848       8.088  -6.953  -3.261  1.00 36.62           O
HETATM 4499  H1  HOH A 848       7.597  -6.897  -3.941  1.00 43.96           H
HETATM 4500  H2  HOH A 848       7.632  -6.680  -2.610  1.00 43.96           H
HETATM 4501  O   HOH A 849      19.850 -15.531  -2.100  1.00 35.19           O
HETATM 4502  H1  HOH A 849      20.458 -16.110  -2.110  1.00 42.25           H
HETATM 4503  H2  HOH A 849      20.135 -14.871  -2.534  1.00 42.25           H
HETATM 4504  O   HOH A 850      28.142  -1.494  30.124  1.00 36.34           O
HETATM 4505  H1  HOH A 850      28.865  -1.066  30.139  1.00 43.63           H
HETATM 4506  H2  HOH A 850      28.343  -2.307  30.047  1.00 43.63           H
HETATM 4507  O   HOH A 851       0.640  15.491  28.868  1.00 39.41           O
HETATM 4508  H1  HOH A 851       0.233  16.223  28.802  1.00 47.32           H
HETATM 4509  H2  HOH A 851       0.766  15.356  29.687  1.00 47.32           H
HETATM 4510  O   HOH A 852      26.507   2.627   8.285  1.00 32.84           O
HETATM 4511  H1  HOH A 852      26.939   3.272   8.606  1.00 39.43           H
HETATM 4512  H2  HOH A 852      26.783   1.934   8.671  1.00 39.43           H
HETATM 4513  O   HOH A 853       3.246  -1.080  45.231  1.00 37.27           O
HETATM 4514  H1  HOH A 853       2.615  -0.621  45.542  1.00 44.74           H
HETATM 4515  H2  HOH A 853       3.323  -1.754  45.727  1.00 44.74           H
HETATM 4516  O   HOH A 854      17.574   1.137  11.232  1.00 33.74           O
HETATM 4517  H1  HOH A 854      18.034   1.279  10.544  1.00 40.51           H
HETATM 4518  H2  HOH A 854      17.366   0.323  11.221  1.00 40.51           H
HETATM 4519  O   HOH A 855      19.252 -10.513  31.705  1.00 39.92           O
HETATM 4520  H1  HOH A 855      18.461 -10.232  31.735  1.00 47.92           H
HETATM 4521  H2  HOH A 855      19.713  -9.992  32.176  1.00 47.92           H
HETATM 4522  O   HOH A 856      -2.988  -1.314  29.349  1.00 32.91           O
HETATM 4523  H1  HOH A 856      -2.907  -1.023  28.565  1.00 39.51           H
HETATM 4524  H2  HOH A 856      -3.009  -2.152  29.296  1.00 39.51           H
HETATM 4525  O   HOH A 857      16.935  22.305  15.394  1.00 37.55           O
HETATM 4526  H1  HOH A 857      16.346  21.773  15.121  1.00 45.09           H
HETATM 4527  H2  HOH A 857      17.245  22.693  14.716  1.00 45.09           H
HETATM 4528  O   HOH A 858       8.115 -20.021   8.422  1.00 35.25           O
HETATM 4529  H1  HOH A 858       8.514 -20.751   8.543  1.00 42.32           H
HETATM 4530  H2  HOH A 858       8.295 -19.534   9.082  1.00 42.32           H
HETATM 4531  O   HOH A 859       3.189   6.058  -3.708  1.00 33.42           O
HETATM 4532  H1  HOH A 859       3.767   5.902  -4.297  1.00 40.13           H
HETATM 4533  H2  HOH A 859       2.461   5.753  -3.995  1.00 40.13           H
HETATM 4534  O   HOH A 860      14.686 -17.527   5.296  1.00 35.18           O
HETATM 4535  H1  HOH A 860      15.111 -17.466   6.017  1.00 42.24           H
HETATM 4536  H2  HOH A 860      14.713 -18.334   5.065  1.00 42.24           H
HETATM 4537  O   HOH A 861      -0.069 -17.909   6.666  1.00 36.21           O
HETATM 4538  H1  HOH A 861       0.376 -18.396   6.146  1.00 43.48           H
HETATM 4539  H2  HOH A 861       0.445 -17.691   7.294  1.00 43.48           H
HETATM 4540  O   HOH A 862      15.866   5.223  -5.665  1.00 34.34           O
HETATM 4541  H1  HOH A 862      15.090   5.364  -5.954  1.00 41.23           H
HETATM 4542  H2  HOH A 862      16.397   5.544  -6.230  1.00 41.23           H
HETATM 4543  O   HOH A 863       8.544  18.284   9.269  1.00 38.39           O
HETATM 4544  H1  HOH A 863       8.718  17.467   9.183  1.00 46.09           H
HETATM 4545  H2  HOH A 863       8.521  18.441  10.094  1.00 46.09           H
HETATM 4546  O   HOH A 864      24.859  11.708  23.678  1.00 33.22           O
HETATM 4547  H1  HOH A 864      24.204  11.187  23.746  1.00 39.88           H
HETATM 4548  H2  HOH A 864      24.545  12.485  23.610  1.00 39.88           H
HETATM 4549  O   HOH A 865       4.110 -15.653  20.522  1.00 30.47           O
HETATM 4550  H1  HOH A 865       3.324 -15.637  20.224  1.00 36.58           H
HETATM 4551  H2  HOH A 865       4.223 -16.410  20.868  1.00 36.58           H
HETATM 4552  O   HOH A 866      22.839  14.376  22.512  1.00 29.03           O
HETATM 4553  H1  HOH A 866      23.005  14.864  23.175  1.00 34.86           H
HETATM 4554  H2  HOH A 866      22.316  13.774  22.779  1.00 34.86           H
HETATM 4555  O   HOH A 867      -6.951   8.153  15.130  1.00 35.73           O
HETATM 4556  H1  HOH A 867      -7.695   8.060  15.509  1.00 42.90           H
HETATM 4557  H2  HOH A 867      -6.733   8.959  15.216  1.00 42.90           H
HETATM 4558  O   HOH A 868      21.719  -7.931  -5.370  1.00 34.31           O
HETATM 4559  H1  HOH A 868      21.250  -7.825  -4.681  1.00 41.19           H
HETATM 4560  H2  HOH A 868      21.970  -8.732  -5.371  1.00 41.19           H
HETATM 4561  O   HOH A 869       9.954 -13.340  34.087  1.00 30.33           O
HETATM 4562  H1  HOH A 869      10.396 -13.152  33.398  1.00 36.41           H
HETATM 4563  H2  HOH A 869      10.510 -13.558  34.679  1.00 36.41           H
HETATM 4564  O   HOH A 870       8.651  14.296  29.436  1.00 36.17           O
HETATM 4565  H1  HOH A 870       9.175  14.572  28.840  1.00 43.43           H
HETATM 4566  H2  HOH A 870       8.684  14.852  30.065  1.00 43.43           H
HETATM 4567  O   HOH A 871      -2.281 -16.283   6.125  1.00 35.88           O
HETATM 4568  H1  HOH A 871      -2.004 -16.967   5.724  1.00 43.07           H
HETATM 4569  H2  HOH A 871      -2.979 -16.034   5.729  1.00 43.07           H
HETATM 4570  O   HOH A 872       2.135  15.842   9.206  1.00 35.83           O
HETATM 4571  H1  HOH A 872       1.640  16.172   9.799  1.00 43.02           H
HETATM 4572  H2  HOH A 872       2.166  15.015   9.347  1.00 43.02           H
HETATM 4573  O   HOH A 873      -0.629   7.597   4.714  1.00 22.20           O
HETATM 4574  H1  HOH A 873      -0.700   6.905   5.185  1.00 26.67           H
HETATM 4575  H2  HOH A 873      -1.019   8.215   5.129  1.00 26.67           H
HETATM 4576  O   HOH A 874      21.338   0.732  -4.695  1.00 29.31           O
HETATM 4577  H1  HOH A 874      21.822   1.098  -4.114  1.00 35.19           H
HETATM 4578  H2  HOH A 874      20.641   0.475  -4.303  1.00 35.19           H
HETATM 4579  O   HOH A 875      18.615  -1.384  11.435  1.00 26.00           O
HETATM 4580  H1  HOH A 875      19.291  -1.171  11.887  1.00 31.22           H
HETATM 4581  H2  HOH A 875      18.570  -2.223  11.445  1.00 31.22           H
HETATM 4582  O   HOH A 876      14.242 -18.193  19.496  1.00 22.48           O
HETATM 4583  H1  HOH A 876      14.153 -17.578  20.061  1.00 27.00           H
HETATM 4584  H2  HOH A 876      14.784 -17.913  18.918  1.00 27.00           H
HETATM 4585  O   HOH A 877       4.813  17.744  23.519  1.00 27.88           O
HETATM 4586  H1  HOH A 877       4.819  18.536  23.240  1.00 33.47           H
HETATM 4587  H2  HOH A 877       5.614  17.524  23.644  1.00 33.47           H
HETATM 4588  O   HOH A 878      -1.541  -3.939   2.767  1.00 27.80           O
HETATM 4589  H1  HOH A 878      -1.722  -4.420   3.432  1.00 33.39           H
HETATM 4590  H2  HOH A 878      -2.246  -3.874   2.315  1.00 33.39           H
HETATM 4591  O   HOH A 879      -4.285  11.370  13.105  1.00 34.95           O
HETATM 4592  H1  HOH A 879      -3.650  10.928  13.433  1.00 41.97           H
HETATM 4593  H2  HOH A 879      -4.766  11.618  13.748  1.00 41.97           H
HETATM 4594  O   HOH A 880      -2.164   2.139  34.667  1.00 39.23           O
HETATM 4595  H1  HOH A 880      -2.092   2.964  34.813  1.00 47.09           H
HETATM 4596  H2  HOH A 880      -1.522   1.767  35.062  1.00 47.09           H
HETATM 4597  O   HOH A 881      -1.388   3.342  30.062  1.00 29.37           O
HETATM 4598  H1  HOH A 881      -1.582   3.106  30.844  1.00 35.27           H
HETATM 4599  H2  HOH A 881      -1.601   2.706  29.556  1.00 35.27           H
HETATM 4600  O   HOH A 882      23.582  -9.576  13.088  1.00 32.63           O
HETATM 4601  H1  HOH A 882      22.926  -9.211  12.712  1.00 39.18           H
HETATM 4602  H2  HOH A 882      23.397  -9.625  13.906  1.00 39.18           H
HETATM 4603  O   HOH A 883      31.133   7.675  12.975  1.00 37.20           O
HETATM 4604  H1  HOH A 883      31.407   6.887  12.873  1.00 44.66           H
HETATM 4605  H2  HOH A 883      31.724   8.084  13.409  1.00 44.66           H
HETATM 4606  O   HOH A 884      -3.524  13.893   6.258  1.00 35.98           O
HETATM 4607  H1  HOH A 884      -3.224  13.662   5.508  1.00 43.20           H
HETATM 4608  H2  HOH A 884      -3.616  13.190   6.709  1.00 43.20           H
HETATM 4609  O   HOH A 885      -2.224   1.673  32.415  1.00 33.92           O
HETATM 4610  H1  HOH A 885      -1.684   1.340  32.965  1.00 40.73           H
HETATM 4611  H2  HOH A 885      -2.641   1.033  32.066  1.00 40.73           H
HETATM 4612  O   HOH A 886      27.529  -4.282   6.541  1.00 39.41           O
HETATM 4613  H1  HOH A 886      27.563  -3.724   5.914  1.00 47.31           H
HETATM 4614  H2  HOH A 886      28.023  -4.924   6.322  1.00 47.31           H
HETATM 4615  O   HOH A 887      -4.222   6.135   4.038  1.00 39.82           O
HETATM 4616  H1  HOH A 887      -4.456   6.153   4.844  1.00 47.81           H
HETATM 4617  H2  HOH A 887      -3.977   5.348   3.874  1.00 47.81           H
HETATM 4618  O   HOH A 888      11.150  17.348  29.952  1.00 38.56           O
HETATM 4619  H1  HOH A 888      11.156  16.842  30.622  1.00 46.30           H
HETATM 4620  H2  HOH A 888      11.688  17.021  29.396  1.00 46.30           H
HETATM 4621  O   HOH A 889      11.934   7.744  28.999  1.00 31.24           O
HETATM 4622  H1  HOH A 889      11.909   8.074  29.771  1.00 37.51           H
HETATM 4623  H2  HOH A 889      12.684   7.938  28.676  1.00 37.51           H
HETATM 4624  O   HOH A 890      30.319   9.435  18.567  1.00 36.26           O
HETATM 4625  H1  HOH A 890      30.208   9.710  17.781  1.00 43.53           H
HETATM 4626  H2  HOH A 890      30.787   8.739  18.518  1.00 43.53           H
HETATM 4627  O   HOH A 891      26.397  10.784  22.039  1.00 37.99           O
HETATM 4628  H1  HOH A 891      27.013  10.216  21.988  1.00 45.61           H
HETATM 4629  H2  HOH A 891      26.551  11.248  22.723  1.00 45.61           H
HETATM 4630  O   HOH A 892      12.593 -17.962  26.400  1.00 31.32           O
HETATM 4631  H1  HOH A 892      12.674 -17.203  26.750  1.00 37.61           H
HETATM 4632  H2  HOH A 892      13.006 -18.502  26.892  1.00 37.61           H
HETATM 4633  O   HOH A 893      31.974  -2.002   7.210  1.00 39.07           O
HETATM 4634  H1  HOH A 893      32.501  -2.173   6.579  1.00 46.90           H
HETATM 4635  H2  HOH A 893      32.442  -1.722   7.849  1.00 46.90           H
HETATM 4636  O   HOH A 894      19.094   3.841  11.447  1.00 37.32           O
HETATM 4637  H1  HOH A 894      18.871   3.184  11.922  1.00 44.80           H
HETATM 4638  H2  HOH A 894      19.575   4.335  11.927  1.00 44.80           H
HETATM 4639  O   HOH A 895      13.779 -13.754  38.867  1.00 32.54           O
HETATM 4640  H1  HOH A 895      13.796 -14.164  38.134  1.00 39.07           H
HETATM 4641  H2  HOH A 895      14.159 -13.015  38.740  1.00 39.07           H
HETATM 4642  O   HOH A 896       5.721  -8.955  -3.844  1.00 45.05           O
HETATM 4643  H1  HOH A 896       6.110  -8.482  -4.419  1.00 54.09           H
HETATM 4644  H2  HOH A 896       4.957  -8.623  -3.733  1.00 54.09           H
HETATM 4645  O   HOH A 897      19.845  -4.189  36.466  1.00 36.66           O
HETATM 4646  H1  HOH A 897      19.805  -3.937  37.266  1.00 44.01           H
HETATM 4647  H2  HOH A 897      19.729  -3.507  35.990  1.00 44.01           H
HETATM 4648  O   HOH A 898      12.327   9.799   8.035  1.00 40.78           O
HETATM 4649  H1  HOH A 898      13.041   9.729   7.599  1.00 48.96           H
HETATM 4650  H2  HOH A 898      12.154  10.619   8.088  1.00 48.96           H
HETATM 4651  O   HOH A 899      13.740  -6.884  32.606  1.00 22.66           O
HETATM 4652  H1  HOH A 899      13.097  -6.519  33.005  1.00 27.21           H
HETATM 4653  H2  HOH A 899      13.887  -6.429  31.916  1.00 27.21           H
HETATM 4654  O   HOH A 900      18.990   6.429   7.611  1.00 37.36           O
HETATM 4655  H1  HOH A 900      18.345   6.625   8.112  1.00 44.85           H
HETATM 4656  H2  HOH A 900      18.707   6.475   6.821  1.00 44.85           H
HETATM 4657  O   HOH A 901      25.102  -1.342   4.920  1.00 43.53           O
HETATM 4658  H1  HOH A 901      25.505  -0.728   4.511  1.00 52.26           H
HETATM 4659  H2  HOH A 901      25.440  -1.383   5.689  1.00 52.26           H
HETATM 4660  O   HOH A 902      18.282   8.164   5.974  1.00 35.73           O
HETATM 4661  H1  HOH A 902      18.639   8.816   6.366  1.00 42.90           H
HETATM 4662  H2  HOH A 902      17.701   8.481   5.457  1.00 42.90           H
HETATM 4663  O   HOH A 903      -2.896   1.728   1.184  1.00 43.99           O
HETATM 4664  H1  HOH A 903      -3.693   1.597   0.953  1.00 52.81           H
HETATM 4665  H2  HOH A 903      -2.870   2.484   1.549  1.00 52.81           H
HETATM 4666  O   HOH A 904      35.973  -8.910  22.434  1.00 34.38           O
HETATM 4667  H1  HOH A 904      36.383  -9.427  21.914  1.00 41.27           H
HETATM 4668  H2  HOH A 904      35.174  -8.891  22.177  1.00 41.27           H
HETATM 4669  O   HOH A 905      22.224  -5.069  -7.473  1.00 36.02           O
HETATM 4670  H1  HOH A 905      22.256  -5.815  -7.088  1.00 43.24           H
HETATM 4671  H2  HOH A 905      21.777  -5.177  -8.176  1.00 43.24           H
HETATM 4672  O   HOH A 906      10.131   2.882  33.588  1.00 30.14           O
HETATM 4673  H1  HOH A 906       9.473   2.468  33.270  1.00 36.19           H
HETATM 4674  H2  HOH A 906      10.691   2.302  33.824  1.00 36.19           H
HETATM 4675  O   HOH A 907       8.518   5.483  -6.850  1.00 36.93           O
HETATM 4676  H1  HOH A 907       9.138   5.376  -7.406  1.00 44.34           H
HETATM 4677  H2  HOH A 907       8.180   6.237  -7.005  1.00 44.34           H
HETATM 4678  O   HOH A 908      14.054  -8.092  -4.529  1.00 33.34           O
HETATM 4679  H1  HOH A 908      13.327  -7.957  -4.927  1.00 40.03           H
HETATM 4680  H2  HOH A 908      13.899  -8.653  -3.923  1.00 40.03           H
HETATM 4681  O   HOH A 909      -2.229  -8.979  16.744  1.00 36.19           O
HETATM 4682  H1  HOH A 909      -2.247  -9.456  17.435  1.00 43.45           H
HETATM 4683  H2  HOH A 909      -2.971  -8.589  16.699  1.00 43.45           H
HETATM 4684  O   HOH A 910       1.914  19.249  18.833  1.00 35.94           O
HETATM 4685  H1  HOH A 910       1.100  19.168  19.025  1.00 43.15           H
HETATM 4686  H2  HOH A 910       2.327  18.663  19.270  1.00 43.15           H
HETATM 4687  O   HOH A 911       3.020  -6.868  35.040  1.00 39.18           O
HETATM 4688  H1  HOH A 911       2.406  -6.442  35.422  1.00 47.04           H
HETATM 4689  H2  HOH A 911       3.661  -6.908  35.581  1.00 47.04           H
HETATM 4690  O   HOH A 912      31.171  -0.577  13.901  1.00 31.64           O
HETATM 4691  H1  HOH A 912      31.131   0.172  14.278  1.00 37.99           H
HETATM 4692  H2  HOH A 912      31.607  -0.469  13.191  1.00 37.99           H
HETATM 4693  O   HOH A 913      15.874  -7.969  33.776  1.00 36.18           O
HETATM 4694  H1  HOH A 913      16.286  -7.406  33.309  1.00 43.43           H
HETATM 4695  H2  HOH A 913      15.602  -7.565  34.461  1.00 43.43           H
HETATM 4696  O   HOH A 914      19.003  -2.725  -6.907  1.00 34.95           O
HETATM 4697  H1  HOH A 914      18.638  -3.045  -6.222  1.00 41.96           H
HETATM 4698  H2  HOH A 914      19.663  -3.215  -7.081  1.00 41.96           H
HETATM 4699  O   HOH A 915      -4.396  12.893  19.525  1.00 45.57           O
HETATM 4700  H1  HOH A 915      -4.719  13.420  18.956  1.00 54.70           H
HETATM 4701  H2  HOH A 915      -4.896  12.218  19.542  1.00 54.70           H
HETATM 4702  O   HOH A 916      -5.168  -6.284  30.223  1.00 38.06           O
HETATM 4703  H1  HOH A 916      -5.696  -5.674  29.988  1.00 45.70           H
HETATM 4704  H2  HOH A 916      -4.553  -6.306  29.652  1.00 45.70           H
HETATM 4705  O   HOH A 917       6.099   4.665  38.293  1.00 43.20           O
HETATM 4706  H1  HOH A 917       6.802   4.929  37.916  1.00 51.86           H
HETATM 4707  H2  HOH A 917       5.474   4.771  37.743  1.00 51.86           H
HETATM 4708  O   HOH A 918      25.838  -3.892  34.186  1.00 40.75           O
HETATM 4709  H1  HOH A 918      25.965  -3.700  34.994  1.00 48.92           H
HETATM 4710  H2  HOH A 918      26.396  -4.488  33.987  1.00 48.92           H
HETATM 4711  O   HOH A 919       7.716 -14.585  -0.152  1.00 35.89           O
HETATM 4712  H1  HOH A 919       7.443 -15.375  -0.239  1.00 43.09           H
HETATM 4713  H2  HOH A 919       7.348 -14.276   0.537  1.00 43.09           H
HETATM 4714  O   HOH A 920      16.650   2.649   9.785  1.00 35.78           O
HETATM 4715  H1  HOH A 920      15.844   2.878   9.731  1.00 42.96           H
HETATM 4716  H2  HOH A 920      16.988   3.096  10.411  1.00 42.96           H
HETATM 4717  O   HOH A 921      -4.516  -1.773  31.986  1.00 37.83           O
HETATM 4718  H1  HOH A 921      -3.755  -1.472  32.175  1.00 45.42           H
HETATM 4719  H2  HOH A 921      -4.607  -1.698  31.154  1.00 45.42           H
HETATM 4720  O   HOH A 922      -8.143  -1.689  13.475  1.00 33.32           O
HETATM 4721  H1  HOH A 922      -7.611  -1.322  14.012  1.00 40.01           H
HETATM 4722  H2  HOH A 922      -8.010  -2.517  13.529  1.00 40.01           H
HETATM 4723  O   HOH A 923      22.606 -15.856  14.192  1.00 38.21           O
HETATM 4724  H1  HOH A 923      22.711 -16.682  14.077  1.00 45.87           H
HETATM 4725  H2  HOH A 923      22.891 -15.477  13.498  1.00 45.87           H
HETATM 4726  O   HOH A 924      17.543 -18.203   6.356  1.00 43.98           O
HETATM 4727  H1  HOH A 924      18.362 -18.296   6.515  1.00 52.80           H
HETATM 4728  H2  HOH A 924      17.305 -17.484   6.719  1.00 52.80           H
HETATM 4729  O   HOH A 925      -4.662  10.157   5.886  1.00 45.02           O
HETATM 4730  H1  HOH A 925      -3.891  10.319   6.176  1.00 54.04           H
HETATM 4731  H2  HOH A 925      -5.123   9.915   6.545  1.00 54.04           H
HETATM 4732  O   HOH A 926      16.961  -6.706  31.234  1.00 32.33           O
HETATM 4733  H1  HOH A 926      17.392  -6.374  30.595  1.00 38.82           H
HETATM 4734  H2  HOH A 926      16.155  -6.729  30.998  1.00 38.82           H
HETATM 4735  O   HOH A 927      12.440  -1.935   7.850  1.00 24.54           O
HETATM 4736  H1  HOH A 927      11.786  -1.421   7.734  1.00 29.47           H
HETATM 4737  H2  HOH A 927      12.138  -2.718   7.838  1.00 29.47           H
HETATM 4738  O   HOH A 928       8.018   1.233  -6.085  1.00 39.24           O
HETATM 4739  H1  HOH A 928       8.471   1.115  -5.387  1.00 47.11           H
HETATM 4740  H2  HOH A 928       7.256   0.911  -5.936  1.00 47.11           H
HETATM 4741  O   HOH A 929       7.313  16.626   6.258  1.00 39.64           O
HETATM 4742  H1  HOH A 929       7.650  16.459   7.009  1.00 47.59           H
HETATM 4743  H2  HOH A 929       6.487  16.724   6.379  1.00 47.59           H
HETATM 4744  O   HOH A 930      26.231  13.005  20.684  1.00 40.04           O
HETATM 4745  H1  HOH A 930      26.326  12.170  20.679  1.00 48.07           H
HETATM 4746  H2  HOH A 930      26.958  13.331  20.949  1.00 48.07           H
HETATM 4747  O   HOH A 931      17.299 -13.780  -2.057  1.00 37.35           O
HETATM 4748  H1  HOH A 931      17.313 -12.951  -2.190  1.00 44.85           H
HETATM 4749  H2  HOH A 931      18.097 -14.024  -1.961  1.00 44.85           H
HETATM 4750  O   HOH A 932      -3.979 -13.114  12.633  1.00 45.64           O
HETATM 4751  H1  HOH A 932      -4.100 -12.395  12.217  1.00 54.79           H
HETATM 4752  H2  HOH A 932      -3.501 -12.932  13.299  1.00 54.79           H
HETATM 4753  O   HOH A 933      25.989  -1.642   2.976  1.00 39.98           O
HETATM 4754  H1  HOH A 933      25.534  -2.051   2.400  1.00 48.00           H
HETATM 4755  H2  HOH A 933      26.723  -2.047   3.038  1.00 48.00           H
HETATM 4756  O   HOH A 934       0.701  -3.254  -3.765  1.00 46.40           O
HETATM 4757  H1  HOH A 934       0.127  -3.053  -3.185  1.00 55.70           H
HETATM 4758  H2  HOH A 934       1.075  -3.959  -3.502  1.00 55.70           H
TER
END
