# Supplementary material for: High-throughput quantum-mechanics/molecular-mechanics (ONIOM) macromolecular crystallographic refinement with PHENIX/DivCon: the impact of mixed Hamiltonian methods on ligand and protein structure
Source: Acta Crystallogr D Struct Biol. 2018 Oct 29;74(Pt 11):1063–77. doi: 10.1107/S2059798318012913 (PMC6213575; doi:10.1107/S2059798318012913)
Supplement: Supplementary file 4 [file d-74-01063-sup4.gz › results_PHENIX/1OWE-H_refine_001.pdb]

REMARK Date 2017-01-10 Time 17:58:45 EST -0500 (1484089125.98 s)
REMARK PHENIX refinement
REMARK 
REMARK ****************** INPUT FILES AND LABELS ******************************
REMARK Reflections:
REMARK   file name      : 1OWE.sf
REMARK   labels         : ['r1owesf,wavelength_id=1,_refln.F_meas_au,_refln.F_meas_sigma_au']
REMARK R-free flags:
REMARK   file name      : 1OWE.sf
REMARK   label          : r1owesf,wavelength_id=1,_refln.status
REMARK   test_flag_value: 0
REMARK Model file name(s): 
REMARK   /scratch/oleg/2711079.gondor.quantumbioinc.com/1OWE-H.pdb
REMARK 
REMARK ******************** REFINEMENT SUMMARY: QUICK FACTS *******************
REMARK Start: r_work = 0.2052 r_free = 0.2260 bonds = 0.030 angles = 2.643
REMARK Final: r_work = 0.1719 r_free = 0.2010 bonds = 0.013 angles = 1.237
REMARK ************************************************************************
REMARK 
REMARK ****************** REFINEMENT STATISTICS STEP BY STEP ******************
REMARK leading digit, like 1_, means number of macro-cycle                     
REMARK 0    : statistics at the very beginning when nothing is done yet        
REMARK 1_bss: bulk solvent correction and/or (anisotropic) scaling             
REMARK 1_xyz: refinement of coordinates                                        
REMARK 1_adp: refinement of ADPs (Atomic Displacement Parameters)              
REMARK 1_occ: refinement of occupancies                                        
REMARK ------------------------------------------------------------------------
REMARK  stage       r-work r-free bonds angles b_min b_max b_ave n_water shift
REMARK       0    : 0.2386 0.2565 0.030  2.64   2.0  67.7  12.7 669      0.000
REMARK       1_bss: 0.2052 0.2260 0.030  2.64   3.2  69.0  14.0 669      0.000
REMARK 1_settarget: 0.2052 0.2260 0.030  2.64   3.2  69.0  14.0 669      0.000
REMARK       1_nqh: 0.2052 0.2260 0.030  2.64   3.2  69.0  14.0 669      0.000
REMARK    1_weight: 0.2052 0.2260 0.030  2.64   3.2  69.0  14.0 669      0.000
REMARK    1_checkH: 0.2054 0.2261 0.030  2.64   3.2  69.0  14.0 669      0.402
REMARK    1_xyzrec: 0.1969 0.2209 0.013  1.26   3.2  69.0  14.0 669      0.494
REMARK    1_checkH: 0.1970 0.2208 0.013  1.26   3.2  69.0  14.0 669      0.494
REMARK   1_regHxyz: 0.1974 0.2209 0.013  1.26   3.2  69.0  14.0 669      0.501
REMARK       1_adp: 0.1828 0.2140 0.013  1.26   4.6  66.6  14.2 669      0.501
REMARK   1_regHadp: 0.1825 0.2132 0.013  1.26   4.6  66.6  14.2 669      0.501
REMARK       2_bss: 0.1820 0.2132 0.013  1.26   4.9  66.9  14.5 669      0.501
REMARK 2_settarget: 0.1820 0.2132 0.013  1.26   4.9  66.9  14.5 669      0.501
REMARK 2_updatecdl: 0.1820 0.2132 0.013  1.27   4.9  66.9  14.5 669      0.501
REMARK       2_nqh: 0.1822 0.2131 0.013  1.27   4.9  66.9  14.5 669      0.507
REMARK    2_weight: 0.1822 0.2131 0.013  1.27   4.9  66.9  14.5 669      0.507
REMARK    2_checkH: 0.1822 0.2133 0.013  1.27   4.9  66.9  14.5 669      0.507
REMARK    2_xyzrec: 0.1767 0.2040 0.013  1.25   4.9  66.9  14.5 669      0.515
REMARK    2_checkH: 0.1767 0.2041 0.013  1.25   4.9  66.9  14.5 669      0.515
REMARK   2_regHxyz: 0.1771 0.2039 0.013  1.25   4.9  66.9  14.5 669      0.517
REMARK       2_adp: 0.1746 0.2015 0.013  1.25   4.5  66.1  14.5 669      0.517
REMARK   2_regHadp: 0.1747 0.2013 0.013  1.25   4.5  66.1  14.5 669      0.517
REMARK       3_bss: 0.1746 0.2016 0.013  1.25   4.5  66.1  14.5 669      0.517
REMARK 3_settarget: 0.1746 0.2016 0.013  1.25   4.5  66.1  14.5 669      0.517
REMARK 3_updatecdl: 0.1746 0.2016 0.013  1.26   4.5  66.1  14.5 669      0.517
REMARK       3_nqh: 0.1746 0.2016 0.013  1.26   4.5  66.1  14.5 669      0.517
REMARK    3_weight: 0.1746 0.2016 0.013  1.26   4.5  66.1  14.5 669      0.517
REMARK    3_checkH: 0.1746 0.2016 0.013  1.26   4.5  66.1  14.5 669      0.517
REMARK    3_xyzrec: 0.1719 0.2013 0.013  1.24   4.5  66.1  14.5 669      0.526
REMARK    3_checkH: 0.1719 0.2013 0.013  1.24   4.5  66.1  14.5 669      0.526
REMARK   3_regHxyz: 0.1723 0.2012 0.013  1.24   4.5  66.1  14.5 669      0.527
REMARK       3_adp: 0.1719 0.2010 0.013  1.24   4.6  65.6  14.5 669      0.527
REMARK   3_regHadp: 0.1719 0.2010 0.013  1.24   4.6  65.6  14.5 669      0.527
REMARK         end: 0.1719 0.2010 0.013  1.24   4.6  65.6  14.5 669      0.527
REMARK ------------------------------------------------------------------------
REMARK MODEL CONTENT.
REMARK  ELEMENT        ATOM RECORD COUNT   OCCUPANCY SUM
REMARK        C                     1237         1237.00
REMARK        H                     2348         2348.00
REMARK        O                      561          561.00
REMARK        N                      341          341.00
REMARK        S                       19           19.00
REMARK      O1-                       36           36.00
REMARK    TOTAL                     4542         4542.00
REMARK -----------------------------------------------------------------------
REMARK r_free_flags.md5.hexdigest 85e63976a50a754916287aed858f8241
REMARK 
REMARK IF THIS FILE IS FOR PDB DEPOSITION: REMOVE ALL FROM THIS LINE UP.
REMARK   3
REMARK   3 REFINEMENT.
REMARK   3   PROGRAM     : PHENIX (1.11.1_2575: ???)
REMARK   3   AUTHORS     : Adams,Afonine,Bunkoczi,Burnley,Chen,Dar,Davis,
REMARK   3               : Draizen,Echols,Gildea,Gros,Grosse-Kunstleve,Headd,
REMARK   3               : Hintze,Hung,Ioerger,Liebschner,McCoy,McKee,Moriarty,
REMARK   3               : Oeffner,Poon,Read,Richardson,Richardson,Sacchettini,
REMARK   3               : Sauter,Sobolev,Storoni,Terwilliger,Williams,Zwart
REMARK   3
REMARK   3  REFINEMENT TARGET : ML
REMARK   3  
REMARK   3  DATA USED IN REFINEMENT.
REMARK   3   RESOLUTION RANGE HIGH (ANGSTROMS) : 1.602   
REMARK   3   RESOLUTION RANGE LOW  (ANGSTROMS) : 19.180  
REMARK   3   MIN(FOBS/SIGMA_FOBS)              : 1.00  
REMARK   3   COMPLETENESS FOR RANGE        (%) : 91.24 
REMARK   3   NUMBER OF REFLECTIONS             : 29521     
REMARK   3   NUMBER OF REFLECTIONS (NON-ANOMALOUS) : 29521     
REMARK   3  
REMARK   3  FIT TO DATA USED IN REFINEMENT.
REMARK   3   R VALUE     (WORKING + TEST SET) : 0.1749
REMARK   3   R VALUE            (WORKING SET) : 0.1719
REMARK   3   FREE R VALUE                     : 0.2010
REMARK   3   FREE R VALUE TEST SET SIZE   (%) : 10.15 
REMARK   3   FREE R VALUE TEST SET COUNT      : 2997      
REMARK   3  
REMARK   3  FIT TO DATA USED IN REFINEMENT (IN BINS).
REMARK   3   BIN  RESOLUTION RANGE  COMPL.    NWORK NFREE   RWORK  RFREE  CCWORK CCFREE
REMARK   3     1 19.1818 -  4.4040    0.95     1429   162  0.1880 0.1797   0.924  0.938
REMARK   3     2  4.4040 -  3.5026    0.97     1383   149  0.1656 0.1644   0.930  0.904
REMARK   3     3  3.5026 -  3.0618    0.98     1383   162  0.1775 0.2043   0.921  0.870
REMARK   3     4  3.0618 -  2.7828    0.98     1387   142  0.1914 0.2548   0.908  0.831
REMARK   3     5  2.7828 -  2.5839    0.98     1362   160  0.1873 0.2185   0.909  0.870
REMARK   3     6  2.5839 -  2.4318    0.97     1334   169  0.1659 0.1818   0.922  0.892
REMARK   3     7  2.4318 -  2.3103    0.97     1340   146  0.1586 0.1901   0.928  0.896
REMARK   3     8  2.3103 -  2.2098    0.98     1353   143  0.1623 0.2012   0.920  0.894
REMARK   3     9  2.2098 -  2.1249    0.98     1358   138  0.1572 0.2181   0.935  0.886
REMARK   3    10  2.1249 -  2.0516    0.97     1349   165  0.1603 0.1964   0.929  0.883
REMARK   3    11  2.0516 -  1.9876    0.97     1340   154  0.1562 0.1876   0.934  0.882
REMARK   3    12  1.9876 -  1.9308    0.96     1323   141  0.1627 0.2085   0.923  0.892
REMARK   3    13  1.9308 -  1.8800    0.95     1318   145  0.1526 0.1852   0.933  0.892
REMARK   3    14  1.8800 -  1.8342    0.95     1267   146  0.1608 0.1993   0.921  0.903
REMARK   3    15  1.8342 -  1.7925    0.92     1280   135  0.1644 0.1962   0.924  0.884
REMARK   3    16  1.7925 -  1.7544    0.92     1257   143  0.1693 0.2218   0.913  0.837
REMARK   3    17  1.7544 -  1.7193    0.92     1248   149  0.1769 0.2322   0.903  0.808
REMARK   3    18  1.7193 -  1.6869    0.90     1235   150  0.1860 0.2460   0.894  0.814
REMARK   3    19  1.6869 -  1.6568    0.88     1176   138  0.1973 0.2163   0.893  0.851
REMARK   3    20  1.6568 -  1.6287    0.75     1035   118  0.2029 0.2684   0.885  0.788
REMARK   3    21  1.6287 -  1.6025    0.27      367    42  0.2039 0.2998   0.873  0.792
REMARK   3  
REMARK   3  BULK SOLVENT MODELLING.
REMARK   3   METHOD USED        : FLAT BULK SOLVENT MODEL
REMARK   3   SOLVENT RADIUS     : 1.11    
REMARK   3   SHRINKAGE RADIUS   : 0.90    
REMARK   3   GRID STEP FACTOR   : 4.00    
REMARK   3  
REMARK   3  ERROR ESTIMATES.
REMARK   3   COORDINATE ERROR (MAXIMUM-LIKELIHOOD BASED)     : 0.15    
REMARK   3   PHASE ERROR (DEGREES, MAXIMUM-LIKELIHOOD BASED) : 18.61   
REMARK   3  
REMARK   3  STRUCTURE FACTORS CALCULATION ALGORITHM : FFT
REMARK   3  
REMARK   3  RESTRAINTS LIBRARY
REMARK   3    GEOSTD + MON.LIB. + CDL v1.2
REMARK   3  
REMARK   3  DEVIATIONS FROM IDEAL VALUES.
REMARK   3                 RMSD     MAX  COUNT
REMARK   3   BOND      :  0.013   0.102   2023
REMARK   3   ANGLE     :  1.237   7.157   2746
REMARK   3   CHIRALITY :  0.069   0.217    289
REMARK   3   PLANARITY :  0.008   0.054    347
REMARK   3   DIHEDRAL  : 17.363 179.763   1190
REMARK   3   MIN NONBONDED DISTANCE : 1.797 
REMARK   3  
REMARK   3  MOLPROBITY STATISTICS.
REMARK   3   ALL-ATOM CLASHSCORE : 3.10
REMARK   3   RAMACHANDRAN PLOT:
REMARK   3     OUTLIERS : 0.00  %
REMARK   3     ALLOWED  : 2.47  %
REMARK   3     FAVORED  : 97.53 %
REMARK   3   ROTAMER OUTLIERS : 2.35 %
REMARK   3   CBETA DEVIATIONS : 0
REMARK   3   PEPTIDE PLANE:
REMARK   3     CIS-PROLINE     : 0
REMARK   3     CIS-GENERAL     : 0
REMARK   3     TWISTED PROLINE : 0
REMARK   3     TWISTED GENERAL : 0
REMARK   3  
REMARK   3  ATOMIC DISPLACEMENT PARAMETERS.
REMARK   3   WILSON B : 11.00
REMARK   3   RMS(B_ISO_OR_EQUIVALENT_BONDED) : 3.51
REMARK   3   ATOMS          NUMBER OF ATOMS
REMARK   3                    ISO.  ANISO. 
REMARK   3    ALL         :   4542       0
REMARK   3    ALL (NO H)  :   2194       0
REMARK   3    SOLVENT     :    223       0
REMARK   3    NON-SOLVENT :   1971       0
REMARK   3    HYDROGENS   :   2348       0
REMARK   3
HELIX    1   1 ILE A    9  ASN A   11  5               Generated by MOE    3
HELIX    2   2 THR A   53  CYS A   55  5               Generated by MOE    3
HELIX    3   3 LYS A   62  ASP A   65  5               Generated by MOE    3
HELIX    4   4 HIS A  177  CYS A  180  1               Generated by MOE    4
HELIX    5   5 GLY A  187  GLU A  189  5               Generated by MOE    3
HELIX    6   6 VAL A  247  PHE A  250  5               Generated by MOE    4
HELIX    7   7 LEU A  251  HIS A  257  1               Generated by MOE    7
SHEET    1       GLU A   5  PHE A   6                  Generated by MOE
SHEET    2       PHE A  15  ARG A  21                  Generated by MOE
SHEET    3       VAL A  29  SER A  43                  Generated by MOE
SHEET    4       TRP A  48  SER A  51                  Generated by MOE
SHEET    5       TYR A  67  LEU A  71                  Generated by MOE
SHEET    6       MET A  86  LEU A  95                  Generated by MOE
SHEET    7       SER A 100  ALA A 101                  Generated by MOE
SHEET    8       HIS A 106  HIS A 107                  Generated by MOE
SHEET    9       ALA A 111  ARG A 116                  Generated by MOE
SHEET   10       SER A 146  GLY A 151                  Generated by MOE
SHEET   11       LYS A 168  ILE A 175                  Generated by MOE
SHEET   12       MET A 194  ALA A 198                  Generated by MOE
SHEET   13       PRO A 214  LEU A 219                  Generated by MOE
SHEET   14       ARG A 222  MET A 223                  Generated by MOE
SHEET   15       THR A 224  THR A 224                  Generated by MOE
SHEET   16       LEU A 225  TRP A 231                  Generated by MOE
SHEET   17       GLY A 242  ARG A 246                  Generated by MOE
SSBOND   1 CYS A   34    CYS A   55 
SSBOND   2 CYS A  147    CYS A  217 
SSBOND   3 CYS A  180    CYS A  196 
SSBOND   4 CYS A  207    CYS A  235 
CRYST1   55.160   53.000   82.300  90.00  90.00  90.00 P 21 21 21
SCALE1      0.018129  0.000000  0.000000        0.00000
SCALE2      0.000000  0.018868  0.000000        0.00000
SCALE3      0.000000  0.000000  0.012151        0.00000
ATOM      1  N   ILE A   1      15.522  14.292  40.602  1.00  8.34           N1+
ATOM      2  CA  ILE A   1      14.458  15.359  40.676  1.00  6.06           C
ATOM      3  C   ILE A   1      14.708  16.261  41.897  1.00  8.50           C
ATOM      4  O   ILE A   1      14.686  15.782  43.054  1.00  7.09           O
ATOM      5  CB  ILE A   1      13.049  14.717  40.770  1.00  7.43           C
ATOM      6  CG1 ILE A   1      12.777  13.773  39.581  1.00 13.59           C
ATOM      7  CG2 ILE A   1      11.978  15.788  40.931  1.00 10.42           C
ATOM      8  CD1 ILE A   1      12.308  14.425  38.312  1.00 15.01           C
ATOM      9  H1  ILE A   1      15.626  14.035  39.756  1.00 10.00           H
ATOM     10  H2  ILE A   1      16.291  14.617  40.909  1.00 10.00           H
ATOM     11  H3  ILE A   1      15.277  13.593  41.096  1.00 10.00           H
ATOM     12  HA  ILE A   1      14.494  15.908  39.877  1.00  7.27           H
ATOM     13  HB  ILE A   1      13.034  14.175  41.574  1.00  8.92           H
ATOM     14 HG12 ILE A   1      13.598  13.299  39.376  1.00 16.31           H
ATOM     15 HG13 ILE A   1      12.096  13.136  39.848  1.00 16.31           H
ATOM     16 HG21 ILE A   1      11.109  15.359  40.987  1.00 12.51           H
ATOM     17 HG22 ILE A   1      12.152  16.289  41.743  1.00 12.51           H
ATOM     18 HG23 ILE A   1      12.006  16.380  40.164  1.00 12.51           H
ATOM     19 HD11 ILE A   1      12.170  13.741  37.638  1.00 18.01           H
ATOM     20 HD12 ILE A   1      11.475  14.891  38.487  1.00 18.01           H
ATOM     21 HD13 ILE A   1      12.983  15.054  38.013  1.00 18.01           H
ATOM     22  N   ILE A   2      14.925  17.548  41.629  1.00  8.59           N
ATOM     23  CA  ILE A   2      14.996  18.570  42.669  1.00 10.47           C
ATOM     24  C   ILE A   2      13.579  18.971  43.039  1.00  7.97           C
ATOM     25  O   ILE A   2      12.784  19.316  42.162  1.00  7.58           O
ATOM     26  CB  ILE A   2      15.764  19.814  42.187  1.00 10.12           C
ATOM     27  CG1 ILE A   2      17.043  19.468  41.432  1.00 14.54           C
ATOM     28  CG2 ILE A   2      16.005  20.778  43.349  1.00  9.23           C
ATOM     29  CD1 ILE A   2      18.110  18.907  42.243  1.00 10.74           C
ATOM     30  H   ILE A   2      15.036  17.858  40.835  1.00 10.31           H
ATOM     31  HA  ILE A   2      15.438  18.213  43.455  1.00 12.57           H
ATOM     32  HB  ILE A   2      15.185  20.273  41.559  1.00 12.15           H
ATOM     33 HG12 ILE A   2      16.828  18.820  40.743  1.00 17.45           H
ATOM     34 HG13 ILE A   2      17.385  20.277  41.020  1.00 17.45           H
ATOM     35 HG21 ILE A   2      16.490  21.552  43.021  1.00 11.07           H
ATOM     36 HG22 ILE A   2      15.150  21.053  43.713  1.00 11.07           H
ATOM     37 HG23 ILE A   2      16.526  20.326  44.031  1.00 11.07           H
ATOM     38 HD11 ILE A   2      18.874  18.723  41.674  1.00 12.89           H
ATOM     39 HD12 ILE A   2      18.354  19.547  42.929  1.00 12.89           H
ATOM     40 HD13 ILE A   2      17.796  18.086  42.652  1.00 12.89           H
ATOM     41  N   GLY A   3      13.276  18.967  44.343  1.00  8.31           N
ATOM     42  CA  GLY A   3      11.933  19.296  44.798  1.00 10.30           C
ATOM     43  C   GLY A   3      10.964  18.194  44.411  1.00 10.27           C
ATOM     44  O   GLY A   3      11.301  17.002  44.402  1.00 10.95           O
ATOM     45  H   GLY A   3      13.829  18.779  44.974  1.00  9.97           H
ATOM     46  HA2 GLY A   3      11.926  19.396  45.763  1.00 12.36           H
ATOM     47  HA3 GLY A   3      11.641  20.127  44.393  1.00 12.36           H
ATOM     48  N   GLY A   4       9.732  18.591  44.104  1.00  9.15           N
ATOM     49  CA  GLY A   4       8.771  17.566  43.746  1.00  8.78           C
ATOM     50  C   GLY A   4       8.291  16.755  44.944  1.00 13.99           C
ATOM     51  O   GLY A   4       8.317  17.197  46.095  1.00 15.15           O
ATOM     52  H   GLY A   4       9.444  19.401  44.095  1.00 10.98           H
ATOM     53  HA2 GLY A   4       8.000  17.980  43.328  1.00 10.53           H
ATOM     54  HA3 GLY A   4       9.174  16.957  43.107  1.00 10.53           H
ATOM     55  N   GLU A   5       7.799  15.555  44.639  1.00 10.78           N
ATOM     56  CA  GLU A   5       7.232  14.657  45.646  1.00 13.28           C
ATOM     57  C   GLU A   5       7.697  13.242  45.380  1.00 15.17           C
ATOM     58  O   GLU A   5       7.952  12.855  44.234  1.00 12.10           O
ATOM     59  CB  GLU A   5       5.687  14.651  45.678  1.00 14.36           C
ATOM     60  CG  GLU A   5       4.994  14.436  44.358  1.00 28.73           C
ATOM     61  CD  GLU A   5       3.480  14.744  44.416  1.00 37.14           C
ATOM     62  OE1 GLU A   5       2.640  13.801  44.309  1.00 38.21           O
ATOM     63  OE2 GLU A   5       3.142  15.939  44.576  1.00 35.90           O1-
ATOM     64  H   GLU A   5       7.781  15.233  43.842  1.00 12.94           H
ATOM     65  HA  GLU A   5       7.552  14.921  46.523  1.00 15.94           H
ATOM     66  HB2 GLU A   5       5.397  13.943  46.274  1.00 17.23           H
ATOM     67  HB3 GLU A   5       5.387  15.506  46.025  1.00 17.23           H
ATOM     68  HG2 GLU A   5       5.393  15.020  43.693  1.00 34.48           H
ATOM     69  HG3 GLU A   5       5.102  13.509  44.092  1.00 34.48           H
ATOM     70  N   PHE A   6       7.772  12.467  46.457  1.00 11.91           N
ATOM     71  CA  PHE A   6       7.950  11.034  46.329  1.00 12.06           C
ATOM     72  C   PHE A   6       6.689  10.406  45.752  1.00 11.07           C
ATOM     73  O   PHE A   6       5.569  10.875  45.986  1.00 12.05           O
ATOM     74  CB  PHE A   6       8.309  10.420  47.683  1.00 14.43           C
ATOM     75  CG  PHE A   6       9.698  10.808  48.152  1.00 11.46           C
ATOM     76  CD1 PHE A   6       9.877  11.667  49.220  1.00 17.02           C
ATOM     77  CD2 PHE A   6      10.810  10.319  47.503  1.00 11.18           C
ATOM     78  CE1 PHE A   6      11.167  12.029  49.628  1.00 18.03           C
ATOM     79  CE2 PHE A   6      12.089  10.689  47.882  1.00 13.31           C
ATOM     80  CZ  PHE A   6      12.268  11.535  48.945  1.00 17.72           C
ATOM     81  H   PHE A   6       7.723  12.748  47.268  1.00 14.29           H
ATOM     82  HA  PHE A   6       8.681  10.858  45.716  1.00 14.48           H
ATOM     83  HB2 PHE A   6       7.671  10.725  48.347  1.00 17.32           H
ATOM     84  HB3 PHE A   6       8.276   9.453  47.611  1.00 17.32           H
ATOM     85  HD1 PHE A   6       9.137  12.005  49.671  1.00 20.42           H
ATOM     86  HD2 PHE A   6      10.698   9.754  46.773  1.00 13.41           H
ATOM     87  HE1 PHE A   6      11.285  12.607  50.346  1.00 21.63           H
ATOM     88  HE2 PHE A   6      12.827  10.344  47.432  1.00 15.97           H
ATOM     89  HZ  PHE A   6      13.127  11.768  49.215  1.00 21.27           H
ATOM     90  N   THR A   7       6.883   9.334  44.985  1.00 10.84           N
ATOM     91  CA  THR A   7       5.786   8.666  44.296  1.00 12.08           C
ATOM     92  C   THR A   7       6.085   7.169  44.248  1.00 11.82           C
ATOM     93  O   THR A   7       7.043   6.689  44.857  1.00 11.52           O
ATOM     94  CB  THR A   7       5.561   9.270  42.896  1.00 12.02           C
ATOM     95  OG1 THR A   7       4.306   8.789  42.357  1.00 15.72           O
ATOM     96  CG2 THR A   7       6.725   8.950  41.949  1.00 13.33           C
ATOM     97  H   THR A   7       7.651   8.972  44.848  1.00 13.01           H
ATOM     98  HA  THR A   7       4.972   8.791  44.808  1.00 14.49           H
ATOM     99  HB  THR A   7       5.510  10.235  42.981  1.00 14.43           H
ATOM    100  HG1 THR A   7       4.177   9.115  41.594  1.00 18.86           H
ATOM    101 HG21 THR A   7       6.558   9.341  41.076  1.00 16.00           H
ATOM    102 HG22 THR A   7       7.551   9.313  42.304  1.00 16.00           H
ATOM    103 HG23 THR A   7       6.818   7.990  41.852  1.00 16.00           H
ATOM    104  N   THR A   8       5.208   6.413  43.582  1.00 12.48           N
ATOM    105  CA  THR A   8       5.416   4.985  43.371  1.00 12.13           C
ATOM    106  C   THR A   8       5.052   4.627  41.926  1.00  9.75           C
ATOM    107  O   THR A   8       4.412   5.406  41.205  1.00 10.92           O
ATOM    108  CB  THR A   8       4.606   4.139  44.372  1.00 15.24           C
ATOM    109  OG1 THR A   8       3.216   4.278  44.093  1.00 15.77           O
ATOM    110  CG2 THR A   8       4.875   4.594  45.823  1.00 17.22           C
ATOM    111  H   THR A   8       4.477   6.710  43.239  1.00 14.98           H
ATOM    112  HA  THR A   8       6.355   4.781  43.502  1.00 14.56           H
ATOM    113  HB  THR A   8       4.861   3.207  44.289  1.00 18.28           H
ATOM    114  HG1 THR A   8       2.988   5.083  44.163  1.00 18.92           H
ATOM    115 HG21 THR A   8       4.359   4.053  46.441  1.00 20.66           H
ATOM    116 HG22 THR A   8       5.818   4.498  46.031  1.00 20.66           H
ATOM    117 HG23 THR A   8       4.623   5.524  45.931  1.00 20.66           H
ATOM    118  N   ILE A   9       5.467   3.423  41.489  1.00  9.80           N
ATOM    119  CA  ILE A   9       5.380   3.088  40.055  1.00  6.86           C
ATOM    120  C   ILE A   9       3.940   2.986  39.544  1.00  8.60           C
ATOM    121  O   ILE A   9       3.694   3.164  38.334  1.00  8.67           O
ATOM    122  CB  ILE A   9       6.198   1.799  39.774  1.00  8.78           C
ATOM    123  CG1 ILE A   9       6.587   1.647  38.281  1.00  8.82           C
ATOM    124  CG2 ILE A   9       5.459   0.511  40.177  1.00 11.51           C
ATOM    125  CD1 ILE A   9       7.468   2.767  37.693  1.00  6.54           C
ATOM    126  H   ILE A   9       5.794   2.802  41.986  1.00 11.76           H
ATOM    127  HA  ILE A   9       5.803   3.804  39.556  1.00  8.23           H
ATOM    128  HB  ILE A   9       7.017   1.848  40.292  1.00 10.53           H
ATOM    129 HG12 ILE A   9       7.071   0.814  38.175  1.00 10.59           H
ATOM    130 HG13 ILE A   9       5.772   1.615  37.755  1.00 10.59           H
ATOM    131 HG21 ILE A   9       6.022  -0.252  39.976  1.00 13.81           H
ATOM    132 HG22 ILE A   9       5.269   0.541  41.128  1.00 13.81           H
ATOM    133 HG23 ILE A   9       4.630   0.453  39.675  1.00 13.81           H
ATOM    134 HD11 ILE A   9       7.648   2.570  36.760  1.00  7.84           H
ATOM    135 HD12 ILE A   9       6.996   3.612  37.768  1.00  7.84           H
ATOM    136 HD13 ILE A   9       8.300   2.807  38.190  1.00  7.84           H
ATOM    137  N   GLU A  10       2.957   2.700  40.410  1.00  9.94           N
ATOM    138  CA  GLU A  10       1.573   2.653  39.941  1.00 11.53           C
ATOM    139  C   GLU A  10       1.110   3.998  39.363  1.00  7.82           C
ATOM    140  O   GLU A  10       0.193   4.032  38.523  1.00 11.47           O
ATOM    141  CB  GLU A  10       0.639   2.195  41.079  1.00 15.90           C
ATOM    142  CG  GLU A  10       0.442   3.207  42.195  1.00 12.90           C
ATOM    143  CD  GLU A  10      -0.442   2.704  43.360  1.00 16.23           C
ATOM    144  OE1 GLU A  10      -1.157   3.524  43.952  1.00 26.84           O
ATOM    145  OE2 GLU A  10      -0.414   1.517  43.705  1.00 15.93           O1-
ATOM    146  H   GLU A  10       3.064   2.535  41.248  1.00 11.93           H
ATOM    147  HA  GLU A  10       1.511   1.995  39.231  1.00 13.84           H
ATOM    148  HB2 GLU A  10      -0.234   2.001  40.703  1.00 19.08           H
ATOM    149  HB3 GLU A  10       1.008   1.390  41.476  1.00 19.08           H
ATOM    150  HG2 GLU A  10       1.310   3.438  42.562  1.00 15.48           H
ATOM    151  HG3 GLU A  10       0.021   3.999  41.826  1.00 15.48           H
ATOM    152  N   ASN A  11       1.747   5.111  39.755  1.00  8.67           N
ATOM    153  CA  ASN A  11       1.406   6.411  39.179  1.00 11.59           C
ATOM    154  C   ASN A  11       2.191   6.731  37.899  1.00 13.39           C
ATOM    155  O   ASN A  11       1.802   7.655  37.192  1.00 12.66           O
ATOM    156  CB  ASN A  11       1.632   7.536  40.212  1.00 14.62           C
ATOM    157  CG  ASN A  11       0.668   7.470  41.400  1.00 23.27           C
ATOM    158  OD1 ASN A  11      -0.344   6.775  41.369  1.00 27.97           O
ATOM    159  ND2 ASN A  11       0.985   8.212  42.451  1.00 32.11           N
ATOM    160  H   ASN A  11       2.372   5.136  40.346  1.00 10.41           H
ATOM    161  HA  ASN A  11       0.464   6.409  38.951  1.00 13.90           H
ATOM    162  HB2 ASN A  11       2.536   7.470  40.557  1.00 17.55           H
ATOM    163  HB3 ASN A  11       1.508   8.394  39.775  1.00 17.55           H
ATOM    164 HD21 ASN A  11       0.478   8.212  43.146  1.00 38.53           H
ATOM    165 HD22 ASN A  11       1.697   8.694  42.438  1.00 38.53           H
ATOM    166  N   GLN A  12       3.276   6.007  37.585  1.00 11.12           N
ATOM    167  CA  GLN A  12       4.042   6.220  36.341  1.00 11.53           C
ATOM    168  C   GLN A  12       4.424   4.873  35.702  1.00 10.75           C
ATOM    169  O   GLN A  12       5.606   4.528  35.583  1.00  8.91           O
ATOM    170  CB  GLN A  12       5.305   7.059  36.595  1.00 18.18           C
ATOM    171  CG  GLN A  12       5.087   8.597  36.627  1.00 22.14           C
ATOM    172  CD  GLN A  12       4.717   9.042  37.979  1.00 25.26           C
ATOM    173  OE1 GLN A  12       4.795   8.258  38.940  1.00 27.48           O
ATOM    174  NE2 GLN A  12       4.269  10.285  38.093  1.00 19.60           N
ATOM    175  H   GLN A  12       3.593   5.379  38.080  1.00 13.34           H
ATOM    176  HA  GLN A  12       3.486   6.703  35.709  1.00 13.84           H
ATOM    177  HB2 GLN A  12       5.679   6.800  37.452  1.00 21.81           H
ATOM    178  HB3 GLN A  12       5.946   6.871  35.891  1.00 21.81           H
ATOM    179  HG2 GLN A  12       5.909   9.045  36.372  1.00 26.57           H
ATOM    180  HG3 GLN A  12       4.369   8.834  36.020  1.00 26.57           H
ATOM    181 HE21 GLN A  12       4.208  10.785  37.397  1.00 23.52           H
ATOM    182 HE22 GLN A  12       4.041  10.590  38.864  1.00 23.52           H
ATOM    183  N   PRO A  13       3.427   4.101  35.243  1.00  7.20           N
ATOM    184  CA  PRO A  13       3.709   2.681  34.906  1.00  8.03           C
ATOM    185  C   PRO A  13       4.455   2.446  33.594  1.00  7.37           C
ATOM    186  O   PRO A  13       4.835   1.295  33.333  1.00  8.10           O
ATOM    187  CB  PRO A  13       2.312   2.050  34.855  1.00  9.75           C
ATOM    188  CG  PRO A  13       1.385   3.253  34.545  1.00  8.64           C
ATOM    189  CD  PRO A  13       1.985   4.399  35.268  1.00 11.62           C
ATOM    190  HA  PRO A  13       4.211   2.268  35.626  1.00  9.63           H
ATOM    191  HB2 PRO A  13       2.272   1.388  34.148  1.00 11.69           H
ATOM    192  HB3 PRO A  13       2.095   1.657  35.715  1.00 11.69           H
ATOM    193  HG2 PRO A  13       1.374   3.418  33.589  1.00 10.37           H
ATOM    194  HG3 PRO A  13       0.491   3.070  34.872  1.00 10.37           H
ATOM    195  HD2 PRO A  13       1.802   5.228  34.800  1.00 13.94           H
ATOM    196  HD3 PRO A  13       1.662   4.428  36.183  1.00 13.94           H
ATOM    197  N   TRP A  14       4.702   3.479  32.796  1.00  6.93           N
ATOM    198  CA  TRP A  14       5.557   3.437  31.599  1.00  6.31           C
ATOM    199  C   TRP A  14       7.028   3.639  31.931  1.00  7.36           C
ATOM    200  O   TRP A  14       7.872   3.521  31.029  1.00  6.63           O
ATOM    201  CB  TRP A  14       5.142   4.526  30.592  1.00  8.59           C
ATOM    202  CG  TRP A  14       4.928   5.865  31.249  1.00  8.92           C
ATOM    203  CD1 TRP A  14       5.881   6.800  31.523  1.00 11.42           C
ATOM    204  CD2 TRP A  14       3.698   6.382  31.762  1.00 10.13           C
ATOM    205  NE1 TRP A  14       5.323   7.866  32.170  1.00 13.46           N
ATOM    206  CE2 TRP A  14       3.977   7.645  32.310  1.00 10.89           C
ATOM    207  CE3 TRP A  14       2.387   5.903  31.803  1.00 12.55           C
ATOM    208  CZ2 TRP A  14       2.997   8.435  32.907  1.00 16.42           C
ATOM    209  CZ3 TRP A  14       1.395   6.713  32.371  1.00 14.63           C
ATOM    210  CH2 TRP A  14       1.719   7.949  32.923  1.00 12.27           C
ATOM    211  H   TRP A  14       4.368   4.260  32.931  1.00  8.32           H
ATOM    212  HA  TRP A  14       5.459   2.573  31.169  1.00  7.57           H
ATOM    213  HB2 TRP A  14       5.842   4.626  29.927  1.00 10.31           H
ATOM    214  HB3 TRP A  14       4.312   4.264  30.165  1.00 10.31           H
ATOM    215  HD1 TRP A  14       6.784   6.717  31.314  1.00 13.70           H
ATOM    216  HE1 TRP A  14       5.742   8.574  32.422  1.00 16.16           H
ATOM    217  HE3 TRP A  14       2.172   5.077  31.435  1.00 15.06           H
ATOM    218  HZ2 TRP A  14       3.201   9.270  33.263  1.00 19.71           H
ATOM    219  HZ3 TRP A  14       0.517   6.408  32.409  1.00 17.55           H
ATOM    220  HH2 TRP A  14       1.044   8.465  33.301  1.00 14.73           H
ATOM    221  N   PHE A  15       7.358   3.943  33.191  1.00  7.52           N
ATOM    222  CA  PHE A  15       8.734   4.301  33.541  1.00  7.89           C
ATOM    223  C   PHE A  15       9.629   3.069  33.667  1.00  8.23           C
ATOM    224  O   PHE A  15       9.322   2.124  34.421  1.00  8.02           O
ATOM    225  CB  PHE A  15       8.780   5.107  34.855  1.00  8.30           C
ATOM    226  CG  PHE A  15      10.170   5.493  35.250  1.00  8.79           C
ATOM    227  CD1 PHE A  15      10.829   6.517  34.560  1.00  8.50           C
ATOM    228  CD2 PHE A  15      10.878   4.784  36.224  1.00  7.39           C
ATOM    229  CE1 PHE A  15      12.139   6.843  34.866  1.00  6.97           C
ATOM    230  CE2 PHE A  15      12.187   5.143  36.528  1.00  7.63           C
ATOM    231  CZ  PHE A  15      12.806   6.159  35.855  1.00  8.21           C
ATOM    232  H   PHE A  15       6.810   3.949  33.854  1.00  9.03           H
ATOM    233  HA  PHE A  15       9.098   4.861  32.838  1.00  9.47           H
ATOM    234  HB2 PHE A  15       8.263   5.920  34.745  1.00  9.97           H
ATOM    235  HB3 PHE A  15       8.405   4.569  35.570  1.00  9.97           H
ATOM    236  HD1 PHE A  15      10.383   6.983  33.889  1.00 10.20           H
ATOM    237  HD2 PHE A  15      10.466   4.091  36.688  1.00  8.86           H
ATOM    238  HE1 PHE A  15      12.561   7.540  34.419  1.00  8.37           H
ATOM    239  HE2 PHE A  15      12.649   4.682  37.191  1.00  9.15           H
ATOM    240  HZ  PHE A  15      13.682   6.389  36.068  1.00  9.85           H
ATOM    241  N   ALA A  16      10.766   3.113  32.947  1.00  5.76           N
ATOM    242  CA  ALA A  16      11.768   2.049  32.914  1.00  6.22           C
ATOM    243  C   ALA A  16      12.997   2.502  33.683  1.00  7.75           C
ATOM    244  O   ALA A  16      13.451   3.639  33.513  1.00  7.79           O
ATOM    245  CB  ALA A  16      12.142   1.679  31.473  1.00  6.07           C
ATOM    246  H   ALA A  16      10.979   3.783  32.451  1.00  6.91           H
ATOM    247  HA  ALA A  16      11.411   1.259  33.348  1.00  7.46           H
ATOM    248  HB1 ALA A  16      12.807   0.973  31.492  1.00  7.28           H
ATOM    249  HB2 ALA A  16      11.347   1.373  31.010  1.00  7.28           H
ATOM    250  HB3 ALA A  16      12.504   2.462  31.030  1.00  7.28           H
ATOM    251  N   ALA A  17      13.462   1.639  34.591  1.00  6.27           N
ATOM    252  CA  ALA A  17      14.667   1.832  35.386  1.00  5.51           C
ATOM    253  C   ALA A  17      15.820   1.036  34.761  1.00  8.06           C
ATOM    254  O   ALA A  17      15.740  -0.199  34.671  1.00  9.20           O
ATOM    255  CB  ALA A  17      14.437   1.398  36.839  1.00  7.37           C
ATOM    256  H   ALA A  17      13.069   0.895  34.768  1.00  7.52           H
ATOM    257  HA  ALA A  17      14.908   2.772  35.382  1.00  6.61           H
ATOM    258  HB1 ALA A  17      15.254   1.537  37.343  1.00  8.85           H
ATOM    259  HB2 ALA A  17      13.719   1.930  37.217  1.00  8.85           H
ATOM    260  HB3 ALA A  17      14.195   0.459  36.853  1.00  8.85           H
ATOM    261  N   ILE A  18      16.886   1.729  34.333  1.00  6.73           N
ATOM    262  CA  ILE A  18      17.957   1.131  33.531  1.00  5.80           C
ATOM    263  C   ILE A  18      19.258   1.162  34.339  1.00 10.64           C
ATOM    264  O   ILE A  18      19.708   2.224  34.786  1.00  8.11           O
ATOM    265  CB  ILE A  18      18.123   1.813  32.152  1.00  7.08           C
ATOM    266  CG1 ILE A  18      16.795   1.799  31.376  1.00  4.60           C
ATOM    267  CG2 ILE A  18      19.148   1.063  31.276  1.00  8.47           C
ATOM    268  CD1 ILE A  18      16.747   2.670  30.119  1.00  7.98           C
ATOM    269  H   ILE A  18      17.011   2.563  34.499  1.00  8.08           H
ATOM    270  HA  ILE A  18      17.736   0.200  33.369  1.00  6.96           H
ATOM    271  HB  ILE A  18      18.414   2.730  32.277  1.00  8.50           H
ATOM    272 HG12 ILE A  18      16.611   0.886  31.103  1.00  5.53           H
ATOM    273 HG13 ILE A  18      16.092   2.107  31.969  1.00  5.53           H
ATOM    274 HG21 ILE A  18      19.226   1.517  30.422  1.00 10.16           H
ATOM    275 HG22 ILE A  18      20.006   1.058  31.728  1.00 10.16           H
ATOM    276 HG23 ILE A  18      18.841   0.153  31.139  1.00 10.16           H
ATOM    277 HD11 ILE A  18      15.871   2.587  29.711  1.00  9.58           H
ATOM    278 HD12 ILE A  18      16.910   3.593  30.368  1.00  9.58           H
ATOM    279 HD13 ILE A  18      17.430   2.369  29.500  1.00  9.58           H
ATOM    280  N   TYR A  19      19.829  -0.022  34.550  1.00  9.21           N
ATOM    281  CA  TYR A  19      21.049  -0.244  35.314  1.00  8.83           C
ATOM    282  C   TYR A  19      22.110  -0.872  34.415  1.00  9.69           C
ATOM    283  O   TYR A  19      21.826  -1.418  33.331  1.00  9.35           O
ATOM    284  CB  TYR A  19      20.813  -1.181  36.524  1.00  8.13           C
ATOM    285  CG  TYR A  19      19.769  -0.777  37.576  1.00  7.33           C
ATOM    286  CD1 TYR A  19      18.418  -0.859  37.296  1.00  8.16           C
ATOM    287  CD2 TYR A  19      20.147  -0.384  38.857  1.00  8.49           C
ATOM    288  CE1 TYR A  19      17.460  -0.541  38.265  1.00  9.49           C
ATOM    289  CE2 TYR A  19      19.197  -0.070  39.841  1.00  9.65           C
ATOM    290  CZ  TYR A  19      17.848  -0.151  39.535  1.00 11.23           C
ATOM    291  OH  TYR A  19      16.858   0.152  40.477  1.00 12.21           O
ATOM    292  H   TYR A  19      19.503  -0.754  34.238  1.00 11.05           H
ATOM    293  HA  TYR A  19      21.385   0.605  35.642  1.00 10.60           H
ATOM    294  HB2 TYR A  19      20.543  -2.046  36.179  1.00  9.76           H
ATOM    295  HB3 TYR A  19      21.658  -1.279  36.990  1.00  9.76           H
ATOM    296  HD1 TYR A  19      18.142  -1.132  36.451  1.00  9.80           H
ATOM    297  HD2 TYR A  19      21.052  -0.341  39.069  1.00 10.19           H
ATOM    298  HE1 TYR A  19      16.556  -0.599  38.057  1.00 11.39           H
ATOM    299  HE2 TYR A  19      19.471   0.196  40.689  1.00 11.59           H
ATOM    300  HH  TYR A  19      17.213   0.375  41.205  1.00 14.65           H
ATOM    301  N   ARG A  20      23.354  -0.829  34.894  1.00 10.74           N
ATOM    302  CA  ARG A  20      24.491  -1.402  34.182  1.00 11.76           C
ATOM    303  C   ARG A  20      25.298  -2.291  35.117  1.00 13.27           C
ATOM    304  O   ARG A  20      25.582  -1.908  36.257  1.00 11.46           O
ATOM    305  CB  ARG A  20      25.393  -0.322  33.568  1.00 14.52           C
ATOM    306  CG  ARG A  20      26.616  -0.906  32.858  1.00 18.50           C
ATOM    307  CD  ARG A  20      27.359   0.142  32.014  1.00 18.45           C
ATOM    308  NE  ARG A  20      27.982   1.180  32.823  1.00 18.45           N
ATOM    309  CZ  ARG A  20      29.244   1.157  33.258  1.00 23.95           C
ATOM    310  NH1 ARG A  20      29.699   2.174  33.984  1.00 28.68           N
ATOM    311  NH2 ARG A  20      30.047   0.134  32.971  1.00 20.57           N1+
ATOM    312  H   ARG A  20      23.566  -0.466  35.644  1.00 12.89           H
ATOM    313  HA  ARG A  20      24.159  -1.957  33.459  1.00 14.11           H
ATOM    314  HB2 ARG A  20      24.882   0.184  32.918  1.00 17.43           H
ATOM    315  HB3 ARG A  20      25.708   0.265  34.273  1.00 17.43           H
ATOM    316  HG2 ARG A  20      27.234  -1.250  33.522  1.00 22.20           H
ATOM    317  HG3 ARG A  20      26.329  -1.620  32.268  1.00 22.20           H
ATOM    318  HD2 ARG A  20      28.055  -0.299  31.503  1.00 22.14           H
ATOM    319  HD3 ARG A  20      26.727   0.569  31.414  1.00 22.14           H
ATOM    320  HE  ARG A  20      27.501   1.859  33.038  1.00 22.14           H
ATOM    321 HH11 ARG A  20      29.181   2.834  34.172  1.00 34.42           H
ATOM    322 HH12 ARG A  20      30.509   2.168  34.272  1.00 34.42           H
ATOM    323 HH21 ARG A  20      29.754  -0.523  32.499  1.00 24.68           H
ATOM    324 HH22 ARG A  20      30.858   0.130  33.257  1.00 24.68           H
ATOM    325  N   ARG A  21      25.639  -3.486  34.626  1.00  9.17           N
ATOM    326  CA  ARG A  21      26.516  -4.422  35.321  1.00 13.08           C
ATOM    327  C   ARG A  21      27.971  -4.096  34.993  1.00 15.11           C
ATOM    328  O   ARG A  21      28.331  -3.937  33.818  1.00 15.90           O
ATOM    329  CB  ARG A  21      26.193  -5.862  34.909  1.00 21.10           C
ATOM    330  CG  ARG A  21      26.649  -6.196  33.478  1.00 37.79           C
ATOM    331  CD  ARG A  21      26.106  -7.558  32.925  1.00 42.36           C
ATOM    332  NE  ARG A  21      25.195  -8.221  33.864  1.00 42.87           N
ATOM    333  CZ  ARG A  21      23.901  -8.447  33.657  1.00 42.02           C
ATOM    334  NH1 ARG A  21      23.302  -8.092  32.522  1.00 44.33           N
ATOM    335  NH2 ARG A  21      23.200  -9.053  34.600  1.00 46.98           N1+
ATOM    336  H   ARG A  21      25.363  -3.783  33.867  1.00 11.00           H
ATOM    337  HA  ARG A  21      26.389  -4.338  36.279  1.00 15.70           H
ATOM    338  HB2 ARG A  21      26.641  -6.472  35.516  1.00 25.32           H
ATOM    339  HB3 ARG A  21      25.233  -5.994  34.955  1.00 25.32           H
ATOM    340  HG2 ARG A  21      26.343  -5.494  32.882  1.00 45.34           H
ATOM    341  HG3 ARG A  21      27.618  -6.238  33.463  1.00 45.34           H
ATOM    342  HD2 ARG A  21      25.621  -7.396  32.101  1.00 50.83           H
ATOM    343  HD3 ARG A  21      26.853  -8.154  32.760  1.00 50.83           H
ATOM    344  HE  ARG A  21      25.526  -8.486  34.612  1.00 51.44           H
ATOM    345 HH11 ARG A  21      23.751  -7.698  31.904  1.00 53.20           H
ATOM    346 HH12 ARG A  21      22.464  -8.252  32.410  1.00 53.20           H
ATOM    347 HH21 ARG A  21      23.580  -9.288  35.335  1.00 56.38           H
ATOM    348 HH22 ARG A  21      22.363  -9.211  34.479  1.00 56.38           H
ATOM    349  N   HIS A  22      28.798  -3.989  36.027  1.00 13.73           N
ATOM    350  CA  HIS A  22      30.233  -3.775  35.874  1.00 18.26           C
ATOM    351  C   HIS A  22      30.973  -5.104  35.973  1.00 19.70           C
ATOM    352  O   HIS A  22      30.490  -6.055  36.585  1.00 19.21           O
ATOM    353  CB  HIS A  22      30.763  -2.839  36.960  1.00 19.77           C
ATOM    354  CG  HIS A  22      30.110  -1.495  36.987  1.00 16.69           C
ATOM    355  ND1 HIS A  22      30.766  -0.350  36.585  1.00 20.87           N
ATOM    356  CD2 HIS A  22      28.866  -1.107  37.365  1.00 16.73           C
ATOM    357  CE1 HIS A  22      29.959   0.687  36.722  1.00 21.78           C
ATOM    358  NE2 HIS A  22      28.799   0.253  37.193  1.00 19.48           N
ATOM    359  H   HIS A  22      28.546  -4.037  36.848  1.00 16.48           H
ATOM    360  HA  HIS A  22      30.414  -3.381  35.007  1.00 21.91           H
ATOM    361  HB2 HIS A  22      31.713  -2.702  36.816  1.00 23.72           H
ATOM    362  HB3 HIS A  22      30.621  -3.254  37.825  1.00 23.72           H
ATOM    363  HD2 HIS A  22      28.189  -1.658  37.686  1.00 20.07           H
ATOM    364  HE1 HIS A  22      30.167   1.570  36.517  1.00 26.13           H
ATOM    365  HE2 HIS A  22      28.113   0.744  37.360  1.00 23.38           H
ATOM    366  N   ARG A  23      32.184  -5.149  35.405  1.00 22.49           N
ATOM    367  CA  ARG A  23      33.079  -6.267  35.698  1.00 24.11           C
ATOM    368  C   ARG A  23      33.231  -6.427  37.210  1.00 24.18           C
ATOM    369  O   ARG A  23      33.453  -5.454  37.934  1.00 20.32           O
ATOM    370  CB  ARG A  23      34.460  -6.057  35.075  1.00 30.16           C
ATOM    371  CG  ARG A  23      34.508  -5.440  33.675  1.00 35.03           C
ATOM    372  CD  ARG A  23      35.898  -4.857  33.365  1.00 47.38           C
ATOM    373  NE  ARG A  23      36.357  -3.982  34.449  1.00 59.21           N
ATOM    374  CZ  ARG A  23      37.269  -4.305  35.376  1.00 62.56           C
ATOM    375  NH1 ARG A  23      37.880  -5.494  35.367  1.00 63.24           N
ATOM    376  NH2 ARG A  23      37.576  -3.425  36.327  1.00 59.07           N1+
ATOM    377  H   ARG A  23      32.501  -4.561  34.863  1.00 26.99           H
ATOM    378  HA  ARG A  23      32.702  -7.085  35.339  1.00 28.94           H
ATOM    379  HB2 ARG A  23      34.969  -5.475  35.661  1.00 36.19           H
ATOM    380  HB3 ARG A  23      34.901  -6.920  35.022  1.00 36.19           H
ATOM    381  HG2 ARG A  23      34.312  -6.125  33.016  1.00 42.04           H
ATOM    382  HG3 ARG A  23      33.858  -4.723  33.618  1.00 42.04           H
ATOM    383  HD2 ARG A  23      36.536  -5.581  33.266  1.00 56.86           H
ATOM    384  HD3 ARG A  23      35.853  -4.334  32.549  1.00 56.86           H
ATOM    385  HE  ARG A  23      36.012  -3.196  34.494  1.00 71.05           H
ATOM    386 HH11 ARG A  23      37.685  -6.073  34.762  1.00 75.88           H
ATOM    387 HH12 ARG A  23      38.466  -5.681  35.968  1.00 75.88           H
ATOM    388 HH21 ARG A  23      37.194  -2.655  36.339  1.00 70.88           H
ATOM    389 HH22 ARG A  23      38.170  -3.620  36.918  1.00 70.88           H
ATOM    390  N   GLY A  25      33.113  -7.656  37.693  1.00 22.26           N
ATOM    391  CA  GLY A  25      33.124  -7.923  39.115  1.00 23.19           C
ATOM    392  C   GLY A  25      31.752  -8.145  39.709  1.00 25.64           C
ATOM    393  O   GLY A  25      31.650  -8.673  40.823  1.00 21.58           O
ATOM    394  H   GLY A  25      33.024  -8.360  37.207  1.00 26.72           H
ATOM    395  HA2 GLY A  25      33.658  -8.714  39.286  1.00 27.82           H
ATOM    396  HA3 GLY A  25      33.535  -7.175  39.576  1.00 27.82           H
ATOM    397  N   GLY A  27      30.690  -7.743  38.998  1.00 22.83           N
ATOM    398  CA  GLY A  27      29.341  -8.045  39.417  1.00 21.41           C
ATOM    399  C   GLY A  27      28.571  -6.923  40.089  1.00 23.00           C
ATOM    400  O   GLY A  27      27.373  -7.103  40.341  1.00 18.97           O
ATOM    401  H   GLY A  27      30.738  -7.292  38.267  1.00 27.39           H
ATOM    402  HA2 GLY A  27      28.832  -8.325  38.640  1.00 25.69           H
ATOM    403  HA3 GLY A  27      29.371  -8.791  40.036  1.00 25.69           H
ATOM    404  N   SER A  28      29.193  -5.790  40.408  1.00 17.66           N
ATOM    405  CA  SER A  28      28.404  -4.713  40.998  1.00 16.18           C
ATOM    406  C   SER A  28      27.468  -4.147  39.937  1.00 15.70           C
ATOM    407  O   SER A  28      27.764  -4.178  38.734  1.00 18.28           O
ATOM    408  CB  SER A  28      29.295  -3.604  41.564  1.00 18.05           C
ATOM    409  OG  SER A  28      30.028  -2.950  40.553  1.00 22.86           O
ATOM    410  H   SER A  28      30.030  -5.624  40.300  1.00 21.20           H
ATOM    411  HA  SER A  28      27.865  -5.069  41.721  1.00 19.41           H
ATOM    412  HB2 SER A  28      28.734  -2.953  42.015  1.00 21.66           H
ATOM    413  HB3 SER A  28      29.917  -3.996  42.197  1.00 21.66           H
ATOM    414  HG  SER A  28      30.522  -3.500  40.154  1.00 27.43           H
ATOM    415  N   VAL A  29      26.316  -3.656  40.386  1.00 15.99           N
ATOM    416  CA  VAL A  29      25.302  -3.099  39.495  1.00 14.20           C
ATOM    417  C   VAL A  29      24.981  -1.703  40.003  1.00 16.37           C
ATOM    418  O   VAL A  29      24.816  -1.499  41.214  1.00 18.65           O
ATOM    419  CB  VAL A  29      24.030  -3.959  39.433  1.00 13.18           C
ATOM    420  CG1 VAL A  29      22.953  -3.266  38.560  1.00 16.13           C
ATOM    421  CG2 VAL A  29      24.303  -5.371  38.896  1.00 11.44           C
ATOM    422  H   VAL A  29      26.094  -3.635  41.217  1.00 19.18           H
ATOM    423  HA  VAL A  29      25.666  -3.024  38.599  1.00 17.04           H
ATOM    424  HB  VAL A  29      23.671  -4.049  40.330  1.00 15.81           H
ATOM    425 HG11 VAL A  29      22.160  -3.824  38.534  1.00 19.36           H
ATOM    426 HG12 VAL A  29      22.738  -2.404  38.949  1.00 19.36           H
ATOM    427 HG13 VAL A  29      23.303  -3.146  37.663  1.00 19.36           H
ATOM    428 HG21 VAL A  29      23.470  -5.868  38.878  1.00 13.73           H
ATOM    429 HG22 VAL A  29      24.666  -5.302  37.999  1.00 13.73           H
ATOM    430 HG23 VAL A  29      24.940  -5.813  39.478  1.00 13.73           H
ATOM    431  N   THR A  30      24.927  -0.747  39.088  1.00  9.62           N
ATOM    432  CA  THR A  30      24.643   0.636  39.423  1.00 10.39           C
ATOM    433  C   THR A  30      23.573   1.194  38.485  1.00  9.16           C
ATOM    434  O   THR A  30      23.426   0.766  37.336  1.00 10.44           O
ATOM    435  CB  THR A  30      25.904   1.537  39.357  1.00 15.56           C
ATOM    436  OG1 THR A  30      26.441   1.570  38.021  1.00 13.04           O
ATOM    437  CG2 THR A  30      26.959   1.070  40.338  1.00 17.68           C
ATOM    438  H   THR A  30      25.054  -0.879  38.248  1.00 11.55           H
ATOM    439  HA  THR A  30      24.296   0.675  40.328  1.00 12.47           H
ATOM    440  HB  THR A  30      25.651   2.439  39.609  1.00 18.67           H
ATOM    441  HG1 THR A  30      26.654   0.795  37.777  1.00 15.65           H
ATOM    442 HG21 THR A  30      27.740   1.643  40.283  1.00 21.21           H
ATOM    443 HG22 THR A  30      26.608   1.101  41.242  1.00 21.21           H
ATOM    444 HG23 THR A  30      27.222   0.159  40.133  1.00 21.21           H
ATOM    445  N   TYR A  31      22.832   2.183  38.985  1.00 11.52           N
ATOM    446  CA  TYR A  31      21.790   2.818  38.175  1.00 10.07           C
ATOM    447  C   TYR A  31      22.391   3.734  37.109  1.00 13.14           C
ATOM    448  O   TYR A  31      23.359   4.452  37.393  1.00 11.93           O
ATOM    449  CB  TYR A  31      20.880   3.627  39.092  1.00 10.88           C
ATOM    450  CG  TYR A  31      19.659   4.173  38.403  1.00  7.43           C
ATOM    451  CD1 TYR A  31      19.590   5.488  37.969  1.00  7.82           C
ATOM    452  CD2 TYR A  31      18.573   3.340  38.138  1.00  7.72           C
ATOM    453  CE1 TYR A  31      18.441   5.981  37.322  1.00  9.87           C
ATOM    454  CE2 TYR A  31      17.433   3.822  37.513  1.00  9.28           C
ATOM    455  CZ  TYR A  31      17.379   5.138  37.085  1.00  9.69           C
ATOM    456  OH  TYR A  31      16.232   5.599  36.439  1.00  8.59           O
ATOM    457  H   TYR A  31      22.911   2.502  39.780  1.00 13.83           H
ATOM    458  HA  TYR A  31      21.259   2.136  37.734  1.00 12.09           H
ATOM    459  HB2 TYR A  31      20.582   3.057  39.819  1.00 13.06           H
ATOM    460  HB3 TYR A  31      21.382   4.378  39.447  1.00 13.06           H
ATOM    461  HD1 TYR A  31      20.306   6.060  38.127  1.00  9.39           H
ATOM    462  HD2 TYR A  31      18.598   2.454  38.421  1.00  9.27           H
ATOM    463  HE1 TYR A  31      18.407   6.867  37.041  1.00 11.84           H
ATOM    464  HE2 TYR A  31      16.718   3.252  37.348  1.00 11.13           H
ATOM    465  HH  TYR A  31      15.674   4.975  36.366  1.00 10.31           H
ATOM    466  N   VAL A  32      21.797   3.735  35.882  1.00  8.92           N
ATOM    467  CA  VAL A  32      22.279   4.568  34.756  1.00  7.51           C
ATOM    468  C   VAL A  32      21.329   5.717  34.436  1.00  7.98           C
ATOM    469  O   VAL A  32      21.697   6.892  34.555  1.00  8.93           O
ATOM    470  CB  VAL A  32      22.492   3.743  33.468  1.00  7.27           C
ATOM    471  CG1 VAL A  32      22.951   4.614  32.258  1.00  9.03           C
ATOM    472  CG2 VAL A  32      23.474   2.635  33.730  1.00 14.70           C
ATOM    473  H   VAL A  32      21.109   3.258  35.684  1.00 10.71           H
ATOM    474  HA  VAL A  32      23.135   4.954  35.002  1.00  9.02           H
ATOM    475  HB  VAL A  32      21.648   3.331  33.225  1.00  8.72           H
ATOM    476 HG11 VAL A  32      23.067   4.042  31.483  1.00 10.83           H
ATOM    477 HG12 VAL A  32      22.274   5.284  32.076  1.00 10.83           H
ATOM    478 HG13 VAL A  32      23.792   5.045  32.480  1.00 10.83           H
ATOM    479 HG21 VAL A  32      23.599   2.125  32.915  1.00 17.64           H
ATOM    480 HG22 VAL A  32      24.318   3.022  34.011  1.00 17.64           H
ATOM    481 HG23 VAL A  32      23.124   2.061  34.429  1.00 17.64           H
ATOM    482  N   CYS A  34      20.123   5.388  33.991  1.00  8.39           N
ATOM    483  CA  CYS A  34      19.210   6.362  33.391  1.00  9.26           C
ATOM    484  C   CYS A  34      17.788   5.805  33.414  1.00  8.72           C
ATOM    485  O   CYS A  34      17.566   4.612  33.609  1.00  7.91           O
ATOM    486  CB  CYS A  34      19.580   6.687  31.929  1.00  8.14           C
ATOM    487  SG  CYS A  34      20.921   7.884  31.658  1.00  9.44           S
ATOM    488  H   CYS A  34      19.802   4.591  34.024  1.00 10.07           H
ATOM    489  HA  CYS A  34      19.229   7.184  33.905  1.00 11.11           H
ATOM    490  HB2 CYS A  34      19.844   5.861  31.494  1.00  9.77           H
ATOM    491  HB3 CYS A  34      18.790   7.040  31.490  1.00  9.77           H
ATOM    492  N   GLY A  36      16.821   6.698  33.222  1.00  5.69           N
ATOM    493  CA  GLY A  36      15.448   6.308  32.961  1.00  5.73           C
ATOM    494  C   GLY A  36      15.151   6.004  31.469  1.00  7.02           C
ATOM    495  O   GLY A  36      15.958   6.229  30.566  1.00  6.98           O
ATOM    496  H   GLY A  36      16.943   7.549  33.238  1.00  6.83           H
ATOM    497  HA2 GLY A  36      15.240   5.515  33.478  1.00  6.88           H
ATOM    498  HA3 GLY A  36      14.856   7.021  33.247  1.00  6.88           H
ATOM    499  N   GLY A  37      13.941   5.503  31.230  1.00  7.23           N
ATOM    500  CA  GLY A  37      13.404   5.300  29.891  1.00  8.89           C
ATOM    501  C   GLY A  37      11.892   5.205  29.961  1.00  6.31           C
ATOM    502  O   GLY A  37      11.301   5.297  31.043  1.00  7.06           O
ATOM    503  H   GLY A  37      13.396   5.265  31.852  1.00  8.68           H
ATOM    504  HA2 GLY A  37      13.649   6.044  29.318  1.00 10.67           H
ATOM    505  HA3 GLY A  37      13.756   4.480  29.512  1.00 10.67           H
ATOM    506  N   SER A  38      11.269   4.930  28.794  1.00  6.97           N
ATOM    507  CA  SER A  38       9.806   4.842  28.658  1.00  7.69           C
ATOM    508  C   SER A  38       9.408   3.674  27.751  1.00  8.02           C
ATOM    509  O   SER A  38       9.933   3.529  26.642  1.00  7.14           O
ATOM    510  CB  SER A  38       9.215   6.139  28.081  1.00  7.70           C
ATOM    511  OG  SER A  38       9.507   7.271  28.889  1.00  9.92           O
ATOM    512  H   SER A  38      11.686   4.788  28.055  1.00  8.36           H
ATOM    513  HA  SER A  38       9.414   4.694  29.533  1.00  9.23           H
ATOM    514  HB2 SER A  38       9.588   6.284  27.197  1.00  9.24           H
ATOM    515  HB3 SER A  38       8.252   6.041  28.018  1.00  9.24           H
ATOM    516  HG  SER A  38      10.338   7.373  28.951  1.00 11.91           H
ATOM    517  N   LEU A  39       8.410   2.903  28.178  1.00  8.91           N
ATOM    518  CA  LEU A  39       7.882   1.792  27.370  1.00  9.47           C
ATOM    519  C   LEU A  39       6.932   2.315  26.284  1.00  7.45           C
ATOM    520  O   LEU A  39       5.864   2.844  26.619  1.00  7.74           O
ATOM    521  CB  LEU A  39       7.150   0.814  28.281  1.00  7.05           C
ATOM    522  CG  LEU A  39       6.782  -0.512  27.641  1.00  9.12           C
ATOM    523  CD1 LEU A  39       8.012  -1.365  27.414  1.00  7.50           C
ATOM    524  CD2 LEU A  39       5.809  -1.266  28.518  1.00  9.44           C
ATOM    525  H   LEU A  39       8.016   3.000  28.936  1.00 10.70           H
ATOM    526  HA  LEU A  39       8.616   1.325  26.940  1.00 11.36           H
ATOM    527  HB2 LEU A  39       7.716   0.623  29.045  1.00  8.46           H
ATOM    528  HB3 LEU A  39       6.328   1.231  28.582  1.00  8.46           H
ATOM    529  HG  LEU A  39       6.359  -0.350  26.783  1.00 10.95           H
ATOM    530 HD11 LEU A  39       7.745  -2.203  27.006  1.00  9.00           H
ATOM    531 HD12 LEU A  39       8.621  -0.889  26.827  1.00  9.00           H
ATOM    532 HD13 LEU A  39       8.441  -1.534  28.268  1.00  9.00           H
ATOM    533 HD21 LEU A  39       5.588  -2.108  28.091  1.00 11.33           H
ATOM    534 HD22 LEU A  39       6.223  -1.429  29.380  1.00 11.33           H
ATOM    535 HD23 LEU A  39       5.008  -0.731  28.631  1.00 11.33           H
ATOM    536  N   MET A  41       7.304   2.170  24.983  1.00  7.76           N
ATOM    537  CA  MET A  41       6.475   2.588  23.815  1.00  6.88           C
ATOM    538  C   MET A  41       5.639   1.475  23.208  1.00 10.80           C
ATOM    539  O   MET A  41       4.627   1.752  22.529  1.00  9.69           O
ATOM    540  CB  MET A  41       7.329   3.141  22.657  1.00 15.21           C
ATOM    541  CG  MET A  41       8.450   3.962  23.052  1.00 31.06           C
ATOM    542  SD  MET A  41       7.809   5.115  24.215  1.00 49.44           S
ATOM    543  CE  MET A  41       7.360   6.398  23.085  1.00 50.75           C
ATOM    544  H   MET A  41       8.054   1.822  24.748  1.00  9.31           H
ATOM    545  HA  MET A  41       5.879   3.297  24.102  1.00  8.25           H
ATOM    546  HB2 MET A  41       7.680   2.393  22.150  1.00 18.25           H
ATOM    547  HB3 MET A  41       6.760   3.681  22.086  1.00 18.25           H
ATOM    548  HG2 MET A  41       9.131   3.420  23.479  1.00 37.28           H
ATOM    549  HG3 MET A  41       8.805   4.440  22.286  1.00 37.28           H
ATOM    550  HE1 MET A  41       6.976   7.137  23.584  1.00 60.90           H
ATOM    551  HE2 MET A  41       8.153   6.694  22.613  1.00 60.90           H
ATOM    552  HE3 MET A  41       6.709   6.050  22.455  1.00 60.90           H
ATOM    553  N   SER A  43       6.076   0.238  23.400  1.00 10.55           N
ATOM    554  CA  SER A  43       5.373  -0.962  22.984  1.00  9.28           C
ATOM    555  C   SER A  43       5.982  -2.103  23.777  1.00  7.43           C
ATOM    556  O   SER A  43       7.012  -1.924  24.435  1.00  8.17           O
ATOM    557  CB  SER A  43       5.478  -1.200  21.457  1.00 13.28           C
ATOM    558  OG  SER A  43       6.787  -1.560  21.011  1.00 12.08           O
ATOM    559  H   SER A  43       6.821   0.063  23.792  1.00 12.66           H
ATOM    560  HA  SER A  43       4.435  -0.887  23.221  1.00 11.14           H
ATOM    561  HB2 SER A  43       4.867  -1.915  21.217  1.00 15.93           H
ATOM    562  HB3 SER A  43       5.214  -0.385  21.002  1.00 15.93           H
ATOM    563  HG  SER A  43       6.786  -1.677  20.179  1.00 14.50           H
ATOM    564  N   PRO A  44       5.361  -3.277  23.803  1.00  8.02           N
ATOM    565  CA  PRO A  44       5.832  -4.278  24.777  1.00  8.89           C
ATOM    566  C   PRO A  44       7.293  -4.669  24.620  1.00  7.92           C
ATOM    567  O   PRO A  44       7.923  -5.023  25.632  1.00  8.31           O
ATOM    568  CB  PRO A  44       4.882  -5.461  24.543  1.00 12.97           C
ATOM    569  CG  PRO A  44       3.598  -4.763  24.136  1.00 10.69           C
ATOM    570  CD  PRO A  44       4.026  -3.618  23.267  1.00 13.72           C
ATOM    571  HA  PRO A  44       5.697  -3.945  25.678  1.00 10.67           H
ATOM    572  HB2 PRO A  44       5.217  -6.024  23.829  1.00 15.57           H
ATOM    573  HB3 PRO A  44       4.764  -5.963  25.364  1.00 15.57           H
ATOM    574  HG2 PRO A  44       3.036  -5.378  23.640  1.00 12.83           H
ATOM    575  HG3 PRO A  44       3.138  -4.439  24.927  1.00 12.83           H
ATOM    576  HD2 PRO A  44       4.094  -3.902  22.342  1.00 16.47           H
ATOM    577  HD3 PRO A  44       3.418  -2.869  23.368  1.00 16.47           H
ATOM    578  N   CYS A  46       7.837  -4.658  23.399  1.00 10.77           N
ATOM    579  CA  CYS A  46       9.233  -5.005  23.176  1.00  9.73           C
ATOM    580  C   CYS A  46      10.189  -3.815  23.114  1.00  6.25           C
ATOM    581  O   CYS A  46      11.383  -4.054  22.933  1.00  9.86           O
ATOM    582  CB  CYS A  46       9.420  -5.770  21.868  1.00 10.22           C
ATOM    583  SG  CYS A  46       8.241  -5.572  20.612  1.00 56.78           S
ATOM    584  H   CYS A  46       7.410  -4.451  22.681  1.00 12.93           H
ATOM    585  HA  CYS A  46       9.527  -5.580  23.899  1.00 11.67           H
ATOM    586  HB2 CYS A  46      10.276  -5.509  21.492  1.00 12.26           H
ATOM    587  HB3 CYS A  46       9.446  -6.717  22.081  1.00 12.26           H
ATOM    588  HG  CYS A  46       8.201  -4.416  20.293  1.00 68.14           H
ATOM    589  N   TRP A  48       9.729  -2.558  23.213  1.00  9.31           N
ATOM    590  CA  TRP A  48      10.575  -1.399  22.920  1.00  7.74           C
ATOM    591  C   TRP A  48      10.510  -0.312  24.005  1.00  7.15           C
ATOM    592  O   TRP A  48       9.438   0.220  24.339  1.00  8.91           O
ATOM    593  CB  TRP A  48      10.222  -0.809  21.548  1.00  8.41           C
ATOM    594  CG  TRP A  48      10.598  -1.686  20.334  1.00  9.47           C
ATOM    595  CD1 TRP A  48       9.764  -2.490  19.623  1.00 12.61           C
ATOM    596  CD2 TRP A  48      11.879  -1.792  19.710  1.00  8.82           C
ATOM    597  NE1 TRP A  48      10.446  -3.108  18.578  1.00 11.85           N
ATOM    598  CE2 TRP A  48      11.753  -2.690  18.616  1.00 10.10           C
ATOM    599  CE3 TRP A  48      13.124  -1.222  19.965  1.00 10.05           C
ATOM    600  CZ2 TRP A  48      12.827  -3.012  17.789  1.00 12.68           C
ATOM    601  CZ3 TRP A  48      14.198  -1.543  19.133  1.00 12.09           C
ATOM    602  CH2 TRP A  48      14.034  -2.431  18.057  1.00 12.33           C
ATOM    603  H   TRP A  48       8.928  -2.353  23.449  1.00 11.17           H
ATOM    604  HA  TRP A  48      11.495  -1.702  22.874  1.00  9.29           H
ATOM    605  HB2 TRP A  48       9.264  -0.660  21.514  1.00 10.09           H
ATOM    606  HB3 TRP A  48      10.685   0.038  21.449  1.00 10.09           H
ATOM    607  HD1 TRP A  48       8.860  -2.609  19.808  1.00 15.13           H
ATOM    608  HE1 TRP A  48      10.108  -3.657  18.010  1.00 14.22           H
ATOM    609  HE3 TRP A  48      13.234  -0.623  20.668  1.00 12.06           H
ATOM    610  HZ2 TRP A  48      12.726  -3.606  17.080  1.00 15.21           H
ATOM    611  HZ3 TRP A  48      15.033  -1.166  19.295  1.00 14.51           H
ATOM    612  HH2 TRP A  48      14.768  -2.641  17.525  1.00 14.79           H
ATOM    613  N   VAL A  49      11.679   0.030  24.550  1.00  6.48           N
ATOM    614  CA  VAL A  49      11.888   1.141  25.479  1.00  9.59           C
ATOM    615  C   VAL A  49      12.675   2.221  24.748  1.00  9.00           C
ATOM    616  O   VAL A  49      13.641   1.916  24.038  1.00  8.01           O
ATOM    617  CB  VAL A  49      12.661   0.667  26.737  1.00  7.96           C
ATOM    618  CG1 VAL A  49      13.249   1.842  27.558  1.00 11.15           C
ATOM    619  CG2 VAL A  49      11.766  -0.191  27.655  1.00  8.67           C
ATOM    620  H   VAL A  49      12.408  -0.396  24.384  1.00  7.77           H
ATOM    621  HA  VAL A  49      11.033   1.507  25.755  1.00 11.51           H
ATOM    622  HB  VAL A  49      13.403   0.111  26.450  1.00  9.56           H
ATOM    623 HG11 VAL A  49      13.719   1.485  28.328  1.00 13.38           H
ATOM    624 HG12 VAL A  49      13.864   2.342  26.997  1.00 13.38           H
ATOM    625 HG13 VAL A  49      12.524   2.417  27.849  1.00 13.38           H
ATOM    626 HG21 VAL A  49      12.282  -0.468  28.428  1.00 10.41           H
ATOM    627 HG22 VAL A  49      11.005   0.340  27.938  1.00 10.41           H
ATOM    628 HG23 VAL A  49      11.463  -0.969  27.163  1.00 10.41           H
ATOM    629  N   ILE A  50      12.277   3.476  24.933  1.00  6.56           N
ATOM    630  CA  ILE A  50      12.961   4.618  24.331  1.00  7.41           C
ATOM    631  C   ILE A  50      13.613   5.464  25.420  1.00  8.77           C
ATOM    632  O   ILE A  50      13.041   5.689  26.512  1.00  7.74           O
ATOM    633  CB  ILE A  50      11.980   5.439  23.446  1.00  6.44           C
ATOM    634  CG1 ILE A  50      12.715   6.343  22.423  1.00  6.60           C
ATOM    635  CG2 ILE A  50      11.060   6.294  24.275  1.00  8.04           C
ATOM    636  CD1 ILE A  50      11.790   7.037  21.330  1.00  8.98           C
ATOM    637  H   ILE A  50      11.600   3.697  25.414  1.00  7.88           H
ATOM    638  HA  ILE A  50      13.667   4.287  23.755  1.00  8.89           H
ATOM    639  HB  ILE A  50      11.434   4.811  22.948  1.00  7.72           H
ATOM    640 HG12 ILE A  50      13.170   7.049  22.909  1.00  7.92           H
ATOM    641 HG13 ILE A  50      13.368   5.803  21.951  1.00  7.92           H
ATOM    642 HG21 ILE A  50      10.469   6.786  23.685  1.00  9.65           H
ATOM    643 HG22 ILE A  50      10.541   5.721  24.862  1.00  9.65           H
ATOM    644 HG23 ILE A  50      11.592   6.911  24.801  1.00  9.65           H
ATOM    645 HD11 ILE A  50      12.345   7.576  20.744  1.00 10.77           H
ATOM    646 HD12 ILE A  50      11.338   6.349  20.817  1.00 10.77           H
ATOM    647 HD13 ILE A  50      11.139   7.599  21.778  1.00 10.77           H
ATOM    648  N   SER A  51      14.834   5.911  25.127  1.00  6.59           N
ATOM    649  CA  SER A  51      15.675   6.625  26.076  1.00  5.52           C
ATOM    650  C   SER A  51      16.558   7.626  25.313  1.00  4.59           C
ATOM    651  O   SER A  51      16.215   8.022  24.186  1.00  5.53           O
ATOM    652  CB  SER A  51      16.478   5.582  26.871  1.00  6.93           C
ATOM    653  OG  SER A  51      17.232   6.105  27.958  1.00  7.04           O
ATOM    654  H   SER A  51      15.205   5.807  24.358  1.00  7.91           H
ATOM    655  HA  SER A  51      15.116   7.120  26.695  1.00  6.63           H
ATOM    656  HB2 SER A  51      15.856   4.926  27.223  1.00  8.31           H
ATOM    657  HB3 SER A  51      17.092   5.144  26.260  1.00  8.31           H
ATOM    658  HG  SER A  51      16.720   6.479  28.509  1.00  8.45           H
ATOM    659  N   ALA A  52      17.714   7.995  25.887  1.00  6.87           N
ATOM    660  CA  ALA A  52      18.654   8.949  25.301  1.00  6.33           C
ATOM    661  C   ALA A  52      19.977   8.272  24.944  1.00  7.08           C
ATOM    662  O   ALA A  52      20.542   7.552  25.774  1.00  8.05           O
ATOM    663  CB  ALA A  52      18.924  10.096  26.290  1.00  7.47           C
ATOM    664  H   ALA A  52      17.980   7.689  26.646  1.00  8.25           H
ATOM    665  HA  ALA A  52      18.273   9.324  24.492  1.00  7.59           H
ATOM    666  HB1 ALA A  52      19.548  10.719  25.888  1.00  8.97           H
ATOM    667  HB2 ALA A  52      18.087  10.546  26.487  1.00  8.97           H
ATOM    668  HB3 ALA A  52      19.301   9.728  27.104  1.00  8.97           H
ATOM    669  N   THR A  53      20.506   8.550  23.728  1.00  7.02           N
ATOM    670  CA  THR A  53      21.785   7.948  23.308  1.00  6.25           C
ATOM    671  C   THR A  53      22.951   8.325  24.248  1.00  4.90           C
ATOM    672  O   THR A  53      23.831   7.495  24.470  1.00  8.46           O
ATOM    673  CB  THR A  53      22.117   8.336  21.853  1.00  7.28           C
ATOM    674  OG1 THR A  53      21.406   7.487  20.934  1.00 10.45           O
ATOM    675  CG2 THR A  53      23.637   8.185  21.504  1.00  9.17           C
ATOM    676  H   THR A  53      20.149   9.072  23.145  1.00  8.43           H
ATOM    677  HA  THR A  53      21.692   6.983  23.336  1.00  7.50           H
ATOM    678  HB  THR A  53      21.860   9.259  21.700  1.00  8.74           H
ATOM    679  HG1 THR A  53      20.578   7.565  21.052  1.00 12.54           H
ATOM    680 HG21 THR A  53      23.792   8.441  20.581  1.00 11.00           H
ATOM    681 HG22 THR A  53      24.168   8.755  22.082  1.00 11.00           H
ATOM    682 HG23 THR A  53      23.915   7.264  21.627  1.00 11.00           H
ATOM    683  N   HIS A  54      22.988   9.547  24.816  1.00  6.68           N
ATOM    684  CA  HIS A  54      24.116   9.910  25.690  1.00  8.57           C
ATOM    685  C   HIS A  54      24.244   9.016  26.931  1.00  7.12           C
ATOM    686  O   HIS A  54      25.324   8.965  27.537  1.00 10.12           O
ATOM    687  CB  HIS A  54      24.038  11.393  26.091  1.00  8.18           C
ATOM    688  CG  HIS A  54      23.268  11.708  27.352  1.00  7.26           C
ATOM    689  ND1 HIS A  54      22.140  12.509  27.341  1.00  8.25           N1+
ATOM    690  CD2 HIS A  54      23.514  11.434  28.656  1.00  7.98           C
ATOM    691  CE1 HIS A  54      21.704  12.674  28.580  1.00  8.04           C
ATOM    692  NE2 HIS A  54      22.516  12.029  29.398  1.00  6.51           N
ATOM    693  H   HIS A  54      22.394  10.161  24.715  1.00  8.01           H
ATOM    694  HA  HIS A  54      24.934   9.799  25.180  1.00 10.28           H
ATOM    695  HB2 HIS A  54      23.615  11.881  25.367  1.00  9.81           H
ATOM    696  HB3 HIS A  54      24.941  11.722  26.216  1.00  9.81           H
ATOM    697  HD1 HIS A  54      21.771  12.838  26.637  1.00  9.90           H
ATOM    698  HD2 HIS A  54      24.215  10.921  28.988  1.00  9.58           H
ATOM    699  HE1 HIS A  54      20.947  13.153  28.830  1.00  9.65           H
ATOM    700  HE2 HIS A  54      22.434  11.986  30.253  1.00  7.81           H
ATOM    701  N   CYS A  55      23.181   8.308  27.313  1.00  6.35           N
ATOM    702  CA  CYS A  55      23.216   7.380  28.438  1.00  7.44           C
ATOM    703  C   CYS A  55      24.031   6.128  28.146  1.00  9.43           C
ATOM    704  O   CYS A  55      24.430   5.457  29.110  1.00 10.70           O
ATOM    705  CB  CYS A  55      21.783   6.976  28.808  1.00 10.02           C
ATOM    706  SG  CYS A  55      20.779   8.280  29.611  1.00  9.40           S
ATOM    707  H   CYS A  55      22.414   8.351  26.928  1.00  7.63           H
ATOM    708  HA  CYS A  55      23.611   7.824  29.204  1.00  8.93           H
ATOM    709  HB2 CYS A  55      21.320   6.711  27.997  1.00 12.02           H
ATOM    710  HB3 CYS A  55      21.824   6.223  29.418  1.00 12.02           H
ATOM    711  N   PHE A  56      24.293   5.826  26.851  1.00  8.79           N
ATOM    712  CA  PHE A  56      24.873   4.538  26.402  1.00  8.87           C
ATOM    713  C   PHE A  56      26.097   4.650  25.489  1.00  9.41           C
ATOM    714  O   PHE A  56      26.818   3.657  25.336  1.00  9.96           O
ATOM    715  CB  PHE A  56      23.805   3.694  25.661  1.00 11.92           C
ATOM    716  CG  PHE A  56      22.490   3.657  26.368  1.00  9.41           C
ATOM    717  CD1 PHE A  56      22.321   2.858  27.493  1.00 10.82           C
ATOM    718  CD2 PHE A  56      21.445   4.445  25.953  1.00  8.96           C
ATOM    719  CE1 PHE A  56      21.123   2.827  28.179  1.00 13.54           C
ATOM    720  CE2 PHE A  56      20.239   4.438  26.641  1.00  7.34           C
ATOM    721  CZ  PHE A  56      20.090   3.631  27.773  1.00 12.12           C
ATOM    722  H   PHE A  56      24.139   6.367  26.201  1.00 10.55           H
ATOM    723  HA  PHE A  56      25.144   4.037  27.187  1.00 10.64           H
ATOM    724  HB2 PHE A  56      23.660   4.073  24.780  1.00 14.31           H
ATOM    725  HB3 PHE A  56      24.126   2.782  25.580  1.00 14.31           H
ATOM    726  HD1 PHE A  56      23.026   2.326  27.784  1.00 12.99           H
ATOM    727  HD2 PHE A  56      21.550   4.997  25.212  1.00 10.75           H
ATOM    728  HE1 PHE A  56      21.028   2.287  28.929  1.00 16.25           H
ATOM    729  HE2 PHE A  56      19.534   4.972  26.352  1.00  8.81           H
ATOM    730  HZ  PHE A  56      19.277   3.605  28.223  1.00 14.55           H
ATOM    731  N   ILE A  57      26.360   5.809  24.885  1.00 10.82           N
ATOM    732  CA  ILE A  57      27.349   5.918  23.814  1.00  9.88           C
ATOM    733  C   ILE A  57      28.753   5.514  24.271  1.00 11.65           C
ATOM    734  O   ILE A  57      29.548   4.999  23.459  1.00 11.81           O
ATOM    735  CB  ILE A  57      27.302   7.353  23.247  1.00 12.95           C
ATOM    736  CG1 ILE A  57      28.191   7.484  22.003  1.00 15.08           C
ATOM    737  CG2 ILE A  57      27.739   8.350  24.276  1.00 12.94           C
ATOM    738  CD1 ILE A  57      27.693   6.752  20.786  1.00 15.43           C
ATOM    739  H   ILE A  57      25.975   6.552  25.080  1.00 12.98           H
ATOM    740  HA  ILE A  57      27.093   5.315  23.098  1.00 11.86           H
ATOM    741  HB  ILE A  57      26.388   7.554  22.994  1.00 15.54           H
ATOM    742 HG12 ILE A  57      28.261   8.424  21.772  1.00 18.09           H
ATOM    743 HG13 ILE A  57      29.071   7.135  22.215  1.00 18.09           H
ATOM    744 HG21 ILE A  57      27.698   9.239  23.890  1.00 15.53           H
ATOM    745 HG22 ILE A  57      27.145   8.294  25.041  1.00 15.53           H
ATOM    746 HG23 ILE A  57      28.648   8.147  24.546  1.00 15.53           H
ATOM    747 HD11 ILE A  57      28.316   6.894  20.057  1.00 18.52           H
ATOM    748 HD12 ILE A  57      27.631   5.806  20.991  1.00 18.52           H
ATOM    749 HD13 ILE A  57      26.819   7.098  20.546  1.00 18.52           H
ATOM    750  N   ASP A  58      29.092   5.732  25.557  1.00 10.61           N
ATOM    751  CA  ASP A  58      30.417   5.382  26.058  1.00 10.44           C
ATOM    752  C   ASP A  58      30.520   3.925  26.492  1.00 10.78           C
ATOM    753  O   ASP A  58      31.625   3.458  26.785  1.00 10.74           O
ATOM    754  CB  ASP A  58      30.822   6.291  27.235  1.00 14.13           C
ATOM    755  CG  ASP A  58      30.951   7.762  26.833  1.00 23.70           C
ATOM    756  OD1 ASP A  58      31.316   8.043  25.676  1.00 17.66           O
ATOM    757  OD2 ASP A  58      30.653   8.658  27.658  1.00 21.72           O1-
ATOM    758  H   ASP A  58      28.572   6.079  26.147  1.00 12.73           H
ATOM    759  HA  ASP A  58      31.062   5.520  25.346  1.00 12.53           H
ATOM    760  HB2 ASP A  58      30.146   6.229  27.928  1.00 16.96           H
ATOM    761  HB3 ASP A  58      31.679   5.998  27.580  1.00 16.96           H
ATOM    762  N   TYR A  59      29.405   3.212  26.585  1.00  8.41           N
ATOM    763  CA  TYR A  59      29.387   1.807  27.000  1.00 10.56           C
ATOM    764  C   TYR A  59      28.390   1.093  26.084  1.00 10.81           C
ATOM    765  O   TYR A  59      27.307   0.669  26.521  1.00 10.87           O
ATOM    766  CB  TYR A  59      29.028   1.659  28.495  1.00 12.27           C
ATOM    767  CG  TYR A  59      30.042   2.277  29.458  1.00 14.84           C
ATOM    768  CD1 TYR A  59      29.881   3.588  29.920  1.00 18.22           C
ATOM    769  CD2 TYR A  59      31.162   1.575  29.867  1.00 18.47           C
ATOM    770  CE1 TYR A  59      30.814   4.164  30.764  1.00 20.56           C
ATOM    771  CE2 TYR A  59      32.095   2.148  30.720  1.00 21.29           C
ATOM    772  CZ  TYR A  59      31.910   3.426  31.159  1.00 20.38           C
ATOM    773  OH  TYR A  59      32.839   4.000  32.014  1.00 34.31           O
ATOM    774  H   TYR A  59      28.624   3.525  26.408  1.00 10.09           H
ATOM    775  HA  TYR A  59      30.264   1.419  26.858  1.00 12.67           H
ATOM    776  HB2 TYR A  59      28.174   2.090  28.653  1.00 14.72           H
ATOM    777  HB3 TYR A  59      28.961   0.715  28.706  1.00 14.72           H
ATOM    778  HD1 TYR A  59      29.142   4.082  29.648  1.00 21.87           H
ATOM    779  HD2 TYR A  59      31.291   0.705  29.566  1.00 22.17           H
ATOM    780  HE1 TYR A  59      30.695   5.033  31.073  1.00 24.67           H
ATOM    781  HE2 TYR A  59      32.840   1.662  30.992  1.00 25.54           H
ATOM    782  HH  TYR A  59      33.454   3.452  32.178  1.00 41.17           H
ATOM    783  N   PRO A  60      28.737   0.936  24.778  1.00  8.61           N
ATOM    784  CA  PRO A  60      27.731   0.489  23.785  1.00  9.45           C
ATOM    785  C   PRO A  60      27.517  -1.019  23.666  1.00 10.79           C
ATOM    786  O   PRO A  60      27.023  -1.461  22.623  1.00 16.26           O
ATOM    787  CB  PRO A  60      28.277   1.068  22.467  1.00 12.10           C
ATOM    788  CG  PRO A  60      29.802   0.981  22.640  1.00 10.89           C
ATOM    789  CD  PRO A  60      30.016   1.311  24.128  1.00 11.07           C
ATOM    790  HA  PRO A  60      26.877   0.908  23.977  1.00 11.35           H
ATOM    791  HB2 PRO A  60      27.980   0.527  21.719  1.00 14.52           H
ATOM    792  HB3 PRO A  60      27.992   1.990  22.366  1.00 14.52           H
ATOM    793  HG2 PRO A  60      30.108   0.083  22.435  1.00 13.07           H
ATOM    794  HG3 PRO A  60      30.238   1.635  22.072  1.00 13.07           H
ATOM    795  HD2 PRO A  60      30.743   0.779  24.488  1.00 13.28           H
ATOM    796  HD3 PRO A  60      30.184   2.259  24.240  1.00 13.28           H
ATOM    797  N   LYS A  61      27.849  -1.820  24.686  1.00 13.00           N
ATOM    798  CA  LYS A  61      27.598  -3.271  24.669  1.00 15.85           C
ATOM    799  C   LYS A  61      26.208  -3.557  25.231  1.00 12.35           C
ATOM    800  O   LYS A  61      25.973  -3.350  26.440  1.00 11.85           O
ATOM    801  CB  LYS A  61      28.612  -4.049  25.512  1.00 16.19           C
ATOM    802  CG  LYS A  61      30.029  -4.087  25.000  1.00 19.65           C
ATOM    803  CD  LYS A  61      30.992  -4.582  26.080  1.00 18.10           C
ATOM    804  CE  LYS A  61      30.703  -6.004  26.555  1.00 20.68           C
ATOM    805  NZ  LYS A  61      30.927  -7.039  25.539  1.00 35.18           N1+
ATOM    806  H   LYS A  61      28.226  -1.545  25.409  1.00 15.60           H
ATOM    807  HA  LYS A  61      27.637  -3.598  23.757  1.00 19.02           H
ATOM    808  HB2 LYS A  61      28.638  -3.652  26.397  1.00 19.43           H
ATOM    809  HB3 LYS A  61      28.308  -4.967  25.582  1.00 19.43           H
ATOM    810  HG2 LYS A  61      30.081  -4.692  24.244  1.00 23.58           H
ATOM    811  HG3 LYS A  61      30.300  -3.194  24.737  1.00 23.58           H
ATOM    812  HD2 LYS A  61      31.894  -4.566  25.726  1.00 21.72           H
ATOM    813  HD3 LYS A  61      30.929  -3.994  26.849  1.00 21.72           H
ATOM    814  HE2 LYS A  61      31.279  -6.202  27.310  1.00 24.82           H
ATOM    815  HE3 LYS A  61      29.774  -6.057  26.830  1.00 24.82           H
ATOM    816  HZ1 LYS A  61      30.741  -7.841  25.877  1.00 42.22           H
ATOM    817  HZ2 LYS A  61      30.401  -6.893  24.836  1.00 42.22           H
ATOM    818  HZ3 LYS A  61      31.776  -7.026  25.274  1.00 42.22           H
ATOM    819  N   LYS A  62      25.311  -4.086  24.388  1.00 11.11           N
ATOM    820  CA  LYS A  62      23.947  -4.323  24.846  1.00  9.61           C
ATOM    821  C   LYS A  62      23.901  -5.268  26.048  1.00 10.68           C
ATOM    822  O   LYS A  62      22.995  -5.146  26.889  1.00 11.28           O
ATOM    823  CB  LYS A  62      23.072  -4.845  23.709  1.00 11.81           C
ATOM    824  CG  LYS A  62      23.402  -6.225  23.145  1.00 10.11           C
ATOM    825  CD  LYS A  62      22.452  -6.573  21.990  1.00 11.07           C
ATOM    826  CE  LYS A  62      22.325  -8.054  21.778  1.00 20.49           C
ATOM    827  NZ  LYS A  62      23.524  -8.627  21.169  1.00 30.23           N1+
ATOM    828  H   LYS A  62      25.466  -4.309  23.572  1.00 13.33           H
ATOM    829  HA  LYS A  62      23.572  -3.476  25.132  1.00 11.54           H
ATOM    830  HB2 LYS A  62      22.156  -4.881  24.028  1.00 14.17           H
ATOM    831  HB3 LYS A  62      23.129  -4.216  22.973  1.00 14.17           H
ATOM    832  HG2 LYS A  62      24.311  -6.226  22.806  1.00 12.14           H
ATOM    833  HG3 LYS A  62      23.299  -6.893  23.840  1.00 12.14           H
ATOM    834  HD2 LYS A  62      21.570  -6.221  22.188  1.00 13.29           H
ATOM    835  HD3 LYS A  62      22.791  -6.180  21.171  1.00 13.29           H
ATOM    836  HE2 LYS A  62      22.185  -8.487  22.635  1.00 24.59           H
ATOM    837  HE3 LYS A  62      21.574  -8.228  21.190  1.00 24.59           H
ATOM    838  HZ1 LYS A  62      23.418  -9.504  21.057  1.00 36.28           H
ATOM    839  HZ2 LYS A  62      23.672  -8.250  20.377  1.00 36.28           H
ATOM    840  HZ3 LYS A  62      24.229  -8.486  21.693  1.00 36.28           H
ATOM    841  N   GLU A  63      24.888  -6.167  26.186  1.00 11.38           N
ATOM    842  CA  GLU A  63      24.808  -7.244  27.172  1.00 12.32           C
ATOM    843  C   GLU A  63      24.999  -6.738  28.603  1.00  8.41           C
ATOM    844  O   GLU A  63      24.617  -7.438  29.562  1.00 13.95           O
ATOM    845  CB  GLU A  63      25.826  -8.339  26.789  1.00 14.38           C
ATOM    846  CG  GLU A  63      25.248  -9.456  25.833  1.00 32.94           C
ATOM    847  CD  GLU A  63      25.229  -9.178  24.278  1.00 33.62           C
ATOM    848  OE1 GLU A  63      26.238  -8.747  23.675  1.00 34.70           O
ATOM    849  OE2 GLU A  63      24.191  -9.459  23.633  1.00 39.89           O1-
ATOM    850  H   GLU A  63      25.611  -6.171  25.719  1.00 13.66           H
ATOM    851  HA  GLU A  63      23.924  -7.639  27.122  1.00 14.78           H
ATOM    852  HB2 GLU A  63      26.576  -7.923  26.336  1.00 17.26           H
ATOM    853  HB3 GLU A  63      26.134  -8.775  27.599  1.00 17.26           H
ATOM    854  HG2 GLU A  63      25.771 -10.262  25.968  1.00 39.53           H
ATOM    855  HG3 GLU A  63      24.331  -9.627  26.098  1.00 39.53           H
ATOM    856  N   ASP A  65      25.487  -5.515  28.766  1.00 10.27           N
ATOM    857  CA  ASP A  65      25.765  -4.963  30.096  1.00 14.57           C
ATOM    858  C   ASP A  65      24.533  -4.392  30.808  1.00 14.56           C
ATOM    859  O   ASP A  65      24.625  -4.081  32.006  1.00 11.41           O
ATOM    860  CB  ASP A  65      26.807  -3.837  29.988  1.00 15.40           C
ATOM    861  CG  ASP A  65      28.208  -4.345  29.668  1.00 20.81           C
ATOM    862  OD1 ASP A  65      29.077  -3.487  29.402  1.00 26.00           O
ATOM    863  OD2 ASP A  65      28.435  -5.566  29.691  1.00 25.96           O1-
ATOM    864  H   ASP A  65      25.669  -4.976  28.121  1.00 12.33           H
ATOM    865  HA  ASP A  65      26.136  -5.663  30.655  1.00 17.48           H
ATOM    866  HB2 ASP A  65      26.541  -3.229  29.281  1.00 18.48           H
ATOM    867  HB3 ASP A  65      26.847  -3.364  30.834  1.00 18.48           H
ATOM    868  N   TYR A  67      23.408  -4.216  30.120  1.00  9.03           N
ATOM    869  CA  TYR A  67      22.271  -3.487  30.677  1.00  8.78           C
ATOM    870  C   TYR A  67      21.187  -4.401  31.255  1.00  9.05           C
ATOM    871  O   TYR A  67      20.909  -5.504  30.745  1.00  9.55           O
ATOM    872  CB  TYR A  67      21.696  -2.559  29.605  1.00  7.68           C
ATOM    873  CG  TYR A  67      22.723  -1.480  29.276  1.00  8.11           C
ATOM    874  CD1 TYR A  67      22.837  -0.334  30.075  1.00  9.81           C
ATOM    875  CD2 TYR A  67      23.641  -1.643  28.243  1.00  9.13           C
ATOM    876  CE1 TYR A  67      23.817   0.649  29.808  1.00  9.77           C
ATOM    877  CE2 TYR A  67      24.619  -0.644  27.958  1.00  8.50           C
ATOM    878  CZ  TYR A  67      24.704   0.474  28.756  1.00  9.62           C
ATOM    879  OH  TYR A  67      25.641   1.453  28.516  1.00 11.79           O
ATOM    880  H   TYR A  67      23.277  -4.511  29.323  1.00 10.83           H
ATOM    881  HA  TYR A  67      22.593  -2.928  31.402  1.00 10.53           H
ATOM    882  HB2 TYR A  67      21.507  -3.066  28.800  1.00  9.22           H
ATOM    883  HB3 TYR A  67      20.892  -2.132  29.939  1.00  9.22           H
ATOM    884  HD1 TYR A  67      22.251  -0.213  30.786  1.00 11.77           H
ATOM    885  HD2 TYR A  67      23.592  -2.399  27.704  1.00 10.96           H
ATOM    886  HE1 TYR A  67      23.869   1.411  30.339  1.00 11.72           H
ATOM    887  HE2 TYR A  67      25.217  -0.763  27.256  1.00 10.20           H
ATOM    888  HH  TYR A  67      26.119   1.239  27.860  1.00 14.15           H
ATOM    889  N   ILE A  68      20.584  -3.913  32.334  1.00  8.10           N
ATOM    890  CA  ILE A  68      19.427  -4.503  32.999  1.00  9.31           C
ATOM    891  C   ILE A  68      18.324  -3.460  32.961  1.00 11.49           C
ATOM    892  O   ILE A  68      18.553  -2.325  33.380  1.00  9.58           O
ATOM    893  CB  ILE A  68      19.752  -4.865  34.460  1.00  8.11           C
ATOM    894  CG1 ILE A  68      20.961  -5.783  34.523  1.00 13.22           C
ATOM    895  CG2 ILE A  68      18.540  -5.499  35.120  1.00 12.11           C
ATOM    896  CD1 ILE A  68      21.500  -5.963  35.925  1.00 19.51           C
ATOM    897  H   ILE A  68      20.848  -3.192  32.723  1.00  9.73           H
ATOM    898  HA  ILE A  68      19.135  -5.299  32.527  1.00 11.17           H
ATOM    899  HB  ILE A  68      19.965  -4.047  34.936  1.00  9.73           H
ATOM    900 HG12 ILE A  68      20.710  -6.657  34.186  1.00 15.86           H
ATOM    901 HG13 ILE A  68      21.670  -5.408  33.977  1.00 15.86           H
ATOM    902 HG21 ILE A  68      18.760  -5.721  36.038  1.00 14.53           H
ATOM    903 HG22 ILE A  68      17.803  -4.868  35.099  1.00 14.53           H
ATOM    904 HG23 ILE A  68      18.301  -6.303  34.633  1.00 14.53           H
ATOM    905 HD11 ILE A  68      22.266  -6.556  35.894  1.00 23.41           H
ATOM    906 HD12 ILE A  68      21.765  -5.097  36.274  1.00 23.41           H
ATOM    907 HD13 ILE A  68      20.806  -6.347  36.483  1.00 23.41           H
ATOM    908  N   VAL A  69      17.132  -3.843  32.501  1.00  9.41           N
ATOM    909  CA  VAL A  69      15.964  -2.955  32.454  1.00  7.04           C
ATOM    910  C   VAL A  69      14.872  -3.531  33.355  1.00  8.72           C
ATOM    911  O   VAL A  69      14.519  -4.716  33.234  1.00 10.10           O
ATOM    912  CB  VAL A  69      15.423  -2.765  31.014  1.00  8.02           C
ATOM    913  CG1 VAL A  69      14.203  -1.850  31.005  1.00  9.15           C
ATOM    914  CG2 VAL A  69      16.519  -2.219  30.051  1.00  7.63           C
ATOM    915  H   VAL A  69      16.969  -4.633  32.202  1.00 11.30           H
ATOM    916  HA  VAL A  69      16.213  -2.084  32.799  1.00  8.45           H
ATOM    917  HB  VAL A  69      15.142  -3.629  30.676  1.00  9.63           H
ATOM    918 HG11 VAL A  69      13.890  -1.752  30.092  1.00 10.98           H
ATOM    919 HG12 VAL A  69      13.508  -2.246  31.553  1.00 10.98           H
ATOM    920 HG13 VAL A  69      14.455  -0.984  31.363  1.00 10.98           H
ATOM    921 HG21 VAL A  69      16.138  -2.116  29.165  1.00  9.16           H
ATOM    922 HG22 VAL A  69      16.829  -1.361  30.380  1.00  9.16           H
ATOM    923 HG23 VAL A  69      17.257  -2.849  30.023  1.00  9.16           H
ATOM    924  N   TYR A  70      14.345  -2.702  34.262  1.00  9.18           N
ATOM    925  CA  TYR A  70      13.176  -3.050  35.064  1.00  8.35           C
ATOM    926  C   TYR A  70      11.951  -2.223  34.678  1.00  7.36           C
ATOM    927  O   TYR A  70      12.051  -1.030  34.364  1.00  8.70           O
ATOM    928  CB  TYR A  70      13.387  -2.836  36.571  1.00  9.68           C
ATOM    929  CG  TYR A  70      14.369  -3.764  37.236  1.00  9.71           C
ATOM    930  CD1 TYR A  70      15.715  -3.439  37.284  1.00 10.95           C
ATOM    931  CD2 TYR A  70      13.949  -4.961  37.839  1.00 10.78           C
ATOM    932  CE1 TYR A  70      16.630  -4.274  37.923  1.00 14.47           C
ATOM    933  CE2 TYR A  70      14.875  -5.805  38.487  1.00 12.32           C
ATOM    934  CZ  TYR A  70      16.193  -5.442  38.511  1.00 15.24           C
ATOM    935  OH  TYR A  70      17.111  -6.262  39.121  1.00 17.64           O
ATOM    936  H   TYR A  70      14.656  -1.918  34.432  1.00 11.02           H
ATOM    937  HA  TYR A  70      12.963  -3.986  34.921  1.00 10.02           H
ATOM    938  HB2 TYR A  70      13.706  -1.931  36.709  1.00 11.62           H
ATOM    939  HB3 TYR A  70      12.534  -2.949  37.018  1.00 11.62           H
ATOM    940  HD1 TYR A  70      16.009  -2.647  36.896  1.00 13.15           H
ATOM    941  HD2 TYR A  70      13.048  -5.192  37.824  1.00 12.94           H
ATOM    942  HE1 TYR A  70      17.532  -4.048  37.946  1.00 17.36           H
ATOM    943  HE2 TYR A  70      14.596  -6.600  38.883  1.00 14.79           H
ATOM    944  HH  TYR A  70      17.880  -5.929  39.057  1.00 21.16           H
ATOM    945  N   LEU A  71      10.809  -2.901  34.644  1.00  7.17           N
ATOM    946  CA  LEU A  71       9.487  -2.277  34.607  1.00  8.33           C
ATOM    947  C   LEU A  71       8.757  -2.627  35.906  1.00  9.85           C
ATOM    948  O   LEU A  71       9.021  -3.662  36.513  1.00  9.24           O
ATOM    949  CB  LEU A  71       8.724  -2.750  33.356  1.00  8.20           C
ATOM    950  CG  LEU A  71       9.357  -2.426  31.987  1.00 13.14           C
ATOM    951  CD1 LEU A  71       8.611  -3.129  30.848  1.00 12.52           C
ATOM    952  CD2 LEU A  71       9.369  -0.942  31.739  1.00 14.74           C
ATOM    953  H   LEU A  71      10.772  -3.760  34.641  1.00  8.61           H
ATOM    954  HA  LEU A  71       9.586  -1.313  34.561  1.00  9.99           H
ATOM    955  HB2 LEU A  71       8.630  -3.714  33.406  1.00  9.84           H
ATOM    956  HB3 LEU A  71       7.844  -2.342  33.367  1.00  9.84           H
ATOM    957  HG  LEU A  71      10.275  -2.738  31.982  1.00 15.77           H
ATOM    958 HD11 LEU A  71       9.035  -2.903  30.006  1.00 15.02           H
ATOM    959 HD12 LEU A  71       8.648  -4.088  30.991  1.00 15.02           H
ATOM    960 HD13 LEU A  71       7.688  -2.831  30.845  1.00 15.02           H
ATOM    961 HD21 LEU A  71       9.771  -0.770  30.874  1.00 17.68           H
ATOM    962 HD22 LEU A  71       8.456  -0.613  31.752  1.00 17.68           H
ATOM    963 HD23 LEU A  71       9.886  -0.510  32.437  1.00 17.68           H
ATOM    964  N   GLY A  72       7.873  -1.752  36.382  1.00  9.15           N
ATOM    965  CA  GLY A  72       7.135  -2.035  37.611  1.00  8.21           C
ATOM    966  C   GLY A  72       7.904  -1.878  38.914  1.00  8.72           C
ATOM    967  O   GLY A  72       7.442  -2.365  39.959  1.00  9.44           O
ATOM    968  H   GLY A  72       7.684  -0.997  36.017  1.00 10.98           H
ATOM    969  HA2 GLY A  72       6.366  -1.446  37.652  1.00  9.86           H
ATOM    970  HA3 GLY A  72       6.807  -2.947  37.572  1.00  9.86           H
ATOM    971  N   ARG A  73       9.078  -1.246  38.883  1.00  9.89           N
ATOM    972  CA  ARG A  73       9.904  -1.027  40.066  1.00 10.00           C
ATOM    973  C   ARG A  73       9.775   0.395  40.626  1.00 11.76           C
ATOM    974  O   ARG A  73       9.874   1.374  39.869  1.00 11.68           O
ATOM    975  CB  ARG A  73      11.355  -1.333  39.718  1.00 10.67           C
ATOM    976  CG  ARG A  73      12.340  -0.885  40.788  1.00 15.11           C
ATOM    977  CD  ARG A  73      13.738  -1.435  40.566  1.00 16.82           C
ATOM    978  NE  ARG A  73      13.778  -2.837  40.907  1.00 24.54           N
ATOM    979  CZ  ARG A  73      14.805  -3.441  41.474  1.00 18.17           C
ATOM    980  NH1 ARG A  73      15.912  -2.773  41.784  1.00 25.21           N
ATOM    981  NH2 ARG A  73      14.716  -4.720  41.730  1.00 19.79           N1+
ATOM    982  H   ARG A  73       9.426  -0.927  38.164  1.00 11.87           H
ATOM    983  HA  ARG A  73       9.627  -1.645  40.760  1.00 12.00           H
ATOM    984  HB2 ARG A  73      11.455  -2.291  39.603  1.00 12.81           H
ATOM    985  HB3 ARG A  73      11.584  -0.876  38.894  1.00 12.81           H
ATOM    986  HG2 ARG A  73      12.394   0.083  40.783  1.00 18.14           H
ATOM    987  HG3 ARG A  73      12.030  -1.196  41.653  1.00 18.14           H
ATOM    988  HD2 ARG A  73      13.980  -1.337  39.632  1.00 20.19           H
ATOM    989  HD3 ARG A  73      14.367  -0.961  41.133  1.00 20.19           H
ATOM    990  HE  ARG A  73      13.084  -3.313  40.727  1.00 29.45           H
ATOM    991 HH11 ARG A  73      15.968  -1.932  41.614  1.00 30.25           H
ATOM    992 HH12 ARG A  73      16.572  -3.182  42.154  1.00 30.25           H
ATOM    993 HH21 ARG A  73      13.999  -5.150  41.529  1.00 23.74           H
ATOM    994 HH22 ARG A  73      15.374  -5.132  42.100  1.00 23.74           H
ATOM    995  N   SER A  74       9.578   0.496  41.960  1.00 10.57           N
ATOM    996  CA  SER A  74       9.306   1.752  42.681  1.00 13.68           C
ATOM    997  C   SER A  74      10.468   2.272  43.530  1.00 11.09           C
ATOM    998  O   SER A  74      10.437   3.444  43.928  1.00 11.44           O
ATOM    999  CB  SER A  74       8.117   1.593  43.650  1.00 16.37           C
ATOM   1000  OG  SER A  74       6.858   1.457  43.015  1.00 13.50           O
ATOM   1001  H   SER A  74       9.599  -0.184  42.485  1.00 12.69           H
ATOM   1002  HA  SER A  74       9.076   2.440  42.037  1.00 16.41           H
ATOM   1003  HB2 SER A  74       8.271   0.803  44.192  1.00 19.65           H
ATOM   1004  HB3 SER A  74       8.085   2.374  44.224  1.00 19.65           H
ATOM   1005  HG  SER A  74       6.253   1.374  43.591  1.00 16.21           H
ATOM   1006  N   ARG A  76      11.453   1.434  43.848  1.00  9.28           N
ATOM   1007  CA  ARG A  76      12.571   1.789  44.711  1.00 12.60           C
ATOM   1008  C   ARG A  76      13.871   1.312  44.077  1.00 11.11           C
ATOM   1009  O   ARG A  76      13.905   0.346  43.312  1.00 13.01           O
ATOM   1010  CB  ARG A  76      12.405   1.196  46.117  1.00 15.88           C
ATOM   1011  CG  ARG A  76      11.346   1.920  46.946  1.00 25.00           C
ATOM   1012  CD  ARG A  76      10.593   1.004  47.900  1.00 40.10           C
ATOM   1013  NE  ARG A  76      11.227   0.789  49.201  1.00 51.60           N
ATOM   1014  CZ  ARG A  76      11.504   1.734  50.100  1.00 54.35           C
ATOM   1015  NH1 ARG A  76      11.255   3.013  49.856  1.00 50.19           N
ATOM   1016  NH2 ARG A  76      12.053   1.385  51.258  1.00 58.69           N1+
ATOM   1017  H   ARG A  76      11.493   0.623  43.563  1.00 11.14           H
ATOM   1018  HA  ARG A  76      12.613   2.754  44.794  1.00 15.11           H
ATOM   1019  HB2 ARG A  76      12.140   0.266  46.038  1.00 19.05           H
ATOM   1020  HB3 ARG A  76      13.251   1.260  46.588  1.00 19.05           H
ATOM   1021  HG2 ARG A  76      11.779   2.609  47.474  1.00 30.00           H
ATOM   1022  HG3 ARG A  76      10.699   2.322  46.346  1.00 30.00           H
ATOM   1023  HD2 ARG A  76       9.717   1.386  48.064  1.00 48.12           H
ATOM   1024  HD3 ARG A  76      10.495   0.136  47.478  1.00 48.12           H
ATOM   1025  HE  ARG A  76      11.441  -0.019  49.403  1.00 61.92           H
ATOM   1026 HH11 ARG A  76      10.893   3.246  49.112  1.00 60.23           H
ATOM   1027 HH12 ARG A  76      11.447   3.608  50.446  1.00 60.23           H
ATOM   1028 HH21 ARG A  76      12.227   0.558  51.419  1.00 70.43           H
ATOM   1029 HH22 ARG A  76      12.252   1.987  51.838  1.00 70.43           H
ATOM   1030  N   LEU A  78      14.953   2.018  44.398  1.00 11.09           N
ATOM   1031  CA  LEU A  78      16.207   1.810  43.709  1.00  8.95           C
ATOM   1032  C   LEU A  78      16.818   0.482  44.098  1.00 16.03           C
ATOM   1033  O   LEU A  78      17.448  -0.160  43.257  1.00 15.65           O
ATOM   1034  CB  LEU A  78      17.148   2.986  44.019  1.00 13.21           C
ATOM   1035  CG  LEU A  78      18.291   3.408  43.110  1.00 15.58           C
ATOM   1036  CD1 LEU A  78      17.822   3.794  41.721  1.00 16.18           C
ATOM   1037  CD2 LEU A  78      19.005   4.582  43.770  1.00 16.54           C
ATOM   1038  H   LEU A  78      14.980   2.622  45.010  1.00 13.30           H
ATOM   1039  HA  LEU A  78      16.045   1.798  42.752  1.00 10.74           H
ATOM   1040  HB2 LEU A  78      16.587   3.771  44.117  1.00 15.86           H
ATOM   1041  HB3 LEU A  78      17.554   2.797  44.880  1.00 15.86           H
ATOM   1042  HG  LEU A  78      18.922   2.675  43.026  1.00 18.70           H
ATOM   1043 HD11 LEU A  78      18.591   4.052  41.189  1.00 19.41           H
ATOM   1044 HD12 LEU A  78      17.379   3.033  41.314  1.00 19.41           H
ATOM   1045 HD13 LEU A  78      17.203   4.538  41.792  1.00 19.41           H
ATOM   1046 HD21 LEU A  78      19.739   4.865  43.201  1.00 19.85           H
ATOM   1047 HD22 LEU A  78      18.375   5.311  43.883  1.00 19.85           H
ATOM   1048 HD23 LEU A  78      19.344   4.300  44.633  1.00 19.85           H
ATOM   1049  N   ASN A  79      16.560   0.029  45.331  1.00 15.95           N
ATOM   1050  CA  ASN A  79      17.193  -1.140  45.964  1.00 19.43           C
ATOM   1051  C   ASN A  79      16.161  -2.056  46.616  1.00 22.63           C
ATOM   1052  O   ASN A  79      16.382  -2.624  47.701  1.00 22.18           O
ATOM   1053  CB  ASN A  79      18.233  -0.703  47.002  1.00 19.50           C
ATOM   1054  CG  ASN A  79      19.427  -0.066  46.362  1.00 21.28           C
ATOM   1055  OD1 ASN A  79      20.179  -0.744  45.666  1.00 26.31           O
ATOM   1056  ND2 ASN A  79      19.597   1.245  46.545  1.00 23.54           N
ATOM   1057  H   ASN A  79      15.987   0.407  45.849  1.00 19.14           H
ATOM   1058  HA  ASN A  79      17.653  -1.653  45.282  1.00 23.31           H
ATOM   1059  HB2 ASN A  79      17.831  -0.056  47.603  1.00 23.40           H
ATOM   1060  HB3 ASN A  79      18.534  -1.479  47.498  1.00 23.40           H
ATOM   1061 HD21 ASN A  79      20.272   1.645  46.193  1.00 28.25           H
ATOM   1062 HD22 ASN A  79      19.031   1.690  47.016  1.00 28.25           H
ATOM   1063  N   SER A  80      15.016  -2.255  45.987  1.00 23.84           N
ATOM   1064  CA  SER A  80      14.224  -3.373  46.465  1.00 29.85           C
ATOM   1065  C   SER A  80      13.321  -3.874  45.354  1.00 25.72           C
ATOM   1066  O   SER A  80      13.049  -3.171  44.380  1.00 17.11           O
ATOM   1067  CB  SER A  80      13.448  -3.003  47.730  1.00 36.02           C
ATOM   1068  OG  SER A  80      12.387  -2.112  47.500  1.00 35.61           O
ATOM   1069  H   SER A  80      14.694  -1.800  45.332  1.00 28.60           H
ATOM   1070  HA  SER A  80      14.826  -4.097  46.697  1.00 35.82           H
ATOM   1071  HB2 SER A  80      13.087  -3.816  48.116  1.00 43.22           H
ATOM   1072  HB3 SER A  80      14.063  -2.592  48.357  1.00 43.22           H
ATOM   1073  HG  SER A  80      11.994  -1.940  48.222  1.00 42.74           H
ATOM   1074  N   ASN A  81      12.895  -5.124  45.512  1.00 20.53           N
ATOM   1075  CA  ASN A  81      12.194  -5.874  44.473  1.00 20.01           C
ATOM   1076  C   ASN A  81      10.701  -5.665  44.670  1.00 27.51           C
ATOM   1077  O   ASN A  81      10.022  -6.447  45.333  1.00 25.45           O
ATOM   1078  CB  ASN A  81      12.572  -7.348  44.543  1.00 25.18           C
ATOM   1079  CG  ASN A  81      14.034  -7.584  44.259  1.00 26.31           C
ATOM   1080  OD1 ASN A  81      14.572  -7.121  43.249  1.00 28.00           O
ATOM   1081  ND2 ASN A  81      14.706  -8.269  45.177  1.00 33.86           N
ATOM   1082  H   ASN A  81      13.003  -5.573  46.238  1.00 24.64           H
ATOM   1083  HA  ASN A  81      12.443  -5.532  43.600  1.00 24.02           H
ATOM   1084  HB2 ASN A  81      12.380  -7.683  45.433  1.00 30.22           H
ATOM   1085  HB3 ASN A  81      12.055  -7.839  43.885  1.00 30.22           H
ATOM   1086 HD21 ASN A  81      15.543  -8.432  45.065  1.00 40.63           H
ATOM   1087 HD22 ASN A  81      14.304  -8.550  45.883  1.00 40.63           H
ATOM   1088  N   THR A  82      10.189  -4.597  44.070  1.00 18.23           N
ATOM   1089  CA  THR A  82       8.780  -4.248  44.187  1.00 17.27           C
ATOM   1090  C   THR A  82       7.895  -5.384  43.688  1.00 20.66           C
ATOM   1091  O   THR A  82       8.158  -5.972  42.636  1.00 14.74           O
ATOM   1092  CB  THR A  82       8.528  -2.970  43.369  1.00 18.95           C
ATOM   1093  OG1 THR A  82       9.447  -1.938  43.766  1.00 15.51           O
ATOM   1094  CG2 THR A  82       7.102  -2.472  43.518  1.00 15.86           C
ATOM   1095  H   THR A  82      10.643  -4.052  43.584  1.00 21.88           H
ATOM   1096  HA  THR A  82       8.563  -4.070  45.115  1.00 20.72           H
ATOM   1097  HB  THR A  82       8.673  -3.170  42.431  1.00 22.75           H
ATOM   1098  HG1 THR A  82       9.348  -1.762  44.581  1.00 18.62           H
ATOM   1099 HG21 THR A  82       6.976  -1.667  42.992  1.00 19.03           H
ATOM   1100 HG22 THR A  82       6.481  -3.150  43.211  1.00 19.03           H
ATOM   1101 HG23 THR A  82       6.916  -2.272  44.449  1.00 19.03           H
ATOM   1102  N   GLN A  83       6.839  -5.704  44.441  1.00 22.59           N
ATOM   1103  CA  GLN A  83       5.901  -6.724  43.976  1.00 26.57           C
ATOM   1104  C   GLN A  83       5.330  -6.325  42.619  1.00 16.52           C
ATOM   1105  O   GLN A  83       4.881  -5.191  42.428  1.00 15.75           O
ATOM   1106  CB  GLN A  83       4.764  -6.960  44.987  1.00 34.01           C
ATOM   1107  CG  GLN A  83       4.243  -5.739  45.750  1.00 51.77           C
ATOM   1108  CD  GLN A  83       3.686  -4.606  44.873  1.00 61.51           C
ATOM   1109  OE1 GLN A  83       2.910  -4.839  43.940  1.00 65.58           O
ATOM   1110  NE2 GLN A  83       4.066  -3.367  45.196  1.00 63.85           N
ATOM   1111  H   GLN A  83       6.649  -5.355  45.204  1.00 27.10           H
ATOM   1112  HA  GLN A  83       6.379  -7.561  43.864  1.00 31.89           H
ATOM   1113  HB2 GLN A  83       4.010  -7.340  44.509  1.00 40.81           H
ATOM   1114  HB3 GLN A  83       5.076  -7.597  45.648  1.00 40.81           H
ATOM   1115  HG2 GLN A  83       3.530  -6.027  46.341  1.00 62.13           H
ATOM   1116  HG3 GLN A  83       4.971  -5.371  46.275  1.00 62.13           H
ATOM   1117 HE21 GLN A  83       4.594  -3.239  45.863  1.00 76.61           H
ATOM   1118 HE22 GLN A  83       3.783  -2.697  44.738  1.00 76.61           H
ATOM   1119  N   GLY A  84       5.384  -7.261  41.666  1.00 14.27           N
ATOM   1120  CA  GLY A  84       4.881  -7.067  40.321  1.00 15.60           C
ATOM   1121  C   GLY A  84       5.918  -6.623  39.307  1.00 15.32           C
ATOM   1122  O   GLY A  84       5.602  -6.569  38.113  1.00 14.29           O
ATOM   1123  H   GLY A  84       5.723  -8.042  41.790  1.00 17.13           H
ATOM   1124  HA2 GLY A  84       4.493  -7.898  40.008  1.00 18.72           H
ATOM   1125  HA3 GLY A  84       4.179  -6.398  40.342  1.00 18.72           H
ATOM   1126  N   GLU A  85       7.141  -6.318  39.735  1.00 13.31           N
ATOM   1127  CA  GLU A  85       8.129  -5.839  38.780  1.00 13.32           C
ATOM   1128  C   GLU A  85       8.540  -6.966  37.824  1.00 12.07           C
ATOM   1129  O   GLU A  85       8.299  -8.157  38.071  1.00 13.60           O
ATOM   1130  CB  GLU A  85       9.343  -5.271  39.517  1.00 10.76           C
ATOM   1131  CG  GLU A  85      10.222  -6.327  40.149  1.00 13.85           C
ATOM   1132  CD  GLU A  85      11.445  -5.776  40.839  1.00 21.00           C
ATOM   1133  OE1 GLU A  85      11.542  -4.546  41.043  1.00 15.91           O
ATOM   1134  OE2 GLU A  85      12.321  -6.594  41.178  1.00 18.73           O1-
ATOM   1135  H   GLU A  85       7.415  -6.377  40.547  1.00 15.97           H
ATOM   1136  HA  GLU A  85       7.739  -5.125  38.252  1.00 15.98           H
ATOM   1137  HB2 GLU A  85       9.886  -4.771  38.887  1.00 12.91           H
ATOM   1138  HB3 GLU A  85       9.033  -4.682  40.223  1.00 12.91           H
ATOM   1139  HG2 GLU A  85       9.702  -6.810  40.810  1.00 16.63           H
ATOM   1140  HG3 GLU A  85      10.522  -6.937  39.457  1.00 16.63           H
ATOM   1141  N   MET A  86       9.142  -6.569  36.703  1.00 11.38           N
ATOM   1142  CA  MET A  86       9.677  -7.480  35.699  1.00  7.75           C
ATOM   1143  C   MET A  86      11.076  -7.022  35.300  1.00 11.77           C
ATOM   1144  O   MET A  86      11.311  -5.821  35.125  1.00 10.03           O
ATOM   1145  CB  MET A  86       8.766  -7.554  34.464  1.00 13.67           C
ATOM   1146  CG  MET A  86       7.410  -8.236  34.741  1.00 18.75           C
ATOM   1147  SD  MET A  86       7.482  -9.805  35.683  1.00 43.13           S
ATOM   1148  CE  MET A  86       7.593 -11.033  34.377  1.00 38.41           C
ATOM   1149  H   MET A  86       9.254  -5.741  36.496  1.00 13.65           H
ATOM   1150  HA  MET A  86       9.734  -8.370  36.081  1.00  9.30           H
ATOM   1151  HB2 MET A  86       8.588  -6.653  34.152  1.00 16.40           H
ATOM   1152  HB3 MET A  86       9.218  -8.060  33.771  1.00 16.40           H
ATOM   1153  HG2 MET A  86       6.855  -7.621  35.246  1.00 22.50           H
ATOM   1154  HG3 MET A  86       6.986  -8.429  33.890  1.00 22.50           H
ATOM   1155  HE1 MET A  86       7.637 -11.916  34.777  1.00 46.10           H
ATOM   1156  HE2 MET A  86       6.808 -10.965  33.812  1.00 46.10           H
ATOM   1157  HE3 MET A  86       8.393 -10.866  33.854  1.00 46.10           H
ATOM   1158  N   LYS A  87      11.988  -7.982  35.138  1.00 11.94           N
ATOM   1159  CA  LYS A  87      13.392  -7.731  34.820  1.00 10.38           C
ATOM   1160  C   LYS A  87      13.716  -8.195  33.389  1.00 13.01           C
ATOM   1161  O   LYS A  87      13.287  -9.281  32.974  1.00 11.97           O
ATOM   1162  CB  LYS A  87      14.297  -8.466  35.832  1.00 10.03           C
ATOM   1163  CG  LYS A  87      15.763  -8.163  35.751  1.00 13.59           C
ATOM   1164  CD  LYS A  87      16.501  -9.072  36.723  1.00 15.58           C
ATOM   1165  CE  LYS A  87      18.015  -8.928  36.647  1.00 24.49           C
ATOM   1166  NZ  LYS A  87      18.680  -9.996  37.483  1.00 32.53           N1+
ATOM   1167  H   LYS A  87      11.807  -8.820  35.212  1.00 14.33           H
ATOM   1168  HA  LYS A  87      13.572  -6.780  34.882  1.00 12.45           H
ATOM   1169  HB2 LYS A  87      14.003  -8.234  36.727  1.00 12.04           H
ATOM   1170  HB3 LYS A  87      14.191  -9.421  35.696  1.00 12.04           H
ATOM   1171  HG2 LYS A  87      16.086  -8.337  34.853  1.00 16.31           H
ATOM   1172  HG3 LYS A  87      15.923  -7.240  36.002  1.00 16.31           H
ATOM   1173  HD2 LYS A  87      16.226  -8.855  37.627  1.00 18.70           H
ATOM   1174  HD3 LYS A  87      16.279  -9.994  36.522  1.00 18.70           H
ATOM   1175  HE2 LYS A  87      18.305  -9.030  35.727  1.00 29.38           H
ATOM   1176  HE3 LYS A  87      18.276  -8.060  36.992  1.00 29.38           H
ATOM   1177  HZ1 LYS A  87      19.565  -9.910  37.437  1.00 39.04           H
ATOM   1178  HZ2 LYS A  87      18.426  -9.920  38.332  1.00 39.04           H
ATOM   1179  HZ3 LYS A  87      18.452 -10.802  37.183  1.00 39.04           H
ATOM   1180  N   PHE A  88      14.491  -7.393  32.642  1.00  8.90           N
ATOM   1181  CA  PHE A  88      14.793  -7.665  31.227  1.00  7.06           C
ATOM   1182  C   PHE A  88      16.270  -7.459  30.892  1.00  8.71           C
ATOM   1183  O   PHE A  88      16.978  -6.701  31.562  1.00 10.41           O
ATOM   1184  CB  PHE A  88      13.987  -6.766  30.240  1.00  9.52           C
ATOM   1185  CG  PHE A  88      12.496  -6.858  30.403  1.00  7.53           C
ATOM   1186  CD1 PHE A  88      11.821  -6.069  31.334  1.00 10.13           C
ATOM   1187  CD2 PHE A  88      11.771  -7.741  29.630  1.00  8.70           C
ATOM   1188  CE1 PHE A  88      10.443  -6.180  31.488  1.00 10.75           C
ATOM   1189  CE2 PHE A  88      10.414  -7.869  29.773  1.00  9.46           C
ATOM   1190  CZ  PHE A  88       9.741  -7.075  30.701  1.00 10.13           C
ATOM   1191  H   PHE A  88      14.858  -6.673  32.937  1.00 10.68           H
ATOM   1192  HA  PHE A  88      14.572  -8.590  31.034  1.00  8.47           H
ATOM   1193  HB2 PHE A  88      14.243  -5.841  30.382  1.00 11.43           H
ATOM   1194  HB3 PHE A  88      14.202  -7.030  29.332  1.00 11.43           H
ATOM   1195  HD1 PHE A  88      12.297  -5.471  31.864  1.00 12.15           H
ATOM   1196  HD2 PHE A  88      12.216  -8.276  29.012  1.00 10.45           H
ATOM   1197  HE1 PHE A  88       9.996  -5.651  32.108  1.00 12.90           H
ATOM   1198  HE2 PHE A  88       9.941  -8.468  29.240  1.00 11.35           H
ATOM   1199  HZ  PHE A  88       8.819  -7.151  30.794  1.00 12.16           H
ATOM   1200  N   GLU A  89      16.717  -8.123  29.808  1.00 10.02           N
ATOM   1201  CA  GLU A  89      17.967  -7.814  29.111  1.00  8.66           C
ATOM   1202  C   GLU A  89      17.646  -7.134  27.773  1.00  9.47           C
ATOM   1203  O   GLU A  89      16.493  -7.073  27.355  1.00  9.46           O
ATOM   1204  CB  GLU A  89      18.812  -9.080  28.878  1.00 12.24           C
ATOM   1205  CG  GLU A  89      19.343  -9.720  30.155  1.00 14.62           C
ATOM   1206  CD  GLU A  89      20.060 -11.020  29.852  1.00 30.18           C
ATOM   1207  OE1 GLU A  89      19.622 -11.745  28.930  1.00 32.22           O
ATOM   1208  OE2 GLU A  89      21.061 -11.305  30.526  1.00 32.73           O1-
ATOM   1209  H   GLU A  89      16.291  -8.779  29.452  1.00 12.02           H
ATOM   1210  HA  GLU A  89      18.488  -7.196  29.647  1.00 10.39           H
ATOM   1211  HB2 GLU A  89      18.266  -9.740  28.422  1.00 14.69           H
ATOM   1212  HB3 GLU A  89      19.575  -8.848  28.325  1.00 14.69           H
ATOM   1213  HG2 GLU A  89      19.972  -9.116  30.580  1.00 17.55           H
ATOM   1214  HG3 GLU A  89      18.602  -9.911  30.751  1.00 17.55           H
ATOM   1215  N   VAL A  90      18.679  -6.587  27.120  1.00  8.73           N
ATOM   1216  CA  VAL A  90      18.546  -5.810  25.877  1.00  6.98           C
ATOM   1217  C   VAL A  90      18.962  -6.659  24.659  1.00  8.70           C
ATOM   1218  O   VAL A  90      20.145  -6.988  24.471  1.00 10.17           O
ATOM   1219  CB  VAL A  90      19.357  -4.505  25.960  1.00  6.79           C
ATOM   1220  CG1 VAL A  90      19.270  -3.705  24.642  1.00 10.38           C
ATOM   1221  CG2 VAL A  90      18.921  -3.652  27.183  1.00 11.47           C
ATOM   1222  H   VAL A  90      19.494  -6.655  27.387  1.00 10.48           H
ATOM   1223  HA  VAL A  90      17.613  -5.569  25.761  1.00  8.38           H
ATOM   1224  HB  VAL A  90      20.289  -4.738  26.092  1.00  8.15           H
ATOM   1225 HG11 VAL A  90      19.792  -2.892  24.733  1.00 12.45           H
ATOM   1226 HG12 VAL A  90      19.624  -4.247  23.920  1.00 12.45           H
ATOM   1227 HG13 VAL A  90      18.342  -3.485  24.467  1.00 12.45           H
ATOM   1228 HG21 VAL A  90      19.450  -2.839  27.205  1.00 13.76           H
ATOM   1229 HG22 VAL A  90      17.980  -3.432  27.095  1.00 13.76           H
ATOM   1230 HG23 VAL A  90      19.067  -4.164  27.993  1.00 13.76           H
ATOM   1231  N   GLU A  91      17.980  -6.945  23.786  1.00 10.69           N
ATOM   1232  CA  GLU A  91      18.147  -7.748  22.569  1.00 10.09           C
ATOM   1233  C   GLU A  91      18.768  -6.948  21.418  1.00  9.88           C
ATOM   1234  O   GLU A  91      19.445  -7.521  20.541  1.00  9.90           O
ATOM   1235  CB  GLU A  91      16.777  -8.300  22.127  1.00 13.13           C
ATOM   1236  CG  GLU A  91      16.833  -9.244  20.913  1.00 15.67           C
ATOM   1237  CD  GLU A  91      15.478  -9.831  20.517  1.00 22.59           C
ATOM   1238  OE1 GLU A  91      15.352 -10.342  19.378  1.00 25.94           O
ATOM   1239  OE2 GLU A  91      14.540  -9.783  21.338  1.00 17.41           O1-
ATOM   1240  H   GLU A  91      17.172  -6.669  23.888  1.00 12.83           H
ATOM   1241  HA  GLU A  91      18.729  -8.500  22.762  1.00 12.10           H
ATOM   1242  HB2 GLU A  91      16.388  -8.793  22.866  1.00 15.76           H
ATOM   1243  HB3 GLU A  91      16.203  -7.554  21.893  1.00 15.76           H
ATOM   1244  HG2 GLU A  91      17.176  -8.753  20.151  1.00 18.80           H
ATOM   1245  HG3 GLU A  91      17.425  -9.984  21.121  1.00 18.80           H
ATOM   1246  N   ASN A  92      18.522  -5.639  21.373  1.00  8.67           N
ATOM   1247  CA  ASN A  92      19.025  -4.768  20.312  1.00 10.46           C
ATOM   1248  C   ASN A  92      19.139  -3.384  20.926  1.00 11.22           C
ATOM   1249  O   ASN A  92      18.140  -2.847  21.425  1.00 10.75           O
ATOM   1250  CB  ASN A  92      18.088  -4.760  19.094  1.00 11.96           C
ATOM   1251  CG  ASN A  92      18.692  -4.054  17.877  1.00 14.89           C
ATOM   1252  OD1 ASN A  92      19.823  -3.565  17.915  1.00 17.37           O
ATOM   1253  ND2 ASN A  92      17.956  -4.052  16.769  1.00 17.65           N
ATOM   1254  H   ASN A  92      18.053  -5.222  21.961  1.00 10.41           H
ATOM   1255  HA  ASN A  92      19.905  -5.063  20.031  1.00 12.55           H
ATOM   1256  HB2 ASN A  92      17.891  -5.675  18.841  1.00 14.35           H
ATOM   1257  HB3 ASN A  92      17.268  -4.298  19.330  1.00 14.35           H
ATOM   1258 HD21 ASN A  92      18.251  -3.669  16.058  1.00 21.18           H
ATOM   1259 HD22 ASN A  92      17.186  -4.434  16.764  1.00 21.18           H
ATOM   1260  N   LEU A  93      20.344  -2.835  20.945  1.00 10.79           N
ATOM   1261  CA  LEU A  93      20.572  -1.446  21.349  1.00  9.45           C
ATOM   1262  C   LEU A  93      20.774  -0.594  20.099  1.00 10.24           C
ATOM   1263  O   LEU A  93      21.782  -0.739  19.390  1.00 10.85           O
ATOM   1264  CB  LEU A  93      21.785  -1.364  22.277  1.00  6.87           C
ATOM   1265  CG  LEU A  93      22.214  -0.007  22.856  1.00 10.43           C
ATOM   1266  CD1 LEU A  93      21.149   0.614  23.747  1.00 10.17           C
ATOM   1267  CD2 LEU A  93      23.513  -0.167  23.619  1.00  9.64           C
ATOM   1268  H   LEU A  93      21.064  -3.252  20.725  1.00 12.95           H
ATOM   1269  HA  LEU A  93      19.796  -1.115  21.827  1.00 11.34           H
ATOM   1270  HB2 LEU A  93      21.611  -1.944  23.035  1.00  8.24           H
ATOM   1271  HB3 LEU A  93      22.549  -1.709  21.790  1.00  8.24           H
ATOM   1272  HG  LEU A  93      22.377   0.606  22.122  1.00 12.51           H
ATOM   1273 HD11 LEU A  93      21.474   1.465  24.082  1.00 12.20           H
ATOM   1274 HD12 LEU A  93      20.342   0.750  23.226  1.00 12.20           H
ATOM   1275 HD13 LEU A  93      20.968   0.014  24.487  1.00 12.20           H
ATOM   1276 HD21 LEU A  93      23.775   0.694  23.981  1.00 11.57           H
ATOM   1277 HD22 LEU A  93      23.378  -0.802  24.340  1.00 11.57           H
ATOM   1278 HD23 LEU A  93      24.196  -0.494  23.013  1.00 11.57           H
ATOM   1279  N   ILE A  94      19.841   0.331  19.847  1.00  9.32           N
ATOM   1280  CA  ILE A  94      19.862   1.171  18.642  1.00 11.65           C
ATOM   1281  C   ILE A  94      20.142   2.610  19.056  1.00 12.17           C
ATOM   1282  O   ILE A  94      19.330   3.240  19.748  1.00  9.13           O
ATOM   1283  CB  ILE A  94      18.552   1.074  17.844  1.00  9.99           C
ATOM   1284  CG1 ILE A  94      18.315  -0.361  17.365  1.00 12.00           C
ATOM   1285  CG2 ILE A  94      18.572   2.025  16.624  1.00 12.02           C
ATOM   1286  CD1 ILE A  94      17.014  -0.572  16.617  1.00 13.95           C
ATOM   1287  H   ILE A  94      19.175   0.494  20.367  1.00 11.19           H
ATOM   1288  HA  ILE A  94      20.585   0.879  18.066  1.00 13.98           H
ATOM   1289  HB  ILE A  94      17.818   1.331  18.424  1.00 11.99           H
ATOM   1290 HG12 ILE A  94      19.039  -0.613  16.771  1.00 14.40           H
ATOM   1291 HG13 ILE A  94      18.308  -0.948  18.138  1.00 14.40           H
ATOM   1292 HG21 ILE A  94      17.733   1.939  16.144  1.00 14.43           H
ATOM   1293 HG22 ILE A  94      18.683   2.937  16.936  1.00 14.43           H
ATOM   1294 HG23 ILE A  94      19.311   1.781  16.045  1.00 14.43           H
ATOM   1295 HD11 ILE A  94      16.949  -1.504  16.354  1.00 16.74           H
ATOM   1296 HD12 ILE A  94      16.274  -0.340  17.200  1.00 16.74           H
ATOM   1297 HD13 ILE A  94      17.007  -0.005  15.831  1.00 16.74           H
ATOM   1298  N   LEU A  95      21.282   3.128  18.607  1.00 10.32           N
ATOM   1299  CA  LEU A  95      21.684   4.506  18.865  1.00  9.32           C
ATOM   1300  C   LEU A  95      21.552   5.328  17.578  1.00 13.88           C
ATOM   1301  O   LEU A  95      21.689   4.809  16.470  1.00 13.05           O
ATOM   1302  CB  LEU A  95      23.121   4.553  19.415  1.00 10.67           C
ATOM   1303  CG  LEU A  95      23.453   3.711  20.678  1.00 11.21           C
ATOM   1304  CD1 LEU A  95      24.867   3.955  21.151  1.00 13.21           C
ATOM   1305  CD2 LEU A  95      22.501   3.940  21.843  1.00  9.82           C
ATOM   1306  H   LEU A  95      21.854   2.689  18.138  1.00 12.38           H
ATOM   1307  HA  LEU A  95      21.093   4.890  19.530  1.00 11.18           H
ATOM   1308  HB2 LEU A  95      23.718   4.253  18.712  1.00 12.80           H
ATOM   1309  HB3 LEU A  95      23.326   5.476  19.631  1.00 12.80           H
ATOM   1310  HG  LEU A  95      23.389   2.773  20.438  1.00 13.46           H
ATOM   1311 HD11 LEU A  95      25.034   3.413  21.938  1.00 15.85           H
ATOM   1312 HD12 LEU A  95      25.483   3.710  20.443  1.00 15.85           H
ATOM   1313 HD13 LEU A  95      24.969   4.895  21.368  1.00 15.85           H
ATOM   1314 HD21 LEU A  95      22.773   3.382  22.587  1.00 11.79           H
ATOM   1315 HD22 LEU A  95      22.536   4.875  22.099  1.00 11.79           H
ATOM   1316 HD23 LEU A  95      21.601   3.707  21.565  1.00 11.79           H
ATOM   1317  N   HIS A  96      21.235   6.610  17.709  1.00 10.05           N
ATOM   1318  CA  HIS A  96      21.046   7.418  16.512  1.00  8.60           C
ATOM   1319  C   HIS A  96      22.379   7.719  15.840  1.00 11.10           C
ATOM   1320  O   HIS A  96      23.287   8.273  16.471  1.00 11.58           O
ATOM   1321  CB  HIS A  96      20.339   8.716  16.844  1.00 12.52           C
ATOM   1322  CG  HIS A  96      19.701   9.360  15.662  1.00 10.56           C
ATOM   1323  ND1 HIS A  96      20.429   9.900  14.618  1.00 11.91           N
ATOM   1324  CD2 HIS A  96      18.397   9.596  15.375  1.00  8.03           C
ATOM   1325  CE1 HIS A  96      19.593  10.412  13.731  1.00 10.20           C
ATOM   1326  NE2 HIS A  96      18.360  10.236  14.162  1.00 12.00           N
ATOM   1327  H   HIS A  96      21.127   7.026  18.454  1.00 12.06           H
ATOM   1328  HA  HIS A  96      20.496   6.927  15.882  1.00 10.33           H
ATOM   1329  HB2 HIS A  96      20.985   9.341  17.211  1.00 15.03           H
ATOM   1330  HB3 HIS A  96      19.645   8.538  17.497  1.00 15.03           H
ATOM   1331  HD2 HIS A  96      17.665   9.348  15.891  1.00  9.63           H
ATOM   1332  HE1 HIS A  96      19.834  10.826  12.934  1.00 12.24           H
ATOM   1333  HE2 HIS A  96      17.647  10.492  13.754  1.00 14.40           H
ATOM   1334  N   LYS A  97      22.465   7.413  14.536  1.00 12.05           N
ATOM   1335  CA  LYS A  97      23.742   7.499  13.827  1.00 13.94           C
ATOM   1336  C   LYS A  97      24.272   8.926  13.739  1.00 12.40           C
ATOM   1337  O   LYS A  97      25.491   9.117  13.581  1.00 16.22           O
ATOM   1338  CB  LYS A  97      23.626   6.906  12.417  1.00 17.23           C
ATOM   1339  CG  LYS A  97      22.850   7.765  11.409  1.00 19.13           C
ATOM   1340  CD  LYS A  97      22.822   7.123  10.006  1.00 33.06           C
ATOM   1341  CE  LYS A  97      21.428   7.167   9.362  1.00 40.09           C
ATOM   1342  NZ  LYS A  97      20.369   6.410  10.162  1.00 44.39           N1+
ATOM   1343  H   LYS A  97      21.805   7.156  14.048  1.00 14.46           H
ATOM   1344  HA  LYS A  97      24.398   6.974  14.312  1.00 16.73           H
ATOM   1345  HB2 LYS A  97      24.520   6.776  12.063  1.00 20.67           H
ATOM   1346  HB3 LYS A  97      23.174   6.050  12.479  1.00 20.67           H
ATOM   1347  HG2 LYS A  97      21.935   7.867  11.714  1.00 22.95           H
ATOM   1348  HG3 LYS A  97      23.277   8.634  11.335  1.00 22.95           H
ATOM   1349  HD2 LYS A  97      23.435   7.601   9.426  1.00 39.67           H
ATOM   1350  HD3 LYS A  97      23.090   6.193  10.078  1.00 39.67           H
ATOM   1351  HE2 LYS A  97      21.144   8.092   9.292  1.00 48.11           H
ATOM   1352  HE3 LYS A  97      21.477   6.768   8.480  1.00 48.11           H
ATOM   1353  HZ1 LYS A  97      19.582   6.465   9.751  1.00 53.26           H
ATOM   1354  HZ2 LYS A  97      20.599   5.554  10.235  1.00 53.26           H
ATOM   1355  HZ3 LYS A  97      20.295   6.761  10.976  1.00 53.26           H
ATOM   1356  N   ASP A  98      23.405   9.943  13.865  1.00 12.32           N
ATOM   1357  CA  ASP A  98      23.833  11.340  13.838  1.00 13.49           C
ATOM   1358  C   ASP A  98      23.841  11.988  15.238  1.00 13.33           C
ATOM   1359  O   ASP A  98      23.926  13.216  15.347  1.00 12.38           O
ATOM   1360  CB  ASP A  98      22.954  12.127  12.857  1.00 16.87           C
ATOM   1361  CG  ASP A  98      22.982  11.541  11.446  1.00 23.48           C
ATOM   1362  OD1 ASP A  98      24.076  11.252  10.938  1.00 22.96           O
ATOM   1363  OD2 ASP A  98      21.903  11.341  10.855  1.00 31.33           O1-
ATOM   1364  H   ASP A  98      22.557   9.843  13.967  1.00 14.78           H
ATOM   1365  HA  ASP A  98      24.742  11.372  13.501  1.00 16.18           H
ATOM   1366  HB2 ASP A  98      22.036  12.111  13.170  1.00 20.25           H
ATOM   1367  HB3 ASP A  98      23.274  13.042  12.809  1.00 20.25           H
ATOM   1368  N   TYR A  99      23.803  11.182  16.320  1.00 12.37           N
ATOM   1369  CA  TYR A  99      24.010  11.736  17.672  1.00 12.43           C
ATOM   1370  C   TYR A  99      25.341  12.482  17.763  1.00 11.55           C
ATOM   1371  O   TYR A  99      26.360  12.046  17.202  1.00 14.56           O
ATOM   1372  CB  TYR A  99      23.988  10.638  18.765  1.00  9.97           C
ATOM   1373  CG  TYR A  99      24.524  11.125  20.122  1.00 10.30           C
ATOM   1374  CD1 TYR A  99      25.844  10.886  20.535  1.00 11.07           C
ATOM   1375  CD2 TYR A  99      23.729  11.897  20.969  1.00 12.04           C
ATOM   1376  CE1 TYR A  99      26.320  11.383  21.765  1.00 15.35           C
ATOM   1377  CE2 TYR A  99      24.205  12.389  22.186  1.00 10.49           C
ATOM   1378  CZ  TYR A  99      25.489  12.138  22.584  1.00 11.10           C
ATOM   1379  OH  TYR A  99      25.958  12.657  23.797  1.00  9.49           O
ATOM   1380  H   TYR A  99      23.664  10.334  16.297  1.00 14.84           H
ATOM   1381  HA  TYR A  99      23.299  12.366  17.867  1.00 14.91           H
ATOM   1382  HB2 TYR A  99      23.074  10.341  18.895  1.00 11.96           H
ATOM   1383  HB3 TYR A  99      24.540   9.895  18.476  1.00 11.96           H
ATOM   1384  HD1 TYR A  99      26.411  10.386  19.993  1.00 13.29           H
ATOM   1385  HD2 TYR A  99      22.854  12.086  20.717  1.00 14.45           H
ATOM   1386  HE1 TYR A  99      27.196  11.211  22.026  1.00 18.42           H
ATOM   1387  HE2 TYR A  99      23.646  12.897  22.728  1.00 12.59           H
ATOM   1388  HH  TYR A  99      25.348  13.088  24.180  1.00 11.39           H
ATOM   1389  N   SER A 100      25.342  13.593  18.514  1.00 12.97           N
ATOM   1390  CA  SER A 100      26.566  14.332  18.826  1.00 11.68           C
ATOM   1391  C   SER A 100      26.383  15.194  20.079  1.00 11.76           C
ATOM   1392  O   SER A 100      25.256  15.496  20.497  1.00 10.83           O
ATOM   1393  CB  SER A 100      27.000  15.210  17.645  1.00 18.67           C
ATOM   1394  OG  SER A 100      26.044  16.221  17.381  1.00 18.79           O
ATOM   1395  H   SER A 100      24.634  13.940  18.856  1.00 15.57           H
ATOM   1396  HA  SER A 100      27.278  13.697  19.003  1.00 14.02           H
ATOM   1397  HB2 SER A 100      27.849  15.628  17.858  1.00 22.40           H
ATOM   1398  HB3 SER A 100      27.094  14.653  16.856  1.00 22.40           H
ATOM   1399  HG  SER A 100      26.295  16.692  16.733  1.00 22.55           H
ATOM   1400  N   ALA A 101      27.524  15.585  20.678  1.00 11.61           N
ATOM   1401  CA  ALA A 101      27.548  16.407  21.888  1.00 12.85           C
ATOM   1402  C   ALA A 101      28.423  17.645  21.706  1.00 13.00           C
ATOM   1403  O   ALA A 101      29.576  17.543  21.283  1.00 15.42           O
ATOM   1404  CB  ALA A 101      28.049  15.603  23.099  1.00 14.63           C
ATOM   1405  H   ALA A 101      28.308  15.379  20.390  1.00 13.93           H
ATOM   1406  HA  ALA A 101      26.646  16.706  22.082  1.00 15.42           H
ATOM   1407  HB1 ALA A 101      28.052  16.178  23.880  1.00 17.55           H
ATOM   1408  HB2 ALA A 101      27.456  14.850  23.245  1.00 17.55           H
ATOM   1409  HB3 ALA A 101      28.948  15.287  22.918  1.00 17.55           H
ATOM   1410  N   ASP A 102      27.873  18.804  22.037  1.00  8.94           N
ATOM   1411  CA  ASP A 102      28.586  20.063  22.194  1.00  9.82           C
ATOM   1412  C   ASP A 102      28.801  20.343  23.696  1.00 12.77           C
ATOM   1413  O   ASP A 102      28.480  19.515  24.565  1.00 12.49           O
ATOM   1414  CB  ASP A 102      27.797  21.175  21.493  1.00 11.27           C
ATOM   1415  CG  ASP A 102      28.034  21.218  19.952  1.00 11.48           C
ATOM   1416  OD1 ASP A 102      27.105  20.880  19.169  1.00 14.76           O
ATOM   1417  OD2 ASP A 102      29.146  21.610  19.525  1.00 12.91           O1-
ATOM   1418  H   ASP A 102      27.030  18.889  22.185  1.00 10.73           H
ATOM   1419  HA  ASP A 102      29.456  19.994  21.770  1.00 11.78           H
ATOM   1420  HB2 ASP A 102      26.850  21.032  21.645  1.00 13.52           H
ATOM   1421  HB3 ASP A 102      28.066  22.031  21.860  1.00 13.52           H
ATOM   1422  N   THR A 103      29.336  21.523  24.028  1.00 12.12           N
ATOM   1423  CA  THR A 103      29.675  21.805  25.422  1.00 13.62           C
ATOM   1424  C   THR A 103      28.464  21.640  26.329  1.00 14.50           C
ATOM   1425  O   THR A 103      28.559  21.066  27.428  1.00 16.27           O
ATOM   1426  CB  THR A 103      30.230  23.222  25.539  1.00 17.04           C
ATOM   1427  OG1 THR A 103      31.305  23.377  24.605  1.00 20.40           O
ATOM   1428  CG2 THR A 103      30.777  23.486  26.960  1.00 19.71           C
ATOM   1429  H   THR A 103      29.509  22.160  23.477  1.00 14.54           H
ATOM   1430  HA  THR A 103      30.360  21.186  25.716  1.00 16.34           H
ATOM   1431  HB  THR A 103      29.531  23.867  25.347  1.00 20.45           H
ATOM   1432  HG1 THR A 103      31.027  23.249  23.823  1.00 24.48           H
ATOM   1433 HG21 THR A 103      31.126  24.389  27.018  1.00 23.65           H
ATOM   1434 HG22 THR A 103      30.068  23.379  27.613  1.00 23.65           H
ATOM   1435 HG23 THR A 103      31.489  22.859  27.162  1.00 23.65           H
ATOM   1436  N   LEU A 104      27.313  22.127  25.882  1.00 12.00           N
ATOM   1437  CA  LEU A 104      26.055  21.947  26.597  1.00 10.94           C
ATOM   1438  C   LEU A 104      25.052  21.106  25.824  1.00 10.45           C
ATOM   1439  O   LEU A 104      24.521  20.156  26.397  1.00 12.07           O
ATOM   1440  CB  LEU A 104      25.410  23.301  26.938  1.00 14.09           C
ATOM   1441  CG  LEU A 104      25.976  24.204  28.022  1.00 14.54           C
ATOM   1442  CD1 LEU A 104      25.138  25.467  28.037  1.00 17.70           C
ATOM   1443  CD2 LEU A 104      25.921  23.519  29.376  1.00 24.33           C
ATOM   1444  H   LEU A 104      27.233  22.574  25.152  1.00 14.40           H
ATOM   1445  HA  LEU A 104      26.238  21.491  27.433  1.00 13.13           H
ATOM   1446  HB2 LEU A 104      25.407  23.828  26.123  1.00 16.90           H
ATOM   1447  HB3 LEU A 104      24.490  23.123  27.190  1.00 16.90           H
ATOM   1448  HG  LEU A 104      26.896  24.435  27.818  1.00 17.45           H
ATOM   1449 HD11 LEU A 104      25.479  26.063  28.723  1.00 21.24           H
ATOM   1450 HD12 LEU A 104      25.195  25.894  27.168  1.00 21.24           H
ATOM   1451 HD13 LEU A 104      24.217  25.232  28.231  1.00 21.24           H
ATOM   1452 HD21 LEU A 104      26.288  24.117  30.047  1.00 29.20           H
ATOM   1453 HD22 LEU A 104      24.998  23.312  29.587  1.00 29.20           H
ATOM   1454 HD23 LEU A 104      26.444  22.703  29.338  1.00 29.20           H
ATOM   1455  N   ALA A 105      24.785  21.431  24.545  1.00 10.92           N
ATOM   1456  CA  ALA A 105      23.715  20.801  23.771  1.00 11.04           C
ATOM   1457  C   ALA A 105      24.081  19.397  23.298  1.00 11.11           C
ATOM   1458  O   ALA A 105      25.228  19.112  22.925  1.00 12.45           O
ATOM   1459  CB  ALA A 105      23.365  21.657  22.556  1.00 10.45           C
ATOM   1460  H   ALA A 105      25.222  22.024  24.102  1.00 13.11           H
ATOM   1461  HA  ALA A 105      22.924  20.733  24.327  1.00 13.25           H
ATOM   1462  HB1 ALA A 105      22.655  21.222  22.058  1.00 12.54           H
ATOM   1463  HB2 ALA A 105      23.070  22.530  22.859  1.00 12.54           H
ATOM   1464  HB3 ALA A 105      24.153  21.749  21.997  1.00 12.54           H
ATOM   1465  N   HIS A 106      23.085  18.511  23.332  1.00  9.64           N
ATOM   1466  CA  HIS A 106      23.181  17.186  22.745  1.00  8.60           C
ATOM   1467  C   HIS A 106      22.210  17.084  21.574  1.00 11.11           C
ATOM   1468  O   HIS A 106      21.073  17.563  21.657  1.00 13.16           O
ATOM   1469  CB  HIS A 106      22.901  16.106  23.802  1.00  9.53           C
ATOM   1470  CG  HIS A 106      23.910  16.083  24.910  1.00 12.41           C
ATOM   1471  ND1 HIS A 106      24.767  15.021  25.115  1.00 14.18           N
ATOM   1472  CD2 HIS A 106      24.238  17.014  25.840  1.00 13.27           C
ATOM   1473  CE1 HIS A 106      25.561  15.289  26.138  1.00 19.31           C
ATOM   1474  NE2 HIS A 106      25.265  16.493  26.593  1.00 16.25           N
ATOM   1475  H   HIS A 106      22.324  18.664  23.701  1.00 11.56           H
ATOM   1476  HA  HIS A 106      24.080  17.052  22.406  1.00 10.32           H
ATOM   1477  HB2 HIS A 106      22.911  15.236  23.372  1.00 11.43           H
ATOM   1478  HB3 HIS A 106      22.030  16.270  24.195  1.00 11.43           H
ATOM   1479  HD2 HIS A 106      23.840  17.847  25.952  1.00 15.92           H
ATOM   1480  HE1 HIS A 106      26.219  14.726  26.477  1.00 23.17           H
ATOM   1481  HE2 HIS A 106      25.645  16.883  27.258  1.00 19.50           H
ATOM   1482  N   HIS A 107      22.668  16.473  20.477  1.00 10.18           N
ATOM   1483  CA  HIS A 107      21.919  16.411  19.220  1.00 12.01           C
ATOM   1484  C   HIS A 107      21.485  14.989  18.915  1.00 10.43           C
ATOM   1485  O   HIS A 107      22.249  14.052  19.144  1.00  8.71           O
ATOM   1486  CB  HIS A 107      22.782  16.905  18.050  1.00  9.41           C
ATOM   1487  CG  HIS A 107      23.394  18.245  18.312  1.00 10.66           C
ATOM   1488  ND1 HIS A 107      22.694  19.432  18.186  1.00  9.78           N1+
ATOM   1489  CD2 HIS A 107      24.631  18.577  18.728  1.00 10.10           C
ATOM   1490  CE1 HIS A 107      23.474  20.435  18.551  1.00 10.71           C
ATOM   1491  NE2 HIS A 107      24.659  19.944  18.877  1.00  9.98           N
ATOM   1492  H   HIS A 107      23.430  16.077  20.438  1.00 12.22           H
ATOM   1493  HA  HIS A 107      21.129  16.971  19.282  1.00 14.42           H
ATOM   1494  HB2 HIS A 107      22.229  16.977  17.257  1.00 11.29           H
ATOM   1495  HB3 HIS A 107      23.500  16.271  17.898  1.00 11.29           H
ATOM   1496  HD1 HIS A 107      21.870  19.502  17.952  1.00 11.74           H
ATOM   1497  HD2 HIS A 107      25.327  17.989  18.912  1.00 12.12           H
ATOM   1498  HE1 HIS A 107      23.244  21.336  18.539  1.00 12.86           H
ATOM   1499  HE2 HIS A 107      25.342  20.406  19.119  1.00 11.97           H
ATOM   1500  N   ASN A 108      20.276  14.852  18.356  1.00  8.98           N
ATOM   1501  CA  ASN A 108      19.678  13.552  18.054  1.00  8.52           C
ATOM   1502  C   ASN A 108      19.838  12.603  19.253  1.00  8.64           C
ATOM   1503  O   ASN A 108      20.270  11.455  19.115  1.00  9.68           O
ATOM   1504  CB  ASN A 108      20.287  12.960  16.754  1.00 10.23           C
ATOM   1505  CG  ASN A 108      20.115  13.892  15.547  1.00 13.78           C
ATOM   1506  OD1 ASN A 108      19.000  14.192  15.132  1.00  9.88           O
ATOM   1507  ND2 ASN A 108      21.229  14.397  15.009  1.00 13.89           N
ATOM   1508  H   ASN A 108      19.775  15.516  18.139  1.00 10.78           H
ATOM   1509  HA  ASN A 108      18.728  13.676  17.902  1.00 10.22           H
ATOM   1510  HB2 ASN A 108      21.236  12.812  16.888  1.00 12.28           H
ATOM   1511  HB3 ASN A 108      19.845  12.120  16.551  1.00 12.28           H
ATOM   1512 HD21 ASN A 108      21.179  14.924  14.331  1.00 16.66           H
ATOM   1513 HD22 ASN A 108      21.997  14.195  15.340  1.00 16.66           H
ATOM   1514  N   ASP A 109      19.475  13.094  20.453  1.00  7.59           N
ATOM   1515  CA  ASP A 109      19.714  12.380  21.734  1.00  9.78           C
ATOM   1516  C   ASP A 109      18.527  11.453  21.999  1.00  8.63           C
ATOM   1517  O   ASP A 109      17.649  11.733  22.815  1.00  7.90           O
ATOM   1518  CB  ASP A 109      19.915  13.374  22.885  1.00  6.95           C
ATOM   1519  CG  ASP A 109      20.601  12.768  24.123  1.00  9.64           C
ATOM   1520  OD1 ASP A 109      20.740  13.493  25.154  1.00  7.35           O
ATOM   1521  OD2 ASP A 109      21.011  11.588  24.081  1.00  8.88           O1-
ATOM   1522  H   ASP A 109      19.081  13.851  20.556  1.00  9.11           H
ATOM   1523  HA  ASP A 109      20.514  11.837  21.655  1.00 11.74           H
ATOM   1524  HB2 ASP A 109      20.466  14.108  22.570  1.00  8.34           H
ATOM   1525  HB3 ASP A 109      19.048  13.710  23.161  1.00  8.34           H
ATOM   1526  N   ILE A 110      18.539  10.312  21.317  1.00  6.86           N
ATOM   1527  CA  ILE A 110      17.396   9.393  21.254  1.00  6.34           C
ATOM   1528  C   ILE A 110      17.948   8.000  20.975  1.00  7.30           C
ATOM   1529  O   ILE A 110      18.847   7.819  20.136  1.00  8.46           O
ATOM   1530  CB  ILE A 110      16.340   9.870  20.206  1.00  5.45           C
ATOM   1531  CG1 ILE A 110      14.995   9.126  20.334  1.00  7.59           C
ATOM   1532  CG2 ILE A 110      16.878   9.805  18.781  1.00  8.07           C
ATOM   1533  CD1 ILE A 110      13.879   9.742  19.464  1.00  8.45           C
ATOM   1534  H   ILE A 110      19.218  10.037  20.867  1.00  8.23           H
ATOM   1535  HA  ILE A 110      16.964   9.372  22.122  1.00  7.61           H
ATOM   1536  HB  ILE A 110      16.161  10.804  20.396  1.00  6.54           H
ATOM   1537 HG12 ILE A 110      15.117   8.205  20.055  1.00  9.11           H
ATOM   1538 HG13 ILE A 110      14.705   9.157  21.259  1.00  9.11           H
ATOM   1539 HG21 ILE A 110      16.189  10.109  18.170  1.00  9.68           H
ATOM   1540 HG22 ILE A 110      17.658  10.378  18.713  1.00  9.68           H
ATOM   1541 HG23 ILE A 110      17.121   8.889  18.577  1.00  9.68           H
ATOM   1542 HD11 ILE A 110      13.064   9.232  19.588  1.00 10.14           H
ATOM   1543 HD12 ILE A 110      13.739  10.662  19.736  1.00 10.14           H
ATOM   1544 HD13 ILE A 110      14.151   9.711  18.533  1.00 10.14           H
ATOM   1545  N   ALA A 111      17.400   7.007  21.680  1.00  6.38           N
ATOM   1546  CA  ALA A 111      17.845   5.630  21.578  1.00  5.86           C
ATOM   1547  C   ALA A 111      16.662   4.694  21.766  1.00  8.04           C
ATOM   1548  O   ALA A 111      15.696   5.015  22.481  1.00  7.87           O
ATOM   1549  CB  ALA A 111      18.914   5.277  22.639  1.00  8.16           C
ATOM   1550  H   ALA A 111      16.753   7.117  22.236  1.00  7.66           H
ATOM   1551  HA  ALA A 111      18.223   5.476  20.697  1.00  7.03           H
ATOM   1552  HB1 ALA A 111      19.176   4.350  22.527  1.00  9.79           H
ATOM   1553  HB2 ALA A 111      19.683   5.856  22.516  1.00  9.79           H
ATOM   1554  HB3 ALA A 111      18.537   5.411  23.523  1.00  9.79           H
ATOM   1555  N   LEU A 112      16.776   3.506  21.150  1.00  6.44           N
ATOM   1556  CA  LEU A 112      15.821   2.419  21.323  1.00  7.11           C
ATOM   1557  C   LEU A 112      16.482   1.173  21.899  1.00  9.37           C
ATOM   1558  O   LEU A 112      17.594   0.812  21.491  1.00  9.79           O
ATOM   1559  CB  LEU A 112      15.166   2.047  19.987  1.00  6.93           C
ATOM   1560  CG  LEU A 112      14.193   3.078  19.426  1.00  8.22           C
ATOM   1561  CD1 LEU A 112      13.987   2.905  17.929  1.00 10.63           C
ATOM   1562  CD2 LEU A 112      12.856   2.979  20.185  1.00  9.78           C
ATOM   1563  H   LEU A 112      17.419   3.309  20.614  1.00  7.73           H
ATOM   1564  HA  LEU A 112      15.124   2.702  21.935  1.00  8.53           H
ATOM   1565  HB2 LEU A 112      15.865   1.918  19.327  1.00  8.31           H
ATOM   1566  HB3 LEU A 112      14.676   1.218  20.106  1.00  8.31           H
ATOM   1567  HG  LEU A 112      14.555   3.965  19.576  1.00  9.86           H
ATOM   1568 HD11 LEU A 112      13.363   3.579  17.617  1.00 12.75           H
ATOM   1569 HD12 LEU A 112      14.840   3.009  17.479  1.00 12.75           H
ATOM   1570 HD13 LEU A 112      13.629   2.019  17.760  1.00 12.75           H
ATOM   1571 HD21 LEU A 112      12.240   3.636  19.825  1.00 11.74           H
ATOM   1572 HD22 LEU A 112      12.493   2.087  20.069  1.00 11.74           H
ATOM   1573 HD23 LEU A 112      13.014   3.153  21.126  1.00 11.74           H
ATOM   1574  N   LEU A 113      15.786   0.526  22.858  1.00  8.02           N
ATOM   1575  CA  LEU A 113      16.222  -0.707  23.518  1.00  8.27           C
ATOM   1576  C   LEU A 113      15.134  -1.754  23.294  1.00  7.32           C
ATOM   1577  O   LEU A 113      14.042  -1.651  23.873  1.00  7.85           O
ATOM   1578  CB  LEU A 113      16.457  -0.485  25.021  1.00  5.39           C
ATOM   1579  CG  LEU A 113      17.704   0.294  25.508  1.00  6.65           C
ATOM   1580  CD1 LEU A 113      17.563   1.766  25.196  1.00 12.13           C
ATOM   1581  CD2 LEU A 113      18.004   0.067  26.990  1.00 12.48           C
ATOM   1582  H   LEU A 113      15.025   0.802  23.148  1.00  9.62           H
ATOM   1583  HA  LEU A 113      17.046  -1.022  23.116  1.00  9.92           H
ATOM   1584  HB2 LEU A 113      15.685  -0.011  25.368  1.00  6.46           H
ATOM   1585  HB3 LEU A 113      16.499  -1.359  25.440  1.00  6.46           H
ATOM   1586  HG  LEU A 113      18.472  -0.029  25.011  1.00  7.98           H
ATOM   1587 HD11 LEU A 113      18.353   2.232  25.510  1.00 14.55           H
ATOM   1588 HD12 LEU A 113      17.471   1.877  24.237  1.00 14.55           H
ATOM   1589 HD13 LEU A 113      16.775   2.109  25.646  1.00 14.55           H
ATOM   1590 HD21 LEU A 113      18.791   0.578  27.235  1.00 14.97           H
ATOM   1591 HD22 LEU A 113      17.243   0.360  27.515  1.00 14.97           H
ATOM   1592 HD23 LEU A 113      18.164  -0.879  27.138  1.00 14.97           H
ATOM   1593  N   LYS A 114      15.428  -2.763  22.477  1.00  7.72           N
ATOM   1594  CA  LYS A 114      14.519  -3.906  22.363  1.00 10.14           C
ATOM   1595  C   LYS A 114      14.769  -4.836  23.552  1.00 10.27           C
ATOM   1596  O   LYS A 114      15.912  -5.250  23.785  1.00  8.46           O
ATOM   1597  CB  LYS A 114      14.710  -4.659  21.039  1.00 10.71           C
ATOM   1598  CG  LYS A 114      13.528  -5.609  20.685  1.00  9.47           C
ATOM   1599  CD  LYS A 114      13.746  -6.333  19.346  1.00 12.78           C
ATOM   1600  CE  LYS A 114      12.543  -7.166  18.942  1.00 20.35           C
ATOM   1601  NZ  LYS A 114      12.518  -8.379  19.796  1.00 32.54           N1+
ATOM   1602  H   LYS A 114      16.132  -2.812  21.986  1.00  9.26           H
ATOM   1603  HA  LYS A 114      13.602  -3.593  22.407  1.00 12.17           H
ATOM   1604  HB2 LYS A 114      14.797  -4.013  20.321  1.00 12.85           H
ATOM   1605  HB3 LYS A 114      15.515  -5.197  21.098  1.00 12.85           H
ATOM   1606  HG2 LYS A 114      13.440  -6.280  21.381  1.00 11.36           H
ATOM   1607  HG3 LYS A 114      12.712  -5.089  20.618  1.00 11.36           H
ATOM   1608  HD2 LYS A 114      13.904  -5.675  18.651  1.00 15.34           H
ATOM   1609  HD3 LYS A 114      14.510  -6.925  19.426  1.00 15.34           H
ATOM   1610  HE2 LYS A 114      11.728  -6.661  19.088  1.00 24.42           H
ATOM   1611  HE3 LYS A 114      12.624  -7.435  18.014  1.00 24.42           H
ATOM   1612  HZ1 LYS A 114      11.820  -8.888  19.580  1.00 39.05           H
ATOM   1613  HZ2 LYS A 114      13.265  -8.848  19.679  1.00 39.05           H
ATOM   1614  HZ3 LYS A 114      12.453  -8.147  20.653  1.00 39.05           H
ATOM   1615  N   ILE A 115      13.714  -5.156  24.319  1.00  9.21           N
ATOM   1616  CA  ILE A 115      13.849  -5.825  25.624  1.00  9.00           C
ATOM   1617  C   ILE A 115      13.335  -7.272  25.553  1.00 10.87           C
ATOM   1618  O   ILE A 115      12.370  -7.579  24.839  1.00 10.21           O
ATOM   1619  CB  ILE A 115      13.132  -5.031  26.759  1.00  8.47           C
ATOM   1620  CG1 ILE A 115      11.670  -4.684  26.449  1.00  9.67           C
ATOM   1621  CG2 ILE A 115      13.911  -3.753  27.090  1.00  7.50           C
ATOM   1622  CD1 ILE A 115      10.876  -4.286  27.705  1.00  7.34           C
ATOM   1623  H   ILE A 115      12.898  -4.993  24.101  1.00 11.05           H
ATOM   1624  HA  ILE A 115      14.791  -5.865  25.850  1.00 10.80           H
ATOM   1625  HB  ILE A 115      13.137  -5.589  27.552  1.00 10.16           H
ATOM   1626 HG12 ILE A 115      11.647  -3.938  25.829  1.00 11.60           H
ATOM   1627 HG13 ILE A 115      11.239  -5.458  26.054  1.00 11.60           H
ATOM   1628 HG21 ILE A 115      13.448  -3.276  27.796  1.00  9.00           H
ATOM   1629 HG22 ILE A 115      14.803  -3.994  27.382  1.00  9.00           H
ATOM   1630 HG23 ILE A 115      13.961  -3.200  26.294  1.00  9.00           H
ATOM   1631 HD11 ILE A 115       9.963  -4.079  27.448  1.00  8.81           H
ATOM   1632 HD12 ILE A 115      10.884  -5.027  28.331  1.00  8.81           H
ATOM   1633 HD13 ILE A 115      11.291  -3.507  28.107  1.00  8.81           H
ATOM   1634  N   ARG A 116      13.964  -8.166  26.332  1.00  9.54           N
ATOM   1635  CA  ARG A 116      13.487  -9.548  26.448  1.00 12.63           C
ATOM   1636  C   ARG A 116      13.817 -10.148  27.814  1.00 11.24           C
ATOM   1637  O   ARG A 116      14.910  -9.959  28.354  1.00  9.42           O
ATOM   1638  CB  ARG A 116      14.051 -10.448  25.343  1.00 15.31           C
ATOM   1639  CG  ARG A 116      15.503 -10.505  25.236  1.00 17.24           C
ATOM   1640  CD  ARG A 116      15.907 -11.653  24.277  1.00 24.48           C
ATOM   1641  NE  ARG A 116      17.330 -11.586  24.006  1.00 29.73           N
ATOM   1642  CZ  ARG A 116      17.937 -12.255  23.035  1.00 30.37           C
ATOM   1643  NH1 ARG A 116      19.239 -12.116  22.875  1.00 33.15           N
ATOM   1644  NH2 ARG A 116      17.242 -13.053  22.235  1.00 32.17           N1+
ATOM   1645  H   ARG A 116      14.665  -7.996  26.800  1.00 11.45           H
ATOM   1646  HA  ARG A 116      12.521  -9.547  26.357  1.00 15.16           H
ATOM   1647  HB2 ARG A 116      13.738 -11.353  25.498  1.00 18.37           H
ATOM   1648  HB3 ARG A 116      13.712 -10.133  24.491  1.00 18.37           H
ATOM   1649  HG2 ARG A 116      15.836  -9.668  24.876  1.00 20.69           H
ATOM   1650  HG3 ARG A 116      15.888 -10.679  26.109  1.00 20.69           H
ATOM   1651  HD2 ARG A 116      15.711 -12.508  24.692  1.00 29.37           H
ATOM   1652  HD3 ARG A 116      15.427 -11.562  23.439  1.00 29.37           H
ATOM   1653  HE  ARG A 116      17.812 -11.080  24.508  1.00 35.68           H
ATOM   1654 HH11 ARG A 116      19.684 -11.598  23.397  1.00 39.79           H
ATOM   1655 HH12 ARG A 116      19.643 -12.547  22.249  1.00 39.79           H
ATOM   1656 HH21 ARG A 116      16.393 -13.139  22.344  1.00 38.61           H
ATOM   1657 HH22 ARG A 116      17.640 -13.485  21.607  1.00 38.61           H
ATOM   1658  N   SER A 117      12.865 -10.919  28.335  1.00 10.89           N
ATOM   1659  CA  SER A 117      13.062 -11.670  29.563  1.00 10.25           C
ATOM   1660  C   SER A 117      13.984 -12.868  29.306  1.00 10.67           C
ATOM   1661  O   SER A 117      14.330 -13.196  28.171  1.00 12.98           O
ATOM   1662  CB  SER A 117      11.741 -12.185  30.103  1.00 14.80           C
ATOM   1663  OG  SER A 117      11.236 -13.155  29.210  1.00 14.96           O
ATOM   1664  H   SER A 117      12.086 -11.022  27.988  1.00 13.07           H
ATOM   1665  HA  SER A 117      13.471 -11.100  30.233  1.00 12.30           H
ATOM   1666  HB2 SER A 117      11.884 -12.589  30.973  1.00 17.76           H
ATOM   1667  HB3 SER A 117      11.112 -11.449  30.170  1.00 17.76           H
ATOM   1668  HG  SER A 117      10.503 -13.452  29.494  1.00 17.95           H
ATOM   1669  N   LYS A 118      14.346 -13.559  30.389  1.00 13.93           N
ATOM   1670  CA  LYS A 118      15.206 -14.731  30.229  1.00 17.34           C
ATOM   1671  C   LYS A 118      14.544 -15.809  29.377  1.00 12.51           C
ATOM   1672  O   LYS A 118      15.244 -16.619  28.749  1.00 12.22           O
ATOM   1673  CB  LYS A 118      15.589 -15.313  31.585  1.00 20.38           C
ATOM   1674  CG  LYS A 118      16.430 -14.386  32.494  1.00 31.33           C
ATOM   1675  CD  LYS A 118      17.929 -14.446  32.190  1.00 26.58           C
ATOM   1676  CE  LYS A 118      18.764 -13.635  33.227  1.00 32.91           C
ATOM   1677  NZ  LYS A 118      19.257 -14.411  34.420  1.00 31.80           N1+
ATOM   1678  H   LYS A 118      14.117 -13.379  31.198  1.00 16.71           H
ATOM   1679  HA  LYS A 118      16.022 -14.459  29.781  1.00 20.81           H
ATOM   1680  HB2 LYS A 118      14.776 -15.531  32.066  1.00 24.46           H
ATOM   1681  HB3 LYS A 118      16.104 -16.121  31.437  1.00 24.46           H
ATOM   1682  HG2 LYS A 118      16.137 -13.471  32.368  1.00 37.60           H
ATOM   1683  HG3 LYS A 118      16.302 -14.651  33.418  1.00 37.60           H
ATOM   1684  HD2 LYS A 118      18.223 -15.370  32.220  1.00 31.89           H
ATOM   1685  HD3 LYS A 118      18.091 -14.071  31.310  1.00 31.89           H
ATOM   1686  HE2 LYS A 118      19.542 -13.271  32.776  1.00 39.49           H
ATOM   1687  HE3 LYS A 118      18.215 -12.908  33.561  1.00 39.49           H
ATOM   1688  HZ1 LYS A 118      19.722 -13.877  34.959  1.00 38.16           H
ATOM   1689  HZ2 LYS A 118      18.567 -14.747  34.870  1.00 38.16           H
ATOM   1690  HZ3 LYS A 118      19.781 -15.079  34.152  1.00 38.16           H
ATOM   1691  N   GLU A 119      13.205 -15.856  29.351  1.00 14.02           N
ATOM   1692  CA  GLU A 119      12.455 -16.807  28.532  1.00 14.24           C
ATOM   1693  C   GLU A 119      12.207 -16.311  27.116  1.00 14.82           C
ATOM   1694  O   GLU A 119      11.645 -17.045  26.297  1.00 16.55           O
ATOM   1695  CB  GLU A 119      11.121 -17.123  29.198  1.00 13.12           C
ATOM   1696  CG  GLU A 119      11.207 -17.937  30.499  1.00 19.82           C
ATOM   1697  CD  GLU A 119      11.915 -17.227  31.641  1.00 19.95           C
ATOM   1698  OE1 GLU A 119      11.543 -16.081  31.973  1.00 18.24           O
ATOM   1699  OE2 GLU A 119      12.864 -17.825  32.227  1.00 15.74           O1-
ATOM   1700  H   GLU A 119      12.701 -15.333  29.812  1.00 16.82           H
ATOM   1701  HA  GLU A 119      12.960 -17.633  28.472  1.00 17.09           H
ATOM   1702  HB2 GLU A 119      10.677 -16.286  29.408  1.00 15.74           H
ATOM   1703  HB3 GLU A 119      10.578 -17.630  28.574  1.00 15.74           H
ATOM   1704  HG2 GLU A 119      10.307 -18.145  30.795  1.00 23.79           H
ATOM   1705  HG3 GLU A 119      11.690 -18.759  30.320  1.00 23.79           H
ATOM   1706  N   GLY A 120      12.621 -15.092  26.795  1.00 12.56           N
ATOM   1707  CA  GLY A 120      12.490 -14.581  25.457  1.00 14.08           C
ATOM   1708  C   GLY A 120      11.264 -13.740  25.198  1.00 16.05           C
ATOM   1709  O   GLY A 120      10.946 -13.505  24.023  1.00 17.37           O
ATOM   1710  H   GLY A 120      12.984 -14.541  27.347  1.00 15.07           H
ATOM   1711  HA2 GLY A 120      13.269 -14.041  25.251  1.00 16.90           H
ATOM   1712  HA3 GLY A 120      12.473 -15.328  24.838  1.00 16.90           H
ATOM   1713  N   ARG A 121      10.606 -13.240  26.246  1.00 14.70           N
ATOM   1714  CA  ARG A 121       9.339 -12.536  26.141  1.00 14.67           C
ATOM   1715  C   ARG A 121       9.512 -11.029  26.330  1.00 13.28           C
ATOM   1716  O   ARG A 121      10.454 -10.547  26.970  1.00 12.17           O
ATOM   1717  CB  ARG A 121       8.335 -13.075  27.175  1.00 17.39           C
ATOM   1718  CG  ARG A 121       8.046 -14.611  27.017  1.00 24.25           C
ATOM   1719  CD  ARG A 121       7.025 -15.154  28.028  1.00 31.98           C
ATOM   1720  NE  ARG A 121       7.345 -16.524  28.466  1.00 41.78           N
ATOM   1721  CZ  ARG A 121       7.437 -16.923  29.742  1.00 42.67           C
ATOM   1722  NH1 ARG A 121       7.209 -16.081  30.748  1.00 44.47           N
ATOM   1723  NH2 ARG A 121       7.743 -18.187  30.025  1.00 45.61           N1+
ATOM   1724  H   ARG A 121      10.890 -13.303  27.055  1.00 17.64           H
ATOM   1725  HA  ARG A 121       8.968 -12.685  25.258  1.00 17.61           H
ATOM   1726  HB2 ARG A 121       8.691 -12.928  28.066  1.00 20.87           H
ATOM   1727  HB3 ARG A 121       7.494 -12.601  27.073  1.00 20.87           H
ATOM   1728  HG2 ARG A 121       7.697 -14.773  26.126  1.00 29.10           H
ATOM   1729  HG3 ARG A 121       8.874 -15.099  27.140  1.00 29.10           H
ATOM   1730  HD2 ARG A 121       7.017 -14.581  28.811  1.00 38.38           H
ATOM   1731  HD3 ARG A 121       6.147 -15.167  27.616  1.00 38.38           H
ATOM   1732  HE  ARG A 121       7.485 -17.113  27.855  1.00 50.13           H
ATOM   1733 HH11 ARG A 121       7.012 -15.260  30.585  1.00 53.37           H
ATOM   1734 HH12 ARG A 121       7.268 -16.356  31.560  1.00 53.37           H
ATOM   1735 HH21 ARG A 121       7.888 -18.747  29.388  1.00 54.74           H
ATOM   1736 HH22 ARG A 121       7.793 -18.444  30.844  1.00 54.74           H
ATOM   1737  N   CYS A 122       8.586 -10.291  25.748  1.00 13.63           N
ATOM   1738  CA  CYS A 122       8.493  -8.858  25.963  1.00 12.97           C
ATOM   1739  C   CYS A 122       7.669  -8.582  27.223  1.00  8.44           C
ATOM   1740  O   CYS A 122       7.285  -9.491  27.963  1.00 14.52           O
ATOM   1741  CB  CYS A 122       7.932  -8.206  24.700  1.00 11.34           C
ATOM   1742  SG  CYS A 122       8.973  -8.539  23.232  1.00 11.59           S
ATOM   1743  H   CYS A 122       7.987 -10.601  25.215  1.00 16.36           H
ATOM   1744  HA  CYS A 122       9.384  -8.505  26.108  1.00 15.56           H
ATOM   1745  HB2 CYS A 122       7.045  -8.559  24.527  1.00 13.61           H
ATOM   1746  HB3 CYS A 122       7.891  -7.246  24.829  1.00 13.61           H
ATOM   1747  HG  CYS A 122      10.074  -8.102  23.426  1.00 13.90           H
ATOM   1748  N   ALA A 123       7.445  -7.302  27.508  1.00  9.59           N
ATOM   1749  CA  ALA A 123       6.709  -6.939  28.708  1.00  8.65           C
ATOM   1750  C   ALA A 123       5.277  -7.452  28.642  1.00 10.69           C
ATOM   1751  O   ALA A 123       4.660  -7.523  27.570  1.00 12.63           O
ATOM   1752  CB  ALA A 123       6.724  -5.412  28.880  1.00 12.28           C
ATOM   1753  H   ALA A 123       7.706  -6.636  27.030  1.00 11.50           H
ATOM   1754  HA  ALA A 123       7.140  -7.337  29.481  1.00 10.38           H
ATOM   1755  HB1 ALA A 123       6.231  -5.179  29.682  1.00 14.74           H
ATOM   1756  HB2 ALA A 123       7.643  -5.112  28.958  1.00 14.74           H
ATOM   1757  HB3 ALA A 123       6.307  -5.003  28.105  1.00 14.74           H
ATOM   1758  N   GLN A 124       4.751  -7.792  29.828  1.00 13.78           N
ATOM   1759  CA  GLN A 124       3.363  -8.148  30.047  1.00 13.31           C
ATOM   1760  C   GLN A 124       2.630  -6.982  30.700  1.00 11.90           C
ATOM   1761  O   GLN A 124       2.839  -6.730  31.901  1.00 12.74           O
ATOM   1762  CB  GLN A 124       3.275  -9.392  30.938  1.00 15.57           C
ATOM   1763  CG  GLN A 124       1.888  -9.782  31.322  1.00 21.18           C
ATOM   1764  CD  GLN A 124       1.067 -10.055  30.120  1.00 24.72           C
ATOM   1765  OE1 GLN A 124       1.304 -11.033  29.409  1.00 25.01           O
ATOM   1766  NE2 GLN A 124       0.101  -9.178  29.850  1.00 25.20           N
ATOM   1767  H   GLN A 124       5.215  -7.820  30.551  1.00 16.54           H
ATOM   1768  HA  GLN A 124       2.938  -8.345  29.198  1.00 15.97           H
ATOM   1769  HB2 GLN A 124       3.671 -10.141  30.464  1.00 18.68           H
ATOM   1770  HB3 GLN A 124       3.771  -9.225  31.755  1.00 18.68           H
ATOM   1771  HG2 GLN A 124       1.917 -10.586  31.863  1.00 25.42           H
ATOM   1772  HG3 GLN A 124       1.475  -9.057  31.817  1.00 25.42           H
ATOM   1773 HE21 GLN A 124      -0.017  -8.498  30.362  1.00 30.24           H
ATOM   1774 HE22 GLN A 124      -0.403  -9.292  29.163  1.00 30.24           H
ATOM   1775  N   PRO A 125       1.763  -6.259  29.993  1.00 12.89           N
ATOM   1776  CA  PRO A 125       1.088  -5.128  30.639  1.00 10.82           C
ATOM   1777  C   PRO A 125       0.296  -5.555  31.872  1.00 13.66           C
ATOM   1778  O   PRO A 125      -0.247  -6.650  31.931  1.00 15.31           O
ATOM   1779  CB  PRO A 125       0.181  -4.577  29.526  1.00 14.24           C
ATOM   1780  CG  PRO A 125       0.896  -4.981  28.245  1.00 15.76           C
ATOM   1781  CD  PRO A 125       1.526  -6.288  28.524  1.00 12.37           C
ATOM   1782  HA  PRO A 125       1.734  -4.450  30.891  1.00 12.99           H
ATOM   1783  HB2 PRO A 125      -0.696  -4.988  29.579  1.00 17.09           H
ATOM   1784  HB3 PRO A 125       0.118  -3.611  29.598  1.00 17.09           H
ATOM   1785  HG2 PRO A 125       0.251  -5.061  27.525  1.00 18.91           H
ATOM   1786  HG3 PRO A 125       1.570  -4.318  28.027  1.00 18.91           H
ATOM   1787  HD2 PRO A 125       0.921  -7.011  28.294  1.00 14.85           H
ATOM   1788  HD3 PRO A 125       2.368  -6.366  28.048  1.00 14.85           H
ATOM   1789  N   SER A 126       0.271  -4.681  32.881  1.00 10.74           N
ATOM   1790  CA  SER A 126      -0.437  -4.918  34.155  1.00 11.92           C
ATOM   1791  C   SER A 126      -0.835  -3.569  34.746  1.00 12.50           C
ATOM   1792  O   SER A 126      -0.665  -2.531  34.110  1.00 12.50           O
ATOM   1793  CB  SER A 126       0.443  -5.669  35.154  1.00 13.77           C
ATOM   1794  OG  SER A 126       1.473  -4.799  35.622  1.00 12.58           O
ATOM   1795  H   SER A 126       0.667  -3.918  32.854  1.00 12.89           H
ATOM   1796  HA  SER A 126      -1.240  -5.438  33.993  1.00 14.30           H
ATOM   1797  HB2 SER A 126      -0.099  -5.957  35.906  1.00 16.53           H
ATOM   1798  HB3 SER A 126       0.845  -6.435  34.715  1.00 16.53           H
ATOM   1799  HG  SER A 126       1.963  -5.203  36.172  1.00 15.10           H
ATOM   1800  N   ARG A 127      -1.303  -3.584  36.006  1.00 11.64           N
ATOM   1801  CA  ARG A 127      -1.633  -2.341  36.713  1.00 11.70           C
ATOM   1802  C   ARG A 127      -0.406  -1.450  36.886  1.00 15.20           C
ATOM   1803  O   ARG A 127      -0.539  -0.220  36.907  1.00 13.31           O
ATOM   1804  CB  ARG A 127      -2.237  -2.644  38.106  1.00 13.35           C
ATOM   1805  CG  ARG A 127      -2.885  -1.449  38.853  1.00 16.55           C
ATOM   1806  CD  ARG A 127      -3.589  -1.842  40.190  1.00 18.63           C
ATOM   1807  NE  ARG A 127      -2.656  -2.325  41.198  1.00 16.36           N
ATOM   1808  CZ  ARG A 127      -1.904  -1.534  41.958  1.00 18.69           C
ATOM   1809  NH1 ARG A 127      -1.989  -0.213  41.840  1.00 13.58           N
ATOM   1810  NH2 ARG A 127      -1.057  -2.054  42.828  1.00 23.30           N1+
ATOM   1811  H   ARG A 127      -1.436  -4.297  36.468  1.00 13.97           H
ATOM   1812  HA  ARG A 127      -2.293  -1.850  36.199  1.00 14.05           H
ATOM   1813  HB2 ARG A 127      -2.923  -3.321  37.999  1.00 16.02           H
ATOM   1814  HB3 ARG A 127      -1.531  -2.989  38.674  1.00 16.02           H
ATOM   1815  HG2 ARG A 127      -2.194  -0.801  39.063  1.00 19.86           H
ATOM   1816  HG3 ARG A 127      -3.550  -1.044  38.276  1.00 19.86           H
ATOM   1817  HD2 ARG A 127      -4.043  -1.063  40.549  1.00 22.35           H
ATOM   1818  HD3 ARG A 127      -4.231  -2.548  40.013  1.00 22.35           H
ATOM   1819  HE  ARG A 127      -2.622  -3.172  41.343  1.00 19.63           H
ATOM   1820 HH11 ARG A 127      -2.530   0.134  41.268  1.00 16.29           H
ATOM   1821 HH12 ARG A 127      -1.502   0.295  42.334  1.00 16.29           H
ATOM   1822 HH21 ARG A 127      -1.000  -2.908  42.915  1.00 27.96           H
ATOM   1823 HH22 ARG A 127      -0.581  -1.539  43.326  1.00 27.96           H
ATOM   1824  N   THR A 128       0.790  -2.044  37.027  1.00 11.80           N
ATOM   1825  CA  THR A 128       2.015  -1.302  37.322  1.00 10.55           C
ATOM   1826  C   THR A 128       2.996  -1.278  36.148  1.00  9.84           C
ATOM   1827  O   THR A 128       4.066  -0.685  36.287  1.00  9.44           O
ATOM   1828  CB  THR A 128       2.718  -1.864  38.584  1.00  9.81           C
ATOM   1829  OG1 THR A 128       2.903  -3.280  38.467  1.00 11.14           O
ATOM   1830  CG2 THR A 128       1.929  -1.564  39.845  1.00 14.88           C
ATOM   1831  H   THR A 128       0.914  -2.892  36.953  1.00 14.16           H
ATOM   1832  HA  THR A 128       1.773  -0.382  37.513  1.00 12.65           H
ATOM   1833  HB  THR A 128       3.587  -1.441  38.671  1.00 11.77           H
ATOM   1834  HG1 THR A 128       2.159  -3.661  38.382  1.00 13.37           H
ATOM   1835 HG21 THR A 128       2.389  -1.925  40.618  1.00 17.85           H
ATOM   1836 HG22 THR A 128       1.832  -0.605  39.955  1.00 17.85           H
ATOM   1837 HG23 THR A 128       1.047  -1.965  39.788  1.00 17.85           H
ATOM   1838  N   ILE A 129       2.628  -1.849  34.981  1.00 11.68           N
ATOM   1839  CA  ILE A 129       3.449  -1.860  33.744  1.00  9.01           C
ATOM   1840  C   ILE A 129       2.541  -1.550  32.535  1.00 11.33           C
ATOM   1841  O   ILE A 129       1.696  -2.379  32.167  1.00 11.34           O
ATOM   1842  CB  ILE A 129       4.163  -3.200  33.534  1.00 10.23           C
ATOM   1843  CG1 ILE A 129       5.024  -3.545  34.754  1.00 10.19           C
ATOM   1844  CG2 ILE A 129       4.947  -3.187  32.165  1.00 11.91           C
ATOM   1845  CD1 ILE A 129       5.654  -4.937  34.725  1.00 10.44           C
ATOM   1846  H   ILE A 129       1.876  -2.253  34.879  1.00 14.01           H
ATOM   1847  HA  ILE A 129       4.122  -1.164  33.803  1.00 10.81           H
ATOM   1848  HB  ILE A 129       3.478  -3.883  33.465  1.00 12.28           H
ATOM   1849 HG12 ILE A 129       5.745  -2.898  34.816  1.00 12.23           H
ATOM   1850 HG13 ILE A 129       4.470  -3.491  35.548  1.00 12.23           H
ATOM   1851 HG21 ILE A 129       5.393  -4.041  32.049  1.00 14.29           H
ATOM   1852 HG22 ILE A 129       4.317  -3.041  31.442  1.00 14.29           H
ATOM   1853 HG23 ILE A 129       5.602  -2.472  32.184  1.00 14.29           H
ATOM   1854 HD11 ILE A 129       6.176  -5.063  35.533  1.00 12.53           H
ATOM   1855 HD12 ILE A 129       4.949  -5.601  34.680  1.00 12.53           H
ATOM   1856 HD13 ILE A 129       6.227  -5.007  33.946  1.00 12.53           H
ATOM   1857  N   GLN A 130       2.723  -0.381  31.902  1.00 10.69           N
ATOM   1858  CA  GLN A 130       1.881   0.094  30.785  1.00  8.49           C
ATOM   1859  C   GLN A 130       2.700   0.890  29.758  1.00  9.69           C
ATOM   1860  O   GLN A 130       3.703   1.494  30.115  1.00  8.32           O
ATOM   1861  CB  GLN A 130       0.732   0.950  31.358  1.00 10.95           C
ATOM   1862  CG  GLN A 130      -0.252   0.118  32.186  1.00 11.99           C
ATOM   1863  CD  GLN A 130      -1.254  -0.642  31.292  1.00 27.35           C
ATOM   1864  OE1 GLN A 130      -1.650  -0.135  30.228  1.00 34.12           O
ATOM   1865  NE2 GLN A 130      -1.667  -1.855  31.713  1.00 28.57           N
ATOM   1866  H   GLN A 130       3.348   0.173  32.108  1.00 12.83           H
ATOM   1867  HA  GLN A 130       1.491  -0.670  30.333  1.00 10.19           H
ATOM   1868  HB2 GLN A 130       1.104   1.637  31.934  1.00 13.14           H
ATOM   1869  HB3 GLN A 130       0.242   1.357  30.626  1.00 13.14           H
ATOM   1870  HG2 GLN A 130       0.241  -0.533  32.709  1.00 14.39           H
ATOM   1871  HG3 GLN A 130      -0.755   0.706  32.771  1.00 14.39           H
ATOM   1872 HE21 GLN A 130      -1.372  -2.176  32.455  1.00 34.28           H
ATOM   1873 HE22 GLN A 130      -2.225  -2.308  31.241  1.00 34.28           H
ATOM   1874  N   THR A 131       2.247   0.936  28.482  1.00  9.35           N
ATOM   1875  CA  THR A 131       2.879   1.789  27.458  1.00  8.45           C
ATOM   1876  C   THR A 131       2.421   3.260  27.598  1.00 10.85           C
ATOM   1877  O   THR A 131       1.375   3.577  28.193  1.00 11.39           O
ATOM   1878  CB  THR A 131       2.582   1.296  26.023  1.00  9.86           C
ATOM   1879  OG1 THR A 131       1.171   1.342  25.761  1.00 11.19           O
ATOM   1880  CG2 THR A 131       3.125  -0.132  25.779  1.00 12.47           C
ATOM   1881  H   THR A 131       1.577   0.482  28.192  1.00 11.22           H
ATOM   1882  HA  THR A 131       3.840   1.766  27.584  1.00 10.14           H
ATOM   1883  HB  THR A 131       3.029   1.887  25.398  1.00 11.83           H
ATOM   1884  HG1 THR A 131       0.761   0.850  26.305  1.00 13.42           H
ATOM   1885 HG21 THR A 131       2.923  -0.413  24.873  1.00 14.97           H
ATOM   1886 HG22 THR A 131       4.086  -0.148  25.908  1.00 14.97           H
ATOM   1887 HG23 THR A 131       2.714  -0.754  26.401  1.00 14.97           H
ATOM   1888  N   ILE A 132       3.210   4.166  27.022  1.00  7.00           N
ATOM   1889  CA  ILE A 132       2.840   5.570  26.829  1.00  6.90           C
ATOM   1890  C   ILE A 132       2.765   5.900  25.330  1.00  9.37           C
ATOM   1891  O   ILE A 132       3.612   5.481  24.526  1.00 11.04           O
ATOM   1892  CB  ILE A 132       3.818   6.519  27.567  1.00  9.50           C
ATOM   1893  CG1 ILE A 132       3.355   7.992  27.517  1.00 11.13           C
ATOM   1894  CG2 ILE A 132       5.237   6.411  27.005  1.00 11.00           C
ATOM   1895  CD1 ILE A 132       2.220   8.340  28.453  1.00 10.05           C
ATOM   1896  H   ILE A 132       3.995   3.983  26.723  1.00  8.40           H
ATOM   1897  HA  ILE A 132       1.957   5.711  27.204  1.00  8.28           H
ATOM   1898  HB  ILE A 132       3.846   6.249  28.498  1.00 11.40           H
ATOM   1899 HG12 ILE A 132       4.107   8.559  27.746  1.00 13.36           H
ATOM   1900 HG13 ILE A 132       3.060   8.191  26.615  1.00 13.36           H
ATOM   1901 HG21 ILE A 132       5.816   7.018  27.492  1.00 13.20           H
ATOM   1902 HG22 ILE A 132       5.549   5.498  27.111  1.00 13.20           H
ATOM   1903 HG23 ILE A 132       5.223   6.649  26.065  1.00 13.20           H
ATOM   1904 HD11 ILE A 132       2.002   9.279  28.349  1.00 12.06           H
ATOM   1905 HD12 ILE A 132       1.449   7.794  28.231  1.00 12.06           H
ATOM   1906 HD13 ILE A 132       2.498   8.163  29.366  1.00 12.06           H
ATOM   1907  N   CYS A 133       1.738   6.656  24.954  1.00 10.85           N
ATOM   1908  CA  CYS A 133       1.513   6.978  23.549  1.00  9.99           C
ATOM   1909  C   CYS A 133       2.548   7.948  22.985  1.00 11.34           C
ATOM   1910  O   CYS A 133       2.965   8.883  23.658  1.00  8.15           O
ATOM   1911  CB  CYS A 133       0.135   7.610  23.382  1.00 12.39           C
ATOM   1912  H   CYS A 133       1.159   6.994  25.491  1.00 13.02           H
ATOM   1913  HA  CYS A 133       1.541   6.163  23.024  1.00 11.99           H
ATOM   1914  HB1 CYS A 133      -0.542   6.963  23.638  1.00 14.87           H
ATOM   1915  HB3 CYS A 133       0.015   7.865  22.454  1.00 14.87           H
ATOM   1916  N   LEU A 134       2.926   7.741  21.677  1.00 11.13           N
ATOM   1917  CA  LEU A 134       3.750   8.669  20.911  1.00  8.68           C
ATOM   1918  C   LEU A 134       2.943   9.880  20.428  1.00  9.89           C
ATOM   1919  O   LEU A 134       1.727   9.793  20.237  1.00 12.39           O
ATOM   1920  CB  LEU A 134       4.357   7.974  19.690  1.00  9.31           C
ATOM   1921  CG  LEU A 134       5.454   6.944  19.949  1.00 12.12           C
ATOM   1922  CD1 LEU A 134       5.847   6.223  18.692  1.00 14.70           C
ATOM   1923  CD2 LEU A 134       6.635   7.673  20.500  1.00 15.79           C
ATOM   1924  H   LEU A 134       2.698   7.045  21.225  1.00 13.36           H
ATOM   1925  HA  LEU A 134       4.475   8.989  21.471  1.00 10.41           H
ATOM   1926  HB2 LEU A 134       3.643   7.518  19.217  1.00 11.17           H
ATOM   1927  HB3 LEU A 134       4.736   8.656  19.114  1.00 11.17           H
ATOM   1928  HG  LEU A 134       5.151   6.295  20.603  1.00 14.54           H
ATOM   1929 HD11 LEU A 134       6.543   5.581  18.901  1.00 17.64           H
ATOM   1930 HD12 LEU A 134       5.070   5.765  18.335  1.00 17.64           H
ATOM   1931 HD13 LEU A 134       6.176   6.870  18.048  1.00 17.64           H
ATOM   1932 HD21 LEU A 134       7.346   7.037  20.672  1.00 18.94           H
ATOM   1933 HD22 LEU A 134       6.930   8.332  19.851  1.00 18.94           H
ATOM   1934 HD23 LEU A 134       6.377   8.114  21.324  1.00 18.94           H
ATOM   1935  N   PRO A 135       3.615  11.012  20.224  1.00 11.02           N
ATOM   1936  CA  PRO A 135       2.966  12.191  19.638  1.00 12.35           C
ATOM   1937  C   PRO A 135       2.682  12.031  18.146  1.00 13.04           C
ATOM   1938  O   PRO A 135       3.130  11.105  17.467  1.00 14.82           O
ATOM   1939  CB  PRO A 135       3.989  13.301  19.899  1.00 13.58           C
ATOM   1940  CG  PRO A 135       5.310  12.572  19.904  1.00 12.00           C
ATOM   1941  CD  PRO A 135       5.016  11.262  20.560  1.00  9.37           C
ATOM   1942  HA  PRO A 135       2.141  12.394  20.107  1.00 14.82           H
ATOM   1943  HB2 PRO A 135       3.956  13.956  19.184  1.00 16.30           H
ATOM   1944  HB3 PRO A 135       3.817  13.715  20.759  1.00 16.30           H
ATOM   1945  HG2 PRO A 135       5.616  12.440  18.993  1.00 14.40           H
ATOM   1946  HG3 PRO A 135       5.961  13.076  20.417  1.00 14.40           H
ATOM   1947  HD2 PRO A 135       5.581  10.566  20.190  1.00 11.25           H
ATOM   1948  HD3 PRO A 135       5.124  11.335  21.521  1.00 11.25           H
ATOM   1949  N   SER A 136       1.871  12.956  17.636  1.00 18.70           N
ATOM   1950  CA  SER A 136       1.593  13.037  16.207  1.00 24.01           C
ATOM   1951  C   SER A 136       2.367  14.191  15.563  1.00 21.95           C
ATOM   1952  O   SER A 136       2.755  15.157  16.221  1.00 21.57           O
ATOM   1953  CB  SER A 136       0.092  13.213  15.966  1.00 25.96           C
ATOM   1954  OG  SER A 136      -0.423  14.210  16.820  1.00 30.83           O
ATOM   1955  H   SER A 136       1.466  13.554  18.103  1.00 22.44           H
ATOM   1956  HA  SER A 136       1.872  12.211  15.782  1.00 28.81           H
ATOM   1957  HB2 SER A 136      -0.053  13.477  15.044  1.00 31.15           H
ATOM   1958  HB3 SER A 136      -0.359  12.374  16.148  1.00 31.15           H
ATOM   1959  HG  SER A 136      -1.247  14.305  16.686  1.00 37.00           H
ATOM   1960  N   MET A 137       2.545  14.100  14.239  1.00 22.61           N
ATOM   1961  CA  MET A 137       3.381  15.059  13.519  1.00 25.31           C
ATOM   1962  C   MET A 137       2.823  16.478  13.619  1.00 22.83           C
ATOM   1963  O   MET A 137       1.620  16.703  13.480  1.00 19.02           O
ATOM   1964  CB  MET A 137       3.493  14.655  12.043  1.00 29.81           C
ATOM   1965  CG  MET A 137       4.336  13.418  11.815  1.00 38.95           C
ATOM   1966  SD  MET A 137       6.118  13.704  11.538  1.00 47.22           S
ATOM   1967  CE  MET A 137       6.481  12.270  10.506  1.00 37.54           C
ATOM   1968  H   MET A 137       2.194  13.494  13.740  1.00 27.13           H
ATOM   1969  HA  MET A 137       4.273  15.045  13.901  1.00 30.37           H
ATOM   1970  HB2 MET A 137       2.604  14.476  11.699  1.00 35.77           H
ATOM   1971  HB3 MET A 137       3.897  15.385  11.548  1.00 35.77           H
ATOM   1972  HG2 MET A 137       4.252  12.845  12.593  1.00 46.74           H
ATOM   1973  HG3 MET A 137       3.992  12.955  11.035  1.00 46.74           H
ATOM   1974  HE1 MET A 137       7.421  12.282  10.269  1.00 45.05           H
ATOM   1975  HE2 MET A 137       6.275  11.464  11.003  1.00 45.05           H
ATOM   1976  HE3 MET A 137       5.936  12.314   9.704  1.00 45.05           H
ATOM   1977  N   TYR A 138       3.718  17.443  13.853  1.00 28.05           N
ATOM   1978  CA  TYR A 138       3.383  18.876  13.844  1.00 24.69           C
ATOM   1979  C   TYR A 138       2.284  19.221  14.837  1.00 24.53           C
ATOM   1980  O   TYR A 138       1.487  20.119  14.572  1.00 20.77           O
ATOM   1981  CB  TYR A 138       2.946  19.370  12.457  1.00 23.67           C
ATOM   1982  CG  TYR A 138       3.770  18.871  11.307  1.00 28.65           C
ATOM   1983  CD1 TYR A 138       5.082  19.272  11.158  1.00 34.39           C
ATOM   1984  CD2 TYR A 138       3.228  18.006  10.354  1.00 29.11           C
ATOM   1985  CE1 TYR A 138       5.843  18.824  10.112  1.00 30.66           C
ATOM   1986  CE2 TYR A 138       3.989  17.546   9.300  1.00 32.24           C
ATOM   1987  CZ  TYR A 138       5.298  17.966   9.188  1.00 31.26           C
ATOM   1988  OH  TYR A 138       6.080  17.530   8.150  1.00 40.77           O
ATOM   1989  H   TYR A 138       4.546  17.290  14.025  1.00 33.67           H
ATOM   1990  HA  TYR A 138       4.174  19.377  14.097  1.00 29.63           H
ATOM   1991  HB2 TYR A 138       2.031  19.087  12.304  1.00 28.41           H
ATOM   1992  HB3 TYR A 138       2.990  20.339  12.448  1.00 28.41           H
ATOM   1993  HD1 TYR A 138       5.458  19.850  11.782  1.00 41.27           H
ATOM   1994  HD2 TYR A 138       2.345  17.725  10.439  1.00 34.93           H
ATOM   1995  HE1 TYR A 138       6.727  19.099  10.027  1.00 36.80           H
ATOM   1996  HE2 TYR A 138       3.624  16.967   8.670  1.00 38.69           H
ATOM   1997  HH  TYR A 138       5.638  17.014   7.655  1.00 48.92           H
ATOM   1998  N   ASN A 139       2.240  18.531  15.989  1.00 20.02           N
ATOM   1999  CA  ASN A 139       1.188  18.724  17.001  1.00 27.14           C
ATOM   2000  C   ASN A 139       1.751  18.537  18.423  1.00 16.63           C
ATOM   2001  O   ASN A 139       1.444  17.607  19.147  1.00 25.83           O
ATOM   2002  CB  ASN A 139       0.033  17.755  16.727  1.00 29.04           C
ATOM   2003  CG  ASN A 139      -1.135  17.925  17.704  1.00 35.17           C
ATOM   2004  OD1 ASN A 139      -1.533  19.041  18.033  1.00 29.51           O
ATOM   2005  ND2 ASN A 139      -1.669  16.804  18.187  1.00 37.76           N
ATOM   2006  H   ASN A 139       2.819  17.934  16.209  1.00 24.02           H
ATOM   2007  HA  ASN A 139       0.845  19.629  16.931  1.00 32.57           H
ATOM   2008  HB2 ASN A 139      -0.303  17.910  15.830  1.00 34.85           H
ATOM   2009  HB3 ASN A 139       0.359  16.845  16.806  1.00 34.85           H
ATOM   2010 HD21 ASN A 139      -2.327  16.844  18.740  1.00 45.32           H
ATOM   2011 HD22 ASN A 139      -1.355  16.040  17.947  1.00 45.32           H
ATOM   2012  N   ASP A 140       2.596  19.462  18.874  1.00 16.94           N
ATOM   2013  CA  ASP A 140       3.073  19.477  20.259  1.00 15.81           C
ATOM   2014  C   ASP A 140       2.287  20.495  21.087  1.00 14.92           C
ATOM   2015  O   ASP A 140       1.609  21.357  20.517  1.00 15.90           O
ATOM   2016  CB  ASP A 140       4.565  19.813  20.289  1.00 15.19           C
ATOM   2017  CG  ASP A 140       5.409  18.705  19.712  1.00 17.08           C
ATOM   2018  OD1 ASP A 140       6.183  18.949  18.772  1.00 20.37           O
ATOM   2019  OD2 ASP A 140       5.258  17.569  20.195  1.00 16.50           O1-
ATOM   2020  H   ASP A 140       2.914  20.099  18.392  1.00 20.33           H
ATOM   2021  HA  ASP A 140       2.948  18.599  20.653  1.00 18.97           H
ATOM   2022  HB2 ASP A 140       4.721  20.615  19.766  1.00 18.23           H
ATOM   2023  HB3 ASP A 140       4.841  19.956  21.208  1.00 18.23           H
ATOM   2024  N   PRO A 141       2.328  20.424  22.433  1.00 11.18           N
ATOM   2025  CA  PRO A 141       1.559  21.379  23.245  1.00 11.52           C
ATOM   2026  C   PRO A 141       2.096  22.800  23.105  1.00 12.09           C
ATOM   2027  O   PRO A 141       3.255  23.029  22.758  1.00 19.54           O
ATOM   2028  CB  PRO A 141       1.719  20.847  24.688  1.00 15.06           C
ATOM   2029  CG  PRO A 141       2.237  19.452  24.546  1.00 16.41           C
ATOM   2030  CD  PRO A 141       3.053  19.466  23.294  1.00 13.53           C
ATOM   2031  HA  PRO A 141       0.622  21.360  22.995  1.00 13.83           H
ATOM   2032  HB2 PRO A 141       2.354  21.400  25.170  1.00 18.08           H
ATOM   2033  HB3 PRO A 141       0.857  20.849  25.132  1.00 18.08           H
ATOM   2034  HG2 PRO A 141       2.788  19.228  25.313  1.00 19.69           H
ATOM   2035  HG3 PRO A 141       1.494  18.834  24.465  1.00 19.69           H
ATOM   2036  HD2 PRO A 141       3.950  19.786  23.478  1.00 16.23           H
ATOM   2037  HD3 PRO A 141       3.064  18.585  22.887  1.00 16.23           H
ATOM   2038  N   GLN A 142       1.216  23.771  23.355  1.00 17.10           N
ATOM   2039  CA  GLN A 142       1.616  25.179  23.300  1.00 22.98           C
ATOM   2040  C   GLN A 142       2.482  25.565  24.511  1.00 18.29           C
ATOM   2041  O   GLN A 142       2.421  24.943  25.580  1.00 14.40           O
ATOM   2042  CB  GLN A 142       0.368  26.074  23.217  1.00 27.36           C
ATOM   2043  CG  GLN A 142      -0.703  25.830  24.280  1.00 37.74           C
ATOM   2044  CD  GLN A 142      -2.141  25.945  23.743  1.00 49.67           C
ATOM   2045  OE1 GLN A 142      -2.368  26.008  22.530  1.00 50.08           O
ATOM   2046  NE2 GLN A 142      -3.116  25.965  24.657  1.00 51.86           N
ATOM   2047  H   GLN A 142       0.390  23.643  23.556  1.00 20.52           H
ATOM   2048  HA  GLN A 142       2.142  25.326  22.498  1.00 27.58           H
ATOM   2049  HB2 GLN A 142       0.650  26.998  23.297  1.00 32.83           H
ATOM   2050  HB3 GLN A 142      -0.047  25.938  22.351  1.00 32.83           H
ATOM   2051  HG2 GLN A 142      -0.591  24.936  24.639  1.00 45.29           H
ATOM   2052  HG3 GLN A 142      -0.597  26.485  24.988  1.00 45.29           H
ATOM   2053 HE21 GLN A 142      -2.921  25.916  25.494  1.00 62.23           H
ATOM   2054 HE22 GLN A 142      -3.937  26.028  24.409  1.00 62.23           H
ATOM   2055  N   PHE A 143       3.328  26.583  24.341  1.00 16.34           N
ATOM   2056  CA  PHE A 143       4.109  27.019  25.493  1.00 14.32           C
ATOM   2057  C   PHE A 143       3.175  27.427  26.640  1.00 15.35           C
ATOM   2058  O   PHE A 143       2.045  27.879  26.419  1.00 17.39           O
ATOM   2059  CB  PHE A 143       5.086  28.147  25.121  1.00 20.31           C
ATOM   2060  CG  PHE A 143       4.451  29.445  24.695  1.00 24.72           C
ATOM   2061  CD1 PHE A 143       4.006  30.376  25.638  1.00 29.98           C
ATOM   2062  CD2 PHE A 143       4.384  29.781  23.348  1.00 31.48           C
ATOM   2063  CE1 PHE A 143       3.449  31.581  25.236  1.00 30.95           C
ATOM   2064  CE2 PHE A 143       3.843  30.981  22.943  1.00 29.25           C
ATOM   2065  CZ  PHE A 143       3.373  31.886  23.884  1.00 31.27           C
ATOM   2066  H   PHE A 143       3.462  27.017  23.610  1.00 19.60           H
ATOM   2067  HA  PHE A 143       4.639  26.268  25.805  1.00 17.18           H
ATOM   2068  HB2 PHE A 143       5.644  28.335  25.892  1.00 24.37           H
ATOM   2069  HB3 PHE A 143       5.642  27.841  24.388  1.00 24.37           H
ATOM   2070  HD1 PHE A 143       4.053  30.171  26.544  1.00 35.97           H
ATOM   2071  HD2 PHE A 143       4.694  29.179  22.710  1.00 37.78           H
ATOM   2072  HE1 PHE A 143       3.139  32.188  25.869  1.00 37.14           H
ATOM   2073  HE2 PHE A 143       3.787  31.183  22.037  1.00 35.10           H
ATOM   2074  HZ  PHE A 143       3.003  32.693  23.609  1.00 37.52           H
ATOM   2075  N   GLY A 144       3.652  27.221  27.881  1.00 10.90           N
ATOM   2076  CA  GLY A 144       2.882  27.421  29.103  1.00 14.40           C
ATOM   2077  C   GLY A 144       2.192  26.176  29.648  1.00 13.81           C
ATOM   2078  O   GLY A 144       1.718  26.188  30.814  1.00 14.76           O
ATOM   2079  H   GLY A 144       4.454  26.953  28.036  1.00 13.08           H
ATOM   2080  HA2 GLY A 144       3.472  27.761  29.793  1.00 17.28           H
ATOM   2081  HA3 GLY A 144       2.200  28.091  28.937  1.00 17.28           H
ATOM   2082  N   THR A 145       2.110  25.119  28.840  1.00 11.08           N
ATOM   2083  CA  THR A 145       1.504  23.845  29.248  1.00  9.25           C
ATOM   2084  C   THR A 145       2.316  23.212  30.374  1.00 11.79           C
ATOM   2085  O   THR A 145       3.544  23.209  30.332  1.00 11.56           O
ATOM   2086  CB  THR A 145       1.449  22.883  28.042  1.00 13.33           C
ATOM   2087  OG1 THR A 145       0.640  23.444  27.004  1.00 20.29           O
ATOM   2088  CG2 THR A 145       0.885  21.505  28.423  1.00 19.63           C
ATOM   2089  H   THR A 145       2.405  25.113  28.032  1.00 13.30           H
ATOM   2090  HA  THR A 145       0.601  24.000  29.564  1.00 11.10           H
ATOM   2091  HB  THR A 145       2.348  22.753  27.703  1.00 15.99           H
ATOM   2092  HG1 THR A 145       0.964  24.178  26.753  1.00 24.35           H
ATOM   2093 HG21 THR A 145       0.865  20.928  27.644  1.00 23.55           H
ATOM   2094 HG22 THR A 145       1.443  21.096  29.104  1.00 23.55           H
ATOM   2095 HG23 THR A 145      -0.016  21.599  28.769  1.00 23.55           H
ATOM   2096  N   SER A 146       1.622  22.657  31.379  1.00 11.62           N
ATOM   2097  CA  SER A 146       2.249  21.894  32.467  1.00  8.24           C
ATOM   2098  C   SER A 146       2.386  20.438  32.049  1.00  8.47           C
ATOM   2099  O   SER A 146       1.428  19.846  31.540  1.00  9.83           O
ATOM   2100  CB  SER A 146       1.417  21.948  33.765  1.00 11.78           C
ATOM   2101  OG  SER A 146       1.386  23.227  34.369  1.00 12.20           O
ATOM   2102  H   SER A 146       0.766  22.713  31.453  1.00 13.94           H
ATOM   2103  HA  SER A 146       3.132  22.250  32.649  1.00  9.89           H
ATOM   2104  HB2 SER A 146       0.507  21.685  33.557  1.00 14.13           H
ATOM   2105  HB3 SER A 146       1.798  21.320  34.399  1.00 14.13           H
ATOM   2106  HG  SER A 146       0.922  23.203  35.069  1.00 14.63           H
ATOM   2107  N   CYS A 147       3.568  19.865  32.294  1.00  7.40           N
ATOM   2108  CA  CYS A 147       3.897  18.467  31.985  1.00  7.51           C
ATOM   2109  C   CYS A 147       4.644  17.887  33.189  1.00  9.35           C
ATOM   2110  O   CYS A 147       5.183  18.627  34.018  1.00  8.69           O
ATOM   2111  CB  CYS A 147       4.751  18.336  30.694  1.00  9.29           C
ATOM   2112  SG  CYS A 147       4.050  19.163  29.193  1.00  9.93           S
ATOM   2113  H   CYS A 147       4.225  20.286  32.655  1.00  8.89           H
ATOM   2114  HA  CYS A 147       3.077  17.963  31.862  1.00  9.01           H
ATOM   2115  HB2 CYS A 147       5.623  18.726  30.861  1.00 11.15           H
ATOM   2116  HB3 CYS A 147       4.852  17.394  30.487  1.00 11.15           H
ATOM   2117  N   GLU A 148       4.665  16.556  33.293  1.00  8.36           N
ATOM   2118  CA  GLU A 148       5.312  15.879  34.413  1.00  7.70           C
ATOM   2119  C   GLU A 148       6.592  15.185  33.960  1.00  9.42           C
ATOM   2120  O   GLU A 148       6.742  14.794  32.792  1.00 10.76           O
ATOM   2121  CB  GLU A 148       4.387  14.853  35.112  1.00  9.58           C
ATOM   2122  CG  GLU A 148       3.926  13.696  34.297  1.00  9.18           C
ATOM   2123  CD  GLU A 148       3.217  12.656  35.155  1.00 12.18           C
ATOM   2124  OE1 GLU A 148       2.579  11.758  34.574  1.00 13.72           O
ATOM   2125  OE2 GLU A 148       3.370  12.714  36.403  1.00 15.02           O1-
ATOM   2126  H   GLU A 148       4.308  16.021  32.722  1.00 10.03           H
ATOM   2127  HA  GLU A 148       5.559  16.546  35.073  1.00  9.24           H
ATOM   2128  HB2 GLU A 148       4.860  14.493  35.878  1.00 11.49           H
ATOM   2129  HB3 GLU A 148       3.594  15.321  35.418  1.00 11.49           H
ATOM   2130  HG2 GLU A 148       3.304  14.008  33.622  1.00 11.02           H
ATOM   2131  HG3 GLU A 148       4.693  13.274  33.879  1.00 11.02           H
ATOM   2132  N   ILE A 149       7.538  15.074  34.901  1.00  8.48           N
ATOM   2133  CA  ILE A 149       8.761  14.301  34.728  1.00  8.05           C
ATOM   2134  C   ILE A 149       8.898  13.341  35.915  1.00  8.58           C
ATOM   2135  O   ILE A 149       8.320  13.539  36.992  1.00  9.14           O
ATOM   2136  CB  ILE A 149      10.011  15.197  34.585  1.00 10.33           C
ATOM   2137  CG1 ILE A 149      10.061  16.194  35.737  1.00 14.49           C
ATOM   2138  CG2 ILE A 149       9.983  15.893  33.234  1.00 20.33           C
ATOM   2139  CD1 ILE A 149      11.183  17.234  35.656  1.00 14.26           C
ATOM   2140  H   ILE A 149       7.484  15.452  35.672  1.00 10.17           H
ATOM   2141  HA  ILE A 149       8.684  13.768  33.921  1.00  9.65           H
ATOM   2142  HB  ILE A 149      10.801  14.635  34.627  1.00 12.39           H
ATOM   2143 HG12 ILE A 149       9.219  16.675  35.764  1.00 17.38           H
ATOM   2144 HG13 ILE A 149      10.180  15.702  36.565  1.00 17.38           H
ATOM   2145 HG21 ILE A 149      10.770  16.454  33.152  1.00 24.40           H
ATOM   2146 HG22 ILE A 149       9.979  15.222  32.533  1.00 24.40           H
ATOM   2147 HG23 ILE A 149       9.182  16.437  33.176  1.00 24.40           H
ATOM   2148 HD11 ILE A 149      11.129  17.817  36.430  1.00 17.12           H
ATOM   2149 HD12 ILE A 149      12.038  16.775  35.646  1.00 17.12           H
ATOM   2150 HD13 ILE A 149      11.075  17.751  34.843  1.00 17.12           H
ATOM   2151  N   THR A 150       9.666  12.280  35.706  1.00  9.35           N
ATOM   2152  CA  THR A 150       9.823  11.226  36.698  1.00  8.31           C
ATOM   2153  C   THR A 150      11.232  10.666  36.628  1.00  9.57           C
ATOM   2154  O   THR A 150      11.787  10.492  35.525  1.00  8.01           O
ATOM   2155  CB  THR A 150       8.843  10.053  36.497  1.00 14.75           C
ATOM   2156  OG1 THR A 150       7.523  10.555  36.236  1.00 21.48           O
ATOM   2157  CG2 THR A 150       8.832   9.184  37.753  1.00 11.02           C
ATOM   2158  H   THR A 150      10.115  12.146  34.984  1.00 11.22           H
ATOM   2159  HA  THR A 150       9.682  11.594  37.584  1.00  9.98           H
ATOM   2160  HB  THR A 150       9.137   9.510  35.749  1.00 17.70           H
ATOM   2161  HG1 THR A 150       7.528  11.028  35.542  1.00 25.78           H
ATOM   2162 HG21 THR A 150       8.218   8.442  37.637  1.00 13.22           H
ATOM   2163 HG22 THR A 150       9.721   8.835  37.922  1.00 13.22           H
ATOM   2164 HG23 THR A 150       8.549   9.711  38.517  1.00 13.22           H
ATOM   2165  N   GLY A 151      11.786  10.318  37.799  1.00  7.27           N
ATOM   2166  CA  GLY A 151      13.088   9.686  37.815  1.00  7.26           C
ATOM   2167  C   GLY A 151      13.657   9.431  39.209  1.00  7.04           C
ATOM   2168  O   GLY A 151      13.108   9.850  40.242  1.00  8.33           O
ATOM   2169  H   GLY A 151      11.431  10.437  38.572  1.00  8.72           H
ATOM   2170  HA2 GLY A 151      13.031   8.834  37.354  1.00  8.72           H
ATOM   2171  HA3 GLY A 151      13.717  10.247  37.333  1.00  8.72           H
ATOM   2172  N   PHE A 152      14.798   8.725  39.212  1.00  9.36           N
ATOM   2173  CA  PHE A 152      15.596   8.418  40.396  1.00  7.34           C
ATOM   2174  C   PHE A 152      16.832   9.315  40.519  1.00  6.90           C
ATOM   2175  O   PHE A 152      17.731   9.016  41.323  1.00  8.77           O
ATOM   2176  CB  PHE A 152      16.068   6.956  40.367  1.00  7.45           C
ATOM   2177  CG  PHE A 152      15.024   5.918  40.741  1.00  8.49           C
ATOM   2178  CD1 PHE A 152      14.574   5.788  42.045  1.00  8.59           C
ATOM   2179  CD2 PHE A 152      14.538   5.027  39.778  1.00  8.44           C
ATOM   2180  CE1 PHE A 152      13.634   4.802  42.399  1.00  8.71           C
ATOM   2181  CE2 PHE A 152      13.616   4.054  40.115  1.00  7.52           C
ATOM   2182  CZ  PHE A 152      13.152   3.945  41.432  1.00 10.31           C
ATOM   2183  H   PHE A 152      15.142   8.399  38.494  1.00 11.23           H
ATOM   2184  HA  PHE A 152      15.050   8.544  41.188  1.00  8.80           H
ATOM   2185  HB2 PHE A 152      16.372   6.750  39.469  1.00  8.94           H
ATOM   2186  HB3 PHE A 152      16.807   6.861  40.988  1.00  8.94           H
ATOM   2187  HD1 PHE A 152      14.896   6.366  42.699  1.00 10.31           H
ATOM   2188  HD2 PHE A 152      14.838   5.091  38.900  1.00 10.12           H
ATOM   2189  HE1 PHE A 152      13.331   4.736  43.276  1.00 10.46           H
ATOM   2190  HE2 PHE A 152      13.292   3.478  39.461  1.00  9.02           H
ATOM   2191  HZ  PHE A 152      12.528   3.293  41.655  1.00 12.37           H
ATOM   2192  N   GLY A 153      16.880  10.419  39.769  1.00  8.15           N
ATOM   2193  CA  GLY A 153      18.035  11.304  39.773  1.00  7.87           C
ATOM   2194  C   GLY A 153      18.193  12.107  41.067  1.00  7.96           C
ATOM   2195  O   GLY A 153      17.381  12.050  41.995  1.00  7.75           O
ATOM   2196  H   GLY A 153      16.247  10.674  39.245  1.00  9.78           H
ATOM   2197  HA2 GLY A 153      18.839  10.778  39.642  1.00  9.45           H
ATOM   2198  HA3 GLY A 153      17.959  11.930  39.035  1.00  9.45           H
ATOM   2199  N   LYS A 154      19.285  12.881  41.121  1.00  7.03           N
ATOM   2200  CA  LYS A 154      19.671  13.608  42.336  1.00  8.08           C
ATOM   2201  C   LYS A 154      18.561  14.522  42.855  1.00  8.07           C
ATOM   2202  O   LYS A 154      17.845  15.154  42.070  1.00  7.93           O
ATOM   2203  CB  LYS A 154      20.927  14.462  42.053  1.00 10.13           C
ATOM   2204  CG  LYS A 154      22.216  13.705  41.824  1.00  8.53           C
ATOM   2205  CD  LYS A 154      23.365  14.694  41.674  1.00 10.34           C
ATOM   2206  CE  LYS A 154      24.660  14.014  41.319  1.00 12.51           C
ATOM   2207  NZ  LYS A 154      25.793  14.982  41.450  1.00 15.86           N1+
ATOM   2208  H   LYS A 154      19.823  13.001  40.460  1.00  8.44           H
ATOM   2209  HA  LYS A 154      19.889  12.970  43.034  1.00  9.70           H
ATOM   2210  HB2 LYS A 154      20.761  14.993  41.258  1.00 12.16           H
ATOM   2211  HB3 LYS A 154      21.070  15.052  42.809  1.00 12.16           H
ATOM   2212  HG2 LYS A 154      22.398  13.131  42.585  1.00 10.23           H
ATOM   2213  HG3 LYS A 154      22.148  13.182  41.010  1.00 10.23           H
ATOM   2214  HD2 LYS A 154      23.151  15.323  40.968  1.00 12.41           H
ATOM   2215  HD3 LYS A 154      23.491  15.164  42.513  1.00 12.41           H
ATOM   2216  HE2 LYS A 154      24.816  13.273  41.925  1.00 15.01           H
ATOM   2217  HE3 LYS A 154      24.624  13.703  40.401  1.00 15.01           H
ATOM   2218  HZ1 LYS A 154      26.560  14.582  41.240  1.00 19.03           H
ATOM   2219  HZ2 LYS A 154      25.668  15.672  40.902  1.00 19.03           H
ATOM   2220  HZ3 LYS A 154      25.842  15.282  42.286  1.00 19.03           H
ATOM   2221  N   GLU A 155      18.455  14.616  44.208  1.00  6.51           N
ATOM   2222  CA  GLU A 155      17.574  15.556  44.900  1.00  7.17           C
ATOM   2223  C   GLU A 155      18.210  16.924  45.123  1.00  7.69           C
ATOM   2224  O   GLU A 155      17.482  17.900  45.345  1.00 10.01           O
ATOM   2225  CB  GLU A 155      17.145  15.019  46.265  1.00 10.27           C
ATOM   2226  CG  GLU A 155      16.385  13.695  46.238  1.00  9.75           C
ATOM   2227  CD  GLU A 155      15.654  13.447  47.569  1.00  9.75           C
ATOM   2228  OE1 GLU A 155      14.575  14.049  47.778  1.00 10.15           O
ATOM   2229  OE2 GLU A 155      16.152  12.684  48.447  1.00 11.16           O1-
ATOM   2230  H   GLU A 155      18.905  14.123  44.750  1.00  7.81           H
ATOM   2231  HA  GLU A 155      16.775  15.684  44.366  1.00  8.60           H
ATOM   2232  HB2 GLU A 155      17.938  14.888  46.807  1.00 12.32           H
ATOM   2233  HB3 GLU A 155      16.569  15.676  46.686  1.00 12.32           H
ATOM   2234  HG2 GLU A 155      15.725  13.718  45.527  1.00 11.70           H
ATOM   2235  HG3 GLU A 155      17.011  12.968  46.093  1.00 11.70           H
ATOM   2236  N   GLN A 156      19.545  17.002  45.113  1.00  9.21           N
ATOM   2237  CA  GLN A 156      20.284  18.268  45.145  1.00 10.64           C
ATOM   2238  C   GLN A 156      21.539  18.084  44.290  1.00  8.95           C
ATOM   2239  O   GLN A 156      22.093  16.983  44.221  1.00  9.54           O
ATOM   2240  CB  GLN A 156      20.684  18.688  46.581  1.00 14.41           C
ATOM   2241  CG  GLN A 156      19.538  18.845  47.597  1.00 13.75           C
ATOM   2242  CD  GLN A 156      18.659  20.062  47.321  1.00 20.96           C
ATOM   2243  OE1 GLN A 156      19.055  20.968  46.581  1.00 23.99           O
ATOM   2244  NE2 GLN A 156      17.461  20.092  47.914  1.00 24.16           N
ATOM   2245  H   GLN A 156      20.059  16.313  45.087  1.00 11.06           H
ATOM   2246  HA  GLN A 156      19.743  18.972  44.755  1.00 12.77           H
ATOM   2247  HB2 GLN A 156      21.292  18.019  46.934  1.00 17.29           H
ATOM   2248  HB3 GLN A 156      21.142  19.541  46.530  1.00 17.29           H
ATOM   2249  HG2 GLN A 156      18.976  18.056  47.562  1.00 16.50           H
ATOM   2250  HG3 GLN A 156      19.915  18.944  48.485  1.00 16.50           H
ATOM   2251 HE21 GLN A 156      17.218  19.444  48.424  1.00 28.99           H
ATOM   2252 HE22 GLN A 156      16.934  20.760  47.785  1.00 28.99           H
ATOM   2253  N   SER A 157      21.992  19.161  43.629  1.00  9.65           N
ATOM   2254  CA  SER A 157      23.165  19.023  42.770  1.00  9.83           C
ATOM   2255  C   SER A 157      24.395  18.586  43.547  1.00 10.09           C
ATOM   2256  O   SER A 157      25.296  17.959  42.966  1.00 13.93           O
ATOM   2257  CB  SER A 157      23.473  20.332  42.044  1.00 12.75           C
ATOM   2258  OG  SER A 157      22.322  20.791  41.343  1.00 16.46           O
ATOM   2259  H   SER A 157      21.650  19.949  43.661  1.00 11.58           H
ATOM   2260  HA  SER A 157      22.983  18.347  42.098  1.00 11.80           H
ATOM   2261  HB2 SER A 157      23.736  21.001  42.695  1.00 15.30           H
ATOM   2262  HB3 SER A 157      24.192  20.182  41.411  1.00 15.30           H
ATOM   2263  HG  SER A 157      22.495  21.510  40.945  1.00 19.76           H
ATOM   2264  N   THR A 158      24.468  18.922  44.844  1.00 12.12           N
ATOM   2265  CA  THR A 158      25.619  18.548  45.668  1.00  9.26           C
ATOM   2266  C   THR A 158      25.535  17.132  46.230  1.00 10.58           C
ATOM   2267  O   THR A 158      26.498  16.681  46.867  1.00 11.84           O
ATOM   2268  CB  THR A 158      25.825  19.518  46.838  1.00 10.48           C
ATOM   2269  OG1 THR A 158      24.644  19.622  47.634  1.00 10.69           O
ATOM   2270  CG2 THR A 158      26.197  20.953  46.336  1.00 12.85           C
ATOM   2271  H   THR A 158      23.863  19.365  45.266  1.00 14.54           H
ATOM   2272  HA  THR A 158      26.415  18.590  45.114  1.00 11.11           H
ATOM   2273  HB  THR A 158      26.553  19.195  47.392  1.00 12.58           H
ATOM   2274  HG1 THR A 158      24.441  18.869  47.947  1.00 12.83           H
ATOM   2275 HG21 THR A 158      26.321  21.547  47.094  1.00 15.43           H
ATOM   2276 HG22 THR A 158      27.019  20.922  45.822  1.00 15.43           H
ATOM   2277 HG23 THR A 158      25.487  21.303  45.775  1.00 15.43           H
ATOM   2278  N   ASP A 159      24.420  16.430  46.052  1.00 10.63           N
ATOM   2279  CA  ASP A 159      24.386  15.019  46.444  1.00 10.01           C
ATOM   2280  C   ASP A 159      25.221  14.145  45.502  1.00 11.31           C
ATOM   2281  O   ASP A 159      25.412  14.454  44.318  1.00 11.26           O
ATOM   2282  CB  ASP A 159      22.960  14.464  46.450  1.00  9.42           C
ATOM   2283  CG  ASP A 159      22.071  15.033  47.564  1.00 15.47           C
ATOM   2284  OD1 ASP A 159      20.848  14.794  47.470  1.00 11.83           O
ATOM   2285  OD2 ASP A 159      22.551  15.689  48.521  1.00 14.35           O1-
ATOM   2286  H   ASP A 159      23.689  16.733  45.717  1.00 12.76           H
ATOM   2287  HA  ASP A 159      24.749  14.929  47.339  1.00 12.01           H
ATOM   2288  HB2 ASP A 159      22.540  14.674  45.601  1.00 11.31           H
ATOM   2289  HB3 ASP A 159      23.000  13.502  46.567  1.00 11.31           H
ATOM   2290  N   TYR A 160      25.741  13.041  46.046  1.00 11.93           N
ATOM   2291  CA  TYR A 160      26.348  11.989  45.232  1.00  8.84           C
ATOM   2292  C   TYR A 160      25.529  10.691  45.231  1.00 13.32           C
ATOM   2293  O   TYR A 160      25.616   9.908  44.274  1.00 14.15           O
ATOM   2294  CB  TYR A 160      27.807  11.720  45.693  1.00 11.02           C
ATOM   2295  CG  TYR A 160      27.955  11.066  47.060  1.00 14.03           C
ATOM   2296  CD1 TYR A 160      27.878  11.815  48.244  1.00 12.31           C
ATOM   2297  CD2 TYR A 160      28.148   9.697  47.170  1.00 11.64           C
ATOM   2298  CE1 TYR A 160      27.992  11.205  49.500  1.00 10.75           C
ATOM   2299  CE2 TYR A 160      28.263   9.073  48.416  1.00 10.38           C
ATOM   2300  CZ  TYR A 160      28.193   9.835  49.577  1.00  6.85           C
ATOM   2301  OH  TYR A 160      28.253   9.210  50.804  1.00  9.05           O
ATOM   2302  H   TYR A 160      25.754  12.879  46.891  1.00 14.32           H
ATOM   2303  HA  TYR A 160      26.389  12.302  44.315  1.00 10.61           H
ATOM   2304  HB2 TYR A 160      28.230  11.135  45.044  1.00 13.23           H
ATOM   2305  HB3 TYR A 160      28.280  12.566  45.723  1.00 13.23           H
ATOM   2306  HD1 TYR A 160      27.745  12.734  48.194  1.00 14.77           H
ATOM   2307  HD2 TYR A 160      28.196   9.181  46.397  1.00 13.97           H
ATOM   2308  HE1 TYR A 160      27.931  11.714  50.276  1.00 12.90           H
ATOM   2309  HE2 TYR A 160      28.383   8.153  48.468  1.00 12.46           H
ATOM   2310  HH  TYR A 160      28.378   8.386  50.701  1.00 10.86           H
ATOM   2311  N   LEU A 161      24.740  10.451  46.278  1.00  9.69           N
ATOM   2312  CA  LEU A 161      23.735   9.387  46.312  1.00  9.83           C
ATOM   2313  C   LEU A 161      22.464   9.840  45.600  1.00  9.52           C
ATOM   2314  O   LEU A 161      22.125  11.030  45.569  1.00 11.01           O
ATOM   2315  CB  LEU A 161      23.377   8.994  47.751  1.00  9.45           C
ATOM   2316  CG  LEU A 161      24.501   8.449  48.636  1.00 16.17           C
ATOM   2317  CD1 LEU A 161      23.990   8.167  50.064  1.00 14.35           C
ATOM   2318  CD2 LEU A 161      25.093   7.203  48.041  1.00 18.04           C
ATOM   2319  H   LEU A 161      24.770  10.908  47.006  1.00 11.63           H
ATOM   2320  HA  LEU A 161      24.080   8.603  45.856  1.00 11.80           H
ATOM   2321  HB2 LEU A 161      23.021   9.779  48.196  1.00 11.34           H
ATOM   2322  HB3 LEU A 161      22.689   8.311  47.713  1.00 11.34           H
ATOM   2323  HG  LEU A 161      25.204   9.114  48.697  1.00 19.40           H
ATOM   2324 HD11 LEU A 161      24.723   7.824  50.599  1.00 17.22           H
ATOM   2325 HD12 LEU A 161      23.658   8.993  50.449  1.00 17.22           H
ATOM   2326 HD13 LEU A 161      23.277   7.511  50.021  1.00 17.22           H
ATOM   2327 HD21 LEU A 161      25.800   6.882  48.621  1.00 21.64           H
ATOM   2328 HD22 LEU A 161      24.398   6.531  47.961  1.00 21.64           H
ATOM   2329 HD23 LEU A 161      25.453   7.413  47.165  1.00 21.64           H
ATOM   2330  N   TYR A 162      21.752   8.856  45.037  1.00  9.29           N
ATOM   2331  CA  TYR A 162      20.409   9.017  44.490  1.00 11.94           C
ATOM   2332  C   TYR A 162      19.343   8.578  45.513  1.00  8.90           C
ATOM   2333  O   TYR A 162      19.589   7.723  46.389  1.00  9.10           O
ATOM   2334  CB  TYR A 162      20.227   8.209  43.194  1.00  7.81           C
ATOM   2335  CG  TYR A 162      20.970   8.649  41.935  1.00  7.44           C
ATOM   2336  CD1 TYR A 162      20.860   7.926  40.749  1.00 12.83           C
ATOM   2337  CD2 TYR A 162      21.810   9.750  41.923  1.00 10.41           C
ATOM   2338  CE1 TYR A 162      21.553   8.307  39.571  1.00 15.56           C
ATOM   2339  CE2 TYR A 162      22.514  10.130  40.759  1.00 11.24           C
ATOM   2340  CZ  TYR A 162      22.389   9.413  39.592  1.00  8.18           C
ATOM   2341  OH  TYR A 162      23.102   9.831  38.464  1.00 10.45           O
ATOM   2342  H   TYR A 162      22.046   8.052  44.961  1.00 11.15           H
ATOM   2343  HA  TYR A 162      20.261   9.954  44.284  1.00 14.33           H
ATOM   2344  HB2 TYR A 162      20.502   7.297  43.375  1.00  9.37           H
ATOM   2345  HB3 TYR A 162      19.282   8.213  42.975  1.00  9.37           H
ATOM   2346  HD1 TYR A 162      20.306   7.180  40.725  1.00 15.40           H
ATOM   2347  HD2 TYR A 162      21.917  10.249  42.701  1.00 12.49           H
ATOM   2348  HE1 TYR A 162      21.459   7.807  38.792  1.00 18.67           H
ATOM   2349  HE2 TYR A 162      23.067  10.877  40.781  1.00 13.49           H
ATOM   2350  HH  TYR A 162      22.940   9.321  37.816  1.00 12.54           H
ATOM   2351  N   PRO A 163      18.157   9.171  45.439  1.00  9.67           N
ATOM   2352  CA  PRO A 163      17.073   8.803  46.373  1.00  9.34           C
ATOM   2353  C   PRO A 163      16.647   7.355  46.218  1.00 10.17           C
ATOM   2354  O   PRO A 163      16.604   6.815  45.104  1.00 10.64           O
ATOM   2355  CB  PRO A 163      15.938   9.750  45.984  1.00  9.28           C
ATOM   2356  CG  PRO A 163      16.259  10.139  44.523  1.00  9.34           C
ATOM   2357  CD  PRO A 163      17.730  10.156  44.414  1.00  8.56           C
ATOM   2358  HA  PRO A 163      17.339   8.971  47.291  1.00 11.21           H
ATOM   2359  HB2 PRO A 163      15.088   9.286  46.040  1.00 11.13           H
ATOM   2360  HB3 PRO A 163      15.947  10.530  46.560  1.00 11.13           H
ATOM   2361  HG2 PRO A 163      15.881   9.478  43.922  1.00 11.21           H
ATOM   2362  HG3 PRO A 163      15.894  11.017  44.335  1.00 11.21           H
ATOM   2363  HD2 PRO A 163      18.007   9.867  43.531  1.00 10.27           H
ATOM   2364  HD3 PRO A 163      18.075  11.037  44.626  1.00 10.27           H
ATOM   2365  N   GLU A 164      16.306   6.728  47.356  1.00  9.97           N
ATOM   2366  CA  GLU A 164      15.835   5.346  47.343  1.00 11.57           C
ATOM   2367  C   GLU A 164      14.431   5.214  46.738  1.00 10.94           C
ATOM   2368  O   GLU A 164      14.122   4.189  46.104  1.00 13.48           O
ATOM   2369  CB  GLU A 164      15.871   4.789  48.776  1.00 15.54           C
ATOM   2370  CG  GLU A 164      15.426   3.359  48.916  1.00 22.24           C
ATOM   2371  CD  GLU A 164      16.332   2.401  48.170  1.00 18.44           C
ATOM   2372  OE1 GLU A 164      17.541   2.713  47.975  1.00 19.59           O
ATOM   2373  OE2 GLU A 164      15.810   1.332  47.792  1.00 14.35           O1-
ATOM   2374  H   GLU A 164      16.341   7.083  48.138  1.00 11.97           H
ATOM   2375  HA  GLU A 164      16.441   4.815  46.804  1.00 13.89           H
ATOM   2376  HB2 GLU A 164      16.782   4.845  49.106  1.00 18.64           H
ATOM   2377  HB3 GLU A 164      15.291   5.332  49.333  1.00 18.64           H
ATOM   2378  HG2 GLU A 164      15.435   3.113  49.855  1.00 26.69           H
ATOM   2379  HG3 GLU A 164      14.530   3.268  48.557  1.00 26.69           H
ATOM   2380  N   GLN A 165      13.571   6.216  46.937  1.00 10.09           N
ATOM   2381  CA  GLN A 165      12.188   6.219  46.494  1.00 11.68           C
ATOM   2382  C   GLN A 165      12.051   7.073  45.218  1.00 12.86           C
ATOM   2383  O   GLN A 165      12.600   8.178  45.146  1.00  9.16           O
ATOM   2384  CB  GLN A 165      11.318   6.750  47.655  1.00 12.43           C
ATOM   2385  CG  GLN A 165       9.844   6.769  47.466  1.00 17.53           C
ATOM   2386  CD  GLN A 165       9.213   5.457  47.724  1.00 32.56           C
ATOM   2387  OE1 GLN A 165       9.755   4.597  48.447  1.00 35.80           O
ATOM   2388  NE2 GLN A 165       8.027   5.271  47.146  1.00 38.97           N
ATOM   2389  H   GLN A 165      13.787   6.940  47.349  1.00 12.11           H
ATOM   2390  HA  GLN A 165      11.910   5.313  46.290  1.00 14.02           H
ATOM   2391  HB2 GLN A 165      11.496   6.202  48.436  1.00 14.91           H
ATOM   2392  HB3 GLN A 165      11.591   7.662  47.840  1.00 14.91           H
ATOM   2393  HG2 GLN A 165       9.455   7.414  48.078  1.00 21.04           H
ATOM   2394  HG3 GLN A 165       9.646   7.021  46.550  1.00 21.04           H
ATOM   2395 HE21 GLN A 165       7.683   5.893  46.662  1.00 46.76           H
ATOM   2396 HE22 GLN A 165       7.607   4.530  47.256  1.00 46.76           H
ATOM   2397  N   LEU A 167      11.372   6.526  44.198  1.00 10.77           N
ATOM   2398  CA  LEU A 167      11.086   7.251  42.959  1.00  9.99           C
ATOM   2399  C   LEU A 167      10.440   8.599  43.260  1.00 10.22           C
ATOM   2400  O   LEU A 167       9.655   8.726  44.215  1.00  9.46           O
ATOM   2401  CB  LEU A 167      10.143   6.426  42.076  1.00  9.46           C
ATOM   2402  CG  LEU A 167       9.835   6.895  40.627  1.00  9.82           C
ATOM   2403  CD1 LEU A 167      11.052   6.774  39.730  1.00  8.78           C
ATOM   2404  CD2 LEU A 167       8.685   6.037  40.062  1.00 10.60           C
ATOM   2405  H   LEU A 167      11.065   5.722  44.204  1.00 12.92           H
ATOM   2406  HA  LEU A 167      11.911   7.405  42.472  1.00 11.98           H
ATOM   2407  HB2 LEU A 167      10.518   5.535  42.003  1.00 11.35           H
ATOM   2408  HB3 LEU A 167       9.290   6.369  42.534  1.00 11.35           H
ATOM   2409  HG  LEU A 167       9.551   7.823  40.639  1.00 11.79           H
ATOM   2410 HD11 LEU A 167      10.818   7.076  38.838  1.00 10.53           H
ATOM   2411 HD12 LEU A 167      11.765   7.325  40.090  1.00 10.53           H
ATOM   2412 HD13 LEU A 167      11.332   5.846  39.703  1.00 10.53           H
ATOM   2413 HD21 LEU A 167       8.489   6.327  39.158  1.00 12.72           H
ATOM   2414 HD22 LEU A 167       8.958   5.106  40.060  1.00 12.72           H
ATOM   2415 HD23 LEU A 167       7.901   6.151  40.623  1.00 12.72           H
ATOM   2416  N   LYS A 168      10.768   9.608  42.422  1.00  7.32           N
ATOM   2417  CA  LYS A 168      10.223  10.966  42.516  1.00  8.65           C
ATOM   2418  C   LYS A 168       9.572  11.421  41.199  1.00  8.74           C
ATOM   2419  O   LYS A 168       9.866  10.908  40.111  1.00  7.89           O
ATOM   2420  CB  LYS A 168      11.313  11.988  42.939  1.00  7.61           C
ATOM   2421  CG  LYS A 168      11.952  11.694  44.318  1.00  9.44           C
ATOM   2422  CD  LYS A 168      12.949  12.766  44.764  1.00  8.77           C
ATOM   2423  CE  LYS A 168      12.210  14.054  45.113  1.00 10.57           C
ATOM   2424  NZ  LYS A 168      13.075  15.176  45.616  1.00  8.74           N1+
ATOM   2425  H   LYS A 168      11.323   9.517  41.771  1.00  8.78           H
ATOM   2426  HA  LYS A 168       9.534  10.974  43.200  1.00 10.39           H
ATOM   2427  HB2 LYS A 168      12.022  11.979  42.277  1.00  9.13           H
ATOM   2428  HB3 LYS A 168      10.914  12.871  42.980  1.00  9.13           H
ATOM   2429  HG2 LYS A 168      11.250  11.643  44.986  1.00 11.32           H
ATOM   2430  HG3 LYS A 168      12.425  10.848  44.272  1.00 11.32           H
ATOM   2431  HD2 LYS A 168      13.425  12.459  45.552  1.00 10.52           H
ATOM   2432  HD3 LYS A 168      13.570  12.952  44.042  1.00 10.52           H
ATOM   2433  HE2 LYS A 168      11.753  14.371  44.318  1.00 12.69           H
ATOM   2434  HE3 LYS A 168      11.558  13.856  45.804  1.00 12.69           H
ATOM   2435  HZ1 LYS A 168      12.574  15.889  45.797  1.00 10.49           H
ATOM   2436  HZ2 LYS A 168      13.499  14.925  46.357  1.00 10.49           H
ATOM   2437  HZ3 LYS A 168      13.678  15.396  44.998  1.00 10.49           H
ATOM   2438  N   MET A 169       8.687  12.420  41.317  1.00  9.21           N
ATOM   2439  CA  MET A 169       8.095  13.115  40.179  1.00  7.67           C
ATOM   2440  C   MET A 169       8.025  14.603  40.499  1.00  9.33           C
ATOM   2441  O   MET A 169       8.112  15.017  41.668  1.00  8.76           O
ATOM   2442  CB  MET A 169       6.688  12.555  39.830  1.00  8.27           C
ATOM   2443  CG  MET A 169       5.607  12.737  40.901  1.00 10.01           C
ATOM   2444  SD  MET A 169       4.883  14.382  40.974  1.00 14.36           S
ATOM   2445  CE  MET A 169       3.970  14.439  39.451  1.00 14.51           C
ATOM   2446  H   MET A 169       8.410  12.718  42.075  1.00 11.05           H
ATOM   2447  HA  MET A 169       8.664  12.988  39.405  1.00  9.20           H
ATOM   2448  HB2 MET A 169       6.376  12.996  39.025  1.00  9.92           H
ATOM   2449  HB3 MET A 169       6.772  11.603  39.663  1.00  9.92           H
ATOM   2450  HG2 MET A 169       4.889  12.109  40.724  1.00 12.02           H
ATOM   2451  HG3 MET A 169       5.997  12.550  41.769  1.00 12.02           H
ATOM   2452  HE1 MET A 169       3.528  15.299  39.380  1.00 17.41           H
ATOM   2453  HE2 MET A 169       4.585  14.320  38.710  1.00 17.41           H
ATOM   2454  HE3 MET A 169       3.311  13.727  39.452  1.00 17.41           H
ATOM   2455  N   THR A 170       7.882  15.409  39.450  1.00  7.86           N
ATOM   2456  CA  THR A 170       7.501  16.813  39.624  1.00  8.17           C
ATOM   2457  C   THR A 170       6.772  17.300  38.375  1.00  9.02           C
ATOM   2458  O   THR A 170       6.584  16.558  37.402  1.00  9.90           O
ATOM   2459  CB  THR A 170       8.713  17.695  39.949  1.00  8.38           C
ATOM   2460  OG1 THR A 170       8.232  18.943  40.463  1.00  9.86           O
ATOM   2461  CG2 THR A 170       9.614  17.917  38.717  1.00  8.19           C
ATOM   2462  H   THR A 170       7.999  15.172  38.632  1.00  9.43           H
ATOM   2463  HA  THR A 170       6.884  16.877  40.369  1.00  9.81           H
ATOM   2464  HB  THR A 170       9.245  17.258  40.633  1.00 10.06           H
ATOM   2465  HG1 THR A 170       8.880  19.445  40.650  1.00 11.83           H
ATOM   2466 HG21 THR A 170      10.369  18.477  38.955  1.00  9.83           H
ATOM   2467 HG22 THR A 170       9.943  17.065  38.389  1.00  9.83           H
ATOM   2468 HG23 THR A 170       9.109  18.351  38.011  1.00  9.83           H
ATOM   2469  N   VAL A 171       6.306  18.544  38.432  1.00  8.03           N
ATOM   2470  CA  VAL A 171       5.610  19.181  37.316  1.00  7.29           C
ATOM   2471  C   VAL A 171       6.311  20.485  36.964  1.00  7.62           C
ATOM   2472  O   VAL A 171       6.687  21.250  37.865  1.00 10.26           O
ATOM   2473  CB  VAL A 171       4.132  19.419  37.665  1.00  9.92           C
ATOM   2474  CG1 VAL A 171       3.459  20.157  36.588  1.00 11.08           C
ATOM   2475  CG2 VAL A 171       3.430  18.084  37.889  1.00 11.59           C
ATOM   2476  H   VAL A 171       6.382  19.051  39.122  1.00  9.63           H
ATOM   2477  HA  VAL A 171       5.648  18.598  36.542  1.00  8.74           H
ATOM   2478  HB  VAL A 171       4.071  19.940  38.481  1.00 11.90           H
ATOM   2479 HG11 VAL A 171       2.531  20.294  36.832  1.00 13.29           H
ATOM   2480 HG12 VAL A 171       3.901  21.013  36.469  1.00 13.29           H
ATOM   2481 HG13 VAL A 171       3.514  19.639  35.770  1.00 13.29           H
ATOM   2482 HG21 VAL A 171       2.499  18.250  38.108  1.00 13.90           H
ATOM   2483 HG22 VAL A 171       3.490  17.556  37.078  1.00 13.90           H
ATOM   2484 HG23 VAL A 171       3.864  17.618  38.620  1.00 13.90           H
ATOM   2485  N   VAL A 172       6.516  20.707  35.643  1.00  8.24           N
ATOM   2486  CA  VAL A 172       7.169  21.882  35.047  1.00  8.38           C
ATOM   2487  C   VAL A 172       6.332  22.382  33.851  1.00  7.48           C
ATOM   2488  O   VAL A 172       5.423  21.698  33.367  1.00  8.93           O
ATOM   2489  CB  VAL A 172       8.621  21.571  34.595  1.00  9.54           C
ATOM   2490  CG1 VAL A 172       9.553  21.370  35.812  1.00  9.35           C
ATOM   2491  CG2 VAL A 172       8.669  20.332  33.628  1.00  7.12           C
ATOM   2492  H   VAL A 172       6.265  20.145  35.043  1.00  9.89           H
ATOM   2493  HA  VAL A 172       7.205  22.592  35.706  1.00 10.05           H
ATOM   2494  HB  VAL A 172       8.955  22.335  34.100  1.00 11.44           H
ATOM   2495 HG11 VAL A 172      10.449  21.178  35.494  1.00 11.22           H
ATOM   2496 HG12 VAL A 172       9.557  22.182  36.343  1.00 11.22           H
ATOM   2497 HG13 VAL A 172       9.224  20.628  36.343  1.00 11.22           H
ATOM   2498 HG21 VAL A 172       9.589  20.169  33.369  1.00  8.55           H
ATOM   2499 HG22 VAL A 172       8.313  19.557  34.091  1.00  8.55           H
ATOM   2500 HG23 VAL A 172       8.132  20.524  32.843  1.00  8.55           H
ATOM   2501  N   LYS A 173       6.668  23.576  33.346  1.00  7.76           N
ATOM   2502  CA  LYS A 173       5.932  24.206  32.250  1.00  7.68           C
ATOM   2503  C   LYS A 173       6.798  24.367  30.992  1.00  8.00           C
ATOM   2504  O   LYS A 173       7.964  24.756  31.061  1.00  7.61           O
ATOM   2505  CB  LYS A 173       5.349  25.586  32.707  1.00  8.15           C
ATOM   2506  CG  LYS A 173       4.108  25.520  33.564  1.00 12.92           C
ATOM   2507  CD  LYS A 173       3.699  26.935  33.952  1.00 18.87           C
ATOM   2508  CE  LYS A 173       2.266  27.001  34.443  1.00 28.62           C
ATOM   2509  NZ  LYS A 173       2.084  26.069  35.568  1.00 36.25           N1+
ATOM   2510  H   LYS A 173       7.330  24.046  33.628  1.00  9.31           H
ATOM   2511  HA  LYS A 173       5.182  23.637  32.017  1.00  9.22           H
ATOM   2512  HB2 LYS A 173       6.030  26.051  33.218  1.00  9.78           H
ATOM   2513  HB3 LYS A 173       5.129  26.102  31.916  1.00  9.78           H
ATOM   2514  HG2 LYS A 173       3.384  25.113  33.062  1.00 15.50           H
ATOM   2515  HG3 LYS A 173       4.292  25.016  34.372  1.00 15.50           H
ATOM   2516  HD2 LYS A 173       4.277  27.250  34.664  1.00 22.64           H
ATOM   2517  HD3 LYS A 173       3.779  27.513  33.177  1.00 22.64           H
ATOM   2518  HE2 LYS A 173       2.068  27.899  34.751  1.00 34.34           H
ATOM   2519  HE3 LYS A 173       1.664  26.744  33.728  1.00 34.34           H
ATOM   2520  HZ1 LYS A 173       1.244  26.105  35.859  1.00 43.50           H
ATOM   2521  HZ2 LYS A 173       2.264  25.238  35.306  1.00 43.50           H
ATOM   2522  HZ3 LYS A 173       2.631  26.287  36.235  1.00 43.50           H
ATOM   2523  N   LEU A 174       6.197  24.166  29.823  1.00  9.97           N
ATOM   2524  CA  LEU A 174       6.925  24.292  28.560  1.00 10.65           C
ATOM   2525  C   LEU A 174       7.235  25.752  28.237  1.00 11.83           C
ATOM   2526  O   LEU A 174       6.433  26.657  28.501  1.00 11.94           O
ATOM   2527  CB  LEU A 174       6.120  23.689  27.417  1.00 11.15           C
ATOM   2528  CG  LEU A 174       5.778  22.199  27.422  1.00 10.64           C
ATOM   2529  CD1 LEU A 174       5.138  21.764  26.137  1.00 11.11           C
ATOM   2530  CD2 LEU A 174       7.016  21.323  27.646  1.00 18.41           C
ATOM   2531  H   LEU A 174       5.368  23.955  29.732  1.00 11.96           H
ATOM   2532  HA  LEU A 174       7.765  23.812  28.626  1.00 12.78           H
ATOM   2533  HB2 LEU A 174       5.276  24.164  27.374  1.00 13.39           H
ATOM   2534  HB3 LEU A 174       6.611  23.854  26.597  1.00 13.39           H
ATOM   2535  HG  LEU A 174       5.152  22.022  28.142  1.00 12.77           H
ATOM   2536 HD11 LEU A 174       4.940  20.816  26.189  1.00 13.33           H
ATOM   2537 HD12 LEU A 174       4.319  22.267  26.007  1.00 13.33           H
ATOM   2538 HD13 LEU A 174       5.752  21.935  25.406  1.00 13.33           H
ATOM   2539 HD21 LEU A 174       6.748  20.391  27.641  1.00 22.09           H
ATOM   2540 HD22 LEU A 174       7.652  21.489  26.933  1.00 22.09           H
ATOM   2541 HD23 LEU A 174       7.412  21.550  28.502  1.00 22.09           H
ATOM   2542  N   ILE A 175       8.399  25.972  27.642  1.00 12.12           N
ATOM   2543  CA  ILE A 175       8.926  27.294  27.301  1.00 13.39           C
ATOM   2544  C   ILE A 175       9.147  27.367  25.788  1.00 12.39           C
ATOM   2545  O   ILE A 175       9.648  26.413  25.185  1.00 12.35           O
ATOM   2546  CB  ILE A 175      10.230  27.529  28.091  1.00  9.72           C
ATOM   2547  CG1 ILE A 175       9.930  27.691  29.599  1.00 16.03           C
ATOM   2548  CG2 ILE A 175      10.999  28.716  27.589  1.00 12.37           C
ATOM   2549  CD1 ILE A 175      11.150  27.606  30.509  1.00 16.53           C
ATOM   2550  H   ILE A 175       8.932  25.337  27.413  1.00 14.54           H
ATOM   2551  HA  ILE A 175       8.283  27.976  27.553  1.00 16.07           H
ATOM   2552  HB  ILE A 175      10.790  26.744  27.981  1.00 11.67           H
ATOM   2553 HG12 ILE A 175       9.518  28.557  29.741  1.00 19.23           H
ATOM   2554 HG13 ILE A 175       9.315  26.990  29.868  1.00 19.23           H
ATOM   2555 HG21 ILE A 175      11.805  28.816  28.119  1.00 14.84           H
ATOM   2556 HG22 ILE A 175      11.230  28.571  26.658  1.00 14.84           H
ATOM   2557 HG23 ILE A 175      10.446  29.508  27.674  1.00 14.84           H
ATOM   2558 HD11 ILE A 175      10.865  27.718  31.429  1.00 19.83           H
ATOM   2559 HD12 ILE A 175      11.569  26.739  30.395  1.00 19.83           H
ATOM   2560 HD13 ILE A 175      11.773  28.310  30.267  1.00 19.83           H
ATOM   2561  N   SER A 176       8.762  28.492  25.171  1.00 12.11           N
ATOM   2562  CA  SER A 176       8.865  28.651  23.717  1.00 11.85           C
ATOM   2563  C   SER A 176      10.314  28.596  23.216  1.00 10.15           C
ATOM   2564  O   SER A 176      11.264  28.926  23.945  1.00  7.89           O
ATOM   2565  CB  SER A 176       8.239  29.984  23.284  1.00 11.97           C
ATOM   2566  OG  SER A 176       9.013  31.119  23.678  1.00 14.25           O
ATOM   2567  H   SER A 176       8.438  29.179  25.575  1.00 14.54           H
ATOM   2568  HA  SER A 176       8.373  27.934  23.287  1.00 14.22           H
ATOM   2569  HB2 SER A 176       8.157  29.986  22.317  1.00 14.36           H
ATOM   2570  HB3 SER A 176       7.359  30.056  23.685  1.00 14.36           H
ATOM   2571  HG  SER A 176       8.637  31.825  23.422  1.00 17.11           H
ATOM   2572  N   HIS A 177      10.467  28.235  21.925  1.00  9.87           N
ATOM   2573  CA  HIS A 177      11.782  28.273  21.280  1.00 11.76           C
ATOM   2574  C   HIS A 177      12.367  29.682  21.296  1.00 11.68           C
ATOM   2575  O   HIS A 177      13.541  29.875  21.620  1.00 11.32           O
ATOM   2576  CB  HIS A 177      11.691  27.764  19.837  1.00 14.89           C
ATOM   2577  CG  HIS A 177      13.019  27.667  19.135  1.00 12.80           C
ATOM   2578  ND1 HIS A 177      14.020  26.794  19.516  1.00  9.37           N
ATOM   2579  CD2 HIS A 177      13.499  28.340  18.060  1.00 12.96           C
ATOM   2580  CE1 HIS A 177      15.061  26.947  18.709  1.00 13.92           C
ATOM   2581  NE2 HIS A 177      14.766  27.875  17.813  1.00 13.77           N
ATOM   2582  H   HIS A 177       9.829  27.970  21.413  1.00 11.84           H
ATOM   2583  HA  HIS A 177      12.388  27.692  21.766  1.00 14.11           H
ATOM   2584  HB2 HIS A 177      11.131  28.370  19.327  1.00 17.87           H
ATOM   2585  HB3 HIS A 177      11.295  26.879  19.843  1.00 17.87           H
ATOM   2586  HD2 HIS A 177      13.051  28.997  17.579  1.00 15.56           H
ATOM   2587  HE1 HIS A 177      15.860  26.473  18.758  1.00 16.70           H
ATOM   2588  HE2 HIS A 177      15.285  28.146  17.183  1.00 16.52           H
ATOM   2589  N   ARG A 178      11.553  30.683  20.970  1.00 12.45           N
ATOM   2590  CA  ARG A 178      11.975  32.087  21.060  1.00 12.53           C
ATOM   2591  C   ARG A 178      12.524  32.470  22.440  1.00 13.61           C
ATOM   2592  O   ARG A 178      13.536  33.178  22.534  1.00 13.50           O
ATOM   2593  CB  ARG A 178      10.795  32.993  20.717  1.00 19.75           C
ATOM   2594  CG  ARG A 178      11.151  34.212  19.898  1.00 27.92           C
ATOM   2595  CD  ARG A 178      11.829  33.831  18.557  1.00 43.54           C
ATOM   2596  NE  ARG A 178      11.427  32.504  18.058  1.00 52.23           N
ATOM   2597  CZ  ARG A 178      11.850  31.941  16.923  1.00 50.94           C
ATOM   2598  NH1 ARG A 178      12.700  32.577  16.122  1.00 53.45           N
ATOM   2599  NH2 ARG A 178      11.407  30.728  16.588  1.00 52.04           N1+
ATOM   2600  H   ARG A 178      10.746  30.579  20.691  1.00 14.94           H
ATOM   2601  HA  ARG A 178      12.674  32.247  20.406  1.00 15.03           H
ATOM   2602  HB2 ARG A 178      10.146  32.479  20.211  1.00 23.70           H
ATOM   2603  HB3 ARG A 178      10.392  33.302  21.544  1.00 23.70           H
ATOM   2604  HG2 ARG A 178      10.343  34.709  19.697  1.00 33.51           H
ATOM   2605  HG3 ARG A 178      11.768  34.766  20.402  1.00 33.51           H
ATOM   2606  HD2 ARG A 178      11.589  34.487  17.885  1.00 52.25           H
ATOM   2607  HD3 ARG A 178      12.791  33.823  18.683  1.00 52.25           H
ATOM   2608  HE  ARG A 178      10.874  32.054  18.538  1.00 62.68           H
ATOM   2609 HH11 ARG A 178      12.988  33.359  16.335  1.00 64.14           H
ATOM   2610 HH12 ARG A 178      12.965  32.205  15.393  1.00 64.14           H
ATOM   2611 HH21 ARG A 178      10.856  30.315  17.102  1.00 62.45           H
ATOM   2612 HH22 ARG A 178      11.673  30.360  15.857  1.00 62.45           H
ATOM   2613  N   GLU A 179      11.840  32.071  23.528  1.00 14.49           N
ATOM   2614  CA  GLU A 179      12.302  32.433  24.870  1.00  8.86           C
ATOM   2615  C   GLU A 179      13.553  31.646  25.242  1.00 11.29           C
ATOM   2616  O   GLU A 179      14.475  32.181  25.878  1.00 12.29           O
ATOM   2617  CB  GLU A 179      11.190  32.186  25.911  1.00 13.75           C
ATOM   2618  CG  GLU A 179      11.560  32.454  27.404  1.00 13.22           C
ATOM   2619  CD  GLU A 179      10.379  32.256  28.388  1.00 18.34           C
ATOM   2620  OE1 GLU A 179       9.218  32.498  27.992  1.00 22.07           O
ATOM   2621  OE2 GLU A 179      10.646  31.870  29.560  1.00 19.72           O1-
ATOM   2622  H   GLU A 179      11.121  31.600  23.512  1.00 17.39           H
ATOM   2623  HA  GLU A 179      12.525  33.377  24.885  1.00 10.63           H
ATOM   2624  HB2 GLU A 179      10.439  32.759  25.694  1.00 16.50           H
ATOM   2625  HB3 GLU A 179      10.914  31.258  25.846  1.00 16.50           H
ATOM   2626  HG2 GLU A 179      12.268  31.845  27.664  1.00 15.86           H
ATOM   2627  HG3 GLU A 179      11.866  33.370  27.490  1.00 15.86           H
ATOM   2628  N   CYS A 180      13.603  30.366  24.858  1.00  8.83           N
ATOM   2629  CA  CYS A 180      14.747  29.553  25.225  1.00  9.21           C
ATOM   2630  C   CYS A 180      16.003  29.967  24.475  1.00  8.80           C
ATOM   2631  O   CYS A 180      17.092  29.691  24.963  1.00  8.17           O
ATOM   2632  CB  CYS A 180      14.447  28.074  25.000  1.00  9.38           C
ATOM   2633  SG  CYS A 180      15.345  27.038  26.229  1.00  8.67           S
ATOM   2634  H   CYS A 180      13.001  29.961  24.397  1.00 10.60           H
ATOM   2635  HA  CYS A 180      14.919  29.675  26.171  1.00 11.05           H
ATOM   2636  HB2 CYS A 180      13.495  27.918  25.103  1.00 11.25           H
ATOM   2637  HB3 CYS A 180      14.738  27.817  24.111  1.00 11.25           H
ATOM   2638  N   GLN A 181      15.874  30.641  23.316  1.00  8.57           N
ATOM   2639  CA  GLN A 181      17.016  31.178  22.569  1.00  9.76           C
ATOM   2640  C   GLN A 181      17.430  32.575  23.026  1.00 11.77           C
ATOM   2641  O   GLN A 181      18.346  33.156  22.441  1.00 13.03           O
ATOM   2642  CB  GLN A 181      16.704  31.203  21.049  1.00 10.12           C
ATOM   2643  CG  GLN A 181      16.712  29.842  20.360  1.00 10.77           C
ATOM   2644  CD  GLN A 181      17.113  29.926  18.877  1.00 15.04           C
ATOM   2645  OE1 GLN A 181      16.689  30.823  18.143  1.00 15.29           O
ATOM   2646  NE2 GLN A 181      17.956  28.990  18.443  1.00 13.31           N
ATOM   2647  H   GLN A 181      15.117  30.800  22.941  1.00 10.28           H
ATOM   2648  HA  GLN A 181      17.775  30.590  22.703  1.00 11.72           H
ATOM   2649  HB2 GLN A 181      15.823  31.589  20.922  1.00 12.14           H
ATOM   2650  HB3 GLN A 181      17.367  31.757  20.608  1.00 12.14           H
ATOM   2651  HG2 GLN A 181      17.348  29.264  20.811  1.00 12.92           H
ATOM   2652  HG3 GLN A 181      15.822  29.458  20.409  1.00 12.92           H
ATOM   2653 HE21 GLN A 181      18.243  28.386  18.983  1.00 15.97           H
ATOM   2654 HE22 GLN A 181      18.213  28.991  17.622  1.00 15.97           H
ATOM   2655  N   GLN A 182      16.826  33.114  24.077  1.00 11.78           N
ATOM   2656  CA  GLN A 182      17.274  34.405  24.582  1.00 10.99           C
ATOM   2657  C   GLN A 182      18.711  34.276  25.078  1.00 12.90           C
ATOM   2658  O   GLN A 182      19.170  33.179  25.433  1.00 11.87           O
ATOM   2659  CB  GLN A 182      16.357  34.902  25.711  1.00 13.71           C
ATOM   2660  CG  GLN A 182      14.961  35.286  25.246  1.00 11.09           C
ATOM   2661  CD  GLN A 182      14.946  36.333  24.149  1.00 13.28           C
ATOM   2662  OE1 GLN A 182      15.482  37.409  24.326  1.00 12.86           O
ATOM   2663  NE2 GLN A 182      14.324  36.020  23.018  1.00 17.53           N
ATOM   2664  H   GLN A 182      16.169  32.763  24.507  1.00 14.14           H
ATOM   2665  HA  GLN A 182      17.255  35.056  23.864  1.00 13.19           H
ATOM   2666  HB2 GLN A 182      16.266  34.198  26.372  1.00 16.46           H
ATOM   2667  HB3 GLN A 182      16.760  35.685  26.118  1.00 16.46           H
ATOM   2668  HG2 GLN A 182      14.516  34.494  24.907  1.00 13.31           H
ATOM   2669  HG3 GLN A 182      14.468  35.642  26.002  1.00 13.31           H
ATOM   2670 HE21 GLN A 182      13.951  35.250  22.931  1.00 21.03           H
ATOM   2671 HE22 GLN A 182      14.294  36.588  22.373  1.00 21.03           H
ATOM   2672  N   PRO A 183      19.465  35.375  25.088  1.00 12.23           N
ATOM   2673  CA  PRO A 183      20.891  35.256  25.431  1.00 13.41           C
ATOM   2674  C   PRO A 183      21.181  34.794  26.866  1.00 13.09           C
ATOM   2675  O   PRO A 183      22.208  34.126  27.077  1.00 13.91           O
ATOM   2676  CB  PRO A 183      21.430  36.672  25.159  1.00 18.16           C
ATOM   2677  CG  PRO A 183      20.241  37.556  25.034  1.00 16.99           C
ATOM   2678  CD  PRO A 183      19.088  36.728  24.626  1.00 12.87           C
ATOM   2679  HA  PRO A 183      21.321  34.640  24.818  1.00 16.09           H
ATOM   2680  HB2 PRO A 183      21.986  36.955  25.903  1.00 21.79           H
ATOM   2681  HB3 PRO A 183      21.941  36.671  24.335  1.00 21.79           H
ATOM   2682  HG2 PRO A 183      20.064  37.974  25.891  1.00 20.38           H
ATOM   2683  HG3 PRO A 183      20.419  38.234  24.363  1.00 20.38           H
ATOM   2684  HD2 PRO A 183      18.281  37.026  25.073  1.00 15.45           H
ATOM   2685  HD3 PRO A 183      18.987  36.740  23.661  1.00 15.45           H
ATOM   2686  N   HIS A 184      20.360  35.145  27.870  1.00 13.21           N
ATOM   2687  CA  HIS A 184      20.608  34.662  29.233  1.00  9.87           C
ATOM   2688  C   HIS A 184      20.076  33.252  29.481  1.00  9.52           C
ATOM   2689  O   HIS A 184      20.349  32.703  30.562  1.00 12.27           O
ATOM   2690  CB  HIS A 184      19.997  35.588  30.283  1.00 16.73           C
ATOM   2691  CG  HIS A 184      20.730  36.878  30.450  1.00 24.03           C
ATOM   2692  ND1 HIS A 184      20.393  38.016  29.753  1.00 27.33           N
ATOM   2693  CD2 HIS A 184      21.776  37.213  31.240  1.00 28.29           C
ATOM   2694  CE1 HIS A 184      21.208  38.995  30.099  1.00 30.32           C
ATOM   2695  NE2 HIS A 184      22.052  38.536  31.006  1.00 32.65           N
ATOM   2696  H   HIS A 184      19.669  35.651  27.788  1.00 15.85           H
ATOM   2697  HA  HIS A 184      21.566  34.643  29.382  1.00 11.84           H
ATOM   2698  HB2 HIS A 184      19.998  35.132  31.139  1.00 20.08           H
ATOM   2699  HB3 HIS A 184      19.086  35.796  30.023  1.00 20.08           H
ATOM   2700  HD2 HIS A 184      22.223  36.652  31.832  1.00 33.94           H
ATOM   2701  HE1 HIS A 184      21.185  39.864  29.769  1.00 36.38           H
ATOM   2702  HE2 HIS A 184      22.677  38.991  31.382  1.00 39.18           H
ATOM   2703  N   TYR A 185      19.331  32.679  28.518  1.00 12.01           N
ATOM   2704  CA  TYR A 185      18.917  31.277  28.499  1.00 11.80           C
ATOM   2705  C   TYR A 185      19.994  30.495  27.733  1.00  8.53           C
ATOM   2706  O   TYR A 185      21.127  30.444  28.225  1.00  9.91           O
ATOM   2707  CB  TYR A 185      17.499  31.163  27.919  1.00 10.02           C
ATOM   2708  CG  TYR A 185      16.381  31.565  28.908  1.00 10.66           C
ATOM   2709  CD1 TYR A 185      16.255  32.881  29.368  1.00 12.64           C
ATOM   2710  CD2 TYR A 185      15.463  30.646  29.373  1.00  8.97           C
ATOM   2711  CE1 TYR A 185      15.239  33.250  30.285  1.00 11.62           C
ATOM   2712  CE2 TYR A 185      14.457  30.998  30.292  1.00 13.92           C
ATOM   2713  CZ  TYR A 185      14.355  32.306  30.756  1.00 12.28           C
ATOM   2714  OH  TYR A 185      13.331  32.655  31.649  1.00 14.47           O
ATOM   2715  H   TYR A 185      19.044  33.114  27.834  1.00 14.41           H
ATOM   2716  HA  TYR A 185      18.894  30.943  29.409  1.00 14.16           H
ATOM   2717  HB2 TYR A 185      17.431  31.744  27.144  1.00 12.03           H
ATOM   2718  HB3 TYR A 185      17.343  30.243  27.654  1.00 12.03           H
ATOM   2719  HD1 TYR A 185      16.858  33.525  29.073  1.00 15.17           H
ATOM   2720  HD2 TYR A 185      15.527  29.762  29.090  1.00 10.76           H
ATOM   2721  HE1 TYR A 185      15.180  34.129  30.582  1.00 13.95           H
ATOM   2722  HE2 TYR A 185      13.857  30.353  30.590  1.00 16.71           H
ATOM   2723  HH  TYR A 185      13.366  33.477  31.820  1.00 17.37           H
ATOM   2724  N   TYR A 186      19.714  29.945  26.525  1.00  8.57           N
ATOM   2725  CA  TYR A 186      20.707  29.147  25.774  1.00 10.99           C
ATOM   2726  C   TYR A 186      21.114  29.704  24.387  1.00 10.79           C
ATOM   2727  O   TYR A 186      21.932  29.073  23.680  1.00  8.93           O
ATOM   2728  CB  TYR A 186      20.193  27.691  25.626  1.00 10.17           C
ATOM   2729  CG  TYR A 186      20.033  26.929  26.976  1.00  9.10           C
ATOM   2730  CD1 TYR A 186      21.072  26.880  27.890  1.00 10.28           C
ATOM   2731  CD2 TYR A 186      18.834  26.281  27.324  1.00 10.18           C
ATOM   2732  CE1 TYR A 186      20.946  26.215  29.133  1.00  5.79           C
ATOM   2733  CE2 TYR A 186      18.702  25.587  28.570  1.00  7.64           C
ATOM   2734  CZ  TYR A 186      19.776  25.547  29.453  1.00  7.20           C
ATOM   2735  OH  TYR A 186      19.666  24.906  30.688  1.00  7.33           O
ATOM   2736  H   TYR A 186      18.957  30.022  26.124  1.00 10.28           H
ATOM   2737  HA  TYR A 186      21.517  29.107  26.306  1.00 13.19           H
ATOM   2738  HB2 TYR A 186      19.325  27.710  25.193  1.00 12.21           H
ATOM   2739  HB3 TYR A 186      20.821  27.194  25.079  1.00 12.21           H
ATOM   2740  HD1 TYR A 186      21.872  27.310  27.688  1.00 12.34           H
ATOM   2741  HD2 TYR A 186      18.119  26.291  26.729  1.00 12.22           H
ATOM   2742  HE1 TYR A 186      21.667  26.193  29.721  1.00  6.94           H
ATOM   2743  HE2 TYR A 186      17.905  25.159  28.785  1.00  9.17           H
ATOM   2744  HH  TYR A 186      18.912  24.541  30.756  1.00  8.79           H
ATOM   2745  N   GLY A 187      20.612  30.862  23.964  1.00  9.97           N
ATOM   2746  CA  GLY A 187      21.036  31.388  22.660  1.00 10.06           C
ATOM   2747  C   GLY A 187      20.760  30.434  21.510  1.00  9.94           C
ATOM   2748  O   GLY A 187      19.757  29.716  21.500  1.00  9.50           O
ATOM   2749  H   GLY A 187      20.047  31.349  24.391  1.00 11.97           H
ATOM   2750  HA2 GLY A 187      20.570  32.221  22.484  1.00 12.07           H
ATOM   2751  HA3 GLY A 187      21.988  31.571  22.683  1.00 12.07           H
ATOM   2752  N   SER A 188      21.654  30.427  20.498  1.00 10.05           N
ATOM   2753  CA  SER A 188      21.494  29.564  19.333  1.00  9.13           C
ATOM   2754  C   SER A 188      21.879  28.102  19.599  1.00  6.18           C
ATOM   2755  O   SER A 188      21.783  27.305  18.673  1.00  8.72           O
ATOM   2756  CB  SER A 188      22.311  30.095  18.142  1.00 11.89           C
ATOM   2757  OG  SER A 188      21.754  31.328  17.657  1.00 14.38           O
ATOM   2758  H   SER A 188      22.359  30.919  20.474  1.00 12.06           H
ATOM   2759  HA  SER A 188      20.560  29.574  19.071  1.00 10.96           H
ATOM   2760  HB2 SER A 188      23.224  30.251  18.429  1.00 14.26           H
ATOM   2761  HB3 SER A 188      22.295  29.438  17.428  1.00 14.26           H
ATOM   2762  HG  SER A 188      22.205  31.612  17.008  1.00 17.25           H
ATOM   2763  N   GLU A 189      22.267  27.748  20.840  1.00  8.33           N
ATOM   2764  CA  GLU A 189      22.661  26.378  21.179  1.00  6.83           C
ATOM   2765  C   GLU A 189      21.469  25.437  21.265  1.00  9.80           C
ATOM   2766  O   GLU A 189      21.643  24.226  21.087  1.00  9.78           O
ATOM   2767  CB  GLU A 189      23.409  26.329  22.510  1.00  7.28           C
ATOM   2768  CG  GLU A 189      24.805  27.010  22.461  1.00 10.99           C
ATOM   2769  CD  GLU A 189      25.483  27.132  23.817  1.00 16.66           C
ATOM   2770  OE1 GLU A 189      25.879  26.121  24.399  1.00 13.36           O
ATOM   2771  OE2 GLU A 189      25.643  28.266  24.313  1.00 20.14           O1-
ATOM   2772  H   GLU A 189      22.310  28.293  21.504  1.00 10.00           H
ATOM   2773  HA  GLU A 189      23.256  26.044  20.490  1.00  8.20           H
ATOM   2774  HB2 GLU A 189      22.880  26.784  23.184  1.00  8.74           H
ATOM   2775  HB3 GLU A 189      23.539  25.402  22.763  1.00  8.74           H
ATOM   2776  HG2 GLU A 189      25.386  26.489  21.886  1.00 13.19           H
ATOM   2777  HG3 GLU A 189      24.702  27.905  22.100  1.00 13.19           H
ATOM   2778  N   VAL A 190      20.272  25.959  21.503  1.00  9.38           N
ATOM   2779  CA  VAL A 190      19.054  25.145  21.544  1.00  8.51           C
ATOM   2780  C   VAL A 190      18.341  25.283  20.199  1.00  9.77           C
ATOM   2781  O   VAL A 190      18.161  26.403  19.694  1.00 10.94           O
ATOM   2782  CB  VAL A 190      18.169  25.553  22.751  1.00  9.40           C
ATOM   2783  CG1 VAL A 190      17.677  26.993  22.667  1.00 10.64           C
ATOM   2784  CG2 VAL A 190      17.012  24.606  22.938  1.00  9.21           C
ATOM   2785  H   VAL A 190      20.133  26.795  21.648  1.00 11.26           H
ATOM   2786  HA  VAL A 190      19.301  24.214  21.656  1.00 10.21           H
ATOM   2787  HB  VAL A 190      18.713  25.490  23.551  1.00 11.28           H
ATOM   2788 HG11 VAL A 190      17.131  27.186  23.446  1.00 12.77           H
ATOM   2789 HG12 VAL A 190      18.443  27.587  22.644  1.00 12.77           H
ATOM   2790 HG13 VAL A 190      17.150  27.100  21.859  1.00 12.77           H
ATOM   2791 HG21 VAL A 190      16.487  24.897  23.700  1.00 11.05           H
ATOM   2792 HG22 VAL A 190      16.466  24.613  22.137  1.00 11.05           H
ATOM   2793 HG23 VAL A 190      17.358  23.713  23.096  1.00 11.05           H
ATOM   2794  N   THR A 191      17.958  24.144  19.582  1.00  8.38           N
ATOM   2795  CA  THR A 191      17.447  24.106  18.205  1.00  8.81           C
ATOM   2796  C   THR A 191      15.972  23.732  18.159  1.00  9.83           C
ATOM   2797  O   THR A 191      15.365  23.379  19.172  1.00  9.56           O
ATOM   2798  CB  THR A 191      18.203  23.096  17.317  1.00  8.06           C
ATOM   2799  OG1 THR A 191      17.809  21.765  17.686  1.00 10.39           O
ATOM   2800  CG2 THR A 191      19.693  23.230  17.444  1.00  8.80           C
ATOM   2801  H   THR A 191      17.989  23.369  19.953  1.00 10.06           H
ATOM   2802  HA  THR A 191      17.546  24.986  17.809  1.00 10.57           H
ATOM   2803  HB  THR A 191      17.965  23.250  16.390  1.00  9.67           H
ATOM   2804  HG1 THR A 191      18.214  21.203  17.209  1.00 12.46           H
ATOM   2805 HG21 THR A 191      20.133  22.580  16.874  1.00 10.56           H
ATOM   2806 HG22 THR A 191      19.969  24.121  17.179  1.00 10.56           H
ATOM   2807 HG23 THR A 191      19.962  23.076  18.363  1.00 10.56           H
ATOM   2808  N   THR A 192      15.403  23.793  16.936  1.00 12.15           N
ATOM   2809  CA  THR A 192      13.975  23.529  16.766  1.00 10.34           C
ATOM   2810  C   THR A 192      13.641  22.049  16.936  1.00  8.02           C
ATOM   2811  O   THR A 192      12.466  21.715  17.073  1.00 12.75           O
ATOM   2812  CB  THR A 192      13.435  24.011  15.394  1.00 15.90           C
ATOM   2813  OG1 THR A 192      14.195  23.466  14.312  1.00 15.40           O
ATOM   2814  CG2 THR A 192      13.427  25.540  15.306  1.00 18.15           C
ATOM   2815  H   THR A 192      15.820  23.982  16.208  1.00 14.59           H
ATOM   2816  HA  THR A 192      13.492  24.015  17.453  1.00 12.41           H
ATOM   2817  HB  THR A 192      12.517  23.711  15.304  1.00 19.08           H
ATOM   2818  HG1 THR A 192      14.157  22.627  14.328  1.00 18.48           H
ATOM   2819 HG21 THR A 192      13.086  25.820  14.442  1.00 21.78           H
ATOM   2820 HG22 THR A 192      12.861  25.909  16.002  1.00 21.78           H
ATOM   2821 HG23 THR A 192      14.327  25.883  15.416  1.00 21.78           H
ATOM   2822  N   LYS A 193      14.640  21.163  16.991  1.00 10.51           N
ATOM   2823  CA  LYS A 193      14.452  19.761  17.339  1.00  9.91           C
ATOM   2824  C   LYS A 193      14.487  19.494  18.861  1.00 11.46           C
ATOM   2825  O   LYS A 193      14.425  18.321  19.265  1.00 10.27           O
ATOM   2826  CB  LYS A 193      15.517  18.928  16.598  1.00  9.59           C
ATOM   2827  CG  LYS A 193      15.244  18.716  15.076  1.00 13.44           C
ATOM   2828  CD  LYS A 193      16.500  18.263  14.283  1.00 15.19           C
ATOM   2829  CE  LYS A 193      17.072  16.912  14.695  1.00 10.70           C
ATOM   2830  NZ  LYS A 193      18.339  16.613  13.939  1.00 13.29           N1+
ATOM   2831  H   LYS A 193      15.460  21.363  16.824  1.00 12.61           H
ATOM   2832  HA  LYS A 193      13.583  19.478  17.014  1.00 11.89           H
ATOM   2833  HB2 LYS A 193      16.373  19.376  16.683  1.00 11.50           H
ATOM   2834  HB3 LYS A 193      15.567  18.051  17.011  1.00 11.50           H
ATOM   2835  HG2 LYS A 193      14.563  18.033  14.971  1.00 16.13           H
ATOM   2836  HG3 LYS A 193      14.935  19.552  14.693  1.00 16.13           H
ATOM   2837  HD2 LYS A 193      16.267  18.207  13.343  1.00 18.22           H
ATOM   2838  HD3 LYS A 193      17.198  18.926  14.406  1.00 18.22           H
ATOM   2839  HE2 LYS A 193      17.277  16.926  15.643  1.00 12.84           H
ATOM   2840  HE3 LYS A 193      16.426  16.216  14.499  1.00 12.84           H
ATOM   2841  HZ1 LYS A 193      18.662  15.822  14.189  1.00 15.95           H
ATOM   2842  HZ2 LYS A 193      18.174  16.594  13.065  1.00 15.95           H
ATOM   2843  HZ3 LYS A 193      18.948  17.240  14.106  1.00 15.95           H
ATOM   2844  N   MET A 194      14.576  20.541  19.695  1.00  8.99           N
ATOM   2845  CA  MET A 194      14.634  20.448  21.161  1.00  9.25           C
ATOM   2846  C   MET A 194      13.511  21.272  21.803  1.00  9.89           C
ATOM   2847  O   MET A 194      13.060  22.284  21.239  1.00 10.57           O
ATOM   2848  CB  MET A 194      15.960  20.957  21.703  1.00 10.18           C
ATOM   2849  CG  MET A 194      17.184  20.344  21.037  1.00 10.71           C
ATOM   2850  SD  MET A 194      18.676  21.192  21.531  1.00  9.19           S
ATOM   2851  CE  MET A 194      19.820  20.373  20.447  1.00 11.50           C
ATOM   2852  H   MET A 194      14.606  21.355  19.418  1.00 10.79           H
ATOM   2853  HA  MET A 194      14.537  19.520  21.423  1.00 11.10           H
ATOM   2854  HB2 MET A 194      16.002  21.917  21.572  1.00 12.21           H
ATOM   2855  HB3 MET A 194      16.007  20.754  22.651  1.00 12.21           H
ATOM   2856  HG2 MET A 194      17.260  19.414  21.299  1.00 12.86           H
ATOM   2857  HG3 MET A 194      17.095  20.417  20.074  1.00 12.86           H
ATOM   2858  HE1 MET A 194      20.709  20.733  20.596  1.00 13.80           H
ATOM   2859  HE2 MET A 194      19.811  19.422  20.639  1.00 13.80           H
ATOM   2860  HE3 MET A 194      19.551  20.528  19.528  1.00 13.80           H
ATOM   2861  N   LEU A 195      13.048  20.831  22.982  1.00  8.62           N
ATOM   2862  CA  LEU A 195      11.985  21.503  23.747  1.00  9.02           C
ATOM   2863  C   LEU A 195      12.497  21.886  25.135  1.00  8.79           C
ATOM   2864  O   LEU A 195      12.990  21.016  25.863  1.00  9.86           O
ATOM   2865  CB  LEU A 195      10.767  20.575  23.932  1.00 10.28           C
ATOM   2866  CG  LEU A 195       9.830  20.276  22.769  1.00 23.49           C
ATOM   2867  CD1 LEU A 195       8.912  19.118  23.183  1.00 23.21           C
ATOM   2868  CD2 LEU A 195       8.985  21.501  22.367  1.00 22.18           C
ATOM   2869  H   LEU A 195      13.344  20.122  23.370  1.00 10.35           H
ATOM   2870  HA  LEU A 195      11.702  22.307  23.283  1.00 10.82           H
ATOM   2871  HB2 LEU A 195      11.102  19.718  24.238  1.00 12.33           H
ATOM   2872  HB3 LEU A 195      10.217  20.959  24.632  1.00 12.33           H
ATOM   2873  HG  LEU A 195      10.349  19.996  22.000  1.00 28.19           H
ATOM   2874 HD11 LEU A 195       8.309  18.917  22.451  1.00 27.85           H
ATOM   2875 HD12 LEU A 195       9.456  18.342  23.387  1.00 27.85           H
ATOM   2876 HD13 LEU A 195       8.405  19.383  23.967  1.00 27.85           H
ATOM   2877 HD21 LEU A 195       8.408  21.257  21.626  1.00 26.61           H
ATOM   2878 HD22 LEU A 195       8.448  21.777  23.126  1.00 26.61           H
ATOM   2879 HD23 LEU A 195       9.578  22.220  22.101  1.00 26.61           H
ATOM   2880  N   CYS A 196      12.276  23.139  25.550  1.00  8.51           N
ATOM   2881  CA  CYS A 196      12.608  23.576  26.912  1.00  7.06           C
ATOM   2882  C   CYS A 196      11.412  23.489  27.872  1.00  6.70           C
ATOM   2883  O   CYS A 196      10.274  23.757  27.475  1.00  8.63           O
ATOM   2884  CB  CYS A 196      13.112  25.024  26.890  1.00  8.65           C
ATOM   2885  SG  CYS A 196      14.655  25.162  25.907  1.00  8.40           S
ATOM   2886  H   CYS A 196      11.933  23.757  25.060  1.00 10.21           H
ATOM   2887  HA  CYS A 196      13.317  23.014  27.262  1.00  8.47           H
ATOM   2888  HB2 CYS A 196      12.439  25.593  26.485  1.00 10.38           H
ATOM   2889  HB3 CYS A 196      13.300  25.314  27.796  1.00 10.38           H
ATOM   2890  N   ALA A 197      11.687  23.167  29.162  1.00  7.61           N
ATOM   2891  CA  ALA A 197      10.678  23.186  30.238  1.00  6.79           C
ATOM   2892  C   ALA A 197      11.316  23.470  31.615  1.00  7.24           C
ATOM   2893  O   ALA A 197      12.423  23.006  31.900  1.00  8.05           O
ATOM   2894  CB  ALA A 197       9.912  21.850  30.301  1.00  7.72           C
ATOM   2895  H   ALA A 197      12.468  22.932  29.436  1.00  9.13           H
ATOM   2896  HA  ALA A 197      10.036  23.890  30.055  1.00  8.15           H
ATOM   2897  HB1 ALA A 197       9.258  21.895  31.016  1.00  9.26           H
ATOM   2898  HB2 ALA A 197       9.466  21.703  29.453  1.00  9.26           H
ATOM   2899  HB3 ALA A 197      10.543  21.134  30.473  1.00  9.26           H
ATOM   2900  N   ALA A 198      10.605  24.197  32.491  1.00  6.95           N
ATOM   2901  CA  ALA A 198      11.153  24.585  33.802  1.00  8.07           C
ATOM   2902  C   ALA A 198      10.058  25.085  34.747  1.00  7.62           C
ATOM   2903  O   ALA A 198       8.904  25.281  34.353  1.00  9.51           O
ATOM   2904  CB  ALA A 198      12.205  25.679  33.652  1.00  8.67           C
ATOM   2905  H   ALA A 198       9.805  24.477  32.349  1.00  8.34           H
ATOM   2906  HA  ALA A 198      11.575  23.813  34.211  1.00  9.68           H
ATOM   2907  HB1 ALA A 198      12.545  25.912  34.530  1.00 10.41           H
ATOM   2908  HB2 ALA A 198      12.926  25.348  33.094  1.00 10.41           H
ATOM   2909  HB3 ALA A 198      11.796  26.455  33.238  1.00 10.41           H
ATOM   2910  N   ASP A 199      10.459  25.309  36.041  1.00  9.35           N
ATOM   2911  CA  ASP A 199       9.633  25.945  37.104  1.00  9.63           C
ATOM   2912  C   ASP A 199       9.756  27.465  37.027  1.00 10.21           C
ATOM   2913  O   ASP A 199      10.869  27.991  37.036  1.00  9.87           O
ATOM   2914  CB  ASP A 199      10.110  25.444  38.492  1.00  8.14           C
ATOM   2915  CG  ASP A 199       9.392  26.118  39.672  1.00 12.00           C
ATOM   2916  OD1 ASP A 199       8.432  26.875  39.434  1.00 17.87           O
ATOM   2917  OD2 ASP A 199       9.842  25.904  40.833  1.00 11.04           O1-
ATOM   2918  H   ASP A 199      11.239  25.087  36.327  1.00 11.22           H
ATOM   2919  HA  ASP A 199       8.702  25.700  36.987  1.00 11.55           H
ATOM   2920  HB2 ASP A 199       9.948  24.489  38.553  1.00  9.77           H
ATOM   2921  HB3 ASP A 199      11.059  25.623  38.581  1.00  9.77           H
ATOM   2922  N   PRO A 200       8.661  28.212  36.937  1.00  9.49           N
ATOM   2923  CA  PRO A 200       8.824  29.680  36.902  1.00 14.43           C
ATOM   2924  C   PRO A 200       9.575  30.243  38.104  1.00 12.13           C
ATOM   2925  O   PRO A 200      10.250  31.271  37.943  1.00 12.91           O
ATOM   2926  CB  PRO A 200       7.379  30.189  36.818  1.00 17.22           C
ATOM   2927  CG  PRO A 200       6.644  29.058  36.117  1.00 16.24           C
ATOM   2928  CD  PRO A 200       7.294  27.793  36.578  1.00 14.10           C
ATOM   2929  HA  PRO A 200       9.293  29.938  36.093  1.00 17.31           H
ATOM   2930  HB2 PRO A 200       7.027  30.333  37.711  1.00 20.66           H
ATOM   2931  HB3 PRO A 200       7.345  31.004  36.294  1.00 20.66           H
ATOM   2932  HG2 PRO A 200       5.708  29.073  36.373  1.00 19.49           H
ATOM   2933  HG3 PRO A 200       6.736  29.158  35.157  1.00 19.49           H
ATOM   2934  HD2 PRO A 200       6.834  27.441  37.356  1.00 16.92           H
ATOM   2935  HD3 PRO A 200       7.318  27.145  35.856  1.00 16.92           H
ATOM   2936  N   GLN A 201       9.524  29.594  39.290  1.00  9.47           N
ATOM   2937  CA  GLN A 201      10.284  30.024  40.472  1.00 13.04           C
ATOM   2938  C   GLN A 201      11.625  29.303  40.625  1.00 10.40           C
ATOM   2939  O   GLN A 201      12.314  29.503  41.633  1.00 13.69           O
ATOM   2940  CB  GLN A 201       9.451  29.825  41.758  1.00 15.18           C
ATOM   2941  CG  GLN A 201       8.144  30.639  41.811  1.00 17.20           C
ATOM   2942  CD  GLN A 201       8.412  32.129  41.845  1.00 22.37           C
ATOM   2943  OE1 GLN A 201       9.077  32.613  42.745  1.00 26.95           O
ATOM   2944  NE2 GLN A 201       7.904  32.852  40.860  1.00 25.59           N
ATOM   2945  H   GLN A 201       9.046  28.892  39.428  1.00 11.36           H
ATOM   2946  HA  GLN A 201      10.470  30.972  40.389  1.00 15.65           H
ATOM   2947  HB2 GLN A 201       9.216  28.887  41.833  1.00 18.22           H
ATOM   2948  HB3 GLN A 201       9.991  30.087  42.520  1.00 18.22           H
ATOM   2949  HG2 GLN A 201       7.614  30.444  41.021  1.00 20.64           H
ATOM   2950  HG3 GLN A 201       7.651  30.401  42.612  1.00 20.64           H
ATOM   2951 HE21 GLN A 201       7.447  32.471  40.239  1.00 30.71           H
ATOM   2952 HE22 GLN A 201       8.033  33.702  40.840  1.00 30.71           H
ATOM   2953  N   TRP A 202      11.992  28.457  39.661  1.00 11.42           N
ATOM   2954  CA  TRP A 202      13.292  27.769  39.618  1.00  8.73           C
ATOM   2955  C   TRP A 202      13.576  26.935  40.888  1.00 10.96           C
ATOM   2956  O   TRP A 202      14.717  26.827  41.327  1.00 12.28           O
ATOM   2957  CB  TRP A 202      14.414  28.789  39.359  1.00 10.33           C
ATOM   2958  CG  TRP A 202      14.149  29.730  38.198  1.00 11.32           C
ATOM   2959  CD1 TRP A 202      13.772  31.047  38.299  1.00 12.65           C
ATOM   2960  CD2 TRP A 202      14.183  29.446  36.779  1.00  7.19           C
ATOM   2961  NE1 TRP A 202      13.593  31.590  37.067  1.00 14.35           N
ATOM   2962  CE2 TRP A 202      13.826  30.637  36.111  1.00 11.80           C
ATOM   2963  CE3 TRP A 202      14.480  28.309  36.014  1.00  9.21           C
ATOM   2964  CZ2 TRP A 202      13.751  30.728  34.711  1.00 10.38           C
ATOM   2965  CZ3 TRP A 202      14.408  28.396  34.624  1.00 11.17           C
ATOM   2966  CH2 TRP A 202      14.046  29.600  33.985  1.00 12.32           C
ATOM   2967  H   TRP A 202      11.487  28.256  38.995  1.00 13.70           H
ATOM   2968  HA  TRP A 202      13.284  27.154  38.868  1.00 10.47           H
ATOM   2969  HB2 TRP A 202      14.532  29.330  40.155  1.00 12.40           H
ATOM   2970  HB3 TRP A 202      15.233  28.307  39.166  1.00 12.40           H
ATOM   2971  HD1 TRP A 202      13.664  31.507  39.101  1.00 15.18           H
ATOM   2972  HE1 TRP A 202      13.355  32.401  36.911  1.00 17.22           H
ATOM   2973  HE3 TRP A 202      14.707  27.508  36.427  1.00 11.06           H
ATOM   2974  HZ2 TRP A 202      13.524  31.526  34.291  1.00 12.46           H
ATOM   2975  HZ3 TRP A 202      14.602  27.647  34.109  1.00 13.40           H
ATOM   2976  HH2 TRP A 202      14.017  29.633  33.056  1.00 14.78           H
ATOM   2977  N   LYS A 203      12.559  26.308  41.478  1.00 10.67           N
ATOM   2978  CA  LYS A 203      12.774  25.476  42.671  1.00 12.00           C
ATOM   2979  C   LYS A 203      12.700  23.964  42.411  1.00 12.47           C
ATOM   2980  O   LYS A 203      13.061  23.199  43.318  1.00 12.39           O
ATOM   2981  CB  LYS A 203      11.749  25.784  43.781  1.00 16.75           C
ATOM   2982  CG  LYS A 203      11.697  27.216  44.299  1.00 17.78           C
ATOM   2983  CD  LYS A 203      12.957  27.584  45.015  1.00 31.60           C
ATOM   2984  CE  LYS A 203      13.665  28.761  44.349  1.00 43.85           C
ATOM   2985  NZ  LYS A 203      12.750  29.912  44.050  1.00 47.67           N1+
ATOM   2986  H   LYS A 203      11.741  26.344  41.213  1.00 12.80           H
ATOM   2987  HA  LYS A 203      13.656  25.669  43.025  1.00 14.41           H
ATOM   2988  HB2 LYS A 203      10.865  25.571  43.443  1.00 20.10           H
ATOM   2989  HB3 LYS A 203      11.946  25.213  44.540  1.00 20.10           H
ATOM   2990  HG2 LYS A 203      11.583  27.823  43.551  1.00 21.34           H
ATOM   2991  HG3 LYS A 203      10.957  27.305  44.920  1.00 21.34           H
ATOM   2992  HD2 LYS A 203      12.743  27.836  45.927  1.00 37.92           H
ATOM   2993  HD3 LYS A 203      13.560  26.825  45.010  1.00 37.92           H
ATOM   2994  HE2 LYS A 203      14.364  29.082  44.940  1.00 52.62           H
ATOM   2995  HE3 LYS A 203      14.052  28.462  43.511  1.00 52.62           H
ATOM   2996  HZ1 LYS A 203      13.206  30.571  43.664  1.00 57.20           H
ATOM   2997  HZ2 LYS A 203      12.101  29.649  43.500  1.00 57.20           H
ATOM   2998  HZ3 LYS A 203      12.386  30.215  44.803  1.00 57.20           H
ATOM   2999  N   THR A 204      12.226  23.516  41.240  1.00  8.08           N
ATOM   3000  CA  THR A 204      12.106  22.089  40.914  1.00  7.06           C
ATOM   3001  C   THR A 204      12.527  21.862  39.449  1.00  7.54           C
ATOM   3002  O   THR A 204      12.328  22.733  38.587  1.00  8.50           O
ATOM   3003  CB  THR A 204      10.654  21.594  41.191  1.00  9.40           C
ATOM   3004  OG1 THR A 204      10.580  20.175  41.051  1.00  8.90           O
ATOM   3005  CG2 THR A 204       9.618  22.232  40.256  1.00  8.15           C
ATOM   3006  H   THR A 204      11.961  24.033  40.606  1.00  9.69           H
ATOM   3007  HA  THR A 204      12.709  21.584  41.481  1.00  8.48           H
ATOM   3008  HB  THR A 204      10.414  21.829  42.101  1.00 11.28           H
ATOM   3009  HG1 THR A 204      11.100  19.805  41.596  1.00 10.69           H
ATOM   3010 HG21 THR A 204       8.732  21.896  40.464  1.00  9.78           H
ATOM   3011 HG22 THR A 204       9.622  23.196  40.364  1.00  9.78           H
ATOM   3012 HG23 THR A 204       9.828  22.018  39.333  1.00  9.78           H
ATOM   3013  N   ASP A 205      13.132  20.702  39.169  1.00  7.98           N
ATOM   3014  CA  ASP A 205      13.743  20.418  37.868  1.00  8.62           C
ATOM   3015  C   ASP A 205      14.150  18.953  37.816  1.00  8.90           C
ATOM   3016  O   ASP A 205      14.200  18.267  38.848  1.00  7.85           O
ATOM   3017  CB  ASP A 205      14.969  21.339  37.638  1.00  7.27           C
ATOM   3018  CG  ASP A 205      15.456  21.428  36.162  1.00  8.88           C
ATOM   3019  OD1 ASP A 205      14.874  20.866  35.171  1.00  9.71           O
ATOM   3020  OD2 ASP A 205      16.517  22.087  35.997  1.00  7.74           O1-
ATOM   3021  H   ASP A 205      13.202  20.053  39.729  1.00  9.57           H
ATOM   3022  HA  ASP A 205      13.097  20.583  37.163  1.00 10.35           H
ATOM   3023  HB2 ASP A 205      14.738  22.236  37.925  1.00  8.73           H
ATOM   3024  HB3 ASP A 205      15.708  21.007  38.171  1.00  8.73           H
ATOM   3025  N   SER A 206      14.446  18.470  36.599  1.00  7.96           N
ATOM   3026  CA  SER A 206      15.191  17.233  36.490  1.00  8.35           C
ATOM   3027  C   SER A 206      16.674  17.523  36.767  1.00  8.64           C
ATOM   3028  O   SER A 206      17.098  18.678  36.839  1.00  7.54           O
ATOM   3029  CB  SER A 206      14.975  16.561  35.117  1.00  8.17           C
ATOM   3030  OG  SER A 206      15.071  17.424  33.993  1.00  7.82           O
ATOM   3031  H   SER A 206      14.230  18.834  35.851  1.00  9.55           H
ATOM   3032  HA  SER A 206      14.877  16.618  37.172  1.00 10.02           H
ATOM   3033  HB2 SER A 206      15.640  15.862  35.016  1.00  9.81           H
ATOM   3034  HB3 SER A 206      14.091  16.161  35.114  1.00  9.81           H
ATOM   3035  HG  SER A 206      15.834  17.774  33.964  1.00  9.39           H
ATOM   3036  N   CYS A 207      17.450  16.457  36.994  1.00  5.52           N
ATOM   3037  CA  CYS A 207      18.879  16.583  37.299  1.00  6.04           C
ATOM   3038  C   CYS A 207      19.599  15.322  36.811  1.00  8.22           C
ATOM   3039  O   CYS A 207      19.008  14.425  36.209  1.00  7.60           O
ATOM   3040  CB  CYS A 207      19.063  16.896  38.811  1.00  6.71           C
ATOM   3041  SG  CYS A 207      20.688  17.585  39.305  1.00  8.86           S
ATOM   3042  H   CYS A 207      17.170  15.644  36.977  1.00  6.63           H
ATOM   3043  HA  CYS A 207      19.237  17.334  36.800  1.00  7.24           H
ATOM   3044  HB2 CYS A 207      18.386  17.540  39.073  1.00  8.05           H
ATOM   3045  HB3 CYS A 207      18.934  16.074  39.310  1.00  8.05           H
ATOM   3046  N   GLN A 208      20.913  15.282  37.015  1.00  7.99           N
ATOM   3047  CA  GLN A 208      21.709  14.101  36.721  1.00  8.93           C
ATOM   3048  C   GLN A 208      21.105  12.832  37.316  1.00  6.85           C
ATOM   3049  O   GLN A 208      20.728  12.790  38.500  1.00  9.20           O
ATOM   3050  CB  GLN A 208      23.123  14.312  37.264  1.00 12.61           C
ATOM   3051  CG  GLN A 208      24.039  13.200  36.891  1.00 12.00           C
ATOM   3052  CD  GLN A 208      25.504  13.570  37.037  1.00 21.28           C
ATOM   3053  OE1 GLN A 208      25.887  14.251  37.979  1.00 20.16           O
ATOM   3054  NE2 GLN A 208      26.325  13.134  36.085  1.00 30.91           N
ATOM   3055  H   GLN A 208      21.371  15.939  37.329  1.00  9.59           H
ATOM   3056  HA  GLN A 208      21.767  13.987  35.760  1.00 10.71           H
ATOM   3057  HB2 GLN A 208      23.484  15.135  36.900  1.00 15.13           H
ATOM   3058  HB3 GLN A 208      23.088  14.362  38.232  1.00 15.13           H
ATOM   3059  HG2 GLN A 208      23.863  12.439  37.467  1.00 14.40           H
ATOM   3060  HG3 GLN A 208      23.881  12.958  35.965  1.00 14.40           H
ATOM   3061 HE21 GLN A 208      26.016  12.668  35.431  1.00 37.10           H
ATOM   3062 HE22 GLN A 208      27.164  13.317  36.123  1.00 37.10           H
ATOM   3063  N   GLY A 209      21.004  11.788  36.484  1.00  6.95           N
ATOM   3064  CA  GLY A 209      20.307  10.562  36.832  1.00  9.11           C
ATOM   3065  C   GLY A 209      18.886  10.485  36.308  1.00  7.54           C
ATOM   3066  O   GLY A 209      18.317   9.383  36.231  1.00  8.64           O
ATOM   3067  H   GLY A 209      21.342  11.775  35.693  1.00  8.34           H
ATOM   3068  HA2 GLY A 209      20.800   9.806  36.477  1.00 10.93           H
ATOM   3069  HA3 GLY A 209      20.278  10.477  37.797  1.00 10.93           H
ATOM   3070  N   ASP A 210      18.295  11.620  35.963  1.00  5.77           N
ATOM   3071  CA  ASP A 210      16.971  11.627  35.332  1.00  6.24           C
ATOM   3072  C   ASP A 210      17.024  11.502  33.790  1.00  6.22           C
ATOM   3073  O   ASP A 210      15.976  11.287  33.151  1.00  7.43           O
ATOM   3074  CB  ASP A 210      16.221  12.899  35.745  1.00  5.42           C
ATOM   3075  CG  ASP A 210      15.923  12.966  37.246  1.00  7.03           C
ATOM   3076  OD1 ASP A 210      15.472  11.940  37.814  1.00  5.28           O
ATOM   3077  OD2 ASP A 210      16.079  14.077  37.821  1.00  7.78           O1-
ATOM   3078  H   ASP A 210      18.634  12.402  36.081  1.00  6.92           H
ATOM   3079  HA  ASP A 210      16.467  10.870  35.668  1.00  7.49           H
ATOM   3080  HB2 ASP A 210      16.761  13.671  35.514  1.00  6.51           H
ATOM   3081  HB3 ASP A 210      15.375  12.933  35.272  1.00  6.51           H
ATOM   3082  N   SER A 211      18.199  11.608  33.174  1.00  6.09           N
ATOM   3083  CA  SER A 211      18.299  11.564  31.712  1.00  7.98           C
ATOM   3084  C   SER A 211      17.644  10.313  31.144  1.00  7.38           C
ATOM   3085  O   SER A 211      17.632   9.265  31.779  1.00  6.46           O
ATOM   3086  CB  SER A 211      19.759  11.604  31.256  1.00  9.59           C
ATOM   3087  OG  SER A 211      20.378  12.825  31.568  1.00  8.51           O
ATOM   3088  H   SER A 211      18.953  11.706  33.577  1.00  7.31           H
ATOM   3089  HA  SER A 211      17.846  12.337  31.340  1.00  9.58           H
ATOM   3090  HB2 SER A 211      20.243  10.888  31.697  1.00 11.51           H
ATOM   3091  HB3 SER A 211      19.789  11.476  30.295  1.00 11.51           H
ATOM   3092  HG  SER A 211      20.364  12.950  32.398  1.00 10.21           H
ATOM   3093  N   GLY A 212      17.117  10.423  29.906  1.00  7.04           N
ATOM   3094  CA  GLY A 212      16.461   9.323  29.246  1.00  5.32           C
ATOM   3095  C   GLY A 212      15.015   9.129  29.624  1.00  5.45           C
ATOM   3096  O   GLY A 212      14.284   8.423  28.896  1.00  6.45           O
ATOM   3097  H   GLY A 212      17.137  11.144  29.438  1.00  8.45           H
ATOM   3098  HA2 GLY A 212      16.503   9.461  28.287  1.00  6.38           H
ATOM   3099  HA3 GLY A 212      16.936   8.503  29.453  1.00  6.38           H
ATOM   3100  N   GLY A 213      14.588   9.685  30.763  1.00  5.97           N
ATOM   3101  CA  GLY A 213      13.254   9.469  31.266  1.00  6.76           C
ATOM   3102  C   GLY A 213      12.265  10.366  30.573  1.00  5.69           C
ATOM   3103  O   GLY A 213      12.612  11.205  29.740  1.00  7.26           O
ATOM   3104  H   GLY A 213      15.068  10.196  31.260  1.00  7.16           H
ATOM   3105  HA2 GLY A 213      12.994   8.546  31.120  1.00  8.11           H
ATOM   3106  HA3 GLY A 213      13.229   9.653  32.218  1.00  8.11           H
ATOM   3107  N   PRO A 214      10.987  10.199  30.935  1.00  6.13           N
ATOM   3108  CA  PRO A 214       9.903  10.854  30.204  1.00  6.02           C
ATOM   3109  C   PRO A 214       9.559  12.260  30.664  1.00  7.56           C
ATOM   3110  O   PRO A 214       9.573  12.578  31.860  1.00  7.93           O
ATOM   3111  CB  PRO A 214       8.702   9.941  30.495  1.00  9.51           C
ATOM   3112  CG  PRO A 214       8.996   9.422  31.898  1.00  7.12           C
ATOM   3113  CD  PRO A 214      10.491   9.193  31.897  1.00  7.64           C
ATOM   3114  HA  PRO A 214      10.085  10.858  29.251  1.00  7.23           H
ATOM   3115  HB2 PRO A 214       7.881  10.456  30.479  1.00 11.41           H
ATOM   3116  HB3 PRO A 214       8.674   9.215  29.853  1.00 11.41           H
ATOM   3117  HG2 PRO A 214       8.749  10.090  32.556  1.00  8.55           H
ATOM   3118  HG3 PRO A 214       8.519   8.592  32.049  1.00  8.55           H
ATOM   3119  HD2 PRO A 214      10.859   9.358  32.779  1.00  9.17           H
ATOM   3120  HD3 PRO A 214      10.696   8.297  31.587  1.00  9.17           H
ATOM   3121  N   LEU A 215       9.202  13.079  29.663  1.00  6.37           N
ATOM   3122  CA  LEU A 215       8.412  14.306  29.811  1.00  5.64           C
ATOM   3123  C   LEU A 215       7.042  13.992  29.221  1.00  7.64           C
ATOM   3124  O   LEU A 215       6.905  13.856  28.002  1.00  6.35           O
ATOM   3125  CB  LEU A 215       9.049  15.490  29.081  1.00  8.73           C
ATOM   3126  CG  LEU A 215       8.305  16.845  29.071  1.00  7.93           C
ATOM   3127  CD1 LEU A 215       8.351  17.486  30.446  1.00 12.50           C
ATOM   3128  CD2 LEU A 215       8.848  17.795  27.994  1.00  8.44           C
ATOM   3129  H   LEU A 215       9.422  12.931  28.845  1.00  7.64           H
ATOM   3130  HA  LEU A 215       8.311  14.528  30.750  1.00  6.76           H
ATOM   3131  HB2 LEU A 215       9.917  15.651  29.482  1.00 10.48           H
ATOM   3132  HB3 LEU A 215       9.174  15.233  28.154  1.00 10.48           H
ATOM   3133  HG  LEU A 215       7.373  16.678  28.862  1.00  9.52           H
ATOM   3134 HD11 LEU A 215       7.879  18.333  30.415  1.00 15.00           H
ATOM   3135 HD12 LEU A 215       7.925  16.893  31.085  1.00 15.00           H
ATOM   3136 HD13 LEU A 215       9.277  17.632  30.696  1.00 15.00           H
ATOM   3137 HD21 LEU A 215       8.351  18.627  28.028  1.00 10.13           H
ATOM   3138 HD22 LEU A 215       9.787  17.963  28.166  1.00 10.13           H
ATOM   3139 HD23 LEU A 215       8.739  17.380  27.124  1.00 10.13           H
ATOM   3140  N   VAL A 216       6.039  13.839  30.083  1.00  6.05           N
ATOM   3141  CA  VAL A 216       4.712  13.444  29.632  1.00  7.58           C
ATOM   3142  C   VAL A 216       3.792  14.648  29.749  1.00  7.01           C
ATOM   3143  O   VAL A 216       3.715  15.287  30.815  1.00  7.86           O
ATOM   3144  CB  VAL A 216       4.191  12.236  30.421  1.00  8.33           C
ATOM   3145  CG1 VAL A 216       2.741  11.992  30.154  1.00  8.15           C
ATOM   3146  CG2 VAL A 216       4.995  11.005  30.017  1.00 10.19           C
ATOM   3147  H   VAL A 216       6.102  13.958  30.932  1.00  7.26           H
ATOM   3148  HA  VAL A 216       4.758  13.193  28.696  1.00  9.09           H
ATOM   3149  HB  VAL A 216       4.311  12.388  31.371  1.00 10.00           H
ATOM   3150 HG11 VAL A 216       2.450  11.223  30.669  1.00  9.78           H
ATOM   3151 HG12 VAL A 216       2.235  12.777  30.417  1.00  9.78           H
ATOM   3152 HG13 VAL A 216       2.619  11.821  29.207  1.00  9.78           H
ATOM   3153 HG21 VAL A 216       4.669  10.238  30.514  1.00 12.23           H
ATOM   3154 HG22 VAL A 216       4.884  10.855  29.065  1.00 12.23           H
ATOM   3155 HG23 VAL A 216       5.930  11.159  30.222  1.00 12.23           H
ATOM   3156  N   CYS A 217       3.135  14.977  28.629  1.00  7.57           N
ATOM   3157  CA  CYS A 217       2.170  16.066  28.551  1.00  8.28           C
ATOM   3158  C   CYS A 217       0.804  15.497  28.218  1.00  8.28           C
ATOM   3159  O   CYS A 217       0.667  14.648  27.329  1.00  8.24           O
ATOM   3160  CB  CYS A 217       2.575  17.079  27.497  1.00  9.76           C
ATOM   3161  SG  CYS A 217       4.193  17.799  27.669  1.00  8.52           S
ATOM   3162  H   CYS A 217       3.240  14.566  27.881  1.00  9.08           H
ATOM   3163  HA  CYS A 217       2.117  16.516  29.409  1.00  9.94           H
ATOM   3164  HB2 CYS A 217       2.545  16.644  26.630  1.00 11.71           H
ATOM   3165  HB3 CYS A 217       1.934  17.807  27.513  1.00 11.71           H
ATOM   3166  N   SER A 218      -0.214  15.969  28.921  1.00 10.54           N
ATOM   3167  CA  SER A 218      -1.586  15.682  28.519  1.00 12.39           C
ATOM   3168  C   SER A 218      -1.998  16.673  27.423  1.00 12.74           C
ATOM   3169  O   SER A 218      -1.934  17.889  27.629  1.00 18.82           O
ATOM   3170  CB  SER A 218      -2.496  15.772  29.740  1.00 14.55           C
ATOM   3171  OG  SER A 218      -3.875  15.592  29.416  1.00 15.64           O
ATOM   3172  H   SER A 218      -0.141  16.454  29.627  1.00 12.65           H
ATOM   3173  HA  SER A 218      -1.639  14.782  28.160  1.00 14.87           H
ATOM   3174  HB2 SER A 218      -2.235  15.084  30.373  1.00 17.46           H
ATOM   3175  HB3 SER A 218      -2.385  16.646  30.145  1.00 17.46           H
ATOM   3176  HG  SER A 218      -4.122  16.183  28.873  1.00 18.77           H
ATOM   3177  N   LEU A 219      -2.384  16.160  26.250  1.00 12.93           N
ATOM   3178  CA  LEU A 219      -2.643  16.991  25.081  1.00 14.57           C
ATOM   3179  C   LEU A 219      -3.923  16.494  24.435  1.00 17.03           C
ATOM   3180  O   LEU A 219      -4.018  15.320  24.060  1.00 13.98           O
ATOM   3181  CB  LEU A 219      -1.478  16.953  24.081  1.00 17.39           C
ATOM   3182  CG  LEU A 219      -1.623  17.878  22.875  1.00 17.67           C
ATOM   3183  CD1 LEU A 219      -1.867  19.322  23.303  1.00 20.45           C
ATOM   3184  CD2 LEU A 219      -0.397  17.787  21.981  1.00 20.52           C
ATOM   3185  H   LEU A 219      -2.503  15.320  26.109  1.00 15.52           H
ATOM   3186  HA  LEU A 219      -2.777  17.909  25.361  1.00 17.48           H
ATOM   3187  HB2 LEU A 219      -0.666  17.205  24.546  1.00 20.87           H
ATOM   3188  HB3 LEU A 219      -1.391  16.047  23.745  1.00 20.87           H
ATOM   3189  HG  LEU A 219      -2.389  17.591  22.354  1.00 21.20           H
ATOM   3190 HD11 LEU A 219      -1.953  19.876  22.511  1.00 24.55           H
ATOM   3191 HD12 LEU A 219      -2.683  19.363  23.826  1.00 24.55           H
ATOM   3192 HD13 LEU A 219      -1.116  19.624  23.838  1.00 24.55           H
ATOM   3193 HD21 LEU A 219      -0.513  18.382  21.224  1.00 24.62           H
ATOM   3194 HD22 LEU A 219       0.386  18.048  22.491  1.00 24.62           H
ATOM   3195 HD23 LEU A 219      -0.299  16.872  21.671  1.00 24.62           H
ATOM   3196  N   GLN A 220      -4.902  17.394  24.311  1.00 18.32           N
ATOM   3197  CA  GLN A 220      -6.183  17.052  23.710  1.00 22.49           C
ATOM   3198  C   GLN A 220      -6.744  15.786  24.351  1.00 20.45           C
ATOM   3199  O   GLN A 220      -7.375  14.959  23.690  1.00 20.70           O
ATOM   3200  CB  GLN A 220      -6.038  16.921  22.188  1.00 22.72           C
ATOM   3201  CG  GLN A 220      -5.627  18.258  21.543  1.00 24.40           C
ATOM   3202  CD  GLN A 220      -4.884  18.133  20.198  1.00 26.51           C
ATOM   3203  OE1 GLN A 220      -5.060  17.171  19.457  1.00 33.09           O
ATOM   3204  NE2 GLN A 220      -4.071  19.133  19.883  1.00 24.42           N
ATOM   3205  H   GLN A 220      -4.844  18.212  24.570  1.00 21.99           H
ATOM   3206  HA  GLN A 220      -6.809  17.772  23.885  1.00 26.99           H
ATOM   3207  HB2 GLN A 220      -5.355  16.263  21.987  1.00 27.27           H
ATOM   3208  HB3 GLN A 220      -6.888  16.648  21.808  1.00 27.27           H
ATOM   3209  HG2 GLN A 220      -6.427  18.783  21.386  1.00 29.28           H
ATOM   3210  HG3 GLN A 220      -5.043  18.730  22.157  1.00 29.28           H
ATOM   3211 HE21 GLN A 220      -3.983  19.800  20.418  1.00 29.31           H
ATOM   3212 HE22 GLN A 220      -3.632  19.113  19.144  1.00 29.31           H
ATOM   3213  N   GLY A 221      -6.488  15.639  25.659  1.00 19.16           N
ATOM   3214  CA  GLY A 221      -7.014  14.561  26.476  1.00 19.32           C
ATOM   3215  C   GLY A 221      -6.202  13.281  26.511  1.00 21.68           C
ATOM   3216  O   GLY A 221      -6.630  12.315  27.161  1.00 26.88           O
ATOM   3217  H   GLY A 221      -5.989  16.181  26.104  1.00 23.00           H
ATOM   3218  HA2 GLY A 221      -7.101  14.878  27.388  1.00 23.19           H
ATOM   3219  HA3 GLY A 221      -7.902  14.336  26.156  1.00 23.19           H
ATOM   3220  N   ARG A 222      -5.045  13.241  25.861  1.00 15.76           N
ATOM   3221  CA  ARG A 222      -4.251  12.024  25.732  1.00 15.60           C
ATOM   3222  C   ARG A 222      -2.904  12.246  26.411  1.00 13.87           C
ATOM   3223  O   ARG A 222      -2.182  13.175  26.037  1.00 12.76           O
ATOM   3224  CB  ARG A 222      -4.059  11.695  24.251  1.00 20.81           C
ATOM   3225  CG  ARG A 222      -3.149  10.514  23.934  1.00 28.73           C
ATOM   3226  CD  ARG A 222      -3.117  10.265  22.412  1.00 38.80           C
ATOM   3227  NE  ARG A 222      -2.926   8.854  22.077  1.00 44.31           N
ATOM   3228  CZ  ARG A 222      -3.791   7.878  22.358  1.00 48.50           C
ATOM   3229  NH1 ARG A 222      -4.935   8.133  22.991  1.00 50.32           N
ATOM   3230  NH2 ARG A 222      -3.502   6.633  22.006  1.00 49.24           N1+
ATOM   3231  H   ARG A 222      -4.690  13.922  25.476  1.00 18.91           H
ATOM   3232  HA  ARG A 222      -4.705  11.284  26.165  1.00 18.72           H
ATOM   3233  HB2 ARG A 222      -4.929  11.499  23.868  1.00 24.97           H
ATOM   3234  HB3 ARG A 222      -3.684  12.474  23.813  1.00 24.97           H
ATOM   3235  HG2 ARG A 222      -2.247  10.710  24.234  1.00 34.47           H
ATOM   3236  HG3 ARG A 222      -3.487   9.717  24.370  1.00 34.47           H
ATOM   3237  HD2 ARG A 222      -3.958  10.554  22.026  1.00 46.56           H
ATOM   3238  HD3 ARG A 222      -2.383  10.768  22.024  1.00 46.56           H
ATOM   3239  HE  ARG A 222      -2.201   8.637  21.669  1.00 53.17           H
ATOM   3240 HH11 ARG A 222      -5.128   8.939  23.224  1.00 60.39           H
ATOM   3241 HH12 ARG A 222      -5.483   7.493  23.166  1.00 60.39           H
ATOM   3242 HH21 ARG A 222      -2.765   6.461  21.598  1.00 59.09           H
ATOM   3243 HH22 ARG A 222      -4.053   5.997  22.182  1.00 59.09           H
ATOM   3244  N   MET A 223      -2.555  11.394  27.389  1.00 12.11           N
ATOM   3245  CA  MET A 223      -1.203  11.443  27.935  1.00 12.38           C
ATOM   3246  C   MET A 223      -0.208  11.007  26.848  1.00  9.30           C
ATOM   3247  O   MET A 223      -0.363   9.936  26.229  1.00 10.06           O
ATOM   3248  CB  MET A 223      -1.082  10.550  29.182  1.00 12.16           C
ATOM   3249  CG  MET A 223      -1.902  11.026  30.377  1.00 11.21           C
ATOM   3250  SD  MET A 223      -1.061  12.273  31.346  1.00 12.62           S
ATOM   3251  CE  MET A 223      -0.121  11.199  32.426  1.00 15.38           C
ATOM   3252  H   MET A 223      -3.068  10.798  27.738  1.00 14.53           H
ATOM   3253  HA  MET A 223      -1.002  12.355  28.199  1.00 14.85           H
ATOM   3254  HB2 MET A 223      -1.383   9.657  28.955  1.00 14.59           H
ATOM   3255  HB3 MET A 223      -0.151  10.522  29.455  1.00 14.59           H
ATOM   3256  HG2 MET A 223      -2.735  11.407  30.057  1.00 13.45           H
ATOM   3257  HG3 MET A 223      -2.084  10.270  30.956  1.00 13.45           H
ATOM   3258  HE1 MET A 223       0.405  11.744  33.032  1.00 18.45           H
ATOM   3259  HE2 MET A 223      -0.735  10.643  32.930  1.00 18.45           H
ATOM   3260  HE3 MET A 223       0.464  10.644  31.888  1.00 18.45           H
ATOM   3261  N   THR A 224       0.819  11.828  26.623  1.00  8.10           N
ATOM   3262  CA  THR A 224       1.674  11.730  25.434  1.00 11.66           C
ATOM   3263  C   THR A 224       3.143  11.868  25.826  1.00  9.29           C
ATOM   3264  O   THR A 224       3.485  12.721  26.648  1.00  9.30           O
ATOM   3265  CB  THR A 224       1.350  12.849  24.412  1.00 12.23           C
ATOM   3266  OG1 THR A 224      -0.034  12.792  24.055  1.00 13.20           O
ATOM   3267  CG2 THR A 224       2.173  12.704  23.155  1.00 16.46           C
ATOM   3268  H   THR A 224       1.046  12.464  27.155  1.00  9.71           H
ATOM   3269  HA  THR A 224       1.544  10.869  25.006  1.00 14.00           H
ATOM   3270  HB  THR A 224       1.545  13.713  24.807  1.00 14.68           H
ATOM   3271  HG1 THR A 224      -0.511  12.898  24.739  1.00 15.84           H
ATOM   3272 HG21 THR A 224       1.954  13.414  22.532  1.00 19.76           H
ATOM   3273 HG22 THR A 224       3.118  12.754  23.370  1.00 19.76           H
ATOM   3274 HG23 THR A 224       1.990  11.849  22.736  1.00 19.76           H
ATOM   3275  N   LEU A 225       4.019  11.068  25.201  1.00  8.34           N
ATOM   3276  CA  LEU A 225       5.467  11.200  25.413  1.00  7.13           C
ATOM   3277  C   LEU A 225       5.984  12.325  24.525  1.00  6.24           C
ATOM   3278  O   LEU A 225       6.438  12.124  23.379  1.00  9.87           O
ATOM   3279  CB  LEU A 225       6.198   9.880  25.131  1.00  7.66           C
ATOM   3280  CG  LEU A 225       7.692   9.950  25.469  1.00  8.25           C
ATOM   3281  CD1 LEU A 225       7.935  10.066  26.978  1.00  9.39           C
ATOM   3282  CD2 LEU A 225       8.395   8.743  24.916  1.00  9.42           C
ATOM   3283  H   LEU A 225       3.800  10.444  24.651  1.00 10.01           H
ATOM   3284  HA  LEU A 225       5.632  11.444  26.337  1.00  8.56           H
ATOM   3285  HB2 LEU A 225       5.800   9.177  25.668  1.00  9.19           H
ATOM   3286  HB3 LEU A 225       6.112   9.667  24.188  1.00  9.19           H
ATOM   3287  HG  LEU A 225       8.072  10.735  25.046  1.00  9.90           H
ATOM   3288 HD11 LEU A 225       8.891  10.107  27.141  1.00 11.26           H
ATOM   3289 HD12 LEU A 225       7.509  10.874  27.305  1.00 11.26           H
ATOM   3290 HD13 LEU A 225       7.557   9.290  27.420  1.00 11.26           H
ATOM   3291 HD21 LEU A 225       9.338   8.799  25.137  1.00 11.31           H
ATOM   3292 HD22 LEU A 225       8.010   7.945  25.310  1.00 11.31           H
ATOM   3293 HD23 LEU A 225       8.281   8.726  23.953  1.00 11.31           H
ATOM   3294  N   THR A 226       5.885  13.552  25.041  1.00  7.76           N
ATOM   3295  CA  THR A 226       6.289  14.726  24.277  1.00  5.04           C
ATOM   3296  C   THR A 226       7.805  14.873  24.217  1.00  9.21           C
ATOM   3297  O   THR A 226       8.335  15.350  23.210  1.00  8.03           O
ATOM   3298  CB  THR A 226       5.670  15.981  24.891  1.00  7.35           C
ATOM   3299  OG1 THR A 226       4.243  15.847  24.846  1.00  9.98           O
ATOM   3300  CG2 THR A 226       6.084  17.223  24.132  1.00  8.68           C
ATOM   3301  H   THR A 226       5.588  13.727  25.829  1.00  9.32           H
ATOM   3302  HA  THR A 226       5.958  14.641  23.369  1.00  6.04           H
ATOM   3303  HB  THR A 226       5.960  16.070  25.813  1.00  8.82           H
ATOM   3304  HG1 THR A 226       3.987  15.764  24.050  1.00 11.98           H
ATOM   3305 HG21 THR A 226       5.682  18.008  24.536  1.00 10.41           H
ATOM   3306 HG22 THR A 226       7.049  17.317  24.151  1.00 10.41           H
ATOM   3307 HG23 THR A 226       5.792  17.159  23.209  1.00 10.41           H
ATOM   3308  N   GLY A 227       8.515  14.501  25.282  1.00  9.96           N
ATOM   3309  CA  GLY A 227       9.955  14.700  25.329  1.00  8.76           C
ATOM   3310  C   GLY A 227      10.694  13.605  26.078  1.00  8.02           C
ATOM   3311  O   GLY A 227      10.093  12.787  26.781  1.00  8.34           O
ATOM   3312  H   GLY A 227       8.184  14.132  25.985  1.00 11.95           H
ATOM   3313  HA2 GLY A 227      10.302  14.737  24.424  1.00 10.51           H
ATOM   3314  HA3 GLY A 227      10.146  15.547  25.763  1.00 10.51           H
ATOM   3315  N   ILE A 228      12.029  13.627  25.929  1.00  7.29           N
ATOM   3316  CA  ILE A 228      12.982  12.749  26.626  1.00  5.39           C
ATOM   3317  C   ILE A 228      14.015  13.637  27.323  1.00  7.48           C
ATOM   3318  O   ILE A 228      14.621  14.504  26.673  1.00  7.51           O
ATOM   3319  CB  ILE A 228      13.695  11.794  25.645  1.00  7.15           C
ATOM   3320  CG1 ILE A 228      12.690  10.944  24.878  1.00 11.74           C
ATOM   3321  CG2 ILE A 228      14.774  10.957  26.386  1.00  7.55           C
ATOM   3322  CD1 ILE A 228      11.918  10.110  25.714  1.00 19.44           C
ATOM   3323  H   ILE A 228      12.424  14.176  25.398  1.00  8.74           H
ATOM   3324  HA  ILE A 228      12.517  12.223  27.295  1.00  6.47           H
ATOM   3325  HB  ILE A 228      14.158  12.345  24.994  1.00  8.59           H
ATOM   3326 HG12 ILE A 228      12.084  11.530  24.398  1.00 14.09           H
ATOM   3327 HG13 ILE A 228      13.169  10.379  24.252  1.00 14.09           H
ATOM   3328 HG21 ILE A 228      15.207  10.366  25.750  1.00  9.06           H
ATOM   3329 HG22 ILE A 228      15.427  11.559  26.777  1.00  9.06           H
ATOM   3330 HG23 ILE A 228      14.346  10.436  27.083  1.00  9.06           H
ATOM   3331 HD11 ILE A 228      11.302   9.598  25.166  1.00 23.33           H
ATOM   3332 HD12 ILE A 228      12.510   9.510  26.194  1.00 23.33           H
ATOM   3333 HD13 ILE A 228      11.425  10.661  26.341  1.00 23.33           H
ATOM   3334  N   VAL A 229      14.223  13.421  28.634  1.00  6.33           N
ATOM   3335  CA  VAL A 229      15.212  14.212  29.389  1.00  5.73           C
ATOM   3336  C   VAL A 229      16.567  14.110  28.694  1.00  5.95           C
ATOM   3337  O   VAL A 229      17.112  13.009  28.549  1.00  5.71           O
ATOM   3338  CB  VAL A 229      15.334  13.750  30.865  1.00  5.48           C
ATOM   3339  CG1 VAL A 229      16.357  14.653  31.596  1.00  6.76           C
ATOM   3340  CG2 VAL A 229      14.042  13.832  31.668  1.00  6.83           C
ATOM   3341  H   VAL A 229      13.811  12.829  29.103  1.00  7.60           H
ATOM   3342  HA  VAL A 229      14.941  15.144  29.387  1.00  6.88           H
ATOM   3343  HB  VAL A 229      15.656  12.836  30.893  1.00  6.58           H
ATOM   3344 HG11 VAL A 229      16.432  14.363  32.518  1.00  8.11           H
ATOM   3345 HG12 VAL A 229      17.217  14.577  31.154  1.00  8.11           H
ATOM   3346 HG13 VAL A 229      16.047  15.572  31.561  1.00  8.11           H
ATOM   3347 HG21 VAL A 229      14.212  13.526  32.572  1.00  8.20           H
ATOM   3348 HG22 VAL A 229      13.737  14.753  31.682  1.00  8.20           H
ATOM   3349 HG23 VAL A 229      13.373  13.268  31.248  1.00  8.20           H
ATOM   3350  N   SER A 230      17.146  15.265  28.313  1.00  7.02           N
ATOM   3351  CA  SER A 230      18.395  15.287  27.551  1.00  7.06           C
ATOM   3352  C   SER A 230      19.509  16.092  28.217  1.00  7.43           C
ATOM   3353  O   SER A 230      20.578  15.510  28.457  1.00  8.70           O
ATOM   3354  CB  SER A 230      18.151  15.788  26.108  1.00  6.75           C
ATOM   3355  OG  SER A 230      19.379  15.853  25.373  1.00  8.24           O
ATOM   3356  H   SER A 230      16.830  16.046  28.486  1.00  8.43           H
ATOM   3357  HA  SER A 230      18.715  14.373  27.481  1.00  8.47           H
ATOM   3358  HB2 SER A 230      17.547  15.176  25.659  1.00  8.10           H
ATOM   3359  HB3 SER A 230      17.758  16.674  26.144  1.00  8.10           H
ATOM   3360  HG  SER A 230      19.731  15.091  25.334  1.00  9.88           H
ATOM   3361  N   TRP A 231      19.357  17.405  28.469  1.00  6.28           N
ATOM   3362  CA  TRP A 231      20.469  18.210  28.996  1.00  7.50           C
ATOM   3363  C   TRP A 231      19.978  19.480  29.699  1.00  7.63           C
ATOM   3364  O   TRP A 231      18.802  19.839  29.645  1.00  7.69           O
ATOM   3365  CB  TRP A 231      21.479  18.576  27.883  1.00  5.77           C
ATOM   3366  CG  TRP A 231      20.987  19.413  26.688  1.00  6.26           C
ATOM   3367  CD1 TRP A 231      20.415  18.950  25.535  1.00  6.11           C
ATOM   3368  CD2 TRP A 231      21.068  20.844  26.540  1.00  5.88           C
ATOM   3369  NE1 TRP A 231      20.127  19.999  24.682  1.00  8.08           N
ATOM   3370  CE2 TRP A 231      20.531  21.164  25.268  1.00  6.32           C
ATOM   3371  CE3 TRP A 231      21.549  21.878  27.344  1.00  9.99           C
ATOM   3372  CZ2 TRP A 231      20.459  22.468  24.793  1.00  8.29           C
ATOM   3373  CZ3 TRP A 231      21.477  23.189  26.862  1.00  5.59           C
ATOM   3374  CH2 TRP A 231      20.944  23.466  25.607  1.00  8.91           C
ATOM   3375  H   TRP A 231      18.629  17.846  28.344  1.00  7.54           H
ATOM   3376  HA  TRP A 231      20.943  17.679  29.655  1.00  9.01           H
ATOM   3377  HB2 TRP A 231      22.204  19.073  28.294  1.00  6.92           H
ATOM   3378  HB3 TRP A 231      21.832  17.749  27.520  1.00  6.92           H
ATOM   3379  HD1 TRP A 231      20.239  18.055  25.352  1.00  7.33           H
ATOM   3380  HE1 TRP A 231      19.769  19.928  23.903  1.00  9.70           H
ATOM   3381  HE3 TRP A 231      21.924  21.698  28.176  1.00 11.98           H
ATOM   3382  HZ2 TRP A 231      20.089  22.660  23.961  1.00  9.95           H
ATOM   3383  HZ3 TRP A 231      21.795  23.887  27.388  1.00  6.71           H
ATOM   3384  HH2 TRP A 231      20.895  24.349  25.321  1.00 10.69           H
ATOM   3385  N   GLY A 232      20.920  20.156  30.362  1.00  5.66           N
ATOM   3386  CA  GLY A 232      20.672  21.408  31.061  1.00  7.84           C
ATOM   3387  C   GLY A 232      21.935  21.941  31.721  1.00  8.69           C
ATOM   3388  O   GLY A 232      22.824  21.156  32.051  1.00  8.91           O
ATOM   3389  H   GLY A 232      21.737  19.895  30.419  1.00  6.79           H
ATOM   3390  HA2 GLY A 232      20.345  22.072  30.434  1.00  9.41           H
ATOM   3391  HA3 GLY A 232      19.998  21.271  31.745  1.00  9.41           H
ATOM   3392  N   ARG A 233      22.012  23.260  31.913  1.00  9.49           N
ATOM   3393  CA  ARG A 233      23.066  23.894  32.704  1.00  8.64           C
ATOM   3394  C   ARG A 233      22.713  23.841  34.195  1.00  7.26           C
ATOM   3395  O   ARG A 233      21.811  24.561  34.663  1.00  8.72           O
ATOM   3396  CB  ARG A 233      23.275  25.335  32.241  1.00  8.66           C
ATOM   3397  CG  ARG A 233      24.247  26.145  33.112  1.00  6.98           C
ATOM   3398  CD  ARG A 233      25.728  25.791  32.926  1.00 12.06           C
ATOM   3399  NE  ARG A 233      26.136  24.564  33.621  1.00 13.53           N
ATOM   3400  CZ  ARG A 233      26.314  24.449  34.949  1.00 11.35           C
ATOM   3401  NH1 ARG A 233      26.148  25.470  35.749  1.00 13.63           N
ATOM   3402  NH2 ARG A 233      26.668  23.277  35.473  1.00 20.11           N1+
ATOM   3403  H   ARG A 233      21.449  23.822  31.586  1.00 11.39           H
ATOM   3404  HA  ARG A 233      23.897  23.411  32.573  1.00 10.37           H
ATOM   3405  HB2 ARG A 233      23.628  25.323  31.338  1.00 10.39           H
ATOM   3406  HB3 ARG A 233      22.419  25.792  32.252  1.00 10.39           H
ATOM   3407  HG2 ARG A 233      24.141  27.086  32.899  1.00  8.37           H
ATOM   3408  HG3 ARG A 233      24.024  25.995  34.044  1.00  8.37           H
ATOM   3409  HD2 ARG A 233      25.903  25.668  31.980  1.00 14.47           H
ATOM   3410  HD3 ARG A 233      26.269  26.519  33.269  1.00 14.47           H
ATOM   3411  HE  ARG A 233      26.273  23.863  33.141  1.00 16.24           H
ATOM   3412 HH11 ARG A 233      25.915  26.234  35.429  1.00 16.36           H
ATOM   3413 HH12 ARG A 233      26.269  25.378  36.595  1.00 16.36           H
ATOM   3414 HH21 ARG A 233      26.786  22.596  34.961  1.00 24.13           H
ATOM   3415 HH22 ARG A 233      26.790  23.204  36.321  1.00 24.13           H
ATOM   3416  N   GLY A 234      23.435  23.000  34.956  1.00  8.96           N
ATOM   3417  CA  GLY A 234      23.126  22.778  36.371  1.00  9.95           C
ATOM   3418  C   GLY A 234      21.768  22.114  36.516  1.00  7.23           C
ATOM   3419  O   GLY A 234      21.238  21.505  35.570  1.00  8.16           O
ATOM   3420  H   GLY A 234      24.109  22.547  34.671  1.00 10.76           H
ATOM   3421  HA2 GLY A 234      23.799  22.207  36.771  1.00 11.95           H
ATOM   3422  HA3 GLY A 234      23.113  23.626  36.843  1.00 11.95           H
ATOM   3423  N   CYS A 235      21.203  22.241  37.727  1.00  9.90           N
ATOM   3424  CA  CYS A 235      19.861  21.753  38.046  1.00  7.33           C
ATOM   3425  C   CYS A 235      19.085  22.815  38.827  1.00  8.21           C
ATOM   3426  O   CYS A 235      19.542  23.310  39.877  1.00  9.14           O
ATOM   3427  CB  CYS A 235      19.913  20.455  38.839  1.00  8.35           C
ATOM   3428  SG  CYS A 235      20.906  19.183  38.020  1.00  8.81           S
ATOM   3429  H   CYS A 235      21.593  22.617  38.395  1.00 11.89           H
ATOM   3430  HA  CYS A 235      19.384  21.581  37.219  1.00  8.79           H
ATOM   3431  HB2 CYS A 235      20.306  20.630  39.708  1.00 10.02           H
ATOM   3432  HB3 CYS A 235      19.012  20.111  38.944  1.00 10.02           H
ATOM   3433  N   ALA A 236      17.898  23.140  38.317  1.00  5.94           N
ATOM   3434  CA  ALA A 236      17.043  24.173  38.908  1.00  7.42           C
ATOM   3435  C   ALA A 236      17.780  25.495  39.091  1.00  7.25           C
ATOM   3436  O   ALA A 236      17.589  26.200  40.090  1.00 10.43           O
ATOM   3437  CB  ALA A 236      16.461  23.689  40.233  1.00 11.15           C
ATOM   3438  H   ALA A 236      17.559  22.771  37.618  1.00  7.13           H
ATOM   3439  HA  ALA A 236      16.300  24.336  38.307  1.00  8.91           H
ATOM   3440  HB1 ALA A 236      15.900  24.387  40.605  1.00 13.39           H
ATOM   3441  HB2 ALA A 236      15.933  22.891  40.073  1.00 13.39           H
ATOM   3442  HB3 ALA A 236      17.188  23.489  40.843  1.00 13.39           H
ATOM   3443  N   LEU A 237      18.596  25.868  38.102  1.00  7.64           N
ATOM   3444  CA  LEU A 237      19.229  27.187  38.112  1.00  7.26           C
ATOM   3445  C   LEU A 237      18.381  28.220  37.381  1.00  9.53           C
ATOM   3446  O   LEU A 237      17.785  27.929  36.342  1.00  9.04           O
ATOM   3447  CB  LEU A 237      20.622  27.138  37.475  1.00  7.90           C
ATOM   3448  CG  LEU A 237      21.628  26.215  38.145  1.00  8.52           C
ATOM   3449  CD1 LEU A 237      23.006  26.446  37.491  1.00  9.54           C
ATOM   3450  CD2 LEU A 237      21.667  26.393  39.636  1.00 12.90           C
ATOM   3451  H   LEU A 237      18.797  25.381  37.422  1.00  9.17           H
ATOM   3452  HA  LEU A 237      19.331  27.480  39.031  1.00  8.72           H
ATOM   3453  HB2 LEU A 237      20.527  26.843  36.556  1.00  9.49           H
ATOM   3454  HB3 LEU A 237      20.996  28.033  37.490  1.00  9.49           H
ATOM   3455  HG  LEU A 237      21.371  25.297  37.967  1.00 10.23           H
ATOM   3456 HD11 LEU A 237      23.656  25.862  37.911  1.00 11.45           H
ATOM   3457 HD12 LEU A 237      22.943  26.245  36.544  1.00 11.45           H
ATOM   3458 HD13 LEU A 237      23.263  27.373  37.617  1.00 11.45           H
ATOM   3459 HD21 LEU A 237      22.322  25.784  40.010  1.00 15.48           H
ATOM   3460 HD22 LEU A 237      21.914  27.310  39.838  1.00 15.48           H
ATOM   3461 HD23 LEU A 237      20.789  26.200  40.000  1.00 15.48           H
ATOM   3462  N   LYS A 238      18.371  29.450  37.909  1.00  8.10           N
ATOM   3463  CA  LYS A 238      17.634  30.544  37.272  1.00 10.40           C
ATOM   3464  C   LYS A 238      18.056  30.741  35.808  1.00  9.61           C
ATOM   3465  O   LYS A 238      19.250  30.802  35.486  1.00  9.75           O
ATOM   3466  CB  LYS A 238      17.833  31.837  38.074  1.00 13.81           C
ATOM   3467  CG  LYS A 238      17.109  33.050  37.462  1.00 12.58           C
ATOM   3468  CD  LYS A 238      17.154  34.311  38.326  1.00 24.73           C
ATOM   3469  CE  LYS A 238      16.625  35.523  37.556  1.00 28.07           C
ATOM   3470  NZ  LYS A 238      17.122  36.827  38.125  1.00 35.92           N1+
ATOM   3471  H   LYS A 238      18.781  29.674  38.631  1.00  9.72           H
ATOM   3472  HA  LYS A 238      16.687  30.331  37.282  1.00 12.48           H
ATOM   3473  HB2 LYS A 238      17.489  31.706  38.972  1.00 16.57           H
ATOM   3474  HB3 LYS A 238      18.781  32.042  38.110  1.00 16.57           H
ATOM   3475  HG2 LYS A 238      17.522  33.262  36.610  1.00 15.10           H
ATOM   3476  HG3 LYS A 238      16.176  32.819  37.325  1.00 15.10           H
ATOM   3477  HD2 LYS A 238      16.600  34.182  39.112  1.00 29.68           H
ATOM   3478  HD3 LYS A 238      18.071  34.490  38.586  1.00 29.68           H
ATOM   3479  HE2 LYS A 238      16.920  35.466  36.633  1.00 33.69           H
ATOM   3480  HE3 LYS A 238      15.656  35.527  37.596  1.00 33.69           H
ATOM   3481  HZ1 LYS A 238      16.796  37.508  37.654  1.00 43.11           H
ATOM   3482  HZ2 LYS A 238      16.859  36.909  38.971  1.00 43.11           H
ATOM   3483  HZ3 LYS A 238      18.011  36.853  38.094  1.00 43.11           H
ATOM   3484  N   ASP A 239      17.052  30.830  34.927  1.00  9.75           N
ATOM   3485  CA  ASP A 239      17.159  31.052  33.473  1.00  8.39           C
ATOM   3486  C   ASP A 239      17.842  29.910  32.728  1.00  9.27           C
ATOM   3487  O   ASP A 239      18.304  30.091  31.581  1.00  9.11           O
ATOM   3488  CB  ASP A 239      17.863  32.369  33.130  1.00 10.71           C
ATOM   3489  CG  ASP A 239      17.097  33.584  33.616  1.00 14.71           C
ATOM   3490  OD1 ASP A 239      15.868  33.476  33.816  1.00 13.73           O
ATOM   3491  OD2 ASP A 239      17.736  34.645  33.782  1.00 19.71           O1-
ATOM   3492  H   ASP A 239      16.231  30.758  35.172  1.00 11.70           H
ATOM   3493  HA  ASP A 239      16.258  31.117  33.119  1.00 10.07           H
ATOM   3494  HB2 ASP A 239      18.738  32.378  33.549  1.00 12.85           H
ATOM   3495  HB3 ASP A 239      17.955  32.437  32.167  1.00 12.85           H
ATOM   3496  N   LYS A 240      17.895  28.725  33.325  1.00  8.09           N
ATOM   3497  CA  LYS A 240      18.483  27.537  32.698  1.00  8.64           C
ATOM   3498  C   LYS A 240      17.493  26.374  32.741  1.00  7.55           C
ATOM   3499  O   LYS A 240      17.540  25.504  33.629  1.00  6.83           O
ATOM   3500  CB  LYS A 240      19.803  27.181  33.377  1.00  7.69           C
ATOM   3501  CG  LYS A 240      20.754  28.362  33.428  1.00  8.39           C
ATOM   3502  CD  LYS A 240      21.296  28.730  32.021  1.00  7.79           C
ATOM   3503  CE  LYS A 240      22.033  30.060  32.065  1.00 13.06           C
ATOM   3504  NZ  LYS A 240      22.509  30.484  30.724  1.00 11.70           N1+
ATOM   3505  H   LYS A 240      17.589  28.577  34.115  1.00  9.71           H
ATOM   3506  HA  LYS A 240      18.670  27.733  31.767  1.00 10.36           H
ATOM   3507  HB2 LYS A 240      19.627  26.895  34.287  1.00  9.23           H
ATOM   3508  HB3 LYS A 240      20.234  26.467  32.880  1.00  9.23           H
ATOM   3509  HG2 LYS A 240      20.285  29.133  33.784  1.00 10.07           H
ATOM   3510  HG3 LYS A 240      21.509  28.139  33.995  1.00 10.07           H
ATOM   3511  HD2 LYS A 240      21.915  28.045  31.724  1.00  9.35           H
ATOM   3512  HD3 LYS A 240      20.555  28.810  31.400  1.00  9.35           H
ATOM   3513  HE2 LYS A 240      21.435  30.744  32.403  1.00 15.68           H
ATOM   3514  HE3 LYS A 240      22.806  29.975  32.646  1.00 15.68           H
ATOM   3515  HZ1 LYS A 240      22.935  31.263  30.785  1.00 14.04           H
ATOM   3516  HZ2 LYS A 240      23.066  29.875  30.392  1.00 14.04           H
ATOM   3517  HZ3 LYS A 240      21.817  30.575  30.171  1.00 14.04           H
ATOM   3518  N   PRO A 241      16.569  26.339  31.790  1.00  7.51           N
ATOM   3519  CA  PRO A 241      15.567  25.264  31.755  1.00  6.31           C
ATOM   3520  C   PRO A 241      16.182  23.884  31.548  1.00  5.72           C
ATOM   3521  O   PRO A 241      17.303  23.731  31.049  1.00  6.83           O
ATOM   3522  CB  PRO A 241      14.694  25.653  30.556  1.00  8.70           C
ATOM   3523  CG  PRO A 241      14.854  27.130  30.424  1.00  8.73           C
ATOM   3524  CD  PRO A 241      16.272  27.403  30.810  1.00  8.55           C
ATOM   3525  HA  PRO A 241      15.032  25.267  32.564  1.00  7.57           H
ATOM   3526  HB2 PRO A 241      15.013  25.201  29.759  1.00 10.44           H
ATOM   3527  HB3 PRO A 241      13.770  25.422  30.735  1.00 10.44           H
ATOM   3528  HG2 PRO A 241      14.690  27.396  29.506  1.00 10.47           H
ATOM   3529  HG3 PRO A 241      14.241  27.580  31.026  1.00 10.47           H
ATOM   3530  HD2 PRO A 241      16.855  27.325  30.038  1.00 10.26           H
ATOM   3531  HD3 PRO A 241      16.348  28.277  31.226  1.00 10.26           H
ATOM   3532  N   GLY A 242      15.399  22.860  31.866  1.00  6.44           N
ATOM   3533  CA  GLY A 242      15.695  21.549  31.338  1.00  5.70           C
ATOM   3534  C   GLY A 242      15.414  21.519  29.842  1.00  7.11           C
ATOM   3535  O   GLY A 242      14.457  22.139  29.355  1.00  8.02           O
ATOM   3536  H   GLY A 242      14.706  22.900  32.374  1.00  7.73           H
ATOM   3537  HA2 GLY A 242      16.629  21.334  31.488  1.00  6.84           H
ATOM   3538  HA3 GLY A 242      15.144  20.882  31.776  1.00  6.84           H
ATOM   3539  N   VAL A 243      16.259  20.780  29.093  1.00  6.76           N
ATOM   3540  CA  VAL A 243      16.090  20.605  27.650  1.00  6.13           C
ATOM   3541  C   VAL A 243      15.813  19.142  27.328  1.00  7.70           C
ATOM   3542  O   VAL A 243      16.468  18.237  27.867  1.00  6.50           O
ATOM   3543  CB  VAL A 243      17.298  21.121  26.840  1.00  6.04           C
ATOM   3544  CG1 VAL A 243      17.020  21.116  25.291  1.00  8.47           C
ATOM   3545  CG2 VAL A 243      17.677  22.534  27.297  1.00  7.59           C
ATOM   3546  H   VAL A 243      16.945  20.369  29.411  1.00  8.11           H
ATOM   3547  HA  VAL A 243      15.314  21.115  27.369  1.00  7.36           H
ATOM   3548  HB  VAL A 243      18.058  20.541  27.007  1.00  7.25           H
ATOM   3549 HG11 VAL A 243      17.805  21.448  24.828  1.00 10.16           H
ATOM   3550 HG12 VAL A 243      16.827  20.209  25.008  1.00 10.16           H
ATOM   3551 HG13 VAL A 243      16.260  21.690  25.106  1.00 10.16           H
ATOM   3552 HG21 VAL A 243      18.437  22.840  26.777  1.00  9.11           H
ATOM   3553 HG22 VAL A 243      16.920  23.124  27.157  1.00  9.11           H
ATOM   3554 HG23 VAL A 243      17.908  22.509  28.238  1.00  9.11           H
ATOM   3555  N   TYR A 244      14.870  18.928  26.402  1.00  6.95           N
ATOM   3556  CA  TYR A 244      14.269  17.630  26.091  1.00  7.51           C
ATOM   3557  C   TYR A 244      14.293  17.364  24.573  1.00  7.36           C
ATOM   3558  O   TYR A 244      14.026  18.269  23.771  1.00  8.05           O
ATOM   3559  CB  TYR A 244      12.808  17.584  26.673  1.00  8.68           C
ATOM   3560  CG  TYR A 244      12.748  17.798  28.183  1.00  6.15           C
ATOM   3561  CD1 TYR A 244      12.640  16.729  29.050  1.00  6.00           C
ATOM   3562  CD2 TYR A 244      12.824  19.076  28.737  1.00  6.49           C
ATOM   3563  CE1 TYR A 244      12.618  16.904  30.432  1.00  6.22           C
ATOM   3564  CE2 TYR A 244      12.794  19.273  30.146  1.00  7.86           C
ATOM   3565  CZ  TYR A 244      12.693  18.159  30.997  1.00  8.58           C
ATOM   3566  OH  TYR A 244      12.702  18.355  32.398  1.00  8.11           O
ATOM   3567  H   TYR A 244      14.548  19.560  25.915  1.00  8.34           H
ATOM   3568  HA  TYR A 244      14.785  16.933  26.525  1.00  9.02           H
ATOM   3569  HB2 TYR A 244      12.281  18.282  26.252  1.00 10.41           H
ATOM   3570  HB3 TYR A 244      12.421  16.716  26.479  1.00 10.41           H
ATOM   3571  HD1 TYR A 244      12.598  15.867  28.703  1.00  7.20           H
ATOM   3572  HD2 TYR A 244      12.901  19.813  28.175  1.00  7.78           H
ATOM   3573  HE1 TYR A 244      12.554  16.159  30.985  1.00  7.47           H
ATOM   3574  HE2 TYR A 244      12.857  20.130  30.501  1.00  9.43           H
ATOM   3575  HH  TYR A 244      12.656  17.615  32.793  1.00  9.73           H
ATOM   3576  N   THR A 245      14.594  16.122  24.167  1.00  7.63           N
ATOM   3577  CA  THR A 245      14.444  15.724  22.759  1.00  6.03           C
ATOM   3578  C   THR A 245      12.977  15.835  22.332  1.00  7.07           C
ATOM   3579  O   THR A 245      12.085  15.339  23.037  1.00  8.08           O
ATOM   3580  CB  THR A 245      14.941  14.283  22.576  1.00  6.63           C
ATOM   3581  OG1 THR A 245      16.294  14.154  23.044  1.00  8.35           O
ATOM   3582  CG2 THR A 245      14.850  13.828  21.109  1.00  9.29           C
ATOM   3583  H   THR A 245      14.883  15.497  24.682  1.00  9.16           H
ATOM   3584  HA  THR A 245      14.976  16.309  22.197  1.00  7.24           H
ATOM   3585  HB  THR A 245      14.377  13.694  23.100  1.00  7.95           H
ATOM   3586  HG1 THR A 245      16.797  14.669  22.612  1.00 10.03           H
ATOM   3587 HG21 THR A 245      15.170  12.916  21.025  1.00 11.15           H
ATOM   3588 HG22 THR A 245      13.929  13.868  20.807  1.00 11.15           H
ATOM   3589 HG23 THR A 245      15.391  14.405  20.549  1.00 11.15           H
ATOM   3590  N   ARG A 246      12.715  16.517  21.202  1.00  7.92           N
ATOM   3591  CA  ARG A 246      11.349  16.677  20.694  1.00  7.64           C
ATOM   3592  C   ARG A 246      10.957  15.433  19.904  1.00  9.56           C
ATOM   3593  O   ARG A 246      11.298  15.270  18.727  1.00  8.71           O
ATOM   3594  CB  ARG A 246      11.223  17.938  19.841  1.00 10.24           C
ATOM   3595  CG  ARG A 246       9.804  18.144  19.297  1.00 15.08           C
ATOM   3596  CD  ARG A 246       9.591  19.572  18.730  1.00 20.28           C
ATOM   3597  NE  ARG A 246      10.413  19.865  17.566  1.00 21.16           N
ATOM   3598  CZ  ARG A 246      10.215  19.368  16.337  1.00 26.19           C
ATOM   3599  NH1 ARG A 246      11.022  19.711  15.329  1.00 22.37           N
ATOM   3600  NH2 ARG A 246       9.225  18.512  16.100  1.00 26.04           N1+
ATOM   3601  H   ARG A 246      13.315  16.894  20.714  1.00  9.51           H
ATOM   3602  HA  ARG A 246      10.741  16.760  21.444  1.00  9.17           H
ATOM   3603  HB2 ARG A 246      11.452  18.710  20.382  1.00 12.29           H
ATOM   3604  HB3 ARG A 246      11.827  17.871  19.085  1.00 12.29           H
ATOM   3605  HG2 ARG A 246       9.643  17.509  18.581  1.00 18.10           H
ATOM   3606  HG3 ARG A 246       9.166  18.006  20.014  1.00 18.10           H
ATOM   3607  HD2 ARG A 246       8.661  19.671  18.470  1.00 24.33           H
ATOM   3608  HD3 ARG A 246       9.810  20.219  19.419  1.00 24.33           H
ATOM   3609  HE  ARG A 246      11.079  20.398  17.675  1.00 25.39           H
ATOM   3610 HH11 ARG A 246      11.671  20.258  15.465  1.00 26.84           H
ATOM   3611 HH12 ARG A 246      10.895  19.381  14.545  1.00 26.84           H
ATOM   3612 HH21 ARG A 246       8.694  18.282  16.736  1.00 31.25           H
ATOM   3613 HH22 ARG A 246       9.110  18.196  15.309  1.00 31.25           H
ATOM   3614  N   VAL A 247      10.203  14.558  20.562  1.00  8.36           N
ATOM   3615  CA  VAL A 247       9.929  13.238  20.013  1.00  9.77           C
ATOM   3616  C   VAL A 247       9.193  13.309  18.669  1.00 10.57           C
ATOM   3617  O   VAL A 247       9.408  12.454  17.800  1.00 11.13           O
ATOM   3618  CB  VAL A 247       9.156  12.441  21.079  1.00  7.03           C
ATOM   3619  CG1 VAL A 247       8.684  11.117  20.531  1.00 10.25           C
ATOM   3620  CG2 VAL A 247      10.065  12.220  22.337  1.00 10.25           C
ATOM   3621  H   VAL A 247       9.839  14.705  21.327  1.00 10.03           H
ATOM   3622  HA  VAL A 247      10.773  12.784  19.861  1.00 11.73           H
ATOM   3623  HB  VAL A 247       8.377  12.950  21.354  1.00  8.44           H
ATOM   3624 HG11 VAL A 247       8.202  10.642  21.226  1.00 12.30           H
ATOM   3625 HG12 VAL A 247       8.099  11.279  19.774  1.00 12.30           H
ATOM   3626 HG13 VAL A 247       9.454  10.599  20.249  1.00 12.30           H
ATOM   3627 HG21 VAL A 247       9.568  11.717  23.001  1.00 12.30           H
ATOM   3628 HG22 VAL A 247      10.856  11.725  22.071  1.00 12.30           H
ATOM   3629 HG23 VAL A 247      10.320  13.084  22.697  1.00 12.30           H
ATOM   3630  N   SER A 248       8.331  14.310  18.468  1.00  9.65           N
ATOM   3631  CA  SER A 248       7.544  14.375  17.224  1.00 11.27           C
ATOM   3632  C   SER A 248       8.423  14.502  15.981  1.00 10.91           C
ATOM   3633  O   SER A 248       8.030  14.050  14.891  1.00 14.36           O
ATOM   3634  CB  SER A 248       6.563  15.537  17.295  1.00 13.15           C
ATOM   3635  OG  SER A 248       7.236  16.782  17.384  1.00 12.81           O
ATOM   3636  H   SER A 248       8.182  14.951  19.021  1.00 11.58           H
ATOM   3637  HA  SER A 248       7.028  13.557  17.139  1.00 13.53           H
ATOM   3638  HB2 SER A 248       6.014  15.534  16.496  1.00 15.78           H
ATOM   3639  HB3 SER A 248       6.003  15.427  18.080  1.00 15.78           H
ATOM   3640  HG  SER A 248       6.677  17.409  17.422  1.00 15.37           H
ATOM   3641  N   HIS A 249       9.594  15.126  16.094  1.00 10.21           N
ATOM   3642  CA  HIS A 249      10.484  15.202  14.931  1.00 13.00           C
ATOM   3643  C   HIS A 249      10.965  13.831  14.474  1.00 12.08           C
ATOM   3644  O   HIS A 249      11.196  13.620  13.272  1.00 15.73           O
ATOM   3645  CB  HIS A 249      11.718  16.067  15.215  1.00 13.78           C
ATOM   3646  CG  HIS A 249      12.749  15.969  14.127  1.00 17.69           C
ATOM   3647  ND1 HIS A 249      12.679  16.718  12.972  1.00 17.21           N
ATOM   3648  CD2 HIS A 249      13.834  15.167  13.989  1.00 18.23           C
ATOM   3649  CE1 HIS A 249      13.694  16.410  12.184  1.00 15.04           C
ATOM   3650  NE2 HIS A 249      14.403  15.456  12.768  1.00 14.38           N
ATOM   3651  H   HIS A 249       9.892  15.502  16.807  1.00 12.26           H
ATOM   3652  HA  HIS A 249      10.001  15.608  14.194  1.00 15.59           H
ATOM   3653  HB2 HIS A 249      12.126  15.774  16.044  1.00 16.54           H
ATOM   3654  HB3 HIS A 249      11.445  16.995  15.288  1.00 16.54           H
ATOM   3655  HD1 HIS A 249      12.079  17.310  12.799  1.00 20.65           H
ATOM   3656  HD2 HIS A 249      14.137  14.537  14.603  1.00 21.87           H
ATOM   3657  HE1 HIS A 249      13.870  16.785  11.351  1.00 18.05           H
ATOM   3658  N   PHE A 250      11.128  12.893  15.407  1.00  8.92           N
ATOM   3659  CA  PHE A 250      11.780  11.618  15.185  1.00  8.68           C
ATOM   3660  C   PHE A 250      10.811  10.470  14.866  1.00  7.22           C
ATOM   3661  O   PHE A 250      11.231   9.307  14.826  1.00 10.24           O
ATOM   3662  CB  PHE A 250      12.654  11.298  16.418  1.00 11.01           C
ATOM   3663  CG  PHE A 250      13.813  12.248  16.586  1.00  8.28           C
ATOM   3664  CD1 PHE A 250      13.713  13.381  17.387  1.00 11.09           C
ATOM   3665  CD2 PHE A 250      15.008  12.034  15.894  1.00 10.72           C
ATOM   3666  CE1 PHE A 250      14.775  14.269  17.499  1.00  7.83           C
ATOM   3667  CE2 PHE A 250      16.057  12.913  16.014  1.00 10.21           C
ATOM   3668  CZ  PHE A 250      15.958  14.018  16.830  1.00  9.38           C
ATOM   3669  H   PHE A 250      10.851  12.987  16.216  1.00 10.70           H
ATOM   3670  HA  PHE A 250      12.376  11.710  14.425  1.00 10.42           H
ATOM   3671  HB2 PHE A 250      12.104  11.353  17.215  1.00 13.21           H
ATOM   3672  HB3 PHE A 250      13.013  10.402  16.324  1.00 13.21           H
ATOM   3673  HD1 PHE A 250      12.922  13.550  17.846  1.00 13.31           H
ATOM   3674  HD2 PHE A 250      15.095  11.287  15.346  1.00 12.86           H
ATOM   3675  HE1 PHE A 250      14.702  15.014  18.051  1.00  9.39           H
ATOM   3676  HE2 PHE A 250      16.851  12.747  15.558  1.00 12.26           H
ATOM   3677  HZ  PHE A 250      16.672  14.609  16.905  1.00 11.25           H
ATOM   3678  N   LEU A 251       9.541  10.766  14.594  1.00  8.83           N
ATOM   3679  CA  LEU A 251       8.593   9.710  14.248  1.00  8.70           C
ATOM   3680  C   LEU A 251       9.029   8.865  13.049  1.00 10.57           C
ATOM   3681  O   LEU A 251       8.893   7.629  13.123  1.00 11.78           O
ATOM   3682  CB  LEU A 251       7.205  10.327  14.018  1.00 12.48           C
ATOM   3683  CG  LEU A 251       6.558  10.917  15.283  1.00 13.02           C
ATOM   3684  CD1 LEU A 251       5.285  11.598  14.952  1.00 14.05           C
ATOM   3685  CD2 LEU A 251       6.311   9.834  16.289  1.00 11.84           C
ATOM   3686  H   LEU A 251       9.208  11.559  14.601  1.00 10.59           H
ATOM   3687  HA  LEU A 251       8.518   9.110  15.008  1.00 10.45           H
ATOM   3688  HB2 LEU A 251       7.286  11.042  13.367  1.00 14.98           H
ATOM   3689  HB3 LEU A 251       6.611   9.640  13.677  1.00 14.98           H
ATOM   3690  HG  LEU A 251       7.159  11.569  15.677  1.00 15.63           H
ATOM   3691 HD11 LEU A 251       4.900  11.960  15.765  1.00 16.86           H
ATOM   3692 HD12 LEU A 251       5.465  12.315  14.323  1.00 16.86           H
ATOM   3693 HD13 LEU A 251       4.677  10.954  14.555  1.00 16.86           H
ATOM   3694 HD21 LEU A 251       5.904  10.224  17.079  1.00 14.21           H
ATOM   3695 HD22 LEU A 251       5.716   9.173  15.902  1.00 14.21           H
ATOM   3696 HD23 LEU A 251       7.158   9.421  16.522  1.00 14.21           H
ATOM   3697  N   PRO A 252       9.533   9.427  11.938  1.00  9.91           N
ATOM   3698  CA  PRO A 252      10.018   8.546  10.850  1.00 12.41           C
ATOM   3699  C   PRO A 252      11.169   7.634  11.284  1.00 13.37           C
ATOM   3700  O   PRO A 252      11.190   6.451  10.925  1.00 12.68           O
ATOM   3701  CB  PRO A 252      10.425   9.537   9.744  1.00 16.48           C
ATOM   3702  CG  PRO A 252       9.744  10.828  10.088  1.00 11.12           C
ATOM   3703  CD  PRO A 252       9.641  10.855  11.576  1.00 12.91           C
ATOM   3704  HA  PRO A 252       9.289   7.995  10.524  1.00 14.89           H
ATOM   3705  HB2 PRO A 252      11.389   9.648   9.745  1.00 19.78           H
ATOM   3706  HB3 PRO A 252      10.120   9.208   8.884  1.00 19.78           H
ATOM   3707  HG2 PRO A 252      10.280  11.572   9.771  1.00 13.35           H
ATOM   3708  HG3 PRO A 252       8.862  10.847   9.686  1.00 13.35           H
ATOM   3709  HD2 PRO A 252      10.441  11.242  11.964  1.00 15.49           H
ATOM   3710  HD3 PRO A 252       8.844  11.334  11.851  1.00 15.49           H
ATOM   3711  N   TRP A 253      12.112   8.150  12.080  1.00 11.08           N
ATOM   3712  CA  TRP A 253      13.227   7.349  12.591  1.00  9.63           C
ATOM   3713  C   TRP A 253      12.758   6.240  13.530  1.00 10.67           C
ATOM   3714  O   TRP A 253      13.238   5.100  13.440  1.00 11.90           O
ATOM   3715  CB  TRP A 253      14.239   8.266  13.303  1.00 10.35           C
ATOM   3716  CG  TRP A 253      15.464   7.571  13.836  1.00 10.08           C
ATOM   3717  CD1 TRP A 253      16.646   7.372  13.169  1.00 12.67           C
ATOM   3718  CD2 TRP A 253      15.652   6.997  15.152  1.00 10.46           C
ATOM   3719  NE1 TRP A 253      17.538   6.698  13.970  1.00 11.73           N
ATOM   3720  CE2 TRP A 253      16.960   6.467  15.191  1.00 10.97           C
ATOM   3721  CE3 TRP A 253      14.841   6.887  16.296  1.00  9.29           C
ATOM   3722  CZ2 TRP A 253      17.474   5.833  16.317  1.00 11.03           C
ATOM   3723  CZ3 TRP A 253      15.353   6.268  17.425  1.00  9.84           C
ATOM   3724  CH2 TRP A 253      16.654   5.745  17.431  1.00  9.86           C
ATOM   3725  H   TRP A 253      12.127   8.970  12.340  1.00 13.30           H
ATOM   3726  HA  TRP A 253      13.681   6.931  11.842  1.00 11.55           H
ATOM   3727  HB2 TRP A 253      14.536   8.942  12.675  1.00 12.42           H
ATOM   3728  HB3 TRP A 253      13.794   8.691  14.052  1.00 12.42           H
ATOM   3729  HD1 TRP A 253      16.810   7.630  12.291  1.00 15.20           H
ATOM   3730  HE1 TRP A 253      18.337   6.471  13.745  1.00 14.08           H
ATOM   3731  HE3 TRP A 253      13.978   7.233  16.298  1.00 11.15           H
ATOM   3732  HZ2 TRP A 253      18.339   5.491  16.326  1.00 13.23           H
ATOM   3733  HZ3 TRP A 253      14.821   6.184  18.183  1.00 11.81           H
ATOM   3734  HH2 TRP A 253      16.972   5.325  18.198  1.00 11.84           H
ATOM   3735  N   ILE A 254      11.823   6.554  14.438  1.00  9.73           N
ATOM   3736  CA  ILE A 254      11.300   5.553  15.375  1.00 11.38           C
ATOM   3737  C   ILE A 254      10.550   4.450  14.620  1.00  8.91           C
ATOM   3738  O   ILE A 254      10.702   3.257  14.916  1.00 10.35           O
ATOM   3739  CB  ILE A 254      10.393   6.220  16.439  1.00 10.81           C
ATOM   3740  CG1 ILE A 254      11.166   7.160  17.381  1.00  9.94           C
ATOM   3741  CG2 ILE A 254       9.720   5.164  17.283  1.00 11.54           C
ATOM   3742  CD1 ILE A 254      10.235   8.109  18.134  1.00 10.31           C
ATOM   3743  H   ILE A 254      11.478   7.336  14.531  1.00 11.67           H
ATOM   3744  HA  ILE A 254      12.045   5.140  15.839  1.00 13.65           H
ATOM   3745  HB  ILE A 254       9.708   6.734  15.983  1.00 12.97           H
ATOM   3746 HG12 ILE A 254      11.650   6.630  18.033  1.00 11.92           H
ATOM   3747 HG13 ILE A 254      11.785   7.695  16.859  1.00 11.92           H
ATOM   3748 HG21 ILE A 254       9.157   5.599  17.943  1.00 13.85           H
ATOM   3749 HG22 ILE A 254       9.180   4.598  16.709  1.00 13.85           H
ATOM   3750 HG23 ILE A 254      10.400   4.634  17.727  1.00 13.85           H
ATOM   3751 HD11 ILE A 254      10.766   8.679  18.712  1.00 12.37           H
ATOM   3752 HD12 ILE A 254       9.749   8.650  17.492  1.00 12.37           H
ATOM   3753 HD13 ILE A 254       9.614   7.586  18.665  1.00 12.37           H
ATOM   3754  N   ARG A 255       9.727   4.824  13.640  1.00  9.83           N
ATOM   3755  CA  ARG A 255       8.988   3.830  12.847  1.00 14.35           C
ATOM   3756  C   ARG A 255       9.938   2.946  12.050  1.00 11.51           C
ATOM   3757  O   ARG A 255       9.769   1.725  12.023  1.00 13.78           O
ATOM   3758  CB  ARG A 255       7.997   4.526  11.898  1.00 15.78           C
ATOM   3759  CG  ARG A 255       7.354   3.638  10.784  1.00 22.76           C
ATOM   3760  CD  ARG A 255       6.514   4.509   9.840  1.00 25.22           C
ATOM   3761  NE  ARG A 255       6.150   3.910   8.551  1.00 37.20           N
ATOM   3762  CZ  ARG A 255       7.016   3.614   7.584  1.00 35.85           C
ATOM   3763  NH1 ARG A 255       8.320   3.798   7.764  1.00 36.38           N
ATOM   3764  NH2 ARG A 255       6.579   3.110   6.442  1.00 41.48           N1+
ATOM   3765  H   ARG A 255       9.578   5.640  13.412  1.00 11.80           H
ATOM   3766  HA  ARG A 255       8.480   3.261  13.447  1.00 17.22           H
ATOM   3767  HB2 ARG A 255       7.272   4.889  12.431  1.00 18.94           H
ATOM   3768  HB3 ARG A 255       8.463   5.252  11.454  1.00 18.94           H
ATOM   3769  HG2 ARG A 255       8.053   3.209  10.267  1.00 27.31           H
ATOM   3770  HG3 ARG A 255       6.774   2.976  11.191  1.00 27.31           H
ATOM   3771  HD2 ARG A 255       5.688   4.738  10.294  1.00 30.27           H
ATOM   3772  HD3 ARG A 255       7.012   5.319   9.651  1.00 30.27           H
ATOM   3773  HE  ARG A 255       5.319   3.739   8.410  1.00 44.64           H
ATOM   3774 HH11 ARG A 255       8.610   4.134   8.501  1.00 43.66           H
ATOM   3775 HH12 ARG A 255       8.874   3.596   7.137  1.00 43.66           H
ATOM   3776 HH21 ARG A 255       5.738   2.976   6.324  1.00 49.77           H
ATOM   3777 HH22 ARG A 255       7.139   2.898   5.824  1.00 49.77           H
ATOM   3778  N   SER A 256      10.937   3.546  11.387  1.00 12.24           N
ATOM   3779  CA  SER A 256      11.850   2.768  10.551  1.00 14.89           C
ATOM   3780  C   SER A 256      12.672   1.781  11.387  1.00 13.73           C
ATOM   3781  O   SER A 256      12.936   0.645  10.958  1.00 16.29           O
ATOM   3782  CB  SER A 256      12.754   3.719   9.781  1.00 19.58           C
ATOM   3783  OG  SER A 256      13.908   3.071   9.324  1.00 35.55           O
ATOM   3784  H   SER A 256      11.103   4.390  11.407  1.00 14.68           H
ATOM   3785  HA  SER A 256      11.333   2.258   9.908  1.00 17.87           H
ATOM   3786  HB2 SER A 256      12.266   4.067   9.018  1.00 23.49           H
ATOM   3787  HB3 SER A 256      13.015   4.447  10.367  1.00 23.49           H
ATOM   3788  HG  SER A 256      14.393   3.611   8.902  1.00 42.66           H
ATOM   3789  N   HIS A 257      13.045   2.170  12.599  1.00 14.30           N
ATOM   3790  CA  HIS A 257      13.925   1.351  13.409  1.00 13.79           C
ATOM   3791  C   HIS A 257      13.194   0.399  14.352  1.00 13.55           C
ATOM   3792  O   HIS A 257      13.872  -0.355  15.052  1.00 16.69           O
ATOM   3793  CB  HIS A 257      14.883   2.241  14.225  1.00 12.81           C
ATOM   3794  CG  HIS A 257      15.983   2.841  13.406  1.00 11.15           C
ATOM   3795  ND1 HIS A 257      15.853   4.037  12.737  1.00 17.13           N
ATOM   3796  CD2 HIS A 257      17.215   2.369  13.097  1.00 15.03           C
ATOM   3797  CE1 HIS A 257      16.970   4.292  12.073  1.00 20.30           C
ATOM   3798  NE2 HIS A 257      17.810   3.297  12.276  1.00 18.79           N
ATOM   3799  H   HIS A 257      12.801   2.905  12.974  1.00 17.16           H
ATOM   3800  HA  HIS A 257      14.468   0.809  12.815  1.00 16.55           H
ATOM   3801  HB2 HIS A 257      15.291   1.705  14.924  1.00 15.37           H
ATOM   3802  HB3 HIS A 257      14.376   2.967  14.621  1.00 15.37           H
ATOM   3803  HD1 HIS A 257      15.159   4.544  12.756  1.00 20.55           H
ATOM   3804  HD2 HIS A 257      17.593   1.574  13.396  1.00 18.03           H
ATOM   3805  HE1 HIS A 257      17.135   5.047  11.555  1.00 24.36           H
ATOM   3806  N   THR A 258      11.858   0.425  14.410  1.00 15.17           N
ATOM   3807  CA  THR A 258      11.117  -0.571  15.183  1.00 15.15           C
ATOM   3808  C   THR A 258      10.455  -1.576  14.234  1.00 23.65           C
ATOM   3809  O   THR A 258      10.628  -1.472  12.997  1.00 28.06           O
ATOM   3810  CB  THR A 258      10.054   0.074  16.098  1.00 14.81           C
ATOM   3811  OG1 THR A 258       9.188   0.916  15.339  1.00 14.07           O
ATOM   3812  CG2 THR A 258      10.728   0.904  17.207  1.00 13.41           C
ATOM   3813  OXT THR A 258       9.761  -2.511  14.663  1.00 18.98           O1-
ATOM   3814  H   THR A 258      11.363   1.005  14.014  1.00 18.21           H
ATOM   3815  HA  THR A 258      11.739  -1.058  15.746  1.00 18.18           H
ATOM   3816  HB  THR A 258       9.530  -0.625  16.520  1.00 17.77           H
ATOM   3817  HG1 THR A 258       9.632   1.526  14.969  1.00 16.88           H
ATOM   3818 HG21 THR A 258      10.053   1.306  17.777  1.00 16.09           H
ATOM   3819 HG22 THR A 258      11.298   0.335  17.747  1.00 16.09           H
ATOM   3820 HG23 THR A 258      11.267   1.608  16.813  1.00 16.09           H
TER
HETATM 3821  O1  SO4 A 301      33.992  -5.833  25.894  1.00 18.74           O1-
HETATM 3822  O2  SO4 A 301      34.966  -7.191  24.201  1.00 15.22           O1-
HETATM 3823  O3  SO4 A 301      36.375  -6.014  25.751  1.00 16.70           O1-
HETATM 3824  O4  SO4 A 301      35.059  -7.851  26.552  1.00 19.27           O1-
HETATM 3825  S   SO4 A 301      35.115  -6.734  25.590  1.00 15.20           S2+
HETATM 3826  O1  SO4 A 302      21.543  11.931  33.706  1.00 11.42           O1-
HETATM 3827  O2  SO4 A 302      22.881  11.077  31.911  1.00 12.47           O1-
HETATM 3828  O3  SO4 A 302      23.906  12.127  33.713  1.00 40.51           O1-
HETATM 3829  O4  SO4 A 302      22.957   9.975  34.078  1.00 24.57           O1-
HETATM 3830  S   SO4 A 302      22.781  11.253  33.345  1.00 42.04           S2+
HETATM 3831  O1  SO4 A 303       8.133  18.156  12.868  1.00 41.61           O1-
HETATM 3832  O2  SO4 A 303      10.513  18.543  12.900  1.00 41.86           O1-
HETATM 3833  O3  SO4 A 303       9.519  17.219  11.165  1.00 40.27           O1-
HETATM 3834  O4  SO4 A 303       9.186  19.586  11.248  1.00 45.60           O1-
HETATM 3835  S   SO4 A 303       9.331  18.368  12.046  1.00 39.41           S2+
HETATM 3836  C1  675 A1001      22.009  15.596  32.507  1.00  9.38           C
HETATM 3837  C10 675 A1001      19.807  16.655  32.299  1.00  8.35           C
HETATM 3838  C11 675 A1001      18.930  17.684  32.652  1.00  8.83           C
HETATM 3839  C12 675 A1001      19.258  18.665  33.599  1.00  9.37           C
HETATM 3840  C13 675 A1001      20.539  18.609  34.164  1.00 10.86           C
HETATM 3841  C17 675 A1001      18.292  19.748  33.963  1.00  7.04           C
HETATM 3842  C2  675 A1001      21.084  16.601  32.868  1.00 10.25           C
HETATM 3843  C23 675 A1001      24.290  14.546  32.756  1.00 13.61           C
HETATM 3844  C25 675 A1001      25.391  13.379  30.824  1.00 13.26           C
HETATM 3845  C26 675 A1001      25.984  12.313  31.506  1.00 13.79           C
HETATM 3846  C27 675 A1001      26.928  11.504  30.864  1.00 17.60           C
HETATM 3847  C28 675 A1001      27.294  11.763  29.549  1.00 19.18           C
HETATM 3848  C29 675 A1001      26.720  12.831  28.856  1.00 20.43           C
HETATM 3849  C3  675 A1001      21.438  17.590  33.824  1.00 12.06           C
HETATM 3850  C30 675 A1001      25.770  13.630  29.492  1.00 18.83           C
HETATM 3851  C4  675 A1001      22.712  17.567  34.393  1.00 13.45           C
HETATM 3852  C5  675 A1001      23.615  16.561  34.056  1.00 12.87           C
HETATM 3853  C6  675 A1001      23.269  15.574  33.114  1.00 12.52           C
HETATM 3854  N18 675 A1001      17.006  19.555  33.728  1.00  7.77           N
HETATM 3855  N19 675 A1001      18.702  20.908  34.501  1.00  9.68           N1+
HETATM 3856  N24 675 A1001      24.413  14.242  31.406  1.00 12.12           N
HETATM 3857  O36 675 A1001      25.076  14.238  33.644  1.00 14.59           O
HETATM 3858  H1  675 A1001      21.717  14.824  31.799  1.00 11.25           H
HETATM 3859  H10 675 A1001      19.494  15.925  31.555  1.00 10.02           H
HETATM 3860  H11 675 A1001      17.961  17.714  32.161  1.00 10.60           H
HETATM 3861  H13 675 A1001      20.834  19.360  34.895  1.00 13.03           H
HETATM 3862  H24 675 A1001      23.901  14.815  30.739  1.00 14.55           H
HETATM 3863  H26 675 A1001      25.732  12.063  32.530  1.00 16.55           H
HETATM 3864  H27 675 A1001      27.376  10.670  31.397  1.00 21.12           H
HETATM 3865  H28 675 A1001      28.029  11.132  29.058  1.00 23.02           H
HETATM 3866  H29 675 A1001      27.005  13.033  27.828  1.00 24.52           H
HETATM 3867  H30 675 A1001      25.328  14.455  28.936  1.00 22.60           H
HETATM 3868  H4  675 A1001      23.014  18.326  35.111  1.00 16.14           H
HETATM 3869  H5  675 A1001      24.592  16.560  34.531  1.00 15.44           H
HETATM 3870 H181 675 A1001      16.682  18.804  33.129  1.00  9.33           H
HETATM 3871 H182 675 A1001      16.310  20.150  34.164  1.00  9.33           H
HETATM 3872 H191 675 A1001      19.671  21.063  34.757  1.00 11.61           H
HETATM 3873 H192 675 A1001      18.038  21.653  34.679  1.00 11.61           H
HETATM 3874  O   HOH A1002      24.572  12.350  48.792  1.00 11.10           O
HETATM 3875  H1  HOH A1002      24.797  11.782  49.369  1.00 13.31           H
HETATM 3876  H2  HOH A1002      23.805  12.619  49.002  1.00 13.31           H
HETATM 3877  O   HOH A1003      19.928  12.706  45.891  1.00  7.31           O
HETATM 3878  H1  HOH A1003      20.138  13.243  46.501  1.00  8.78           H
HETATM 3879  H2  HOH A1003      20.639  12.336  45.638  1.00  8.78           H
HETATM 3880  O   HOH A1004      14.196   9.561  34.507  1.00  8.45           O
HETATM 3881  H1  HOH A1004      14.572  10.112  33.997  1.00 10.15           H
HETATM 3882  H2  HOH A1004      13.507   9.937  34.805  1.00 10.15           H
HETATM 3883  O   HOH A1005      21.344  -6.851  28.336  1.00 10.40           O
HETATM 3884  H1  HOH A1005      22.019  -6.540  27.944  1.00 12.48           H
HETATM 3885  H2  HOH A1005      21.327  -6.504  29.101  1.00 12.48           H
HETATM 3886  O   HOH A1006      19.226  24.180  35.682  1.00  7.38           O
HETATM 3887  H1  HOH A1006      20.005  24.289  35.389  1.00  8.86           H
HETATM 3888  H2  HOH A1006      18.701  24.425  35.073  1.00  8.86           H
HETATM 3889  O   HOH A1007      11.362  25.112  23.404  1.00 12.40           O
HETATM 3890  H1  HOH A1007      10.977  25.697  23.867  1.00 14.89           H
HETATM 3891  H2  HOH A1007      11.997  25.495  23.009  1.00 14.89           H
HETATM 3892  O   HOH A1008      15.872   8.294  36.409  1.00  6.92           O
HETATM 3893  H1  HOH A1008      15.983   7.544  36.770  1.00  8.31           H
HETATM 3894  H2  HOH A1008      16.590   8.482  36.015  1.00  8.31           H
HETATM 3895  O   HOH A1009      14.645  11.875  41.857  1.00  6.96           O
HETATM 3896  H1  HOH A1009      15.379  11.468  41.832  1.00  8.36           H
HETATM 3897  H2  HOH A1009      14.078  11.376  41.490  1.00  8.36           H
HETATM 3898  O   HOH A1010      12.615  20.703  33.514  1.00  8.95           O
HETATM 3899  H1  HOH A1010      12.611  21.412  33.063  1.00 10.74           H
HETATM 3900  H2  HOH A1010      13.129  20.833  34.166  1.00 10.74           H
HETATM 3901  O   HOH A1011      10.277   0.681  36.890  1.00  8.22           O
HETATM 3902  H1  HOH A1011      10.301   1.313  37.443  1.00  9.87           H
HETATM 3903  H2  HOH A1011      10.331   1.026  36.126  1.00  9.87           H
HETATM 3904  O   HOH A1012      26.304  23.586  23.307  1.00 13.78           O
HETATM 3905  H1  HOH A1012      26.388  24.209  23.864  1.00 16.54           H
HETATM 3906  H2  HOH A1012      26.034  23.934  22.592  1.00 16.54           H
HETATM 3907  O   HOH A1013      10.624  28.963  34.135  1.00 13.12           O
HETATM 3908  H1  HOH A1013      10.775  29.420  33.446  1.00 15.75           H
HETATM 3909  H2  HOH A1013      11.211  29.172  34.698  1.00 15.75           H
HETATM 3910  O   HOH A1014      18.554  11.429  48.037  1.00 10.46           O
HETATM 3911  H1  HOH A1014      17.994  12.034  48.195  1.00 12.55           H
HETATM 3912  H2  HOH A1014      19.159  11.501  48.615  1.00 12.55           H
HETATM 3913  O   HOH A1015      26.913  -7.160  24.182  1.00 14.05           O
HETATM 3914  H1  HOH A1015      26.945  -6.339  24.006  1.00 16.86           H
HETATM 3915  H2  HOH A1015      27.606  -7.505  23.854  1.00 16.86           H
HETATM 3916  O   HOH A1016       8.374  27.895  33.183  1.00 14.11           O
HETATM 3917  H1  HOH A1016       9.109  27.786  33.574  1.00 16.94           H
HETATM 3918  H2  HOH A1016       8.377  28.676  32.873  1.00 16.94           H
HETATM 3919  O   HOH A1017      32.126  -1.468  23.710  1.00 13.20           O
HETATM 3920  H1  HOH A1017      32.014  -1.207  24.500  1.00 15.84           H
HETATM 3921  H2  HOH A1017      32.844  -1.904  23.698  1.00 15.84           H
HETATM 3922  O   HOH A1018       3.201   3.927  22.245  1.00 14.68           O
HETATM 3923  H1  HOH A1018       3.237   3.133  22.515  1.00 17.62           H
HETATM 3924  H2  HOH A1018       3.394   4.416  22.900  1.00 17.62           H
HETATM 3925  O   HOH A1019      11.818   8.110  27.549  1.00  7.28           O
HETATM 3926  H1  HOH A1019      12.150   7.432  27.182  1.00  8.74           H
HETATM 3927  H2  HOH A1019      12.193   8.190  28.297  1.00  8.74           H
HETATM 3928  O   HOH A1020      23.415   7.741  36.700  1.00 15.18           O
HETATM 3929  H1  HOH A1020      23.153   8.095  35.985  1.00 18.21           H
HETATM 3930  H2  HOH A1020      23.484   6.917  36.551  1.00 18.21           H
HETATM 3931  O   HOH A1021       7.275   0.321  34.659  1.00 11.08           O
HETATM 3932  H1  HOH A1021       6.497   0.575  34.470  1.00 13.30           H
HETATM 3933  H2  HOH A1021       7.780   0.983  34.546  1.00 13.30           H
HETATM 3934  O   HOH A1022      13.134  11.114  11.982  1.00 14.53           O
HETATM 3935  H1  HOH A1022      13.807  11.184  11.483  1.00 17.44           H
HETATM 3936  H2  HOH A1022      12.745  11.859  11.969  1.00 17.44           H
HETATM 3937  O   HOH A1023      13.141  24.961  36.977  1.00 10.09           O
HETATM 3938  H1  HOH A1023      13.239  24.412  37.605  1.00 12.11           H
HETATM 3939  H2  HOH A1023      13.906  25.111  36.664  1.00 12.11           H
HETATM 3940  O   HOH A1024      23.164  15.895  29.354  1.00  9.94           O
HETATM 3941  H1  HOH A1024      23.621  15.661  28.690  1.00 11.93           H
HETATM 3942  H2  HOH A1024      22.369  15.678  29.190  1.00 11.93           H
HETATM 3943  O   HOH A1025      17.992  15.578  21.187  1.00 11.18           O
HETATM 3944  H1  HOH A1025      17.491  16.224  21.382  1.00 13.42           H
HETATM 3945  H2  HOH A1025      18.782  15.860  21.237  1.00 13.42           H
HETATM 3946  O   HOH A1026      15.665  25.017  35.820  1.00 11.33           O
HETATM 3947  H1  HOH A1026      15.737  24.186  35.719  1.00 13.60           H
HETATM 3948  H2  HOH A1026      15.982  25.375  35.129  1.00 13.60           H
HETATM 3949  O   HOH A1027       7.255  15.826  20.560  1.00 13.55           O
HETATM 3950  H1  HOH A1027       6.771  16.497  20.706  1.00 16.26           H
HETATM 3951  H2  HOH A1027       7.565  15.584  21.302  1.00 16.26           H
HETATM 3952  O   HOH A1028      18.800  17.147  17.718  1.00 15.50           O
HETATM 3953  H1  HOH A1028      18.446  17.335  18.456  1.00 18.60           H
HETATM 3954  H2  HOH A1028      18.714  17.824  17.228  1.00 18.60           H
HETATM 3955  O   HOH A1029      26.231   3.726  30.234  1.00 13.47           O
HETATM 3956  H1  HOH A1029      25.599   4.275  30.165  1.00 16.16           H
HETATM 3957  H2  HOH A1029      26.015   3.049  29.786  1.00 16.16           H
HETATM 3958  O   HOH A1030      32.936  22.213  21.915  1.00 16.79           O
HETATM 3959  H1  HOH A1030      32.961  22.459  22.718  1.00 20.15           H
HETATM 3960  H2  HOH A1030      33.106  21.391  21.907  1.00 20.15           H
HETATM 3961  O   HOH A1031      31.526  -3.114  21.733  1.00 11.34           O
HETATM 3962  H1  HOH A1031      31.394  -2.445  22.224  1.00 13.61           H
HETATM 3963  H2  HOH A1031      31.731  -2.821  20.973  1.00 13.61           H
HETATM 3964  O   HOH A1032      18.184  -5.894  49.490  1.00 19.61           O
HETATM 3965  H1  HOH A1032      17.492  -6.099  49.061  1.00 23.53           H
HETATM 3966  H2  HOH A1032      17.970  -5.876  50.302  1.00 23.53           H
HETATM 3967  O   HOH A1033       6.091  29.231  29.105  1.00 20.28           O
HETATM 3968  H1  HOH A1033       6.321  28.425  29.052  1.00 24.34           H
HETATM 3969  H2  HOH A1033       6.394  29.615  28.423  1.00 24.34           H
HETATM 3970  O   HOH A1034      -4.303   3.531  42.410  1.00 12.56           O
HETATM 3971  H1  HOH A1034      -3.936   2.781  42.504  1.00 15.07           H
HETATM 3972  H2  HOH A1034      -4.024   4.017  43.036  1.00 15.07           H
HETATM 3973  O   HOH A1035      24.001  24.786  42.075  1.00 13.31           O
HETATM 3974  H1  HOH A1035      24.345  24.869  42.837  1.00 15.97           H
HETATM 3975  H2  HOH A1035      23.372  24.235  42.152  1.00 15.97           H
HETATM 3976  O   HOH A1036      19.908  29.851  40.546  1.00 16.31           O
HETATM 3977  H1  HOH A1036      20.652  30.114  40.835  1.00 19.57           H
HETATM 3978  H2  HOH A1036      19.378  29.861  41.197  1.00 19.57           H
HETATM 3979  O   HOH A1037      17.929  36.932  28.179  1.00 16.76           O
HETATM 3980  H1  HOH A1037      17.257  36.851  28.676  1.00 20.11           H
HETATM 3981  H2  HOH A1037      17.682  37.364  27.503  1.00 20.11           H
HETATM 3982  O   HOH A1038      13.734  25.104  21.663  1.00 15.47           O
HETATM 3983  H1  HOH A1038      14.099  25.117  22.419  1.00 18.57           H
HETATM 3984  H2  HOH A1038      13.594  24.297  21.475  1.00 18.57           H
HETATM 3985  O   HOH A1039      19.717  23.811  42.720  1.00 16.35           O
HETATM 3986  H1  HOH A1039      19.839  23.427  41.983  1.00 19.62           H
HETATM 3987  H2  HOH A1039      19.310  24.528  42.556  1.00 19.62           H
HETATM 3988  O   HOH A1040      -5.661  17.178  27.889  1.00 21.46           O
HETATM 3989  H1  HOH A1040      -6.136  16.719  28.408  1.00 25.76           H
HETATM 3990  H2  HOH A1040      -5.602  17.944  28.228  1.00 25.76           H
HETATM 3991  O   HOH A1041      26.113  24.053  20.661  1.00 12.65           O
HETATM 3992  H1  HOH A1041      26.664  24.485  20.196  1.00 15.18           H
HETATM 3993  H2  HOH A1041      26.117  23.265  20.370  1.00 15.18           H
HETATM 3994  O   HOH A1042      16.058  17.992  30.815  1.00 17.33           O
HETATM 3995  H1  HOH A1042      15.394  17.576  30.511  1.00 20.80           H
HETATM 3996  H2  HOH A1042      16.492  18.273  30.154  1.00 20.80           H
HETATM 3997  O   HOH A1043      23.448  18.457  30.674  1.00 12.25           O
HETATM 3998  H1  HOH A1043      23.475  17.714  30.282  1.00 14.69           H
HETATM 3999  H2  HOH A1043      23.317  18.298  31.488  1.00 14.69           H
HETATM 4000  O   HOH A1044      -6.592  22.194  20.431  1.00 14.65           O
HETATM 4001  H1  HOH A1044      -6.132  21.587  20.077  1.00 17.58           H
HETATM 4002  H2  HOH A1044      -6.057  22.796  20.671  1.00 17.58           H
HETATM 4003  O   HOH A1045      16.628  16.702  19.042  1.00 13.25           O
HETATM 4004  H1  HOH A1045      16.766  15.910  19.283  1.00 15.90           H
HETATM 4005  H2  HOH A1045      16.069  17.026  19.578  1.00 15.90           H
HETATM 4006  O   HOH A1046       7.512  30.491  26.824  1.00 16.06           O
HETATM 4007  H1  HOH A1046       8.033  30.929  27.317  1.00 19.27           H
HETATM 4008  H2  HOH A1046       6.826  30.964  26.716  1.00 19.27           H
HETATM 4009  O   HOH A1047       9.100  -1.344  46.315  1.00 18.09           O
HETATM 4010  H1  HOH A1047       8.485  -0.793  46.469  1.00 21.71           H
HETATM 4011  H2  HOH A1047       9.216  -1.783  47.022  1.00 21.71           H
HETATM 4012  O   HOH A1048      19.164  15.718  49.461  1.00 15.52           O
HETATM 4013  H1  HOH A1048      19.651  15.481  48.819  1.00 18.63           H
HETATM 4014  H2  HOH A1048      18.657  15.071  49.633  1.00 18.63           H
HETATM 4015  O   HOH A1049      17.038   8.081  50.009  1.00 13.21           O
HETATM 4016  H1  HOH A1049      17.737   8.151  50.469  1.00 15.85           H
HETATM 4017  H2  HOH A1049      16.534   8.713  50.235  1.00 15.85           H
HETATM 4018  O   HOH A1050      12.094  -8.765  22.260  1.00 14.72           O
HETATM 4019  H1  HOH A1050      12.349  -8.250  22.873  1.00 17.66           H
HETATM 4020  H2  HOH A1050      12.392  -9.529  22.445  1.00 17.66           H
HETATM 4021  O   HOH A1051      -8.005  20.926  22.865  1.00 26.08           O
HETATM 4022  H1  HOH A1051      -7.582  21.597  23.140  1.00 31.30           H
HETATM 4023  H2  HOH A1051      -8.810  21.044  23.074  1.00 31.30           H
HETATM 4024  O   HOH A1052      33.291   1.236  26.859  1.00 17.83           O
HETATM 4025  H1  HOH A1052      33.865   1.730  27.222  1.00 21.40           H
HETATM 4026  H2  HOH A1052      32.592   1.695  26.778  1.00 21.40           H
HETATM 4027  O   HOH A1053      11.233   8.213  50.727  1.00 23.09           O
HETATM 4028  H1  HOH A1053      10.771   8.833  50.398  1.00 27.71           H
HETATM 4029  H2  HOH A1053      11.123   8.243  51.559  1.00 27.71           H
HETATM 4030  O   HOH A1054      28.946  16.287  45.942  1.00 13.97           O
HETATM 4031  H1  HOH A1054      29.337  16.294  46.686  1.00 16.76           H
HETATM 4032  H2  HOH A1054      28.127  16.188  46.099  1.00 16.76           H
HETATM 4033  O   HOH A1055      14.825  34.301  20.145  1.00 26.09           O
HETATM 4034  H1  HOH A1055      15.573  34.674  20.224  1.00 31.31           H
HETATM 4035  H2  HOH A1055      14.530  34.180  20.922  1.00 31.31           H
HETATM 4036  O   HOH A1056      17.217  15.670  11.081  1.00 29.94           O
HETATM 4037  H1  HOH A1056      17.170  15.834  10.258  1.00 35.93           H
HETATM 4038  H2  HOH A1056      16.631  15.092  11.247  1.00 35.93           H
HETATM 4039  O   HOH A1057      13.879   7.984  49.552  1.00 21.50           O
HETATM 4040  H1  HOH A1057      13.084   8.199  49.719  1.00 25.80           H
HETATM 4041  H2  HOH A1057      14.361   8.630  49.790  1.00 25.80           H
HETATM 4042  O   HOH A1058      14.949  17.833  46.377  1.00 13.02           O
HETATM 4043  H1  HOH A1058      14.972  17.262  46.993  1.00 15.62           H
HETATM 4044  H2  HOH A1058      15.746  18.026  46.195  1.00 15.62           H
HETATM 4045  O   HOH A1059      26.655  10.607  41.833  1.00 20.76           O
HETATM 4046  H1  HOH A1059      26.246  10.004  42.252  1.00 24.91           H
HETATM 4047  H2  HOH A1059      26.390  10.573  41.037  1.00 24.91           H
HETATM 4048  O   HOH A1060      25.553   7.289  18.040  1.00 17.02           O
HETATM 4049  H1  HOH A1060      24.821   7.609  17.780  1.00 20.43           H
HETATM 4050  H2  HOH A1060      26.007   7.131  17.351  1.00 20.43           H
HETATM 4051  O   HOH A1061      24.142  17.633  49.449  1.00 15.28           O
HETATM 4052  H1  HOH A1061      23.390  17.717  49.815  1.00 18.34           H
HETATM 4053  H2  HOH A1061      24.131  16.900  49.039  1.00 18.34           H
HETATM 4054  O   HOH A1062      24.961  20.766  33.904  1.00 21.18           O
HETATM 4055  H1  HOH A1062      24.282  20.869  33.420  1.00 25.41           H
HETATM 4056  H2  HOH A1062      25.011  19.946  34.081  1.00 25.41           H
HETATM 4057  O   HOH A1063      22.923   6.261  44.805  1.00 15.18           O
HETATM 4058  H1  HOH A1063      22.414   5.733  45.214  1.00 18.22           H
HETATM 4059  H2  HOH A1063      23.308   5.813  44.208  1.00 18.22           H
HETATM 4060  O   HOH A1064       6.144  10.579  33.392  1.00 16.69           O
HETATM 4061  H1  HOH A1064       5.387  10.730  33.726  1.00 20.03           H
HETATM 4062  H2  HOH A1064       6.542  10.059  33.918  1.00 20.03           H
HETATM 4063  O   HOH A1065      18.898  17.477  22.872  1.00 14.70           O
HETATM 4064  H1  HOH A1065      19.019  16.854  23.423  1.00 17.64           H
HETATM 4065  H2  HOH A1065      19.636  17.867  22.782  1.00 17.64           H
HETATM 4066  O   HOH A1066      17.156  25.101  14.422  1.00 24.66           O
HETATM 4067  H1  HOH A1066      17.766  25.657  14.265  1.00 29.60           H
HETATM 4068  H2  HOH A1066      16.772  24.949  13.691  1.00 29.60           H
HETATM 4069  O   HOH A1067       8.985  30.151  19.408  1.00 20.24           O
HETATM 4070  H1  HOH A1067       8.411  30.619  19.803  1.00 24.29           H
HETATM 4071  H2  HOH A1067       8.569  29.536  19.015  1.00 24.29           H
HETATM 4072  O   HOH A1068       1.328  15.073  19.916  1.00 22.58           O
HETATM 4073  H1  HOH A1068       1.476  15.760  19.456  1.00 27.09           H
HETATM 4074  H2  HOH A1068       1.054  15.335  20.665  1.00 27.09           H
HETATM 4075  O   HOH A1069       0.959  -4.914  39.198  1.00 21.89           O
HETATM 4076  H1  HOH A1069       1.405  -4.913  39.910  1.00 26.27           H
HETATM 4077  H2  HOH A1069       1.228  -5.568  38.744  1.00 26.27           H
HETATM 4078  O   HOH A1070      25.229  16.867  39.242  1.00 21.86           O
HETATM 4079  H1  HOH A1070      24.798  17.534  38.968  1.00 26.23           H
HETATM 4080  H2  HOH A1070      25.122  16.258  38.673  1.00 26.23           H
HETATM 4081  O   HOH A1071      16.607  38.938  26.688  1.00 19.76           O
HETATM 4082  H1  HOH A1071      16.277  39.693  26.851  1.00 23.72           H
HETATM 4083  H2  HOH A1071      16.277  38.681  25.959  1.00 23.72           H
HETATM 4084  O   HOH A1072       8.913  -0.719  10.145  1.00 25.09           O
HETATM 4085  H1  HOH A1072       9.167   0.002  10.493  1.00 30.10           H
HETATM 4086  H2  HOH A1072       9.318  -1.337  10.545  1.00 30.10           H
HETATM 4087  O   HOH A1073      25.821  24.317  44.208  1.00 17.81           O
HETATM 4088  H1  HOH A1073      26.611  24.602  44.193  1.00 21.37           H
HETATM 4089  H2  HOH A1073      25.678  24.038  44.987  1.00 21.37           H
HETATM 4090  O   HOH A1074      20.477  21.486  44.329  1.00 15.42           O
HETATM 4091  H1  HOH A1074      19.794  21.354  44.799  1.00 18.50           H
HETATM 4092  H2  HOH A1074      20.280  22.087  43.776  1.00 18.50           H
HETATM 4093  O   HOH A1075       8.009  25.625  42.870  1.00 18.66           O
HETATM 4094  H1  HOH A1075       7.362  26.023  42.511  1.00 22.39           H
HETATM 4095  H2  HOH A1075       8.625  25.600  42.300  1.00 22.39           H
HETATM 4096  O   HOH A1076      30.421  23.005  21.515  1.00 15.05           O
HETATM 4097  H1  HOH A1076      31.251  22.898  21.580  1.00 18.06           H
HETATM 4098  H2  HOH A1076      30.217  22.844  20.716  1.00 18.06           H
HETATM 4099  O   HOH A1077       6.430   8.872  10.695  1.00 27.66           O
HETATM 4100  H1  HOH A1077       6.981   8.465  11.180  1.00 33.19           H
HETATM 4101  H2  HOH A1077       5.665   8.621  10.934  1.00 33.19           H
HETATM 4102  O   HOH A1078      11.188  -3.703  11.724  1.00 23.88           O
HETATM 4103  H1  HOH A1078      10.685  -3.058  11.915  1.00 28.66           H
HETATM 4104  H2  HOH A1078      11.942  -3.379  11.546  1.00 28.66           H
HETATM 4105  O   HOH A1079       3.255  -6.751  36.747  1.00 15.49           O
HETATM 4106  H1  HOH A1079       3.967  -6.351  36.944  1.00 18.59           H
HETATM 4107  H2  HOH A1079       3.313  -6.966  35.937  1.00 18.59           H
HETATM 4108  O   HOH A1080      32.218  -1.306  26.646  1.00 19.52           O
HETATM 4109  H1  HOH A1080      32.693  -0.665  26.910  1.00 23.42           H
HETATM 4110  H2  HOH A1080      32.743  -1.917  26.409  1.00 23.42           H
HETATM 4111  O   HOH A1081      25.580  36.314  22.365  1.00 28.06           O
HETATM 4112  H1  HOH A1081      24.802  36.095  22.137  1.00 33.67           H
HETATM 4113  H2  HOH A1081      25.648  36.152  23.186  1.00 33.67           H
HETATM 4114  O   HOH A1082      16.904 -11.818  29.865  1.00 21.51           O
HETATM 4115  H1  HOH A1082      17.561 -12.080  29.412  1.00 25.82           H
HETATM 4116  H2  HOH A1082      16.357 -11.478  29.326  1.00 25.82           H
HETATM 4117  O   HOH A1083      33.934  -1.383  41.963  1.00 22.25           O
HETATM 4118  H1  HOH A1083      34.015  -2.151  42.295  1.00 26.70           H
HETATM 4119  H2  HOH A1083      33.110  -1.232  41.903  1.00 26.70           H
HETATM 4120  O   HOH A1084      29.577  27.007  22.638  1.00 27.87           O
HETATM 4121  H1  HOH A1084      29.064  26.980  23.303  1.00 33.45           H
HETATM 4122  H2  HOH A1084      29.545  26.250  22.276  1.00 33.45           H
HETATM 4123  O   HOH A1085      13.661  14.878  50.272  1.00 22.13           O
HETATM 4124  H1  HOH A1085      13.765  14.807  49.441  1.00 26.56           H
HETATM 4125  H2  HOH A1085      14.059  14.228  50.624  1.00 26.56           H
HETATM 4126  O   HOH A1086       5.427 -11.449  28.857  1.00 26.60           O
HETATM 4127  H1  HOH A1086       4.684 -11.137  28.619  1.00 31.92           H
HETATM 4128  H2  HOH A1086       5.994 -10.840  28.739  1.00 31.92           H
HETATM 4129  O   HOH A1087       4.899  -3.583  40.267  1.00 16.62           O
HETATM 4130  H1  HOH A1087       4.861  -3.457  39.438  1.00 19.95           H
HETATM 4131  H2  HOH A1087       5.678  -3.383  40.508  1.00 19.95           H
HETATM 4132  O   HOH A1088      17.076  28.800  41.886  1.00 21.82           O
HETATM 4133  H1  HOH A1088      16.516  28.217  42.112  1.00 26.18           H
HETATM 4134  H2  HOH A1088      17.721  28.394  41.533  1.00 26.18           H
HETATM 4135  O   HOH A1089      20.207  10.651  50.058  1.00 17.81           O
HETATM 4136  H1  HOH A1089      19.998   9.847  49.934  1.00 21.38           H
HETATM 4137  H2  HOH A1089      20.952  10.768  49.687  1.00 21.38           H
HETATM 4138  O   HOH A1090      25.569  10.728  39.332  1.00 19.08           O
HETATM 4139  H1  HOH A1090      26.237  10.815  38.830  1.00 22.90           H
HETATM 4140  H2  HOH A1090      24.962  10.377  38.870  1.00 22.90           H
HETATM 4141  O   HOH A1091      11.510  24.079  19.303  1.00 24.14           O
HETATM 4142  H1  HOH A1091      11.956  24.641  19.740  1.00 28.97           H
HETATM 4143  H2  HOH A1091      11.719  23.321  19.598  1.00 28.97           H
HETATM 4144  O   HOH A1092       3.545  16.148  22.023  1.00 15.52           O
HETATM 4145  H1  HOH A1092       4.322  15.854  21.901  1.00 18.63           H
HETATM 4146  H2  HOH A1092       3.237  16.342  21.266  1.00 18.63           H
HETATM 4147  O   HOH A1093      22.457  12.111  50.492  1.00 14.61           O
HETATM 4148  H1  HOH A1093      22.114  11.728  51.156  1.00 17.53           H
HETATM 4149  H2  HOH A1093      22.512  12.927  50.683  1.00 17.53           H
HETATM 4150  O   HOH A1094       7.907   3.073  47.911  1.00 21.48           O
HETATM 4151  H1  HOH A1094       8.247   3.041  48.678  1.00 25.78           H
HETATM 4152  H2  HOH A1094       7.232   2.573  47.923  1.00 25.78           H
HETATM 4153  O   HOH A1095      10.177  -4.955  16.029  1.00 26.31           O
HETATM 4154  H1  HOH A1095      10.015  -4.223  15.650  1.00 31.58           H
HETATM 4155  H2  HOH A1095      10.003  -5.560  15.473  1.00 31.58           H
HETATM 4156  O   HOH A1096       1.582   5.966  45.059  1.00 26.22           O
HETATM 4157  H1  HOH A1096       0.993   5.490  44.696  1.00 31.47           H
HETATM 4158  H2  HOH A1096       1.215   6.354  45.707  1.00 31.47           H
HETATM 4159  O   HOH A1097      20.323  28.075  42.668  1.00 20.13           O
HETATM 4160  H1  HOH A1097      19.589  27.958  43.059  1.00 24.16           H
HETATM 4161  H2  HOH A1097      20.832  27.455  42.917  1.00 24.16           H
HETATM 4162  O   HOH A1098      -0.814  13.543  21.363  1.00 23.54           O
HETATM 4163  H1  HOH A1098      -0.508  13.235  22.082  1.00 28.25           H
HETATM 4164  H2  HOH A1098      -1.352  14.154  21.569  1.00 28.25           H
HETATM 4165  O   HOH A1099      15.759  24.470  44.708  1.00 24.27           O
HETATM 4166  H1  HOH A1099      15.177  24.055  44.268  1.00 29.13           H
HETATM 4167  H2  HOH A1099      16.422  23.959  44.776  1.00 29.13           H
HETATM 4168  O   HOH A1100      22.894  21.593  45.732  1.00 20.90           O
HETATM 4169  H1  HOH A1100      22.199  21.875  45.352  1.00 25.08           H
HETATM 4170  H2  HOH A1100      22.700  21.480  46.541  1.00 25.08           H
HETATM 4171  O   HOH A1101       6.909  24.085  38.128  1.00 15.02           O
HETATM 4172  H1  HOH A1101       7.006  23.251  38.117  1.00 18.02           H
HETATM 4173  H2  HOH A1101       7.113  24.343  38.900  1.00 18.02           H
HETATM 4174  O   HOH A1102      24.223  24.135  46.256  1.00 20.66           O
HETATM 4175  H1  HOH A1102      23.671  24.725  46.487  1.00 24.79           H
HETATM 4176  H2  HOH A1102      23.842  23.393  46.355  1.00 24.79           H
HETATM 4177  O   HOH A1103       2.582  23.852  19.233  1.00 28.12           O
HETATM 4178  H1  HOH A1103       1.857  23.786  18.812  1.00 33.75           H
HETATM 4179  H2  HOH A1103       2.459  23.496  19.984  1.00 33.75           H
HETATM 4180  O   HOH A1104      23.352   2.766  41.963  1.00 18.48           O
HETATM 4181  H1  HOH A1104      23.138   2.770  42.775  1.00 22.18           H
HETATM 4182  H2  HOH A1104      24.175   2.930  41.928  1.00 22.18           H
HETATM 4183  O   HOH A1105      28.321  12.312  24.957  1.00 18.18           O
HETATM 4184  H1  HOH A1105      27.822  12.526  24.316  1.00 21.82           H
HETATM 4185  H2  HOH A1105      28.598  11.535  24.800  1.00 21.82           H
HETATM 4186  O   HOH A1106      16.271  28.342  15.493  1.00 24.82           O
HETATM 4187  H1  HOH A1106      16.153  29.166  15.383  1.00 29.78           H
HETATM 4188  H2  HOH A1106      15.893  27.955  14.850  1.00 29.78           H
HETATM 4189  O   HOH A1107      29.932  -9.250  35.567  1.00 34.66           O
HETATM 4190  H1  HOH A1107      30.293  -9.227  34.809  1.00 41.60           H
HETATM 4191  H2  HOH A1107      30.100  -8.515  35.938  1.00 41.60           H
HETATM 4192  O   HOH A1108      26.065   3.220  43.180  1.00 22.27           O
HETATM 4193  H1  HOH A1108      26.893   3.266  43.308  1.00 26.73           H
HETATM 4194  H2  HOH A1108      25.700   3.674  43.785  1.00 26.73           H
HETATM 4195  O   HOH A1109      24.530   5.073  39.891  1.00 20.61           O
HETATM 4196  H1  HOH A1109      24.194   4.836  39.158  1.00 24.74           H
HETATM 4197  H2  HOH A1109      24.621   5.907  39.858  1.00 24.74           H
HETATM 4198  O   HOH A1110       6.806   6.488  14.970  1.00 22.08           O
HETATM 4199  H1  HOH A1110       6.147   6.816  15.375  1.00 26.50           H
HETATM 4200  H2  HOH A1110       6.986   7.011  14.337  1.00 26.50           H
HETATM 4201  O   HOH A1111      14.435  35.582  34.518  1.00 20.12           O
HETATM 4202  H1  HOH A1111      14.503  36.284  34.061  1.00 24.14           H
HETATM 4203  H2  HOH A1111      14.755  34.959  34.055  1.00 24.14           H
HETATM 4204  O   HOH A1112      27.226   3.804  32.711  1.00 22.55           O
HETATM 4205  H1  HOH A1112      27.427   4.018  31.923  1.00 27.06           H
HETATM 4206  H2  HOH A1112      26.978   4.508  33.097  1.00 27.06           H
HETATM 4207  O   HOH A1113       2.478   8.963  15.805  1.00 19.09           O
HETATM 4208  H1  HOH A1113       2.510   9.713  16.182  1.00 22.91           H
HETATM 4209  H2  HOH A1113       2.533   8.384  16.411  1.00 22.91           H
HETATM 4210  O   HOH A1114      16.089  11.282  12.475  1.00 18.90           O
HETATM 4211  H1  HOH A1114      15.826  12.064  12.631  1.00 22.69           H
HETATM 4212  H2  HOH A1114      16.654  11.334  11.856  1.00 22.69           H
HETATM 4213  O   HOH A1115      32.072  28.020  24.175  1.00 18.16           O
HETATM 4214  H1  HOH A1115      31.355  27.604  24.045  1.00 21.79           H
HETATM 4215  H2  HOH A1115      31.865  28.770  24.492  1.00 21.79           H
HETATM 4216  O   HOH A1116       5.535  21.587  40.577  1.00 21.42           O
HETATM 4217  H1  HOH A1116       5.740  21.350  39.798  1.00 25.70           H
HETATM 4218  H2  HOH A1116       5.827  20.994  41.096  1.00 25.70           H
HETATM 4219  O   HOH A1117      28.351 -10.021  27.518  1.00 26.96           O
HETATM 4220  H1  HOH A1117      27.744 -10.592  27.410  1.00 32.35           H
HETATM 4221  H2  HOH A1117      28.492  -9.969  28.344  1.00 32.35           H
HETATM 4222  O   HOH A1118      12.803  -6.107  15.394  1.00 23.29           O
HETATM 4223  H1  HOH A1118      12.145  -5.735  15.760  1.00 27.95           H
HETATM 4224  H2  HOH A1118      12.924  -5.718  14.659  1.00 27.95           H
HETATM 4225  O   HOH A1119      21.703  25.689  43.348  1.00 16.35           O
HETATM 4226  H1  HOH A1119      21.393  24.935  43.143  1.00 19.62           H
HETATM 4227  H2  HOH A1119      22.239  25.904  42.738  1.00 19.62           H
HETATM 4228  O   HOH A1120       8.211   4.378  45.370  1.00 26.75           O
HETATM 4229  H1  HOH A1120       8.957   4.002  45.286  1.00 32.10           H
HETATM 4230  H2  HOH A1120       8.122   4.890  44.709  1.00 32.10           H
HETATM 4231  O   HOH A1121      11.097 -10.703  35.978  1.00 20.99           O
HETATM 4232  H1  HOH A1121      11.463 -10.833  36.722  1.00 25.19           H
HETATM 4233  H2  HOH A1121      10.270 -10.654  36.119  1.00 25.19           H
HETATM 4234  O   HOH A1122      12.988  21.175  13.420  1.00 27.89           O
HETATM 4235  H1  HOH A1122      12.914  20.362  13.618  1.00 33.47           H
HETATM 4236  H2  HOH A1122      12.320  21.566  13.747  1.00 33.47           H
HETATM 4237  O   HOH A1123      31.764  -1.120  43.888  1.00 17.97           O
HETATM 4238  H1  HOH A1123      30.950  -0.975  44.033  1.00 21.57           H
HETATM 4239  H2  HOH A1123      32.192  -0.751  44.509  1.00 21.57           H
HETATM 4240  O   HOH A1124      26.239   3.920  36.689  1.00 23.77           O
HETATM 4241  H1  HOH A1124      25.402   3.986  36.668  1.00 28.52           H
HETATM 4242  H2  HOH A1124      26.508   4.426  37.303  1.00 28.52           H
HETATM 4243  O   HOH A1125      -0.172  -0.559  28.103  1.00 21.98           O
HETATM 4244  H1  HOH A1125      -0.951  -0.479  28.408  1.00 26.38           H
HETATM 4245  H2  HOH A1125      -0.247  -0.841  27.315  1.00 26.38           H
HETATM 4246  O   HOH A1126      -0.586  21.419  18.822  1.00 27.12           O
HETATM 4247  H1  HOH A1126      -0.750  20.596  18.849  1.00 32.54           H
HETATM 4248  H2  HOH A1126       0.082  21.550  19.315  1.00 32.54           H
HETATM 4249  O   HOH A1127       8.685  21.169  44.526  1.00 19.80           O
HETATM 4250  H1  HOH A1127       7.930  20.802  44.535  1.00 23.76           H
HETATM 4251  H2  HOH A1127       8.573  21.950  44.240  1.00 23.76           H
HETATM 4252  O   HOH A1128      -0.545  11.050  19.997  1.00 23.61           O
HETATM 4253  H1  HOH A1128       0.045  10.468  19.860  1.00 28.33           H
HETATM 4254  H2  HOH A1128      -0.156  11.794  20.001  1.00 28.33           H
HETATM 4255  O   HOH A1129       6.634  13.700  48.987  1.00 22.08           O
HETATM 4256  H1  HOH A1129       6.743  14.297  49.568  1.00 26.50           H
HETATM 4257  H2  HOH A1129       5.875  13.366  49.121  1.00 26.50           H
HETATM 4258  O   HOH A1130      35.221   1.024  24.814  1.00 15.99           O
HETATM 4259  H1  HOH A1130      34.746   0.904  24.132  1.00 19.18           H
HETATM 4260  H2  HOH A1130      34.730   0.884  25.480  1.00 19.18           H
HETATM 4261  O   HOH A1131      -1.519   2.524  32.391  1.00 27.77           O
HETATM 4262  H1  HOH A1131      -2.088   2.789  32.949  1.00 33.32           H
HETATM 4263  H2  HOH A1131      -1.934   2.370  31.676  1.00 33.32           H
HETATM 4264  O   HOH A1132      14.504  32.518  18.110  1.00 23.82           O
HETATM 4265  H1  HOH A1132      14.954  33.042  18.589  1.00 28.58           H
HETATM 4266  H2  HOH A1132      15.004  31.869  17.925  1.00 28.58           H
HETATM 4267  O   HOH A1133       0.440  13.548  40.761  1.00 18.33           O
HETATM 4268  H1  HOH A1133       0.744  14.010  41.393  1.00 21.99           H
HETATM 4269  H2  HOH A1133       1.009  12.951  40.601  1.00 21.99           H
HETATM 4270  O   HOH A1134      32.126  19.808  22.743  1.00 21.81           O
HETATM 4271  H1  HOH A1134      31.799  19.036  22.793  1.00 26.18           H
HETATM 4272  H2  HOH A1134      31.788  20.257  23.367  1.00 26.18           H
HETATM 4273  O   HOH A1135       2.972   1.279  43.027  1.00 21.61           O
HETATM 4274  H1  HOH A1135       2.906   1.511  43.832  1.00 25.93           H
HETATM 4275  H2  HOH A1135       3.203   0.472  43.026  1.00 25.93           H
HETATM 4276  O   HOH A1136      32.311   1.276  45.249  1.00 23.61           O
HETATM 4277  H1  HOH A1136      31.829   1.889  45.563  1.00 28.33           H
HETATM 4278  H2  HOH A1136      33.090   1.585  45.192  1.00 28.33           H
HETATM 4279  O   HOH A1137      27.463   6.408  27.923  1.00 23.22           O
HETATM 4280  H1  HOH A1137      28.018   6.962  28.224  1.00 27.86           H
HETATM 4281  H2  HOH A1137      26.873   6.850  27.520  1.00 27.86           H
HETATM 4282  O   HOH A1138      24.162  32.862  24.570  1.00 28.91           O
HETATM 4283  H1  HOH A1138      24.896  33.253  24.691  1.00 34.69           H
HETATM 4284  H2  HOH A1138      24.274  32.060  24.791  1.00 34.69           H
HETATM 4285  O   HOH A1139      25.599  19.017  28.902  1.00 27.74           O
HETATM 4286  H1  HOH A1139      25.051  19.056  29.538  1.00 33.29           H
HETATM 4287  H2  HOH A1139      25.245  19.413  28.252  1.00 33.29           H
HETATM 4288  O   HOH A1140      28.851  17.553  26.538  1.00 27.10           O
HETATM 4289  H1  HOH A1140      28.624  18.129  25.970  1.00 32.53           H
HETATM 4290  H2  HOH A1140      29.668  17.403  26.418  1.00 32.53           H
HETATM 4291  O   HOH A1141      25.399   4.840  45.327  1.00 19.65           O
HETATM 4292  H1  HOH A1141      26.020   5.342  45.065  1.00 23.58           H
HETATM 4293  H2  HOH A1141      24.790   5.339  45.619  1.00 23.58           H
HETATM 4294  O   HOH A1142      21.767  31.049  36.736  1.00 24.08           O
HETATM 4295  H1  HOH A1142      21.034  30.968  36.335  1.00 28.90           H
HETATM 4296  H2  HOH A1142      21.818  31.849  36.989  1.00 28.90           H
HETATM 4297  O   HOH A1143      22.130  25.783  46.059  1.00 17.10           O
HETATM 4298  H1  HOH A1143      21.968  26.241  45.375  1.00 20.53           H
HETATM 4299  H2  HOH A1143      21.943  26.263  46.723  1.00 20.53           H
HETATM 4300  O   HOH A1144      14.121   0.269  49.500  1.00 21.26           O
HETATM 4301  H1  HOH A1144      14.783  -0.096  49.866  1.00 25.51           H
HETATM 4302  H2  HOH A1144      14.377   0.537  48.746  1.00 25.51           H
HETATM 4303  O   HOH A1145      21.920  14.706  51.195  1.00 19.37           O
HETATM 4304  H1  HOH A1145      21.107  14.495  51.164  1.00 23.25           H
HETATM 4305  H2  HOH A1145      22.115  15.030  50.445  1.00 23.25           H
HETATM 4306  O   HOH A1146      29.785  -0.253  42.378  1.00 28.93           O
HETATM 4307  H1  HOH A1146      29.151   0.231  42.640  1.00 34.72           H
HETATM 4308  H2  HOH A1146      29.669  -0.380  41.555  1.00 34.72           H
HETATM 4309  O   HOH A1147      34.821  -2.870  37.448  1.00 37.15           O
HETATM 4310  H1  HOH A1147      34.546  -2.196  37.867  1.00 44.58           H
HETATM 4311  H2  HOH A1147      34.307  -3.505  37.646  1.00 44.58           H
HETATM 4312  O   HOH A1148      10.515  35.419  23.513  1.00 27.42           O
HETATM 4313  H1  HOH A1148      10.294  35.950  24.126  1.00 32.91           H
HETATM 4314  H2  HOH A1148      10.526  34.650  23.851  1.00 32.91           H
HETATM 4315  O   HOH A1149      27.699  35.709  23.691  1.00 22.89           O
HETATM 4316  H1  HOH A1149      27.735  36.416  23.238  1.00 27.47           H
HETATM 4317  H2  HOH A1149      28.458  35.601  24.033  1.00 27.47           H
HETATM 4318  O   HOH A1150      24.413   9.034  31.771  1.00 24.75           O
HETATM 4319  H1  HOH A1150      24.125   9.823  31.750  1.00 29.71           H
HETATM 4320  H2  HOH A1150      24.492   8.826  32.581  1.00 29.71           H
HETATM 4321  O   HOH A1151      23.710  31.307  26.796  1.00 24.27           O
HETATM 4322  H1  HOH A1151      23.006  30.920  27.040  1.00 29.12           H
HETATM 4323  H2  HOH A1151      23.536  32.128  26.759  1.00 29.12           H
HETATM 4324  O   HOH A1152      32.291   7.110  23.000  1.00 25.13           O
HETATM 4325  H1  HOH A1152      31.542   6.860  22.713  1.00 30.15           H
HETATM 4326  H2  HOH A1152      32.155   7.488  23.738  1.00 30.15           H
HETATM 4327  O   HOH A1153      25.580   3.540  47.588  1.00 25.44           O
HETATM 4328  H1  HOH A1153      24.849   3.154  47.441  1.00 30.52           H
HETATM 4329  H2  HOH A1153      25.812   3.905  46.868  1.00 30.52           H
HETATM 4330  O   HOH A1154      13.813  -6.497  48.321  1.00 32.00           O
HETATM 4331  H1  HOH A1154      14.638  -6.500  48.482  1.00 38.40           H
HETATM 4332  H2  HOH A1154      13.433  -6.814  49.000  1.00 38.40           H
HETATM 4333  O   HOH A1155       9.344 -14.475  30.623  1.00 28.67           O
HETATM 4334  H1  HOH A1155       8.850 -14.086  31.180  1.00 34.41           H
HETATM 4335  H2  HOH A1155       9.983 -14.807  31.055  1.00 34.41           H
HETATM 4336  O   HOH A1156      12.820  34.339  36.585  1.00 25.31           O
HETATM 4337  H1  HOH A1156      12.019  34.193  36.378  1.00 30.38           H
HETATM 4338  H2  HOH A1156      13.223  34.534  35.874  1.00 30.38           H
HETATM 4339  O   HOH A1157      29.759  -1.257  27.245  1.00 19.01           O
HETATM 4340  H1  HOH A1157      29.443  -1.846  27.755  1.00 22.81           H
HETATM 4341  H2  HOH A1157      30.403  -1.609  26.838  1.00 22.81           H
HETATM 4342  O   HOH A1158       1.874   5.311  20.202  1.00 19.04           O
HETATM 4343  H1  HOH A1158       1.934   5.071  19.399  1.00 22.85           H
HETATM 4344  H2  HOH A1158       2.371   4.799  20.646  1.00 22.85           H
HETATM 4345  O   HOH A1159      24.179  28.374  29.878  1.00 16.82           O
HETATM 4346  H1  HOH A1159      25.011  28.461  29.811  1.00 20.18           H
HETATM 4347  H2  HOH A1159      23.881  28.276  29.098  1.00 20.18           H
HETATM 4348  O   HOH A1160      17.239  17.649  49.711  1.00 25.80           O
HETATM 4349  H1  HOH A1160      17.454  17.617  50.522  1.00 30.96           H
HETATM 4350  H2  HOH A1160      17.094  16.858  49.467  1.00 30.96           H
HETATM 4351  O   HOH A1161      13.907 -11.939  32.968  1.00 24.14           O
HETATM 4352  H1  HOH A1161      13.268 -12.307  33.372  1.00 28.97           H
HETATM 4353  H2  HOH A1161      13.741 -11.116  32.952  1.00 28.97           H
HETATM 4354  O   HOH A1162      10.887  31.381  32.995  1.00 24.37           O
HETATM 4355  H1  HOH A1162      10.053  31.334  32.903  1.00 29.25           H
HETATM 4356  H2  HOH A1162      11.206  31.544  32.235  1.00 29.25           H
HETATM 4357  O   HOH A1163      15.577  10.415  50.137  1.00 19.56           O
HETATM 4358  H1  HOH A1163      15.611  10.859  50.850  1.00 23.48           H
HETATM 4359  H2  HOH A1163      15.671  10.961  49.506  1.00 23.48           H
HETATM 4360  O   HOH A1164       3.420  21.733  17.461  1.00 27.84           O
HETATM 4361  H1  HOH A1164       3.009  21.661  16.732  1.00 33.41           H
HETATM 4362  H2  HOH A1164       3.327  22.528  17.715  1.00 33.41           H
HETATM 4363  O   HOH A1165       6.880  25.210  23.570  1.00 29.00           O
HETATM 4364  H1  HOH A1165       7.072  24.392  23.571  1.00 34.80           H
HETATM 4365  H2  HOH A1165       7.444  25.592  24.063  1.00 34.80           H
HETATM 4366  O   HOH A1166      29.783  -2.267  31.954  1.00 29.76           O
HETATM 4367  H1  HOH A1166      29.789  -2.442  31.133  1.00 35.71           H
HETATM 4368  H2  HOH A1166      29.761  -3.002  32.359  1.00 35.71           H
HETATM 4369  O   HOH A1167      24.622  31.249  20.467  1.00 23.86           O
HETATM 4370  H1  HOH A1167      25.127  31.727  19.996  1.00 28.64           H
HETATM 4371  H2  HOH A1167      25.118  30.755  20.931  1.00 28.64           H
HETATM 4372  O   HOH A1168       6.320  24.273  41.185  1.00 25.42           O
HETATM 4373  H1  HOH A1168       5.823  23.646  40.927  1.00 30.50           H
HETATM 4374  H2  HOH A1168       6.605  24.059  41.946  1.00 30.50           H
HETATM 4375  O   HOH A1169      21.395  29.995  44.435  1.00 25.32           O
HETATM 4376  H1  HOH A1169      21.162  29.412  43.876  1.00 30.38           H
HETATM 4377  H2  HOH A1169      22.165  29.786  44.697  1.00 30.38           H
HETATM 4378  O   HOH A1170      -2.258  22.575  20.948  1.00 28.78           O
HETATM 4379  H1  HOH A1170      -1.764  22.351  20.307  1.00 34.54           H
HETATM 4380  H2  HOH A1170      -2.253  23.415  20.976  1.00 34.54           H
HETATM 4381  O   HOH A1171      19.661  -4.960  39.275  1.00 24.67           O
HETATM 4382  H1  HOH A1171      19.959  -5.410  39.920  1.00 29.61           H
HETATM 4383  H2  HOH A1171      19.575  -4.171  39.549  1.00 29.61           H
HETATM 4384  O   HOH A1172      29.918  14.198  19.550  1.00 24.91           O
HETATM 4385  H1  HOH A1172      30.487  14.725  19.873  1.00 29.89           H
HETATM 4386  H2  HOH A1172      29.807  13.585  20.113  1.00 29.89           H
HETATM 4387  O   HOH A1173      24.699  28.894  27.164  1.00 26.52           O
HETATM 4388  H1  HOH A1173      25.199  28.641  26.539  1.00 31.83           H
HETATM 4389  H2  HOH A1173      24.758  29.731  27.198  1.00 31.83           H
HETATM 4390  O   HOH A1174      19.004  40.419  26.528  1.00 33.64           O
HETATM 4391  H1  HOH A1174      19.783  40.168  26.718  1.00 40.37           H
HETATM 4392  H2  HOH A1174      18.487  39.794  26.745  1.00 40.37           H
HETATM 4393  O   HOH A1175      22.940   5.350  42.192  1.00 20.36           O
HETATM 4394  H1  HOH A1175      23.231   5.166  41.425  1.00 24.43           H
HETATM 4395  H2  HOH A1175      22.699   6.155  42.173  1.00 24.43           H
HETATM 4396  O   HOH A1176      30.181   3.949  42.753  1.00 26.30           O
HETATM 4397  H1  HOH A1176      30.765   3.429  43.059  1.00 31.56           H
HETATM 4398  H2  HOH A1176      30.520   4.329  42.085  1.00 31.56           H
HETATM 4399  O   HOH A1177       8.841  31.739  31.388  1.00 24.07           O
HETATM 4400  H1  HOH A1177       9.482  32.103  30.984  1.00 28.88           H
HETATM 4401  H2  HOH A1177       8.167  32.223  31.259  1.00 28.88           H
HETATM 4402  O   HOH A1178      11.501  16.887  47.692  1.00 21.94           O
HETATM 4403  H1  HOH A1178      10.765  16.936  47.290  1.00 26.33           H
HETATM 4404  H2  HOH A1178      11.336  16.958  48.512  1.00 26.33           H
HETATM 4405  O   HOH A1179      27.457   1.323  44.530  1.00 27.85           O
HETATM 4406  H1  HOH A1179      26.822   1.278  43.982  1.00 33.42           H
HETATM 4407  H2  HOH A1179      27.193   0.956  45.238  1.00 33.42           H
HETATM 4408  O   HOH A1180      16.766  -6.405  47.174  1.00 27.87           O
HETATM 4409  H1  HOH A1180      17.476  -6.825  47.011  1.00 33.45           H
HETATM 4410  H2  HOH A1180      16.935  -5.590  47.062  1.00 33.45           H
HETATM 4411  O   HOH A1181       5.227   0.067  44.996  1.00 29.14           O
HETATM 4412  H1  HOH A1181       5.049   0.845  45.259  1.00 34.97           H
HETATM 4413  H2  HOH A1181       4.836  -0.036  44.260  1.00 34.97           H
HETATM 4414  O   HOH A1182       1.598  -7.484  38.682  1.00 24.05           O
HETATM 4415  H1  HOH A1182       1.923  -7.816  37.982  1.00 28.86           H
HETATM 4416  H2  HOH A1182       0.865  -7.872  38.817  1.00 28.86           H
HETATM 4417  O   HOH A1183      16.658 -10.767  32.727  1.00 22.80           O
HETATM 4418  H1  HOH A1183      16.782 -10.878  31.904  1.00 27.36           H
HETATM 4419  H2  HOH A1183      15.975 -11.213  32.931  1.00 27.36           H
HETATM 4420  O   HOH A1184      10.439 -10.449  32.744  1.00 23.19           O
HETATM 4421  H1  HOH A1184      10.712  -9.660  32.653  1.00 27.83           H
HETATM 4422  H2  HOH A1184      10.748 -10.730  33.473  1.00 27.83           H
HETATM 4423  O   HOH A1185      16.187  31.902  41.628  1.00 27.95           O
HETATM 4424  H1  HOH A1185      16.282  31.067  41.644  1.00 33.55           H
HETATM 4425  H2  HOH A1185      16.403  32.185  42.389  1.00 33.55           H
HETATM 4426  O   HOH A1186       7.510  33.639  22.542  1.00 34.27           O
HETATM 4427  H1  HOH A1186       7.826  34.174  23.107  1.00 41.12           H
HETATM 4428  H2  HOH A1186       6.678  33.624  22.660  1.00 41.12           H
HETATM 4429  O   HOH A1187      16.925  10.040  10.194  1.00 28.52           O
HETATM 4430  H1  HOH A1187      17.644  10.206   9.794  1.00 34.23           H
HETATM 4431  H2  HOH A1187      16.424   9.651   9.644  1.00 34.23           H
HETATM 4432  O   HOH A1188      17.003  -4.604  44.869  1.00 33.36           O
HETATM 4433  H1  HOH A1188      17.822  -4.778  44.803  1.00 40.03           H
HETATM 4434  H2  HOH A1188      16.594  -5.335  44.813  1.00 40.03           H
HETATM 4435  O   HOH A1189      27.076   7.201  44.541  1.00 25.72           O
HETATM 4436  H1  HOH A1189      26.541   7.847  44.572  1.00 30.87           H
HETATM 4437  H2  HOH A1189      27.442   7.224  43.785  1.00 30.87           H
HETATM 4438  O   HOH A1190      16.230  -8.208  41.091  1.00 30.52           O
HETATM 4439  H1  HOH A1190      15.792  -8.091  41.799  1.00 36.62           H
HETATM 4440  H2  HOH A1190      16.117  -7.523  40.620  1.00 36.62           H
HETATM 4441  O   HOH A1191       3.403  -8.079  47.307  1.00 36.67           O
HETATM 4442  H1  HOH A1191       3.723  -8.461  47.984  1.00 44.00           H
HETATM 4443  H2  HOH A1191       2.630  -7.826  47.516  1.00 44.00           H
HETATM 4444  O   HOH A1192      26.329   3.548  50.534  1.00 15.88           O
HETATM 4445  H1  HOH A1192      26.136   3.798  49.756  1.00 19.05           H
HETATM 4446  H2  HOH A1192      25.647   3.679  51.007  1.00 19.05           H
HETATM 4447  O   HOH A1193       6.031  26.981  21.790  1.00 23.42           O
HETATM 4448  H1  HOH A1193       6.042  26.290  22.267  1.00 28.10           H
HETATM 4449  H2  HOH A1193       5.747  26.750  21.034  1.00 28.10           H
HETATM 4450  O   HOH A1194      28.236  26.234  25.451  1.00 26.82           O
HETATM 4451  H1  HOH A1194      27.414  26.062  25.458  1.00 32.18           H
HETATM 4452  H2  HOH A1194      28.337  26.954  25.871  1.00 32.18           H
HETATM 4453  O   HOH A1195      23.699  -8.812  37.002  1.00 35.06           O
HETATM 4454  H1  HOH A1195      23.805  -7.979  37.012  1.00 42.07           H
HETATM 4455  H2  HOH A1195      23.940  -9.096  37.756  1.00 42.07           H
HETATM 4456  O   HOH A1196       8.562  -7.279  47.509  1.00 32.76           O
HETATM 4457  H1  HOH A1196       8.839  -8.047  47.708  1.00 39.31           H
HETATM 4458  H2  HOH A1196       8.693  -7.180  46.685  1.00 39.31           H
HETATM 4459  O   HOH A1197      10.594  32.867  35.368  1.00 25.35           O
HETATM 4460  H1  HOH A1197      10.399  32.361  34.727  1.00 30.42           H
HETATM 4461  H2  HOH A1197      10.544  32.404  36.067  1.00 30.42           H
HETATM 4462  O   HOH A1198       9.410  -8.729  42.948  1.00 31.16           O
HETATM 4463  H1  HOH A1198       9.124  -7.971  42.728  1.00 37.40           H
HETATM 4464  H2  HOH A1198       9.509  -8.718  43.783  1.00 37.40           H
HETATM 4465  O   HOH A1199       4.294   7.011  14.937  1.00 26.55           O
HETATM 4466  H1  HOH A1199       3.773   7.637  14.734  1.00 31.85           H
HETATM 4467  H2  HOH A1199       3.972   6.309  14.607  1.00 31.85           H
HETATM 4468  O   HOH A1200       1.187  -0.820  43.956  1.00 28.95           O
HETATM 4469  H1  HOH A1200       1.912  -0.712  44.366  1.00 34.74           H
HETATM 4470  H2  HOH A1200       0.806  -0.072  43.935  1.00 34.74           H
HETATM 4471  O   HOH A1201      -4.055   9.132  27.830  1.00 23.97           O
HETATM 4472  H1  HOH A1201      -4.810   9.222  28.186  1.00 28.77           H
HETATM 4473  H2  HOH A1201      -3.846   8.322  27.906  1.00 28.77           H
HETATM 4474  O   HOH A1202      12.554  -9.191  39.917  1.00 33.59           O
HETATM 4475  H1  HOH A1202      11.827  -9.576  39.748  1.00 40.31           H
HETATM 4476  H2  HOH A1202      12.368  -8.396  40.116  1.00 40.31           H
HETATM 4477  O   HOH A1203       6.483  -4.275  47.196  1.00 27.44           O
HETATM 4478  H1  HOH A1203       6.540  -3.580  47.664  1.00 32.93           H
HETATM 4479  H2  HOH A1203       6.685  -4.920  47.693  1.00 32.93           H
HETATM 4480  O   HOH A1204      11.064  22.649  46.466  1.00 31.38           O
HETATM 4481  H1  HOH A1204      11.599  22.751  45.826  1.00 37.66           H
HETATM 4482  H2  HOH A1204      10.296  22.581  46.132  1.00 37.66           H
HETATM 4483  O   HOH A1205      -1.175  -8.470  33.616  1.00 22.61           O
HETATM 4484  H1  HOH A1205      -0.602  -8.090  33.133  1.00 27.14           H
HETATM 4485  H2  HOH A1205      -1.412  -9.166  33.210  1.00 27.14           H
HETATM 4486  O   HOH A1206      30.063   2.726  45.367  1.00 26.56           O
HETATM 4487  H1  HOH A1206      29.491   2.289  44.934  1.00 31.88           H
HETATM 4488  H2  HOH A1206      29.906   3.539  45.224  1.00 31.88           H
HETATM 4489  O   HOH A1207       0.705  11.757  42.787  1.00 29.55           O
HETATM 4490  H1  HOH A1207       1.489  12.045  42.879  1.00 35.46           H
HETATM 4491  H2  HOH A1207       0.197  12.426  42.805  1.00 35.46           H
HETATM 4492  O   HOH A1208      31.891  -4.819  40.234  1.00 22.73           O
HETATM 4493  H1  HOH A1208      32.481  -4.813  40.832  1.00 27.28           H
HETATM 4494  H2  HOH A1208      32.268  -5.058  39.523  1.00 27.28           H
HETATM 4495  O   HOH A1209       7.138  -2.245  16.843  1.00 33.55           O
HETATM 4496  H1  HOH A1209       7.230  -1.435  17.045  1.00 40.26           H
HETATM 4497  H2  HOH A1209       7.672  -2.401  16.214  1.00 40.26           H
HETATM 4498  O   HOH A1210      20.682  15.710  12.169  1.00 27.13           O
HETATM 4499  H1  HOH A1210      21.304  16.229  11.947  1.00 32.55           H
HETATM 4500  H2  HOH A1210      20.868  14.957  11.848  1.00 32.55           H
HETATM 4501  O   HOH A1211      26.440 -12.020  27.005  1.00 30.30           O
HETATM 4502  H1  HOH A1211      26.620 -12.360  26.258  1.00 36.36           H
HETATM 4503  H2  HOH A1211      25.633 -12.194  27.162  1.00 36.36           H
HETATM 4504  O   HOH A1212      -0.572  27.679  27.583  1.00 32.00           O
HETATM 4505  H1  HOH A1212       0.146  27.638  27.149  1.00 38.40           H
HETATM 4506  H2  HOH A1212      -0.654  28.474  27.841  1.00 38.40           H
HETATM 4507  O   HOH A1213      20.460  35.038  21.454  1.00 30.73           O
HETATM 4508  H1  HOH A1213      20.021  34.381  21.740  1.00 36.88           H
HETATM 4509  H2  HOH A1213      20.399  35.025  20.617  1.00 36.88           H
HETATM 4510  O   HOH A1214      33.386  26.525  26.387  1.00 28.08           O
HETATM 4511  H1  HOH A1214      32.824  26.865  25.864  1.00 33.70           H
HETATM 4512  H2  HOH A1214      34.123  26.895  26.225  1.00 33.70           H
HETATM 4513  O   HOH A1215      19.853   7.904  49.362  1.00 15.33           O
HETATM 4514  H1  HOH A1215      19.745   7.958  48.531  1.00 18.39           H
HETATM 4515  H2  HOH A1215      19.768   7.094  49.566  1.00 18.39           H
HETATM 4516  O   HOH A1216      27.145  22.085  32.290  1.00 25.23           O
HETATM 4517  H1  HOH A1216      27.659  21.988  31.633  1.00 30.28           H
HETATM 4518  H2  HOH A1216      26.538  21.509  32.210  1.00 30.28           H
HETATM 4519  O   HOH A1217      19.565   4.228  48.565  1.00 31.46           O
HETATM 4520  H1  HOH A1217      18.879   3.884  48.905  1.00 37.75           H
HETATM 4521  H2  HOH A1217      19.327   4.580  47.841  1.00 37.75           H
HETATM 4522  O   HOH A1218       2.293   8.805  45.808  1.00 34.17           O
HETATM 4523  H1  HOH A1218       2.498   9.422  45.275  1.00 41.01           H
HETATM 4524  H2  HOH A1218       2.396   8.082  45.393  1.00 41.01           H
HETATM 4525  O   HOH A1219       3.978  31.093  29.063  1.00 33.22           O
HETATM 4526  H1  HOH A1219       4.515  30.509  29.338  1.00 39.86           H
HETATM 4527  H2  HOH A1219       3.819  31.602  29.712  1.00 39.86           H
HETATM 4528  O   HOH A1220      11.006  21.734  12.446  1.00 37.17           O
HETATM 4529  H1  HOH A1220      10.761  22.223  11.808  1.00 44.60           H
HETATM 4530  H2  HOH A1220      10.583  21.012  12.375  1.00 44.60           H
HETATM 4531  O   HOH A1221       3.766  -1.796  43.195  1.00 35.37           O
HETATM 4532  H1  HOH A1221       4.207  -2.325  42.714  1.00 42.44           H
HETATM 4533  H2  HOH A1221       2.972  -1.826  42.923  1.00 42.44           H
HETATM 4534  O   HOH A1222      -2.436   5.320  43.266  1.00 23.02           O
HETATM 4535  H1  HOH A1222      -1.907   5.215  43.910  1.00 27.62           H
HETATM 4536  H2  HOH A1222      -2.160   5.982  42.830  1.00 27.62           H
HETATM 4537  O   HOH A1223       9.623  24.621  21.194  1.00 27.56           O
HETATM 4538  H1  HOH A1223       9.968  24.684  21.958  1.00 33.07           H
HETATM 4539  H2  HOH A1223      10.154  24.170  20.725  1.00 33.07           H
HETATM 4540  O   HOH A1224       7.033  29.654  32.028  1.00 21.96           O
HETATM 4541  H1  HOH A1224       7.450  30.382  32.072  1.00 26.35           H
HETATM 4542  H2  HOH A1224       7.065  29.404  31.227  1.00 26.35           H
TER
END
