# Supplementary material for: High-throughput quantum-mechanics/molecular-mechanics (ONIOM) macromolecular crystallographic refinement with PHENIX/DivCon: the impact of mixed Hamiltonian methods on ligand and protein structure
Source: Acta Crystallogr D Struct Biol. 2018 Oct 29;74(Pt 11):1063–77. doi: 10.1107/S2059798318012913 (PMC6213575; doi:10.1107/S2059798318012913)
Supplement: Supplementary file 4 [file d-74-01063-sup4.gz › results_PHENIX/1OYT-H_refine_001.pdb]

REMARK Date 2017-01-10 Time 18:04:00 EST -0500 (1484089440.43 s)
REMARK PHENIX refinement
REMARK 
REMARK ****************** INPUT FILES AND LABELS ******************************
REMARK Reflections:
REMARK   file name      : 1OYT.sf
REMARK   labels         : ['r1oytsf,wavelength_id=1,_refln.F_meas_au,_refln.F_meas_sigma_au']
REMARK R-free flags:
REMARK   file name      : 1OYT.sf
REMARK   label          : r1oytsf,wavelength_id=1,_refln.status
REMARK   test_flag_value: 0
REMARK Model file name(s): 
REMARK   /scratch/oleg/2711080.gondor.quantumbioinc.com/1OYT-H.pdb
REMARK 
REMARK ******************** REFINEMENT SUMMARY: QUICK FACTS *******************
REMARK Start: r_work = 0.1685 r_free = 0.1929 bonds = 0.013 angles = 1.642
REMARK Final: r_work = 0.1527 r_free = 0.1851 bonds = 0.010 angles = 1.150
REMARK ************************************************************************
REMARK 
REMARK ****************** REFINEMENT STATISTICS STEP BY STEP ******************
REMARK leading digit, like 1_, means number of macro-cycle                     
REMARK 0    : statistics at the very beginning when nothing is done yet        
REMARK 1_bss: bulk solvent correction and/or (anisotropic) scaling             
REMARK 1_xyz: refinement of coordinates                                        
REMARK 1_adp: refinement of ADPs (Atomic Displacement Parameters)              
REMARK 1_occ: refinement of occupancies                                        
REMARK ------------------------------------------------------------------------
REMARK  stage       r-work r-free bonds angles b_min b_max b_ave n_water shift
REMARK       0    : 0.1970 0.2247 0.013  1.64   5.9  57.3  17.5 1212      0.000
REMARK       1_bss: 0.1685 0.1929 0.013  1.64   6.5  57.9  18.0 1212      0.000
REMARK 1_settarget: 0.1685 0.1929 0.013  1.64   6.5  57.9  18.0 1212      0.000
REMARK       1_nqh: 0.1685 0.1929 0.013  1.64   6.5  57.9  18.0 1212      0.002
REMARK    1_weight: 0.1685 0.1929 0.013  1.64   6.5  57.9  18.0 1212      0.002
REMARK    1_checkH: 0.1687 0.1939 0.013  1.64   6.5  57.9  18.0 1212      0.379
REMARK    1_xyzrec: 0.1628 0.1941 0.011  1.14   6.5  57.9  18.0 1212      0.458
REMARK    1_checkH: 0.1628 0.1941 0.011  1.14   6.5  57.9  18.0 1212      0.459
REMARK   1_regHxyz: 0.1632 0.1941 0.011  1.14   6.5  57.9  18.0 1212      0.471
REMARK       1_adp: 0.1586 0.1941 0.011  1.14   6.3  53.6  18.4 1212      0.471
REMARK   1_regHadp: 0.1583 0.1946 0.011  1.14   6.3  53.6  18.4 1212      0.471
REMARK       1_occ: 0.1579 0.1946 0.011  1.14   6.3  53.6  18.4 1212      0.471
REMARK       2_bss: 0.1576 0.1944 0.011  1.14   6.3  53.6  18.4 1212      0.471
REMARK 2_settarget: 0.1576 0.1944 0.011  1.14   6.3  53.6  18.4 1212      0.471
REMARK 2_updatecdl: 0.1576 0.1944 0.011  1.15   6.3  53.6  18.4 1212      0.471
REMARK       2_nqh: 0.1576 0.1944 0.011  1.15   6.3  53.6  18.4 1212      0.471
REMARK    2_weight: 0.1576 0.1944 0.011  1.15   6.3  53.6  18.4 1212      0.471
REMARK    2_checkH: 0.1576 0.1944 0.011  1.15   6.3  53.6  18.4 1212      0.471
REMARK    2_xyzrec: 0.1561 0.1879 0.010  1.14   6.3  53.6  18.4 1212      0.467
REMARK    2_checkH: 0.1561 0.1882 0.010  1.14   6.3  53.6  18.4 1212      0.467
REMARK   2_regHxyz: 0.1564 0.1882 0.010  1.14   6.3  53.6  18.4 1212      0.469
REMARK       2_adp: 0.1545 0.1867 0.010  1.14   5.9  53.1  18.4 1212      0.469
REMARK   2_regHadp: 0.1547 0.1866 0.010  1.14   5.9  53.1  18.4 1212      0.469
REMARK       2_occ: 0.1544 0.1868 0.010  1.14   5.9  53.1  18.4 1212      0.469
REMARK       3_bss: 0.1544 0.1868 0.010  1.14   5.9  53.1  18.4 1212      0.469
REMARK 3_settarget: 0.1544 0.1868 0.010  1.14   5.9  53.1  18.4 1212      0.469
REMARK 3_updatecdl: 0.1544 0.1868 0.010  1.14   5.9  53.1  18.4 1212      0.469
REMARK       3_nqh: 0.1544 0.1868 0.010  1.14   5.9  53.1  18.4 1212      0.469
REMARK    3_weight: 0.1544 0.1868 0.010  1.14   5.9  53.1  18.4 1212      0.469
REMARK    3_checkH: 0.1545 0.1868 0.010  1.14   5.9  53.1  18.4 1212      0.468
REMARK    3_xyzrec: 0.1524 0.1852 0.010  1.15   5.9  53.1  18.4 1212      0.477
REMARK    3_checkH: 0.1525 0.1853 0.010  1.15   5.9  53.1  18.4 1212      0.478
REMARK   3_regHxyz: 0.1528 0.1853 0.010  1.15   5.9  53.1  18.4 1212      0.479
REMARK       3_adp: 0.1528 0.1853 0.010  1.15   5.8  53.1  18.4 1212      0.479
REMARK   3_regHadp: 0.1528 0.1853 0.010  1.15   5.8  53.1  18.4 1212      0.479
REMARK       3_occ: 0.1528 0.1852 0.010  1.15   5.8  53.1  18.4 1212      0.479
REMARK         end: 0.1527 0.1851 0.010  1.15   5.8  53.1  18.4 1212      0.479
REMARK ------------------------------------------------------------------------
REMARK MODEL CONTENT.
REMARK  ELEMENT        ATOM RECORD COUNT   OCCUPANCY SUM
REMARK        C                     1486         1469.34
REMARK        F                        1            1.00
REMARK        H                     3100         3070.95
REMARK        O                      784          777.88
REMARK        N                      400          390.13
REMARK     Ca2+                        1            1.00
REMARK        S                       15           15.00
REMARK      O1-                       40           37.77
REMARK     Na1+                        1            1.00
REMARK    TOTAL                     5828         5764.07
REMARK -----------------------------------------------------------------------
REMARK r_free_flags.md5.hexdigest 6e27549d8fc9381fec2e0c4b70b8d8ac
REMARK 
REMARK IF THIS FILE IS FOR PDB DEPOSITION: REMOVE ALL FROM THIS LINE UP.
REMARK   3
REMARK   3 REFINEMENT.
REMARK   3   PROGRAM     : PHENIX (1.11.1_2575: ???)
REMARK   3   AUTHORS     : Adams,Afonine,Bunkoczi,Burnley,Chen,Dar,Davis,
REMARK   3               : Draizen,Echols,Gildea,Gros,Grosse-Kunstleve,Headd,
REMARK   3               : Hintze,Hung,Ioerger,Liebschner,McCoy,McKee,Moriarty,
REMARK   3               : Oeffner,Poon,Read,Richardson,Richardson,Sacchettini,
REMARK   3               : Sauter,Sobolev,Storoni,Terwilliger,Williams,Zwart
REMARK   3
REMARK   3  REFINEMENT TARGET : ML
REMARK   3  
REMARK   3  DATA USED IN REFINEMENT.
REMARK   3   RESOLUTION RANGE HIGH (ANGSTROMS) : 1.669   
REMARK   3   RESOLUTION RANGE LOW  (ANGSTROMS) : 19.296  
REMARK   3   MIN(FOBS/SIGMA_FOBS)              : 1.40  
REMARK   3   COMPLETENESS FOR RANGE        (%) : 93.56 
REMARK   3   NUMBER OF REFLECTIONS             : 38752     
REMARK   3   NUMBER OF REFLECTIONS (NON-ANOMALOUS) : 38752     
REMARK   3  
REMARK   3  FIT TO DATA USED IN REFINEMENT.
REMARK   3   R VALUE     (WORKING + TEST SET) : 0.1544
REMARK   3   R VALUE            (WORKING SET) : 0.1527
REMARK   3   FREE R VALUE                     : 0.1851
REMARK   3   FREE R VALUE TEST SET SIZE   (%) : 5.00  
REMARK   3   FREE R VALUE TEST SET COUNT      : 1937      
REMARK   3  
REMARK   3  FIT TO DATA USED IN REFINEMENT (IN BINS).
REMARK   3   BIN  RESOLUTION RANGE  COMPL.    NWORK NFREE   RWORK  RFREE  CCWORK CCFREE
REMARK   3     1 19.2978 -  4.0111    0.97     2799   148  0.1452 0.1652   0.944  0.934
REMARK   3     2  4.0111 -  3.1884    0.96     2713   143  0.1419 0.1781   0.942  0.906
REMARK   3     3  3.1884 -  2.7867    0.97     2724   143  0.1640 0.1910   0.924  0.917
REMARK   3     4  2.7867 -  2.5326    0.96     2707   143  0.1619 0.2102   0.927  0.877
REMARK   3     5  2.5326 -  2.3514    0.95     2688   141  0.1460 0.1963   0.940  0.911
REMARK   3     6  2.3514 -  2.2129    0.95     2668   140  0.1497 0.1747   0.939  0.921
REMARK   3     7  2.2129 -  2.1023    0.94     2653   140  0.1478 0.1696   0.938  0.900
REMARK   3     8  2.1023 -  2.0109    0.94     2616   138  0.1553 0.1730   0.930  0.920
REMARK   3     9  2.0109 -  1.9335    0.93     2591   136  0.1580 0.1947   0.929  0.892
REMARK   3    10  1.9335 -  1.8668    0.93     2605   137  0.1630 0.1941   0.925  0.871
REMARK   3    11  1.8668 -  1.8085    0.92     2606   137  0.1621 0.2400   0.923  0.826
REMARK   3    12  1.8085 -  1.7569    0.91     2558   134  0.1570 0.1718   0.929  0.910
REMARK   3    13  1.7569 -  1.7106    0.91     2558   135  0.1586 0.2012   0.928  0.898
REMARK   3    14  1.7106 -  1.6689    0.84     2329   122  0.1750 0.2063   0.913  0.871
REMARK   3  
REMARK   3  BULK SOLVENT MODELLING.
REMARK   3   METHOD USED        : FLAT BULK SOLVENT MODEL
REMARK   3   SOLVENT RADIUS     : 1.11    
REMARK   3   SHRINKAGE RADIUS   : 0.90    
REMARK   3   GRID STEP FACTOR   : 4.00    
REMARK   3  
REMARK   3  ERROR ESTIMATES.
REMARK   3   COORDINATE ERROR (MAXIMUM-LIKELIHOOD BASED)     : 0.14    
REMARK   3   PHASE ERROR (DEGREES, MAXIMUM-LIKELIHOOD BASED) : 17.58   
REMARK   3  
REMARK   3  STRUCTURE FACTORS CALCULATION ALGORITHM : FFT
REMARK   3  
REMARK   3  RESTRAINTS LIBRARY
REMARK   3    GEOSTD + MON.LIB. + CDL v1.2
REMARK   3  
REMARK   3  DEVIATIONS FROM IDEAL VALUES.
REMARK   3                 RMSD     MAX  COUNT
REMARK   3   BOND      :  0.010   0.071   2384
REMARK   3   ANGLE     :  1.150   9.273   3222
REMARK   3   CHIRALITY :  0.064   0.194    334
REMARK   3   PLANARITY :  0.008   0.044    409
REMARK   3   DIHEDRAL  : 24.199 179.984   1422
REMARK   3   MIN NONBONDED DISTANCE : 2.024 
REMARK   3  
REMARK   3  MOLPROBITY STATISTICS.
REMARK   3   ALL-ATOM CLASHSCORE : 2.39
REMARK   3   RAMACHANDRAN PLOT:
REMARK   3     OUTLIERS : 0.00  %
REMARK   3     ALLOWED  : 2.55  %
REMARK   3     FAVORED  : 97.45 %
REMARK   3   ROTAMER OUTLIERS : 0.40 %
REMARK   3   CBETA DEVIATIONS : 0
REMARK   3   PEPTIDE PLANE:
REMARK   3     CIS-PROLINE     : 1
REMARK   3     CIS-GENERAL     : 0
REMARK   3     TWISTED PROLINE : 0
REMARK   3     TWISTED GENERAL : 0
REMARK   3  
REMARK   3  ATOMIC DISPLACEMENT PARAMETERS.
REMARK   3   WILSON B : 13.87
REMARK   3   RMS(B_ISO_OR_EQUIVALENT_BONDED) : 3.09
REMARK   3   ATOMS          NUMBER OF ATOMS
REMARK   3                    ISO.  ANISO. 
REMARK   3    ALL         :   5828       0
REMARK   3    ALL (NO H)  :   2728       0
REMARK   3    SOLVENT     :    404       0
REMARK   3    NON-SOLVENT :   2324       0
REMARK   3    HYDROGENS   :   3100       0
REMARK   3
HELIX    1   1 GLU L    8  LYS L   10  5               Generated by MOE    3
HELIX    2   2 GLU L   14C SER L   14I 1               Generated by MOE    7
HELIX    3   3 ALA H   56  CYS H   58  5               Generated by MOE    3
HELIX    4   4 PRO H   60B TRP H   60D 5               Generated by MOE    3
HELIX    5   5 GLU H   61  ASP H   63  5               Generated by MOE    3
HELIX    6   6 ARG H  126  LEU H  129C 1               Generated by MOE    7
HELIX    7   7 ARG H  165  ASP H  170  1               Generated by MOE    6
HELIX    8   8 PRO H  186  GLU H  186B 5               Generated by MOE    3
HELIX    9   9 PHE H  232  LEU H  234  5               Generated by MOE    3
HELIX   10  10 LYS H  235  GLN H  244  1               Generated by MOE   10
SHEET    1       SER H  20  ASP H  21                  Generated by MOE
SHEET    2       GLN H  30  ARG H  35                  Generated by MOE
SHEET    3       GLU H  39  LEU H  46                  Generated by MOE
SHEET    4       TRP H  51  THR H  54                  Generated by MOE
SHEET    5       LEU H  60  TYR H  60A                 Generated by MOE
SHEET    6       LYS H  60F ASN H  60G                 Generated by MOE
SHEET    7       LEU H  64  ILE H  68                  Generated by MOE
SHEET    8       LYS H  81  SER H  83                  Generated by MOE
SHEET    9       LEU H  85  ILE H  90                  Generated by MOE
SHEET   10       ALA H 104  LEU H 108                  Generated by MOE
SHEET   11       LYS H 135  GLY H 140                  Generated by MOE
SHEET   12       GLN H 156  PRO H 161                  Generated by MOE
SHEET   13       MET H 180  ALA H 183                  Generated by MOE
SHEET   14       PRO H 198  LYS H 202                  Generated by MOE
SHEET   15       TRP H 207  TRP H 207                  Generated by MOE
SHEET   16       TYR H 208  TYR H 208                  Generated by MOE
SHEET   17       GLN H 209  TRP H 215                  Generated by MOE
SHEET   18       GLY H 226  HIS H 230                  Generated by MOE
SSBOND   1 CYS L    1    CYS H  122 
SSBOND   2 CYS H   42    CYS H   58 
SSBOND   3 CYS H  168    CYS H  182 
SSBOND   4 CYS H  191    CYS H  220 
CRYST1   70.693   71.479   72.802  90.00 100.53  90.00 C 1 2 1
SCALE1      0.014146  0.000000  0.002629        0.00000
SCALE2      0.000000  0.013990  0.000000        0.00000
SCALE3      0.000000  0.000000  0.013971        0.00000
ATOM      1  N   ALA L   1B     13.894  20.389  19.460  1.00 32.00           N
ATOM      2  CA  ALA L   1B     12.983  21.074  20.371  1.00 29.61           C
ATOM      3  C   ALA L   1B     11.576  20.471  20.347  1.00 19.16           C
ATOM      4  O   ALA L   1B     10.823  20.555  21.316  1.00 22.60           O
ATOM      5  CB  ALA L   1B     12.922  22.536  20.009  1.00 31.10           C
ATOM      6  H1  ALA L   1B     13.954  19.463  19.705  1.00 38.40           H
ATOM      7  H2  ALA L   1B     14.764  20.792  19.515  1.00 38.40           H
ATOM      8  HA  ALA L   1B     13.326  21.002  21.276  1.00 35.53           H
ATOM      9  HB1 ALA L   1B     13.810  22.918  20.085  1.00 37.32           H
ATOM     10  HB2 ALA L   1B     12.601  22.622  19.098  1.00 37.32           H
ATOM     11  HB3 ALA L   1B     12.315  22.987  20.618  1.00 37.32           H
ATOM     12  N   ASP L   1A     11.235  19.857  19.225  1.00 19.47           N
ATOM     13  CA  ASP L   1A      9.923  19.276  19.012  1.00 17.98           C
ATOM     14  C   ASP L   1A      9.925  17.759  19.214  1.00 13.71           C
ATOM     15  O   ASP L   1A      8.927  17.108  18.894  1.00 14.77           O
ATOM     16  CB  ASP L   1A      9.461  19.605  17.592  1.00 25.86           C
ATOM     17  CG  ASP L   1A      7.979  19.663  17.461  1.00 33.38           C
ATOM     18  OD1 ASP L   1A      7.508  19.662  16.305  0.56 29.55           O
ATOM     19  OD2 ASP L   1A      7.286  19.739  18.496  0.38 29.11           O1-
ATOM     20  H   ASP L   1A     11.763  19.763  18.553  1.00 23.37           H
ATOM     21  HA  ASP L   1A      9.293  19.667  19.637  1.00 21.58           H
ATOM     22  HB2 ASP L   1A      9.818  20.470  17.337  1.00 31.03           H
ATOM     23  HB3 ASP L   1A      9.788  18.921  16.988  1.00 31.03           H
ATOM     24  N   CYS L   1      11.014  17.185  19.751  1.00 13.25           N
ATOM     25  CA  CYS L   1      11.060  15.731  19.860  1.00 12.26           C
ATOM     26  C   CYS L   1       9.889  15.227  20.693  1.00  9.48           C
ATOM     27  O   CYS L   1       9.431  15.885  21.636  1.00 12.09           O
ATOM     28  CB  CYS L   1      12.388  15.261  20.483  1.00 11.70           C
ATOM     29  SG  CYS L   1      12.636  15.644  22.219  1.00 13.62           S
ATOM     30  H   CYS L   1      11.708  17.600  20.045  1.00 15.90           H
ATOM     31  HA  CYS L   1      10.988  15.343  18.974  1.00 14.71           H
ATOM     32  HB2 CYS L   1      12.443  14.297  20.391  1.00 14.04           H
ATOM     33  HB3 CYS L   1      13.116  15.672  19.991  1.00 14.04           H
ATOM     34  N   GLY L   2       9.391  14.038  20.341  1.00  8.90           N
ATOM     35  CA  GLY L   2       8.433  13.373  21.216  1.00 10.30           C
ATOM     36  C   GLY L   2       7.017  13.922  21.215  1.00  9.69           C
ATOM     37  O   GLY L   2       6.198  13.482  22.036  1.00 10.13           O
ATOM     38  H   GLY L   2       9.587  13.609  19.622  1.00 10.68           H
ATOM     39  HA2 GLY L   2       8.384  12.437  20.965  1.00 12.36           H
ATOM     40  HA3 GLY L   2       8.763  13.418  22.127  1.00 12.36           H
ATOM     41  N   LEU L   3       6.714  14.878  20.341  1.00  9.57           N
ATOM     42  CA  LEU L   3       5.374  15.437  20.166  1.00  9.60           C
ATOM     43  C   LEU L   3       4.889  15.036  18.785  1.00  9.53           C
ATOM     44  O   LEU L   3       5.453  15.463  17.768  1.00 12.99           O
ATOM     45  CB  LEU L   3       5.389  16.951  20.346  1.00 13.58           C
ATOM     46  CG  LEU L   3       5.931  17.423  21.669  1.00 12.39           C
ATOM     47  CD1 LEU L   3       6.118  18.934  21.622  1.00 16.05           C
ATOM     48  CD2 LEU L   3       5.001  17.048  22.792  1.00 12.87           C
ATOM     49  H   LEU L   3       7.294  15.234  19.815  1.00 11.49           H
ATOM     50  HA  LEU L   3       4.774  15.054  20.826  1.00 11.53           H
ATOM     51  HB2 LEU L   3       5.940  17.339  19.648  1.00 16.30           H
ATOM     52  HB3 LEU L   3       4.481  17.281  20.266  1.00 16.30           H
ATOM     53  HG  LEU L   3       6.793  17.010  21.832  1.00 14.86           H
ATOM     54 HD11 LEU L   3       6.467  19.235  22.475  1.00 19.27           H
ATOM     55 HD12 LEU L   3       6.743  19.152  20.913  1.00 19.27           H
ATOM     56 HD13 LEU L   3       5.261  19.352  21.448  1.00 19.27           H
ATOM     57 HD21 LEU L   3       5.374  17.364  23.629  1.00 15.44           H
ATOM     58 HD22 LEU L   3       4.137  17.462  22.637  1.00 15.44           H
ATOM     59 HD23 LEU L   3       4.906  16.083  22.814  1.00 15.44           H
ATOM     60  N   ARG L   4       3.902  14.194  18.764  1.00  8.85           N
ATOM     61  CA  ARG L   4       3.467  13.565  17.525  1.00 10.87           C
ATOM     62  C   ARG L   4       2.565  14.498  16.727  1.00 11.71           C
ATOM     63  O   ARG L   4       1.592  15.019  17.269  1.00 10.06           O
ATOM     64  CB  ARG L   4       2.725  12.293  17.819  1.00 11.20           C
ATOM     65  CG  ARG L   4       3.574  11.246  18.545  1.00  8.02           C
ATOM     66  CD  ARG L   4       2.781  10.041  18.942  1.00  8.89           C
ATOM     67  NE  ARG L   4       1.812  10.393  19.994  1.00  9.60           N
ATOM     68  CZ  ARG L   4       0.898   9.579  20.503  1.00 10.29           C
ATOM     69  NH1 ARG L   4       0.071  10.011  21.462  1.00  8.50           N
ATOM     70  NH2 ARG L   4       0.816   8.316  20.096  1.00  9.84           N1+
ATOM     71  H   ARG L   4       3.450  13.957  19.456  1.00 10.62           H
ATOM     72  HA  ARG L   4       4.242  13.349  16.983  1.00 13.05           H
ATOM     73  HB2 ARG L   4       1.961  12.498  18.381  1.00 13.44           H
ATOM     74  HB3 ARG L   4       2.424  11.904  16.983  1.00 13.44           H
ATOM     75  HG2 ARG L   4       4.289  10.956  17.957  1.00  9.63           H
ATOM     76  HG3 ARG L   4       3.944  11.641  19.349  1.00  9.63           H
ATOM     77  HD2 ARG L   4       2.293   9.705  18.174  1.00 10.67           H
ATOM     78  HD3 ARG L   4       3.379   9.360  19.289  1.00 10.67           H
ATOM     79  HE  ARG L   4       1.842  11.195  20.304  1.00 11.52           H
ATOM     80 HH11 ARG L   4       0.119  10.825  21.737  1.00 10.20           H
ATOM     81 HH12 ARG L   4      -0.517   9.479  21.795  1.00 10.20           H
ATOM     82 HH21 ARG L   4       1.345   8.027  19.483  1.00 11.81           H
ATOM     83 HH22 ARG L   4       0.224   7.793  20.436  1.00 11.81           H
ATOM     84  N   PRO L   5       2.823  14.674  15.432  1.00 10.64           N
ATOM     85  CA  PRO L   5       1.946  15.550  14.619  1.00  9.08           C
ATOM     86  C   PRO L   5       0.468  15.212  14.707  1.00 11.25           C
ATOM     87  O   PRO L   5      -0.363  16.127  14.723  1.00 13.68           O
ATOM     88  CB  PRO L   5       2.500  15.348  13.199  1.00 10.46           C
ATOM     89  CG  PRO L   5       3.936  15.054  13.409  1.00 15.25           C
ATOM     90  CD  PRO L   5       4.028  14.265  14.697  1.00 11.24           C
ATOM     91  HA  PRO L   5       2.073  16.476  14.878  1.00 10.90           H
ATOM     92  HB2 PRO L   5       2.052  14.600  12.773  1.00 12.55           H
ATOM     93  HB3 PRO L   5       2.385  16.161  12.681  1.00 12.55           H
ATOM     94  HG2 PRO L   5       4.270  14.529  12.665  1.00 18.30           H
ATOM     95  HG3 PRO L   5       4.428  15.887  13.485  1.00 18.30           H
ATOM     96  HD2 PRO L   5       4.006  13.313  14.513  1.00 13.49           H
ATOM     97  HD3 PRO L   5       4.826  14.514  15.190  1.00 13.49           H
ATOM     98  N   LEU L   6       0.096  13.934  14.724  1.00  9.17           N
ATOM     99  CA  LEU L   6      -1.301  13.563  14.659  1.00 10.54           C
ATOM    100  C   LEU L   6      -1.927  13.382  16.028  1.00  9.54           C
ATOM    101  O   LEU L   6      -3.121  13.052  16.111  1.00 11.27           O
ATOM    102  CB  LEU L   6      -1.475  12.302  13.834  1.00 11.18           C
ATOM    103  CG  LEU L   6      -1.213  12.493  12.341  1.00 12.47           C
ATOM    104  CD1 LEU L   6      -1.411  11.181  11.581  1.00 16.14           C
ATOM    105  CD2 LEU L   6      -2.102  13.586  11.744  1.00 13.41           C
ATOM    106  H   LEU L   6       0.638  13.268  14.774  1.00 11.01           H
ATOM    107  HA  LEU L   6      -1.786  14.274  14.210  1.00 12.65           H
ATOM    108  HB2 LEU L   6      -0.856  11.630  14.159  1.00 13.42           H
ATOM    109  HB3 LEU L   6      -2.386  11.986  13.936  1.00 13.42           H
ATOM    110  HG  LEU L   6      -0.290  12.767  12.220  1.00 14.96           H
ATOM    111 HD11 LEU L   6      -1.238  11.333  10.638  1.00 19.37           H
ATOM    112 HD12 LEU L   6      -0.793  10.519  11.928  1.00 19.37           H
ATOM    113 HD13 LEU L   6      -2.324  10.878  11.706  1.00 19.37           H
ATOM    114 HD21 LEU L   6      -1.903  13.673  10.799  1.00 16.10           H
ATOM    115 HD22 LEU L   6      -3.032  13.337  11.865  1.00 16.10           H
ATOM    116 HD23 LEU L   6      -1.921  14.423  12.199  1.00 16.10           H
ATOM    117  N   PHE L   7      -1.168  13.632  17.094  1.00 10.35           N
ATOM    118  CA  PHE L   7      -1.677  13.476  18.449  1.00 11.85           C
ATOM    119  C   PHE L   7      -1.339  14.716  19.286  1.00 12.95           C
ATOM    120  O   PHE L   7      -2.129  15.660  19.283  1.00 10.00           O
ATOM    121  CB  PHE L   7      -1.177  12.147  19.047  1.00  9.35           C
ATOM    122  CG  PHE L   7      -1.810  10.971  18.379  1.00  8.86           C
ATOM    123  CD1 PHE L   7      -1.169  10.306  17.335  1.00 10.56           C
ATOM    124  CD2 PHE L   7      -3.094  10.585  18.712  1.00 11.19           C
ATOM    125  CE1 PHE L   7      -1.786   9.278  16.680  1.00  9.52           C
ATOM    126  CE2 PHE L   7      -3.711   9.545  18.069  1.00 10.32           C
ATOM    127  CZ  PHE L   7      -3.059   8.885  17.045  1.00 11.80           C
ATOM    128  H   PHE L   7      -0.350  13.894  17.055  1.00 12.41           H
ATOM    129  HA  PHE L   7      -2.644  13.420  18.403  1.00 14.22           H
ATOM    130  HB2 PHE L   7      -0.216  12.083  18.928  1.00 11.22           H
ATOM    131  HB3 PHE L   7      -1.400  12.117  19.991  1.00 11.22           H
ATOM    132  HD1 PHE L   7      -0.315  10.568  17.078  1.00 12.67           H
ATOM    133  HD2 PHE L   7      -3.541  11.030  19.396  1.00 13.42           H
ATOM    134  HE1 PHE L   7      -1.339   8.828  15.999  1.00 11.42           H
ATOM    135  HE2 PHE L   7      -4.569   9.287  18.318  1.00 12.38           H
ATOM    136  HZ  PHE L   7      -3.471   8.173  16.611  1.00 14.16           H
ATOM    137  N   GLU L   8      -0.194  14.771  19.965  1.00  9.95           N
ATOM    138  CA  GLU L   8       0.098  15.919  20.835  1.00  9.64           C
ATOM    139  C   GLU L   8      -0.008  17.255  20.100  1.00 11.79           C
ATOM    140  O   GLU L   8      -0.488  18.244  20.674  1.00 11.11           O
ATOM    141  CB  GLU L   8       1.496  15.785  21.445  1.00 11.15           C
ATOM    142  CG  GLU L   8       1.612  14.715  22.510  1.00 11.56           C
ATOM    143  CD  GLU L   8       1.685  13.305  21.953  1.00  8.69           C
ATOM    144  OE1 GLU L   8       1.997  13.128  20.751  1.00  8.88           O
ATOM    145  OE2 GLU L   8       1.387  12.391  22.755  1.00  9.63           O1-
ATOM    146  H   GLU L   8       0.422  14.170  19.943  1.00 11.93           H
ATOM    147  HA  GLU L   8      -0.543  15.929  21.562  1.00 11.57           H
ATOM    148  HB2 GLU L   8       2.123  15.567  20.738  1.00 13.38           H
ATOM    149  HB3 GLU L   8       1.740  16.632  21.850  1.00 13.38           H
ATOM    150  HG2 GLU L   8       2.419  14.873  23.025  1.00 13.87           H
ATOM    151  HG3 GLU L   8       0.836  14.766  23.090  1.00 13.87           H
ATOM    152  N   LYS L   9       0.479  17.332  18.861  1.00 12.05           N
ATOM    153  CA  LYS L   9       0.493  18.623  18.183  1.00 11.79           C
ATOM    154  C   LYS L   9      -0.900  19.173  17.979  1.00 14.15           C
ATOM    155  O   LYS L   9      -1.060  20.402  17.902  1.00 14.44           O
ATOM    156  CB  LYS L   9       1.193  18.496  16.842  1.00 12.91           C
ATOM    157  CG  LYS L   9       1.343  19.794  16.079  1.00 21.20           C
ATOM    158  CD  LYS L   9       2.204  19.555  14.834  1.00 27.79           C
ATOM    159  CE  LYS L   9       2.412  20.832  14.015  1.00 36.92           C
ATOM    160  NZ  LYS L   9       3.251  20.545  12.821  1.00 42.87           N1+
ATOM    161  H   LYS L   9       0.796  16.675  18.406  1.00 14.46           H
ATOM    162  HA  LYS L   9       0.990  19.258  18.722  1.00 14.15           H
ATOM    163  HB2 LYS L   9       2.082  18.138  16.990  1.00 15.49           H
ATOM    164  HB3 LYS L   9       0.685  17.885  16.285  1.00 15.49           H
ATOM    165  HG2 LYS L   9       0.470  20.109  15.796  1.00 25.44           H
ATOM    166  HG3 LYS L   9       1.781  20.453  16.638  1.00 25.44           H
ATOM    167  HD2 LYS L   9       3.075  19.228  15.109  1.00 33.35           H
ATOM    168  HD3 LYS L   9       1.767  18.901  14.267  1.00 33.35           H
ATOM    169  HE2 LYS L   9       1.554  21.169  13.715  1.00 44.30           H
ATOM    170  HE3 LYS L   9       2.867  21.495  14.558  1.00 44.30           H
ATOM    171  HZ1 LYS L   9       3.370  21.289  12.347  1.00 51.44           H
ATOM    172  HZ2 LYS L   9       4.045  20.234  13.075  1.00 51.44           H
ATOM    173  HZ3 LYS L   9       2.851  19.937  12.308  1.00 51.44           H
ATOM    174  N   LYS L  10      -1.906  18.306  17.863  1.00 13.05           N
ATOM    175  CA  LYS L  10      -3.282  18.735  17.642  1.00 13.87           C
ATOM    176  C   LYS L  10      -4.179  18.400  18.842  1.00 15.21           C
ATOM    177  O   LYS L  10      -5.407  18.460  18.753  1.00 14.55           O
ATOM    178  CB  LYS L  10      -3.795  18.153  16.318  1.00 19.30           C
ATOM    179  CG  LYS L  10      -3.930  16.698  16.256  1.00 21.71           C
ATOM    180  CD  LYS L  10      -4.086  16.218  14.770  1.00 21.11           C
ATOM    181  CE  LYS L  10      -5.352  16.686  14.107  1.00 23.93           C
ATOM    182  NZ  LYS L  10      -5.591  15.910  12.818  1.00 25.01           N1+
ATOM    183  H   LYS L  10      -1.814  17.452  17.910  1.00 15.66           H
ATOM    184  HA  LYS L  10      -3.284  19.701  17.548  1.00 16.65           H
ATOM    185  HB2 LYS L  10      -4.671  18.531  16.139  1.00 23.16           H
ATOM    186  HB3 LYS L  10      -3.182  18.415  15.613  1.00 23.16           H
ATOM    187  HG2 LYS L  10      -3.136  16.284  16.630  1.00 26.05           H
ATOM    188  HG3 LYS L  10      -4.719  16.426  16.750  1.00 26.05           H
ATOM    189  HD2 LYS L  10      -3.338  16.556  14.252  1.00 25.34           H
ATOM    190  HD3 LYS L  10      -4.085  15.248  14.753  1.00 25.34           H
ATOM    191  HE2 LYS L  10      -6.104  16.536  14.702  1.00 28.71           H
ATOM    192  HE3 LYS L  10      -5.274  17.628  13.889  1.00 28.71           H
ATOM    193  HZ1 LYS L  10      -6.341  16.190  12.429  1.00 30.02           H
ATOM    194  HZ2 LYS L  10      -4.910  16.034  12.258  1.00 30.02           H
ATOM    195  HZ3 LYS L  10      -5.664  15.041  12.996  1.00 30.02           H
ATOM    196  N   SER L  11      -3.575  18.110  19.996  1.00  9.85           N
ATOM    197  CA  SER L  11      -4.289  17.806  21.234  1.00  9.63           C
ATOM    198  C   SER L  11      -5.314  16.689  21.053  1.00 17.76           C
ATOM    199  O   SER L  11      -6.451  16.757  21.531  1.00 16.22           O
ATOM    200  CB  SER L  11      -4.948  19.065  21.817  1.00 10.37           C
ATOM    201  OG  SER L  11      -5.196  18.853  23.207  1.00 16.89           O
ATOM    202  H   SER L  11      -2.720  18.084  20.087  1.00 11.82           H
ATOM    203  HA  SER L  11      -3.641  17.495  21.886  1.00 11.56           H
ATOM    204  HB2 SER L  11      -4.351  19.821  21.708  1.00 12.45           H
ATOM    205  HB3 SER L  11      -5.789  19.229  21.362  1.00 12.45           H
ATOM    206  HG  SER L  11      -5.706  18.195  23.311  1.00 20.27           H
ATOM    207  N   LEU L  12      -4.885  15.604  20.395  1.00 11.90           N
ATOM    208  CA  LEU L  12      -5.650  14.377  20.313  1.00 11.83           C
ATOM    209  C   LEU L  12      -4.859  13.296  21.033  1.00 10.58           C
ATOM    210  O   LEU L  12      -3.630  13.331  21.046  1.00 11.76           O
ATOM    211  CB  LEU L  12      -5.914  13.947  18.869  1.00 11.00           C
ATOM    212  CG  LEU L  12      -6.789  14.886  18.036  1.00 13.74           C
ATOM    213  CD1 LEU L  12      -6.835  14.400  16.610  1.00 14.77           C
ATOM    214  CD2 LEU L  12      -8.139  14.907  18.659  1.00 15.67           C
ATOM    215  H   LEU L  12      -4.133  15.564  19.980  1.00 14.28           H
ATOM    216  HA  LEU L  12      -6.501  14.492  20.764  1.00 14.20           H
ATOM    217  HB2 LEU L  12      -5.061  13.868  18.414  1.00 13.20           H
ATOM    218  HB3 LEU L  12      -6.352  13.082  18.884  1.00 13.20           H
ATOM    219  HG  LEU L  12      -6.421  15.783  18.052  1.00 16.49           H
ATOM    220 HD11 LEU L  12      -7.392  15.000  16.089  1.00 17.72           H
ATOM    221 HD12 LEU L  12      -5.934  14.389  16.251  1.00 17.72           H
ATOM    222 HD13 LEU L  12      -7.209  13.505  16.593  1.00 17.72           H
ATOM    223 HD21 LEU L  12      -8.713  15.498  18.147  1.00 18.81           H
ATOM    224 HD22 LEU L  12      -8.502  14.008  18.656  1.00 18.81           H
ATOM    225 HD23 LEU L  12      -8.061  15.230  19.570  1.00 18.81           H
ATOM    226  N   GLU L  13      -5.564  12.400  21.695  1.00 13.37           N
ATOM    227  CA  GLU L  13      -4.938  11.309  22.432  1.00 13.25           C
ATOM    228  C   GLU L  13      -5.163   9.997  21.703  1.00 11.21           C
ATOM    229  O   GLU L  13      -6.197   9.789  21.058  1.00 13.44           O
ATOM    230  CB  GLU L  13      -5.490  11.228  23.854  1.00 15.35           C
ATOM    231  CG  GLU L  13      -5.012  12.425  24.650  1.00 19.38           C
ATOM    232  CD  GLU L  13      -5.487  12.454  26.084  1.00 27.34           C
ATOM    233  OE1 GLU L  13      -5.179  13.454  26.758  1.00 33.52           O
ATOM    234  OE2 GLU L  13      -6.166  11.512  26.534  1.00 30.48           O1-
ATOM    235  H   GLU L  13      -6.423  12.398  21.736  1.00 16.05           H
ATOM    236  HA  GLU L  13      -3.983  11.466  22.486  1.00 15.90           H
ATOM    237  HB2 GLU L  13      -6.460  11.240  23.829  1.00 18.43           H
ATOM    238  HB3 GLU L  13      -5.168  10.421  24.284  1.00 18.43           H
ATOM    239  HG2 GLU L  13      -4.042  12.423  24.661  1.00 23.26           H
ATOM    240  HG3 GLU L  13      -5.331  13.233  24.217  1.00 23.26           H
ATOM    241  N   ASP L  14      -4.178   9.097  21.804  1.00 10.76           N
ATOM    242  CA  ASP L  14      -4.384   7.792  21.201  1.00 11.15           C
ATOM    243  C   ASP L  14      -5.185   6.905  22.159  1.00  9.08           C
ATOM    244  O   ASP L  14      -5.530   7.304  23.269  1.00 12.01           O
ATOM    245  CB  ASP L  14      -3.050   7.172  20.736  1.00 10.30           C
ATOM    246  CG  ASP L  14      -2.130   6.709  21.868  1.00 10.90           C
ATOM    247  OD1 ASP L  14      -0.915   7.025  21.852  1.00 10.44           O
ATOM    248  OD2 ASP L  14      -2.591   6.018  22.776  1.00 10.16           O1-
ATOM    249  H   ASP L  14      -3.423   9.214  22.197  1.00 12.91           H
ATOM    250  HA  ASP L  14      -4.929   7.912  20.408  1.00 13.38           H
ATOM    251  HB2 ASP L  14      -3.244   6.400  20.181  1.00 12.36           H
ATOM    252  HB3 ASP L  14      -2.566   7.832  20.216  1.00 12.36           H
ATOM    253  N   LYS L  14A     -5.532   5.707  21.697  1.00 11.83           N
ATOM    254  CA  LYS L  14A     -6.529   4.891  22.378  1.00 12.38           C
ATOM    255  C   LYS L  14A     -6.051   4.287  23.694  1.00 13.72           C
ATOM    256  O   LYS L  14A     -6.901   3.874  24.492  1.00 12.91           O
ATOM    257  CB  LYS L  14A     -6.989   3.758  21.462  1.00 17.18           C
ATOM    258  CG  LYS L  14A     -7.752   4.221  20.241  0.63 20.34           C
ATOM    259  CD  LYS L  14A     -8.104   3.037  19.361  0.52 28.09           C
ATOM    260  CE  LYS L  14A     -8.936   3.467  18.178  0.50 26.06           C
ATOM    261  NZ  LYS L  14A    -10.107   4.281  18.607  0.50 28.13           N1+
ATOM    262  H   LYS L  14A     -5.203   5.344  20.990  1.00 14.20           H
ATOM    263  HA  LYS L  14A     -7.301   5.445  22.572  1.00 14.86           H
ATOM    264  HB2 LYS L  14A     -6.209   3.269  21.156  1.00 20.62           H
ATOM    265  HB3 LYS L  14A     -7.569   3.167  21.967  1.00 20.62           H
ATOM    266  HG2 LYS L  14A     -8.575   4.653  20.518  1.00 24.41           H
ATOM    267  HG3 LYS L  14A     -7.202   4.833  19.728  0.00 24.41           H
ATOM    268  HD2 LYS L  14A     -7.288   2.630  19.029  1.00 33.71           H
ATOM    269  HD3 LYS L  14A     -8.616   2.394  19.876  1.00 33.71           H
ATOM    270  HE2 LYS L  14A     -8.392   4.007  17.583  1.00 31.28           H
ATOM    271  HE3 LYS L  14A     -9.264   2.682  17.714  1.00 31.28           H
ATOM    272  HZ1 LYS L  14A    -10.585   4.525  17.897  0.74 33.76           H
ATOM    273  HZ2 LYS L  14A    -10.624   3.805  19.153  0.38 33.76           H
ATOM    274  HZ3 LYS L  14A     -9.830   5.011  19.034  1.00 33.76           H
ATOM    275  N   THR L  14B     -4.736   4.147  23.918  1.00 11.32           N
ATOM    276  CA  THR L  14B     -4.230   3.518  25.135  1.00 11.14           C
ATOM    277  C   THR L  14B     -3.216   4.346  25.931  1.00 11.24           C
ATOM    278  O   THR L  14B     -2.700   3.856  26.946  1.00 11.71           O
ATOM    279  CB  THR L  14B     -3.622   2.144  24.822  1.00 10.62           C
ATOM    280  OG1 THR L  14B     -2.417   2.284  24.069  1.00 11.47           O
ATOM    281  CG2 THR L  14B     -4.612   1.307  24.025  1.00 15.52           C
ATOM    282  H   THR L  14B     -4.121   4.410  23.378  1.00 13.58           H
ATOM    283  HA  THR L  14B     -4.986   3.363  25.723  1.00 13.36           H
ATOM    284  HB  THR L  14B     -3.430   1.681  25.653  1.00 12.74           H
ATOM    285  HG1 THR L  14B     -2.092   1.527  23.904  1.00 13.76           H
ATOM    286 HG21 THR L  14B     -4.227   0.439  23.827  1.00 18.63           H
ATOM    287 HG22 THR L  14B     -5.427   1.182  24.535  1.00 18.63           H
ATOM    288 HG23 THR L  14B     -4.827   1.754  23.191  1.00 18.63           H
ATOM    289  N   GLU L  14C     -2.935   5.579  25.549  1.00  9.90           N
ATOM    290  CA  GLU L  14C     -1.965   6.353  26.307  1.00  7.08           C
ATOM    291  C   GLU L  14C     -2.435   6.626  27.734  1.00  9.82           C
ATOM    292  O   GLU L  14C     -1.601   6.800  28.643  1.00 10.49           O
ATOM    293  CB  GLU L  14C     -1.611   7.652  25.562  1.00 10.03           C
ATOM    294  CG  GLU L  14C     -2.730   8.650  25.267  1.00  9.93           C
ATOM    295  CD  GLU L  14C     -2.150   9.930  24.750  1.00 10.38           C
ATOM    296  OE1 GLU L  14C     -2.042  10.079  23.504  1.00 11.70           O
ATOM    297  OE2 GLU L  14C     -1.762  10.782  25.578  1.00 11.46           O1-
ATOM    298  H   GLU L  14C     -3.280   5.984  24.873  1.00 11.88           H
ATOM    299  HA  GLU L  14C     -1.149   5.831  26.372  1.00  8.50           H
ATOM    300  HB2 GLU L  14C     -0.946   8.123  26.089  1.00 12.04           H
ATOM    301  HB3 GLU L  14C     -1.221   7.407  24.709  1.00 12.04           H
ATOM    302  HG2 GLU L  14C     -3.322   8.284  24.592  1.00 11.91           H
ATOM    303  HG3 GLU L  14C     -3.219   8.841  26.083  1.00 11.91           H
ATOM    304  N   ARG L  14D     -3.753   6.633  27.963  1.00 10.94           N
ATOM    305  CA  ARG L  14D     -4.259   6.837  29.316  1.00 10.67           C
ATOM    306  C   ARG L  14D     -3.855   5.686  30.235  1.00  9.89           C
ATOM    307  O   ARG L  14D     -3.608   5.919  31.416  1.00 11.55           O
ATOM    308  CB  ARG L  14D     -5.779   7.007  29.318  1.00 14.49           C
ATOM    309  CG  ARG L  14D     -6.341   7.232  30.734  1.00 16.39           C
ATOM    310  CD  ARG L  14D     -7.826   7.420  30.725  0.68 17.98           C
ATOM    311  NE  ARG L  14D     -8.221   8.539  29.882  0.43 21.70           N
ATOM    312  CZ  ARG L  14D     -8.284   9.803  30.288  0.70 23.49           C
ATOM    313  NH1 ARG L  14D     -8.654  10.752  29.435  0.60 25.23           N
ATOM    314  NH2 ARG L  14D     -7.984  10.129  31.540  0.74 25.00           N1+
ATOM    315  H   ARG L  14D     -4.360   6.524  27.363  1.00 13.13           H
ATOM    316  HA  ARG L  14D     -3.870   7.650  29.674  1.00 12.80           H
ATOM    317  HB2 ARG L  14D     -6.013   7.776  28.775  1.00 17.39           H
ATOM    318  HB3 ARG L  14D     -6.189   6.206  28.955  1.00 17.39           H
ATOM    319  HG2 ARG L  14D     -6.137   6.460  31.284  1.00 19.67           H
ATOM    320  HG3 ARG L  14D     -5.938   8.028  31.113  1.00 19.67           H
ATOM    321  HD2 ARG L  14D     -8.248   6.617  30.381  1.00 21.57           H
ATOM    322  HD3 ARG L  14D     -8.131   7.599  31.628  0.52 21.57           H
ATOM    323  HE  ARG L  14D     -8.429   8.370  29.065  1.00 26.04           H
ATOM    324 HH11 ARG L  14D     -8.851  10.548  28.623  0.00 30.28           H
ATOM    325 HH12 ARG L  14D     -8.698  11.571  29.695  1.00 30.28           H
ATOM    326 HH21 ARG L  14D     -7.742   9.520  32.097  0.00 30.00           H
ATOM    327 HH22 ARG L  14D     -8.028  10.950  31.793  0.45 30.00           H
ATOM    328  N   GLU L  14E     -3.746   4.463  29.708  1.00 11.92           N
ATOM    329  CA  GLU L  14E     -3.220   3.343  30.489  1.00 10.67           C
ATOM    330  C   GLU L  14E     -1.830   3.645  31.037  1.00 11.01           C
ATOM    331  O   GLU L  14E     -1.508   3.298  32.186  1.00 10.46           O
ATOM    332  CB  GLU L  14E     -3.188   2.076  29.630  1.00 11.33           C
ATOM    333  CG  GLU L  14E     -2.733   0.856  30.368  1.00 13.10           C
ATOM    334  CD  GLU L  14E     -2.606  -0.362  29.476  1.00 16.00           C
ATOM    335  OE1 GLU L  14E     -2.899  -0.250  28.260  1.00 17.47           O
ATOM    336  OE2 GLU L  14E     -2.192  -1.442  29.986  1.00 14.44           O1-
ATOM    337  H   GLU L  14E     -3.969   4.258  28.903  1.00 14.31           H
ATOM    338  HA  GLU L  14E     -3.810   3.179  31.241  1.00 12.80           H
ATOM    339  HB2 GLU L  14E     -4.082   1.903  29.294  1.00 13.60           H
ATOM    340  HB3 GLU L  14E     -2.580   2.217  28.887  1.00 13.60           H
ATOM    341  HG2 GLU L  14E     -1.863   1.031  30.760  1.00 15.72           H
ATOM    342  HG3 GLU L  14E     -3.376   0.651  31.064  1.00 15.72           H
ATOM    343  N   LEU L  14F     -0.966   4.235  30.214  1.00  9.44           N
ATOM    344  CA  LEU L  14F      0.359   4.614  30.693  1.00 10.33           C
ATOM    345  C   LEU L  14F      0.249   5.643  31.813  1.00 10.44           C
ATOM    346  O   LEU L  14F      0.846   5.496  32.883  1.00  9.39           O
ATOM    347  CB  LEU L  14F      1.179   5.185  29.529  1.00 10.63           C
ATOM    348  CG  LEU L  14F      1.321   4.308  28.288  1.00 12.68           C
ATOM    349  CD1 LEU L  14F      2.257   4.966  27.269  1.00 11.22           C
ATOM    350  CD2 LEU L  14F      1.778   2.902  28.594  1.00 14.43           C
ATOM    351  H   LEU L  14F     -1.120   4.425  29.389  1.00 11.33           H
ATOM    352  HA  LEU L  14F      0.816   3.830  31.038  1.00 12.40           H
ATOM    353  HB2 LEU L  14F      0.765   6.015  29.247  1.00 12.76           H
ATOM    354  HB3 LEU L  14F      2.075   5.369  29.853  1.00 12.76           H
ATOM    355  HG  LEU L  14F      0.449   4.239  27.869  1.00 15.22           H
ATOM    356 HD11 LEU L  14F      2.330   4.391  26.492  1.00 13.46           H
ATOM    357 HD12 LEU L  14F      1.889   5.826  27.012  1.00 13.46           H
ATOM    358 HD13 LEU L  14F      3.129   5.087  27.675  1.00 13.46           H
ATOM    359 HD21 LEU L  14F      1.846   2.405  27.764  1.00 17.32           H
ATOM    360 HD22 LEU L  14F      2.643   2.939  29.030  1.00 17.32           H
ATOM    361 HD23 LEU L  14F      1.130   2.481  29.180  1.00 17.32           H
ATOM    362  N   LEU L  14G     -0.521   6.700  31.571  1.00  9.47           N
ATOM    363  CA  LEU L  14G     -0.651   7.777  32.548  1.00  9.43           C
ATOM    364  C   LEU L  14G     -1.157   7.252  33.883  1.00 11.01           C
ATOM    365  O   LEU L  14G     -0.642   7.626  34.949  1.00 11.61           O
ATOM    366  CB  LEU L  14G     -1.597   8.840  31.996  1.00 10.21           C
ATOM    367  CG  LEU L  14G     -1.934   9.984  32.943  1.00 14.37           C
ATOM    368  CD1 LEU L  14G     -0.692  10.691  33.453  1.00 14.82           C
ATOM    369  CD2 LEU L  14G     -2.864  10.973  32.266  1.00 17.97           C
ATOM    370  H   LEU L  14G     -0.978   6.817  30.851  1.00 11.36           H
ATOM    371  HA  LEU L  14G      0.216   8.187  32.691  1.00 11.31           H
ATOM    372  HB2 LEU L  14G     -1.192   9.229  31.205  1.00 12.25           H
ATOM    373  HB3 LEU L  14G     -2.432   8.410  31.753  1.00 12.25           H
ATOM    374  HG  LEU L  14G     -2.402   9.621  33.712  1.00 17.25           H
ATOM    375 HD11 LEU L  14G     -0.959  11.407  34.050  1.00 17.79           H
ATOM    376 HD12 LEU L  14G     -0.139  10.052  33.929  1.00 17.79           H
ATOM    377 HD13 LEU L  14G     -0.203  11.053  32.698  1.00 17.79           H
ATOM    378 HD21 LEU L  14G     -3.065  11.692  32.885  1.00 21.56           H
ATOM    379 HD22 LEU L  14G     -2.425  11.329  31.477  1.00 21.56           H
ATOM    380 HD23 LEU L  14G     -3.681  10.516  32.012  1.00 21.56           H
ATOM    381  N   GLU L  14H     -2.124   6.342  33.838  1.00 10.56           N
ATOM    382  CA  GLU L  14H     -2.681   5.789  35.074  1.00 10.37           C
ATOM    383  C   GLU L  14H     -1.655   4.978  35.855  1.00 11.54           C
ATOM    384  O   GLU L  14H     -1.769   4.869  37.083  1.00 11.85           O
ATOM    385  CB  GLU L  14H     -3.897   4.946  34.739  1.00 10.11           C
ATOM    386  CG  GLU L  14H     -5.082   5.821  34.350  1.00 12.22           C
ATOM    387  CD  GLU L  14H     -6.296   5.058  33.877  1.00 15.18           C
ATOM    388  OE1 GLU L  14H     -6.244   3.815  33.678  1.00 16.81           O
ATOM    389  OE2 GLU L  14H     -7.322   5.753  33.714  1.00 17.26           O1-
ATOM    390  H   GLU L  14H     -2.472   6.029  33.117  1.00 12.67           H
ATOM    391  HA  GLU L  14H     -2.974   6.520  35.640  1.00 12.44           H
ATOM    392  HB2 GLU L  14H     -3.689   4.364  33.991  1.00 12.13           H
ATOM    393  HB3 GLU L  14H     -4.148   4.420  35.515  1.00 12.13           H
ATOM    394  HG2 GLU L  14H     -5.347   6.346  35.122  1.00 14.67           H
ATOM    395  HG3 GLU L  14H     -4.808   6.412  33.631  1.00 14.67           H
ATOM    396  N   SER L  14I     -0.637   4.454  35.183  1.00 11.02           N
ATOM    397  CA  SER L  14I      0.408   3.701  35.866  1.00 10.00           C
ATOM    398  C   SER L  14I      1.467   4.594  36.492  1.00 12.64           C
ATOM    399  O   SER L  14I      2.277   4.093  37.276  1.00 12.44           O
ATOM    400  CB  SER L  14I      1.087   2.725  34.897  1.00 11.78           C
ATOM    401  OG  SER L  14I      1.994   3.409  34.035  1.00 11.38           O
ATOM    402  H   SER L  14I     -0.527   4.520  34.333  1.00 13.23           H
ATOM    403  HA  SER L  14I      0.002   3.179  36.576  1.00 12.00           H
ATOM    404  HB2 SER L  14I      1.576   2.062  35.409  1.00 14.14           H
ATOM    405  HB3 SER L  14I      0.407   2.291  34.358  1.00 14.14           H
ATOM    406  HG  SER L  14I      1.583   3.987  33.586  1.00 13.65           H
ATOM    407  N   TYR L  14J      1.498   5.886  36.150  1.00 10.65           N
ATOM    408  CA  TYR L  14J      2.505   6.818  36.671  1.00 12.06           C
ATOM    409  C   TYR L  14J      1.964   7.426  37.960  1.00 19.77           C
ATOM    410  O   TYR L  14J      1.454   8.551  38.005  1.00 19.19           O
ATOM    411  CB  TYR L  14J      2.839   7.872  35.614  1.00 14.25           C
ATOM    412  CG  TYR L  14J      3.280   7.339  34.266  1.00 13.35           C
ATOM    413  CD1 TYR L  14J      3.895   6.091  34.144  1.00 10.69           C
ATOM    414  CD2 TYR L  14J      3.087   8.084  33.100  1.00 12.69           C
ATOM    415  CE1 TYR L  14J      4.287   5.609  32.904  1.00 11.60           C
ATOM    416  CE2 TYR L  14J      3.491   7.611  31.857  1.00 12.67           C
ATOM    417  CZ  TYR L  14J      4.098   6.373  31.758  1.00 10.99           C
ATOM    418  OH  TYR L  14J      4.480   5.935  30.497  1.00 10.36           O
ATOM    419  H   TYR L  14J      0.938   6.252  35.610  1.00 12.78           H
ATOM    420  HA  TYR L  14J      3.317   6.330  36.881  1.00 14.47           H
ATOM    421  HB2 TYR L  14J      2.050   8.417  35.466  1.00 17.10           H
ATOM    422  HB3 TYR L  14J      3.557   8.430  35.954  1.00 17.10           H
ATOM    423  HD1 TYR L  14J      4.033   5.571  34.903  1.00 12.83           H
ATOM    424  HD2 TYR L  14J      2.684   8.921  33.158  1.00 15.23           H
ATOM    425  HE1 TYR L  14J      4.699   4.778  32.842  1.00 13.92           H
ATOM    426  HE2 TYR L  14J      3.353   8.125  31.095  1.00 15.21           H
ATOM    427  HH  TYR L  14J      4.825   5.170  30.551  1.00 12.44           H
ATOM    428  N   ILE L  14K      2.077   6.646  39.032  1.00 21.01           N
ATOM    429  CA  ILE L  14K      1.416   6.967  40.290  1.00 25.15           C
ATOM    430  C   ILE L  14K      2.363   7.775  41.160  1.00 32.64           C
ATOM    431  O   ILE L  14K      1.916   8.417  42.114  0.69 36.13           O
ATOM    432  CB  ILE L  14K      0.954   5.702  41.035  1.00 22.96           C
ATOM    433  CG1 ILE L  14K      2.149   4.822  41.400  1.00 29.70           C
ATOM    434  CG2 ILE L  14K     -0.072   4.937  40.215  1.00 20.43           C
ATOM    435  CD1 ILE L  14K      1.761   3.559  42.146  1.00 32.57           C
ATOM    436  H   ILE L  14K      2.535   5.919  39.054  1.00 25.22           H
ATOM    437  HA  ILE L  14K      0.634   7.512  40.108  1.00 30.18           H
ATOM    438  HB  ILE L  14K      0.527   5.981  41.860  1.00 27.56           H
ATOM    439 HG12 ILE L  14K      2.750   5.330  41.967  1.00 35.64           H
ATOM    440 HG13 ILE L  14K      2.606   4.559  40.586  1.00 35.64           H
ATOM    441 HG21 ILE L  14K      0.328   4.679  39.370  1.00 24.51           H
ATOM    442 HG22 ILE L  14K     -0.839   5.510  40.057  1.00 24.51           H
ATOM    443 HG23 ILE L  14K     -0.344   4.147  40.708  1.00 24.51           H
ATOM    444 HD11 ILE L  14K      1.312   3.804  42.969  1.00 39.09           H
ATOM    445 HD12 ILE L  14K      2.564   3.051  42.345  1.00 39.09           H
ATOM    446 HD13 ILE L  14K      1.167   3.033  41.588  1.00 39.09           H
ATOM    447  HC  ILE L  14K      3.345   7.795  40.971  1.00 39.17           H
TER
ATOM    448  N   ILE H  16       5.195  -8.609  17.803  1.00 10.39           N1+
ATOM    449  CA  ILE H  16       4.518  -8.307  19.072  1.00 11.32           C
ATOM    450  C   ILE H  16       3.460  -9.365  19.319  1.00 14.46           C
ATOM    451  O   ILE H  16       2.597  -9.591  18.471  1.00 14.05           O
ATOM    452  CB  ILE H  16       3.886  -6.891  19.047  1.00 13.76           C
ATOM    453  CG1 ILE H  16       4.911  -5.791  18.706  1.00 13.53           C
ATOM    454  CG2 ILE H  16       3.195  -6.592  20.378  1.00 14.02           C
ATOM    455  CD1 ILE H  16       5.809  -5.342  19.843  1.00 12.31           C
ATOM    456  H1  ILE H  16       5.062  -7.941  17.230  1.00 12.47           H
ATOM    457  H2  ILE H  16       4.865  -9.362  17.463  1.00 12.47           H
ATOM    458  H3  ILE H  16       6.068  -8.706  17.949  1.00 12.47           H
ATOM    459  HA  ILE H  16       5.161  -8.342  19.797  1.00 13.58           H
ATOM    460  HB  ILE H  16       3.207  -6.884  18.355  1.00 16.51           H
ATOM    461 HG12 ILE H  16       4.428  -5.010  18.393  1.00 16.23           H
ATOM    462 HG13 ILE H  16       5.486  -6.120  17.997  1.00 16.23           H
ATOM    463 HG21 ILE H  16       2.498  -7.250  20.526  1.00 16.82           H
ATOM    464 HG22 ILE H  16       3.850  -6.637  21.091  1.00 16.82           H
ATOM    465 HG23 ILE H  16       2.808  -5.703  20.339  1.00 16.82           H
ATOM    466 HD11 ILE H  16       5.258  -4.990  20.560  1.00 14.77           H
ATOM    467 HD12 ILE H  16       6.319  -6.103  20.162  1.00 14.77           H
ATOM    468 HD13 ILE H  16       6.410  -4.653  19.518  1.00 14.77           H
ATOM    469  N   VAL H  17       3.555 -10.020  20.468  1.00 13.57           N
ATOM    470  CA  VAL H  17       2.583 -11.026  20.890  1.00 15.54           C
ATOM    471  C   VAL H  17       1.537 -10.361  21.779  1.00 16.11           C
ATOM    472  O   VAL H  17       1.874  -9.605  22.695  1.00 14.51           O
ATOM    473  CB  VAL H  17       3.298 -12.188  21.610  1.00 14.16           C
ATOM    474  CG1 VAL H  17       2.304 -13.267  22.038  1.00 15.70           C
ATOM    475  CG2 VAL H  17       4.341 -12.770  20.722  1.00 16.07           C
ATOM    476  H   VAL H  17       4.189  -9.897  21.036  1.00 16.28           H
ATOM    477  HA  VAL H  17       2.134 -11.384  20.109  1.00 18.65           H
ATOM    478  HB  VAL H  17       3.735 -11.848  22.406  1.00 16.99           H
ATOM    479 HG11 VAL H  17       2.787 -13.980  22.486  1.00 18.84           H
ATOM    480 HG12 VAL H  17       1.655 -12.876  22.643  1.00 18.84           H
ATOM    481 HG13 VAL H  17       1.857 -13.614  21.250  1.00 18.84           H
ATOM    482 HG21 VAL H  17       4.781 -13.499  21.187  1.00 19.29           H
ATOM    483 HG22 VAL H  17       3.918 -13.101  19.914  1.00 19.29           H
ATOM    484 HG23 VAL H  17       4.986 -12.081  20.500  1.00 19.29           H
ATOM    485  N   GLU H  18       0.256 -10.623  21.507  1.00 17.39           N
ATOM    486  CA  GLU H  18      -0.837 -10.160  22.360  1.00 17.60           C
ATOM    487  C   GLU H  18      -0.908  -8.632  22.442  1.00 17.44           C
ATOM    488  O   GLU H  18      -1.280  -8.064  23.481  1.00 20.43           O
ATOM    489  CB  GLU H  18      -0.731 -10.779  23.761  1.00 22.58           C
ATOM    490  CG  GLU H  18      -1.048 -12.264  23.772  1.00 21.79           C
ATOM    491  CD  GLU H  18      -2.519 -12.546  23.636  1.00 28.11           C
ATOM    492  OE1 GLU H  18      -3.321 -11.751  24.165  1.00 26.34           O
ATOM    493  OE2 GLU H  18      -2.870 -13.570  23.002  1.00 32.84           O1-
ATOM    494  H   GLU H  18      -0.008 -11.074  20.823  1.00 20.86           H
ATOM    495  HA  GLU H  18      -1.672 -10.466  21.974  1.00 21.11           H
ATOM    496  HB2 GLU H  18       0.175 -10.663  24.090  1.00 27.10           H
ATOM    497  HB3 GLU H  18      -1.358 -10.334  24.351  1.00 27.10           H
ATOM    498  HG2 GLU H  18      -0.591 -12.690  23.030  1.00 26.15           H
ATOM    499  HG3 GLU H  18      -0.745 -12.645  24.611  1.00 26.15           H
ATOM    500  N   GLY H  19      -0.577  -7.969  21.339  1.00 15.90           N
ATOM    501  CA  GLY H  19      -0.781  -6.555  21.181  1.00 17.49           C
ATOM    502  C   GLY H  19      -1.959  -6.267  20.279  1.00 17.89           C
ATOM    503  O   GLY H  19      -2.867  -7.092  20.107  1.00 19.77           O
ATOM    504  H   GLY H  19      -0.221  -8.341  20.649  1.00 19.08           H
ATOM    505  HA2 GLY H  19      -0.946  -6.151  22.047  1.00 20.99           H
ATOM    506  HA3 GLY H  19       0.012  -6.152  20.795  1.00 20.99           H
ATOM    507  N   SER H  20      -1.957  -5.066  19.722  1.00 15.77           N
ATOM    508  CA  SER H  20      -3.039  -4.606  18.871  1.00 19.50           C
ATOM    509  C   SER H  20      -2.474  -3.774  17.737  1.00 20.38           C
ATOM    510  O   SER H  20      -1.315  -3.352  17.758  1.00 14.89           O
ATOM    511  CB  SER H  20      -4.073  -3.797  19.674  1.00 20.38           C
ATOM    512  OG  SER H  20      -3.507  -2.590  20.148  1.00 29.15           O
ATOM    513  H   SER H  20      -1.328  -4.489  19.824  1.00 18.93           H
ATOM    514  HA  SER H  20      -3.490  -5.374  18.487  1.00 23.40           H
ATOM    515  HB2 SER H  20      -4.826  -3.589  19.099  1.00 24.46           H
ATOM    516  HB3 SER H  20      -4.369  -4.326  20.431  1.00 24.46           H
ATOM    517  HG  SER H  20      -2.852  -2.756  20.647  1.00 34.98           H
ATOM    518  N   ASP H  21      -3.310  -3.549  16.717  1.00 17.64           N
ATOM    519  CA  ASP H  21      -2.935  -2.665  15.620  1.00 16.64           C
ATOM    520  C   ASP H  21      -2.663  -1.260  16.144  1.00 15.59           C
ATOM    521  O   ASP H  21      -3.480  -0.699  16.881  1.00 17.98           O
ATOM    522  CB  ASP H  21      -4.068  -2.568  14.594  1.00 18.62           C
ATOM    523  CG  ASP H  21      -4.237  -3.811  13.749  1.00 24.79           C
ATOM    524  OD1 ASP H  21      -3.604  -4.856  14.016  1.00 20.27           O
ATOM    525  OD2 ASP H  21      -5.025  -3.720  12.782  1.00 21.91           O1-
ATOM    526  H   ASP H  21      -4.094  -3.896  16.642  1.00 21.17           H
ATOM    527  HA  ASP H  21      -2.137  -3.000  15.181  1.00 19.96           H
ATOM    528  HB2 ASP H  21      -4.903  -2.413  15.063  1.00 22.34           H
ATOM    529  HB3 ASP H  21      -3.885  -1.826  13.996  1.00 22.34           H
ATOM    530  N   ALA H  22      -1.561  -0.667  15.690  1.00 16.36           N
ATOM    531  CA  ALA H  22      -1.279   0.733  15.964  1.00 13.09           C
ATOM    532  C   ALA H  22      -2.248   1.641  15.212  1.00 10.27           C
ATOM    533  O   ALA H  22      -2.773   1.285  14.145  1.00 14.13           O
ATOM    534  CB  ALA H  22       0.152   1.073  15.548  1.00 15.62           C
ATOM    535  H   ALA H  22      -0.959  -1.059  15.218  1.00 19.63           H
ATOM    536  HA  ALA H  22      -1.372   0.902  16.915  1.00 15.71           H
ATOM    537  HB1 ALA H  22       0.321   2.009  15.738  1.00 18.74           H
ATOM    538  HB2 ALA H  22       0.767   0.517  16.050  1.00 18.74           H
ATOM    539  HB3 ALA H  22       0.252   0.905  14.598  1.00 18.74           H
ATOM    540  N   GLU H  23      -2.487   2.825  15.774  1.00 11.80           N
ATOM    541  CA  GLU H  23      -3.155   3.898  15.050  1.00 13.72           C
ATOM    542  C   GLU H  23      -2.210   4.559  14.062  1.00 11.43           C
ATOM    543  O   GLU H  23      -0.986   4.553  14.239  1.00 12.77           O
ATOM    544  CB  GLU H  23      -3.693   4.935  16.037  1.00  9.46           C
ATOM    545  CG  GLU H  23      -4.782   4.373  16.885  1.00 13.75           C
ATOM    546  CD  GLU H  23      -5.095   5.237  18.079  1.00 14.32           C
ATOM    547  OE1 GLU H  23      -5.650   6.330  17.884  1.00 17.34           O
ATOM    548  OE2 GLU H  23      -4.786   4.763  19.186  1.00 17.95           O1-
ATOM    549  H   GLU H  23      -2.270   3.030  16.581  1.00 14.15           H
ATOM    550  HA  GLU H  23      -3.904   3.531  14.555  1.00 16.47           H
ATOM    551  HB2 GLU H  23      -2.974   5.225  16.619  1.00 11.35           H
ATOM    552  HB3 GLU H  23      -4.051   5.690  15.544  1.00 11.35           H
ATOM    553  HG2 GLU H  23      -5.589   4.294  16.352  1.00 16.50           H
ATOM    554  HG3 GLU H  23      -4.511   3.500  17.209  1.00 16.50           H
ATOM    555  N   ILE H  24      -2.782   5.153  13.007  1.00 11.10           N
ATOM    556  CA  ILE H  24      -1.969   5.930  12.074  1.00 13.00           C
ATOM    557  C   ILE H  24      -1.247   7.052  12.823  1.00 13.96           C
ATOM    558  O   ILE H  24      -1.855   7.822  13.586  1.00 13.45           O
ATOM    559  CB  ILE H  24      -2.830   6.478  10.919  1.00 15.40           C
ATOM    560  CG1 ILE H  24      -3.492   5.343  10.147  1.00 21.07           C
ATOM    561  CG2 ILE H  24      -2.007   7.368   9.996  1.00 14.46           C
ATOM    562  CD1 ILE H  24      -2.539   4.427   9.456  1.00 20.51           C
ATOM    563  H   ILE H  24      -3.620   5.121  12.815  1.00 13.33           H
ATOM    564  HA  ILE H  24      -1.293   5.349  11.690  1.00 15.61           H
ATOM    565  HB  ILE H  24      -3.533   7.022  11.306  1.00 18.48           H
ATOM    566 HG12 ILE H  24      -4.015   4.811  10.766  1.00 25.28           H
ATOM    567 HG13 ILE H  24      -4.074   5.726   9.472  1.00 25.28           H
ATOM    568 HG21 ILE H  24      -2.577   7.695   9.282  1.00 17.36           H
ATOM    569 HG22 ILE H  24      -1.656   8.114  10.507  1.00 17.36           H
ATOM    570 HG23 ILE H  24      -1.277   6.848   9.625  1.00 17.36           H
ATOM    571 HD11 ILE H  24      -3.043   3.740   8.993  1.00 24.61           H
ATOM    572 HD12 ILE H  24      -2.015   4.939   8.820  1.00 24.61           H
ATOM    573 HD13 ILE H  24      -1.956   4.022  10.117  1.00 24.61           H
ATOM    574  N   GLY H  25       0.065   7.156  12.603  1.00 11.54           N
ATOM    575  CA  GLY H  25       0.865   8.187  13.226  1.00 12.65           C
ATOM    576  C   GLY H  25       1.097   8.016  14.710  1.00  9.03           C
ATOM    577  O   GLY H  25       1.597   8.947  15.340  1.00  9.35           O
ATOM    578  H   GLY H  25       0.512   6.630  12.091  1.00 13.85           H
ATOM    579  HA2 GLY H  25       1.732   8.217  12.791  1.00 15.19           H
ATOM    580  HA3 GLY H  25       0.433   9.045  13.089  1.00 15.19           H
ATOM    581  N   MET H  26       0.770   6.849  15.272  1.00 10.09           N
ATOM    582  CA  MET H  26       0.909   6.620  16.717  1.00  9.61           C
ATOM    583  C   MET H  26       2.368   6.570  17.156  1.00 10.05           C
ATOM    584  O   MET H  26       2.696   6.928  18.296  1.00 10.59           O
ATOM    585  CB  MET H  26       0.189   5.321  17.063  1.00 12.83           C
ATOM    586  CG  MET H  26      -0.143   5.136  18.515  1.00 17.57           C
ATOM    587  SD  MET H  26      -0.642   3.410  18.702  1.00 14.02           S
ATOM    588  CE  MET H  26      -1.459   3.444  20.284  1.00 18.83           C
ATOM    589  H   MET H  26       0.465   6.172  14.839  1.00 12.11           H
ATOM    590  HA  MET H  26       0.465   7.340  17.191  1.00 11.53           H
ATOM    591  HB2 MET H  26      -0.645   5.290  16.568  1.00 15.39           H
ATOM    592  HB3 MET H  26       0.751   4.577  16.796  1.00 15.39           H
ATOM    593  HG2 MET H  26       0.639   5.305  19.063  1.00 21.09           H
ATOM    594  HG3 MET H  26      -0.882   5.712  18.767  1.00 21.09           H
ATOM    595  HE1 MET H  26      -1.775   2.552  20.494  1.00 22.59           H
ATOM    596  HE2 MET H  26      -0.827   3.739  20.958  1.00 22.59           H
ATOM    597  HE3 MET H  26      -2.207   4.059  20.239  1.00 22.59           H
ATOM    598  N   SER H  27       3.253   6.126  16.276  1.00 10.24           N
ATOM    599  CA  SER H  27       4.653   5.902  16.600  1.00  9.85           C
ATOM    600  C   SER H  27       5.510   6.394  15.432  1.00  9.68           C
ATOM    601  O   SER H  27       6.140   5.598  14.717  1.00 10.21           O
ATOM    602  CB  SER H  27       4.859   4.420  16.899  1.00 12.59           C
ATOM    603  OG  SER H  27       6.159   4.213  17.324  1.00 12.92           O
ATOM    604  H   SER H  27       3.059   5.941  15.459  1.00 12.28           H
ATOM    605  HA  SER H  27       4.888   6.412  17.391  1.00 11.82           H
ATOM    606  HB2 SER H  27       4.246   4.146  17.598  1.00 15.11           H
ATOM    607  HB3 SER H  27       4.701   3.906  16.092  1.00 15.11           H
ATOM    608  HG  SER H  27       6.281   3.399  17.491  1.00 15.50           H
ATOM    609  N   PRO H  28       5.585   7.716  15.241  1.00  7.88           N
ATOM    610  CA  PRO H  28       6.175   8.268  14.015  1.00  8.52           C
ATOM    611  C   PRO H  28       7.684   8.214  14.006  1.00  9.74           C
ATOM    612  O   PRO H  28       8.315   8.483  12.972  1.00  8.77           O
ATOM    613  CB  PRO H  28       5.636   9.723  14.003  1.00 10.05           C
ATOM    614  CG  PRO H  28       5.485  10.069  15.452  1.00  9.12           C
ATOM    615  CD  PRO H  28       4.963   8.778  16.070  1.00  9.18           C
ATOM    616  HA  PRO H  28       5.835   7.797  13.238  1.00 10.23           H
ATOM    617  HB2 PRO H  28       6.277  10.309  13.572  1.00 12.06           H
ATOM    618  HB3 PRO H  28       4.779   9.753  13.549  1.00 12.06           H
ATOM    619  HG2 PRO H  28       6.347  10.311  15.826  1.00 10.94           H
ATOM    620  HG3 PRO H  28       4.844  10.789  15.556  1.00 10.94           H
ATOM    621  HD2 PRO H  28       5.258   8.702  16.992  1.00 11.02           H
ATOM    622  HD3 PRO H  28       3.997   8.737  16.002  1.00 11.02           H
ATOM    623  N   TRP H  29       8.265   7.788  15.128  1.00  7.78           N
ATOM    624  CA  TRP H  29       9.679   7.516  15.224  1.00  7.86           C
ATOM    625  C   TRP H  29      10.010   6.076  14.864  1.00  8.95           C
ATOM    626  O   TRP H  29      11.193   5.734  14.830  1.00  9.17           O
ATOM    627  CB  TRP H  29      10.187   7.830  16.640  1.00  8.71           C
ATOM    628  CG  TRP H  29       9.178   7.514  17.710  1.00  7.71           C
ATOM    629  CD1 TRP H  29       8.904   6.294  18.264  1.00  9.19           C
ATOM    630  CD2 TRP H  29       8.273   8.448  18.327  1.00  8.60           C
ATOM    631  NE1 TRP H  29       7.881   6.418  19.190  1.00 10.43           N
ATOM    632  CE2 TRP H  29       7.484   7.731  19.245  1.00  9.64           C
ATOM    633  CE3 TRP H  29       8.073   9.813  18.193  1.00  8.97           C
ATOM    634  CZ2 TRP H  29       6.511   8.347  20.019  1.00 10.46           C
ATOM    635  CZ3 TRP H  29       7.097  10.422  18.961  1.00 11.01           C
ATOM    636  CH2 TRP H  29       6.337   9.701  19.855  1.00  9.68           C
ATOM    637  H   TRP H  29       7.839   7.649  15.863  1.00  9.34           H
ATOM    638  HA  TRP H  29      10.152   8.093  14.604  1.00  9.43           H
ATOM    639  HB2 TRP H  29      10.982   7.303  16.814  1.00 10.46           H
ATOM    640  HB3 TRP H  29      10.397   8.775  16.697  1.00 10.46           H
ATOM    641  HD1 TRP H  29       9.330   5.498  18.041  1.00 11.03           H
ATOM    642  HE1 TRP H  29       7.552   5.777  19.660  1.00 12.52           H
ATOM    643  HE3 TRP H  29       8.577  10.307  17.587  1.00 10.76           H
ATOM    644  HZ2 TRP H  29       5.999   7.864  20.625  1.00 12.55           H
ATOM    645  HZ3 TRP H  29       6.954  11.337  18.875  1.00 13.21           H
ATOM    646  HH2 TRP H  29       5.693  10.141  20.361  1.00 11.62           H
ATOM    647  N   GLN H  30       9.004   5.232  14.627  1.00  8.01           N
ATOM    648  CA  GLN H  30       9.245   3.833  14.294  1.00  9.56           C
ATOM    649  C   GLN H  30      10.030   3.701  13.007  1.00 10.01           C
ATOM    650  O   GLN H  30       9.679   4.298  11.983  1.00 10.52           O
ATOM    651  CB  GLN H  30       7.925   3.088  14.126  1.00 12.49           C
ATOM    652  CG  GLN H  30       8.081   1.621  14.208  1.00 11.79           C
ATOM    653  CD  GLN H  30       8.162   1.218  15.649  1.00 16.46           C
ATOM    654  OE1 GLN H  30       7.641   1.891  16.529  1.00 20.79           O
ATOM    655  NE2 GLN H  30       8.778   0.150  15.888  1.00 15.75           N
ATOM    656  H   GLN H  30       8.172   5.449  14.653  1.00  9.61           H
ATOM    657  HA  GLN H  30       9.749   3.412  15.008  1.00 11.47           H
ATOM    658  HB2 GLN H  30       7.315   3.364  14.828  1.00 14.99           H
ATOM    659  HB3 GLN H  30       7.550   3.302  13.258  1.00 14.99           H
ATOM    660  HG2 GLN H  30       7.313   1.186  13.805  1.00 14.15           H
ATOM    661  HG3 GLN H  30       8.901   1.353  13.763  1.00 14.15           H
ATOM    662 HE21 GLN H  30       9.123  -0.302  15.242  1.00 18.91           H
ATOM    663 HE22 GLN H  30       8.856  -0.130  16.698  1.00 18.91           H
ATOM    664  N   VAL H  31      11.062   2.863  13.034  1.00  8.38           N
ATOM    665  CA  VAL H  31      11.869   2.586  11.856  1.00  8.92           C
ATOM    666  C   VAL H  31      11.877   1.087  11.623  1.00 10.32           C
ATOM    667  O   VAL H  31      11.936   0.296  12.572  1.00 10.47           O
ATOM    668  CB  VAL H  31      13.291   3.138  12.009  1.00  9.07           C
ATOM    669  CG1 VAL H  31      14.162   2.710  10.821  1.00 12.41           C
ATOM    670  CG2 VAL H  31      13.280   4.673  12.093  1.00 10.57           C
ATOM    671  H   VAL H  31      11.317   2.437  13.736  1.00 10.05           H
ATOM    672  HA  VAL H  31      11.461   3.009  11.084  1.00 10.70           H
ATOM    673  HB  VAL H  31      13.688   2.789  12.822  1.00 10.89           H
ATOM    674 HG11 VAL H  31      15.055   3.070  10.939  1.00 14.89           H
ATOM    675 HG12 VAL H  31      14.197   1.741  10.789  1.00 14.89           H
ATOM    676 HG13 VAL H  31      13.771   3.055  10.003  1.00 14.89           H
ATOM    677 HG21 VAL H  31      14.191   4.990  12.189  1.00 12.69           H
ATOM    678 HG22 VAL H  31      12.889   5.030  11.281  1.00 12.69           H
ATOM    679 HG23 VAL H  31      12.752   4.942  12.861  1.00 12.69           H
ATOM    680  N   MET H  32      11.789   0.704  10.345  1.00  9.12           N
ATOM    681  CA  MET H  32      11.960  -0.677   9.913  1.00 11.21           C
ATOM    682  C   MET H  32      13.354  -0.819   9.330  1.00 11.44           C
ATOM    683  O   MET H  32      13.718  -0.084   8.405  1.00 11.80           O
ATOM    684  CB  MET H  32      10.923  -1.082   8.855  1.00 11.96           C
ATOM    685  CG  MET H  32      11.131  -2.464   8.336  1.00 14.49           C
ATOM    686  SD  MET H  32       9.951  -2.973   7.043  1.00 13.19           S
ATOM    687  CE  MET H  32       8.419  -3.029   7.931  1.00 10.51           C
ATOM    688  H   MET H  32      11.626   1.245   9.697  1.00 10.95           H
ATOM    689  HA  MET H  32      11.867  -1.268  10.676  1.00 13.45           H
ATOM    690  HB2 MET H  32      10.038  -1.041   9.250  1.00 14.36           H
ATOM    691  HB3 MET H  32      10.980  -0.469   8.106  1.00 14.36           H
ATOM    692  HG2 MET H  32      12.023  -2.522   7.960  1.00 17.39           H
ATOM    693  HG3 MET H  32      11.046  -3.088   9.074  1.00 17.39           H
ATOM    694  HE1 MET H  32       7.712  -3.295   7.323  1.00 12.61           H
ATOM    695  HE2 MET H  32       8.496  -3.673   8.652  1.00 12.61           H
ATOM    696  HE3 MET H  32       8.232  -2.148   8.292  1.00 12.61           H
ATOM    697  N   LEU H  33      14.128  -1.760   9.863  1.00 10.86           N
ATOM    698  CA  LEU H  33      15.403  -2.118   9.253  1.00 13.90           C
ATOM    699  C   LEU H  33      15.109  -3.254   8.288  1.00 11.12           C
ATOM    700  O   LEU H  33      14.599  -4.310   8.691  1.00 15.23           O
ATOM    701  CB  LEU H  33      16.456  -2.536  10.278  1.00 15.19           C
ATOM    702  CG  LEU H  33      16.779  -1.457  11.306  1.00 15.51           C
ATOM    703  CD1 LEU H  33      17.945  -1.900  12.182  1.00 17.28           C
ATOM    704  CD2 LEU H  33      17.105  -0.125  10.672  1.00 19.94           C
ATOM    705  H   LEU H  33      13.939  -2.204  10.575  1.00 13.03           H
ATOM    706  HA  LEU H  33      15.745  -1.364   8.748  1.00 16.68           H
ATOM    707  HB2 LEU H  33      16.134  -3.315  10.758  1.00 18.23           H
ATOM    708  HB3 LEU H  33      17.278  -2.754   9.811  1.00 18.23           H
ATOM    709  HG  LEU H  33      16.007  -1.331  11.880  1.00 18.61           H
ATOM    710 HD11 LEU H  33      18.137  -1.203  12.829  1.00 20.73           H
ATOM    711 HD12 LEU H  33      17.702  -2.720  12.640  1.00 20.73           H
ATOM    712 HD13 LEU H  33      18.721  -2.052  11.620  1.00 20.73           H
ATOM    713 HD21 LEU H  33      17.301   0.518  11.372  1.00 23.93           H
ATOM    714 HD22 LEU H  33      17.878  -0.231  10.095  1.00 23.93           H
ATOM    715 HD23 LEU H  33      16.342   0.173  10.152  1.00 23.93           H
ATOM    716  N   PHE H  34      15.429  -3.027   7.026  1.00 13.83           N
ATOM    717  CA  PHE H  34      14.984  -3.878   5.931  1.00 15.78           C
ATOM    718  C   PHE H  34      16.211  -4.414   5.208  1.00 15.22           C
ATOM    719  O   PHE H  34      17.064  -3.639   4.763  1.00 16.19           O
ATOM    720  CB  PHE H  34      14.083  -3.059   5.015  1.00 16.75           C
ATOM    721  CG  PHE H  34      13.407  -3.839   3.933  1.00 12.67           C
ATOM    722  CD1 PHE H  34      12.338  -4.683   4.204  1.00 15.34           C
ATOM    723  CD2 PHE H  34      13.829  -3.705   2.629  1.00 20.90           C
ATOM    724  CE1 PHE H  34      11.712  -5.384   3.183  1.00 23.40           C
ATOM    725  CE2 PHE H  34      13.188  -4.408   1.606  1.00 18.90           C
ATOM    726  CZ  PHE H  34      12.136  -5.235   1.902  1.00 22.19           C
ATOM    727  H   PHE H  34      15.917  -2.368   6.768  1.00 16.60           H
ATOM    728  HA  PHE H  34      14.475  -4.626   6.281  1.00 18.94           H
ATOM    729  HB2 PHE H  34      13.391  -2.644   5.553  1.00 20.11           H
ATOM    730  HB3 PHE H  34      14.619  -2.372   4.589  1.00 20.11           H
ATOM    731  HD1 PHE H  34      12.040  -4.781   5.079  1.00 18.41           H
ATOM    732  HD2 PHE H  34      14.537  -3.137   2.427  1.00 25.08           H
ATOM    733  HE1 PHE H  34      10.998  -5.949   3.375  1.00 28.08           H
ATOM    734  HE2 PHE H  34      13.477  -4.318   0.727  1.00 22.68           H
ATOM    735  HZ  PHE H  34      11.719  -5.711   1.220  1.00 26.63           H
ATOM    736  N   ARG H  35      16.317  -5.733   5.119  1.00 15.78           N
ATOM    737  CA  ARG H  35      17.422  -6.346   4.398  1.00 16.33           C
ATOM    738  C   ARG H  35      17.165  -6.239   2.905  1.00 19.49           C
ATOM    739  O   ARG H  35      16.041  -6.457   2.444  1.00 20.26           O
ATOM    740  CB  ARG H  35      17.563  -7.799   4.806  1.00 18.09           C
ATOM    741  CG  ARG H  35      18.824  -8.472   4.332  1.00 22.77           C
ATOM    742  CD  ARG H  35      18.781  -9.933   4.736  1.00 28.81           C
ATOM    743  NE  ARG H  35      20.072 -10.566   4.540  1.00 31.87           N
ATOM    744  CZ  ARG H  35      20.473 -11.630   5.212  1.00 33.28           C
ATOM    745  NH1 ARG H  35      21.667 -12.148   4.958  1.00 39.36           N
ATOM    746  NH2 ARG H  35      19.690 -12.165   6.138  1.00 36.21           N1+
ATOM    747  H   ARG H  35      15.765  -6.294   5.467  1.00 18.94           H
ATOM    748  HA  ARG H  35      18.247  -5.882   4.607  1.00 19.60           H
ATOM    749  HB2 ARG H  35      17.550  -7.851   5.774  1.00 21.71           H
ATOM    750  HB3 ARG H  35      16.813  -8.296   4.443  1.00 21.71           H
ATOM    751  HG2 ARG H  35      18.883  -8.417   3.366  1.00 27.32           H
ATOM    752  HG3 ARG H  35      19.595  -8.056   4.749  1.00 27.32           H
ATOM    753  HD2 ARG H  35      18.547 -10.001   5.675  1.00 34.57           H
ATOM    754  HD3 ARG H  35      18.127 -10.398   4.191  1.00 34.57           H
ATOM    755  HE  ARG H  35      20.648 -10.160   4.047  1.00 38.24           H
ATOM    756 HH11 ARG H  35      22.171 -11.793   4.359  1.00 47.24           H
ATOM    757 HH12 ARG H  35      21.939 -12.836   5.397  1.00 47.24           H
ATOM    758 HH21 ARG H  35      18.916 -11.825   6.296  1.00 43.45           H
ATOM    759 HH22 ARG H  35      19.954 -12.856   6.578  1.00 43.45           H
ATOM    760  N   LYS H  36      18.217  -5.902   2.156  1.00 22.22           N
ATOM    761  CA  LYS H  36      18.089  -5.722   0.710  1.00 22.91           C
ATOM    762  C   LYS H  36      17.950  -7.053  -0.025  1.00 23.36           C
ATOM    763  O   LYS H  36      17.098  -7.200  -0.910  1.00 25.11           O
ATOM    764  CB  LYS H  36      19.293  -4.984   0.163  1.00 22.64           C
ATOM    765  CG  LYS H  36      19.391  -3.512   0.482  1.00 21.93           C
ATOM    766  CD  LYS H  36      20.539  -2.973  -0.319  1.00 30.12           C
ATOM    767  CE  LYS H  36      20.910  -1.596   0.080  1.00 24.31           C
ATOM    768  NZ  LYS H  36      22.084  -1.133  -0.716  1.00 28.58           N1+
ATOM    769  H   LYS H  36      19.011  -5.772   2.459  1.00 26.66           H
ATOM    770  HA  LYS H  36      17.299  -5.190   0.525  1.00 27.49           H
ATOM    771  HB2 LYS H  36      20.092  -5.407   0.513  1.00 27.17           H
ATOM    772  HB3 LYS H  36      19.285  -5.067  -0.804  1.00 27.17           H
ATOM    773  HG2 LYS H  36      18.577  -3.057   0.218  1.00 26.31           H
ATOM    774  HG3 LYS H  36      19.575  -3.386   1.426  1.00 26.31           H
ATOM    775  HD2 LYS H  36      21.312  -3.544  -0.188  1.00 36.15           H
ATOM    776  HD3 LYS H  36      20.291  -2.959  -1.257  1.00 36.15           H
ATOM    777  HE2 LYS H  36      20.166  -0.997  -0.091  1.00 29.17           H
ATOM    778  HE3 LYS H  36      21.149  -1.583   1.020  1.00 29.17           H
ATOM    779  HZ1 LYS H  36      22.307  -0.305  -0.475  1.00 34.30           H
ATOM    780  HZ2 LYS H  36      22.779  -1.672  -0.574  1.00 34.30           H
ATOM    781  HZ3 LYS H  36      21.886  -1.139  -1.583  1.00 34.30           H
ATOM    782  N   SER H  36A     18.812  -8.010   0.281  1.00 23.05           N
ATOM    783  CA  SER H  36A     18.755  -9.301  -0.412  1.00 27.35           C
ATOM    784  C   SER H  36A     19.091 -10.433   0.549  1.00 22.24           C
ATOM    785  O   SER H  36A     20.207 -10.478   1.086  1.00 32.49           O
ATOM    786  CB  SER H  36A     19.710  -9.313  -1.606  1.00 36.09           C
ATOM    787  OG  SER H  36A     19.613 -10.535  -2.316  0.00 27.77           O
ATOM    788  H   SER H  36A     19.431  -7.947   0.875  1.00 27.66           H
ATOM    789  HA  SER H  36A     17.855  -9.444  -0.744  1.00 32.82           H
ATOM    790  HB2 SER H  36A     19.480  -8.582  -2.201  1.00 43.31           H
ATOM    791  HB3 SER H  36A     20.619  -9.206  -1.284  1.00 43.31           H
ATOM    792  HG  SER H  36A     20.141 -10.530  -2.969  0.00 33.33           H
ATOM    793  N   PRO H  37      18.154 -11.359   0.822  1.00 26.83           N
ATOM    794  CA  PRO H  37      16.751 -11.322   0.395  1.00 27.26           C
ATOM    795  C   PRO H  37      16.000 -10.181   1.070  1.00 29.68           C
ATOM    796  O   PRO H  37      16.460  -9.659   2.084  1.00 27.66           O
ATOM    797  CB  PRO H  37      16.212 -12.684   0.839  1.00 31.20           C
ATOM    798  CG  PRO H  37      17.079 -13.091   1.958  1.00 33.05           C
ATOM    799  CD  PRO H  37      18.443 -12.555   1.632  1.00 32.45           C
ATOM    800  HA  PRO H  37      16.684 -11.238  -0.569  1.00 32.71           H
ATOM    801  HB2 PRO H  37      15.292 -12.593   1.132  1.00 37.44           H
ATOM    802  HB3 PRO H  37      16.278 -13.317   0.106  1.00 37.44           H
ATOM    803  HG2 PRO H  37      16.748 -12.703   2.783  1.00 39.66           H
ATOM    804  HG3 PRO H  37      17.098 -14.059   2.019  1.00 39.66           H
ATOM    805  HD2 PRO H  37      18.913 -12.309   2.444  1.00 38.94           H
ATOM    806  HD3 PRO H  37      18.946 -13.203   1.113  1.00 38.94           H
ATOM    807  N   GLN H  38      14.858  -9.802   0.519  1.00 27.05           N
ATOM    808  CA  GLN H  38      14.081  -8.694   1.068  1.00 22.36           C
ATOM    809  C   GLN H  38      13.358  -9.193   2.309  1.00 29.36           C
ATOM    810  O   GLN H  38      12.476 -10.053   2.220  1.00 30.18           O
ATOM    811  CB  GLN H  38      13.101  -8.152   0.026  1.00 30.28           C
ATOM    812  CG  GLN H  38      13.719  -7.232  -1.046  1.00 29.87           C
ATOM    813  CD  GLN H  38      12.679  -6.322  -1.713  1.00 34.46           C
ATOM    814  OE1 GLN H  38      11.476  -6.578  -1.645  1.00 47.65           O
ATOM    815  NE2 GLN H  38      13.142  -5.260  -2.350  1.00 39.69           N
ATOM    816  H   GLN H  38      14.507 -10.169  -0.175  1.00 32.46           H
ATOM    817  HA  GLN H  38      14.680  -7.977   1.328  1.00 26.83           H
ATOM    818  HB2 GLN H  38      12.695  -8.904  -0.434  1.00 36.34           H
ATOM    819  HB3 GLN H  38      12.414  -7.644   0.485  1.00 36.34           H
ATOM    820  HG2 GLN H  38      14.390  -6.668  -0.631  1.00 35.85           H
ATOM    821  HG3 GLN H  38      14.126  -7.779  -1.737  1.00 35.85           H
ATOM    822 HE21 GLN H  38      13.989  -5.109  -2.376  1.00 47.63           H
ATOM    823 HE22 GLN H  38      12.597  -4.720  -2.739  1.00 47.63           H
ATOM    824  N   GLU H  39      13.729  -8.678   3.480  1.00 20.88           N
ATOM    825  CA  GLU H  39      13.084  -9.184   4.678  1.00 21.24           C
ATOM    826  C   GLU H  39      13.215  -8.171   5.806  1.00 15.83           C
ATOM    827  O   GLU H  39      14.075  -7.289   5.777  1.00 16.86           O
ATOM    828  CB  GLU H  39      13.654 -10.532   5.111  1.00 28.80           C
ATOM    829  CG  GLU H  39      15.138 -10.584   5.299  1.00 32.81           C
ATOM    830  CD  GLU H  39      15.582 -11.975   5.723  1.00 31.50           C
ATOM    831  OE1 GLU H  39      15.034 -12.953   5.181  1.00 38.53           O
ATOM    832  OE2 GLU H  39      16.447 -12.088   6.612  1.00 26.21           O1-
ATOM    833  H   GLU H  39      14.321  -8.066   3.601  1.00 25.06           H
ATOM    834  HA  GLU H  39      12.139  -9.306   4.497  1.00 25.49           H
ATOM    835  HB2 GLU H  39      13.246 -10.779   5.955  1.00 34.56           H
ATOM    836  HB3 GLU H  39      13.424 -11.191   4.437  1.00 34.56           H
ATOM    837  HG2 GLU H  39      15.577 -10.365   4.462  1.00 39.37           H
ATOM    838  HG3 GLU H  39      15.397  -9.956   5.991  1.00 39.37           H
ATOM    839  N   LEU H  40      12.330  -8.325   6.787  1.00 18.93           N
ATOM    840  CA  LEU H  40      12.392  -7.536   8.012  1.00 15.34           C
ATOM    841  C   LEU H  40      13.582  -8.008   8.819  1.00 16.35           C
ATOM    842  O   LEU H  40      13.651  -9.185   9.175  1.00 20.25           O
ATOM    843  CB  LEU H  40      11.116  -7.714   8.826  1.00 14.76           C
ATOM    844  CG  LEU H  40      11.068  -7.116  10.253  1.00 14.40           C
ATOM    845  CD1 LEU H  40      11.098  -5.615  10.193  1.00 16.06           C
ATOM    846  CD2 LEU H  40       9.850  -7.585  11.017  1.00 17.82           C
ATOM    847  H   LEU H  40      11.679  -8.885   6.766  1.00 22.72           H
ATOM    848  HA  LEU H  40      12.504  -6.596   7.799  1.00 18.41           H
ATOM    849  HB2 LEU H  40      10.387  -7.313   8.328  1.00 17.72           H
ATOM    850  HB3 LEU H  40      10.951  -8.666   8.914  1.00 17.72           H
ATOM    851  HG  LEU H  40      11.853  -7.408  10.741  1.00 17.28           H
ATOM    852 HD11 LEU H  40      11.066  -5.263  11.097  1.00 19.27           H
ATOM    853 HD12 LEU H  40      11.916  -5.333   9.756  1.00 19.27           H
ATOM    854 HD13 LEU H  40      10.329  -5.304   9.690  1.00 19.27           H
ATOM    855 HD21 LEU H  40       9.861  -7.187  11.902  1.00 21.38           H
ATOM    856 HD22 LEU H  40       9.052  -7.309  10.539  1.00 21.38           H
ATOM    857 HD23 LEU H  40       9.875  -8.552  11.088  1.00 21.38           H
ATOM    858  N   LEU H  41      14.503  -7.097   9.127  1.00 13.96           N
ATOM    859  CA  LEU H  41      15.651  -7.433   9.958  1.00 17.73           C
ATOM    860  C   LEU H  41      15.429  -7.106  11.415  1.00 18.12           C
ATOM    861  O   LEU H  41      15.825  -7.874  12.291  1.00 20.66           O
ATOM    862  CB  LEU H  41      16.886  -6.683   9.506  1.00 18.70           C
ATOM    863  CG  LEU H  41      17.638  -7.205   8.306  1.00 25.97           C
ATOM    864  CD1 LEU H  41      18.880  -6.365   8.123  1.00 25.13           C
ATOM    865  CD2 LEU H  41      17.992  -8.691   8.423  0.38 22.43           C
ATOM    866  H   LEU H  41      14.485  -6.277   8.866  1.00 16.76           H
ATOM    867  HA  LEU H  41      15.830  -8.384   9.884  1.00 21.28           H
ATOM    868  HB2 LEU H  41      16.621  -5.774   9.298  1.00 22.44           H
ATOM    869  HB3 LEU H  41      17.512  -6.669  10.246  1.00 22.44           H
ATOM    870  HG  LEU H  41      17.085  -7.093   7.517  1.00 31.16           H
ATOM    871 HD11 LEU H  41      19.371  -6.692   7.353  1.00 30.15           H
ATOM    872 HD12 LEU H  41      18.617  -5.442   7.981  1.00 30.15           H
ATOM    873 HD13 LEU H  41      19.428  -6.434   8.920  1.00 30.15           H
ATOM    874 HD21 LEU H  41      18.471  -8.965   7.626  0.00 26.92           H
ATOM    875 HD22 LEU H  41      18.549  -8.822   9.206  0.00 26.92           H
ATOM    876 HD23 LEU H  41      17.173  -9.204   8.510  1.00 26.92           H
ATOM    877  N   CYS H  42      14.799  -5.980  11.698  1.00 14.38           N
ATOM    878  CA  CYS H  42      14.739  -5.504  13.071  1.00 12.90           C
ATOM    879  C   CYS H  42      13.888  -4.245  13.073  1.00 13.08           C
ATOM    880  O   CYS H  42      13.605  -3.652  12.030  1.00 12.29           O
ATOM    881  CB  CYS H  42      16.128  -5.172  13.623  1.00 11.17           C
ATOM    882  SG  CYS H  42      16.909  -6.477  14.579  1.00 10.74           S
ATOM    883  H   CYS H  42      14.402  -5.478  11.123  1.00 17.26           H
ATOM    884  HA  CYS H  42      14.322  -6.171  13.638  1.00 15.48           H
ATOM    885  HB2 CYS H  42      16.714  -4.966  12.878  1.00 13.40           H
ATOM    886  HB3 CYS H  42      16.052  -4.395  14.199  1.00 13.40           H
ATOM    887  N   GLY H  43      13.540  -3.815  14.278  1.00  8.99           N
ATOM    888  CA  GLY H  43      13.054  -2.470  14.485  1.00  8.39           C
ATOM    889  C   GLY H  43      14.182  -1.522  14.842  1.00  9.54           C
ATOM    890  O   GLY H  43      15.349  -1.918  15.024  1.00  9.64           O
ATOM    891  H   GLY H  43      13.578  -4.290  14.994  1.00 10.79           H
ATOM    892  HA2 GLY H  43      12.624  -2.150  13.676  1.00 10.07           H
ATOM    893  HA3 GLY H  43      12.404  -2.464  15.205  1.00 10.07           H
ATOM    894  N   ALA H  44      13.812  -0.251  14.969  1.00 10.02           N
ATOM    895  CA  ALA H  44      14.747   0.842  15.201  1.00  7.29           C
ATOM    896  C   ALA H  44      13.923   2.095  15.440  1.00  8.26           C
ATOM    897  O   ALA H  44      12.700   2.062  15.357  1.00  8.67           O
ATOM    898  CB  ALA H  44      15.712   1.033  14.044  1.00 10.12           C
ATOM    899  H   ALA H  44      12.994   0.010  14.923  1.00 12.03           H
ATOM    900  HA  ALA H  44      15.264   0.659  16.001  1.00  8.74           H
ATOM    901  HB1 ALA H  44      16.309   1.770  14.249  1.00 12.15           H
ATOM    902  HB2 ALA H  44      16.223   0.217  13.921  1.00 12.15           H
ATOM    903  HB3 ALA H  44      15.206   1.231  13.240  1.00 12.15           H
ATOM    904  N   SER H  45      14.597   3.200  15.757  1.00  8.11           N
ATOM    905  CA  SER H  45      13.876   4.433  16.037  1.00  8.76           C
ATOM    906  C   SER H  45      14.624   5.645  15.511  1.00 10.11           C
ATOM    907  O   SER H  45      15.855   5.666  15.396  1.00 10.33           O
ATOM    908  CB  SER H  45      13.630   4.606  17.521  1.00 10.11           C
ATOM    909  OG  SER H  45      14.863   4.720  18.169  1.00 10.04           O
ATOM    910  H   SER H  45      15.453   3.259  15.815  1.00  9.73           H
ATOM    911  HA  SER H  45      13.014   4.399  15.594  1.00 10.52           H
ATOM    912  HB2 SER H  45      13.112   5.412  17.670  1.00 12.13           H
ATOM    913  HB3 SER H  45      13.156   3.831  17.862  1.00 12.13           H
ATOM    914  HG  SER H  45      14.746   4.817  18.995  1.00 12.05           H
ATOM    915  N   LEU H  46      13.830   6.649  15.148  1.00  8.29           N
ATOM    916  CA  LEU H  46      14.321   7.924  14.646  1.00  8.85           C
ATOM    917  C   LEU H  46      14.554   8.899  15.796  1.00 10.65           C
ATOM    918  O   LEU H  46      13.612   9.252  16.511  1.00 11.18           O
ATOM    919  CB  LEU H  46      13.304   8.509  13.663  1.00 10.31           C
ATOM    920  CG  LEU H  46      13.818   9.724  12.884  1.00 12.27           C
ATOM    921  CD1 LEU H  46      14.929   9.344  11.914  1.00 15.07           C
ATOM    922  CD2 LEU H  46      12.665  10.315  12.111  1.00 10.90           C
ATOM    923  H   LEU H  46      12.971   6.610  15.186  1.00  9.95           H
ATOM    924  HA  LEU H  46      15.160   7.789  14.180  1.00 10.62           H
ATOM    925  HB2 LEU H  46      13.064   7.825  13.019  1.00 12.37           H
ATOM    926  HB3 LEU H  46      12.516   8.786  14.157  1.00 12.37           H
ATOM    927  HG  LEU H  46      14.156  10.392  13.501  1.00 14.72           H
ATOM    928 HD11 LEU H  46      15.224  10.140  11.444  1.00 18.09           H
ATOM    929 HD12 LEU H  46      15.668   8.962  12.414  1.00 18.09           H
ATOM    930 HD13 LEU H  46      14.587   8.693  11.282  1.00 18.09           H
ATOM    931 HD21 LEU H  46      12.981  11.085  11.614  1.00 13.08           H
ATOM    932 HD22 LEU H  46      12.320   9.645  11.500  1.00 13.08           H
ATOM    933 HD23 LEU H  46      11.972  10.584  12.734  1.00 13.08           H
ATOM    934  N   ILE H  47      15.799   9.331  15.980  1.00 10.11           N
ATOM    935  CA  ILE H  47      16.130  10.266  17.062  1.00  7.62           C
ATOM    936  C   ILE H  47      16.536  11.649  16.572  1.00 12.82           C
ATOM    937  O   ILE H  47      16.658  12.570  17.402  1.00 12.09           O
ATOM    938  CB  ILE H  47      17.203   9.685  18.010  1.00 11.28           C
ATOM    939  CG1 ILE H  47      18.540   9.404  17.298  1.00 12.62           C
ATOM    940  CG2 ILE H  47      16.681   8.396  18.680  1.00 11.74           C
ATOM    941  CD1 ILE H  47      19.645   9.080  18.282  1.00 12.53           C
ATOM    942  H   ILE H  47      16.471   9.101  15.495  1.00 12.13           H
ATOM    943  HA  ILE H  47      15.328  10.388  17.595  1.00  9.15           H
ATOM    944  HB  ILE H  47      17.369  10.338  18.707  1.00 13.53           H
ATOM    945 HG12 ILE H  47      18.431   8.645  16.703  1.00 15.14           H
ATOM    946 HG13 ILE H  47      18.804  10.190  16.794  1.00 15.14           H
ATOM    947 HG21 ILE H  47      17.367   8.047  19.270  1.00 14.09           H
ATOM    948 HG22 ILE H  47      15.882   8.607  19.189  1.00 14.09           H
ATOM    949 HG23 ILE H  47      16.473   7.745  17.992  1.00 14.09           H
ATOM    950 HD11 ILE H  47      20.465   8.911  17.791  1.00 15.03           H
ATOM    951 HD12 ILE H  47      19.766   9.834  18.879  1.00 15.03           H
ATOM    952 HD13 ILE H  47      19.395   8.292  18.789  1.00 15.03           H
ATOM    953  N   SER H  48      16.760  11.818  15.272  1.00 12.28           N
ATOM    954  CA  SER H  48      16.999  13.118  14.647  1.00 12.44           C
ATOM    955  C   SER H  48      16.783  12.918  13.159  1.00 13.80           C
ATOM    956  O   SER H  48      16.449  11.817  12.721  1.00 15.70           O
ATOM    957  CB  SER H  48      18.391  13.651  14.936  1.00 14.47           C
ATOM    958  OG  SER H  48      19.358  13.033  14.131  1.00 15.84           O
ATOM    959  H   SER H  48      16.779  11.168  14.710  1.00 14.73           H
ATOM    960  HA  SER H  48      16.348  13.760  14.971  1.00 14.93           H
ATOM    961  HB2 SER H  48      18.403  14.606  14.763  1.00 17.37           H
ATOM    962  HB3 SER H  48      18.603  13.483  15.868  1.00 17.37           H
ATOM    963  HG  SER H  48      20.119  13.342  14.307  1.00 19.01           H
ATOM    964  N   ASP H  49      16.993  13.978  12.364  1.00 15.50           N
ATOM    965  CA  ASP H  49      16.782  13.806  10.931  1.00 17.44           C
ATOM    966  C   ASP H  49      17.869  12.972  10.267  1.00 16.93           C
ATOM    967  O   ASP H  49      17.693  12.576   9.112  1.00 17.88           O
ATOM    968  CB  ASP H  49      16.639  15.174  10.231  1.00 17.37           C
ATOM    969  CG  ASP H  49      17.916  15.980  10.176  1.00 25.33           C
ATOM    970  OD1 ASP H  49      17.908  16.989   9.437  1.00 35.64           O
ATOM    971  OD2 ASP H  49      18.909  15.677  10.848  1.00 23.94           O1-
ATOM    972  H   ASP H  49      17.242  14.761  12.617  1.00 18.59           H
ATOM    973  HA  ASP H  49      15.945  13.333  10.805  1.00 20.93           H
ATOM    974  HB2 ASP H  49      16.344  15.027   9.319  1.00 20.85           H
ATOM    975  HB3 ASP H  49      15.979  15.700  10.708  1.00 20.85           H
ATOM    976  N   ARG H  50      18.928  12.597  10.998  1.00 15.13           N
ATOM    977  CA  ARG H  50      20.044  11.899  10.421  1.00 17.74           C
ATOM    978  C   ARG H  50      20.466  10.672  11.213  1.00 14.76           C
ATOM    979  O   ARG H  50      21.290   9.906  10.717  1.00 13.81           O
ATOM    980  CB  ARG H  50      21.231  12.866  10.323  1.00 24.84           C
ATOM    981  CG  ARG H  50      22.283  12.486   9.380  1.00 37.56           C
ATOM    982  CD  ARG H  50      22.022  13.049   8.015  1.00 32.79           C
ATOM    983  NE  ARG H  50      23.043  12.532   7.124  1.00 30.42           N
ATOM    984  CZ  ARG H  50      24.124  13.192   6.730  1.00 39.29           C
ATOM    985  NH1 ARG H  50      24.988  12.586   5.928  1.00 38.58           N
ATOM    986  NH2 ARG H  50      24.333  14.454   7.112  1.00 43.60           N1+
ATOM    987  H   ARG H  50      19.008  12.745  11.841  1.00 18.15           H
ATOM    988  HA  ARG H  50      19.812  11.613   9.524  1.00 21.29           H
ATOM    989  HB2 ARG H  50      20.896  13.734  10.049  1.00 29.81           H
ATOM    990  HB3 ARG H  50      21.639  12.939  11.199  1.00 29.81           H
ATOM    991  HG2 ARG H  50      23.134  12.830   9.694  1.00 45.08           H
ATOM    992  HG3 ARG H  50      22.317  11.519   9.309  1.00 45.08           H
ATOM    993  HD2 ARG H  50      21.151  12.762   7.699  1.00 39.35           H
ATOM    994  HD3 ARG H  50      22.083  14.017   8.038  1.00 39.35           H
ATOM    995  HE  ARG H  50      22.939  11.731   6.827  1.00 36.50           H
ATOM    996 HH11 ARG H  50      24.846  11.776   5.676  1.00 46.30           H
ATOM    997 HH12 ARG H  50      25.686  13.005   5.652  1.00 46.30           H
ATOM    998 HH21 ARG H  50      23.773  14.843   7.636  1.00 52.32           H
ATOM    999 HH22 ARG H  50      25.034  14.873   6.845  1.00 52.32           H
ATOM   1000  N   TRP H  51      19.917  10.442  12.405  1.00 11.85           N
ATOM   1001  CA  TRP H  51      20.372   9.349  13.252  1.00 11.35           C
ATOM   1002  C   TRP H  51      19.226   8.423  13.635  1.00 11.60           C
ATOM   1003  O   TRP H  51      18.139   8.876  14.016  1.00 11.57           O
ATOM   1004  CB  TRP H  51      21.018   9.887  14.509  1.00 12.24           C
ATOM   1005  CG  TRP H  51      22.331  10.546  14.267  1.00 13.89           C
ATOM   1006  CD1 TRP H  51      22.561  11.870  14.055  1.00 17.47           C
ATOM   1007  CD2 TRP H  51      23.602   9.899  14.194  1.00 11.76           C
ATOM   1008  NE1 TRP H  51      23.909  12.096  13.870  1.00 16.86           N
ATOM   1009  CE2 TRP H  51      24.571  10.902  13.957  1.00 15.80           C
ATOM   1010  CE3 TRP H  51      24.021   8.582  14.329  1.00 14.29           C
ATOM   1011  CZ2 TRP H  51      25.929  10.610  13.836  1.00 20.15           C
ATOM   1012  CZ3 TRP H  51      25.352   8.305  14.217  1.00 15.94           C
ATOM   1013  CH2 TRP H  51      26.298   9.315  13.986  1.00 19.21           C
ATOM   1014  H   TRP H  51      19.279  10.908  12.744  1.00 14.22           H
ATOM   1015  HA  TRP H  51      21.034   8.828  12.771  1.00 13.62           H
ATOM   1016  HB2 TRP H  51      20.426  10.542  14.911  1.00 14.69           H
ATOM   1017  HB3 TRP H  51      21.164   9.153  15.126  1.00 14.69           H
ATOM   1018  HD1 TRP H  51      21.904  12.529  14.042  1.00 20.97           H
ATOM   1019  HE1 TRP H  51      24.273  12.861  13.724  1.00 20.24           H
ATOM   1020  HE3 TRP H  51      23.407   7.904  14.498  1.00 17.14           H
ATOM   1021  HZ2 TRP H  51      26.556  11.277  13.678  1.00 24.18           H
ATOM   1022  HZ3 TRP H  51      25.641   7.426  14.306  1.00 19.12           H
ATOM   1023  HH2 TRP H  51      27.195   9.086  13.903  1.00 23.05           H
ATOM   1024  N   VAL H  52      19.521   7.126  13.593  1.00 11.63           N
ATOM   1025  CA  VAL H  52      18.595   6.057  13.917  1.00  9.38           C
ATOM   1026  C   VAL H  52      19.237   5.164  14.979  1.00 12.37           C
ATOM   1027  O   VAL H  52      20.406   4.791  14.865  1.00 11.31           O
ATOM   1028  CB  VAL H  52      18.230   5.257  12.642  1.00 11.57           C
ATOM   1029  CG1 VAL H  52      17.474   4.001  12.967  1.00 13.10           C
ATOM   1030  CG2 VAL H  52      17.425   6.127  11.692  1.00 12.17           C
ATOM   1031  H   VAL H  52      20.297   6.831  13.368  1.00 13.96           H
ATOM   1032  HA  VAL H  52      17.781   6.435  14.285  1.00 11.25           H
ATOM   1033  HB  VAL H  52      19.048   5.002  12.188  1.00 13.89           H
ATOM   1034 HG11 VAL H  52      17.268   3.535  12.141  1.00 15.72           H
ATOM   1035 HG12 VAL H  52      18.025   3.440  13.535  1.00 15.72           H
ATOM   1036 HG13 VAL H  52      16.654   4.237  13.428  1.00 15.72           H
ATOM   1037 HG21 VAL H  52      17.205   5.611  10.901  1.00 14.60           H
ATOM   1038 HG22 VAL H  52      16.612   6.412  12.138  1.00 14.60           H
ATOM   1039 HG23 VAL H  52      17.956   6.901  11.446  1.00 14.60           H
ATOM   1040  N   LEU H  53      18.450   4.790  15.991  1.00  9.43           N
ATOM   1041  CA  LEU H  53      18.910   4.008  17.134  1.00  9.10           C
ATOM   1042  C   LEU H  53      18.357   2.591  17.035  1.00  8.52           C
ATOM   1043  O   LEU H  53      17.188   2.401  16.702  1.00  8.82           O
ATOM   1044  CB  LEU H  53      18.436   4.665  18.433  1.00  8.07           C
ATOM   1045  CG  LEU H  53      18.796   4.075  19.782  1.00  9.09           C
ATOM   1046  CD1 LEU H  53      20.276   4.097  20.034  1.00 10.27           C
ATOM   1047  CD2 LEU H  53      18.065   4.882  20.850  1.00  9.51           C
ATOM   1048  H   LEU H  53      17.615   4.988  16.035  1.00 11.32           H
ATOM   1049  HA  LEU H  53      19.880   3.968  17.139  1.00 10.92           H
ATOM   1050  HB2 LEU H  53      18.774   5.574  18.435  1.00  9.68           H
ATOM   1051  HB3 LEU H  53      17.467   4.696  18.400  1.00  9.68           H
ATOM   1052  HG  LEU H  53      18.489   3.156  19.827  1.00 10.91           H
ATOM   1053 HD11 LEU H  53      20.453   3.711  20.906  1.00 12.32           H
ATOM   1054 HD12 LEU H  53      20.721   3.578  19.345  1.00 12.32           H
ATOM   1055 HD13 LEU H  53      20.587   5.015  20.009  1.00 12.32           H
ATOM   1056 HD21 LEU H  53      18.282   4.520  21.723  1.00 11.41           H
ATOM   1057 HD22 LEU H  53      18.348   5.808  20.795  1.00 11.41           H
ATOM   1058 HD23 LEU H  53      17.109   4.818  20.693  1.00 11.41           H
ATOM   1059  N   THR H  54      19.190   1.578  17.326  1.00  8.88           N
ATOM   1060  CA  THR H  54      18.732   0.186  17.296  1.00  8.06           C
ATOM   1061  C   THR H  54      19.544  -0.611  18.320  1.00  8.68           C
ATOM   1062  O   THR H  54      20.354  -0.050  19.070  1.00  8.81           O
ATOM   1063  CB  THR H  54      18.795  -0.391  15.851  1.00  6.66           C
ATOM   1064  OG1 THR H  54      18.108  -1.638  15.774  1.00  8.48           O
ATOM   1065  CG2 THR H  54      20.229  -0.596  15.368  1.00  9.21           C
ATOM   1066  H   THR H  54      20.018   1.673  17.541  1.00 10.65           H
ATOM   1067  HA  THR H  54      17.804   0.161  17.578  1.00  9.67           H
ATOM   1068  HB  THR H  54      18.368   0.237  15.248  1.00  7.99           H
ATOM   1069  HG1 THR H  54      17.302  -1.536  15.986  1.00 10.17           H
ATOM   1070 HG21 THR H  54      20.227  -0.955  14.467  1.00 11.05           H
ATOM   1071 HG22 THR H  54      20.703   0.250  15.369  1.00 11.05           H
ATOM   1072 HG23 THR H  54      20.690  -1.217  15.954  1.00 11.05           H
ATOM   1073  N   ALA H  55      19.316  -1.936  18.337  1.00  8.91           N
ATOM   1074  CA  ALA H  55      20.090  -2.872  19.134  1.00  8.35           C
ATOM   1075  C   ALA H  55      21.317  -3.310  18.351  1.00  8.27           C
ATOM   1076  O   ALA H  55      21.240  -3.536  17.147  1.00  8.22           O
ATOM   1077  CB  ALA H  55      19.242  -4.080  19.521  1.00  8.02           C
ATOM   1078  H   ALA H  55      18.696  -2.316  17.877  1.00 10.69           H
ATOM   1079  HA  ALA H  55      20.387  -2.434  19.947  1.00 10.02           H
ATOM   1080  HB1 ALA H  55      19.781  -4.687  20.051  1.00  9.62           H
ATOM   1081  HB2 ALA H  55      18.479  -3.776  20.038  1.00  9.62           H
ATOM   1082  HB3 ALA H  55      18.939  -4.524  18.714  1.00  9.62           H
ATOM   1083  N   ALA H  56      22.445  -3.408  19.048  1.00  9.32           N
ATOM   1084  CA  ALA H  56      23.666  -3.927  18.431  1.00 11.22           C
ATOM   1085  C   ALA H  56      23.456  -5.313  17.826  1.00  8.92           C
ATOM   1086  O   ALA H  56      23.982  -5.598  16.744  1.00  9.70           O
ATOM   1087  CB  ALA H  56      24.780  -3.948  19.460  1.00 11.23           C
ATOM   1088  H   ALA H  56      22.532  -3.183  19.874  1.00 11.18           H
ATOM   1089  HA  ALA H  56      23.933  -3.329  17.715  1.00 13.46           H
ATOM   1090  HB1 ALA H  56      25.586  -4.293  19.045  1.00 13.48           H
ATOM   1091  HB2 ALA H  56      24.932  -3.045  19.778  1.00 13.48           H
ATOM   1092  HB3 ALA H  56      24.517  -4.520  20.198  1.00 13.48           H
ATOM   1093  N   HIS H  57      22.673  -6.182  18.492  1.00  9.18           N
ATOM   1094  CA  HIS H  57      22.511  -7.547  17.995  1.00 11.44           C
ATOM   1095  C   HIS H  57      21.749  -7.594  16.671  1.00 12.06           C
ATOM   1096  O   HIS H  57      21.772  -8.624  15.991  1.00 12.20           O
ATOM   1097  CB  HIS H  57      21.826  -8.445  19.027  1.00 11.50           C
ATOM   1098  CG  HIS H  57      20.341  -8.294  19.075  1.00 10.23           C
ATOM   1099  ND1 HIS H  57      19.697  -7.552  20.044  1.00 10.94           N
ATOM   1100  CD2 HIS H  57      19.371  -8.766  18.252  1.00 13.78           C
ATOM   1101  CE1 HIS H  57      18.396  -7.564  19.803  1.00 14.94           C
ATOM   1102  NE2 HIS H  57      18.172  -8.295  18.724  1.00 14.90           N
ATOM   1103  H   HIS H  57      22.239  -6.006  19.213  1.00 11.01           H
ATOM   1104  HA  HIS H  57      23.393  -7.917  17.833  1.00 13.73           H
ATOM   1105  HB2 HIS H  57      22.173  -8.230  19.907  1.00 13.80           H
ATOM   1106  HB3 HIS H  57      22.022  -9.371  18.814  1.00 13.80           H
ATOM   1107  HD1 HIS H  57      20.081  -7.130  20.688  1.00 13.13           H
ATOM   1108  HD2 HIS H  57      19.497  -9.295  17.498  1.00 16.54           H
ATOM   1109  HE1 HIS H  57      17.745  -7.147  20.320  1.00 17.93           H
ATOM   1110  N   CYS H  58      21.087  -6.498  16.282  1.00 10.18           N
ATOM   1111  CA  CYS H  58      20.456  -6.439  14.978  1.00 10.64           C
ATOM   1112  C   CYS H  58      21.488  -6.378  13.875  1.00 11.37           C
ATOM   1113  O   CYS H  58      21.187  -6.745  12.731  1.00 14.01           O
ATOM   1114  CB  CYS H  58      19.560  -5.212  14.886  1.00  8.96           C
ATOM   1115  SG  CYS H  58      18.058  -5.411  15.858  1.00 11.27           S
ATOM   1116  H   CYS H  58      20.993  -5.787  16.756  1.00 12.21           H
ATOM   1117  HA  CYS H  58      19.910  -7.230  14.846  1.00 12.77           H
ATOM   1118  HB2 CYS H  58      20.040  -4.440  15.225  1.00 10.75           H
ATOM   1119  HB3 CYS H  58      19.306  -5.070  13.961  1.00 10.75           H
ATOM   1120  N   LEU H  59      22.676  -5.874  14.184  1.00 11.54           N
ATOM   1121  CA  LEU H  59      23.736  -5.660  13.204  1.00 11.66           C
ATOM   1122  C   LEU H  59      24.907  -6.606  13.372  1.00 15.59           C
ATOM   1123  O   LEU H  59      25.575  -6.923  12.379  1.00 20.80           O
ATOM   1124  CB  LEU H  59      24.246  -4.212  13.293  1.00 15.26           C
ATOM   1125  CG  LEU H  59      23.126  -3.192  13.039  1.00 16.55           C
ATOM   1126  CD1 LEU H  59      23.586  -1.797  13.315  1.00 17.91           C
ATOM   1127  CD2 LEU H  59      22.580  -3.285  11.622  1.00 15.11           C
ATOM   1128  H   LEU H  59      22.900  -5.640  14.981  1.00 13.85           H
ATOM   1129  HA  LEU H  59      23.371  -5.793  12.315  1.00 14.00           H
ATOM   1130  HB2 LEU H  59      24.603  -4.054  14.180  1.00 18.32           H
ATOM   1131  HB3 LEU H  59      24.936  -4.076  12.625  1.00 18.32           H
ATOM   1132  HG  LEU H  59      22.394  -3.383  13.646  1.00 19.86           H
ATOM   1133 HD11 LEU H  59      22.854  -1.184  13.144  1.00 21.49           H
ATOM   1134 HD12 LEU H  59      23.861  -1.734  14.243  1.00 21.49           H
ATOM   1135 HD13 LEU H  59      24.334  -1.591  12.733  1.00 21.49           H
ATOM   1136 HD21 LEU H  59      21.879  -2.625  11.510  1.00 18.13           H
ATOM   1137 HD22 LEU H  59      23.300  -3.113  10.995  1.00 18.13           H
ATOM   1138 HD23 LEU H  59      22.223  -4.176  11.479  1.00 18.13           H
ATOM   1139  N   LEU H  60      25.178  -7.061  14.589  1.00 12.41           N
ATOM   1140  CA  LEU H  60      26.390  -7.832  14.867  1.00 13.35           C
ATOM   1141  C   LEU H  60      26.036  -8.928  15.855  1.00 11.74           C
ATOM   1142  O   LEU H  60      25.744  -8.656  17.028  1.00 11.46           O
ATOM   1143  CB  LEU H  60      27.501  -6.941  15.424  1.00 12.17           C
ATOM   1144  CG  LEU H  60      28.773  -7.661  15.894  1.00 15.45           C
ATOM   1145  CD1 LEU H  60      29.415  -8.377  14.731  1.00 18.84           C
ATOM   1146  CD2 LEU H  60      29.732  -6.686  16.531  1.00 17.07           C
ATOM   1147  H   LEU H  60      24.676  -6.937  15.276  1.00 14.89           H
ATOM   1148  HA  LEU H  60      26.707  -8.245  14.049  1.00 16.02           H
ATOM   1149  HB2 LEU H  60      27.763  -6.313  14.733  1.00 14.61           H
ATOM   1150  HB3 LEU H  60      27.148  -6.453  16.184  1.00 14.61           H
ATOM   1151  HG  LEU H  60      28.533  -8.324  16.559  1.00 18.54           H
ATOM   1152 HD11 LEU H  60      30.216  -8.827  15.041  1.00 22.60           H
ATOM   1153 HD12 LEU H  60      28.787  -9.026  14.375  1.00 22.60           H
ATOM   1154 HD13 LEU H  60      29.643  -7.727  14.047  1.00 22.60           H
ATOM   1155 HD21 LEU H  60      30.524  -7.166  16.818  1.00 20.48           H
ATOM   1156 HD22 LEU H  60      29.972  -6.009  15.880  1.00 20.48           H
ATOM   1157 HD23 LEU H  60      29.300  -6.273  17.295  1.00 20.48           H
ATOM   1158  N   TYR H  60A     26.092 -10.182  15.423  1.00 12.37           N
ATOM   1159  CA  TYR H  60A     25.890 -11.285  16.359  1.00 11.26           C
ATOM   1160  C   TYR H  60A     26.639 -12.490  15.812  1.00 12.63           C
ATOM   1161  O   TYR H  60A     26.070 -13.336  15.112  1.00 14.35           O
ATOM   1162  CB  TYR H  60A     24.413 -11.587  16.605  1.00 12.18           C
ATOM   1163  CG  TYR H  60A     24.229 -12.501  17.783  1.00 12.60           C
ATOM   1164  CD1 TYR H  60A     24.589 -12.100  19.065  1.00 13.11           C
ATOM   1165  CD2 TYR H  60A     23.699 -13.763  17.619  1.00 13.14           C
ATOM   1166  CE1 TYR H  60A     24.445 -12.951  20.141  1.00 15.13           C
ATOM   1167  CE2 TYR H  60A     23.546 -14.618  18.692  1.00 16.09           C
ATOM   1168  CZ  TYR H  60A     23.924 -14.199  19.960  1.00 14.48           C
ATOM   1169  OH  TYR H  60A     23.787 -15.043  21.051  1.00 17.07           O
ATOM   1170  H   TYR H  60A     26.242 -10.420  14.610  1.00 14.84           H
ATOM   1171  HA  TYR H  60A     26.290 -11.049  17.211  1.00 13.52           H
ATOM   1172  HB2 TYR H  60A     23.943 -10.758  16.787  1.00 14.62           H
ATOM   1173  HB3 TYR H  60A     24.040 -12.020  15.822  1.00 14.62           H
ATOM   1174  HD1 TYR H  60A     24.955 -11.254  19.195  1.00 15.74           H
ATOM   1175  HD2 TYR H  60A     23.455 -14.049  16.768  1.00 15.77           H
ATOM   1176  HE1 TYR H  60A     24.695 -12.671  20.992  1.00 18.16           H
ATOM   1177  HE2 TYR H  60A     23.194 -15.469  18.565  1.00 19.30           H
ATOM   1178  HH  TYR H  60A     23.457 -15.776  20.808  1.00 20.49           H
ATOM   1179  N   PRO H  60B     27.913 -12.625  16.168  1.00 14.33           N
ATOM   1180  CA  PRO H  60B     28.775 -13.685  15.566  1.00 15.81           C
ATOM   1181  C   PRO H  60B     28.279 -15.106  15.780  1.00 17.01           C
ATOM   1182  O   PRO H  60B     28.518 -15.952  14.896  1.00 17.90           O
ATOM   1183  CB  PRO H  60B     30.122 -13.458  16.263  1.00 15.47           C
ATOM   1184  CG  PRO H  60B     30.153 -12.013  16.439  1.00 18.02           C
ATOM   1185  CD  PRO H  60B     28.740 -11.653  16.889  1.00 13.74           C
ATOM   1186  HA  PRO H  60B     28.880 -13.526  14.615  1.00 18.97           H
ATOM   1187  HB2 PRO H  60B     30.137 -13.915  17.118  1.00 18.57           H
ATOM   1188  HB3 PRO H  60B     30.847 -13.756  15.692  1.00 18.57           H
ATOM   1189  HG2 PRO H  60B     30.802 -11.779  17.121  1.00 21.62           H
ATOM   1190  HG3 PRO H  60B     30.367 -11.584  15.596  1.00 21.62           H
ATOM   1191  HD2 PRO H  60B     28.647 -11.772  17.847  1.00 16.48           H
ATOM   1192  HD3 PRO H  60B     28.516 -10.749  16.617  1.00 16.48           H
ATOM   1193  N   PRO H  60C     27.626 -15.447  16.898  1.00 15.44           N
ATOM   1194  CA  PRO H  60C     27.163 -16.831  17.047  1.00 19.52           C
ATOM   1195  C   PRO H  60C     26.266 -17.285  15.922  1.00 23.17           C
ATOM   1196  O   PRO H  60C     26.216 -18.487  15.639  1.00 20.95           O
ATOM   1197  CB  PRO H  60C     26.432 -16.816  18.392  1.00 20.06           C
ATOM   1198  CG  PRO H  60C     27.131 -15.750  19.143  1.00 16.25           C
ATOM   1199  CD  PRO H  60C     27.357 -14.688  18.145  1.00 13.30           C
ATOM   1200  HA  PRO H  60C     27.923 -17.431  17.107  1.00 23.42           H
ATOM   1201  HB2 PRO H  60C     25.497 -16.594  18.260  1.00 24.07           H
ATOM   1202  HB3 PRO H  60C     26.529 -17.675  18.834  1.00 24.07           H
ATOM   1203  HG2 PRO H  60C     26.567 -15.431  19.864  1.00 19.50           H
ATOM   1204  HG3 PRO H  60C     27.974 -16.087  19.485  1.00 19.50           H
ATOM   1205  HD2 PRO H  60C     26.562 -14.142  18.045  1.00 15.96           H
ATOM   1206  HD3 PRO H  60C     28.129 -14.153  18.389  1.00 15.96           H
ATOM   1207  N   TRP H  60D     25.610 -16.355  15.229  1.00 22.10           N
ATOM   1208  CA  TRP H  60D     24.722 -16.667  14.109  1.00 22.31           C
ATOM   1209  C   TRP H  60D     25.267 -16.155  12.787  1.00 22.50           C
ATOM   1210  O   TRP H  60D     24.521 -16.052  11.800  1.00 23.25           O
ATOM   1211  CB  TRP H  60D     23.338 -16.078  14.358  1.00 20.55           C
ATOM   1212  CG  TRP H  60D     22.615 -16.632  15.526  1.00 20.93           C
ATOM   1213  CD1 TRP H  60D     23.016 -17.644  16.349  1.00 23.24           C
ATOM   1214  CD2 TRP H  60D     21.344 -16.205  16.002  1.00 24.42           C
ATOM   1215  NE1 TRP H  60D     22.071 -17.863  17.318  1.00 28.26           N
ATOM   1216  CE2 TRP H  60D     21.035 -16.985  17.125  1.00 23.74           C
ATOM   1217  CE3 TRP H  60D     20.435 -15.221  15.588  1.00 30.02           C
ATOM   1218  CZ2 TRP H  60D     19.854 -16.821  17.847  1.00 34.63           C
ATOM   1219  CZ3 TRP H  60D     19.265 -15.059  16.302  1.00 32.84           C
ATOM   1220  CH2 TRP H  60D     18.984 -15.854  17.420  1.00 34.59           C
ATOM   1221  H   TRP H  60D     25.664 -15.513  15.394  1.00 26.52           H
ATOM   1222  HA  TRP H  60D     24.629 -17.630  14.041  1.00 26.77           H
ATOM   1223  HB2 TRP H  60D     23.430 -15.123  14.499  1.00 24.66           H
ATOM   1224  HB3 TRP H  60D     22.790 -16.238  13.573  1.00 24.66           H
ATOM   1225  HD1 TRP H  60D     23.816 -18.111  16.269  1.00 27.89           H
ATOM   1226  HE1 TRP H  60D     22.121 -18.451  17.944  1.00 33.91           H
ATOM   1227  HE3 TRP H  60D     20.619 -14.684  14.851  1.00 36.02           H
ATOM   1228  HZ2 TRP H  60D     19.661 -17.352  18.585  1.00 41.55           H
ATOM   1229  HZ3 TRP H  60D     18.655 -14.409  16.039  1.00 39.40           H
ATOM   1230  HH2 TRP H  60D     18.186 -15.726  17.879  1.00 41.51           H
ATOM   1231  N   ASP H  60E     26.556 -15.846  12.748  1.00 18.94           N
ATOM   1232  CA  ASP H  60E     27.222 -15.291  11.584  1.00 19.26           C
ATOM   1233  C   ASP H  60E     26.463 -14.093  11.051  1.00 23.57           C
ATOM   1234  O   ASP H  60E     26.271 -13.933   9.847  1.00 20.91           O
ATOM   1235  CB  ASP H  60E     27.401 -16.349  10.509  1.00 23.26           C
ATOM   1236  CG  ASP H  60E     28.378 -17.407  10.941  1.00 28.58           C
ATOM   1237  OD1 ASP H  60E     29.598 -17.107  10.966  1.00 29.26           O
ATOM   1238  OD2 ASP H  60E     27.903 -18.493  11.314  1.00 31.33           O1-
ATOM   1239  H   ASP H  60E     27.086 -15.954  13.417  1.00 22.73           H
ATOM   1240  HA  ASP H  60E     28.104 -14.987  11.847  1.00 23.11           H
ATOM   1241  HB2 ASP H  60E     26.548 -16.776  10.333  1.00 27.92           H
ATOM   1242  HB3 ASP H  60E     27.741 -15.932   9.702  1.00 27.92           H
ATOM   1243  N   LYS H  60F     26.043 -13.230  11.961  1.00 17.66           N
ATOM   1244  CA  LYS H  60F     25.417 -11.971  11.583  1.00 17.72           C
ATOM   1245  C   LYS H  60F     26.436 -10.852  11.724  1.00 15.98           C
ATOM   1246  O   LYS H  60F     26.979 -10.619  12.812  1.00 17.11           O
ATOM   1247  CB  LYS H  60F     24.189 -11.696  12.441  1.00 17.10           C
ATOM   1248  CG  LYS H  60F     23.534 -10.379  12.106  1.00 20.85           C
ATOM   1249  CD  LYS H  60F     22.243 -10.177  12.904  1.00 23.59           C
ATOM   1250  CE  LYS H  60F     21.146 -11.168  12.489  1.00 28.29           C
ATOM   1251  NZ  LYS H  60F     19.918 -11.073  13.332  1.00 34.60           N1+
ATOM   1252  H   LYS H  60F     26.108 -13.350  12.810  1.00 21.19           H
ATOM   1253  HA  LYS H  60F     25.138 -12.016  10.655  1.00 21.26           H
ATOM   1254  HB2 LYS H  60F     23.538 -12.401  12.296  1.00 20.52           H
ATOM   1255  HB3 LYS H  60F     24.453 -11.673  13.374  1.00 20.52           H
ATOM   1256  HG2 LYS H  60F     24.143  -9.655  12.323  1.00 25.02           H
ATOM   1257  HG3 LYS H  60F     23.314 -10.361  11.162  1.00 25.02           H
ATOM   1258  HD2 LYS H  60F     22.428 -10.309  13.847  1.00 28.31           H
ATOM   1259  HD3 LYS H  60F     21.912  -9.278  12.751  1.00 28.31           H
ATOM   1260  HE2 LYS H  60F     20.892 -10.988  11.570  1.00 33.95           H
ATOM   1261  HE3 LYS H  60F     21.492 -12.070  12.566  1.00 33.95           H
ATOM   1262  HZ1 LYS H  60F     19.313 -11.664  13.055  1.00 41.52           H
ATOM   1263  HZ2 LYS H  60F     20.119 -11.242  14.182  1.00 41.52           H
ATOM   1264  HZ3 LYS H  60F     19.571 -10.255  13.274  1.00 41.52           H
ATOM   1265  N   ASN H  60G     26.688 -10.151  10.626  1.00 16.44           N
ATOM   1266  CA  ASN H  60G     27.618  -9.032  10.608  1.00 19.82           C
ATOM   1267  C   ASN H  60G     27.290  -8.156   9.414  1.00 32.85           C
ATOM   1268  O   ASN H  60G     27.910  -8.263   8.351  1.00 27.74           O
ATOM   1269  CB  ASN H  60G     29.075  -9.504  10.551  1.00 28.31           C
ATOM   1270  CG  ASN H  60G     30.058  -8.364  10.524  1.00 34.18           C
ATOM   1271  OD1 ASN H  60G     29.739  -7.230  10.897  1.00 32.46           O
ATOM   1272  ND2 ASN H  60G     31.271  -8.653  10.063  1.00 44.54           N
ATOM   1273  H   ASN H  60G     26.324 -10.309   9.863  1.00 19.73           H
ATOM   1274  HA  ASN H  60G     27.500  -8.505  11.413  1.00 23.79           H
ATOM   1275  HB2 ASN H  60G     29.263 -10.044  11.335  1.00 33.98           H
ATOM   1276  HB3 ASN H  60G     29.205 -10.031   9.747  1.00 33.98           H
ATOM   1277 HD21 ASN H  60G     31.874  -8.040  10.024  1.00 53.45           H
ATOM   1278 HD22 ASN H  60G     31.454  -9.452   9.802  1.00 53.45           H
ATOM   1279  N   PHE H  60H     26.295  -7.300   9.578  1.00 22.45           N
ATOM   1280  CA  PHE H  60H     25.833  -6.497   8.464  1.00 25.41           C
ATOM   1281  C   PHE H  60H     26.728  -5.275   8.293  1.00 31.56           C
ATOM   1282  O   PHE H  60H     27.261  -4.708   9.254  1.00 33.09           O
ATOM   1283  CB  PHE H  60H     24.362  -6.094   8.657  1.00 15.93           C
ATOM   1284  CG  PHE H  60H     23.385  -7.224   8.525  1.00 20.84           C
ATOM   1285  CD1 PHE H  60H     23.196  -7.887   7.322  1.00 23.10           C
ATOM   1286  CD2 PHE H  60H     22.627  -7.625   9.599  1.00 19.01           C
ATOM   1287  CE1 PHE H  60H     22.292  -8.922   7.216  1.00 21.23           C
ATOM   1288  CE2 PHE H  60H     21.730  -8.655   9.498  1.00 21.12           C
ATOM   1289  CZ  PHE H  60H     21.553  -9.311   8.287  1.00 24.25           C
ATOM   1290  H   PHE H  60H     25.875  -7.166  10.316  1.00 26.94           H
ATOM   1291  HA  PHE H  60H     25.892  -7.024   7.652  1.00 30.49           H
ATOM   1292  HB2 PHE H  60H     24.258  -5.717   9.545  1.00 19.12           H
ATOM   1293  HB3 PHE H  60H     24.133  -5.427   7.991  1.00 19.12           H
ATOM   1294  HD1 PHE H  60H     23.693  -7.636   6.577  1.00 27.73           H
ATOM   1295  HD2 PHE H  60H     22.735  -7.195  10.417  1.00 22.81           H
ATOM   1296  HE1 PHE H  60H     22.183  -9.355   6.401  1.00 25.48           H
ATOM   1297  HE2 PHE H  60H     21.230  -8.909  10.240  1.00 25.35           H
ATOM   1298  HZ  PHE H  60H     20.944 -10.009   8.212  1.00 29.10           H
ATOM   1299  N   THR H  60I     26.935  -4.903   7.043  1.00 24.74           N
ATOM   1300  CA  THR H  60I     27.597  -3.667   6.697  1.00 25.31           C
ATOM   1301  C   THR H  60I     26.539  -2.679   6.191  1.00 20.23           C
ATOM   1302  O   THR H  60I     25.368  -3.027   5.996  1.00 19.27           O
ATOM   1303  CB  THR H  60I     28.707  -3.948   5.670  1.00 30.56           C
ATOM   1304  OG1 THR H  60I     29.462  -2.759   5.405  1.00 35.99           O
ATOM   1305  CG2 THR H  60I     28.150  -4.512   4.378  1.00 33.96           C
ATOM   1306  H   THR H  60I     26.694  -5.366   6.360  1.00 29.69           H
ATOM   1307  HA  THR H  60I     28.007  -3.291   7.491  1.00 30.38           H
ATOM   1308  HB  THR H  60I     29.306  -4.615   6.042  1.00 36.67           H
ATOM   1309  HG1 THR H  60I     28.958  -2.162   5.098  1.00 43.19           H
ATOM   1310 HG21 THR H  60I     28.871  -4.679   3.751  1.00 40.75           H
ATOM   1311 HG22 THR H  60I     27.685  -5.345   4.554  1.00 40.75           H
ATOM   1312 HG23 THR H  60I     27.528  -3.881   3.983  1.00 40.75           H
ATOM   1313  N   GLU H  61      26.968  -1.439   5.996  1.00 19.66           N
ATOM   1314  CA  GLU H  61      26.039  -0.366   5.635  1.00 22.03           C
ATOM   1315  C   GLU H  61      25.232  -0.691   4.383  1.00 24.25           C
ATOM   1316  O   GLU H  61      24.037  -0.379   4.315  1.00 21.19           O
ATOM   1317  CB  GLU H  61      26.804   0.942   5.441  1.00 20.99           C
ATOM   1318  CG  GLU H  61      27.336   1.595   6.703  1.00 23.14           C
ATOM   1319  CD  GLU H  61      28.527   0.876   7.336  1.00 23.76           C
ATOM   1320  OE1 GLU H  61      29.051  -0.096   6.755  1.00 31.55           O
ATOM   1321  OE2 GLU H  61      28.962   1.312   8.417  1.00 21.03           O1-
ATOM   1322  H   GLU H  61      27.788  -1.190   6.066  1.00 23.59           H
ATOM   1323  HA  GLU H  61      25.414  -0.237   6.364  1.00 26.44           H
ATOM   1324  HB2 GLU H  61      27.563   0.768   4.863  1.00 25.19           H
ATOM   1325  HB3 GLU H  61      26.212   1.580   5.013  1.00 25.19           H
ATOM   1326  HG2 GLU H  61      27.617   2.498   6.489  1.00 27.77           H
ATOM   1327  HG3 GLU H  61      26.625   1.621   7.362  1.00 27.77           H
ATOM   1328  N   ASN H  62      25.860  -1.279   3.358  1.00 20.88           N
ATOM   1329  CA  ASN H  62      25.168  -1.520   2.090  1.00 20.41           C
ATOM   1330  C   ASN H  62      24.231  -2.718   2.111  1.00 20.70           C
ATOM   1331  O   ASN H  62      23.524  -2.945   1.121  1.00 22.84           O
ATOM   1332  CB  ASN H  62      26.180  -1.720   0.945  1.00 24.97           C
ATOM   1333  CG  ASN H  62      26.926  -0.455   0.597  1.00 29.49           C
ATOM   1334  OD1 ASN H  62      26.760   0.582   1.245  1.00 37.17           O
ATOM   1335  ND2 ASN H  62      27.763  -0.530  -0.432  0.00 26.83           N
ATOM   1336  H   ASN H  62      26.678  -1.544   3.373  1.00 25.06           H
ATOM   1337  HA  ASN H  62      24.636  -0.737   1.878  1.00 24.49           H
ATOM   1338  HB2 ASN H  62      26.830  -2.388   1.211  1.00 29.97           H
ATOM   1339  HB3 ASN H  62      25.705  -2.016   0.152  1.00 29.97           H
ATOM   1340 HD21 ASN H  62      28.213   0.162  -0.671  0.00 32.20           H
ATOM   1341 HD22 ASN H  62      27.854  -1.272  -0.858  0.00 32.20           H
ATOM   1342  N   ASP H  63      24.187  -3.493   3.199  1.00 17.80           N
ATOM   1343  CA  ASP H  63      23.313  -4.651   3.262  1.00 20.25           C
ATOM   1344  C   ASP H  63      21.859  -4.312   3.553  1.00 16.07           C
ATOM   1345  O   ASP H  63      20.990  -5.175   3.367  1.00 19.67           O
ATOM   1346  CB  ASP H  63      23.791  -5.614   4.342  1.00 20.66           C
ATOM   1347  CG  ASP H  63      25.138  -6.213   4.029  1.00 31.24           C
ATOM   1348  OD1 ASP H  63      25.467  -6.344   2.827  1.00 24.67           O
ATOM   1349  OD2 ASP H  63      25.871  -6.550   4.981  1.00 22.71           O1-
ATOM   1350  H   ASP H  63      24.656  -3.364   3.909  1.00 21.36           H
ATOM   1351  HA  ASP H  63      23.346  -5.116   2.412  1.00 24.30           H
ATOM   1352  HB2 ASP H  63      23.863  -5.136   5.183  1.00 24.80           H
ATOM   1353  HB3 ASP H  63      23.152  -6.339   4.425  1.00 24.80           H
ATOM   1354  N   LEU H  64      21.564  -3.116   4.066  1.00 21.06           N
ATOM   1355  CA  LEU H  64      20.199  -2.860   4.509  1.00 19.80           C
ATOM   1356  C   LEU H  64      19.787  -1.437   4.207  1.00 14.21           C
ATOM   1357  O   LEU H  64      20.582  -0.601   3.783  1.00 17.68           O
ATOM   1358  CB  LEU H  64      19.992  -3.133   6.002  1.00 25.26           C
ATOM   1359  CG  LEU H  64      20.812  -2.355   7.019  1.00 27.62           C
ATOM   1360  CD1 LEU H  64      19.964  -2.085   8.270  1.00 31.25           C
ATOM   1361  CD2 LEU H  64      22.040  -3.173   7.389  1.00 29.75           C
ATOM   1362  H   LEU H  64      22.114  -2.462   4.164  1.00 25.28           H
ATOM   1363  HA  LEU H  64      19.602  -3.448   4.020  1.00 23.76           H
ATOM   1364  HB2 LEU H  64      19.059  -2.960   6.206  1.00 30.31           H
ATOM   1365  HB3 LEU H  64      20.176  -4.073   6.157  1.00 30.31           H
ATOM   1366  HG  LEU H  64      21.097  -1.509   6.641  1.00 33.14           H
ATOM   1367 HD11 LEU H  64      20.496  -1.589   8.911  1.00 37.51           H
ATOM   1368 HD12 LEU H  64      19.184  -1.568   8.016  1.00 37.51           H
ATOM   1369 HD13 LEU H  64      19.689  -2.933   8.653  1.00 37.51           H
ATOM   1370 HD21 LEU H  64      22.565  -2.678   8.037  1.00 35.70           H
ATOM   1371 HD22 LEU H  64      21.754  -4.018   7.769  1.00 35.70           H
ATOM   1372 HD23 LEU H  64      22.566  -3.331   6.589  1.00 35.70           H
ATOM   1373  N   LEU H  65      18.488  -1.227   4.359  1.00 16.04           N
ATOM   1374  CA  LEU H  65      17.845   0.062   4.216  1.00 17.24           C
ATOM   1375  C   LEU H  65      17.066   0.374   5.484  1.00 13.11           C
ATOM   1376  O   LEU H  65      16.735  -0.523   6.257  1.00 14.73           O
ATOM   1377  CB  LEU H  65      16.891   0.063   3.031  1.00 18.05           C
ATOM   1378  CG  LEU H  65      17.517  -0.190   1.660  1.00 21.23           C
ATOM   1379  CD1 LEU H  65      16.439  -0.461   0.633  1.00 20.29           C
ATOM   1380  CD2 LEU H  65      18.370   1.009   1.267  1.00 22.91           C
ATOM   1381  H   LEU H  65      17.933  -1.854   4.556  1.00 19.24           H
ATOM   1382  HA  LEU H  65      18.514   0.751   4.081  1.00 20.68           H
ATOM   1383  HB2 LEU H  65      16.225  -0.628   3.175  1.00 21.66           H
ATOM   1384  HB3 LEU H  65      16.454   0.928   2.993  1.00 21.66           H
ATOM   1385  HG  LEU H  65      18.092  -0.970   1.709  1.00 25.47           H
ATOM   1386 HD11 LEU H  65      16.856  -0.619  -0.228  1.00 24.35           H
ATOM   1387 HD12 LEU H  65      15.934  -1.243   0.905  1.00 24.35           H
ATOM   1388 HD13 LEU H  65      15.852   0.310   0.581  1.00 24.35           H
ATOM   1389 HD21 LEU H  65      18.766   0.844   0.397  1.00 27.49           H
ATOM   1390 HD22 LEU H  65      17.807   1.798   1.231  1.00 27.49           H
ATOM   1391 HD23 LEU H  65      19.068   1.130   1.930  1.00 27.49           H
ATOM   1392  N   VAL H  66      16.819   1.666   5.684  1.00 12.83           N
ATOM   1393  CA  VAL H  66      15.940   2.190   6.728  1.00 14.67           C
ATOM   1394  C   VAL H  66      14.642   2.637   6.055  1.00 15.38           C
ATOM   1395  O   VAL H  66      14.688   3.422   5.107  1.00 19.80           O
ATOM   1396  CB  VAL H  66      16.654   3.351   7.463  1.00 14.43           C
ATOM   1397  CG1 VAL H  66      15.731   4.448   7.906  1.00 24.85           C
ATOM   1398  CG2 VAL H  66      17.432   2.788   8.648  1.00 22.99           C
ATOM   1399  H   VAL H  66      17.167   2.288   5.203  1.00 15.40           H
ATOM   1400  HA  VAL H  66      15.737   1.491   7.369  1.00 17.61           H
ATOM   1401  HB  VAL H  66      17.299   3.745   6.855  1.00 17.31           H
ATOM   1402 HG11 VAL H  66      16.249   5.134   8.355  1.00 29.82           H
ATOM   1403 HG12 VAL H  66      15.289   4.823   7.128  1.00 29.82           H
ATOM   1404 HG13 VAL H  66      15.072   4.079   8.515  1.00 29.82           H
ATOM   1405 HG21 VAL H  66      17.878   3.517   9.107  1.00 27.59           H
ATOM   1406 HG22 VAL H  66      16.813   2.346   9.250  1.00 27.59           H
ATOM   1407 HG23 VAL H  66      18.087   2.151   8.322  1.00 27.59           H
ATOM   1408  N   ARG H  67      13.490   2.165   6.562  1.00 13.24           N
ATOM   1409  CA  ARG H  67      12.165   2.558   6.067  1.00 12.99           C
ATOM   1410  C   ARG H  67      11.410   3.238   7.204  1.00 14.11           C
ATOM   1411  O   ARG H  67      11.186   2.633   8.255  1.00 12.59           O
ATOM   1412  CB  ARG H  67      11.386   1.360   5.522  1.00 12.92           C
ATOM   1413  CG  ARG H  67      12.186   0.576   4.457  1.00 12.83           C
ATOM   1414  CD  ARG H  67      11.468  -0.646   3.953  1.00 15.27           C
ATOM   1415  NE  ARG H  67      10.227  -0.334   3.212  1.00 16.16           N
ATOM   1416  CZ  ARG H  67       9.473  -1.225   2.579  1.00 18.58           C
ATOM   1417  NH1 ARG H  67       8.364  -0.828   1.979  1.00 14.85           N
ATOM   1418  NH2 ARG H  67       9.823  -2.512   2.515  1.00 19.12           N1+
ATOM   1419  H   ARG H  67      13.454   1.601   7.211  1.00 15.89           H
ATOM   1420  HA  ARG H  67      12.272   3.201   5.349  1.00 15.59           H
ATOM   1421  HB2 ARG H  67      11.183   0.755   6.252  1.00 15.51           H
ATOM   1422  HB3 ARG H  67      10.566   1.675   5.111  1.00 15.51           H
ATOM   1423  HG2 ARG H  67      12.353   1.157   3.698  1.00 15.39           H
ATOM   1424  HG3 ARG H  67      13.027   0.288   4.844  1.00 15.39           H
ATOM   1425  HD2 ARG H  67      12.057  -1.132   3.355  1.00 18.32           H
ATOM   1426  HD3 ARG H  67      11.230  -1.205   4.709  1.00 18.32           H
ATOM   1427  HE  ARG H  67       9.975   0.488   3.189  1.00 19.40           H
ATOM   1428 HH11 ARG H  67       8.135   0.001   2.004  1.00 17.83           H
ATOM   1429 HH12 ARG H  67       7.881  -1.395   1.550  1.00 17.83           H
ATOM   1430 HH21 ARG H  67      10.539  -2.783   2.908  1.00 22.94           H
ATOM   1431 HH22 ARG H  67       9.326  -3.072   2.093  1.00 22.94           H
ATOM   1432  N   ILE H  68      11.042   4.487   6.987  1.00 11.76           N
ATOM   1433  CA  ILE H  68      10.513   5.365   8.019  1.00  9.93           C
ATOM   1434  C   ILE H  68       9.129   5.843   7.588  1.00 11.91           C
ATOM   1435  O   ILE H  68       8.868   6.043   6.396  1.00 13.37           O
ATOM   1436  CB  ILE H  68      11.483   6.549   8.210  1.00 13.40           C
ATOM   1437  CG1 ILE H  68      12.951   6.071   8.219  1.00 17.02           C
ATOM   1438  CG2 ILE H  68      11.157   7.323   9.471  1.00 14.54           C
ATOM   1439  CD1 ILE H  68      13.957   7.190   8.311  1.00 19.84           C
ATOM   1440  H   ILE H  68      11.092   4.866   6.217  1.00 14.11           H
ATOM   1441  HA  ILE H  68      10.434   4.883   8.856  1.00 11.92           H
ATOM   1442  HB  ILE H  68      11.371   7.149   7.456  1.00 16.08           H
ATOM   1443 HG12 ILE H  68      13.085   5.489   8.983  1.00 20.42           H
ATOM   1444 HG13 ILE H  68      13.125   5.583   7.399  1.00 20.42           H
ATOM   1445 HG21 ILE H  68      11.784   8.058   9.560  1.00 17.45           H
ATOM   1446 HG22 ILE H  68      10.252   7.666   9.405  1.00 17.45           H
ATOM   1447 HG23 ILE H  68      11.232   6.729  10.234  1.00 17.45           H
ATOM   1448 HD11 ILE H  68      14.850   6.812   8.311  1.00 23.81           H
ATOM   1449 HD12 ILE H  68      13.846   7.778   7.547  1.00 23.81           H
ATOM   1450 HD13 ILE H  68      13.806   7.683   9.133  1.00 23.81           H
ATOM   1451  N   GLY H  69       8.247   6.040   8.561  1.00 11.94           N
ATOM   1452  CA  GLY H  69       6.876   6.457   8.282  1.00 13.71           C
ATOM   1453  C   GLY H  69       5.939   5.330   7.920  1.00 12.58           C
ATOM   1454  O   GLY H  69       4.822   5.594   7.454  1.00 13.60           O
ATOM   1455  H   GLY H  69       8.417   5.939   9.398  1.00 14.33           H
ATOM   1456  HA2 GLY H  69       6.517   6.906   9.063  1.00 16.45           H
ATOM   1457  HA3 GLY H  69       6.882   7.090   7.547  1.00 16.45           H
ATOM   1458  N   LYS H  70       6.326   4.079   8.163  1.00 10.15           N
ATOM   1459  CA  LYS H  70       5.507   2.962   7.759  1.00  9.82           C
ATOM   1460  C   LYS H  70       4.389   2.652   8.737  1.00 12.21           C
ATOM   1461  O   LYS H  70       4.445   2.937   9.946  1.00 13.42           O
ATOM   1462  CB  LYS H  70       6.358   1.702   7.559  1.00 11.11           C
ATOM   1463  CG  LYS H  70       7.252   1.814   6.334  1.00 14.46           C
ATOM   1464  CD  LYS H  70       7.937   0.509   5.973  1.00 14.44           C
ATOM   1465  CE  LYS H  70       6.944  -0.615   5.612  1.00 13.49           C
ATOM   1466  NZ  LYS H  70       5.976  -0.173   4.512  1.00 15.70           N1+
ATOM   1467  H   LYS H  70       7.058   3.860   8.559  1.00 12.18           H
ATOM   1468  HA  LYS H  70       5.097   3.175   6.906  1.00 11.79           H
ATOM   1469  HB2 LYS H  70       6.923   1.572   8.336  1.00 13.33           H
ATOM   1470  HB3 LYS H  70       5.773   0.937   7.438  1.00 13.33           H
ATOM   1471  HG2 LYS H  70       6.713   2.089   5.576  1.00 17.36           H
ATOM   1472  HG3 LYS H  70       7.940   2.475   6.507  1.00 17.36           H
ATOM   1473  HD2 LYS H  70       8.512   0.657   5.206  1.00 17.33           H
ATOM   1474  HD3 LYS H  70       8.465   0.210   6.730  1.00 17.33           H
ATOM   1475  HE2 LYS H  70       7.436  -1.387   5.293  1.00 16.19           H
ATOM   1476  HE3 LYS H  70       6.425  -0.848   6.398  1.00 16.19           H
ATOM   1477  HZ1 LYS H  70       5.413  -0.834   4.319  1.00 18.84           H
ATOM   1478  HZ2 LYS H  70       5.510   0.535   4.783  1.00 18.84           H
ATOM   1479  HZ3 LYS H  70       6.430   0.044   3.777  1.00 18.84           H
ATOM   1480  N   HIS H  71       3.393   1.968   8.187  1.00 12.64           N
ATOM   1481  CA  HIS H  71       2.314   1.362   8.929  1.00 11.17           C
ATOM   1482  C   HIS H  71       2.127  -0.083   8.495  1.00 15.79           C
ATOM   1483  O   HIS H  71       2.271  -1.021   9.291  1.00 14.87           O
ATOM   1484  CB  HIS H  71       1.035   2.182   8.729  1.00 14.14           C
ATOM   1485  CG  HIS H  71      -0.134   1.675   9.508  1.00 16.98           C
ATOM   1486  ND1 HIS H  71      -0.159   1.674  10.891  1.00 13.16           N
ATOM   1487  CD2 HIS H  71      -1.327   1.172   9.108  1.00 18.79           C
ATOM   1488  CE1 HIS H  71      -1.320   1.206  11.301  1.00 15.52           C
ATOM   1489  NE2 HIS H  71      -2.038   0.874  10.241  1.00 18.19           N
ATOM   1490  H   HIS H  71       3.326   1.840   7.339  1.00 15.16           H
ATOM   1491  HA  HIS H  71       2.533   1.368   9.874  1.00 13.41           H
ATOM   1492  HB2 HIS H  71       0.795   2.164   7.789  1.00 16.97           H
ATOM   1493  HB3 HIS H  71       1.203   3.096   9.007  1.00 16.97           H
ATOM   1494  HD2 HIS H  71      -1.607   1.044   8.231  1.00 22.55           H
ATOM   1495  HE1 HIS H  71      -1.577   1.094  12.188  1.00 18.63           H
ATOM   1496  HE2 HIS H  71      -2.830   0.541  10.259  1.00 21.83           H
ATOM   1497  N   SER H  72       1.803  -0.285   7.224  1.00 14.51           N
ATOM   1498  CA  SER H  72       1.759  -1.633   6.684  1.00 14.54           C
ATOM   1499  C   SER H  72       3.131  -2.286   6.738  1.00 12.68           C
ATOM   1500  O   SER H  72       4.135  -1.639   6.456  1.00 17.35           O
ATOM   1501  CB  SER H  72       1.289  -1.583   5.232  1.00 16.49           C
ATOM   1502  OG  SER H  72       1.421  -2.861   4.652  1.00 20.80           O
ATOM   1503  H   SER H  72       1.606   0.335   6.660  1.00 17.41           H
ATOM   1504  HA  SER H  72       1.136  -2.172   7.196  1.00 17.45           H
ATOM   1505  HB2 SER H  72       0.358  -1.314   5.206  1.00 19.79           H
ATOM   1506  HB3 SER H  72       1.836  -0.950   4.741  1.00 19.79           H
ATOM   1507  HG  SER H  72       0.955  -3.418   5.074  1.00 24.96           H
ATOM   1508  N   ARG H  73       3.161  -3.581   7.074  1.00 16.32           N
ATOM   1509  CA  ARG H  73       4.433  -4.307   7.124  1.00 14.42           C
ATOM   1510  C   ARG H  73       5.017  -4.485   5.728  1.00 17.00           C
ATOM   1511  O   ARG H  73       6.161  -4.089   5.471  1.00 16.14           O
ATOM   1512  CB  ARG H  73       4.259  -5.653   7.821  1.00 16.37           C
ATOM   1513  CG  ARG H  73       5.552  -6.494   7.903  1.00 16.48           C
ATOM   1514  CD  ARG H  73       5.360  -7.793   8.657  1.00 20.19           C
ATOM   1515  NE  ARG H  73       4.366  -8.650   8.013  1.00 19.18           N
ATOM   1516  CZ  ARG H  73       4.634  -9.531   7.050  1.00 24.88           C
ATOM   1517  NH1 ARG H  73       3.642 -10.219   6.510  1.00 23.93           N
ATOM   1518  NH2 ARG H  73       5.870  -9.725   6.620  1.00 21.42           N1+
ATOM   1519  H   ARG H  73       2.471  -4.054   7.273  1.00 19.58           H
ATOM   1520  HA  ARG H  73       5.066  -3.787   7.643  1.00 17.30           H
ATOM   1521  HB2 ARG H  73       3.950  -5.496   8.728  1.00 19.64           H
ATOM   1522  HB3 ARG H  73       3.599  -6.172   7.336  1.00 19.64           H
ATOM   1523  HG2 ARG H  73       5.846  -6.710   7.004  1.00 19.78           H
ATOM   1524  HG3 ARG H  73       6.236  -5.980   8.360  1.00 19.78           H
ATOM   1525  HD2 ARG H  73       6.202  -8.273   8.687  1.00 24.23           H
ATOM   1526  HD3 ARG H  73       5.054  -7.597   9.557  1.00 24.23           H
ATOM   1527  HE  ARG H  73       3.549  -8.582   8.275  1.00 23.01           H
ATOM   1528 HH11 ARG H  73       2.837 -10.106   6.791  1.00 28.72           H
ATOM   1529 HH12 ARG H  73       3.807 -10.804   5.901  1.00 28.72           H
ATOM   1530 HH21 ARG H  73       6.519  -9.273   6.956  1.00 25.70           H
ATOM   1531 HH22 ARG H  73       6.024 -10.302   6.001  1.00 25.70           H
ATOM   1532  N   THR H  74       4.232  -5.057   4.802  1.00 19.38           N
ATOM   1533  CA  THR H  74       4.760  -5.506   3.514  1.00 22.49           C
ATOM   1534  C   THR H  74       4.588  -4.509   2.377  1.00 20.59           C
ATOM   1535  O   THR H  74       5.343  -4.570   1.398  1.00 23.38           O
ATOM   1536  CB  THR H  74       4.094  -6.826   3.096  1.00 20.88           C
ATOM   1537  OG1 THR H  74       2.680  -6.646   2.961  1.00 20.31           O
ATOM   1538  CG2 THR H  74       4.349  -7.927   4.115  1.00 23.65           C
ATOM   1539  H   THR H  74       3.388  -5.195   4.900  1.00 23.26           H
ATOM   1540  HA  THR H  74       5.710  -5.676   3.613  1.00 26.99           H
ATOM   1541  HB  THR H  74       4.460  -7.112   2.244  1.00 25.05           H
ATOM   1542  HG1 THR H  74       2.351  -6.396   3.693  1.00 24.37           H
ATOM   1543 HG21 THR H  74       3.919  -8.748   3.830  1.00 28.38           H
ATOM   1544 HG22 THR H  74       5.302  -8.083   4.202  1.00 28.38           H
ATOM   1545 HG23 THR H  74       3.992  -7.667   4.979  1.00 28.38           H
ATOM   1546  N   ARG H  75       3.636  -3.601   2.464  1.00 17.46           N
ATOM   1547  CA  ARG H  75       3.324  -2.742   1.335  1.00 21.55           C
ATOM   1548  C   ARG H  75       4.373  -1.658   1.172  1.00 19.58           C
ATOM   1549  O   ARG H  75       4.973  -1.185   2.148  1.00 14.22           O
ATOM   1550  CB  ARG H  75       1.945  -2.107   1.515  1.00 27.25           C
ATOM   1551  H   ARG H  75       3.155  -3.459   3.163  1.00 20.95           H
ATOM   1552  HA  ARG H  75       3.310  -3.274   0.524  1.00 25.86           H
ATOM   1553  HB1 ARG H  75       1.274  -2.807   1.530  1.00 32.70           H
ATOM   1554  HB3 ARG H  75       1.777  -1.502   0.775  1.00 32.70           H
ATOM   1555  N   TYR H  76       4.609  -1.260  -0.076  1.00 18.65           N
ATOM   1556  CA  TYR H  76       5.391  -0.063  -0.322  1.00 15.98           C
ATOM   1557  C   TYR H  76       4.429   1.118  -0.233  1.00 21.91           C
ATOM   1558  O   TYR H  76       3.543   1.275  -1.080  1.00 19.50           O
ATOM   1559  CB  TYR H  76       6.105  -0.084  -1.675  1.00 21.66           C
ATOM   1560  CG  TYR H  76       6.717   1.252  -1.924  1.00 17.57           C
ATOM   1561  CD1 TYR H  76       7.721   1.753  -1.075  1.00 20.41           C
ATOM   1562  CD2 TYR H  76       6.245   2.092  -2.936  1.00 19.48           C
ATOM   1563  CE1 TYR H  76       8.254   3.003  -1.248  1.00 20.99           C
ATOM   1564  CE2 TYR H  76       6.803   3.350  -3.127  1.00 22.76           C
ATOM   1565  CZ  TYR H  76       7.789   3.809  -2.271  1.00 24.64           C
ATOM   1566  OH  TYR H  76       8.341   5.055  -2.426  1.00 27.22           O
ATOM   1567  H   TYR H  76       4.331  -1.660  -0.784  1.00 22.38           H
ATOM   1568  HA  TYR H  76       6.060   0.034   0.375  1.00 19.18           H
ATOM   1569  HB2 TYR H  76       6.808  -0.752  -1.664  1.00 25.99           H
ATOM   1570  HB3 TYR H  76       5.465  -0.270  -2.380  1.00 25.99           H
ATOM   1571  HD1 TYR H  76       8.031   1.221  -0.377  1.00 24.49           H
ATOM   1572  HD2 TYR H  76       5.576   1.792  -3.508  1.00 23.37           H
ATOM   1573  HE1 TYR H  76       8.926   3.308  -0.681  1.00 25.18           H
ATOM   1574  HE2 TYR H  76       6.487   3.899  -3.808  1.00 27.32           H
ATOM   1575  HH  TYR H  76       7.982   5.450  -3.074  1.00 32.66           H
ATOM   1576  N   GLU H  77       4.569   1.922   0.819  1.00 14.99           N
ATOM   1577  CA  GLU H  77       3.552   2.913   1.175  1.00 15.88           C
ATOM   1578  C   GLU H  77       3.896   4.215   0.466  1.00 15.99           C
ATOM   1579  O   GLU H  77       4.462   5.169   1.010  1.00 16.08           O
ATOM   1580  CB  GLU H  77       3.466   3.023   2.698  1.00 14.80           C
ATOM   1581  CG  GLU H  77       2.845   1.767   3.256  1.00 13.42           C
ATOM   1582  CD  GLU H  77       2.826   1.731   4.771  1.00 17.57           C
ATOM   1583  OE1 GLU H  77       3.921   1.594   5.353  1.00 14.40           O
ATOM   1584  OE2 GLU H  77       1.716   1.828   5.337  1.00 15.27           O1-
ATOM   1585  H   GLU H  77       5.248   1.913   1.347  1.00 17.99           H
ATOM   1586  HA  GLU H  77       2.690   2.613   0.848  1.00 19.05           H
ATOM   1587  HB2 GLU H  77       4.357   3.120   3.070  1.00 17.76           H
ATOM   1588  HB3 GLU H  77       2.909   3.779   2.941  1.00 17.76           H
ATOM   1589  HG2 GLU H  77       1.929   1.705   2.944  1.00 16.11           H
ATOM   1590  HG3 GLU H  77       3.353   1.001   2.946  1.00 16.11           H
ATOM   1591  N   ARG H  77A      3.542   4.220  -0.817  1.00 18.25           N
ATOM   1592  CA  ARG H  77A      3.823   5.316  -1.713  1.00 18.82           C
ATOM   1593  C   ARG H  77A      3.280   6.626  -1.154  1.00 14.99           C
ATOM   1594  O   ARG H  77A      2.166   6.669  -0.627  1.00 16.26           O
ATOM   1595  CB  ARG H  77A      3.185   4.939  -3.065  1.00 16.72           C
ATOM   1596  CG  ARG H  77A      3.353   5.881  -4.205  1.00 20.67           C
ATOM   1597  CD  ARG H  77A      3.045   5.152  -5.548  1.00 17.63           C
ATOM   1598  NE  ARG H  77A      1.703   4.550  -5.596  1.00 19.02           N
ATOM   1599  CZ  ARG H  77A      0.637   5.141  -6.120  1.00 18.06           C
ATOM   1600  NH1 ARG H  77A     -0.545   4.531  -6.122  1.00 18.33           N
ATOM   1601  NH2 ARG H  77A      0.737   6.373  -6.608  1.00 16.64           N1+
ATOM   1602  H   ARG H  77A      3.122   3.572  -1.196  1.00 21.90           H
ATOM   1603  HA  ARG H  77A      4.782   5.402  -1.833  1.00 22.59           H
ATOM   1604  HB2 ARG H  77A      3.559   4.089  -3.345  1.00 20.06           H
ATOM   1605  HB3 ARG H  77A      2.231   4.834  -2.925  1.00 20.06           H
ATOM   1606  HG2 ARG H  77A      2.736   6.623  -4.108  1.00 24.81           H
ATOM   1607  HG3 ARG H  77A      4.269   6.201  -4.230  1.00 24.81           H
ATOM   1608  HD2 ARG H  77A      3.110   5.792  -6.275  1.00 21.15           H
ATOM   1609  HD3 ARG H  77A      3.694   4.443  -5.676  1.00 21.15           H
ATOM   1610  HE  ARG H  77A      1.603   3.763  -5.263  1.00 22.82           H
ATOM   1611 HH11 ARG H  77A     -0.619   3.737  -5.801  1.00 22.00           H
ATOM   1612 HH12 ARG H  77A     -1.232   4.926  -6.455  1.00 22.00           H
ATOM   1613 HH21 ARG H  77A      1.497   6.776  -6.607  1.00 19.97           H
ATOM   1614 HH22 ARG H  77A      0.045   6.761  -6.942  1.00 19.97           H
ATOM   1615  N   ASN H  78       4.092   7.680  -1.256  1.00 18.02           N
ATOM   1616  CA  ASN H  78       3.808   9.045  -0.816  1.00 19.25           C
ATOM   1617  C   ASN H  78       3.793   9.172   0.703  1.00 16.64           C
ATOM   1618  O   ASN H  78       3.413  10.234   1.233  1.00 17.76           O
ATOM   1619  CB  ASN H  78       2.466   9.563  -1.358  1.00 18.27           C
ATOM   1620  CG  ASN H  78       2.430   9.634  -2.874  1.00 20.19           C
ATOM   1621  OD1 ASN H  78       3.371   9.249  -3.551  1.00 20.77           O
ATOM   1622  ND2 ASN H  78       1.315  10.115  -3.408  1.00 16.99           N
ATOM   1623  H   ASN H  78       4.875   7.618  -1.607  1.00 21.62           H
ATOM   1624  HA  ASN H  78       4.505   9.629  -1.152  1.00 23.10           H
ATOM   1625  HB2 ASN H  78       1.758   8.966  -1.069  1.00 21.92           H
ATOM   1626  HB3 ASN H  78       2.310  10.455  -1.013  1.00 21.92           H
ATOM   1627 HD21 ASN H  78       1.240  10.177  -4.262  1.00 20.39           H
ATOM   1628 HD22 ASN H  78       0.668  10.364  -2.900  1.00 20.39           H
ATOM   1629  N   ILE H  79       4.177   8.124   1.425  1.00 17.10           N
ATOM   1630  CA  ILE H  79       4.111   8.153   2.888  1.00 13.31           C
ATOM   1631  C   ILE H  79       5.457   7.757   3.474  1.00 13.92           C
ATOM   1632  O   ILE H  79       6.076   8.538   4.207  1.00 14.15           O
ATOM   1633  CB  ILE H  79       2.992   7.239   3.403  1.00 13.49           C
ATOM   1634  CG1 ILE H  79       1.641   7.769   2.931  1.00 15.00           C
ATOM   1635  CG2 ILE H  79       2.970   7.184   4.944  1.00 12.14           C
ATOM   1636  CD1 ILE H  79       0.514   6.889   3.183  1.00 16.89           C
ATOM   1637  H   ILE H  79       4.479   7.388   1.097  1.00 20.52           H
ATOM   1638  HA  ILE H  79       3.914   9.058   3.177  1.00 15.97           H
ATOM   1639  HB  ILE H  79       3.124   6.344   3.053  1.00 16.18           H
ATOM   1640 HG12 ILE H  79       1.464   8.608   3.383  1.00 18.01           H
ATOM   1641 HG13 ILE H  79       1.687   7.919   1.974  1.00 18.01           H
ATOM   1642 HG21 ILE H  79       2.251   6.598   5.228  1.00 14.57           H
ATOM   1643 HG22 ILE H  79       3.821   6.841   5.260  1.00 14.57           H
ATOM   1644 HG23 ILE H  79       2.824   8.078   5.290  1.00 14.57           H
ATOM   1645 HD11 ILE H  79      -0.294   7.310   2.850  1.00 20.27           H
ATOM   1646 HD12 ILE H  79       0.662   6.047   2.725  1.00 20.27           H
ATOM   1647 HD13 ILE H  79       0.439   6.739   4.138  1.00 20.27           H
ATOM   1648  N   GLU H  80       5.887   6.532   3.219  1.00 16.07           N
ATOM   1649  CA  GLU H  80       7.160   6.129   3.795  1.00 13.83           C
ATOM   1650  C   GLU H  80       8.327   6.743   3.031  1.00 17.48           C
ATOM   1651  O   GLU H  80       8.227   7.171   1.863  1.00 18.97           O
ATOM   1652  CB  GLU H  80       7.294   4.611   3.865  1.00 12.38           C
ATOM   1653  CG  GLU H  80       7.346   3.888   2.530  1.00 13.46           C
ATOM   1654  CD  GLU H  80       7.738   2.418   2.695  1.00 12.85           C
ATOM   1655  OE1 GLU H  80       8.931   2.173   3.020  1.00 15.99           O
ATOM   1656  OE2 GLU H  80       6.895   1.534   2.526  1.00 14.67           O1-
ATOM   1657  H   GLU H  80       5.486   5.941   2.740  1.00 19.29           H
ATOM   1658  HA  GLU H  80       7.202   6.465   4.704  1.00 16.60           H
ATOM   1659  HB2 GLU H  80       8.111   4.399   4.342  1.00 14.86           H
ATOM   1660  HB3 GLU H  80       6.534   4.260   4.355  1.00 14.86           H
ATOM   1661  HG2 GLU H  80       6.471   3.923   2.113  1.00 16.15           H
ATOM   1662  HG3 GLU H  80       8.006   4.315   1.961  1.00 16.15           H
ATOM   1663  N   LYS H  81       9.443   6.821   3.734  1.00 11.50           N
ATOM   1664  CA  LYS H  81      10.699   7.316   3.205  1.00 14.82           C
ATOM   1665  C   LYS H  81      11.722   6.214   3.393  1.00 19.28           C
ATOM   1666  O   LYS H  81      11.778   5.584   4.455  1.00 15.64           O
ATOM   1667  CB  LYS H  81      11.132   8.591   3.892  1.00 16.06           C
ATOM   1668  CG  LYS H  81      10.271   9.816   3.515  0.47 16.44           C
ATOM   1669  CD  LYS H  81      10.398  10.201   2.040  0.58 26.91           C
ATOM   1670  CE  LYS H  81       9.421  11.307   1.664  0.62 26.71           C
ATOM   1671  NZ  LYS H  81       8.027  10.852   1.794  0.53 28.48           N1+
ATOM   1672  H   LYS H  81       9.498   6.581   4.558  1.00 13.79           H
ATOM   1673  HA  LYS H  81      10.606   7.493   2.256  1.00 17.78           H
ATOM   1674  HB2 LYS H  81      11.068   8.467   4.852  1.00 19.27           H
ATOM   1675  HB3 LYS H  81      12.050   8.785   3.645  1.00 19.27           H
ATOM   1676  HG2 LYS H  81       9.339   9.613   3.692  1.00 19.73           H
ATOM   1677  HG3 LYS H  81      10.552  10.576   4.048  1.00 19.73           H
ATOM   1678  HD2 LYS H  81      11.298  10.520   1.869  0.87 32.29           H
ATOM   1679  HD3 LYS H  81      10.206   9.426   1.489  1.00 32.29           H
ATOM   1680  HE2 LYS H  81       9.551  12.065   2.255  0.18 32.05           H
ATOM   1681  HE3 LYS H  81       9.572  11.569   0.742  0.87 32.05           H
ATOM   1682  HZ1 LYS H  81       7.471  11.509   1.570  1.00 34.18           H
ATOM   1683  HZ2 LYS H  81       7.883  10.156   1.257  1.00 34.18           H
ATOM   1684  HZ3 LYS H  81       7.864  10.608   2.634  0.76 34.18           H
ATOM   1685  N   ILE H  82      12.490   5.944   2.343  1.00 18.93           N
ATOM   1686  CA  ILE H  82      13.521   4.914   2.369  1.00 19.25           C
ATOM   1687  C   ILE H  82      14.871   5.617   2.395  1.00 17.74           C
ATOM   1688  O   ILE H  82      15.118   6.545   1.613  1.00 22.79           O
ATOM   1689  CB  ILE H  82      13.376   3.947   1.180  1.00 20.82           C
ATOM   1690  CG1 ILE H  82      12.020   3.246   1.261  1.00 18.41           C
ATOM   1691  CG2 ILE H  82      14.516   2.896   1.203  1.00 19.14           C
ATOM   1692  CD1 ILE H  82      11.797   2.076   0.321  1.00 28.95           C
ATOM   1693  H   ILE H  82      12.432   6.353   1.589  1.00 22.72           H
ATOM   1694  HA  ILE H  82      13.434   4.399   3.186  1.00 23.10           H
ATOM   1695  HB  ILE H  82      13.425   4.451   0.353  1.00 24.98           H
ATOM   1696 HG12 ILE H  82      11.906   2.913   2.165  1.00 22.09           H
ATOM   1697 HG13 ILE H  82      11.330   3.900   1.072  1.00 22.09           H
ATOM   1698 HG21 ILE H  82      14.408   2.297   0.448  1.00 22.96           H
ATOM   1699 HG22 ILE H  82      15.369   3.355   1.143  1.00 22.96           H
ATOM   1700 HG23 ILE H  82      14.467   2.396   2.033  1.00 22.96           H
ATOM   1701 HD11 ILE H  82      10.908   1.719   0.468  1.00 34.74           H
ATOM   1702 HD12 ILE H  82      11.884   2.386  -0.594  1.00 34.74           H
ATOM   1703 HD13 ILE H  82      12.462   1.394   0.504  1.00 34.74           H
ATOM   1704  N   SER H  83      15.729   5.225   3.334  1.00 16.46           N
ATOM   1705  CA  SER H  83      17.000   5.899   3.546  1.00 16.54           C
ATOM   1706  C   SER H  83      18.134   4.883   3.543  1.00 16.73           C
ATOM   1707  O   SER H  83      17.985   3.743   3.989  1.00 16.26           O
ATOM   1708  CB  SER H  83      17.047   6.678   4.872  1.00 24.45           C
ATOM   1709  OG  SER H  83      16.018   7.668   4.952  1.00 22.95           O
ATOM   1710  H   SER H  83      15.593   4.563   3.866  1.00 19.75           H
ATOM   1711  HA  SER H  83      17.152   6.526   2.821  1.00 19.85           H
ATOM   1712  HB2 SER H  83      16.935   6.052   5.604  1.00 29.34           H
ATOM   1713  HB3 SER H  83      17.909   7.117   4.944  1.00 29.34           H
ATOM   1714  HG  SER H  83      16.102   8.221   4.326  1.00 27.54           H
ATOM   1715  N   MET H  84      19.272   5.319   3.026  1.00 21.14           N
ATOM   1716  CA  MET H  84      20.479   4.520   2.995  1.00 18.97           C
ATOM   1717  C   MET H  84      21.374   4.904   4.162  1.00 16.23           C
ATOM   1718  O   MET H  84      21.305   6.020   4.685  1.00 18.97           O
ATOM   1719  CB  MET H  84      21.215   4.711   1.671  1.00 25.22           C
ATOM   1720  CG  MET H  84      20.460   4.143   0.486  1.00 23.33           C
ATOM   1721  SD  MET H  84      21.305   4.489  -1.087  1.00 32.81           S
ATOM   1722  CE  MET H  84      22.819   3.585  -0.897  1.00 27.64           C
ATOM   1723  H   MET H  84      19.370   6.099   2.677  1.00 25.37           H
ATOM   1724  HA  MET H  84      20.240   3.583   3.074  1.00 22.76           H
ATOM   1725  HB2 MET H  84      21.344   5.660   1.516  1.00 30.27           H
ATOM   1726  HB3 MET H  84      22.074   4.264   1.721  1.00 30.27           H
ATOM   1727  HG2 MET H  84      20.388   3.181   0.586  1.00 27.99           H
ATOM   1728  HG3 MET H  84      19.577   4.542   0.450  1.00 27.99           H
ATOM   1729  HE1 MET H  84      23.358   3.702  -1.694  1.00 33.17           H
ATOM   1730  HE2 MET H  84      23.294   3.927  -0.123  1.00 33.17           H
ATOM   1731  HE3 MET H  84      22.612   2.646  -0.771  1.00 33.17           H
ATOM   1732  N   LEU H  85      22.210   3.952   4.578  1.00 15.65           N
ATOM   1733  CA  LEU H  85      23.108   4.146   5.699  1.00 15.04           C
ATOM   1734  C   LEU H  85      24.455   4.693   5.247  1.00 16.45           C
ATOM   1735  O   LEU H  85      25.094   4.135   4.347  1.00 20.25           O
ATOM   1736  CB  LEU H  85      23.330   2.829   6.437  1.00 19.04           C
ATOM   1737  CG  LEU H  85      22.102   2.145   7.032  1.00 22.93           C
ATOM   1738  CD1 LEU H  85      22.553   0.916   7.808  1.00 24.24           C
ATOM   1739  CD2 LEU H  85      21.345   3.117   7.914  1.00 30.12           C
ATOM   1740  H   LEU H  85      22.271   3.174   4.216  1.00 18.77           H
ATOM   1741  HA  LEU H  85      22.715   4.780   6.318  1.00 18.05           H
ATOM   1742  HB2 LEU H  85      23.734   2.201   5.818  1.00 22.85           H
ATOM   1743  HB3 LEU H  85      23.945   2.994   7.169  1.00 22.85           H
ATOM   1744  HG  LEU H  85      21.514   1.857   6.316  1.00 27.51           H
ATOM   1745 HD11 LEU H  85      21.775   0.479   8.187  1.00 29.09           H
ATOM   1746 HD12 LEU H  85      23.011   0.311   7.203  1.00 29.09           H
ATOM   1747 HD13 LEU H  85      23.155   1.194   8.516  1.00 29.09           H
ATOM   1748 HD21 LEU H  85      20.568   2.669   8.284  1.00 36.15           H
ATOM   1749 HD22 LEU H  85      21.928   3.414   8.630  1.00 36.15           H
ATOM   1750 HD23 LEU H  85      21.065   3.877   7.379  1.00 36.15           H
ATOM   1751  N   GLU H  86      24.904   5.735   5.923  1.00 15.19           N
ATOM   1752  CA  GLU H  86      26.268   6.218   5.759  1.00 16.93           C
ATOM   1753  C   GLU H  86      27.231   5.397   6.602  1.00 22.44           C
ATOM   1754  O   GLU H  86      28.263   4.930   6.097  1.00 18.68           O
ATOM   1755  CB  GLU H  86      26.359   7.700   6.127  1.00 18.52           C
ATOM   1756  CG  GLU H  86      27.750   8.288   6.044  1.00 20.80           C
ATOM   1757  CD  GLU H  86      27.803   9.757   6.420  1.00 30.26           C
ATOM   1758  OE1 GLU H  86      27.006  10.555   5.892  1.00 34.82           O
ATOM   1759  OE2 GLU H  86      28.648  10.126   7.257  1.00 35.98           O1-
ATOM   1760  H   GLU H  86      24.437   6.186   6.487  1.00 18.23           H
ATOM   1761  HA  GLU H  86      26.528   6.123   4.830  1.00 20.32           H
ATOM   1762  HB2 GLU H  86      25.791   8.204   5.524  1.00 22.22           H
ATOM   1763  HB3 GLU H  86      26.048   7.812   7.039  1.00 22.22           H
ATOM   1764  HG2 GLU H  86      28.333   7.804   6.649  1.00 24.96           H
ATOM   1765  HG3 GLU H  86      28.074   8.202   5.133  1.00 24.96           H
ATOM   1766  N   LYS H  87      26.898   5.181   7.883  1.00 17.59           N
ATOM   1767  CA  LYS H  87      27.817   4.507   8.785  1.00 12.46           C
ATOM   1768  C   LYS H  87      27.039   3.912   9.948  1.00 15.02           C
ATOM   1769  O   LYS H  87      26.074   4.510  10.419  1.00 15.33           O
ATOM   1770  CB  LYS H  87      28.893   5.462   9.319  1.00 16.55           C
ATOM   1771  CG  LYS H  87      30.066   4.766  10.036  1.00 18.86           C
ATOM   1772  CD  LYS H  87      30.860   3.863   9.061  1.00 27.28           C
ATOM   1773  CE  LYS H  87      31.962   3.073   9.760  1.00 33.77           C
ATOM   1774  NZ  LYS H  87      32.185   1.732   9.114  1.00 38.10           N1+
ATOM   1775  H   LYS H  87      26.153   5.415   8.242  1.00 21.11           H
ATOM   1776  HA  LYS H  87      28.259   3.784   8.312  1.00 14.95           H
ATOM   1777  HB2 LYS H  87      29.260   5.964   8.574  1.00 19.86           H
ATOM   1778  HB3 LYS H  87      28.481   6.070   9.952  1.00 19.86           H
ATOM   1779  HG2 LYS H  87      30.670   5.438  10.390  1.00 22.63           H
ATOM   1780  HG3 LYS H  87      29.721   4.212  10.753  1.00 22.63           H
ATOM   1781  HD2 LYS H  87      30.252   3.231   8.649  1.00 32.74           H
ATOM   1782  HD3 LYS H  87      31.274   4.418   8.382  1.00 32.74           H
ATOM   1783  HE2 LYS H  87      32.791   3.573   9.714  1.00 40.53           H
ATOM   1784  HE3 LYS H  87      31.710   2.926  10.685  1.00 40.53           H
ATOM   1785  HZ1 LYS H  87      32.832   1.293   9.541  1.00 45.72           H
ATOM   1786  HZ2 LYS H  87      31.438   1.250   9.147  1.00 45.72           H
ATOM   1787  HZ3 LYS H  87      32.422   1.840   8.263  1.00 45.72           H
ATOM   1788  N   ILE H  88      27.486   2.746  10.385  1.00 15.35           N
ATOM   1789  CA  ILE H  88      27.002   2.052  11.576  1.00 13.64           C
ATOM   1790  C   ILE H  88      28.025   2.242  12.681  1.00 15.14           C
ATOM   1791  O   ILE H  88      29.237   2.119  12.437  1.00 16.11           O
ATOM   1792  CB  ILE H  88      26.809   0.556  11.265  1.00 13.31           C
ATOM   1793  CG1 ILE H  88      25.634   0.319  10.319  1.00 16.36           C
ATOM   1794  CG2 ILE H  88      26.700  -0.303  12.545  1.00 15.01           C
ATOM   1795  CD1 ILE H  88      25.652  -1.067   9.679  1.00 20.25           C
ATOM   1796  H   ILE H  88      28.108   2.309   9.984  1.00 18.42           H
ATOM   1797  HA  ILE H  88      26.155   2.429  11.861  1.00 16.37           H
ATOM   1798  HB  ILE H  88      27.607   0.262  10.799  1.00 15.97           H
ATOM   1799 HG12 ILE H  88      24.806   0.408  10.817  1.00 19.63           H
ATOM   1800 HG13 ILE H  88      25.665   0.978   9.608  1.00 19.63           H
ATOM   1801 HG21 ILE H  88      26.580  -1.232  12.293  1.00 18.02           H
ATOM   1802 HG22 ILE H  88      27.515  -0.203  13.062  1.00 18.02           H
ATOM   1803 HG23 ILE H  88      25.939  -0.000  13.065  1.00 18.02           H
ATOM   1804 HD11 ILE H  88      24.884  -1.154   9.093  1.00 24.30           H
ATOM   1805 HD12 ILE H  88      26.471  -1.169   9.169  1.00 24.30           H
ATOM   1806 HD13 ILE H  88      25.612  -1.738  10.378  1.00 24.30           H
ATOM   1807  N   TYR H  89      27.550   2.491  13.906  1.00 12.62           N
ATOM   1808  CA  TYR H  89      28.394   2.594  15.089  1.00 13.00           C
ATOM   1809  C   TYR H  89      27.825   1.657  16.145  1.00 13.18           C
ATOM   1810  O   TYR H  89      26.696   1.855  16.599  1.00 15.29           O
ATOM   1811  CB  TYR H  89      28.457   4.027  15.632  1.00 16.34           C
ATOM   1812  CG  TYR H  89      28.902   5.057  14.610  1.00 15.19           C
ATOM   1813  CD1 TYR H  89      27.997   5.614  13.732  1.00 16.91           C
ATOM   1814  CD2 TYR H  89      30.227   5.460  14.526  1.00 20.09           C
ATOM   1815  CE1 TYR H  89      28.399   6.552  12.792  1.00 20.99           C
ATOM   1816  CE2 TYR H  89      30.630   6.400  13.572  1.00 22.81           C
ATOM   1817  CZ  TYR H  89      29.706   6.930  12.723  1.00 22.53           C
ATOM   1818  OH  TYR H  89      30.077   7.856  11.762  1.00 25.87           O
ATOM   1819  H   TYR H  89      26.715   2.608  14.075  1.00 15.15           H
ATOM   1820  HA  TYR H  89      29.294   2.306  14.872  1.00 15.60           H
ATOM   1821  HB2 TYR H  89      27.574   4.281  15.943  1.00 19.61           H
ATOM   1822  HB3 TYR H  89      29.085   4.053  16.370  1.00 19.61           H
ATOM   1823  HD1 TYR H  89      27.104   5.358  13.771  1.00 20.30           H
ATOM   1824  HD2 TYR H  89      30.856   5.094  15.105  1.00 24.11           H
ATOM   1825  HE1 TYR H  89      27.778   6.915  12.203  1.00 25.18           H
ATOM   1826  HE2 TYR H  89      31.520   6.663  13.520  1.00 27.37           H
ATOM   1827  HH  TYR H  89      30.901   8.011  11.815  1.00 31.04           H
ATOM   1828  N   ILE H  90      28.601   0.652  16.545  1.00 13.61           N
ATOM   1829  CA  ILE H  90      28.199  -0.311  17.569  1.00 11.56           C
ATOM   1830  C   ILE H  90      28.942   0.013  18.867  1.00 14.04           C
ATOM   1831  O   ILE H  90      30.131   0.356  18.848  1.00 13.97           O
ATOM   1832  CB  ILE H  90      28.472  -1.752  17.095  1.00 12.93           C
ATOM   1833  CG1 ILE H  90      27.678  -2.021  15.809  1.00 15.97           C
ATOM   1834  CG2 ILE H  90      28.062  -2.768  18.152  1.00 14.43           C
ATOM   1835  CD1 ILE H  90      28.023  -3.283  15.156  1.00 23.09           C
ATOM   1836  H   ILE H  90      29.387   0.503  16.228  1.00 16.33           H
ATOM   1837  HA  ILE H  90      27.247  -0.222  17.735  1.00 13.88           H
ATOM   1838  HB  ILE H  90      29.419  -1.851  16.910  1.00 15.52           H
ATOM   1839 HG12 ILE H  90      26.733  -2.046  16.024  1.00 19.16           H
ATOM   1840 HG13 ILE H  90      27.853  -1.304  15.179  1.00 19.16           H
ATOM   1841 HG21 ILE H  90      28.248  -3.661  17.820  1.00 17.32           H
ATOM   1842 HG22 ILE H  90      28.570  -2.603  18.962  1.00 17.32           H
ATOM   1843 HG23 ILE H  90      27.113  -2.672  18.331  1.00 17.32           H
ATOM   1844 HD11 ILE H  90      27.483  -3.382  14.355  1.00 27.71           H
ATOM   1845 HD12 ILE H  90      28.964  -3.271  14.922  1.00 27.71           H
ATOM   1846 HD13 ILE H  90      27.843  -4.014  15.768  1.00 27.71           H
ATOM   1847  N   HIS H  91      28.256  -0.108  20.004  1.00 10.23           N
ATOM   1848  CA  HIS H  91      28.924   0.171  21.253  1.00 10.37           C
ATOM   1849  C   HIS H  91      30.192  -0.674  21.350  1.00 10.27           C
ATOM   1850  O   HIS H  91      30.131  -1.902  21.149  1.00 12.51           O
ATOM   1851  CB  HIS H  91      28.020  -0.125  22.446  1.00 11.85           C
ATOM   1852  CG  HIS H  91      28.492   0.529  23.693  1.00 12.66           C
ATOM   1853  ND1 HIS H  91      29.610   0.098  24.372  1.00 12.96           N
ATOM   1854  CD2 HIS H  91      28.032   1.612  24.362  1.00 12.55           C
ATOM   1855  CE1 HIS H  91      29.814   0.882  25.411  1.00 14.61           C
ATOM   1856  NE2 HIS H  91      28.863   1.797  25.440  1.00 13.65           N
ATOM   1857  H   HIS H  91      27.432  -0.344  20.071  1.00 12.27           H
ATOM   1858  HA  HIS H  91      29.176   1.108  21.283  1.00 12.45           H
ATOM   1859  HB2 HIS H  91      28.000  -1.083  22.598  1.00 14.22           H
ATOM   1860  HB3 HIS H  91      27.127   0.201  22.256  1.00 14.22           H
ATOM   1861  HD2 HIS H  91      27.285   2.120  24.145  1.00 15.06           H
ATOM   1862  HE1 HIS H  91      30.498   0.790  26.034  1.00 17.53           H
ATOM   1863  HE2 HIS H  91      28.785   2.418  26.029  1.00 16.38           H
ATOM   1864  N   PRO H  92      31.348  -0.071  21.654  1.00 13.15           N
ATOM   1865  CA  PRO H  92      32.582  -0.871  21.678  1.00 15.77           C
ATOM   1866  C   PRO H  92      32.603  -1.919  22.767  1.00 15.52           C
ATOM   1867  O   PRO H  92      33.412  -2.845  22.679  1.00 15.94           O
ATOM   1868  CB  PRO H  92      33.685   0.176  21.891  1.00 16.30           C
ATOM   1869  CG  PRO H  92      33.026   1.287  22.607  1.00 21.28           C
ATOM   1870  CD  PRO H  92      31.600   1.328  22.033  1.00 16.19           C
ATOM   1871  HA  PRO H  92      32.717  -1.303  20.820  1.00 18.92           H
ATOM   1872  HB2 PRO H  92      34.397  -0.204  22.428  1.00 19.55           H
ATOM   1873  HB3 PRO H  92      34.023   0.474  21.032  1.00 19.55           H
ATOM   1874  HG2 PRO H  92      33.010   1.100  23.559  1.00 25.53           H
ATOM   1875  HG3 PRO H  92      33.495   2.117  22.427  1.00 25.53           H
ATOM   1876  HD2 PRO H  92      30.969   1.613  22.712  1.00 19.43           H
ATOM   1877  HD3 PRO H  92      31.565   1.902  21.251  1.00 19.43           H
ATOM   1878  N   ARG H  93      31.762  -1.815  23.800  1.00 12.56           N
ATOM   1879  CA  ARG H  93      31.757  -2.792  24.879  1.00 11.93           C
ATOM   1880  C   ARG H  93      30.495  -3.643  24.862  1.00 13.90           C
ATOM   1881  O   ARG H  93      30.202  -4.328  25.838  1.00 15.08           O
ATOM   1882  CB  ARG H  93      31.938  -2.096  26.228  1.00 15.83           C
ATOM   1883  CG  ARG H  93      33.213  -1.262  26.325  1.00 14.82           C
ATOM   1884  CD  ARG H  93      33.473  -0.811  27.752  1.00 18.40           C
ATOM   1885  NE  ARG H  93      33.714  -1.936  28.643  1.00 19.75           N
ATOM   1886  CZ  ARG H  93      33.743  -1.829  29.975  1.00 21.27           C
ATOM   1887  NH1 ARG H  93      33.968  -2.898  30.724  1.00 19.73           N
ATOM   1888  NH2 ARG H  93      33.506  -0.662  30.552  1.00 23.00           N1+
ATOM   1889  H   ARG H  93      31.185  -1.185  23.894  1.00 15.08           H
ATOM   1890  HA  ARG H  93      32.512  -3.389  24.755  1.00 14.31           H
ATOM   1891  HB2 ARG H  93      31.184  -1.504  26.378  1.00 19.00           H
ATOM   1892  HB3 ARG H  93      31.971  -2.770  26.926  1.00 19.00           H
ATOM   1893  HG2 ARG H  93      33.968  -1.796  26.033  1.00 17.79           H
ATOM   1894  HG3 ARG H  93      33.123  -0.473  25.768  1.00 17.79           H
ATOM   1895  HD2 ARG H  93      34.257  -0.239  27.768  1.00 22.08           H
ATOM   1896  HD3 ARG H  93      32.699  -0.326  28.080  1.00 22.08           H
ATOM   1897  HE  ARG H  93      33.716  -2.726  28.303  1.00 23.70           H
ATOM   1898 HH11 ARG H  93      34.115  -3.660  30.353  1.00 23.67           H
ATOM   1899 HH12 ARG H  93      33.977  -2.829  31.581  1.00 23.67           H
ATOM   1900 HH21 ARG H  93      33.357   0.034  30.069  1.00 27.60           H
ATOM   1901 HH22 ARG H  93      33.519  -0.596  31.409  1.00 27.60           H
ATOM   1902  N   TYR H  94      29.771  -3.641  23.740  1.00 12.25           N
ATOM   1903  CA  TYR H  94      28.709  -4.609  23.488  1.00  9.43           C
ATOM   1904  C   TYR H  94      29.182  -6.035  23.724  1.00 12.72           C
ATOM   1905  O   TYR H  94      30.148  -6.501  23.100  1.00 14.70           O
ATOM   1906  CB  TYR H  94      28.214  -4.405  22.054  1.00 12.97           C
ATOM   1907  CG  TYR H  94      27.368  -5.504  21.448  1.00  9.96           C
ATOM   1908  CD1 TYR H  94      26.251  -6.006  22.093  1.00 10.47           C
ATOM   1909  CD2 TYR H  94      27.686  -6.023  20.199  1.00 12.02           C
ATOM   1910  CE1 TYR H  94      25.484  -7.011  21.515  1.00  9.85           C
ATOM   1911  CE2 TYR H  94      26.920  -6.992  19.626  1.00  9.23           C
ATOM   1912  CZ  TYR H  94      25.825  -7.486  20.278  1.00 11.00           C
ATOM   1913  OH  TYR H  94      25.053  -8.480  19.699  1.00 12.43           O
ATOM   1914  H   TYR H  94      29.881  -3.076  23.100  1.00 14.71           H
ATOM   1915  HA  TYR H  94      27.969  -4.433  24.090  1.00 11.32           H
ATOM   1916  HB2 TYR H  94      27.684  -3.593  22.032  1.00 15.57           H
ATOM   1917  HB3 TYR H  94      28.989  -4.295  21.482  1.00 15.57           H
ATOM   1918  HD1 TYR H  94      26.019  -5.677  22.931  1.00 12.56           H
ATOM   1919  HD2 TYR H  94      28.424  -5.692  19.740  1.00 14.42           H
ATOM   1920  HE1 TYR H  94      24.735  -7.341  21.956  1.00 11.82           H
ATOM   1921  HE2 TYR H  94      27.150  -7.329  18.790  1.00 11.07           H
ATOM   1922  HH  TYR H  94      25.364  -8.684  18.946  1.00 14.92           H
ATOM   1923  N   ASN H  95      28.477  -6.738  24.598  1.00 11.70           N
ATOM   1924  CA  ASN H  95      28.865  -8.093  25.027  1.00 12.23           C
ATOM   1925  C   ASN H  95      27.983  -9.128  24.334  1.00 12.16           C
ATOM   1926  O   ASN H  95      26.997  -9.623  24.872  1.00 18.47           O
ATOM   1927  CB  ASN H  95      28.790  -8.201  26.540  1.00 13.42           C
ATOM   1928  CG  ASN H  95      29.477  -9.434  27.069  1.00 18.16           C
ATOM   1929  OD1 ASN H  95      29.723 -10.371  26.328  1.00 18.30           O
ATOM   1930  ND2 ASN H  95      29.736  -9.452  28.352  1.00 22.67           N
ATOM   1931  H   ASN H  95      27.755  -6.454  24.970  1.00 14.04           H
ATOM   1932  HA  ASN H  95      29.783  -8.257  24.761  1.00 14.67           H
ATOM   1933  HB2 ASN H  95      29.219  -7.426  26.934  1.00 16.11           H
ATOM   1934  HB3 ASN H  95      27.858  -8.238  26.809  1.00 16.11           H
ATOM   1935 HD21 ASN H  95      30.127 -10.133  28.702  1.00 27.20           H
ATOM   1936 HD22 ASN H  95      29.515  -8.782  28.845  1.00 27.20           H
ATOM   1937  N   TRP H  96      28.351  -9.447  23.095  1.00 13.50           N
ATOM   1938  CA  TRP H  96      27.630 -10.470  22.365  1.00 12.77           C
ATOM   1939  C   TRP H  96      28.006 -11.875  22.806  1.00 13.03           C
ATOM   1940  O   TRP H  96      27.275 -12.821  22.481  1.00 16.65           O
ATOM   1941  CB  TRP H  96      27.873 -10.343  20.870  1.00 13.65           C
ATOM   1942  CG  TRP H  96      29.284 -10.318  20.421  1.00 16.34           C
ATOM   1943  CD1 TRP H  96      30.023  -9.217  20.175  1.00 16.80           C
ATOM   1944  CD2 TRP H  96      30.135 -11.455  20.145  1.00 11.86           C
ATOM   1945  NE1 TRP H  96      31.298  -9.576  19.753  1.00 17.82           N
ATOM   1946  CE2 TRP H  96      31.379 -10.945  19.731  1.00 14.59           C
ATOM   1947  CE3 TRP H  96      29.948 -12.834  20.196  1.00 14.24           C
ATOM   1948  CZ2 TRP H  96      32.447 -11.776  19.364  1.00 16.96           C
ATOM   1949  CZ3 TRP H  96      31.009 -13.657  19.838  1.00 15.33           C
ATOM   1950  CH2 TRP H  96      32.234 -13.120  19.424  1.00 13.83           C
ATOM   1951  H   TRP H  96      29.005  -9.090  22.666  1.00 16.21           H
ATOM   1952  HA  TRP H  96      26.680 -10.354  22.522  1.00 15.33           H
ATOM   1953  HB2 TRP H  96      27.446 -11.095  20.430  1.00 16.37           H
ATOM   1954  HB3 TRP H  96      27.461  -9.520  20.566  1.00 16.37           H
ATOM   1955  HD1 TRP H  96      29.724  -8.342  20.276  1.00 20.16           H
ATOM   1956  HE1 TRP H  96      31.931  -9.032  19.546  1.00 21.38           H
ATOM   1957  HE3 TRP H  96      29.132 -13.195  20.458  1.00 17.09           H
ATOM   1958  HZ2 TRP H  96      33.266 -11.425  19.098  1.00 20.35           H
ATOM   1959  HZ3 TRP H  96      30.903 -14.581  19.869  1.00 18.40           H
ATOM   1960  HH2 TRP H  96      32.929 -13.697  19.202  1.00 16.59           H
ATOM   1961  N   ARG H  97      29.126 -12.024  23.518  1.00 15.84           N
ATOM   1962  CA  ARG H  97      29.584 -13.354  23.920  1.00 20.45           C
ATOM   1963  C   ARG H  97      28.731 -13.934  25.026  1.00 17.57           C
ATOM   1964  O   ARG H  97      28.498 -15.150  25.051  1.00 20.72           O
ATOM   1965  CB  ARG H  97      31.052 -13.308  24.379  1.00 16.20           C
ATOM   1966  CG  ARG H  97      32.046 -13.018  23.288  1.00 15.24           C
ATOM   1967  CD  ARG H  97      33.456 -13.071  23.754  1.00 23.55           C
ATOM   1968  NE  ARG H  97      34.349 -13.190  22.608  1.00 33.69           N
ATOM   1969  CZ  ARG H  97      34.642 -14.359  22.034  1.00 26.43           C
ATOM   1970  NH1 ARG H  97      35.454 -14.399  20.988  1.00 39.42           N
ATOM   1971  NH2 ARG H  97      34.123 -15.479  22.513  1.00 27.34           N1+
ATOM   1972  H   ARG H  97      29.632 -11.379  23.777  1.00 19.01           H
ATOM   1973  HA  ARG H  97      29.529 -13.950  23.157  1.00 24.54           H
ATOM   1974  HB2 ARG H  97      31.144 -12.615  25.051  1.00 19.44           H
ATOM   1975  HB3 ARG H  97      31.282 -14.168  24.765  1.00 19.44           H
ATOM   1976  HG2 ARG H  97      31.940 -13.676  22.582  1.00 18.29           H
ATOM   1977  HG3 ARG H  97      31.880 -12.129  22.939  1.00 18.29           H
ATOM   1978  HD2 ARG H  97      33.672 -12.255  24.231  1.00 28.26           H
ATOM   1979  HD3 ARG H  97      33.582 -13.845  24.325  1.00 28.26           H
ATOM   1980  HE  ARG H  97      34.561 -12.470  22.187  1.00 40.43           H
ATOM   1981 HH11 ARG H  97      35.793 -13.672  20.679  1.00 47.30           H
ATOM   1982 HH12 ARG H  97      35.646 -15.153  20.622  1.00 47.30           H
ATOM   1983 HH21 ARG H  97      33.594 -15.453  23.191  1.00 32.81           H
ATOM   1984 HH22 ARG H  97      34.313 -16.233  22.145  1.00 32.81           H
ATOM   1985  N   GLU H  97A     28.224 -13.088  25.927  1.00 15.32           N
ATOM   1986  CA  GLU H  97A     27.586 -13.554  27.143  1.00 18.00           C
ATOM   1987  C   GLU H  97A     26.102 -13.222  27.154  1.00 21.28           C
ATOM   1988  O   GLU H  97A     25.264 -14.114  26.986  1.00 23.93           O
ATOM   1989  CB  GLU H  97A     28.260 -12.954  28.374  1.00 18.98           C
ATOM   1990  CG  GLU H  97A     27.672 -13.539  29.668  1.00 23.27           C
ATOM   1991  CD  GLU H  97A     28.115 -12.849  30.951  1.00 31.54           C
ATOM   1992  OE1 GLU H  97A     28.834 -11.819  30.901  1.00 35.44           O
ATOM   1993  OE2 GLU H  97A     27.716 -13.353  32.032  1.00 34.01           O1-
ATOM   1994  H   GLU H  97A     28.241 -12.231  25.849  1.00 18.38           H
ATOM   1995  HA  GLU H  97A     27.676 -14.518  27.194  1.00 21.61           H
ATOM   1996  HB2 GLU H  97A     29.209 -13.156  28.352  1.00 22.77           H
ATOM   1997  HB3 GLU H  97A     28.121 -11.994  28.382  1.00 22.77           H
ATOM   1998  HG2 GLU H  97A     26.705 -13.476  29.622  1.00 27.92           H
ATOM   1999  HG3 GLU H  97A     27.935 -14.470  29.732  1.00 27.92           H
ATOM   2000  N   ASN H  98      25.773 -11.946  27.397  1.00 14.24           N
ATOM   2001  CA  ASN H  98      24.428 -11.576  27.843  1.00 12.87           C
ATOM   2002  C   ASN H  98      23.874 -10.362  27.103  1.00 12.23           C
ATOM   2003  O   ASN H  98      22.881  -9.788  27.544  1.00 11.90           O
ATOM   2004  CB  ASN H  98      24.440 -11.288  29.346  1.00 12.09           C
ATOM   2005  CG  ASN H  98      25.425 -10.199  29.721  1.00 11.98           C
ATOM   2006  OD1 ASN H  98      26.123  -9.640  28.856  1.00 11.84           O
ATOM   2007  ND2 ASN H  98      25.448  -9.835  31.005  1.00 15.23           N
ATOM   2008  H   ASN H  98      26.311 -11.280  27.310  1.00 17.09           H
ATOM   2009  HA  ASN H  98      23.828 -12.322  27.686  1.00 15.44           H
ATOM   2010  HB2 ASN H  98      23.555 -11.001  29.621  1.00 14.51           H
ATOM   2011  HB3 ASN H  98      24.690 -12.096  29.821  1.00 14.51           H
ATOM   2012 HD21 ASN H  98      25.989  -9.221  31.269  1.00 18.28           H
ATOM   2013 HD22 ASN H  98      24.921 -10.215  31.569  1.00 18.28           H
ATOM   2014  N   LEU H  99      24.484  -9.952  26.005  1.00 13.31           N
ATOM   2015  CA  LEU H  99      24.056  -8.773  25.239  1.00 10.75           C
ATOM   2016  C   LEU H  99      24.124  -7.495  26.063  1.00 11.87           C
ATOM   2017  O   LEU H  99      23.377  -6.531  25.816  1.00 11.50           O
ATOM   2018  CB  LEU H  99      22.655  -8.945  24.653  1.00 10.46           C
ATOM   2019  CG  LEU H  99      22.464 -10.134  23.731  1.00 13.47           C
ATOM   2020  CD1 LEU H  99      21.065 -10.116  23.068  1.00 13.44           C
ATOM   2021  CD2 LEU H  99      23.531 -10.165  22.671  1.00 16.24           C
ATOM   2022  H   LEU H  99      25.170 -10.346  25.667  1.00 15.98           H
ATOM   2023  HA  LEU H  99      24.665  -8.664  24.492  1.00 12.91           H
ATOM   2024  HB2 LEU H  99      22.027  -9.044  25.386  1.00 12.56           H
ATOM   2025  HB3 LEU H  99      22.435  -8.148  24.146  1.00 12.56           H
ATOM   2026  HG  LEU H  99      22.537 -10.949  24.251  1.00 16.17           H
ATOM   2027 HD11 LEU H  99      20.981 -10.889  22.488  1.00 16.13           H
ATOM   2028 HD12 LEU H  99      20.387 -10.147  23.760  1.00 16.13           H
ATOM   2029 HD13 LEU H  99      20.972  -9.301  22.549  1.00 16.13           H
ATOM   2030 HD21 LEU H  99      23.383 -10.933  22.098  1.00 19.49           H
ATOM   2031 HD22 LEU H  99      23.480  -9.348  22.150  1.00 19.49           H
ATOM   2032 HD23 LEU H  99      24.399 -10.232  23.099  1.00 19.49           H
ATOM   2033  N   ASP H 100      25.028  -7.444  27.029  1.00 11.13           N
ATOM   2034  CA  ASP H 100      25.230  -6.196  27.761  1.00 12.16           C
ATOM   2035  C   ASP H 100      25.604  -5.077  26.788  1.00 13.79           C
ATOM   2036  O   ASP H 100      26.380  -5.273  25.853  1.00 10.26           O
ATOM   2037  CB  ASP H 100      26.332  -6.369  28.804  1.00 12.35           C
ATOM   2038  CG  ASP H 100      26.383  -5.239  29.814  1.00 16.47           C
ATOM   2039  OD1 ASP H 100      25.351  -4.562  30.057  1.00 12.62           O
ATOM   2040  OD2 ASP H 100      27.483  -5.027  30.384  1.00 15.92           O1-
ATOM   2041  H   ASP H 100      25.527  -8.098  27.279  1.00 13.36           H
ATOM   2042  HA  ASP H 100      24.409  -5.949  28.216  1.00 14.60           H
ATOM   2043  HB2 ASP H 100      26.179  -7.195  29.288  1.00 14.82           H
ATOM   2044  HB3 ASP H 100      27.189  -6.404  28.352  1.00 14.82           H
ATOM   2045  N   ARG H 101      25.021  -3.898  27.004  1.00  9.35           N
ATOM   2046  CA  ARG H 101      25.263  -2.710  26.177  1.00 10.31           C
ATOM   2047  C   ARG H 101      24.819  -2.938  24.731  1.00 11.48           C
ATOM   2048  O   ARG H 101      25.558  -2.687  23.777  1.00  9.55           O
ATOM   2049  CB  ARG H 101      26.728  -2.263  26.231  1.00 11.74           C
ATOM   2050  CG  ARG H 101      27.235  -2.040  27.658  1.00 17.74           C
ATOM   2051  CD  ARG H 101      28.638  -1.488  27.644  1.00 16.85           C
ATOM   2052  NE  ARG H 101      29.236  -1.505  28.967  1.00 24.75           N
ATOM   2053  CZ  ARG H 101      29.866  -2.554  29.476  1.00 18.34           C
ATOM   2054  NH1 ARG H 101      30.374  -2.453  30.697  1.00 34.49           N
ATOM   2055  NH2 ARG H 101      29.992  -3.692  28.785  1.00 18.95           N1+
ATOM   2056  H   ARG H 101      24.464  -3.756  27.643  1.00 11.22           H
ATOM   2057  HA  ARG H 101      24.728  -1.982  26.530  1.00 12.37           H
ATOM   2058  HB2 ARG H 101      27.281  -2.946  25.820  1.00 14.09           H
ATOM   2059  HB3 ARG H 101      26.821  -1.427  25.747  1.00 14.09           H
ATOM   2060  HG2 ARG H 101      26.659  -1.403  28.109  1.00 21.29           H
ATOM   2061  HG3 ARG H 101      27.242  -2.886  28.133  1.00 21.29           H
ATOM   2062  HD2 ARG H 101      29.188  -2.029  27.056  1.00 20.22           H
ATOM   2063  HD3 ARG H 101      28.617  -0.570  27.332  1.00 20.22           H
ATOM   2064  HE  ARG H 101      29.084  -0.836  29.486  1.00 29.70           H
ATOM   2065 HH11 ARG H 101      30.291  -1.720  31.138  1.00 41.39           H
ATOM   2066 HH12 ARG H 101      30.786  -3.122  31.048  1.00 41.39           H
ATOM   2067 HH21 ARG H 101      29.661  -3.753  27.994  1.00 22.74           H
ATOM   2068 HH22 ARG H 101      30.404  -4.363  29.132  1.00 22.74           H
ATOM   2069  N   ASP H 102      23.591  -3.424  24.577  1.00  9.34           N
ATOM   2070  CA  ASP H 102      23.028  -3.822  23.280  1.00  9.00           C
ATOM   2071  C   ASP H 102      22.449  -2.592  22.582  1.00  9.29           C
ATOM   2072  O   ASP H 102      21.247  -2.324  22.616  1.00  8.87           O
ATOM   2073  CB  ASP H 102      21.974  -4.899  23.499  1.00 10.07           C
ATOM   2074  CG  ASP H 102      21.491  -5.531  22.216  1.00  7.94           C
ATOM   2075  OD1 ASP H 102      22.126  -5.316  21.147  1.00  8.62           O
ATOM   2076  OD2 ASP H 102      20.482  -6.268  22.285  1.00 10.09           O1-
ATOM   2077  H   ASP H 102      23.043  -3.536  25.229  1.00 11.20           H
ATOM   2078  HA  ASP H 102      23.731  -4.190  22.722  1.00 10.80           H
ATOM   2079  HB2 ASP H 102      22.350  -5.600  24.053  1.00 12.08           H
ATOM   2080  HB3 ASP H 102      21.207  -4.503  23.942  1.00 12.08           H
ATOM   2081  N   ILE H 103      23.339  -1.822  21.950  1.00  8.32           N
ATOM   2082  CA  ILE H 103      22.983  -0.506  21.420  1.00  8.59           C
ATOM   2083  C   ILE H 103      23.875  -0.203  20.221  1.00  8.33           C
ATOM   2084  O   ILE H 103      25.068  -0.529  20.208  1.00  9.24           O
ATOM   2085  CB  ILE H 103      23.058   0.585  22.510  1.00  8.80           C
ATOM   2086  CG1 ILE H 103      22.401   1.873  22.026  1.00 10.78           C
ATOM   2087  CG2 ILE H 103      24.479   0.873  22.935  1.00  9.25           C
ATOM   2088  CD1 ILE H 103      22.030   2.825  23.179  1.00  9.27           C
ATOM   2089  H   ILE H 103      24.160  -2.041  21.816  1.00  9.99           H
ATOM   2090  HA  ILE H 103      22.067  -0.538  21.102  1.00 10.31           H
ATOM   2091  HB  ILE H 103      22.569   0.269  23.287  1.00 10.56           H
ATOM   2092 HG12 ILE H 103      23.015   2.340  21.438  1.00 12.94           H
ATOM   2093 HG13 ILE H 103      21.587   1.652  21.547  1.00 12.94           H
ATOM   2094 HG21 ILE H 103      24.470   1.562  23.618  1.00 11.11           H
ATOM   2095 HG22 ILE H 103      24.873   0.060  23.289  1.00 11.11           H
ATOM   2096 HG23 ILE H 103      24.983   1.177  22.164  1.00 11.11           H
ATOM   2097 HD11 ILE H 103      21.618   3.622  22.809  1.00 11.12           H
ATOM   2098 HD12 ILE H 103      21.408   2.375  23.771  1.00 11.12           H
ATOM   2099 HD13 ILE H 103      22.836   3.063  23.663  1.00 11.12           H
ATOM   2100  N   ALA H 104      23.276   0.378  19.187  1.00  8.12           N
ATOM   2101  CA  ALA H 104      23.985   0.784  17.988  1.00  9.05           C
ATOM   2102  C   ALA H 104      23.294   2.008  17.406  1.00 10.43           C
ATOM   2103  O   ALA H 104      22.075   2.182  17.542  1.00 10.25           O
ATOM   2104  CB  ALA H 104      24.011  -0.340  16.957  1.00  9.77           C
ATOM   2105  H   ALA H 104      22.433   0.551  19.160  1.00  9.75           H
ATOM   2106  HA  ALA H 104      24.899   1.020  18.214  1.00 10.86           H
ATOM   2107  HB1 ALA H 104      24.492  -0.035  16.171  1.00 11.72           H
ATOM   2108  HB2 ALA H 104      24.459  -1.110  17.341  1.00 11.72           H
ATOM   2109  HB3 ALA H 104      23.100  -0.571  16.719  1.00 11.72           H
ATOM   2110  N   LEU H 105      24.085   2.848  16.745  1.00  9.82           N
ATOM   2111  CA  LEU H 105      23.583   3.997  16.005  1.00 10.76           C
ATOM   2112  C   LEU H 105      23.842   3.830  14.517  1.00 13.72           C
ATOM   2113  O   LEU H 105      24.836   3.218  14.099  1.00 12.92           O
ATOM   2114  CB  LEU H 105      24.246   5.291  16.476  1.00 10.46           C
ATOM   2115  CG  LEU H 105      23.776   5.807  17.821  1.00 12.16           C
ATOM   2116  CD1 LEU H 105      24.778   6.757  18.418  1.00 17.15           C
ATOM   2117  CD2 LEU H 105      22.404   6.439  17.617  1.00 13.52           C
ATOM   2118  H   LEU H 105      24.940   2.769  16.712  1.00 11.79           H
ATOM   2119  HA  LEU H 105      22.626   4.076  16.142  1.00 12.91           H
ATOM   2120  HB2 LEU H 105      25.202   5.140  16.540  1.00 12.55           H
ATOM   2121  HB3 LEU H 105      24.070   5.983  15.821  1.00 12.55           H
ATOM   2122  HG  LEU H 105      23.673   5.058  18.428  1.00 14.59           H
ATOM   2123 HD11 LEU H 105      24.446   7.067  19.275  1.00 20.59           H
ATOM   2124 HD12 LEU H 105      25.621   6.292  18.537  1.00 20.59           H
ATOM   2125 HD13 LEU H 105      24.896   7.509  17.817  1.00 20.59           H
ATOM   2126 HD21 LEU H 105      22.084   6.777  18.468  1.00 16.22           H
ATOM   2127 HD22 LEU H 105      22.484   7.167  16.981  1.00 16.22           H
ATOM   2128 HD23 LEU H 105      21.794   5.767  17.277  1.00 16.22           H
ATOM   2129  N   MET H 106      22.940   4.381  13.705  1.00 11.89           N
ATOM   2130  CA  MET H 106      23.145   4.404  12.268  1.00 14.53           C
ATOM   2131  C   MET H 106      22.984   5.840  11.807  1.00 13.32           C
ATOM   2132  O   MET H 106      21.992   6.485  12.142  1.00 13.27           O
ATOM   2133  CB  MET H 106      22.141   3.482  11.575  1.00 15.41           C
ATOM   2134  CG  MET H 106      22.313   2.005  11.957  1.00 20.03           C
ATOM   2135  SD  MET H 106      20.981   0.891  11.426  1.00 24.54           S
ATOM   2136  CE  MET H 106      19.673   1.412  12.512  1.00 23.41           C
ATOM   2137  H   MET H 106      22.206   4.746  13.965  1.00 14.27           H
ATOM   2138  HA  MET H 106      24.042   4.095  12.063  1.00 17.43           H
ATOM   2139  HB2 MET H 106      21.243   3.752  11.823  1.00 18.49           H
ATOM   2140  HB3 MET H 106      22.255   3.558  10.615  1.00 18.49           H
ATOM   2141  HG2 MET H 106      23.137   1.680  11.561  1.00 24.03           H
ATOM   2142  HG3 MET H 106      22.374   1.944  12.923  1.00 24.03           H
ATOM   2143  HE1 MET H 106      18.881   0.882  12.329  1.00 28.09           H
ATOM   2144  HE2 MET H 106      19.954   1.279  13.431  1.00 28.09           H
ATOM   2145  HE3 MET H 106      19.487   2.351  12.355  1.00 28.09           H
ATOM   2146  N   LYS H 107      23.970   6.348  11.073  1.00 13.88           N
ATOM   2147  CA  LYS H 107      23.860   7.660  10.452  1.00 14.50           C
ATOM   2148  C   LYS H 107      23.380   7.505   9.018  1.00 16.88           C
ATOM   2149  O   LYS H 107      23.915   6.691   8.265  1.00 16.31           O
ATOM   2150  CB  LYS H 107      25.204   8.392  10.480  1.00 16.19           C
ATOM   2151  CG  LYS H 107      25.090   9.818   9.954  1.00 23.49           C
ATOM   2152  CD  LYS H 107      26.370  10.610  10.104  1.00 22.80           C
ATOM   2153  CE  LYS H 107      26.100  12.076   9.794  1.00 28.67           C
ATOM   2154  NZ  LYS H 107      27.306  12.946   9.888  1.00 41.72           N1+
ATOM   2155  H   LYS H 107      24.716   5.949  10.920  1.00 16.66           H
ATOM   2156  HA  LYS H 107      23.211   8.193  10.936  1.00 17.40           H
ATOM   2157  HB2 LYS H 107      25.525   8.432  11.395  1.00 19.43           H
ATOM   2158  HB3 LYS H 107      25.839   7.914   9.924  1.00 19.43           H
ATOM   2159  HG2 LYS H 107      24.866   9.789   9.010  1.00 28.18           H
ATOM   2160  HG3 LYS H 107      24.394  10.281  10.445  1.00 28.18           H
ATOM   2161  HD2 LYS H 107      26.692  10.540  11.016  1.00 27.36           H
ATOM   2162  HD3 LYS H 107      27.034  10.278   9.480  1.00 27.36           H
ATOM   2163  HE2 LYS H 107      25.755  12.146   8.890  1.00 34.41           H
ATOM   2164  HE3 LYS H 107      25.443  12.412  10.423  1.00 34.41           H
ATOM   2165  HZ1 LYS H 107      27.089  13.788   9.698  1.00 50.06           H
ATOM   2166  HZ2 LYS H 107      27.641  12.913  10.712  1.00 50.06           H
ATOM   2167  HZ3 LYS H 107      27.926  12.670   9.313  1.00 50.06           H
ATOM   2168  N   LEU H 108      22.365   8.281   8.656  1.00 14.37           N
ATOM   2169  CA  LEU H 108      21.765   8.191   7.336  1.00 16.72           C
ATOM   2170  C   LEU H 108      22.543   9.021   6.320  1.00 15.85           C
ATOM   2171  O   LEU H 108      23.186  10.013   6.654  1.00 17.72           O
ATOM   2172  CB  LEU H 108      20.322   8.671   7.366  1.00 17.40           C
ATOM   2173  CG  LEU H 108      19.425   8.022   8.430  1.00 13.13           C
ATOM   2174  CD1 LEU H 108      18.046   8.619   8.324  1.00 16.65           C
ATOM   2175  CD2 LEU H 108      19.378   6.506   8.314  1.00 16.30           C
ATOM   2176  H   LEU H 108      22.004   8.873   9.164  1.00 17.24           H
ATOM   2177  HA  LEU H 108      21.772   7.266   7.044  1.00 20.06           H
ATOM   2178  HB2 LEU H 108      20.321   9.627   7.530  1.00 20.88           H
ATOM   2179  HB3 LEU H 108      19.922   8.491   6.501  1.00 20.88           H
ATOM   2180  HG  LEU H 108      19.775   8.241   9.307  1.00 15.76           H
ATOM   2181 HD11 LEU H 108      17.475   8.213   8.994  1.00 19.98           H
ATOM   2182 HD12 LEU H 108      18.104   9.575   8.474  1.00 19.98           H
ATOM   2183 HD13 LEU H 108      17.694   8.443   7.438  1.00 19.98           H
ATOM   2184 HD21 LEU H 108      18.799   6.154   9.008  1.00 19.56           H
ATOM   2185 HD22 LEU H 108      19.030   6.267   7.440  1.00 19.56           H
ATOM   2186 HD23 LEU H 108      20.275   6.153   8.421  1.00 19.56           H
ATOM   2187  N   LYS H 109      22.485   8.585   5.064  1.00 17.50           N
ATOM   2188  CA  LYS H 109      23.217   9.306   4.029  1.00 18.67           C
ATOM   2189  C   LYS H 109      22.696  10.723   3.841  1.00 24.32           C
ATOM   2190  O   LYS H 109      23.487  11.643   3.593  1.00 23.59           O
ATOM   2191  CB  LYS H 109      23.161   8.521   2.727  1.00 20.87           C
ATOM   2192  CG  LYS H 109      24.132   7.373   2.706  1.00 21.14           C
ATOM   2193  CD  LYS H 109      24.426   6.912   1.269  1.00 27.05           C
ATOM   2194  CE  LYS H 109      25.354   5.721   1.231  1.00 28.94           C
ATOM   2195  NZ  LYS H 109      25.501   5.217  -0.166  1.00 26.44           N1+
ATOM   2196  H   LYS H 109      22.044   7.898   4.792  1.00 21.00           H
ATOM   2197  HA  LYS H 109      24.148   9.368   4.295  1.00 22.40           H
ATOM   2198  HB2 LYS H 109      22.267   8.161   2.612  1.00 25.04           H
ATOM   2199  HB3 LYS H 109      23.378   9.113   1.990  1.00 25.04           H
ATOM   2200  HG2 LYS H 109      24.967   7.653   3.113  1.00 25.37           H
ATOM   2201  HG3 LYS H 109      23.754   6.625   3.194  1.00 25.37           H
ATOM   2202  HD2 LYS H 109      23.594   6.661   0.839  1.00 32.47           H
ATOM   2203  HD3 LYS H 109      24.847   7.638   0.783  1.00 32.47           H
ATOM   2204  HE2 LYS H 109      26.229   5.983   1.557  1.00 34.73           H
ATOM   2205  HE3 LYS H 109      24.988   5.008   1.778  1.00 34.73           H
ATOM   2206  HZ1 LYS H 109      26.049   4.516  -0.180  1.00 31.73           H
ATOM   2207  HZ2 LYS H 109      24.708   4.971  -0.486  1.00 31.73           H
ATOM   2208  HZ3 LYS H 109      25.837   5.857  -0.686  1.00 31.73           H
ATOM   2209  N   LYS H 110      21.389  10.931   3.984  1.00 19.83           N
ATOM   2210  CA  LYS H 110      20.794  12.249   3.817  1.00 23.00           C
ATOM   2211  C   LYS H 110      19.752  12.453   4.896  1.00 23.27           C
ATOM   2212  O   LYS H 110      19.138  11.484   5.345  1.00 22.48           O
ATOM   2213  CB  LYS H 110      20.129  12.393   2.446  1.00 19.98           C
ATOM   2214  CG  LYS H 110      21.061  12.148   1.287  0.69 23.71           C
ATOM   2215  CD  LYS H 110      20.400  12.482  -0.022  0.65 24.51           C
ATOM   2216  CE  LYS H 110      19.259  11.540  -0.344  0.49 26.04           C
ATOM   2217  NZ  LYS H 110      18.795  11.760  -1.737  0.17 30.02           N1+
ATOM   2218  H   LYS H 110      20.821  10.316   4.180  1.00 23.80           H
ATOM   2219  HA  LYS H 110      21.477  12.932   3.908  1.00 27.60           H
ATOM   2220  HB2 LYS H 110      19.402  11.753   2.382  1.00 23.98           H
ATOM   2221  HB3 LYS H 110      19.781  13.294   2.361  1.00 23.98           H
ATOM   2222  HG2 LYS H 110      21.847  12.708   1.383  0.77 28.45           H
ATOM   2223  HG3 LYS H 110      21.314  11.211   1.270  1.00 28.45           H
ATOM   2224  HD2 LYS H 110      20.044  13.383   0.022  0.33 29.42           H
ATOM   2225  HD3 LYS H 110      21.055  12.417  -0.735  0.00 29.42           H
ATOM   2226  HE2 LYS H 110      19.562  10.622  -0.261  0.00 31.25           H
ATOM   2227  HE3 LYS H 110      18.518  11.710   0.258  1.00 31.25           H
ATOM   2228  HZ1 LYS H 110      18.125  11.206  -1.925  0.00 36.02           H
ATOM   2229  HZ2 LYS H 110      18.514  12.599  -1.835  1.00 36.02           H
ATOM   2230  HZ3 LYS H 110      19.462  11.611  -2.307  1.00 36.02           H
ATOM   2231  N   PRO H 111      19.512  13.693   5.305  1.00 25.29           N
ATOM   2232  CA  PRO H 111      18.460  13.942   6.292  1.00 23.84           C
ATOM   2233  C   PRO H 111      17.095  13.543   5.754  1.00 25.34           C
ATOM   2234  O   PRO H 111      16.809  13.649   4.559  1.00 24.15           O
ATOM   2235  CB  PRO H 111      18.558  15.450   6.540  1.00 24.55           C
ATOM   2236  CG  PRO H 111      19.113  15.990   5.284  0.63 25.84           C
ATOM   2237  CD  PRO H 111      20.085  14.952   4.800  1.00 27.50           C
ATOM   2238  HA  PRO H 111      18.642  13.462   7.115  1.00 28.60           H
ATOM   2239  HB2 PRO H 111      17.676  15.813   6.713  1.00 29.46           H
ATOM   2240  HB3 PRO H 111      19.156  15.623   7.285  1.00 29.46           H
ATOM   2241  HG2 PRO H 111      18.399  16.118   4.640  0.81 31.01           H
ATOM   2242  HG3 PRO H 111      19.568  16.828   5.462  0.22 31.01           H
ATOM   2243  HD2 PRO H 111      20.117  14.945   3.830  1.00 33.00           H
ATOM   2244  HD3 PRO H 111      20.962  15.103   5.184  1.00 33.00           H
ATOM   2245  N   VAL H 112      16.241  13.067   6.653  1.00 20.28           N
ATOM   2246  CA  VAL H 112      14.885  12.684   6.293  1.00 20.56           C
ATOM   2247  C   VAL H 112      13.974  13.842   6.668  1.00 18.90           C
ATOM   2248  O   VAL H 112      14.157  14.487   7.704  1.00 19.11           O
ATOM   2249  CB  VAL H 112      14.466  11.366   6.977  1.00 28.66           C
ATOM   2250  CG1 VAL H 112      14.359  11.533   8.464  1.00 20.66           C
ATOM   2251  CG2 VAL H 112      13.162  10.818   6.414  1.00 25.12           C
ATOM   2252  H   VAL H 112      16.426  12.956   7.485  1.00 24.33           H
ATOM   2253  HA  VAL H 112      14.833  12.556   5.333  1.00 24.67           H
ATOM   2254  HB  VAL H 112      15.155  10.704   6.810  1.00 34.40           H
ATOM   2255 HG11 VAL H 112      14.095  10.686   8.857  1.00 24.80           H
ATOM   2256 HG12 VAL H 112      15.221  11.806   8.814  1.00 24.80           H
ATOM   2257 HG13 VAL H 112      13.692  12.210   8.658  1.00 24.80           H
ATOM   2258 HG21 VAL H 112      12.943   9.993   6.874  1.00 30.14           H
ATOM   2259 HG22 VAL H 112      12.459  11.472   6.553  1.00 30.14           H
ATOM   2260 HG23 VAL H 112      13.275  10.648   5.466  1.00 30.14           H
ATOM   2261  N   ALA H 113      13.035  14.150   5.793  1.00 21.50           N
ATOM   2262  CA  ALA H 113      12.107  15.226   6.070  1.00 22.10           C
ATOM   2263  C   ALA H 113      11.022  14.713   6.999  1.00 15.25           C
ATOM   2264  O   ALA H 113      10.513  13.617   6.805  1.00 16.64           O
ATOM   2265  CB  ALA H 113      11.486  15.737   4.771  1.00 23.83           C
ATOM   2266  H   ALA H 113      12.914  13.756   5.039  1.00 25.80           H
ATOM   2267  HA  ALA H 113      12.572  15.958   6.505  1.00 26.52           H
ATOM   2268  HB1 ALA H 113      10.869  16.456   4.978  1.00 28.59           H
ATOM   2269  HB2 ALA H 113      12.191  16.063   4.190  1.00 28.59           H
ATOM   2270  HB3 ALA H 113      11.012  15.008   4.340  1.00 28.59           H
ATOM   2271  N   PHE H 114      10.688  15.506   8.007  1.00 16.38           N
ATOM   2272  CA  PHE H 114       9.622  15.122   8.920  1.00 14.53           C
ATOM   2273  C   PHE H 114       8.258  15.358   8.278  1.00 19.70           C
ATOM   2274  O   PHE H 114       8.102  16.139   7.327  1.00 17.30           O
ATOM   2275  CB  PHE H 114       9.745  15.879  10.247  1.00 15.24           C
ATOM   2276  CG  PHE H 114      11.060  15.671  10.964  1.00 14.74           C
ATOM   2277  CD1 PHE H 114      11.898  14.600  10.665  1.00 14.62           C
ATOM   2278  CD2 PHE H 114      11.434  16.517  11.969  1.00 16.50           C
ATOM   2279  CE1 PHE H 114      13.101  14.431  11.339  1.00 17.26           C
ATOM   2280  CE2 PHE H 114      12.636  16.350  12.644  1.00 16.84           C
ATOM   2281  CZ  PHE H 114      13.462  15.296  12.325  1.00 16.15           C
ATOM   2282  H   PHE H 114      11.057  16.263   8.183  1.00 19.65           H
ATOM   2283  HA  PHE H 114       9.701  14.174   9.110  1.00 17.44           H
ATOM   2284  HB2 PHE H 114       9.650  16.828  10.073  1.00 18.29           H
ATOM   2285  HB3 PHE H 114       9.036  15.582  10.840  1.00 18.29           H
ATOM   2286  HD1 PHE H 114      11.662  14.008   9.987  1.00 17.54           H
ATOM   2287  HD2 PHE H 114      10.886  17.236  12.187  1.00 19.80           H
ATOM   2288  HE1 PHE H 114      13.657  13.717  11.123  1.00 20.72           H
ATOM   2289  HE2 PHE H 114      12.878  16.943  13.319  1.00 20.21           H
ATOM   2290  HZ  PHE H 114      14.264  15.177  12.780  1.00 19.37           H
ATOM   2291  N   SER H 115       7.271  14.626   8.775  1.00 13.81           N
ATOM   2292  CA  SER H 115       5.919  14.666   8.226  1.00 13.54           C
ATOM   2293  C   SER H 115       4.941  14.258   9.317  1.00 13.95           C
ATOM   2294  O   SER H 115       5.335  14.024  10.462  1.00 12.25           O
ATOM   2295  CB  SER H 115       5.810  13.732   7.028  1.00 12.45           C
ATOM   2296  OG  SER H 115       5.740  12.397   7.496  1.00 13.46           O
ATOM   2297  H   SER H 115       7.358  14.089   9.441  1.00 16.57           H
ATOM   2298  HA  SER H 115       5.708  15.568   7.939  1.00 16.25           H
ATOM   2299  HB2 SER H 115       5.005  13.942   6.529  1.00 14.94           H
ATOM   2300  HB3 SER H 115       6.594  13.836   6.466  1.00 14.94           H
ATOM   2301  HG  SER H 115       5.679  11.868   6.846  1.00 16.16           H
ATOM   2302  N   ASP H 116       3.663  14.113   8.949  1.00 12.48           N
ATOM   2303  CA  ASP H 116       2.671  13.586   9.880  1.00 11.16           C
ATOM   2304  C   ASP H 116       3.055  12.195  10.376  1.00 11.93           C
ATOM   2305  O   ASP H 116       2.614  11.765  11.450  1.00 12.04           O
ATOM   2306  CB  ASP H 116       1.291  13.510   9.228  1.00 13.96           C
ATOM   2307  CG  ASP H 116       0.571  14.852   9.164  1.00 20.77           C
ATOM   2308  OD1 ASP H 116       1.031  15.835   9.763  1.00 16.44           O
ATOM   2309  OD2 ASP H 116      -0.479  14.895   8.484  1.00 21.15           O1-
ATOM   2310  H   ASP H 116       3.352  14.313   8.173  1.00 14.97           H
ATOM   2311  HA  ASP H 116       2.611  14.175  10.648  1.00 13.39           H
ATOM   2312  HB2 ASP H 116       1.391  13.183   8.320  1.00 16.75           H
ATOM   2313  HB3 ASP H 116       0.736  12.899   9.739  1.00 16.75           H
ATOM   2314  N   TYR H 117       3.822  11.456   9.577  1.00 10.18           N
ATOM   2315  CA  TYR H 117       4.118  10.045   9.829  1.00 10.59           C
ATOM   2316  C   TYR H 117       5.551   9.801  10.285  1.00 11.45           C
ATOM   2317  O   TYR H 117       5.897   8.654  10.595  1.00 11.50           O
ATOM   2318  CB  TYR H 117       3.867   9.244   8.551  1.00 11.00           C
ATOM   2319  CG  TYR H 117       2.571   9.671   7.915  1.00 11.23           C
ATOM   2320  CD1 TYR H 117       1.369   9.291   8.467  1.00 14.45           C
ATOM   2321  CD2 TYR H 117       2.553  10.501   6.797  1.00 14.90           C
ATOM   2322  CE1 TYR H 117       0.167   9.682   7.909  1.00 17.54           C
ATOM   2323  CE2 TYR H 117       1.336  10.911   6.249  1.00 14.85           C
ATOM   2324  CZ  TYR H 117       0.166  10.490   6.815  1.00 13.96           C
ATOM   2325  OH  TYR H 117      -1.066  10.848   6.303  1.00 19.04           O
ATOM   2326  H   TYR H 117       4.193  11.757   8.862  1.00 12.21           H
ATOM   2327  HA  TYR H 117       3.521   9.712  10.518  1.00 12.71           H
ATOM   2328  HB2 TYR H 117       4.587   9.405   7.921  1.00 13.20           H
ATOM   2329  HB3 TYR H 117       3.808   8.300   8.766  1.00 13.20           H
ATOM   2330  HD1 TYR H 117       1.365   8.739   9.215  1.00 17.34           H
ATOM   2331  HD2 TYR H 117       3.353  10.785   6.416  1.00 17.89           H
ATOM   2332  HE1 TYR H 117      -0.637   9.408   8.288  1.00 21.05           H
ATOM   2333  HE2 TYR H 117       1.322  11.453   5.494  1.00 17.82           H
ATOM   2334  HH  TYR H 117      -0.965  11.345   5.633  1.00 22.85           H
ATOM   2335  N   ILE H 118       6.378  10.836  10.316  1.00 11.57           N
ATOM   2336  CA  ILE H 118       7.820  10.738  10.485  1.00 11.99           C
ATOM   2337  C   ILE H 118       8.228  11.842  11.446  1.00 13.22           C
ATOM   2338  O   ILE H 118       8.115  13.032  11.119  1.00 12.59           O
ATOM   2339  CB  ILE H 118       8.566  10.873   9.143  1.00 10.23           C
ATOM   2340  CG1 ILE H 118       8.177   9.703   8.241  1.00 11.86           C
ATOM   2341  CG2 ILE H 118      10.074  10.993   9.352  1.00 13.48           C
ATOM   2342  CD1 ILE H 118       8.863   9.749   6.905  1.00 15.36           C
ATOM   2343  H   ILE H 118       6.111  11.649  10.236  1.00 13.89           H
ATOM   2344  HA  ILE H 118       8.045   9.882  10.881  1.00 14.38           H
ATOM   2345  HB  ILE H 118       8.262  11.689   8.716  1.00 12.28           H
ATOM   2346 HG12 ILE H 118       8.423   8.872   8.676  1.00 14.23           H
ATOM   2347 HG13 ILE H 118       7.219   9.726   8.088  1.00 14.23           H
ATOM   2348 HG21 ILE H 118      10.507  11.076   8.488  1.00 16.18           H
ATOM   2349 HG22 ILE H 118      10.256  11.779   9.890  1.00 16.18           H
ATOM   2350 HG23 ILE H 118      10.393  10.199   9.808  1.00 16.18           H
ATOM   2351 HD11 ILE H 118       8.579   8.985   6.378  1.00 18.43           H
ATOM   2352 HD12 ILE H 118       8.619  10.572   6.453  1.00 18.43           H
ATOM   2353 HD13 ILE H 118       9.823   9.718   7.042  1.00 18.43           H
ATOM   2354  N   HIS H 119       8.675  11.465  12.648  1.00  9.45           N
ATOM   2355  CA  HIS H 119       9.003  12.462  13.645  1.00  9.71           C
ATOM   2356  C   HIS H 119       9.877  11.832  14.716  1.00  9.17           C
ATOM   2357  O   HIS H 119       9.617  10.681  15.095  1.00  9.27           O
ATOM   2358  CB  HIS H 119       7.710  13.015  14.262  1.00 10.44           C
ATOM   2359  CG  HIS H 119       7.907  14.286  15.015  1.00 12.42           C
ATOM   2360  ND1 HIS H 119       7.846  15.523  14.408  1.00 12.45           N
ATOM   2361  CD2 HIS H 119       8.167  14.515  16.320  1.00 12.85           C
ATOM   2362  CE1 HIS H 119       8.086  16.459  15.306  1.00 14.02           C
ATOM   2363  NE2 HIS H 119       8.269  15.877  16.478  1.00 13.68           N
ATOM   2364  H   HIS H 119       8.793  10.651  12.899  1.00 11.35           H
ATOM   2365  HA  HIS H 119       9.490  13.192  13.232  1.00 11.66           H
ATOM   2366  HB2 HIS H 119       7.350  12.357  14.877  1.00 12.53           H
ATOM   2367  HB3 HIS H 119       7.072  13.187  13.552  1.00 12.53           H
ATOM   2368  HD2 HIS H 119       8.265  13.873  16.985  1.00 15.42           H
ATOM   2369  HE1 HIS H 119       8.093  17.375  15.147  1.00 16.83           H
ATOM   2370  HE2 HIS H 119       8.431  16.284  17.218  1.00 16.42           H
ATOM   2371  N   PRO H 120      10.862  12.538  15.256  1.00  9.26           N
ATOM   2372  CA  PRO H 120      11.780  11.905  16.205  1.00 10.39           C
ATOM   2373  C   PRO H 120      11.223  11.815  17.614  1.00 11.40           C
ATOM   2374  O   PRO H 120      10.458  12.663  18.073  1.00  9.05           O
ATOM   2375  CB  PRO H 120      13.010  12.814  16.166  1.00 11.83           C
ATOM   2376  CG  PRO H 120      12.450  14.170  15.790  1.00 15.47           C
ATOM   2377  CD  PRO H 120      11.327  13.874  14.867  1.00 11.99           C
ATOM   2378  HA  PRO H 120      12.025  11.018  15.898  1.00 12.47           H
ATOM   2379  HB2 PRO H 120      13.428  12.842  17.041  1.00 14.20           H
ATOM   2380  HB3 PRO H 120      13.633  12.497  15.493  1.00 14.20           H
ATOM   2381  HG2 PRO H 120      12.131  14.625  16.585  1.00 18.57           H
ATOM   2382  HG3 PRO H 120      13.133  14.694  15.343  1.00 18.57           H
ATOM   2383  HD2 PRO H 120      10.616  14.523  14.987  1.00 14.39           H
ATOM   2384  HD3 PRO H 120      11.642  13.864  13.950  1.00 14.39           H
ATOM   2385  N   VAL H 121      11.673  10.760  18.318  1.00  8.61           N
ATOM   2386  CA  VAL H 121      11.396  10.555  19.737  1.00  7.49           C
ATOM   2387  C   VAL H 121      12.480  11.266  20.550  1.00  7.77           C
ATOM   2388  O   VAL H 121      13.599  11.484  20.062  1.00 10.85           O
ATOM   2389  CB  VAL H 121      11.319   9.030  20.026  1.00  7.11           C
ATOM   2390  CG1 VAL H 121      12.687   8.424  20.020  1.00 10.29           C
ATOM   2391  CG2 VAL H 121      10.612   8.727  21.336  1.00  9.82           C
ATOM   2392  H   VAL H 121      12.155  10.135  17.977  1.00 10.33           H
ATOM   2393  HA  VAL H 121      10.539  10.952  19.959  1.00  8.99           H
ATOM   2394  HB  VAL H 121      10.810   8.608  19.316  1.00  8.53           H
ATOM   2395 HG11 VAL H 121      12.612   7.474  20.202  1.00 12.35           H
ATOM   2396 HG12 VAL H 121      13.090   8.564  19.149  1.00 12.35           H
ATOM   2397 HG13 VAL H 121      13.224   8.851  20.706  1.00 12.35           H
ATOM   2398 HG21 VAL H 121      10.591   7.766  21.467  1.00 11.78           H
ATOM   2399 HG22 VAL H 121      11.098   9.150  22.061  1.00 11.78           H
ATOM   2400 HG23 VAL H 121       9.708   9.076  21.294  1.00 11.78           H
ATOM   2401  N   CYS H 122      12.175  11.647  21.790  1.00  7.63           N
ATOM   2402  CA  CYS H 122      13.173  12.202  22.671  1.00  8.27           C
ATOM   2403  C   CYS H 122      13.988  11.114  23.345  1.00  7.63           C
ATOM   2404  O   CYS H 122      13.496  10.016  23.605  1.00  9.59           O
ATOM   2405  CB  CYS H 122      12.561  13.033  23.793  1.00 10.60           C
ATOM   2406  SG  CYS H 122      11.445  14.342  23.263  1.00 10.68           S
ATOM   2407  H   CYS H 122      11.391  11.590  22.138  1.00  9.15           H
ATOM   2408  HA  CYS H 122      13.775  12.768  22.163  1.00  9.93           H
ATOM   2409  HB2 CYS H 122      12.059  12.440  24.375  1.00 12.72           H
ATOM   2410  HB3 CYS H 122      13.279  13.448  24.295  1.00 12.72           H
ATOM   2411  N   LEU H 123      15.225  11.477  23.687  1.00  9.69           N
ATOM   2412  CA  LEU H 123      16.016  10.618  24.565  1.00  9.60           C
ATOM   2413  C   LEU H 123      15.981  11.155  25.987  1.00 11.01           C
ATOM   2414  O   LEU H 123      15.992  12.373  26.195  1.00 12.72           O
ATOM   2415  CB  LEU H 123      17.460  10.529  24.077  1.00 13.95           C
ATOM   2416  CG  LEU H 123      17.617   9.940  22.689  1.00 15.50           C
ATOM   2417  CD1 LEU H 123      19.088   9.820  22.398  1.00 20.64           C
ATOM   2418  CD2 LEU H 123      16.923   8.596  22.559  1.00 15.97           C
ATOM   2419  H   LEU H 123      15.620  12.197  23.432  1.00 11.63           H
ATOM   2420  HA  LEU H 123      15.638   9.725  24.566  1.00 11.52           H
ATOM   2421  HB2 LEU H 123      17.839  11.422  24.062  1.00 16.74           H
ATOM   2422  HB3 LEU H 123      17.962   9.972  24.692  1.00 16.74           H
ATOM   2423  HG  LEU H 123      17.228  10.546  22.039  1.00 18.60           H
ATOM   2424 HD11 LEU H 123      19.204   9.444  21.512  1.00 24.76           H
ATOM   2425 HD12 LEU H 123      19.490  10.702  22.439  1.00 24.76           H
ATOM   2426 HD13 LEU H 123      19.494   9.239  23.060  1.00 24.76           H
ATOM   2427 HD21 LEU H 123      17.051   8.261  21.657  1.00 19.16           H
ATOM   2428 HD22 LEU H 123      17.309   7.979  23.199  1.00 19.16           H
ATOM   2429 HD23 LEU H 123      15.977   8.711  22.738  1.00 19.16           H
ATOM   2430  N   PRO H 124      15.947  10.283  26.987  1.00  9.96           N
ATOM   2431  CA  PRO H 124      15.852  10.745  28.375  1.00  8.79           C
ATOM   2432  C   PRO H 124      17.127  11.413  28.875  1.00 15.70           C
ATOM   2433  O   PRO H 124      18.241  11.100  28.451  1.00 17.69           O
ATOM   2434  CB  PRO H 124      15.576   9.451  29.145  1.00  9.79           C
ATOM   2435  CG  PRO H 124      16.202   8.391  28.295  1.00 14.64           C
ATOM   2436  CD  PRO H 124      15.935   8.819  26.890  1.00 12.80           C
ATOM   2437  HA  PRO H 124      15.103  11.352  28.482  1.00 10.55           H
ATOM   2438  HB2 PRO H 124      15.997   9.489  30.018  1.00 11.75           H
ATOM   2439  HB3 PRO H 124      14.620   9.311  29.226  1.00 11.75           H
ATOM   2440  HG2 PRO H 124      17.156   8.353  28.467  1.00 17.57           H
ATOM   2441  HG3 PRO H 124      15.785   7.535  28.478  1.00 17.57           H
ATOM   2442  HD2 PRO H 124      16.641   8.512  26.301  1.00 15.37           H
ATOM   2443  HD3 PRO H 124      15.064   8.506  26.600  1.00 15.37           H
ATOM   2444  N   ASP H 125      16.952  12.346  29.799  1.00 12.35           N
ATOM   2445  CA  ASP H 125      18.062  12.783  30.630  1.00 14.10           C
ATOM   2446  C   ASP H 125      17.960  12.113  32.000  1.00 14.69           C
ATOM   2447  O   ASP H 125      17.111  11.249  32.253  1.00 16.12           O
ATOM   2448  CB  ASP H 125      18.129  14.315  30.696  1.00 16.46           C
ATOM   2449  CG  ASP H 125      16.919  14.952  31.356  1.00 16.52           C
ATOM   2450  OD1 ASP H 125      16.262  14.340  32.216  1.00 16.29           O
ATOM   2451  OD2 ASP H 125      16.663  16.127  31.011  1.00 23.29           O1-
ATOM   2452  H   ASP H 125      16.205  12.740  29.964  1.00 14.83           H
ATOM   2453  HA  ASP H 125      18.887  12.477  30.222  1.00 16.92           H
ATOM   2454  HB2 ASP H 125      18.914  14.572  31.204  1.00 19.76           H
ATOM   2455  HB3 ASP H 125      18.192  14.664  29.793  1.00 19.76           H
ATOM   2456  N   ARG H 126      18.886  12.473  32.900  1.00 15.03           N
ATOM   2457  CA  ARG H 126      18.972  11.781  34.176  1.00 14.03           C
ATOM   2458  C   ARG H 126      17.680  11.912  34.964  1.00 14.60           C
ATOM   2459  O   ARG H 126      17.250  10.962  35.624  1.00 15.83           O
ATOM   2460  CB  ARG H 126      20.138  12.339  35.000  1.00 17.98           C
ATOM   2461  CG  ARG H 126      20.348  11.612  36.297  0.79 17.02           C
ATOM   2462  CD  ARG H 126      21.629  12.067  36.984  0.77 20.63           C
ATOM   2463  NE  ARG H 126      22.817  11.820  36.177  0.50 19.64           N
ATOM   2464  CZ  ARG H 126      23.445  10.650  36.081  0.78 18.06           C
ATOM   2465  NH1 ARG H 126      24.509  10.548  35.304  0.40 26.05           N
ATOM   2466  NH2 ARG H 126      23.029   9.596  36.756  0.61 27.62           N1+
ATOM   2467  H   ARG H 126      19.462  13.103  32.791  1.00 18.03           H
ATOM   2468  HA  ARG H 126      19.137  10.838  34.018  1.00 16.84           H
ATOM   2469  HB2 ARG H 126      20.954  12.264  34.481  1.00 21.57           H
ATOM   2470  HB3 ARG H 126      19.960  13.270  35.205  1.00 21.57           H
ATOM   2471  HG2 ARG H 126      19.603  11.794  36.891  1.00 20.43           H
ATOM   2472  HG3 ARG H 126      20.416  10.660  36.125  1.00 20.43           H
ATOM   2473  HD2 ARG H 126      21.575  13.021  37.155  1.00 24.75           H
ATOM   2474  HD3 ARG H 126      21.728  11.585  37.820  1.00 24.75           H
ATOM   2475  HE  ARG H 126      23.137  12.480  35.729  1.00 23.57           H
ATOM   2476 HH11 ARG H 126      24.788  11.233  34.865  1.00 31.26           H
ATOM   2477 HH12 ARG H 126      24.926   9.798  35.242  0.70 31.26           H
ATOM   2478 HH21 ARG H 126      22.336   9.655  37.262  1.00 33.14           H
ATOM   2479 HH22 ARG H 126      23.447   8.847  36.686  1.00 33.14           H
ATOM   2480  N   GLU H 127      17.053  13.089  34.907  1.00 18.78           N
ATOM   2481  CA  GLU H 127      15.816  13.311  35.649  1.00 19.13           C
ATOM   2482  C   GLU H 127      14.670  12.510  35.043  1.00 17.26           C
ATOM   2483  O   GLU H 127      13.850  11.949  35.780  1.00 17.89           O
ATOM   2484  CB  GLU H 127      15.474  14.805  35.671  1.00 22.68           C
ATOM   2485  CG  GLU H 127      16.484  15.731  36.420  0.52 21.51           C
ATOM   2486  CD  GLU H 127      17.939  15.693  35.908  0.87 17.60           C
ATOM   2487  OE1 GLU H 127      18.200  16.082  34.746  0.80 17.37           O
ATOM   2488  OE2 GLU H 127      18.824  15.291  36.704  0.65 18.74           O1-
ATOM   2489  H   GLU H 127      17.321  13.767  34.451  1.00 22.54           H
ATOM   2490  HA  GLU H 127      15.938  13.017  36.565  1.00 22.96           H
ATOM   2491  HB2 GLU H 127      15.420  15.118  34.755  1.00 27.21           H
ATOM   2492  HB3 GLU H 127      14.611  14.913  36.100  1.00 27.21           H
ATOM   2493  HG2 GLU H 127      16.174  16.647  36.342  1.00 25.81           H
ATOM   2494  HG3 GLU H 127      16.499  15.474  37.355  0.00 25.81           H
ATOM   2495  N   THR H 128      14.611  12.437  33.707  1.00 17.83           N
ATOM   2496  CA  THR H 128      13.610  11.601  33.041  1.00 15.48           C
ATOM   2497  C   THR H 128      13.683  10.187  33.553  1.00 12.81           C
ATOM   2498  O   THR H 128      12.659   9.564  33.872  1.00 15.39           O
ATOM   2499  CB  THR H 128      13.814  11.530  31.520  1.00 16.21           C
ATOM   2500  OG1 THR H 128      14.162  12.793  30.962  1.00 19.66           O
ATOM   2501  CG2 THR H 128      12.564  11.028  30.852  1.00 18.16           C
ATOM   2502  H   THR H 128      15.136  12.857  33.171  1.00 21.40           H
ATOM   2503  HA  THR H 128      12.723  11.950  33.219  1.00 18.57           H
ATOM   2504  HB  THR H 128      14.526  10.899  31.330  1.00 19.45           H
ATOM   2505  HG1 THR H 128      13.552  13.351  31.113  1.00 23.59           H
ATOM   2506 HG21 THR H 128      12.696  10.985  29.892  1.00 21.79           H
ATOM   2507 HG22 THR H 128      12.345  10.142  31.180  1.00 21.79           H
ATOM   2508 HG23 THR H 128      11.824  11.626  31.041  1.00 21.79           H
ATOM   2509  N   ALA H 129      14.891   9.626  33.541  1.00 14.15           N
ATOM   2510  CA  ALA H 129      15.051   8.232  33.913  1.00 11.92           C
ATOM   2511  C   ALA H 129      14.662   8.022  35.354  1.00 14.76           C
ATOM   2512  O   ALA H 129      13.981   7.053  35.690  1.00 19.60           O
ATOM   2513  CB  ALA H 129      16.487   7.777  33.669  1.00 16.24           C
ATOM   2514  H   ALA H 129      15.621  10.027  33.325  1.00 16.98           H
ATOM   2515  HA  ALA H 129      14.466   7.688  33.362  1.00 14.30           H
ATOM   2516  HB1 ALA H 129      16.570   6.845  33.924  1.00 19.49           H
ATOM   2517  HB2 ALA H 129      16.696   7.883  32.728  1.00 19.49           H
ATOM   2518  HB3 ALA H 129      17.085   8.321  34.205  1.00 19.49           H
ATOM   2519  N   ALA H 129A     15.049   8.949  36.225  1.00 15.06           N
ATOM   2520  CA  ALA H 129A     14.720   8.778  37.626  1.00 16.63           C
ATOM   2521  C   ALA H 129A     13.216   8.847  37.828  1.00 16.33           C
ATOM   2522  O   ALA H 129A     12.658   8.080  38.621  1.00 21.59           O
ATOM   2523  CB  ALA H 129A     15.429   9.850  38.450  1.00 18.67           C
ATOM   2524  H   ALA H 129A     15.489   9.663  36.034  1.00 18.08           H
ATOM   2525  HA  ALA H 129A     15.029   7.909  37.926  1.00 19.96           H
ATOM   2526  HB1 ALA H 129A     15.204   9.729  39.386  1.00 22.40           H
ATOM   2527  HB2 ALA H 129A     16.387   9.761  38.325  1.00 22.40           H
ATOM   2528  HB3 ALA H 129A     15.136  10.724  38.149  1.00 22.40           H
ATOM   2529  N   SER H 129B     12.545   9.727  37.088  1.00 16.08           N
ATOM   2530  CA  SER H 129B     11.107   9.925  37.247  1.00 17.42           C
ATOM   2531  C   SER H 129B     10.313   8.742  36.718  1.00 19.35           C
ATOM   2532  O   SER H 129B      9.313   8.346  37.314  1.00 20.18           O
ATOM   2533  CB  SER H 129B     10.654  11.187  36.518  1.00 18.30           C
ATOM   2534  OG  SER H 129B     11.272  12.361  37.040  0.57 25.36           O
ATOM   2535  H   SER H 129B     12.901  10.224  36.483  1.00 19.30           H
ATOM   2536  HA  SER H 129B     10.902  10.030  38.190  1.00 20.91           H
ATOM   2537  HB2 SER H 129B     10.886  11.105  35.579  1.00 21.96           H
ATOM   2538  HB3 SER H 129B      9.692  11.273  36.612  1.00 21.96           H
ATOM   2539  HG  SER H 129B     12.106  12.305  36.963  0.00 30.44           H
ATOM   2540  N   LEU H 129C     10.724   8.178  35.594  1.00 15.78           N
ATOM   2541  CA  LEU H 129C      9.863   7.234  34.900  1.00 12.03           C
ATOM   2542  C   LEU H 129C     10.277   5.766  35.033  1.00 14.31           C
ATOM   2543  O   LEU H 129C      9.415   4.884  34.905  1.00 12.24           O
ATOM   2544  CB  LEU H 129C      9.799   7.603  33.414  1.00 12.97           C
ATOM   2545  CG  LEU H 129C      9.248   8.991  33.079  1.00 16.51           C
ATOM   2546  CD1 LEU H 129C      9.235   9.139  31.571  1.00 16.65           C
ATOM   2547  CD2 LEU H 129C      7.886   9.184  33.663  1.00 22.34           C
ATOM   2548  H   LEU H 129C     11.484   8.320  35.217  1.00 18.93           H
ATOM   2549  HA  LEU H 129C      8.966   7.316  35.260  1.00 14.44           H
ATOM   2550  HB2 LEU H 129C     10.697   7.555  33.050  1.00 15.56           H
ATOM   2551  HB3 LEU H 129C      9.236   6.954  32.964  1.00 15.56           H
ATOM   2552  HG  LEU H 129C      9.837   9.668  33.448  1.00 19.81           H
ATOM   2553 HD11 LEU H 129C      8.888  10.015  31.342  1.00 19.98           H
ATOM   2554 HD12 LEU H 129C     10.141   9.044  31.236  1.00 19.98           H
ATOM   2555 HD13 LEU H 129C      8.668   8.449  31.191  1.00 19.98           H
ATOM   2556 HD21 LEU H 129C      7.567  10.070  33.433  1.00 26.80           H
ATOM   2557 HD22 LEU H 129C      7.289   8.512  33.298  1.00 26.80           H
ATOM   2558 HD23 LEU H 129C      7.939   9.090  34.627  1.00 26.80           H
ATOM   2559  N   LEU H 130      11.554   5.459  35.288  1.00 14.01           N
ATOM   2560  CA  LEU H 130      12.001   4.059  35.295  1.00 17.61           C
ATOM   2561  C   LEU H 130      11.779   3.426  36.665  1.00 21.53           C
ATOM   2562  O   LEU H 130      12.706   3.155  37.433  1.00 22.46           O
ATOM   2563  CB  LEU H 130      13.461   3.961  34.908  1.00 23.85           C
ATOM   2564  CG  LEU H 130      13.741   4.065  33.455  1.00 22.97           C
ATOM   2565  CD1 LEU H 130      15.250   4.139  33.295  1.00 26.48           C
ATOM   2566  CD2 LEU H 130      13.183   2.862  32.684  1.00 23.69           C
ATOM   2567  H   LEU H 130      12.173   6.032  35.458  1.00 16.81           H
ATOM   2568  HA  LEU H 130      11.484   3.559  34.645  1.00 21.13           H
ATOM   2569  HB2 LEU H 130      13.945   4.677  35.350  1.00 28.62           H
ATOM   2570  HB3 LEU H 130      13.803   3.105  35.211  1.00 28.62           H
ATOM   2571  HG  LEU H 130      13.347   4.877  33.099  1.00 27.56           H
ATOM   2572 HD11 LEU H 130      15.464   4.208  32.352  1.00 31.78           H
ATOM   2573 HD12 LEU H 130      15.578   4.920  33.767  1.00 31.78           H
ATOM   2574 HD13 LEU H 130      15.646   3.336  33.667  1.00 31.78           H
ATOM   2575 HD21 LEU H 130      13.387   2.969  31.742  1.00 28.43           H
ATOM   2576 HD22 LEU H 130      13.596   2.052  33.022  1.00 28.43           H
ATOM   2577 HD23 LEU H 130      12.222   2.823  32.813  1.00 28.43           H
ATOM   2578  N   GLN H 131      10.512   3.181  36.945  1.00 15.04           N
ATOM   2579  CA  GLN H 131      10.060   2.671  38.225  1.00 15.20           C
ATOM   2580  C   GLN H 131       9.196   1.453  38.000  1.00 14.59           C
ATOM   2581  O   GLN H 131       8.387   1.426  37.072  1.00 13.21           O
ATOM   2582  CB  GLN H 131       9.232   3.688  38.980  1.00 17.13           C
ATOM   2583  CG  GLN H 131       9.915   4.974  39.246  1.00 19.78           C
ATOM   2584  CD  GLN H 131       9.150   5.776  40.260  1.00 22.58           C
ATOM   2585  OE1 GLN H 131       8.771   5.272  41.315  1.00 29.26           O
ATOM   2586  NE2 GLN H 131       8.892   6.996  39.939  1.00 20.09           N
ATOM   2587  H   GLN H 131       9.870   3.307  36.386  1.00 18.05           H
ATOM   2588  HA  GLN H 131      10.823   2.420  38.769  1.00 18.25           H
ATOM   2589  HB2 GLN H 131       8.434   3.881  38.464  1.00 20.56           H
ATOM   2590  HB3 GLN H 131       8.981   3.307  39.837  1.00 20.56           H
ATOM   2591  HG2 GLN H 131      10.803   4.802  39.597  1.00 23.73           H
ATOM   2592  HG3 GLN H 131       9.969   5.488  38.425  1.00 23.73           H
ATOM   2593 HE21 GLN H 131       9.155   7.306  39.181  1.00 24.11           H
ATOM   2594 HE22 GLN H 131       8.456   7.500  40.483  1.00 24.11           H
ATOM   2595  N   ALA H 132       9.342   0.451  38.866  1.00 14.94           N
ATOM   2596  CA  ALA H 132       8.537  -0.745  38.753  1.00 15.15           C
ATOM   2597  C   ALA H 132       7.058  -0.402  38.793  1.00 11.60           C
ATOM   2598  O   ALA H 132       6.618   0.407  39.615  1.00 15.22           O
ATOM   2599  CB  ALA H 132       8.881  -1.705  39.894  1.00 15.96           C
ATOM   2600  H   ALA H 132       9.899   0.446  39.522  1.00 17.93           H
ATOM   2601  HA  ALA H 132       8.728  -1.187  37.911  1.00 18.18           H
ATOM   2602  HB1 ALA H 132       8.336  -2.503  39.809  1.00 19.15           H
ATOM   2603  HB2 ALA H 132       9.821  -1.938  39.837  1.00 19.15           H
ATOM   2604  HB3 ALA H 132       8.698  -1.268  40.740  1.00 19.15           H
ATOM   2605  N   GLY H 133       6.292  -1.017  37.894  1.00 12.84           N
ATOM   2606  CA  GLY H 133       4.882  -0.779  37.754  1.00 11.42           C
ATOM   2607  C   GLY H 133       4.532   0.274  36.716  1.00 11.61           C
ATOM   2608  O   GLY H 133       3.442   0.216  36.133  1.00 13.84           O
ATOM   2609  H   GLY H 133       6.593  -1.599  37.337  1.00 15.41           H
ATOM   2610  HA2 GLY H 133       4.443  -1.607  37.503  1.00 13.71           H
ATOM   2611  HA3 GLY H 133       4.522  -0.492  38.608  1.00 13.71           H
ATOM   2612  N   TYR H 134       5.417   1.239  36.491  1.00 10.56           N
ATOM   2613  CA  TYR H 134       5.197   2.222  35.439  1.00  9.94           C
ATOM   2614  C   TYR H 134       5.232   1.514  34.090  1.00 10.54           C
ATOM   2615  O   TYR H 134       6.101   0.669  33.830  1.00  9.46           O
ATOM   2616  CB  TYR H 134       6.268   3.322  35.487  1.00 10.06           C
ATOM   2617  CG  TYR H 134       6.089   4.394  36.539  1.00 10.38           C
ATOM   2618  CD1 TYR H 134       5.592   4.093  37.788  1.00 13.45           C
ATOM   2619  CD2 TYR H 134       6.453   5.695  36.253  1.00 14.70           C
ATOM   2620  CE1 TYR H 134       5.428   5.074  38.741  1.00 15.01           C
ATOM   2621  CE2 TYR H 134       6.297   6.702  37.204  1.00 14.76           C
ATOM   2622  CZ  TYR H 134       5.793   6.360  38.447  1.00 18.47           C
ATOM   2623  OH  TYR H 134       5.630   7.337  39.409  1.00 22.95           O
ATOM   2624  H   TYR H 134       6.149   1.346  36.931  1.00 12.68           H
ATOM   2625  HA  TYR H 134       4.325   2.631  35.553  1.00 11.93           H
ATOM   2626  HB2 TYR H 134       7.127   2.901  35.649  1.00 12.08           H
ATOM   2627  HB3 TYR H 134       6.285   3.765  34.625  1.00 12.08           H
ATOM   2628  HD1 TYR H 134       5.347   3.218  37.985  1.00 16.14           H
ATOM   2629  HD2 TYR H 134       6.792   5.904  35.413  1.00 17.65           H
ATOM   2630  HE1 TYR H 134       5.090   4.862  39.581  1.00 18.01           H
ATOM   2631  HE2 TYR H 134       6.539   7.579  37.013  1.00 17.72           H
ATOM   2632  HH  TYR H 134       5.304   7.001  40.106  1.00 27.54           H
ATOM   2633  N   LYS H 135       4.288   1.854  33.224  1.00  8.80           N
ATOM   2634  CA  LYS H 135       4.158   1.193  31.932  1.00  9.00           C
ATOM   2635  C   LYS H 135       4.807   1.991  30.809  1.00 10.53           C
ATOM   2636  O   LYS H 135       4.740   3.221  30.774  1.00 10.21           O
ATOM   2637  CB  LYS H 135       2.690   0.959  31.581  1.00  8.53           C
ATOM   2638  CG  LYS H 135       2.022  -0.123  32.394  1.00 10.64           C
ATOM   2639  CD  LYS H 135       0.544  -0.213  32.140  1.00 10.52           C
ATOM   2640  CE  LYS H 135      -0.082  -1.317  33.015  1.00 12.42           C
ATOM   2641  NZ  LYS H 135      -1.556  -1.396  32.778  1.00 14.50           N1+
ATOM   2642  H   LYS H 135       3.705   2.471  33.362  1.00 10.56           H
ATOM   2643  HA  LYS H 135       4.596   0.329  31.976  1.00 10.80           H
ATOM   2644  HB2 LYS H 135       2.200   1.784  31.729  1.00 10.24           H
ATOM   2645  HB3 LYS H 135       2.630   0.706  30.647  1.00 10.24           H
ATOM   2646  HG2 LYS H 135       2.418  -0.979  32.166  1.00 12.77           H
ATOM   2647  HG3 LYS H 135       2.153   0.063  33.337  1.00 12.77           H
ATOM   2648  HD2 LYS H 135       0.124   0.632  32.364  1.00 12.62           H
ATOM   2649  HD3 LYS H 135       0.388  -0.434  31.208  1.00 12.62           H
ATOM   2650  HE2 LYS H 135       0.312  -2.174  32.787  1.00 14.91           H
ATOM   2651  HE3 LYS H 135       0.068  -1.113  33.951  1.00 14.91           H
ATOM   2652  HZ1 LYS H 135      -1.912  -2.034  33.285  1.00 17.40           H
ATOM   2653  HZ2 LYS H 135      -1.938  -0.618  32.981  1.00 17.40           H
ATOM   2654  HZ3 LYS H 135      -1.717  -1.582  31.922  1.00 17.40           H
ATOM   2655  N   GLY H 136       5.438   1.260  29.888  1.00  8.74           N
ATOM   2656  CA  GLY H 136       5.901   1.802  28.635  1.00  8.23           C
ATOM   2657  C   GLY H 136       5.229   1.069  27.490  1.00 10.49           C
ATOM   2658  O   GLY H 136       4.404   0.182  27.688  1.00 11.60           O
ATOM   2659  H   GLY H 136       5.609   0.423  29.981  1.00 10.48           H
ATOM   2660  HA2 GLY H 136       5.683   2.745  28.579  1.00  9.88           H
ATOM   2661  HA3 GLY H 136       6.862   1.693  28.560  1.00  9.88           H
ATOM   2662  N   ARG H 137       5.649   1.417  26.286  1.00  9.33           N
ATOM   2663  CA  ARG H 137       4.996   0.978  25.068  1.00  6.92           C
ATOM   2664  C   ARG H 137       6.044   0.452  24.105  1.00  9.31           C
ATOM   2665  O   ARG H 137       7.043   1.130  23.846  1.00  8.68           O
ATOM   2666  CB  ARG H 137       4.227   2.135  24.429  1.00  8.35           C
ATOM   2667  CG  ARG H 137       3.644   1.832  23.101  1.00  8.95           C
ATOM   2668  CD  ARG H 137       2.836   3.010  22.599  1.00  9.98           C
ATOM   2669  NE  ARG H 137       1.576   3.184  23.320  1.00  9.32           N
ATOM   2670  CZ  ARG H 137       0.762   4.209  23.101  1.00  9.43           C
ATOM   2671  NH1 ARG H 137       1.124   5.168  22.262  1.00 10.56           N
ATOM   2672  NH2 ARG H 137      -0.384   4.309  23.761  1.00  9.80           N1+
ATOM   2673  H   ARG H 137       6.330   1.923  26.145  1.00 11.20           H
ATOM   2674  HA  ARG H 137       4.372   0.263  25.270  1.00  8.30           H
ATOM   2675  HB2 ARG H 137       3.500   2.386  25.019  1.00 10.02           H
ATOM   2676  HB3 ARG H 137       4.832   2.886  24.320  1.00 10.02           H
ATOM   2677  HG2 ARG H 137       4.357   1.656  22.467  1.00 10.74           H
ATOM   2678  HG3 ARG H 137       3.056   1.064  23.173  1.00 10.74           H
ATOM   2679  HD2 ARG H 137       3.358   3.820  22.709  1.00 11.98           H
ATOM   2680  HD3 ARG H 137       2.629   2.874  21.662  1.00 11.98           H
ATOM   2681  HE  ARG H 137       1.450   2.714  24.030  1.00 11.18           H
ATOM   2682 HH11 ARG H 137       1.865   5.103  21.829  1.00 12.68           H
ATOM   2683 HH12 ARG H 137       0.605   5.840  22.127  1.00 12.68           H
ATOM   2684 HH21 ARG H 137      -0.613   3.698  24.320  1.00 11.76           H
ATOM   2685 HH22 ARG H 137      -0.895   4.990  23.634  1.00 11.76           H
ATOM   2686  N   VAL H 138       5.813  -0.761  23.594  1.00  8.55           N
ATOM   2687  CA  VAL H 138       6.673  -1.389  22.597  1.00 10.36           C
ATOM   2688  C   VAL H 138       5.885  -1.539  21.308  1.00 10.68           C
ATOM   2689  O   VAL H 138       4.689  -1.872  21.338  1.00  9.95           O
ATOM   2690  CB  VAL H 138       7.179  -2.756  23.104  1.00 10.74           C
ATOM   2691  CG1 VAL H 138       8.099  -3.375  22.108  1.00 12.84           C
ATOM   2692  CG2 VAL H 138       7.885  -2.586  24.398  1.00 13.35           C
ATOM   2693  H   VAL H 138       5.143  -1.250  23.819  1.00 10.26           H
ATOM   2694  HA  VAL H 138       7.439  -0.820  22.426  1.00 12.44           H
ATOM   2695  HB  VAL H 138       6.425  -3.351  23.239  1.00 12.89           H
ATOM   2696 HG11 VAL H 138       8.403  -4.231  22.448  1.00 15.41           H
ATOM   2697 HG12 VAL H 138       7.622  -3.501  21.273  1.00 15.41           H
ATOM   2698 HG13 VAL H 138       8.857  -2.785  21.970  1.00 15.41           H
ATOM   2699 HG21 VAL H 138       8.197  -3.453  24.703  1.00 16.02           H
ATOM   2700 HG22 VAL H 138       8.639  -1.989  24.270  1.00 16.02           H
ATOM   2701 HG23 VAL H 138       7.270  -2.209  25.046  1.00 16.02           H
ATOM   2702  N   THR H 139       6.571  -1.316  20.175  1.00  8.74           N
ATOM   2703  CA  THR H 139       5.959  -1.343  18.853  1.00  8.94           C
ATOM   2704  C   THR H 139       6.851  -2.135  17.902  1.00  8.58           C
ATOM   2705  O   THR H 139       8.072  -2.135  18.050  1.00 11.34           O
ATOM   2706  CB  THR H 139       5.750   0.059  18.320  1.00 11.98           C
ATOM   2707  OG1 THR H 139       6.945   0.810  18.542  1.00 11.40           O
ATOM   2708  CG2 THR H 139       4.549   0.720  18.982  1.00 12.08           C
ATOM   2709  H   THR H 139       7.413  -1.144  20.155  1.00 10.49           H
ATOM   2710  HA  THR H 139       5.096  -1.784  18.905  1.00 10.72           H
ATOM   2711  HB  THR H 139       5.579   0.013  17.366  1.00 14.38           H
ATOM   2712  HG1 THR H 139       6.851   1.593  18.253  1.00 13.69           H
ATOM   2713 HG21 THR H 139       4.429   1.616  18.630  1.00 14.50           H
ATOM   2714 HG22 THR H 139       3.748   0.202  18.806  1.00 14.50           H
ATOM   2715 HG23 THR H 139       4.687   0.773  19.940  1.00 14.50           H
ATOM   2716  N   GLY H 140       6.243  -2.811  16.927  1.00 10.37           N
ATOM   2717  CA  GLY H 140       7.037  -3.524  15.934  1.00 10.15           C
ATOM   2718  C   GLY H 140       6.174  -4.315  14.966  1.00  9.83           C
ATOM   2719  O   GLY H 140       4.961  -4.479  15.160  1.00 11.39           O
ATOM   2720  H   GLY H 140       5.392  -2.870  16.820  1.00 12.44           H
ATOM   2721  HA2 GLY H 140       7.567  -2.889  15.426  1.00 12.18           H
ATOM   2722  HA3 GLY H 140       7.640  -4.138  16.382  1.00 12.18           H
ATOM   2723  N   TRP H 141       6.847  -4.821  13.938  1.00 10.76           N
ATOM   2724  CA  TRP H 141       6.257  -5.679  12.912  1.00  9.33           C
ATOM   2725  C   TRP H 141       6.654  -7.138  13.055  1.00 14.09           C
ATOM   2726  O   TRP H 141       6.454  -7.920  12.105  1.00 13.31           O
ATOM   2727  CB  TRP H 141       6.670  -5.182  11.531  1.00 11.30           C
ATOM   2728  CG  TRP H 141       6.087  -3.847  11.133  1.00 12.82           C
ATOM   2729  CD1 TRP H 141       4.818  -3.627  10.689  1.00 13.23           C
ATOM   2730  CD2 TRP H 141       6.739  -2.567  11.155  1.00 13.06           C
ATOM   2731  NE1 TRP H 141       4.642  -2.285  10.414  1.00 12.11           N
ATOM   2732  CE2 TRP H 141       5.806  -1.618  10.677  1.00 15.11           C
ATOM   2733  CE3 TRP H 141       8.026  -2.130  11.505  1.00 13.12           C
ATOM   2734  CZ2 TRP H 141       6.103  -0.264  10.555  1.00 12.48           C
ATOM   2735  CZ3 TRP H 141       8.328  -0.758  11.352  1.00 13.19           C
ATOM   2736  CH2 TRP H 141       7.355   0.155  10.913  1.00 14.01           C
ATOM   2737  H   TRP H 141       7.684  -4.674  13.808  1.00 12.91           H
ATOM   2738  HA  TRP H 141       5.291  -5.625  12.973  1.00 11.19           H
ATOM   2739  HB2 TRP H 141       7.636  -5.097  11.510  1.00 13.56           H
ATOM   2740  HB3 TRP H 141       6.387  -5.834  10.871  1.00 13.56           H
ATOM   2741  HD1 TRP H 141       4.168  -4.284  10.580  1.00 15.88           H
ATOM   2742  HE1 TRP H 141       3.918  -1.928  10.118  1.00 14.53           H
ATOM   2743  HE3 TRP H 141       8.671  -2.731  11.798  1.00 15.74           H
ATOM   2744  HZ2 TRP H 141       5.464   0.341  10.254  1.00 14.98           H
ATOM   2745  HZ3 TRP H 141       9.171  -0.447  11.591  1.00 15.83           H
ATOM   2746  HH2 TRP H 141       7.577   1.054  10.829  1.00 16.82           H
ATOM   2747  N   GLY H 142       7.223  -7.526  14.191  1.00 14.18           N
ATOM   2748  CA  GLY H 142       7.661  -8.891  14.406  1.00 13.44           C
ATOM   2749  C   GLY H 142       6.518  -9.869  14.600  1.00 11.25           C
ATOM   2750  O   GLY H 142       5.330  -9.544  14.520  1.00 13.60           O
ATOM   2751  H   GLY H 142       7.368  -7.005  14.860  1.00 17.02           H
ATOM   2752  HA2 GLY H 142       8.185  -9.182  13.643  1.00 16.12           H
ATOM   2753  HA3 GLY H 142       8.226  -8.924  15.194  1.00 16.12           H
ATOM   2754  N   ASN H 143       6.917 -11.121  14.868  1.00 13.73           N
ATOM   2755  CA  ASN H 143       5.989 -12.242  15.010  1.00 18.12           C
ATOM   2756  C   ASN H 143       4.861 -11.950  15.993  1.00 15.89           C
ATOM   2757  O   ASN H 143       5.067 -11.368  17.064  1.00 15.59           O
ATOM   2758  CB  ASN H 143       6.738 -13.486  15.506  1.00 20.75           C
ATOM   2759  CG  ASN H 143       7.677 -14.094  14.480  1.00 24.28           C
ATOM   2760  OD1 ASN H 143       7.825 -13.622  13.361  1.00 23.17           O
ATOM   2761  ND2 ASN H 143       8.324 -15.186  14.886  1.00 33.19           N
ATOM   2762  H   ASN H 143       7.741 -11.345  14.974  1.00 16.47           H
ATOM   2763  HA  ASN H 143       5.597 -12.445  14.146  1.00 21.74           H
ATOM   2764  HB2 ASN H 143       7.267 -13.242  16.283  1.00 24.90           H
ATOM   2765  HB3 ASN H 143       6.089 -14.163  15.751  1.00 24.90           H
ATOM   2766 HD21 ASN H 143       8.873 -15.583  14.355  1.00 39.83           H
ATOM   2767 HD22 ASN H 143       8.194 -15.493  15.678  1.00 39.83           H
ATOM   2768  N   LEU H 144       3.664 -12.439  15.651  1.00 14.75           N
ATOM   2769  CA  LEU H 144       2.515 -12.399  16.547  1.00 14.54           C
ATOM   2770  C   LEU H 144       2.513 -13.523  17.575  1.00 15.83           C
ATOM   2771  O   LEU H 144       1.793 -13.429  18.580  1.00 17.58           O
ATOM   2772  CB  LEU H 144       1.235 -12.479  15.720  1.00 19.80           C
ATOM   2773  CG  LEU H 144       1.047 -11.295  14.765  1.00 19.96           C
ATOM   2774  CD1 LEU H 144       0.018 -11.548  13.663  1.00 22.51           C
ATOM   2775  CD2 LEU H 144       0.681 -10.040  15.550  1.00 19.21           C
ATOM   2776  H   LEU H 144       3.494 -12.804  14.891  1.00 17.71           H
ATOM   2777  HA  LEU H 144       2.514 -11.554  17.024  1.00 17.44           H
ATOM   2778  HB2 LEU H 144       1.257 -13.289  15.187  1.00 23.76           H
ATOM   2779  HB3 LEU H 144       0.474 -12.500  16.321  1.00 23.76           H
ATOM   2780  HG  LEU H 144       1.896 -11.122  14.328  1.00 23.96           H
ATOM   2781 HD11 LEU H 144      -0.046 -10.759  13.103  1.00 27.01           H
ATOM   2782 HD12 LEU H 144       0.304 -12.309  13.133  1.00 27.01           H
ATOM   2783 HD13 LEU H 144      -0.842 -11.734  14.071  1.00 27.01           H
ATOM   2784 HD21 LEU H 144       0.566  -9.303  14.930  1.00 23.05           H
ATOM   2785 HD22 LEU H 144      -0.145 -10.199  16.032  1.00 23.05           H
ATOM   2786 HD23 LEU H 144       1.396  -9.839  16.174  1.00 23.05           H
ATOM   2787  N   LYS H 145       3.271 -14.593  17.329  1.00 18.99           N
ATOM   2788  CA  LYS H 145       3.364 -15.742  18.212  1.00 21.87           C
ATOM   2789  C   LYS H 145       4.797 -16.247  18.221  1.00 15.13           C
ATOM   2790  O   LYS H 145       5.543 -16.064  17.245  1.00 18.01           O
ATOM   2791  CB  LYS H 145       2.425 -16.866  17.756  1.00 25.05           C
ATOM   2792  CG  LYS H 145       0.987 -16.447  17.862  1.00 25.50           C
ATOM   2793  CD  LYS H 145       0.032 -17.625  17.911  1.00 29.11           C
ATOM   2794  CE  LYS H 145      -1.430 -17.157  18.078  1.00 34.28           C
ATOM   2795  NZ  LYS H 145      -2.370 -18.314  17.894  1.00 34.28           N1+
ATOM   2796  H   LYS H 145       3.758 -14.673  16.625  1.00 22.79           H
ATOM   2797  HA  LYS H 145       3.121 -15.481  19.114  1.00 26.25           H
ATOM   2798  HB2 LYS H 145       2.612 -17.085  16.830  1.00 30.07           H
ATOM   2799  HB3 LYS H 145       2.558 -17.644  18.320  1.00 30.07           H
ATOM   2800  HG2 LYS H 145       0.867 -15.930  18.674  1.00 30.59           H
ATOM   2801  HG3 LYS H 145       0.757 -15.907  17.089  1.00 30.59           H
ATOM   2802  HD2 LYS H 145       0.099 -18.126  17.084  1.00 34.94           H
ATOM   2803  HD3 LYS H 145       0.259 -18.190  18.666  1.00 34.94           H
ATOM   2804  HE2 LYS H 145      -1.555 -16.797  18.970  1.00 41.14           H
ATOM   2805  HE3 LYS H 145      -1.634 -16.485  17.409  1.00 41.14           H
ATOM   2806  HZ1 LYS H 145      -3.211 -18.040  17.991  1.00 41.14           H
ATOM   2807  HZ2 LYS H 145      -2.271 -18.660  17.080  1.00 41.14           H
ATOM   2808  HZ3 LYS H 145      -2.199 -18.944  18.499  1.00 41.14           H
ATOM   2809  N   GLU H 146       5.175 -16.878  19.337  1.00 17.55           N
ATOM   2810  CA  GLU H 146       6.519 -17.425  19.440  1.00 17.72           C
ATOM   2811  C   GLU H 146       6.734 -18.472  18.367  1.00 20.19           C
ATOM   2812  O   GLU H 146       7.776 -18.488  17.705  1.00 22.98           O
ATOM   2813  CB  GLU H 146       6.762 -18.028  20.821  1.00 20.42           C
ATOM   2814  CG  GLU H 146       8.141 -18.673  20.937  1.00 17.48           C
ATOM   2815  CD  GLU H 146       8.393 -19.289  22.301  1.00 20.13           C
ATOM   2816  OE1 GLU H 146       7.877 -18.785  23.333  1.00 18.08           O
ATOM   2817  OE2 GLU H 146       9.123 -20.308  22.335  1.00 25.46           O1-
ATOM   2818  H   GLU H 146       4.681 -16.998  20.031  1.00 21.06           H
ATOM   2819  HA  GLU H 146       7.164 -16.714  19.302  1.00 21.26           H
ATOM   2820  HB2 GLU H 146       6.700 -17.327  21.489  1.00 24.50           H
ATOM   2821  HB3 GLU H 146       6.094 -18.710  20.992  1.00 24.50           H
ATOM   2822  HG2 GLU H 146       8.218 -19.376  20.272  1.00 20.98           H
ATOM   2823  HG3 GLU H 146       8.820 -17.997  20.784  1.00 20.98           H
ATOM   2824  N   THR H 147       5.732 -19.312  18.155  0.77 16.47           N
ATOM   2825  CA  THR H 147       5.766 -20.363  17.141  0.77 20.43           C
ATOM   2826  C   THR H 147       4.563 -20.227  16.216  0.77 26.52           C
ATOM   2827  O   THR H 147       3.451 -19.976  16.685  0.77 29.98           O
ATOM   2828  CB  THR H 147       5.767 -21.739  17.794  0.77 20.26           C
ATOM   2829  OG1 THR H 147       6.809 -21.786  18.778  0.77 31.38           O
ATOM   2830  CG2 THR H 147       6.015 -22.793  16.769  0.77 25.46           C
ATOM   2831  H   THR H 147       4.996 -19.293  18.599  0.77 19.76           H
ATOM   2832  HA  THR H 147       6.573 -20.274  16.610  0.77 24.52           H
ATOM   2833  HB  THR H 147       4.908 -21.906  18.215  0.77 24.31           H
ATOM   2834  HG1 THR H 147       6.678 -21.198  19.363  0.77 37.65           H
ATOM   2835 HG21 THR H 147       6.874 -22.647  16.345  0.77 30.56           H
ATOM   2836 HG22 THR H 147       5.320 -22.768  16.093  0.77 30.56           H
ATOM   2837 HG23 THR H 147       6.015 -23.669  17.188  0.77 30.56           H
ATOM   2838  HC  THR H 147       4.657 -20.345  15.228  0.77 31.82           H
ATOM   2839  N   GLY H 150       0.829 -15.536  12.448  1.00 36.74           N
ATOM   2840  CA  GLY H 150       2.049 -15.368  11.673  1.00 33.25           C
ATOM   2841  C   GLY H 150       2.687 -14.002  11.829  1.00 30.24           C
ATOM   2842  O   GLY H 150       3.166 -13.642  12.909  1.00 27.75           O
ATOM   2843  H1  GLY H 150       1.009 -15.354  13.374  1.00 44.09           H
ATOM   2844  H2  GLY H 150       0.512 -16.437  12.355  1.00 44.09           H
ATOM   2845  HA2 GLY H 150       1.851 -15.505  10.734  1.00 39.90           H
ATOM   2846  HA3 GLY H 150       2.695 -16.037  11.948  1.00 39.90           H
ATOM   2847  N   GLN H 151       2.715 -13.252  10.734  1.00 30.35           N
ATOM   2848  CA  GLN H 151       3.226 -11.909  10.709  1.00 25.37           C
ATOM   2849  C   GLN H 151       2.065 -10.922  10.546  1.00 33.52           C
ATOM   2850  O   GLN H 151       1.050 -11.247   9.925  1.00 29.75           O
ATOM   2851  CB  GLN H 151       4.246 -11.757   9.574  1.00 31.10           C
ATOM   2852  CG  GLN H 151       5.410 -12.785   9.643  1.00 32.34           C
ATOM   2853  CD  GLN H 151       6.258 -12.834   8.378  0.67 32.77           C
ATOM   2854  OE1 GLN H 151       7.471 -12.621   8.424  0.36 36.41           O
ATOM   2855  NE2 GLN H 151       5.625 -13.121   7.245  0.31 34.43           N
ATOM   2856  H   GLN H 151       2.429 -13.520   9.968  1.00 36.43           H
ATOM   2857  HA  GLN H 151       3.673 -11.720  11.549  1.00 30.44           H
ATOM   2858  HB2 GLN H 151       3.792 -11.878   8.725  1.00 37.32           H
ATOM   2859  HB3 GLN H 151       4.632 -10.868   9.617  1.00 37.32           H
ATOM   2860  HG2 GLN H 151       5.993 -12.549  10.382  1.00 38.81           H
ATOM   2861  HG3 GLN H 151       5.039 -13.670   9.786  1.00 38.81           H
ATOM   2862 HE21 GLN H 151       4.778 -13.269   7.251  1.00 41.32           H
ATOM   2863 HE22 GLN H 151       6.063 -13.160   6.506  1.00 41.32           H
ATOM   2864  N   PRO H 152       2.154  -9.743  11.154  1.00 20.96           N
ATOM   2865  CA  PRO H 152       1.037  -8.792  11.130  1.00 17.23           C
ATOM   2866  C   PRO H 152       0.915  -8.062   9.803  1.00 18.49           C
ATOM   2867  O   PRO H 152       1.880  -7.880   9.059  1.00 21.11           O
ATOM   2868  CB  PRO H 152       1.407  -7.810  12.254  1.00 17.43           C
ATOM   2869  CG  PRO H 152       2.883  -7.790  12.189  1.00 18.21           C
ATOM   2870  CD  PRO H 152       3.295  -9.219  11.920  1.00 22.18           C
ATOM   2871  HA  PRO H 152       0.200  -9.235  11.342  1.00 20.68           H
ATOM   2872  HB2 PRO H 152       1.036  -6.933  12.067  1.00 20.92           H
ATOM   2873  HB3 PRO H 152       1.099  -8.148  13.109  1.00 20.92           H
ATOM   2874  HG2 PRO H 152       3.170  -7.210  11.466  1.00 21.85           H
ATOM   2875  HG3 PRO H 152       3.242  -7.484  13.036  1.00 21.85           H
ATOM   2876  HD2 PRO H 152       4.104  -9.246  11.386  1.00 26.62           H
ATOM   2877  HD3 PRO H 152       3.398  -9.706  12.753  1.00 26.62           H
ATOM   2878  N   SER H 153      -0.306  -7.592   9.537  1.00 15.64           N
ATOM   2879  CA  SER H 153      -0.529  -6.742   8.382  1.00 16.19           C
ATOM   2880  C   SER H 153      -0.013  -5.341   8.645  1.00 14.45           C
ATOM   2881  O   SER H 153       0.555  -4.720   7.743  1.00 17.85           O
ATOM   2882  CB  SER H 153      -2.010  -6.674   8.012  1.00 21.16           C
ATOM   2883  OG  SER H 153      -2.217  -5.669   6.994  1.00 25.26           O
ATOM   2884  H   SER H 153      -1.008  -7.751  10.006  1.00 18.77           H
ATOM   2885  HA  SER H 153      -0.045  -7.104   7.624  1.00 19.43           H
ATOM   2886  HB2 SER H 153      -2.292  -7.537   7.670  1.00 25.39           H
ATOM   2887  HB3 SER H 153      -2.525  -6.441   8.800  1.00 25.39           H
ATOM   2888  HG  SER H 153      -3.030  -5.630   6.789  1.00 30.32           H
ATOM   2889  N   VAL H 154      -0.189  -4.836   9.873  1.00 14.29           N
ATOM   2890  CA  VAL H 154       0.270  -3.495  10.217  1.00 12.92           C
ATOM   2891  C   VAL H 154       1.022  -3.505  11.552  1.00 11.16           C
ATOM   2892  O   VAL H 154       0.981  -4.461  12.319  1.00 11.80           O
ATOM   2893  CB  VAL H 154      -0.883  -2.476  10.280  1.00 14.62           C
ATOM   2894  CG1 VAL H 154      -1.670  -2.495   8.970  1.00 16.20           C
ATOM   2895  CG2 VAL H 154      -1.781  -2.746  11.469  1.00 15.57           C
ATOM   2896  H   VAL H 154      -0.572  -5.253  10.521  1.00 17.15           H
ATOM   2897  HA  VAL H 154       0.889  -3.195   9.534  1.00 15.50           H
ATOM   2898  HB  VAL H 154      -0.508  -1.588  10.388  1.00 17.54           H
ATOM   2899 HG11 VAL H 154      -2.391  -1.849   9.025  1.00 19.44           H
ATOM   2900 HG12 VAL H 154      -1.074  -2.264   8.240  1.00 19.44           H
ATOM   2901 HG13 VAL H 154      -2.032  -3.385   8.832  1.00 19.44           H
ATOM   2902 HG21 VAL H 154      -2.494  -2.089  11.480  1.00 18.68           H
ATOM   2903 HG22 VAL H 154      -2.153  -3.638  11.387  1.00 18.68           H
ATOM   2904 HG23 VAL H 154      -1.256  -2.679  12.282  1.00 18.68           H
ATOM   2905  N   LEU H 155       1.716  -2.399  11.786  1.00 11.00           N
ATOM   2906  CA  LEU H 155       2.463  -2.175  13.012  1.00 11.56           C
ATOM   2907  C   LEU H 155       1.633  -2.532  14.231  1.00  9.46           C
ATOM   2908  O   LEU H 155       0.480  -2.126  14.354  1.00 10.63           O
ATOM   2909  CB  LEU H 155       2.900  -0.707  13.069  1.00 12.78           C
ATOM   2910  CG  LEU H 155       3.800  -0.300  14.249  1.00 10.67           C
ATOM   2911  CD1 LEU H 155       5.142  -1.005  14.117  1.00  9.34           C
ATOM   2912  CD2 LEU H 155       3.962   1.219  14.333  1.00 12.50           C
ATOM   2913  H   LEU H 155       1.771  -1.745  11.231  1.00 13.20           H
ATOM   2914  HA  LEU H 155       3.258  -2.731  13.011  1.00 13.87           H
ATOM   2915  HB2 LEU H 155       3.387  -0.505  12.255  1.00 15.34           H
ATOM   2916  HB3 LEU H 155       2.104  -0.155  13.112  1.00 15.34           H
ATOM   2917  HG  LEU H 155       3.387  -0.601  15.074  1.00 12.80           H
ATOM   2918 HD11 LEU H 155       5.707  -0.747  14.862  1.00 11.21           H
ATOM   2919 HD12 LEU H 155       4.997  -1.964  14.128  1.00 11.21           H
ATOM   2920 HD13 LEU H 155       5.555  -0.741  13.280  1.00 11.21           H
ATOM   2921 HD21 LEU H 155       4.533   1.434  15.087  1.00 14.99           H
ATOM   2922 HD22 LEU H 155       4.364   1.540  13.511  1.00 14.99           H
ATOM   2923 HD23 LEU H 155       3.088   1.623  14.455  1.00 14.99           H
ATOM   2924  N   GLN H 156       2.260  -3.236  15.175  1.00 10.25           N
ATOM   2925  CA  GLN H 156       1.607  -3.654  16.405  1.00 11.34           C
ATOM   2926  C   GLN H 156       2.136  -2.851  17.593  1.00 11.10           C
ATOM   2927  O   GLN H 156       3.282  -2.405  17.587  1.00 11.01           O
ATOM   2928  CB  GLN H 156       1.847  -5.151  16.654  1.00 11.62           C
ATOM   2929  CG  GLN H 156       1.251  -6.055  15.586  1.00 11.02           C
ATOM   2930  CD  GLN H 156      -0.250  -6.050  15.580  1.00 13.62           C
ATOM   2931  OE1 GLN H 156      -0.889  -6.522  16.510  1.00 13.83           O
ATOM   2932  NE2 GLN H 156      -0.835  -5.446  14.537  1.00 15.80           N
ATOM   2933  H   GLN H 156       3.081  -3.486  15.121  1.00 12.30           H
ATOM   2934  HA  GLN H 156       0.651  -3.503  16.333  1.00 13.60           H
ATOM   2935  HB2 GLN H 156       2.803  -5.313  16.680  1.00 13.94           H
ATOM   2936  HB3 GLN H 156       1.450  -5.394  17.505  1.00 13.94           H
ATOM   2937  HG2 GLN H 156       1.554  -5.755  14.715  1.00 13.22           H
ATOM   2938  HG3 GLN H 156       1.546  -6.965  15.744  1.00 13.22           H
ATOM   2939 HE21 GLN H 156      -0.353  -5.090  13.921  1.00 18.96           H
ATOM   2940 HE22 GLN H 156      -1.693  -5.415  14.484  1.00 18.96           H
ATOM   2941  N   VAL H 157       1.310  -2.735  18.625  1.00 12.39           N
ATOM   2942  CA  VAL H 157       1.614  -1.958  19.827  1.00  9.84           C
ATOM   2943  C   VAL H 157       1.176  -2.750  21.046  1.00 13.36           C
ATOM   2944  O   VAL H 157       0.130  -3.397  21.028  1.00 13.46           O
ATOM   2945  CB  VAL H 157       0.905  -0.590  19.803  1.00 12.59           C
ATOM   2946  CG1 VAL H 157      -0.602  -0.739  19.721  1.00 17.43           C
ATOM   2947  CG2 VAL H 157       1.315   0.269  21.030  1.00 13.70           C
ATOM   2948  H   VAL H 157       0.537  -3.111  18.656  1.00 14.86           H
ATOM   2949  HA  VAL H 157       2.571  -1.809  19.883  1.00 11.80           H
ATOM   2950  HB  VAL H 157       1.192  -0.113  19.008  1.00 15.10           H
ATOM   2951 HG11 VAL H 157      -1.005   0.143  19.708  1.00 20.91           H
ATOM   2952 HG12 VAL H 157      -0.828  -1.218  18.908  1.00 20.91           H
ATOM   2953 HG13 VAL H 157      -0.913  -1.234  20.495  1.00 20.91           H
ATOM   2954 HG21 VAL H 157       0.853   1.121  20.987  1.00 16.44           H
ATOM   2955 HG22 VAL H 157       1.066  -0.201  21.841  1.00 16.44           H
ATOM   2956 HG23 VAL H 157       2.274   0.410  21.011  1.00 16.44           H
ATOM   2957  N   VAL H 158       1.955  -2.679  22.116  1.00 13.06           N
ATOM   2958  CA  VAL H 158       1.529  -3.225  23.398  1.00 12.10           C
ATOM   2959  C   VAL H 158       2.152  -2.389  24.506  1.00 11.93           C
ATOM   2960  O   VAL H 158       3.277  -1.907  24.376  1.00 10.76           O
ATOM   2961  CB  VAL H 158       1.885  -4.733  23.510  1.00 16.37           C
ATOM   2962  CG1 VAL H 158       3.401  -4.957  23.549  1.00 15.86           C
ATOM   2963  CG2 VAL H 158       1.201  -5.345  24.711  1.00 17.15           C
ATOM   2964  H   VAL H 158       2.736  -2.320  22.127  1.00 15.67           H
ATOM   2965  HA  VAL H 158       0.565  -3.142  23.470  1.00 14.52           H
ATOM   2966  HB  VAL H 158       1.546  -5.185  22.722  1.00 19.65           H
ATOM   2967 HG11 VAL H 158       3.577  -5.908  23.618  1.00 19.03           H
ATOM   2968 HG12 VAL H 158       3.792  -4.606  22.733  1.00 19.03           H
ATOM   2969 HG13 VAL H 158       3.768  -4.495  24.318  1.00 19.03           H
ATOM   2970 HG21 VAL H 158       1.436  -6.285  24.762  1.00 20.58           H
ATOM   2971 HG22 VAL H 158       1.498  -4.886  25.511  1.00 20.58           H
ATOM   2972 HG23 VAL H 158       0.241  -5.249  24.610  1.00 20.58           H
ATOM   2973  N   ASN H 159       1.380  -2.161  25.565  1.00 10.56           N
ATOM   2974  CA  ASN H 159       1.838  -1.465  26.758  1.00 10.22           C
ATOM   2975  C   ASN H 159       2.173  -2.484  27.842  1.00  9.51           C
ATOM   2976  O   ASN H 159       1.416  -3.441  28.074  1.00 11.14           O
ATOM   2977  CB  ASN H 159       0.785  -0.494  27.275  1.00 10.86           C
ATOM   2978  CG  ASN H 159       0.364   0.540  26.251  1.00 15.62           C
ATOM   2979  OD1 ASN H 159       1.135   0.971  25.403  1.00 12.12           O
ATOM   2980  ND2 ASN H 159      -0.866   0.997  26.382  1.00 18.89           N
ATOM   2981  H   ASN H 159       0.559  -2.410  25.615  1.00 12.67           H
ATOM   2982  HA  ASN H 159       2.641  -0.963  26.550  1.00 12.26           H
ATOM   2983  HB2 ASN H 159      -0.004  -0.996  27.533  1.00 13.03           H
ATOM   2984  HB3 ASN H 159       1.143  -0.023  28.044  1.00 13.03           H
ATOM   2985 HD21 ASN H 159      -1.166   1.587  25.832  1.00 22.66           H
ATOM   2986 HD22 ASN H 159      -1.368   0.706  27.017  1.00 22.66           H
ATOM   2987  N   LEU H 160       3.319  -2.277  28.507  1.00  8.73           N
ATOM   2988  CA  LEU H 160       3.893  -3.284  29.434  1.00  9.64           C
ATOM   2989  C   LEU H 160       4.484  -2.575  30.644  1.00  8.48           C
ATOM   2990  O   LEU H 160       5.242  -1.602  30.480  1.00  9.25           O
ATOM   2991  CB  LEU H 160       4.978  -4.142  28.770  1.00  7.75           C
ATOM   2992  CG  LEU H 160       4.484  -4.981  27.610  1.00 11.86           C
ATOM   2993  CD1 LEU H 160       5.658  -5.650  26.938  1.00 14.32           C
ATOM   2994  CD2 LEU H 160       3.437  -6.024  28.031  1.00 11.37           C
ATOM   2995  H   LEU H 160       3.789  -1.559  28.442  1.00 10.48           H
ATOM   2996  HA  LEU H 160       3.187  -3.873  29.742  1.00 11.56           H
ATOM   2997  HB2 LEU H 160       5.676  -3.558  28.435  1.00  9.30           H
ATOM   2998  HB3 LEU H 160       5.347  -4.746  29.434  1.00  9.30           H
ATOM   2999  HG  LEU H 160       4.068  -4.395  26.959  1.00 14.24           H
ATOM   3000 HD11 LEU H 160       5.334  -6.185  26.196  1.00 17.18           H
ATOM   3001 HD12 LEU H 160       6.266  -4.968  26.613  1.00 17.18           H
ATOM   3002 HD13 LEU H 160       6.109  -6.217  27.583  1.00 17.18           H
ATOM   3003 HD21 LEU H 160       3.161  -6.527  27.248  1.00 13.65           H
ATOM   3004 HD22 LEU H 160       3.832  -6.621  28.686  1.00 13.65           H
ATOM   3005 HD23 LEU H 160       2.674  -5.566  28.417  1.00 13.65           H
ATOM   3006  N   PRO H 161       4.235  -3.079  31.848  1.00  8.18           N
ATOM   3007  CA  PRO H 161       4.845  -2.501  33.049  1.00  8.89           C
ATOM   3008  C   PRO H 161       6.296  -2.903  33.263  1.00 10.09           C
ATOM   3009  O   PRO H 161       6.696  -4.051  33.036  1.00 10.44           O
ATOM   3010  CB  PRO H 161       3.976  -3.059  34.175  1.00 10.50           C
ATOM   3011  CG  PRO H 161       3.613  -4.433  33.645  1.00 10.35           C
ATOM   3012  CD  PRO H 161       3.381  -4.240  32.161  1.00 10.98           C
ATOM   3013  HA  PRO H 161       4.775  -1.533  33.035  1.00 10.66           H
ATOM   3014  HB2 PRO H 161       4.490  -3.123  34.995  1.00 12.60           H
ATOM   3015  HB3 PRO H 161       3.187  -2.508  34.294  1.00 12.60           H
ATOM   3016  HG2 PRO H 161       4.348  -5.047  33.799  1.00 12.42           H
ATOM   3017  HG3 PRO H 161       2.805  -4.748  34.080  1.00 12.42           H
ATOM   3018  HD2 PRO H 161       3.674  -5.021  31.666  1.00 13.17           H
ATOM   3019  HD3 PRO H 161       2.449  -4.033  31.986  1.00 13.17           H
ATOM   3020  N   ILE H 162       7.075  -1.947  33.740  1.00  8.86           N
ATOM   3021  CA  ILE H 162       8.439  -2.226  34.181  1.00 10.27           C
ATOM   3022  C   ILE H 162       8.372  -3.139  35.406  1.00 10.54           C
ATOM   3023  O   ILE H 162       7.489  -3.001  36.250  1.00 10.46           O
ATOM   3024  CB  ILE H 162       9.190  -0.916  34.485  1.00  9.34           C
ATOM   3025  CG1 ILE H 162       9.379  -0.086  33.201  1.00 10.26           C
ATOM   3026  CG2 ILE H 162      10.527  -1.168  35.097  1.00 11.14           C
ATOM   3027  CD1 ILE H 162       9.733   1.350  33.459  1.00 12.61           C
ATOM   3028  H   ILE H 162       6.841  -1.124  33.821  1.00 10.64           H
ATOM   3029  HA  ILE H 162       8.915  -2.693  33.477  1.00 12.33           H
ATOM   3030  HB  ILE H 162       8.659  -0.398  35.110  1.00 11.21           H
ATOM   3031 HG12 ILE H 162      10.094  -0.479  32.677  1.00 12.31           H
ATOM   3032 HG13 ILE H 162       8.552  -0.102  32.694  1.00 12.31           H
ATOM   3033 HG21 ILE H 162      10.960  -0.318  35.270  1.00 13.37           H
ATOM   3034 HG22 ILE H 162      10.407  -1.654  35.929  1.00 13.37           H
ATOM   3035 HG23 ILE H 162      11.062  -1.693  34.482  1.00 13.37           H
ATOM   3036 HD11 ILE H 162       9.836   1.807  32.609  1.00 15.13           H
ATOM   3037 HD12 ILE H 162       9.022   1.763  33.973  1.00 15.13           H
ATOM   3038 HD13 ILE H 162      10.565   1.384  33.956  1.00 15.13           H
ATOM   3039  N   VAL H 163       9.314  -4.071  35.520  1.00 11.79           N
ATOM   3040  CA  VAL H 163       9.302  -5.092  36.570  1.00 10.15           C
ATOM   3041  C   VAL H 163      10.449  -4.860  37.567  1.00  9.58           C
ATOM   3042  O   VAL H 163      11.532  -4.376  37.215  1.00 12.22           O
ATOM   3043  CB  VAL H 163       9.338  -6.496  35.917  1.00  9.47           C
ATOM   3044  CG1 VAL H 163       9.450  -7.597  36.954  1.00 10.18           C
ATOM   3045  CG2 VAL H 163       8.063  -6.732  35.131  1.00 10.37           C
ATOM   3046  H   VAL H 163       9.987  -4.135  34.988  1.00 14.15           H
ATOM   3047  HA  VAL H 163       8.469  -5.019  37.061  1.00 12.18           H
ATOM   3048  HB  VAL H 163      10.094  -6.558  35.313  1.00 11.36           H
ATOM   3049 HG11 VAL H 163       9.469  -8.455  36.502  1.00 12.22           H
ATOM   3050 HG12 VAL H 163      10.268  -7.471  37.460  1.00 12.22           H
ATOM   3051 HG13 VAL H 163       8.684  -7.552  37.547  1.00 12.22           H
ATOM   3052 HG21 VAL H 163       8.100  -7.614  34.729  1.00 12.44           H
ATOM   3053 HG22 VAL H 163       7.305  -6.674  35.734  1.00 12.44           H
ATOM   3054 HG23 VAL H 163       7.989  -6.056  34.440  1.00 12.44           H
ATOM   3055  N   GLU H 164      10.172  -5.145  38.844  1.00 10.84           N
ATOM   3056  CA  GLU H 164      11.167  -5.043  39.893  1.00 13.08           C
ATOM   3057  C   GLU H 164      12.411  -5.828  39.516  1.00 12.57           C
ATOM   3058  O   GLU H 164      12.315  -6.943  38.998  1.00 13.55           O
ATOM   3059  CB  GLU H 164      10.598  -5.596  41.208  1.00 15.65           C
ATOM   3060  CG  GLU H 164       9.382  -4.846  41.767  1.00 22.93           C
ATOM   3061  CD  GLU H 164       8.032  -5.211  41.141  1.00 24.43           C
ATOM   3062  OE1 GLU H 164       7.952  -6.031  40.207  1.00 17.51           O
ATOM   3063  OE2 GLU H 164       7.015  -4.634  41.601  1.00 26.17           O1-
ATOM   3064  H   GLU H 164       9.400  -5.403  39.122  1.00 13.01           H
ATOM   3065  HA  GLU H 164      11.412  -4.114  40.024  1.00 15.69           H
ATOM   3066  HB2 GLU H 164      10.330  -6.517  41.063  1.00 18.78           H
ATOM   3067  HB3 GLU H 164      11.295  -5.563  41.882  1.00 18.78           H
ATOM   3068  HG2 GLU H 164       9.320  -5.029  42.717  1.00 27.51           H
ATOM   3069  HG3 GLU H 164       9.518  -3.895  41.629  1.00 27.51           H
ATOM   3070  N   ARG H 165      13.580  -5.255  39.813  1.00 14.04           N
ATOM   3071  CA  ARG H 165      14.819  -5.893  39.382  1.00 12.67           C
ATOM   3072  C   ARG H 165      15.011  -7.280  39.988  1.00 12.08           C
ATOM   3073  O   ARG H 165      15.477  -8.170  39.264  1.00 12.88           O
ATOM   3074  CB  ARG H 165      16.020  -4.988  39.674  1.00 14.33           C
ATOM   3075  CG  ARG H 165      15.905  -3.623  38.955  1.00 20.69           C
ATOM   3076  CD  ARG H 165      17.211  -2.821  38.935  1.00 20.68           C
ATOM   3077  NE  ARG H 165      18.253  -3.497  38.168  1.00 17.75           N
ATOM   3078  CZ  ARG H 165      18.347  -3.476  36.836  1.00 18.98           C
ATOM   3079  NH1 ARG H 165      19.322  -4.131  36.228  1.00 15.71           N
ATOM   3080  NH2 ARG H 165      17.480  -2.793  36.103  1.00 23.37           N1+
ATOM   3081  H   ARG H 165      13.680  -4.521  40.249  1.00 16.85           H
ATOM   3082  HA  ARG H 165      14.778  -6.008  38.419  1.00 15.20           H
ATOM   3083  HB2 ARG H 165      16.070  -4.824  40.629  1.00 17.19           H
ATOM   3084  HB3 ARG H 165      16.830  -5.425  39.367  1.00 17.19           H
ATOM   3085  HG2 ARG H 165      15.637  -3.775  38.035  1.00 24.83           H
ATOM   3086  HG3 ARG H 165      15.236  -3.086  39.408  1.00 24.83           H
ATOM   3087  HD2 ARG H 165      17.048  -1.956  38.527  1.00 24.82           H
ATOM   3088  HD3 ARG H 165      17.530  -2.707  39.844  1.00 24.82           H
ATOM   3089  HE  ARG H 165      18.848  -3.939  38.604  1.00 21.30           H
ATOM   3090 HH11 ARG H 165      19.896  -4.574  36.691  1.00 18.85           H
ATOM   3091 HH12 ARG H 165      19.385  -4.109  35.371  1.00 18.85           H
ATOM   3092 HH21 ARG H 165      16.839  -2.364  36.483  1.00 28.04           H
ATOM   3093 HH22 ARG H 165      17.553  -2.785  35.246  1.00 28.04           H
ATOM   3094  N   PRO H 166      14.642  -7.546  41.238  1.00 14.64           N
ATOM   3095  CA  PRO H 166      14.775  -8.920  41.748  1.00 16.69           C
ATOM   3096  C   PRO H 166      13.921  -9.944  41.008  1.00 15.88           C
ATOM   3097  O   PRO H 166      14.363 -11.083  40.809  1.00 15.08           O
ATOM   3098  CB  PRO H 166      14.353  -8.769  43.226  1.00 16.27           C
ATOM   3099  CG  PRO H 166      14.727  -7.393  43.554  1.00 17.61           C
ATOM   3100  CD  PRO H 166      14.351  -6.604  42.328  1.00 16.94           C
ATOM   3101  HA  PRO H 166      15.703  -9.199  41.711  1.00 20.03           H
ATOM   3102  HB2 PRO H 166      13.395  -8.898  43.312  1.00 19.53           H
ATOM   3103  HB3 PRO H 166      14.841  -9.402  43.776  1.00 19.53           H
ATOM   3104  HG2 PRO H 166      14.226  -7.091  44.327  1.00 21.13           H
ATOM   3105  HG3 PRO H 166      15.682  -7.342  43.718  1.00 21.13           H
ATOM   3106  HD2 PRO H 166      13.406  -6.382  42.343  1.00 20.32           H
ATOM   3107  HD3 PRO H 166      14.904  -5.811  42.250  1.00 20.32           H
ATOM   3108  N   VAL H 167      12.714  -9.567  40.580  1.00 11.35           N
ATOM   3109  CA  VAL H 167      11.864 -10.442  39.797  1.00 13.37           C
ATOM   3110  C   VAL H 167      12.496 -10.712  38.439  1.00 15.25           C
ATOM   3111  O   VAL H 167      12.555 -11.859  37.992  1.00 13.56           O
ATOM   3112  CB  VAL H 167      10.452  -9.831  39.698  1.00 14.58           C
ATOM   3113  CG1 VAL H 167       9.515 -10.639  38.821  1.00 13.34           C
ATOM   3114  CG2 VAL H 167       9.878  -9.673  41.125  1.00 17.34           C
ATOM   3115  H   VAL H 167      12.366  -8.796  40.736  1.00 13.62           H
ATOM   3116  HA  VAL H 167      11.785 -11.291  40.258  1.00 16.04           H
ATOM   3117  HB  VAL H 167      10.524  -8.945  39.311  1.00 17.49           H
ATOM   3118 HG11 VAL H 167       8.648 -10.204  38.800  1.00 16.01           H
ATOM   3119 HG12 VAL H 167       9.884 -10.685  37.925  1.00 16.01           H
ATOM   3120 HG13 VAL H 167       9.429 -11.532  39.190  1.00 16.01           H
ATOM   3121 HG21 VAL H 167       8.990  -9.289  41.067  1.00 20.80           H
ATOM   3122 HG22 VAL H 167       9.835 -10.546  41.546  1.00 20.80           H
ATOM   3123 HG23 VAL H 167      10.459  -9.088  41.635  1.00 20.80           H
ATOM   3124  N   CYS H 168      12.990  -9.666  37.764  1.00 10.51           N
ATOM   3125  CA  CYS H 168      13.708  -9.882  36.519  1.00 10.88           C
ATOM   3126  C   CYS H 168      14.838 -10.892  36.717  1.00 10.96           C
ATOM   3127  O   CYS H 168      14.996 -11.835  35.931  1.00 10.60           O
ATOM   3128  CB  CYS H 168      14.272  -8.561  35.992  1.00  8.80           C
ATOM   3129  SG  CYS H 168      13.047  -7.264  35.628  1.00 11.28           S
ATOM   3130  H   CYS H 168      12.923  -8.844  38.006  1.00 12.61           H
ATOM   3131  HA  CYS H 168      13.096 -10.237  35.855  1.00 13.05           H
ATOM   3132  HB2 CYS H 168      14.883  -8.204  36.656  1.00 10.56           H
ATOM   3133  HB3 CYS H 168      14.757  -8.741  35.172  1.00 10.56           H
ATOM   3134  N   LYS H 169      15.651 -10.676  37.755  1.00 11.82           N
ATOM   3135  CA  LYS H 169      16.843 -11.479  37.981  1.00 10.49           C
ATOM   3136  C   LYS H 169      16.477 -12.927  38.257  1.00 13.11           C
ATOM   3137  O   LYS H 169      17.108 -13.847  37.725  1.00 10.94           O
ATOM   3138  CB  LYS H 169      17.621 -10.880  39.143  1.00 13.82           C
ATOM   3139  CG  LYS H 169      18.895 -11.601  39.530  1.00 18.53           C
ATOM   3140  CD  LYS H 169      19.572 -10.883  40.672  1.00 21.26           C
ATOM   3141  CE  LYS H 169      20.956 -11.451  40.972  1.00 30.66           C
ATOM   3142  NZ  LYS H 169      20.873 -12.854  41.378  1.00 32.77           N1+
ATOM   3143  H   LYS H 169      15.527 -10.063  38.345  1.00 14.18           H
ATOM   3144  HA  LYS H 169      17.405 -11.451  37.191  1.00 12.59           H
ATOM   3145  HB2 LYS H 169      17.863  -9.970  38.911  1.00 16.58           H
ATOM   3146  HB3 LYS H 169      17.045 -10.872  39.923  1.00 16.58           H
ATOM   3147  HG2 LYS H 169      18.683 -12.503  39.815  1.00 22.24           H
ATOM   3148  HG3 LYS H 169      19.501 -11.617  38.773  1.00 22.24           H
ATOM   3149  HD2 LYS H 169      19.674  -9.946  40.443  1.00 25.51           H
ATOM   3150  HD3 LYS H 169      19.029 -10.974  41.471  1.00 25.51           H
ATOM   3151  HE2 LYS H 169      21.505 -11.397  40.174  1.00 36.80           H
ATOM   3152  HE3 LYS H 169      21.360 -10.948  41.695  1.00 36.80           H
ATOM   3153  HZ1 LYS H 169      21.687 -13.170  41.549  1.00 39.33           H
ATOM   3154  HZ2 LYS H 169      20.373 -12.930  42.111  1.00 39.33           H
ATOM   3155  HZ3 LYS H 169      20.505 -13.338  40.727  1.00 39.33           H
ATOM   3156  N   ASP H 170      15.414 -13.135  39.022  1.00 14.10           N
ATOM   3157  CA  ASP H 170      14.969 -14.470  39.401  1.00 12.14           C
ATOM   3158  C   ASP H 170      14.273 -15.220  38.274  1.00 16.31           C
ATOM   3159  O   ASP H 170      13.934 -16.397  38.443  1.00 14.83           O
ATOM   3160  CB  ASP H 170      14.025 -14.369  40.600  1.00 15.08           C
ATOM   3161  CG  ASP H 170      14.762 -14.127  41.909  1.00 17.30           C
ATOM   3162  OD1 ASP H 170      16.014 -14.191  41.928  1.00 15.68           O
ATOM   3163  OD2 ASP H 170      14.078 -13.849  42.914  1.00 18.76           O1-
ATOM   3164  H   ASP H 170      14.923 -12.506  39.341  1.00 16.92           H
ATOM   3165  HA  ASP H 170      15.740 -14.992  39.672  1.00 14.57           H
ATOM   3166  HB2 ASP H 170      13.413 -13.630  40.459  1.00 18.10           H
ATOM   3167  HB3 ASP H 170      13.530 -15.199  40.684  1.00 18.10           H
ATOM   3168  N   SER H 171      14.015 -14.580  37.138  1.00 11.63           N
ATOM   3169  CA  SER H 171      13.294 -15.215  36.047  1.00 10.14           C
ATOM   3170  C   SER H 171      14.195 -15.929  35.046  1.00 11.42           C
ATOM   3171  O   SER H 171      13.684 -16.585  34.131  1.00 13.58           O
ATOM   3172  CB  SER H 171      12.451 -14.162  35.310  1.00 10.76           C
ATOM   3173  OG  SER H 171      13.269 -13.285  34.509  1.00 12.50           O
ATOM   3174  H   SER H 171      14.251 -13.769  36.975  1.00 13.95           H
ATOM   3175  HA  SER H 171      12.686 -15.874  36.418  1.00 12.17           H
ATOM   3176  HB2 SER H 171      11.819 -14.616  34.730  1.00 12.92           H
ATOM   3177  HB3 SER H 171      11.971 -13.631  35.965  1.00 12.92           H
ATOM   3178  HG  SER H 171      13.820 -12.881  34.997  1.00 15.00           H
ATOM   3179  N   THR H 172      15.507 -15.780  35.173  1.00  9.60           N
ATOM   3180  CA  THR H 172      16.425 -16.177  34.123  1.00 10.88           C
ATOM   3181  C   THR H 172      17.737 -16.620  34.751  1.00 12.52           C
ATOM   3182  O   THR H 172      18.089 -16.186  35.845  1.00 11.32           O
ATOM   3183  CB  THR H 172      16.662 -15.019  33.134  1.00 12.57           C
ATOM   3184  OG1 THR H 172      17.587 -15.435  32.129  1.00 13.90           O
ATOM   3185  CG2 THR H 172      17.173 -13.779  33.825  1.00 15.71           C
ATOM   3186  H   THR H 172      15.891 -15.448  35.867  1.00 11.51           H
ATOM   3187  HA  THR H 172      16.051 -16.926  33.633  1.00 13.05           H
ATOM   3188  HB  THR H 172      15.820 -14.794  32.709  1.00 15.09           H
ATOM   3189  HG1 THR H 172      17.279 -16.096  31.712  1.00 16.68           H
ATOM   3190 HG21 THR H 172      17.311 -13.071  33.176  1.00 18.85           H
ATOM   3191 HG22 THR H 172      16.530 -13.479  34.486  1.00 18.85           H
ATOM   3192 HG23 THR H 172      18.015 -13.970  34.268  1.00 18.85           H
ATOM   3193  N   ARG H 173      18.463 -17.492  34.045  1.00 11.96           N
ATOM   3194  CA  ARG H 173      19.822 -17.820  34.441  1.00 14.01           C
ATOM   3195  C   ARG H 173      20.845 -16.863  33.844  1.00 13.70           C
ATOM   3196  O   ARG H 173      22.006 -16.871  34.270  1.00 15.59           O
ATOM   3197  CB  ARG H 173      20.146 -19.281  34.058  1.00 15.98           C
ATOM   3198  CG  ARG H 173      19.134 -20.274  34.651  1.00 12.88           C
ATOM   3199  CD  ARG H 173      19.343 -21.725  34.216  1.00 19.11           C
ATOM   3200  NE  ARG H 173      20.651 -22.237  34.559  1.00 18.35           N
ATOM   3201  CZ  ARG H 173      20.983 -23.525  34.457  1.00 21.48           C
ATOM   3202  NH1 ARG H 173      22.186 -23.919  34.808  1.00 23.02           N
ATOM   3203  NH2 ARG H 173      20.105 -24.403  34.023  1.00 19.58           N1+
ATOM   3204  H   ARG H 173      18.190 -17.901  33.340  1.00 14.35           H
ATOM   3205  HA  ARG H 173      19.887 -17.750  35.407  1.00 16.81           H
ATOM   3206  HB2 ARG H 173      20.125 -19.368  33.092  1.00 19.17           H
ATOM   3207  HB3 ARG H 173      21.026 -19.510  34.395  1.00 19.17           H
ATOM   3208  HG2 ARG H 173      19.199 -20.243  35.618  1.00 15.45           H
ATOM   3209  HG3 ARG H 173      18.242 -20.009  34.375  1.00 15.45           H
ATOM   3210  HD2 ARG H 173      18.680 -22.283  34.653  1.00 22.93           H
ATOM   3211  HD3 ARG H 173      19.242 -21.784  33.254  1.00 22.93           H
ATOM   3212  HE  ARG H 173      21.282 -21.669  34.698  1.00 22.02           H
ATOM   3213 HH11 ARG H 173      22.761 -23.345  35.090  1.00 27.62           H
ATOM   3214 HH12 ARG H 173      22.404 -24.747  34.738  1.00 27.62           H
ATOM   3215 HH21 ARG H 173      19.315 -24.147  33.800  1.00 23.50           H
ATOM   3216 HH22 ARG H 173      20.323 -25.232  33.958  1.00 23.50           H
ATOM   3217  N   ILE H 174      20.434 -16.003  32.895  1.00 14.23           N
ATOM   3218  CA  ILE H 174      21.357 -15.048  32.296  1.00 12.07           C
ATOM   3219  C   ILE H 174      21.702 -13.972  33.321  1.00 11.90           C
ATOM   3220  O   ILE H 174      20.852 -13.540  34.122  1.00 13.97           O
ATOM   3221  CB  ILE H 174      20.743 -14.446  31.008  1.00 13.87           C
ATOM   3222  CG1 ILE H 174      20.411 -15.515  29.957  1.00 20.13           C
ATOM   3223  CG2 ILE H 174      21.662 -13.374  30.407  1.00 15.25           C
ATOM   3224  CD1 ILE H 174      21.567 -16.004  29.139  1.00 30.14           C
ATOM   3225  H   ILE H 174      19.631 -15.959  32.589  1.00 17.08           H
ATOM   3226  HA  ILE H 174      22.176 -15.507  32.053  1.00 14.48           H
ATOM   3227  HB  ILE H 174      19.911 -14.012  31.257  1.00 16.65           H
ATOM   3228 HG12 ILE H 174      20.031 -16.283  30.411  1.00 24.16           H
ATOM   3229 HG13 ILE H 174      19.756 -15.147  29.343  1.00 24.16           H
ATOM   3230 HG21 ILE H 174      21.248 -13.019  29.604  1.00 18.30           H
ATOM   3231 HG22 ILE H 174      21.787 -12.665  31.057  1.00 18.30           H
ATOM   3232 HG23 ILE H 174      22.516 -13.778  30.188  1.00 18.30           H
ATOM   3233 HD11 ILE H 174      21.248 -16.672  28.511  1.00 36.17           H
ATOM   3234 HD12 ILE H 174      21.953 -15.255  28.659  1.00 36.17           H
ATOM   3235 HD13 ILE H 174      22.228 -16.395  29.731  1.00 36.17           H
ATOM   3236  N   ARG H 175      22.960 -13.516  33.302  1.00 13.73           N
ATOM   3237  CA  ARG H 175      23.402 -12.436  34.180  1.00 14.83           C
ATOM   3238  C   ARG H 175      22.845 -11.093  33.709  1.00 14.91           C
ATOM   3239  O   ARG H 175      23.098 -10.679  32.577  1.00 14.88           O
ATOM   3240  CB  ARG H 175      24.927 -12.365  34.207  1.00 17.16           C
ATOM   3241  CG  ARG H 175      25.481 -11.296  35.138  1.00 21.41           C
ATOM   3242  CD  ARG H 175      27.011 -11.328  35.187  1.00 28.72           C
ATOM   3243  NE  ARG H 175      27.586 -10.870  33.924  1.00 30.15           N
ATOM   3244  CZ  ARG H 175      27.899  -9.599  33.652  1.00 28.80           C
ATOM   3245  NH1 ARG H 175      28.389  -9.282  32.465  1.00 32.39           N
ATOM   3246  NH2 ARG H 175      27.718  -8.646  34.562  1.00 30.72           N1+
ATOM   3247  H   ARG H 175      23.577 -13.820  32.786  1.00 16.48           H
ATOM   3248  HA  ARG H 175      23.085 -12.602  35.081  1.00 17.79           H
ATOM   3249  HB2 ARG H 175      25.274 -13.222  34.501  1.00 20.60           H
ATOM   3250  HB3 ARG H 175      25.247 -12.171  33.312  1.00 20.60           H
ATOM   3251  HG2 ARG H 175      25.205 -10.422  34.821  1.00 25.69           H
ATOM   3252  HG3 ARG H 175      25.145 -11.449  36.036  1.00 25.69           H
ATOM   3253  HD2 ARG H 175      27.323 -10.742  35.894  1.00 34.47           H
ATOM   3254  HD3 ARG H 175      27.309 -12.237  35.346  1.00 34.47           H
ATOM   3255  HE  ARG H 175      27.734 -11.458  33.314  1.00 36.18           H
ATOM   3256 HH11 ARG H 175      28.514  -9.895  31.875  1.00 38.87           H
ATOM   3257 HH12 ARG H 175      28.602  -8.468  32.292  1.00 38.87           H
ATOM   3258 HH21 ARG H 175      27.392  -8.844  35.333  1.00 36.86           H
ATOM   3259 HH22 ARG H 175      27.925  -7.832  34.379  1.00 36.86           H
ATOM   3260  N   ILE H 176      22.099 -10.422  34.568  1.00 14.08           N
ATOM   3261  CA  ILE H 176      21.505  -9.119  34.255  1.00 13.53           C
ATOM   3262  C   ILE H 176      22.451  -8.023  34.714  1.00 14.64           C
ATOM   3263  O   ILE H 176      23.088  -8.127  35.765  1.00 17.27           O
ATOM   3264  CB  ILE H 176      20.122  -8.984  34.926  1.00 13.07           C
ATOM   3265  CG1 ILE H 176      19.217 -10.131  34.552  1.00 14.46           C
ATOM   3266  CG2 ILE H 176      19.416  -7.652  34.552  1.00 15.77           C
ATOM   3267  CD1 ILE H 176      19.188 -10.484  33.082  1.00 17.29           C
ATOM   3268  H   ILE H 176      21.914 -10.702  35.360  1.00 16.90           H
ATOM   3269  HA  ILE H 176      21.388  -9.040  33.295  1.00 16.24           H
ATOM   3270  HB  ILE H 176      20.250  -9.000  35.888  1.00 15.69           H
ATOM   3271 HG12 ILE H 176      19.507 -10.920  35.035  1.00 17.35           H
ATOM   3272 HG13 ILE H 176      18.311  -9.905  34.815  1.00 17.35           H
ATOM   3273 HG21 ILE H 176      18.555  -7.615  34.997  1.00 18.93           H
ATOM   3274 HG22 ILE H 176      19.970  -6.910  34.841  1.00 18.93           H
ATOM   3275 HG23 ILE H 176      19.294  -7.619  33.591  1.00 18.93           H
ATOM   3276 HD11 ILE H 176      18.581 -11.228  32.948  1.00 20.75           H
ATOM   3277 HD12 ILE H 176      18.884  -9.713  32.578  1.00 20.75           H
ATOM   3278 HD13 ILE H 176      20.083 -10.731  32.799  1.00 20.75           H
ATOM   3279  N   THR H 177      22.546  -6.960  33.943  1.00 11.37           N
ATOM   3280  CA  THR H 177      23.372  -5.833  34.316  1.00 10.34           C
ATOM   3281  C   THR H 177      22.544  -4.565  34.500  1.00 11.65           C
ATOM   3282  O   THR H 177      21.363  -4.503  34.164  1.00 12.42           O
ATOM   3283  CB  THR H 177      24.444  -5.540  33.273  1.00 12.62           C
ATOM   3284  OG1 THR H 177      23.825  -4.872  32.171  1.00 11.23           O
ATOM   3285  CG2 THR H 177      25.187  -6.798  32.810  1.00 14.66           C
ATOM   3286  H   THR H 177      22.138  -6.865  33.192  1.00 13.65           H
ATOM   3287  HA  THR H 177      23.815  -6.028  35.157  1.00 12.41           H
ATOM   3288  HB  THR H 177      25.100  -4.942  33.666  1.00 15.15           H
ATOM   3289  HG1 THR H 177      24.398  -4.699  31.581  1.00 13.48           H
ATOM   3290 HG21 THR H 177      25.857  -6.564  32.149  1.00 17.59           H
ATOM   3291 HG22 THR H 177      25.624  -7.222  33.565  1.00 17.59           H
ATOM   3292 HG23 THR H 177      24.561  -7.426  32.416  1.00 17.59           H
ATOM   3293  N   ASP H 178      23.216  -3.524  35.006  1.00 12.18           N
ATOM   3294  CA  ASP H 178      22.575  -2.233  35.214  1.00 10.89           C
ATOM   3295  C   ASP H 178      22.175  -1.574  33.890  1.00 10.35           C
ATOM   3296  O   ASP H 178      21.438  -0.582  33.902  1.00 13.67           O
ATOM   3297  CB  ASP H 178      23.512  -1.284  35.971  1.00 14.69           C
ATOM   3298  CG  ASP H 178      23.653  -1.621  37.467  1.00 21.51           C
ATOM   3299  OD1 ASP H 178      22.961  -2.517  37.970  1.00 18.14           O
ATOM   3300  OD2 ASP H 178      24.479  -0.945  38.126  1.00 26.89           O1-
ATOM   3301  H   ASP H 178      24.044  -3.545  35.236  1.00 14.61           H
ATOM   3302  HA  ASP H 178      21.773  -2.356  35.746  1.00 13.07           H
ATOM   3303  HB2 ASP H 178      24.395  -1.331  35.571  1.00 17.63           H
ATOM   3304  HB3 ASP H 178      23.167  -0.380  35.900  1.00 17.63           H
ATOM   3305  N   ASN H 179      22.708  -2.063  32.762  1.00 10.49           N
ATOM   3306  CA  ASN H 179      22.395  -1.537  31.438  1.00  7.60           C
ATOM   3307  C   ASN H 179      21.179  -2.196  30.832  1.00  9.15           C
ATOM   3308  O   ASN H 179      20.905  -2.010  29.636  1.00  8.15           O
ATOM   3309  CB  ASN H 179      23.598  -1.728  30.527  1.00 11.23           C
ATOM   3310  CG  ASN H 179      24.839  -1.070  31.079  1.00 12.68           C
ATOM   3311  OD1 ASN H 179      24.804   0.102  31.468  1.00 13.92           O
ATOM   3312  ND2 ASN H 179      25.944  -1.840  31.181  1.00 14.10           N
ATOM   3313  H   ASN H 179      23.268  -2.716  32.745  1.00 12.59           H
ATOM   3314  HA  ASN H 179      22.218  -0.586  31.509  1.00  9.12           H
ATOM   3315  HB2 ASN H 179      23.777  -2.676  30.431  1.00 13.48           H
ATOM   3316  HB3 ASN H 179      23.408  -1.334  29.661  1.00 13.48           H
ATOM   3317 HD21 ASN H 179      26.674  -1.506  31.491  1.00 16.92           H
ATOM   3318 HD22 ASN H 179      25.918  -2.664  30.937  1.00 16.92           H
ATOM   3319  N   MET H 180      20.434  -2.945  31.640  1.00 10.84           N
ATOM   3320  CA  MET H 180      19.223  -3.645  31.223  1.00 11.20           C
ATOM   3321  C   MET H 180      18.117  -3.354  32.218  1.00  9.27           C
ATOM   3322  O   MET H 180      18.382  -3.138  33.407  1.00 10.98           O
ATOM   3323  CB  MET H 180      19.416  -5.180  31.189  1.00  9.87           C
ATOM   3324  CG  MET H 180      20.599  -5.618  30.397  1.00 12.68           C
ATOM   3325  SD  MET H 180      20.880  -7.361  30.734  1.00 10.83           S
ATOM   3326  CE  MET H 180      22.408  -7.556  29.841  1.00 12.47           C
ATOM   3327  H   MET H 180      20.619  -3.067  32.471  1.00 13.00           H
ATOM   3328  HA  MET H 180      18.958  -3.344  30.340  1.00 13.44           H
ATOM   3329  HB2 MET H 180      19.531  -5.501  32.097  1.00 11.84           H
ATOM   3330  HB3 MET H 180      18.628  -5.585  30.794  1.00 11.84           H
ATOM   3331  HG2 MET H 180      20.424  -5.504  29.450  1.00 15.21           H
ATOM   3332  HG3 MET H 180      21.383  -5.114  30.668  1.00 15.21           H
ATOM   3333  HE1 MET H 180      22.707  -8.475  29.925  1.00 14.96           H
ATOM   3334  HE2 MET H 180      22.257  -7.340  28.908  1.00 14.96           H
ATOM   3335  HE3 MET H 180      23.071  -6.956  30.217  1.00 14.96           H
ATOM   3336  N   PHE H 181      16.873  -3.377  31.742  1.00  8.72           N
ATOM   3337  CA  PHE H 181      15.720  -3.528  32.609  1.00  7.71           C
ATOM   3338  C   PHE H 181      14.786  -4.524  31.943  1.00  9.08           C
ATOM   3339  O   PHE H 181      14.956  -4.861  30.769  1.00  9.76           O
ATOM   3340  CB  PHE H 181      15.035  -2.186  32.909  1.00  8.55           C
ATOM   3341  CG  PHE H 181      14.388  -1.514  31.710  1.00  9.01           C
ATOM   3342  CD1 PHE H 181      13.060  -1.761  31.374  1.00 10.22           C
ATOM   3343  CD2 PHE H 181      15.096  -0.599  30.957  1.00  8.28           C
ATOM   3344  CE1 PHE H 181      12.459  -1.141  30.308  1.00  9.70           C
ATOM   3345  CE2 PHE H 181      14.480   0.056  29.877  1.00  7.05           C
ATOM   3346  CZ  PHE H 181      13.162  -0.210  29.561  1.00  9.99           C
ATOM   3347  H   PHE H 181      16.675  -3.306  30.908  1.00 10.47           H
ATOM   3348  HA  PHE H 181      16.009  -3.910  33.453  1.00  9.26           H
ATOM   3349  HB2 PHE H 181      14.341  -2.335  33.571  1.00 10.27           H
ATOM   3350  HB3 PHE H 181      15.698  -1.574  33.265  1.00 10.27           H
ATOM   3351  HD1 PHE H 181      12.572  -2.372  31.877  1.00 12.26           H
ATOM   3352  HD2 PHE H 181      15.978  -0.404  31.175  1.00  9.94           H
ATOM   3353  HE1 PHE H 181      11.571  -1.325  30.103  1.00 11.64           H
ATOM   3354  HE2 PHE H 181      14.964   0.666  29.369  1.00  8.46           H
ATOM   3355  HZ  PHE H 181      12.762   0.206  28.832  1.00 11.99           H
ATOM   3356  N   CYS H 182      13.798  -5.014  32.697  1.00  7.96           N
ATOM   3357  CA  CYS H 182      12.840  -5.931  32.102  1.00  8.80           C
ATOM   3358  C   CYS H 182      11.419  -5.427  32.332  1.00  9.29           C
ATOM   3359  O   CYS H 182      11.161  -4.599  33.210  1.00  9.37           O
ATOM   3360  CB  CYS H 182      13.026  -7.379  32.605  1.00  9.98           C
ATOM   3361  SG  CYS H 182      12.099  -8.012  34.034  1.00 11.04           S
ATOM   3362  H   CYS H 182      13.667  -4.835  33.528  1.00  9.55           H
ATOM   3363  HA  CYS H 182      12.987  -5.942  31.143  1.00 10.57           H
ATOM   3364  HB2 CYS H 182      12.815  -7.968  31.864  1.00 11.97           H
ATOM   3365  HB3 CYS H 182      13.965  -7.486  32.824  1.00 11.97           H
ATOM   3366  N   ALA H 183      10.524  -5.859  31.445  1.00  8.58           N
ATOM   3367  CA  ALA H 183       9.138  -5.424  31.482  1.00  9.58           C
ATOM   3368  C   ALA H 183       8.228  -6.554  31.021  1.00 10.66           C
ATOM   3369  O   ALA H 183       8.611  -7.427  30.232  1.00 10.74           O
ATOM   3370  CB  ALA H 183       8.960  -4.163  30.621  1.00 10.58           C
ATOM   3371  H   ALA H 183      10.701  -6.409  30.808  1.00 10.30           H
ATOM   3372  HA  ALA H 183       8.901  -5.200  32.395  1.00 11.50           H
ATOM   3373  HB1 ALA H 183       8.031  -3.886  30.656  1.00 12.70           H
ATOM   3374  HB2 ALA H 183       9.529  -3.459  30.970  1.00 12.70           H
ATOM   3375  HB3 ALA H 183       9.209  -4.368  29.706  1.00 12.70           H
ATOM   3376  N   GLY H 184       7.001  -6.498  31.482  1.00 10.41           N
ATOM   3377  CA  GLY H 184       6.018  -7.517  31.173  1.00 10.58           C
ATOM   3378  C   GLY H 184       5.133  -7.786  32.368  1.00  9.76           C
ATOM   3379  O   GLY H 184       5.431  -7.405  33.491  1.00 10.63           O
ATOM   3380  H   GLY H 184       6.703  -5.868  31.987  1.00 12.49           H
ATOM   3381  HA2 GLY H 184       5.463  -7.225  30.432  1.00 12.70           H
ATOM   3382  HA3 GLY H 184       6.465  -8.341  30.923  1.00 12.70           H
ATOM   3383  N   TYR H 184A      4.017  -8.469  32.109  1.00 10.62           N
ATOM   3384  CA  TYR H 184A      3.112  -8.857  33.175  1.00 13.37           C
ATOM   3385  C   TYR H 184A      3.568 -10.165  33.810  1.00 12.99           C
ATOM   3386  O   TYR H 184A      4.193 -11.023  33.164  1.00 14.10           O
ATOM   3387  CB  TYR H 184A      1.676  -8.992  32.651  1.00 12.25           C
ATOM   3388  CG  TYR H 184A      1.072  -7.678  32.229  1.00 12.06           C
ATOM   3389  CD1 TYR H 184A      0.619  -6.782  33.182  1.00 16.29           C
ATOM   3390  CD2 TYR H 184A      0.942  -7.341  30.889  1.00 15.71           C
ATOM   3391  CE1 TYR H 184A      0.052  -5.568  32.817  1.00 13.97           C
ATOM   3392  CE2 TYR H 184A      0.374  -6.112  30.510  1.00 13.63           C
ATOM   3393  CZ  TYR H 184A     -0.061  -5.244  31.494  1.00 12.48           C
ATOM   3394  OH  TYR H 184A     -0.620  -4.051  31.120  1.00 17.22           O
ATOM   3395  H   TYR H 184A      3.767  -8.717  31.325  1.00 12.74           H
ATOM   3396  HA  TYR H 184A      3.118  -8.172  33.861  1.00 16.04           H
ATOM   3397  HB2 TYR H 184A      1.677  -9.582  31.881  1.00 14.71           H
ATOM   3398  HB3 TYR H 184A      1.119  -9.365  33.352  1.00 14.71           H
ATOM   3399  HD1 TYR H 184A      0.697  -6.997  34.083  1.00 19.54           H
ATOM   3400  HD2 TYR H 184A      1.240  -7.931  30.235  1.00 18.85           H
ATOM   3401  HE1 TYR H 184A     -0.244  -4.975  33.470  1.00 16.77           H
ATOM   3402  HE2 TYR H 184A      0.290  -5.888  29.611  1.00 16.35           H
ATOM   3403  HH  TYR H 184A     -0.625  -3.986  30.283  1.00 20.67           H
ATOM   3404  N   LYS H 185       3.253 -10.294  35.085  1.00 15.10           N
ATOM   3405  CA  LYS H 185       3.480 -11.516  35.836  1.00 16.50           C
ATOM   3406  C   LYS H 185       2.326 -12.486  35.599  1.00 17.71           C
ATOM   3407  O   LYS H 185       1.227 -12.090  35.199  1.00 19.90           O
ATOM   3408  CB  LYS H 185       3.627 -11.186  37.323  1.00 19.56           C
ATOM   3409  CG  LYS H 185       4.739 -10.147  37.607  1.00 24.19           C
ATOM   3410  CD  LYS H 185       4.734  -9.550  39.011  1.00 26.53           C
ATOM   3411  CE  LYS H 185       5.891  -8.527  39.115  1.00 29.20           C
ATOM   3412  NZ  LYS H 185       5.994  -7.796  40.401  1.00 34.87           N1+
ATOM   3413  H   LYS H 185       2.896  -9.668  35.554  1.00 18.12           H
ATOM   3414  HA  LYS H 185       4.301 -11.935  35.532  1.00 19.80           H
ATOM   3415  HB2 LYS H 185       2.788 -10.823  37.650  1.00 23.47           H
ATOM   3416  HB3 LYS H 185       3.846 -11.998  37.806  1.00 23.47           H
ATOM   3417  HG2 LYS H 185       5.600 -10.575  37.476  1.00 29.03           H
ATOM   3418  HG3 LYS H 185       4.643  -9.415  36.978  1.00 29.03           H
ATOM   3419  HD2 LYS H 185       3.895  -9.090  39.171  1.00 31.83           H
ATOM   3420  HD3 LYS H 185       4.875 -10.250  39.668  1.00 31.83           H
ATOM   3421  HE2 LYS H 185       6.728  -8.999  38.982  1.00 35.04           H
ATOM   3422  HE3 LYS H 185       5.778  -7.866  38.414  1.00 35.04           H
ATOM   3423  HZ1 LYS H 185       6.682  -7.232  40.375  1.00 41.85           H
ATOM   3424  HZ2 LYS H 185       5.247  -7.336  40.549  1.00 41.85           H
ATOM   3425  HZ3 LYS H 185       6.116  -8.372  41.068  1.00 41.85           H
ATOM   3426  N   PRO H 186       2.558 -13.776  35.819  1.00 20.83           N
ATOM   3427  CA  PRO H 186       1.455 -14.741  35.697  1.00 24.33           C
ATOM   3428  C   PRO H 186       0.188 -14.334  36.442  1.00 21.17           C
ATOM   3429  O   PRO H 186      -0.908 -14.423  35.874  1.00 27.28           O
ATOM   3430  CB  PRO H 186       2.082 -16.018  36.258  1.00 23.61           C
ATOM   3431  CG  PRO H 186       3.528 -15.900  35.902  1.00 19.59           C
ATOM   3432  CD  PRO H 186       3.847 -14.438  36.110  1.00 18.33           C
ATOM   3433  HA  PRO H 186       1.240 -14.881  34.761  1.00 29.19           H
ATOM   3434  HB2 PRO H 186       1.963 -16.048  37.220  1.00 28.33           H
ATOM   3435  HB3 PRO H 186       1.683 -16.794  35.835  1.00 28.33           H
ATOM   3436  HG2 PRO H 186       4.058 -16.457  36.493  1.00 23.51           H
ATOM   3437  HG3 PRO H 186       3.660 -16.154  34.975  1.00 23.51           H
ATOM   3438  HD2 PRO H 186       4.112 -14.276  37.029  1.00 22.00           H
ATOM   3439  HD3 PRO H 186       4.528 -14.147  35.485  1.00 22.00           H
ATOM   3440  N   ASP H 186A      0.302 -13.829  37.675  1.00 23.20           N
ATOM   3441  CA  ASP H 186A     -0.881 -13.500  38.484  1.00 28.99           C
ATOM   3442  C   ASP H 186A     -1.601 -12.220  38.054  1.00 32.37           C
ATOM   3443  O   ASP H 186A     -2.673 -11.921  38.601  1.00 27.08           O
ATOM   3444  CB  ASP H 186A     -0.504 -13.347  39.961  1.00 26.54           C
ATOM   3445  CG  ASP H 186A     -0.104 -14.657  40.603  0.67 29.36           C
ATOM   3446  OD1 ASP H 186A     -0.341 -15.723  39.993  0.56 28.64           O
ATOM   3447  OD2 ASP H 186A      0.434 -14.616  41.730  0.59 33.00           O1-
ATOM   3448  H   ASP H 186A      1.050 -13.667  38.066  1.00 27.84           H
ATOM   3449  HA  ASP H 186A     -1.515 -14.230  38.415  1.00 34.79           H
ATOM   3450  HB2 ASP H 186A      0.246 -12.736  40.035  1.00 31.85           H
ATOM   3451  HB3 ASP H 186A     -1.267 -12.996  40.447  1.00 31.85           H
ATOM   3452  N   GLU H 186B     -1.042 -11.446  37.127  1.00 25.95           N
ATOM   3453  CA  GLU H 186B     -1.671 -10.220  36.650  1.00 25.73           C
ATOM   3454  C   GLU H 186B     -2.688 -10.445  35.540  1.00 27.24           C
ATOM   3455  O   GLU H 186B     -3.442  -9.520  35.215  1.00 29.77           O
ATOM   3456  CB  GLU H 186B     -0.584  -9.235  36.186  1.00 23.31           C
ATOM   3457  CG  GLU H 186B      0.058  -8.572  37.390  1.00 23.42           C
ATOM   3458  CD  GLU H 186B      1.262  -7.700  37.100  1.00 28.91           C
ATOM   3459  OE1 GLU H 186B      1.429  -6.693  37.823  1.00 34.63           O
ATOM   3460  OE2 GLU H 186B      2.051  -8.016  36.188  1.00 19.87           O1-
ATOM   3461  H   GLU H 186B     -0.285 -11.613  36.754  1.00 31.14           H
ATOM   3462  HA  GLU H 186B     -2.139  -9.808  37.393  1.00 30.87           H
ATOM   3463  HB2 GLU H 186B      0.102  -9.715  35.695  1.00 27.97           H
ATOM   3464  HB3 GLU H 186B     -0.983  -8.548  35.630  1.00 27.97           H
ATOM   3465  HG2 GLU H 186B     -0.608  -8.012  37.821  1.00 28.11           H
ATOM   3466  HG3 GLU H 186B      0.343  -9.265  38.005  1.00 28.11           H
ATOM   3467  N   GLY H 186C     -2.754 -11.630  34.960  1.00 28.34           N
ATOM   3468  CA  GLY H 186C     -3.802 -11.843  33.965  1.00 27.24           C
ATOM   3469  C   GLY H 186C     -3.518 -11.326  32.568  1.00 35.95           C
ATOM   3470  O   GLY H 186C     -3.737 -12.042  31.586  1.00 38.50           O
ATOM   3471  H   GLY H 186C     -2.235 -12.299  35.110  1.00 34.01           H
ATOM   3472  HA2 GLY H 186C     -3.974 -12.795  33.896  1.00 32.69           H
ATOM   3473  HA3 GLY H 186C     -4.615 -11.417  34.276  1.00 32.69           H
ATOM   3474  N   LYS H 186D     -3.019 -10.099  32.455  1.00 26.51           N
ATOM   3475  CA  LYS H 186D     -2.720  -9.503  31.163  1.00 20.78           C
ATOM   3476  C   LYS H 186D     -1.439 -10.088  30.567  1.00 16.09           C
ATOM   3477  O   LYS H 186D     -0.615 -10.692  31.255  1.00 19.56           O
ATOM   3478  CB  LYS H 186D     -2.584  -7.994  31.314  1.00 20.77           C
ATOM   3479  CG  LYS H 186D     -3.880  -7.342  31.799  1.00 26.83           C
ATOM   3480  CD  LYS H 186D     -3.746  -5.845  31.969  0.48 28.62           C
ATOM   3481  CE  LYS H 186D     -5.066  -5.245  32.436  0.60 25.20           C
ATOM   3482  NZ  LYS H 186D     -5.012  -3.763  32.529  0.46 29.82           N1+
ATOM   3483  H   LYS H 186D     -2.844  -9.586  33.123  1.00 31.81           H
ATOM   3484  HA  LYS H 186D     -3.450  -9.683  30.551  1.00 24.94           H
ATOM   3485  HB2 LYS H 186D     -1.889  -7.800  31.961  1.00 24.92           H
ATOM   3486  HB3 LYS H 186D     -2.357  -7.608  30.454  1.00 24.92           H
ATOM   3487  HG2 LYS H 186D     -4.581  -7.510  31.150  1.00 32.20           H
ATOM   3488  HG3 LYS H 186D     -4.123  -7.722  32.658  1.00 32.20           H
ATOM   3489  HD2 LYS H 186D     -3.068  -5.654  32.636  1.00 34.34           H
ATOM   3490  HD3 LYS H 186D     -3.508  -5.443  31.119  1.00 34.34           H
ATOM   3491  HE2 LYS H 186D     -5.763  -5.482  31.805  0.42 30.24           H
ATOM   3492  HE3 LYS H 186D     -5.280  -5.595  33.315  1.00 30.24           H
ATOM   3493  HZ1 LYS H 186D     -5.798  -3.448  32.804  0.04 35.78           H
ATOM   3494  HZ2 LYS H 186D     -4.383  -3.518  33.109  1.00 35.78           H
ATOM   3495  HZ3 LYS H 186D     -4.824  -3.415  31.732  1.00 35.78           H
ATOM   3496  N   ARG H 187      -1.275  -9.895  29.261  1.00 15.54           N
ATOM   3497  CA  ARG H 187      -0.174 -10.513  28.544  1.00 15.50           C
ATOM   3498  C   ARG H 187       0.469  -9.503  27.603  1.00 13.81           C
ATOM   3499  O   ARG H 187      -0.012  -8.375  27.424  1.00 13.04           O
ATOM   3500  CB  ARG H 187      -0.637 -11.720  27.719  1.00 19.69           C
ATOM   3501  CG  ARG H 187      -1.426 -12.746  28.479  1.00 23.85           C
ATOM   3502  CD  ARG H 187      -1.555 -13.982  27.635  1.00 19.60           C
ATOM   3503  NE  ARG H 187      -0.262 -14.637  27.560  1.00 19.93           N
ATOM   3504  CZ  ARG H 187       0.247 -15.385  28.533  1.00 24.10           C
ATOM   3505  NH1 ARG H 187       1.456 -15.914  28.388  1.00 21.35           N
ATOM   3506  NH2 ARG H 187      -0.449 -15.605  29.651  1.00 22.25           N1+
ATOM   3507  H   ARG H 187      -1.789  -9.410  28.771  1.00 18.65           H
ATOM   3508  HA  ARG H 187       0.497 -10.814  29.178  1.00 18.60           H
ATOM   3509  HB2 ARG H 187      -1.196 -11.400  26.993  1.00 23.63           H
ATOM   3510  HB3 ARG H 187       0.145 -12.163  27.355  1.00 23.63           H
ATOM   3511  HG2 ARG H 187      -0.962 -12.976  29.299  1.00 28.62           H
ATOM   3512  HG3 ARG H 187      -2.313 -12.404  28.669  1.00 28.62           H
ATOM   3513  HD2 ARG H 187      -2.191 -14.592  28.041  1.00 23.52           H
ATOM   3514  HD3 ARG H 187      -1.835 -13.740  26.738  1.00 23.52           H
ATOM   3515  HE  ARG H 187       0.160 -14.610  26.811  1.00 23.91           H
ATOM   3516 HH11 ARG H 187       1.900 -15.779  27.664  1.00 25.62           H
ATOM   3517 HH12 ARG H 187       1.784 -16.412  29.008  1.00 25.62           H
ATOM   3518 HH21 ARG H 187      -1.228 -15.254  29.749  1.00 26.69           H
ATOM   3519 HH22 ARG H 187      -0.116 -16.094  30.276  1.00 26.69           H
ATOM   3520  N   GLY H 188       1.502  -9.967  26.913  1.00 14.11           N
ATOM   3521  CA  GLY H 188       2.128  -9.181  25.865  1.00 12.98           C
ATOM   3522  C   GLY H 188       3.644  -9.202  25.978  1.00  9.66           C
ATOM   3523  O   GLY H 188       4.203  -9.243  27.078  1.00  9.89           O
ATOM   3524  H   GLY H 188       1.860 -10.739  27.034  1.00 16.93           H
ATOM   3525  HA2 GLY H 188       1.877  -9.536  24.998  1.00 15.58           H
ATOM   3526  HA3 GLY H 188       1.826  -8.261  25.923  1.00 15.58           H
ATOM   3527  N   ASP H 189       4.312  -9.140  24.827  1.00 12.42           N
ATOM   3528  CA  ASP H 189       5.772  -9.182  24.720  1.00 12.38           C
ATOM   3529  C   ASP H 189       6.180  -8.816  23.302  1.00 11.73           C
ATOM   3530  O   ASP H 189       5.394  -8.908  22.357  1.00 10.46           O
ATOM   3531  CB  ASP H 189       6.293 -10.588  25.075  1.00  9.56           C
ATOM   3532  CG  ASP H 189       7.766 -10.645  25.372  1.00 11.12           C
ATOM   3533  OD1 ASP H 189       8.466  -9.612  25.530  1.00 10.16           O
ATOM   3534  OD2 ASP H 189       8.241 -11.808  25.491  1.00 11.97           O1-
ATOM   3535  H   ASP H 189       3.924  -9.070  24.063  1.00 14.90           H
ATOM   3536  HA  ASP H 189       6.164  -8.540  25.332  1.00 14.85           H
ATOM   3537  HB2 ASP H 189       5.821 -10.906  25.861  1.00 11.47           H
ATOM   3538  HB3 ASP H 189       6.120 -11.182  24.327  1.00 11.47           H
ATOM   3539  N   ALA H 190       7.439  -8.413  23.169  1.00 10.17           N
ATOM   3540  CA  ALA H 190       8.097  -8.378  21.889  1.00  9.90           C
ATOM   3541  C   ALA H 190       8.428  -9.791  21.446  1.00 14.28           C
ATOM   3542  O   ALA H 190       8.417 -10.729  22.248  1.00 13.05           O
ATOM   3543  CB  ALA H 190       9.366  -7.541  21.988  1.00 11.13           C
ATOM   3544  H   ALA H 190       7.935  -8.153  23.822  1.00 12.21           H
ATOM   3545  HA  ALA H 190       7.509  -7.975  21.230  1.00 11.88           H
ATOM   3546  HB1 ALA H 190       9.801  -7.524  21.121  1.00 13.35           H
ATOM   3547  HB2 ALA H 190       9.129  -6.640  22.257  1.00 13.35           H
ATOM   3548  HB3 ALA H 190       9.956  -7.939  22.646  1.00 13.35           H
ATOM   3549  N   CYS H 191       8.742  -9.929  20.160  1.00 13.01           N
ATOM   3550  CA  CYS H 191       9.140 -11.218  19.612  1.00 15.68           C
ATOM   3551  C   CYS H 191      10.067 -11.008  18.419  1.00 16.23           C
ATOM   3552  O   CYS H 191      10.440  -9.881  18.082  1.00 15.36           O
ATOM   3553  CB  CYS H 191       7.879 -11.995  19.280  1.00 13.51           C
ATOM   3554  SG  CYS H 191       8.098 -13.822  19.179  1.00 16.73           S
ATOM   3555  H   CYS H 191       8.732  -9.289  19.585  1.00 15.62           H
ATOM   3556  HA  CYS H 191       9.629 -11.713  20.289  1.00 18.82           H
ATOM   3557  HB2 CYS H 191       7.217 -11.817  19.967  1.00 16.22           H
ATOM   3558  HB3 CYS H 191       7.546 -11.691  18.421  1.00 16.22           H
ATOM   3559  N   GLU H 192      10.451 -12.114  17.770  1.00 15.36           N
ATOM   3560  CA  GLU H 192      11.327 -12.048  16.606  1.00 14.20           C
ATOM   3561  C   GLU H 192      10.833 -11.027  15.585  1.00 13.49           C
ATOM   3562  O   GLU H 192       9.664 -11.040  15.200  1.00 17.33           O
ATOM   3563  CB  GLU H 192      11.427 -13.425  15.935  1.00 16.98           C
ATOM   3564  CG  GLU H 192      12.361 -13.366  14.775  0.99 18.32           C
ATOM   3565  CD  GLU H 192      12.977 -14.689  14.429  0.77 33.82           C
ATOM   3566  OE1 GLU H 192      12.291 -15.720  14.566  0.61 29.64           O
ATOM   3567  OE2 GLU H 192      14.160 -14.687  14.032  0.40 37.29           O1-
ATOM   3568  H   GLU H 192      10.216 -12.912  17.988  1.00 18.43           H
ATOM   3569  HA  GLU H 192      12.216 -11.785  16.892  1.00 17.04           H
ATOM   3570  HB2 GLU H 192      11.768 -14.073  16.572  1.00 20.38           H
ATOM   3571  HB3 GLU H 192      10.552 -13.694  15.613  1.00 20.38           H
ATOM   3572  HG2 GLU H 192      11.874 -13.053  13.996  0.00 21.99           H
ATOM   3573  HG3 GLU H 192      13.080 -12.749  14.983  0.87 21.99           H
ATOM   3574  N   GLY H 193      11.719 -10.124  15.171  1.00 12.54           N
ATOM   3575  CA  GLY H 193      11.381  -9.060  14.252  1.00 14.27           C
ATOM   3576  C   GLY H 193      11.144  -7.728  14.932  1.00 11.58           C
ATOM   3577  O   GLY H 193      11.227  -6.684  14.272  1.00 11.78           O
ATOM   3578  H   GLY H 193      12.542 -10.113  15.419  1.00 15.05           H
ATOM   3579  HA2 GLY H 193      12.102  -8.950  13.612  1.00 17.13           H
ATOM   3580  HA3 GLY H 193      10.577  -9.300  13.767  1.00 17.13           H
ATOM   3581  N   ASP H 194      10.853  -7.749  16.239  1.00 11.36           N
ATOM   3582  CA  ASP H 194      10.675  -6.512  17.000  1.00  9.85           C
ATOM   3583  C   ASP H 194      11.957  -5.990  17.617  1.00  9.45           C
ATOM   3584  O   ASP H 194      12.012  -4.811  18.032  1.00  9.42           O
ATOM   3585  CB  ASP H 194       9.696  -6.716  18.140  1.00 12.26           C
ATOM   3586  CG  ASP H 194       8.307  -7.090  17.654  1.00 11.49           C
ATOM   3587  OD1 ASP H 194       7.858  -6.478  16.656  1.00 12.60           O
ATOM   3588  OD2 ASP H 194       7.686  -7.986  18.267  1.00 13.19           O1-
ATOM   3589  H   ASP H 194      10.755  -8.465  16.705  1.00 13.63           H
ATOM   3590  HA  ASP H 194      10.319  -5.825  16.413  1.00 11.82           H
ATOM   3591  HB2 ASP H 194      10.018  -7.432  18.709  1.00 14.71           H
ATOM   3592  HB3 ASP H 194       9.625  -5.893  18.648  1.00 14.71           H
ATOM   3593  N   SER H 195      12.995  -6.801  17.700  1.00  9.98           N
ATOM   3594  CA  SER H 195      14.120  -6.335  18.480  1.00 10.02           C
ATOM   3595  C   SER H 195      14.807  -5.184  17.755  1.00  8.98           C
ATOM   3596  O   SER H 195      14.663  -4.983  16.540  1.00  8.43           O
ATOM   3597  CB  SER H 195      15.062  -7.483  18.855  1.00 19.70           C
ATOM   3598  OG  SER H 195      15.674  -8.059  17.753  1.00 18.13           O
ATOM   3599  H   SER H 195      13.073  -7.577  17.340  1.00 11.98           H
ATOM   3600  HA  SER H 195      13.775  -5.974  19.312  1.00 12.02           H
ATOM   3601  HB2 SER H 195      15.750  -7.138  19.445  1.00 23.64           H
ATOM   3602  HB3 SER H 195      14.549  -8.165  19.316  1.00 23.64           H
ATOM   3603  HG  SER H 195      16.181  -8.682  18.000  1.00 21.75           H
ATOM   3604  N   GLY H 196      15.447  -4.344  18.556  1.00  8.29           N
ATOM   3605  CA  GLY H 196      15.985  -3.080  18.134  1.00  9.21           C
ATOM   3606  C   GLY H 196      14.996  -1.939  18.161  1.00  7.37           C
ATOM   3607  O   GLY H 196      15.404  -0.778  18.095  1.00  8.76           O
ATOM   3608  H   GLY H 196      15.584  -4.502  19.390  1.00  9.95           H
ATOM   3609  HA2 GLY H 196      16.730  -2.845  18.709  1.00 11.05           H
ATOM   3610  HA3 GLY H 196      16.320  -3.166  17.228  1.00 11.05           H
ATOM   3611  N   GLY H 197      13.690  -2.239  18.256  1.00  8.49           N
ATOM   3612  CA  GLY H 197      12.683  -1.226  18.329  1.00  8.81           C
ATOM   3613  C   GLY H 197      12.598  -0.592  19.709  1.00  7.85           C
ATOM   3614  O   GLY H 197      13.242  -1.014  20.682  1.00  9.23           O
ATOM   3615  H   GLY H 197      13.379  -3.041  18.279  1.00 10.19           H
ATOM   3616  HA2 GLY H 197      12.878  -0.530  17.682  1.00 10.57           H
ATOM   3617  HA3 GLY H 197      11.819  -1.612  18.114  1.00 10.57           H
ATOM   3618  N   PRO H 198      11.765   0.441  19.817  1.00  7.89           N
ATOM   3619  CA  PRO H 198      11.736   1.278  21.019  1.00  8.01           C
ATOM   3620  C   PRO H 198      10.743   0.814  22.077  1.00  7.92           C
ATOM   3621  O   PRO H 198       9.675   0.267  21.781  1.00 10.57           O
ATOM   3622  CB  PRO H 198      11.297   2.633  20.444  1.00  9.46           C
ATOM   3623  CG  PRO H 198      10.381   2.245  19.331  1.00  9.42           C
ATOM   3624  CD  PRO H 198      10.957   1.008  18.715  1.00  9.94           C
ATOM   3625  HA  PRO H 198      12.621   1.356  21.407  1.00  9.62           H
ATOM   3626  HB2 PRO H 198      10.827   3.145  21.121  1.00 11.36           H
ATOM   3627  HB3 PRO H 198      12.068   3.117  20.109  1.00 11.36           H
ATOM   3628  HG2 PRO H 198       9.497   2.066  19.688  1.00 11.31           H
ATOM   3629  HG3 PRO H 198      10.344   2.962  18.679  1.00 11.31           H
ATOM   3630  HD2 PRO H 198      10.250   0.394  18.461  1.00 11.93           H
ATOM   3631  HD3 PRO H 198      11.523   1.236  17.961  1.00 11.93           H
ATOM   3632  N   PHE H 199      11.127   1.047  23.331  1.00  7.27           N
ATOM   3633  CA  PHE H 199      10.245   1.021  24.504  1.00  7.70           C
ATOM   3634  C   PHE H 199      10.124   2.465  24.959  1.00  5.84           C
ATOM   3635  O   PHE H 199      11.117   3.063  25.384  1.00  7.46           O
ATOM   3636  CB  PHE H 199      10.849   0.127  25.590  1.00  8.23           C
ATOM   3637  CG  PHE H 199      10.076   0.058  26.883  1.00  7.37           C
ATOM   3638  CD1 PHE H 199      10.192   1.064  27.847  1.00  8.71           C
ATOM   3639  CD2 PHE H 199       9.315  -1.062  27.182  1.00  8.67           C
ATOM   3640  CE1 PHE H 199       9.511   0.953  29.067  1.00 10.53           C
ATOM   3641  CE2 PHE H 199       8.624  -1.161  28.389  1.00  9.46           C
ATOM   3642  CZ  PHE H 199       8.733  -0.170  29.330  1.00  8.58           C
ATOM   3643  H   PHE H 199      11.940   1.233  23.540  1.00  8.72           H
ATOM   3644  HA  PHE H 199       9.368   0.686  24.261  1.00  9.25           H
ATOM   3645  HB2 PHE H 199      10.913  -0.776  25.242  1.00  9.87           H
ATOM   3646  HB3 PHE H 199      11.737   0.456  25.799  1.00  9.87           H
ATOM   3647  HD1 PHE H 199      10.718   1.811  27.675  1.00 10.45           H
ATOM   3648  HD2 PHE H 199       9.239  -1.744  26.554  1.00 10.40           H
ATOM   3649  HE1 PHE H 199       9.576   1.633  29.699  1.00 12.63           H
ATOM   3650  HE2 PHE H 199       8.107  -1.914  28.566  1.00 11.36           H
ATOM   3651  HZ  PHE H 199       8.269  -0.237  30.134  1.00 10.29           H
ATOM   3652  N   VAL H 200       8.927   3.057  24.777  1.00  6.65           N
ATOM   3653  CA  VAL H 200       8.755   4.482  25.035  1.00  7.26           C
ATOM   3654  C   VAL H 200       7.797   4.706  26.188  1.00  8.46           C
ATOM   3655  O   VAL H 200       6.960   3.876  26.520  1.00  9.41           O
ATOM   3656  CB  VAL H 200       8.257   5.243  23.800  1.00  9.17           C
ATOM   3657  CG1 VAL H 200       9.257   5.101  22.632  1.00  9.47           C
ATOM   3658  CG2 VAL H 200       6.869   4.766  23.400  1.00  9.61           C
ATOM   3659  H   VAL H 200       8.216   2.654  24.509  1.00  7.98           H
ATOM   3660  HA  VAL H 200       9.613   4.858  25.287  1.00  8.72           H
ATOM   3661  HB  VAL H 200       8.193   6.185  24.020  1.00 11.00           H
ATOM   3662 HG11 VAL H 200       8.919   5.590  21.866  1.00 11.36           H
ATOM   3663 HG12 VAL H 200      10.114   5.464  22.905  1.00 11.36           H
ATOM   3664 HG13 VAL H 200       9.351   4.161  22.410  1.00 11.36           H
ATOM   3665 HG21 VAL H 200       6.579   5.262  22.618  1.00 11.53           H
ATOM   3666 HG22 VAL H 200       6.908   3.819  23.196  1.00 11.53           H
ATOM   3667 HG23 VAL H 200       6.258   4.922  24.136  1.00 11.53           H
ATOM   3668  N   MET H 201       7.937   5.879  26.793  1.00  6.46           N
ATOM   3669  CA  MET H 201       7.068   6.307  27.889  1.00  7.51           C
ATOM   3670  C   MET H 201       6.708   7.765  27.650  1.00 10.46           C
ATOM   3671  O   MET H 201       7.529   8.530  27.151  1.00  8.87           O
ATOM   3672  CB  MET H 201       7.747   6.163  29.265  1.00  8.69           C
ATOM   3673  CG  MET H 201       8.183   4.746  29.520  1.00  9.33           C
ATOM   3674  SD  MET H 201       9.073   4.477  31.054  1.00  9.53           S
ATOM   3675  CE  MET H 201       7.730   4.444  32.203  1.00 11.57           C
ATOM   3676  H   MET H 201       8.539   6.457  26.585  1.00  7.75           H
ATOM   3677  HA  MET H 201       6.260   5.770  27.888  1.00  9.02           H
ATOM   3678  HB2 MET H 201       8.532   6.733  29.295  1.00 10.42           H
ATOM   3679  HB3 MET H 201       7.120   6.418  29.959  1.00 10.42           H
ATOM   3680  HG2 MET H 201       7.394   4.182  29.538  1.00 11.20           H
ATOM   3681  HG3 MET H 201       8.763   4.468  28.794  1.00 11.20           H
ATOM   3682  HE1 MET H 201       8.082   4.301  33.095  1.00 13.88           H
ATOM   3683  HE2 MET H 201       7.261   5.292  32.164  1.00 13.88           H
ATOM   3684  HE3 MET H 201       7.128   3.722  31.964  1.00 13.88           H
ATOM   3685  N   LYS H 202       5.492   8.166  28.052  1.00  8.72           N
ATOM   3686  CA  LYS H 202       5.032   9.545  27.862  1.00  9.15           C
ATOM   3687  C   LYS H 202       5.142  10.281  29.184  1.00 10.00           C
ATOM   3688  O   LYS H 202       4.456   9.947  30.148  1.00 10.00           O
ATOM   3689  CB  LYS H 202       3.604   9.596  27.323  1.00  8.77           C
ATOM   3690  CG  LYS H 202       3.166  11.029  27.097  1.00 10.43           C
ATOM   3691  CD  LYS H 202       1.864  11.087  26.330  1.00  9.95           C
ATOM   3692  CE  LYS H 202       1.328  12.526  26.217  1.00 12.00           C
ATOM   3693  NZ  LYS H 202       0.230  12.625  25.240  1.00 11.57           N1+
ATOM   3694  H   LYS H 202       4.917   7.656  28.437  1.00 10.47           H
ATOM   3695  HA  LYS H 202       5.611   9.987  27.222  1.00 10.98           H
ATOM   3696  HB2 LYS H 202       3.562   9.126  26.476  1.00 10.52           H
ATOM   3697  HB3 LYS H 202       3.002   9.189  27.966  1.00 10.52           H
ATOM   3698  HG2 LYS H 202       3.034  11.463  27.955  1.00 12.51           H
ATOM   3699  HG3 LYS H 202       3.844  11.495  26.584  1.00 12.51           H
ATOM   3700  HD2 LYS H 202       2.007  10.746  25.434  1.00 11.94           H
ATOM   3701  HD3 LYS H 202       1.199  10.552  26.790  1.00 11.94           H
ATOM   3702  HE2 LYS H 202       0.992  12.811  27.081  1.00 14.40           H
ATOM   3703  HE3 LYS H 202       2.045  13.112  25.927  1.00 14.40           H
ATOM   3704  HZ1 LYS H 202      -0.061  13.465  25.194  1.00 13.88           H
ATOM   3705  HZ2 LYS H 202       0.515  12.373  24.436  1.00 13.88           H
ATOM   3706  HZ3 LYS H 202      -0.444  12.099  25.487  1.00 13.88           H
ATOM   3707  N   SER H 203       6.055  11.236  29.249  1.00  8.38           N
ATOM   3708  CA  SER H 203       6.264  11.941  30.496  1.00  9.56           C
ATOM   3709  C   SER H 203       4.978  12.646  30.915  1.00  9.14           C
ATOM   3710  O   SER H 203       4.416  13.410  30.133  1.00 10.16           O
ATOM   3711  CB  SER H 203       7.357  12.981  30.358  1.00 11.73           C
ATOM   3712  OG  SER H 203       7.347  13.771  31.534  1.00 12.92           O
ATOM   3713  H   SER H 203       6.558  11.490  28.598  1.00 10.05           H
ATOM   3714  HA  SER H 203       6.516  11.313  31.191  1.00 11.47           H
ATOM   3715  HB2 SER H 203       8.217  12.540  30.269  1.00 14.08           H
ATOM   3716  HB3 SER H 203       7.179  13.541  29.587  1.00 14.08           H
ATOM   3717  HG  SER H 203       7.944  14.360  31.490  1.00 15.50           H
ATOM   3718  N   PRO H 204       4.507  12.455  32.150  1.00  8.28           N
ATOM   3719  CA  PRO H 204       3.320  13.198  32.601  1.00 12.50           C
ATOM   3720  C   PRO H 204       3.630  14.629  33.002  1.00 13.19           C
ATOM   3721  O   PRO H 204       2.701  15.393  33.313  1.00 11.61           O
ATOM   3722  CB  PRO H 204       2.852  12.379  33.803  1.00 13.17           C
ATOM   3723  CG  PRO H 204       4.155  11.842  34.367  1.00 11.98           C
ATOM   3724  CD  PRO H 204       5.020  11.526  33.164  1.00 11.33           C
ATOM   3725  HA  PRO H 204       2.633  13.192  31.916  1.00 15.00           H
ATOM   3726  HB2 PRO H 204       2.404  12.952  34.443  1.00 15.81           H
ATOM   3727  HB3 PRO H 204       2.274  11.657  33.511  1.00 15.81           H
ATOM   3728  HG2 PRO H 204       4.573  12.520  34.920  1.00 14.38           H
ATOM   3729  HG3 PRO H 204       3.980  11.039  34.882  1.00 14.38           H
ATOM   3730  HD2 PRO H 204       5.952  11.713  33.357  1.00 13.60           H
ATOM   3731  HD3 PRO H 204       4.889  10.608  32.882  1.00 13.60           H
ATOM   3732  N   PHE H 204A      4.902  15.008  33.008  1.00 12.17           N
ATOM   3733  CA  PHE H 204A      5.352  16.356  33.341  1.00 10.65           C
ATOM   3734  C   PHE H 204A      5.332  17.285  32.142  1.00 11.89           C
ATOM   3735  O   PHE H 204A      4.854  18.423  32.244  1.00 12.10           O
ATOM   3736  CB  PHE H 204A      6.758  16.288  33.952  1.00 14.50           C
ATOM   3737  CG  PHE H 204A      6.827  15.432  35.170  1.00 13.00           C
ATOM   3738  CD1 PHE H 204A      6.519  15.948  36.407  1.00 15.07           C
ATOM   3739  CD2 PHE H 204A      7.152  14.088  35.074  1.00 18.44           C
ATOM   3740  CE1 PHE H 204A      6.547  15.151  37.531  1.00 15.80           C
ATOM   3741  CE2 PHE H 204A      7.195  13.283  36.201  1.00 18.60           C
ATOM   3742  CZ  PHE H 204A      6.888  13.812  37.424  1.00 19.95           C
ATOM   3743  H   PHE H 204A      5.551  14.479  32.814  1.00 14.60           H
ATOM   3744  HA  PHE H 204A      4.757  16.727  34.012  1.00 12.77           H
ATOM   3745  HB2 PHE H 204A      7.369  15.920  33.294  1.00 17.40           H
ATOM   3746  HB3 PHE H 204A      7.038  17.183  34.199  1.00 17.40           H
ATOM   3747  HD1 PHE H 204A      6.284  16.844  36.486  1.00 18.09           H
ATOM   3748  HD2 PHE H 204A      7.358  13.725  34.243  1.00 22.13           H
ATOM   3749  HE1 PHE H 204A      6.346  15.514  38.363  1.00 18.96           H
ATOM   3750  HE2 PHE H 204A      7.422  12.385  36.124  1.00 22.32           H
ATOM   3751  HZ  PHE H 204A      6.917  13.277  38.184  1.00 23.94           H
ATOM   3752  N   ASN H 204B      5.809  16.835  30.983  1.00 11.82           N
ATOM   3753  CA  ASN H 204B      5.861  17.701  29.809  1.00 14.73           C
ATOM   3754  C   ASN H 204B      5.153  17.123  28.579  1.00 12.41           C
ATOM   3755  O   ASN H 204B      5.248  17.717  27.493  1.00 12.68           O
ATOM   3756  CB  ASN H 204B      7.316  18.049  29.490  1.00 13.27           C
ATOM   3757  CG  ASN H 204B      8.115  16.858  29.013  1.00 14.96           C
ATOM   3758  OD1 ASN H 204B      7.582  15.769  28.874  1.00 12.57           O
ATOM   3759  ND2 ASN H 204B      9.381  17.068  28.751  1.00 15.58           N
ATOM   3760  H   ASN H 204B      6.107  16.039  30.851  1.00 14.18           H
ATOM   3761  HA  ASN H 204B      5.411  18.532  30.030  1.00 17.68           H
ATOM   3762  HB2 ASN H 204B      7.333  18.721  28.790  1.00 15.92           H
ATOM   3763  HB3 ASN H 204B      7.741  18.393  30.291  1.00 15.92           H
ATOM   3764 HD21 ASN H 204B      9.876  16.421  28.477  1.00 18.70           H
ATOM   3765 HD22 ASN H 204B      9.716  17.853  28.853  1.00 18.70           H
ATOM   3766  N   ASN H 205       4.433  15.997  28.736  1.00 11.17           N
ATOM   3767  CA  ASN H 205       3.636  15.343  27.699  1.00 14.17           C
ATOM   3768  C   ASN H 205       4.430  14.986  26.446  1.00 12.63           C
ATOM   3769  O   ASN H 205       3.862  14.913  25.370  1.00 16.54           O
ATOM   3770  CB  ASN H 205       2.411  16.187  27.328  1.00 20.39           C
ATOM   3771  CG  ASN H 205       1.301  16.091  28.372  0.79 22.98           C
ATOM   3772  OD1 ASN H 205       1.456  15.454  29.423  0.67 18.05           O
ATOM   3773  ND2 ASN H 205       0.167  16.722  28.081  0.23 26.95           N
ATOM   3774  H   ASN H 205       4.395  15.576  29.485  1.00 13.41           H
ATOM   3775  HA  ASN H 205       3.302  14.509  28.065  1.00 17.01           H
ATOM   3776  HB2 ASN H 205       2.676  17.117  27.255  1.00 24.46           H
ATOM   3777  HB3 ASN H 205       2.055  15.874  26.481  1.00 24.46           H
ATOM   3778 HD21 ASN H 205      -0.491  16.701  28.634  0.73 32.34           H
ATOM   3779 HD22 ASN H 205       0.092  17.152  27.340  1.00 32.34           H
ATOM   3780  N   ARG H 206       5.717  14.668  26.589  1.00 11.95           N
ATOM   3781  CA  ARG H 206       6.561  14.236  25.487  1.00 11.52           C
ATOM   3782  C   ARG H 206       6.895  12.766  25.630  1.00  8.91           C
ATOM   3783  O   ARG H 206       7.054  12.265  26.740  1.00  8.20           O
ATOM   3784  CB  ARG H 206       7.891  14.995  25.453  1.00 13.37           C
ATOM   3785  CG  ARG H 206       7.774  16.384  25.036  1.00 15.75           C
ATOM   3786  CD  ARG H 206       9.145  16.992  25.065  1.00 17.45           C
ATOM   3787  NE  ARG H 206       9.012  18.423  24.927  1.00 18.55           N
ATOM   3788  CZ  ARG H 206       9.271  19.113  23.831  1.00 19.37           C
ATOM   3789  NH1 ARG H 206       9.094  20.419  23.862  1.00 21.36           N
ATOM   3790  NH2 ARG H 206       9.744  18.524  22.740  1.00 15.69           N1+
ATOM   3791  H   ARG H 206       6.132  14.697  27.341  1.00 14.34           H
ATOM   3792  HA  ARG H 206       6.100  14.373  24.645  1.00 13.82           H
ATOM   3793  HB2 ARG H 206       8.278  14.985  26.343  1.00 16.05           H
ATOM   3794  HB3 ARG H 206       8.488  14.549  24.832  1.00 16.05           H
ATOM   3795  HG2 ARG H 206       7.428  16.429  24.130  1.00 18.90           H
ATOM   3796  HG3 ARG H 206       7.201  16.867  25.651  1.00 18.90           H
ATOM   3797  HD2 ARG H 206       9.574  16.797  25.913  1.00 20.94           H
ATOM   3798  HD3 ARG H 206       9.672  16.654  24.325  1.00 20.94           H
ATOM   3799  HE  ARG H 206       8.742  18.862  25.615  1.00 22.26           H
ATOM   3800 HH11 ARG H 206       8.797  20.796  24.575  1.00 25.64           H
ATOM   3801 HH12 ARG H 206       9.268  20.893  23.166  1.00 25.64           H
ATOM   3802 HH21 ARG H 206       9.860  17.672  22.727  1.00 18.83           H
ATOM   3803 HH22 ARG H 206       9.916  18.992  22.039  1.00 18.83           H
ATOM   3804  N   TRP H 207       7.079  12.098  24.485  1.00  7.35           N
ATOM   3805  CA  TRP H 207       7.517  10.709  24.482  1.00  7.79           C
ATOM   3806  C   TRP H 207       9.028  10.594  24.499  1.00  8.66           C
ATOM   3807  O   TRP H 207       9.722  11.230  23.701  1.00  8.65           O
ATOM   3808  CB  TRP H 207       6.962   9.979  23.255  1.00  7.60           C
ATOM   3809  CG  TRP H 207       5.454   9.856  23.262  1.00  8.83           C
ATOM   3810  CD1 TRP H 207       4.558  10.752  22.776  1.00  9.56           C
ATOM   3811  CD2 TRP H 207       4.676   8.759  23.762  1.00  6.37           C
ATOM   3812  NE1 TRP H 207       3.288  10.292  22.932  1.00  7.82           N
ATOM   3813  CE2 TRP H 207       3.319   9.078  23.551  1.00  6.78           C
ATOM   3814  CE3 TRP H 207       4.997   7.555  24.379  1.00  8.76           C
ATOM   3815  CZ2 TRP H 207       2.275   8.220  23.903  1.00  8.93           C
ATOM   3816  CZ3 TRP H 207       3.962   6.695  24.745  1.00 10.65           C
ATOM   3817  CH2 TRP H 207       2.614   7.036  24.500  1.00  9.93           C
ATOM   3818  H   TRP H 207       6.955  12.431  23.702  1.00  8.83           H
ATOM   3819  HA  TRP H 207       7.174  10.268  25.274  1.00  9.35           H
ATOM   3820  HB2 TRP H 207       7.217  10.467  22.456  1.00  9.12           H
ATOM   3821  HB3 TRP H 207       7.334   9.083  23.227  1.00  9.12           H
ATOM   3822  HD1 TRP H 207       4.782  11.563  22.381  1.00 11.47           H
ATOM   3823  HE1 TRP H 207       2.575  10.711  22.694  1.00  9.39           H
ATOM   3824  HE3 TRP H 207       5.884   7.321  24.530  1.00 10.52           H
ATOM   3825  HZ2 TRP H 207       1.386   8.450  23.753  1.00 10.72           H
ATOM   3826  HZ3 TRP H 207       4.162   5.884  25.155  1.00 12.78           H
ATOM   3827  HH2 TRP H 207       1.941   6.451  24.765  1.00 11.92           H
ATOM   3828  N   TYR H 208       9.509   9.707  25.371  1.00  7.51           N
ATOM   3829  CA  TYR H 208      10.908   9.408  25.573  1.00  7.09           C
ATOM   3830  C   TYR H 208      11.155   7.935  25.329  1.00  8.34           C
ATOM   3831  O   TYR H 208      10.382   7.070  25.790  1.00  9.34           O
ATOM   3832  CB  TYR H 208      11.313   9.733  26.981  1.00  7.93           C
ATOM   3833  CG  TYR H 208      11.387  11.198  27.259  1.00  8.01           C
ATOM   3834  CD1 TYR H 208      12.551  11.902  27.047  1.00 10.03           C
ATOM   3835  CD2 TYR H 208      10.280  11.874  27.714  1.00  8.30           C
ATOM   3836  CE1 TYR H 208      12.625  13.228  27.302  1.00 10.75           C
ATOM   3837  CE2 TYR H 208      10.332  13.240  27.953  1.00 10.66           C
ATOM   3838  CZ  TYR H 208      11.499  13.900  27.742  1.00 14.55           C
ATOM   3839  OH  TYR H 208      11.591  15.247  27.984  1.00 13.77           O
ATOM   3840  H   TYR H 208       9.000   9.242  25.885  1.00  9.01           H
ATOM   3841  HA  TYR H 208      11.452   9.926  24.959  1.00  8.51           H
ATOM   3842  HB2 TYR H 208      10.664   9.347  27.590  1.00  9.51           H
ATOM   3843  HB3 TYR H 208      12.189   9.353  27.151  1.00  9.51           H
ATOM   3844  HD1 TYR H 208      13.307  11.452  26.746  1.00 12.04           H
ATOM   3845  HD2 TYR H 208       9.483  11.414  27.849  1.00  9.96           H
ATOM   3846  HE1 TYR H 208      13.418  13.690  27.152  1.00 12.90           H
ATOM   3847  HE2 TYR H 208       9.582  13.694  28.264  1.00 12.79           H
ATOM   3848  HH  TYR H 208      12.371  15.515  27.825  1.00 16.53           H
ATOM   3849  N   GLN H 209      12.266   7.643  24.649  1.00  7.52           N
ATOM   3850  CA  GLN H 209      12.666   6.262  24.435  1.00  9.26           C
ATOM   3851  C   GLN H 209      13.530   5.826  25.606  1.00  6.96           C
ATOM   3852  O   GLN H 209      14.702   6.216  25.708  1.00  9.16           O
ATOM   3853  CB  GLN H 209      13.429   6.082  23.135  1.00  8.01           C
ATOM   3854  CG  GLN H 209      13.746   4.614  22.954  1.00  6.79           C
ATOM   3855  CD  GLN H 209      14.239   4.249  21.592  1.00  8.83           C
ATOM   3856  OE1 GLN H 209      14.252   5.043  20.659  1.00  9.97           O
ATOM   3857  NE2 GLN H 209      14.685   2.996  21.464  1.00  7.66           N
ATOM   3858  H   GLN H 209      12.798   8.225  24.306  1.00  9.03           H
ATOM   3859  HA  GLN H 209      11.878   5.698  24.408  1.00 11.11           H
ATOM   3860  HB2 GLN H 209      12.882   6.378  22.390  1.00  9.62           H
ATOM   3861  HB3 GLN H 209      14.261   6.580  23.170  1.00  9.62           H
ATOM   3862  HG2 GLN H 209      14.432   4.365  23.593  1.00  8.15           H
ATOM   3863  HG3 GLN H 209      12.941   4.100  23.123  1.00  8.15           H
ATOM   3864 HE21 GLN H 209      14.674   2.464  22.140  1.00  9.19           H
ATOM   3865 HE22 GLN H 209      14.983   2.721  20.705  1.00  9.19           H
ATOM   3866  N   MET H 210      12.960   5.030  26.499  1.00  6.61           N
ATOM   3867  CA  MET H 210      13.680   4.582  27.669  1.00  7.81           C
ATOM   3868  C   MET H 210      14.428   3.278  27.434  1.00  8.24           C
ATOM   3869  O   MET H 210      15.417   3.011  28.117  1.00  9.49           O
ATOM   3870  CB  MET H 210      12.702   4.429  28.835  1.00 10.54           C
ATOM   3871  CG  MET H 210      11.819   5.675  29.110  1.00  9.54           C
ATOM   3872  SD  MET H 210      12.737   7.158  29.342  1.00 10.60           S
ATOM   3873  CE  MET H 210      13.615   6.772  30.813  1.00 11.10           C
ATOM   3874  H   MET H 210      12.154   4.735  26.446  1.00  7.93           H
ATOM   3875  HA  MET H 210      14.324   5.266  27.915  1.00  9.37           H
ATOM   3876  HB2 MET H 210      12.108   3.686  28.644  1.00 12.65           H
ATOM   3877  HB3 MET H 210      13.208   4.244  29.641  1.00 12.65           H
ATOM   3878  HG2 MET H 210      11.225   5.810  28.355  1.00 11.45           H
ATOM   3879  HG3 MET H 210      11.300   5.519  29.914  1.00 11.45           H
ATOM   3880  HE1 MET H 210      14.173   7.528  31.055  1.00 13.32           H
ATOM   3881  HE2 MET H 210      12.978   6.591  31.522  1.00 13.32           H
ATOM   3882  HE3 MET H 210      14.167   5.990  30.656  1.00 13.32           H
ATOM   3883  N   GLY H 211      13.978   2.460  26.487  1.00  6.13           N
ATOM   3884  CA  GLY H 211      14.595   1.168  26.264  1.00  6.56           C
ATOM   3885  C   GLY H 211      14.675   0.838  24.791  1.00  9.44           C
ATOM   3886  O   GLY H 211      14.021   1.458  23.936  1.00  8.30           O
ATOM   3887  H   GLY H 211      13.317   2.633  25.964  1.00  7.36           H
ATOM   3888  HA2 GLY H 211      15.493   1.169  26.631  1.00  7.87           H
ATOM   3889  HA3 GLY H 211      14.079   0.478  26.709  1.00  7.87           H
ATOM   3890  N   ILE H 212      15.462  -0.196  24.521  1.00  7.78           N
ATOM   3891  CA  ILE H 212      15.520  -0.846  23.219  1.00  6.99           C
ATOM   3892  C   ILE H 212      15.199  -2.316  23.412  1.00  7.28           C
ATOM   3893  O   ILE H 212      15.735  -2.940  24.328  1.00  8.14           O
ATOM   3894  CB  ILE H 212      16.915  -0.700  22.587  1.00  7.57           C
ATOM   3895  CG1 ILE H 212      17.350   0.764  22.490  1.00  8.53           C
ATOM   3896  CG2 ILE H 212      16.991  -1.416  21.216  1.00  8.39           C
ATOM   3897  CD1 ILE H 212      18.852   1.000  22.228  1.00  8.03           C
ATOM   3898  H   ILE H 212      15.991  -0.551  25.099  1.00  9.34           H
ATOM   3899  HA  ILE H 212      14.861  -0.455  22.624  1.00  8.39           H
ATOM   3900  HB  ILE H 212      17.543  -1.146  23.176  1.00  9.09           H
ATOM   3901 HG12 ILE H 212      16.860   1.182  21.765  1.00 10.23           H
ATOM   3902 HG13 ILE H 212      17.129   1.205  23.326  1.00 10.23           H
ATOM   3903 HG21 ILE H 212      17.882  -1.302  20.850  1.00 10.07           H
ATOM   3904 HG22 ILE H 212      16.802  -2.359  21.342  1.00 10.07           H
ATOM   3905 HG23 ILE H 212      16.335  -1.024  20.619  1.00 10.07           H
ATOM   3906 HD11 ILE H 212      19.019   1.955  22.186  1.00  9.63           H
ATOM   3907 HD12 ILE H 212      19.364   0.606  22.952  1.00  9.63           H
ATOM   3908 HD13 ILE H 212      19.095   0.583  21.386  1.00  9.63           H
ATOM   3909  N   VAL H 213      14.375  -2.878  22.528  1.00  8.10           N
ATOM   3910  CA  VAL H 213      14.048  -4.310  22.597  1.00  6.45           C
ATOM   3911  C   VAL H 213      15.344  -5.095  22.425  1.00  6.43           C
ATOM   3912  O   VAL H 213      15.993  -5.001  21.373  1.00  7.41           O
ATOM   3913  CB  VAL H 213      12.999  -4.709  21.536  1.00  7.98           C
ATOM   3914  CG1 VAL H 213      12.703  -6.243  21.611  1.00  7.75           C
ATOM   3915  CG2 VAL H 213      11.699  -3.912  21.702  1.00  9.64           C
ATOM   3916  H   VAL H 213      13.993  -2.459  21.882  1.00  9.72           H
ATOM   3917  HA  VAL H 213      13.685  -4.513  23.473  1.00  7.74           H
ATOM   3918  HB  VAL H 213      13.356  -4.517  20.655  1.00  9.58           H
ATOM   3919 HG11 VAL H 213      12.043  -6.470  20.937  1.00  9.30           H
ATOM   3920 HG12 VAL H 213      13.525  -6.731  21.447  1.00  9.30           H
ATOM   3921 HG13 VAL H 213      12.362  -6.456  22.493  1.00  9.30           H
ATOM   3922 HG21 VAL H 213      11.069  -4.192  21.020  1.00 11.57           H
ATOM   3923 HG22 VAL H 213      11.333  -4.087  22.583  1.00 11.57           H
ATOM   3924 HG23 VAL H 213      11.895  -2.967  21.606  1.00 11.57           H
ATOM   3925  N   SER H 214      15.778  -5.835  23.465  1.00  9.60           N
ATOM   3926  CA  SER H 214      17.091  -6.471  23.451  1.00  8.34           C
ATOM   3927  C   SER H 214      17.020  -7.993  23.438  1.00  8.39           C
ATOM   3928  O   SER H 214      17.578  -8.609  22.532  1.00  9.43           O
ATOM   3929  CB  SER H 214      17.932  -5.972  24.637  1.00  9.96           C
ATOM   3930  OG  SER H 214      19.222  -6.569  24.668  1.00  9.77           O
ATOM   3931  H   SER H 214      15.325  -5.978  24.182  1.00 11.53           H
ATOM   3932  HA  SER H 214      17.549  -6.199  22.640  1.00 10.01           H
ATOM   3933  HB2 SER H 214      18.035  -5.010  24.562  1.00 11.95           H
ATOM   3934  HB3 SER H 214      17.468  -6.189  25.460  1.00 11.95           H
ATOM   3935  HG  SER H 214      19.639  -6.387  23.962  1.00 11.72           H
ATOM   3936  N   TRP H 215      16.392  -8.621  24.422  1.00 10.89           N
ATOM   3937  CA  TRP H 215      16.364 -10.077  24.421  1.00 12.30           C
ATOM   3938  C   TRP H 215      15.218 -10.618  25.263  1.00 12.04           C
ATOM   3939  O   TRP H 215      14.580  -9.911  26.035  1.00 11.16           O
ATOM   3940  CB  TRP H 215      17.717 -10.637  24.882  1.00 10.23           C
ATOM   3941  CG  TRP H 215      18.175 -10.286  26.269  1.00  9.49           C
ATOM   3942  CD1 TRP H 215      18.860  -9.189  26.649  1.00 10.08           C
ATOM   3943  CD2 TRP H 215      18.031 -11.092  27.445  1.00 11.05           C
ATOM   3944  NE1 TRP H 215      19.143  -9.237  27.994  1.00 11.60           N
ATOM   3945  CE2 TRP H 215      18.648 -10.402  28.501  1.00 10.50           C
ATOM   3946  CE3 TRP H 215      17.434 -12.332  27.708  1.00 13.32           C
ATOM   3947  CZ2 TRP H 215      18.692 -10.896  29.799  1.00 16.89           C
ATOM   3948  CZ3 TRP H 215      17.492 -12.820  29.009  1.00 13.88           C
ATOM   3949  CH2 TRP H 215      18.101 -12.094  30.027  1.00 11.94           C
ATOM   3950  H   TRP H 215      15.987  -8.244  25.080  1.00 13.07           H
ATOM   3951  HA  TRP H 215      16.221 -10.379  23.511  1.00 14.76           H
ATOM   3952  HB2 TRP H 215      17.674 -11.604  24.834  1.00 12.27           H
ATOM   3953  HB3 TRP H 215      18.398 -10.318  24.269  1.00 12.27           H
ATOM   3954  HD1 TRP H 215      19.103  -8.494  26.081  1.00 12.09           H
ATOM   3955  HE1 TRP H 215      19.566  -8.636  28.440  1.00 13.92           H
ATOM   3956  HE3 TRP H 215      17.029 -12.822  27.030  1.00 15.99           H
ATOM   3957  HZ2 TRP H 215      19.095 -10.416  30.487  1.00 20.27           H
ATOM   3958  HZ3 TRP H 215      17.098 -13.639  29.207  1.00 16.65           H
ATOM   3959  HH2 TRP H 215      18.113 -12.447  30.888  1.00 14.33           H
ATOM   3960  N   GLY H 216      14.958 -11.907  25.076  1.00 12.78           N
ATOM   3961  CA  GLY H 216      14.051 -12.634  25.937  1.00 14.00           C
ATOM   3962  C   GLY H 216      14.240 -14.107  25.668  1.00 16.12           C
ATOM   3963  O   GLY H 216      15.043 -14.503  24.825  1.00 19.22           O
ATOM   3964  H   GLY H 216      15.301 -12.384  24.448  1.00 15.34           H
ATOM   3965  HA2 GLY H 216      14.247 -12.449  26.868  1.00 16.80           H
ATOM   3966  HA3 GLY H 216      13.133 -12.387  25.745  1.00 16.80           H
ATOM   3967  N   GLU H 217      13.515 -14.910  26.425  1.00 13.73           N
ATOM   3968  CA  GLU H 217      13.547 -16.360  26.283  1.00 17.43           C
ATOM   3969  C   GLU H 217      12.155 -16.759  25.818  1.00 12.79           C
ATOM   3970  O   GLU H 217      11.200 -16.716  26.594  1.00 19.09           O
ATOM   3971  CB  GLU H 217      13.982 -16.993  27.588  1.00 19.04           C
ATOM   3972  CG  GLU H 217      15.453 -16.627  27.849  1.00 23.03           C
ATOM   3973  CD  GLU H 217      15.991 -17.010  29.233  1.00 29.13           C
ATOM   3974  OE1 GLU H 217      15.656 -16.314  30.199  1.00 23.92           O
ATOM   3975  OE2 GLU H 217      16.781 -17.981  29.332  1.00 35.02           O1-
ATOM   3976  H   GLU H 217      12.984 -14.636  27.044  1.00 16.47           H
ATOM   3977  HA  GLU H 217      14.184 -16.605  25.593  1.00 20.91           H
ATOM   3978  HB2 GLU H 217      13.441 -16.650  28.316  1.00 22.84           H
ATOM   3979  HB3 GLU H 217      13.907 -17.958  27.527  1.00 22.84           H
ATOM   3980  HG2 GLU H 217      16.003 -17.077  27.189  1.00 27.64           H
ATOM   3981  HG3 GLU H 217      15.552 -15.667  27.754  1.00 27.64           H
ATOM   3982  N   GLY H 219      12.051 -17.093  24.546  1.00 15.16           N
ATOM   3983  CA  GLY H 219      10.776 -17.303  23.923  1.00 16.80           C
ATOM   3984  C   GLY H 219      10.109 -15.952  23.751  1.00 19.81           C
ATOM   3985  O   GLY H 219      10.760 -14.911  23.765  1.00 16.29           O
ATOM   3986  H   GLY H 219      12.721 -17.204  24.018  1.00 18.19           H
ATOM   3987  HA2 GLY H 219      10.889 -17.718  23.054  1.00 20.16           H
ATOM   3988  HA3 GLY H 219      10.218 -17.868  24.479  1.00 20.16           H
ATOM   3989  N   CYS H 220       8.789 -15.986  23.594  1.00 14.29           N
ATOM   3990  CA  CYS H 220       7.983 -14.775  23.548  1.00 13.13           C
ATOM   3991  C   CYS H 220       6.688 -14.974  24.329  1.00 17.17           C
ATOM   3992  O   CYS H 220       5.947 -15.935  24.092  1.00 15.09           O
ATOM   3993  CB  CYS H 220       7.659 -14.386  22.107  1.00 15.14           C
ATOM   3994  SG  CYS H 220       9.029 -14.316  20.975  1.00 16.10           S
ATOM   3995  H   CYS H 220       8.332 -16.710  23.511  1.00 17.15           H
ATOM   3996  HA  CYS H 220       8.476 -14.047  23.957  1.00 15.75           H
ATOM   3997  HB2 CYS H 220       7.027 -15.031  21.753  1.00 18.17           H
ATOM   3998  HB3 CYS H 220       7.249 -13.507  22.115  1.00 18.17           H
ATOM   3999  N   ASP H 221       6.411 -14.042  25.236  1.00 13.49           N
ATOM   4000  CA  ASP H 221       5.174 -13.998  26.001  1.00 14.59           C
ATOM   4001  C   ASP H 221       4.984 -15.275  26.812  1.00 16.95           C
ATOM   4002  O   ASP H 221       3.868 -15.733  27.006  1.00 16.36           O
ATOM   4003  CB  ASP H 221       3.954 -13.737  25.110  1.00 13.25           C
ATOM   4004  CG  ASP H 221       2.709 -13.326  25.911  1.00 13.81           C
ATOM   4005  OD1 ASP H 221       2.812 -12.512  26.843  1.00 14.09           O
ATOM   4006  OD2 ASP H 221       1.587 -13.810  25.596  1.00 19.09           O1-
ATOM   4007  H   ASP H 221       6.949 -13.401  25.432  1.00 16.19           H
ATOM   4008  HA  ASP H 221       5.233 -13.263  26.631  1.00 17.51           H
ATOM   4009  HB2 ASP H 221       4.163 -13.021  24.491  1.00 15.90           H
ATOM   4010  HB3 ASP H 221       3.742 -14.547  24.621  1.00 15.90           H
ATOM   4011  N   ARG H 221A      6.081 -15.828  27.315  1.00 14.96           N
ATOM   4012  CA  ARG H 221A      5.986 -16.992  28.181  1.00 16.97           C
ATOM   4013  C   ARG H 221A      5.692 -16.581  29.611  1.00 17.02           C
ATOM   4014  O   ARG H 221A      6.224 -15.590  30.125  1.00 15.81           O
ATOM   4015  CB  ARG H 221A      7.272 -17.808  28.143  1.00 16.35           C
ATOM   4016  CG  ARG H 221A      7.576 -18.463  26.814  1.00 18.02           C
ATOM   4017  CD  ARG H 221A      8.787 -19.334  27.010  1.00 22.77           C
ATOM   4018  NE  ARG H 221A      9.324 -19.789  25.749  1.00 18.58           N
ATOM   4019  CZ  ARG H 221A     10.521 -20.335  25.609  1.00 24.55           C
ATOM   4020  NH1 ARG H 221A     10.934 -20.704  24.408  1.00 28.03           N
ATOM   4021  NH2 ARG H 221A     11.305 -20.495  26.672  1.00 30.06           N1+
ATOM   4022  H   ARG H 221A      6.883 -15.551  27.173  1.00 17.96           H
ATOM   4023  HA  ARG H 221A      5.260 -17.558  27.874  1.00 20.36           H
ATOM   4024  HB2 ARG H 221A      8.015 -17.223  28.358  1.00 19.62           H
ATOM   4025  HB3 ARG H 221A      7.210 -18.512  28.808  1.00 19.62           H
ATOM   4026  HG2 ARG H 221A      6.829 -19.017  26.537  1.00 21.63           H
ATOM   4027  HG3 ARG H 221A      7.776 -17.787  26.148  1.00 21.63           H
ATOM   4028  HD2 ARG H 221A      9.476 -18.826  27.467  1.00 27.32           H
ATOM   4029  HD3 ARG H 221A      8.541 -20.112  27.534  1.00 27.32           H
ATOM   4030  HE  ARG H 221A      8.868 -19.631  25.037  1.00 22.30           H
ATOM   4031 HH11 ARG H 221A     10.421 -20.599  23.726  1.00 33.64           H
ATOM   4032 HH12 ARG H 221A     11.709 -21.064  24.312  1.00 33.64           H
ATOM   4033 HH21 ARG H 221A     11.032 -20.246  27.449  1.00 36.07           H
ATOM   4034 HH22 ARG H 221A     12.083 -20.850  26.582  1.00 36.07           H
ATOM   4035  N   ASP H 222       4.829 -17.360  30.264  1.00 14.77           N
ATOM   4036  CA  ASP H 222       4.534 -17.126  31.662  1.00 15.36           C
ATOM   4037  C   ASP H 222       5.803 -17.195  32.494  1.00 15.82           C
ATOM   4038  O   ASP H 222       6.580 -18.160  32.410  1.00 17.32           O
ATOM   4039  CB  ASP H 222       3.514 -18.147  32.199  1.00 17.61           C
ATOM   4040  CG  ASP H 222       2.092 -17.900  31.715  1.00 29.60           C
ATOM   4041  OD1 ASP H 222       1.755 -16.786  31.261  1.00 20.57           O
ATOM   4042  OD2 ASP H 222       1.275 -18.843  31.806  1.00 32.79           O1-
ATOM   4043  H   ASP H 222       4.407 -18.024  29.917  1.00 17.72           H
ATOM   4044  HA  ASP H 222       4.154 -16.239  31.763  1.00 18.43           H
ATOM   4045  HB2 ASP H 222       3.777 -19.035  31.908  1.00 21.13           H
ATOM   4046  HB3 ASP H 222       3.510 -18.106  33.168  1.00 21.13           H
ATOM   4047  N   GLY H 223       6.004 -16.178  33.310  1.00 17.22           N
ATOM   4048  CA  GLY H 223       7.132 -16.120  34.206  1.00 16.03           C
ATOM   4049  C   GLY H 223       8.431 -15.667  33.568  1.00 15.52           C
ATOM   4050  O   GLY H 223       9.463 -15.682  34.251  1.00 16.39           O
ATOM   4051  H   GLY H 223       5.485 -15.494  33.363  1.00 20.67           H
ATOM   4052  HA2 GLY H 223       6.927 -15.509  34.931  1.00 19.23           H
ATOM   4053  HA3 GLY H 223       7.277 -17.000  34.587  1.00 19.23           H
ATOM   4054  N   LYS H 224       8.418 -15.323  32.286  1.00 13.98           N
ATOM   4055  CA  LYS H 224       9.547 -14.717  31.592  1.00 12.34           C
ATOM   4056  C   LYS H 224       9.187 -13.268  31.304  1.00 15.16           C
ATOM   4057  O   LYS H 224       8.015 -12.896  31.281  1.00 13.69           O
ATOM   4058  CB  LYS H 224       9.862 -15.435  30.283  1.00 13.31           C
ATOM   4059  CG  LYS H 224      10.170 -16.922  30.475  1.00 14.00           C
ATOM   4060  CD  LYS H 224      11.374 -17.126  31.364  1.00 17.12           C
ATOM   4061  CE  LYS H 224      11.597 -18.612  31.639  1.00 24.59           C
ATOM   4062  NZ  LYS H 224      12.698 -18.835  32.618  1.00 36.05           N1+
ATOM   4063  H   LYS H 224       7.735 -15.437  31.775  1.00 16.77           H
ATOM   4064  HA  LYS H 224      10.333 -14.739  32.160  1.00 14.81           H
ATOM   4065  HB2 LYS H 224       9.096 -15.362  29.692  1.00 15.98           H
ATOM   4066  HB3 LYS H 224      10.637 -15.019  29.875  1.00 15.98           H
ATOM   4067  HG2 LYS H 224       9.408 -17.356  30.889  1.00 16.80           H
ATOM   4068  HG3 LYS H 224      10.358 -17.324  29.612  1.00 16.80           H
ATOM   4069  HD2 LYS H 224      12.163 -16.773  30.924  1.00 20.54           H
ATOM   4070  HD3 LYS H 224      11.229 -16.675  32.211  1.00 20.54           H
ATOM   4071  HE2 LYS H 224      10.784 -18.994  32.004  1.00 29.51           H
ATOM   4072  HE3 LYS H 224      11.834 -19.057  30.810  1.00 29.51           H
ATOM   4073  HZ1 LYS H 224      12.807 -19.707  32.760  1.00 43.26           H
ATOM   4074  HZ2 LYS H 224      13.459 -18.496  32.304  1.00 43.26           H
ATOM   4075  HZ3 LYS H 224      12.503 -18.438  33.391  1.00 43.26           H
ATOM   4076  N   TYR H 225      10.216 -12.462  31.078  1.00 12.23           N
ATOM   4077  CA  TYR H 225      10.056 -11.043  30.850  1.00 12.20           C
ATOM   4078  C   TYR H 225      10.918 -10.632  29.679  1.00 12.20           C
ATOM   4079  O   TYR H 225      11.935 -11.247  29.387  1.00 13.38           O
ATOM   4080  CB  TYR H 225      10.437 -10.223  32.094  1.00 10.65           C
ATOM   4081  CG  TYR H 225       9.539 -10.624  33.219  1.00 11.99           C
ATOM   4082  CD1 TYR H 225       8.272 -10.084  33.334  1.00 12.05           C
ATOM   4083  CD2 TYR H 225       9.914 -11.639  34.090  1.00 13.01           C
ATOM   4084  CE1 TYR H 225       7.408 -10.511  34.326  1.00 14.77           C
ATOM   4085  CE2 TYR H 225       9.043 -12.088  35.068  1.00 14.36           C
ATOM   4086  CZ  TYR H 225       7.803 -11.522  35.186  1.00 17.67           C
ATOM   4087  OH  TYR H 225       6.937 -11.976  36.182  1.00 19.84           O
ATOM   4088  H   TYR H 225      11.035 -12.725  31.052  1.00 14.67           H
ATOM   4089  HA  TYR H 225       9.131 -10.855  30.630  1.00 14.64           H
ATOM   4090  HB2 TYR H 225      11.355 -10.410  32.345  1.00 12.78           H
ATOM   4091  HB3 TYR H 225      10.313  -9.278  31.916  1.00 12.78           H
ATOM   4092  HD1 TYR H 225       8.002  -9.417  32.746  1.00 14.46           H
ATOM   4093  HD2 TYR H 225      10.749 -12.037  34.000  1.00 15.61           H
ATOM   4094  HE1 TYR H 225       6.561 -10.136  34.403  1.00 17.73           H
ATOM   4095  HE2 TYR H 225       9.307 -12.758  35.657  1.00 17.23           H
ATOM   4096  HH  TYR H 225       7.305 -12.587  36.626  1.00 23.81           H
ATOM   4097  N   GLY H 226      10.488  -9.593  28.985  1.00  9.67           N
ATOM   4098  CA  GLY H 226      11.333  -9.031  27.957  1.00  9.40           C
ATOM   4099  C   GLY H 226      12.395  -8.143  28.583  1.00  8.42           C
ATOM   4100  O   GLY H 226      12.140  -7.446  29.565  1.00  9.67           O
ATOM   4101  H   GLY H 226       9.727  -9.204  29.087  1.00 11.61           H
ATOM   4102  HA2 GLY H 226      11.770  -9.742  27.462  1.00 11.28           H
ATOM   4103  HA3 GLY H 226      10.801  -8.501  27.343  1.00 11.28           H
ATOM   4104  N   PHE H 227      13.601  -8.201  28.024  1.00  7.32           N
ATOM   4105  CA  PHE H 227      14.715  -7.378  28.474  1.00  8.06           C
ATOM   4106  C   PHE H 227      15.041  -6.310  27.448  1.00  7.73           C
ATOM   4107  O   PHE H 227      14.959  -6.546  26.228  1.00  7.86           O
ATOM   4108  CB  PHE H 227      15.939  -8.225  28.812  1.00  9.67           C
ATOM   4109  CG  PHE H 227      15.785  -8.947  30.111  1.00  9.01           C
ATOM   4110  CD1 PHE H 227      15.020 -10.091  30.202  1.00 10.88           C
ATOM   4111  CD2 PHE H 227      16.378  -8.440  31.247  1.00 11.74           C
ATOM   4112  CE1 PHE H 227      14.862 -10.740  31.444  1.00 11.08           C
ATOM   4113  CE2 PHE H 227      16.253  -9.087  32.449  1.00 12.54           C
ATOM   4114  CZ  PHE H 227      15.469 -10.224  32.540  1.00  9.94           C
ATOM   4115  H   PHE H 227      13.800  -8.720  27.368  1.00  8.79           H
ATOM   4116  HA  PHE H 227      14.447  -6.923  29.288  1.00  9.68           H
ATOM   4117  HB2 PHE H 227      16.071  -8.886  28.114  1.00 11.60           H
ATOM   4118  HB3 PHE H 227      16.717  -7.649  28.877  1.00 11.60           H
ATOM   4119  HD1 PHE H 227      14.600 -10.430  29.445  1.00 13.05           H
ATOM   4120  HD2 PHE H 227      16.899  -7.672  31.190  1.00 14.08           H
ATOM   4121  HE1 PHE H 227      14.353 -11.515  31.508  1.00 13.30           H
ATOM   4122  HE2 PHE H 227      16.657  -8.738  33.210  1.00 15.05           H
ATOM   4123  HZ  PHE H 227      15.382 -10.656  33.359  1.00 11.93           H
ATOM   4124  N   TYR H 228      15.394  -5.124  27.975  1.00  7.84           N
ATOM   4125  CA  TYR H 228      15.518  -3.885  27.234  1.00  7.18           C
ATOM   4126  C   TYR H 228      16.826  -3.207  27.597  1.00  8.52           C
ATOM   4127  O   TYR H 228      17.204  -3.140  28.764  1.00  7.86           O
ATOM   4128  CB  TYR H 228      14.321  -2.933  27.530  1.00  6.87           C
ATOM   4129  CG  TYR H 228      13.005  -3.534  27.135  1.00  6.24           C
ATOM   4130  CD1 TYR H 228      12.330  -4.403  27.984  1.00  7.55           C
ATOM   4131  CD2 TYR H 228      12.452  -3.300  25.876  1.00  6.96           C
ATOM   4132  CE1 TYR H 228      11.157  -5.035  27.571  1.00  7.61           C
ATOM   4133  CE2 TYR H 228      11.296  -3.912  25.470  1.00  9.10           C
ATOM   4134  CZ  TYR H 228      10.628  -4.774  26.325  1.00  9.68           C
ATOM   4135  OH  TYR H 228       9.469  -5.401  25.893  1.00 11.98           O
ATOM   4136  H   TYR H 228      15.574  -5.023  28.810  1.00  9.41           H
ATOM   4137  HA  TYR H 228      15.527  -4.078  26.283  1.00  8.61           H
ATOM   4138  HB2 TYR H 228      14.293  -2.745  28.482  1.00  8.25           H
ATOM   4139  HB3 TYR H 228      14.439  -2.110  27.031  1.00  8.25           H
ATOM   4140  HD1 TYR H 228      12.687  -4.598  28.820  1.00  9.06           H
ATOM   4141  HD2 TYR H 228      12.897  -2.737  25.284  1.00  8.35           H
ATOM   4142  HE1 TYR H 228      10.715  -5.613  28.150  1.00  9.14           H
ATOM   4143  HE2 TYR H 228      10.951  -3.738  24.624  1.00 10.92           H
ATOM   4144  HH  TYR H 228       9.185  -5.920  26.489  1.00 14.38           H
ATOM   4145  N   THR H 229      17.483  -2.667  26.587  1.00  8.40           N
ATOM   4146  CA  THR H 229      18.650  -1.831  26.822  1.00  7.86           C
ATOM   4147  C   THR H 229      18.215  -0.559  27.513  1.00  7.84           C
ATOM   4148  O   THR H 229      17.263   0.090  27.083  1.00  8.50           O
ATOM   4149  CB  THR H 229      19.308  -1.502  25.501  1.00  8.52           C
ATOM   4150  OG1 THR H 229      19.431  -2.717  24.750  1.00  9.40           O
ATOM   4151  CG2 THR H 229      20.669  -0.813  25.728  1.00  7.78           C
ATOM   4152  H   THR H 229      17.277  -2.767  25.758  1.00 10.08           H
ATOM   4153  HA  THR H 229      19.286  -2.297  27.386  1.00  9.44           H
ATOM   4154  HB  THR H 229      18.740  -0.886  25.012  1.00 10.23           H
ATOM   4155  HG1 THR H 229      19.795  -2.561  24.009  1.00 11.28           H
ATOM   4156 HG21 THR H 229      21.082  -0.607  24.875  1.00  9.34           H
ATOM   4157 HG22 THR H 229      20.545   0.010  26.226  1.00  9.34           H
ATOM   4158 HG23 THR H 229      21.257  -1.400  26.230  1.00  9.34           H
ATOM   4159  N   HIS H 230      18.944  -0.181  28.546  1.00  8.25           N
ATOM   4160  CA  HIS H 230      18.669   1.011  29.351  1.00  7.68           C
ATOM   4161  C   HIS H 230      19.277   2.219  28.653  1.00  9.53           C
ATOM   4162  O   HIS H 230      20.477   2.454  28.726  1.00 10.01           O
ATOM   4163  CB  HIS H 230      19.253   0.765  30.727  1.00  7.71           C
ATOM   4164  CG  HIS H 230      18.801   1.710  31.777  1.00  9.14           C
ATOM   4165  ND1 HIS H 230      18.860   3.082  31.643  1.00 12.82           N
ATOM   4166  CD2 HIS H 230      18.362   1.462  33.032  1.00 12.06           C
ATOM   4167  CE1 HIS H 230      18.469   3.635  32.781  1.00 15.14           C
ATOM   4168  NE2 HIS H 230      18.157   2.675  33.633  1.00 14.42           N
ATOM   4169  H   HIS H 230      19.635  -0.615  28.817  1.00  9.90           H
ATOM   4170  HA  HIS H 230      17.711   1.142  29.433  1.00  9.22           H
ATOM   4171  HB2 HIS H 230      20.219   0.834  30.669  1.00  9.26           H
ATOM   4172  HB3 HIS H 230      19.007  -0.129  31.012  1.00  9.26           H
ATOM   4173  HD2 HIS H 230      18.233   0.626  33.417  1.00 14.48           H
ATOM   4174  HE1 HIS H 230      18.395   4.548  32.942  1.00 18.17           H
ATOM   4175  HE2 HIS H 230      17.855   2.793  34.430  1.00 17.30           H
ATOM   4176  N   VAL H 231      18.460   2.952  27.894  1.00  7.50           N
ATOM   4177  CA  VAL H 231      18.983   4.003  27.021  1.00  6.84           C
ATOM   4178  C   VAL H 231      19.714   5.077  27.819  1.00  9.48           C
ATOM   4179  O   VAL H 231      20.812   5.509  27.444  1.00 10.40           O
ATOM   4180  CB  VAL H 231      17.848   4.590  26.171  1.00  6.85           C
ATOM   4181  CG1 VAL H 231      18.299   5.805  25.397  1.00  8.83           C
ATOM   4182  CG2 VAL H 231      17.365   3.550  25.189  1.00  9.08           C
ATOM   4183  H   VAL H 231      17.605   2.860  27.866  1.00  8.99           H
ATOM   4184  HA  VAL H 231      19.626   3.605  26.414  1.00  8.21           H
ATOM   4185  HB  VAL H 231      17.108   4.843  26.744  1.00  8.22           H
ATOM   4186 HG11 VAL H 231      17.553   6.142  24.876  1.00 10.60           H
ATOM   4187 HG12 VAL H 231      18.599   6.484  26.022  1.00 10.60           H
ATOM   4188 HG13 VAL H 231      19.027   5.552  24.808  1.00 10.60           H
ATOM   4189 HG21 VAL H 231      16.649   3.929  24.656  1.00 10.90           H
ATOM   4190 HG22 VAL H 231      18.103   3.291  24.615  1.00 10.90           H
ATOM   4191 HG23 VAL H 231      17.041   2.779  25.680  1.00 10.90           H
ATOM   4192  N   PHE H 232      19.138   5.531  28.924  1.00 10.92           N
ATOM   4193  CA  PHE H 232      19.816   6.600  29.649  1.00 11.97           C
ATOM   4194  C   PHE H 232      21.214   6.186  30.123  1.00 11.15           C
ATOM   4195  O   PHE H 232      22.156   6.990  30.085  1.00 12.44           O
ATOM   4196  CB  PHE H 232      19.022   7.091  30.844  1.00 10.46           C
ATOM   4197  CG  PHE H 232      19.798   8.097  31.608  1.00 10.65           C
ATOM   4198  CD1 PHE H 232      20.107   9.316  31.010  1.00 14.09           C
ATOM   4199  CD2 PHE H 232      20.350   7.792  32.846  1.00 12.35           C
ATOM   4200  CE1 PHE H 232      20.896  10.226  31.655  1.00 15.46           C
ATOM   4201  CE2 PHE H 232      21.179   8.719  33.479  1.00 15.79           C
ATOM   4202  CZ  PHE H 232      21.433   9.916  32.877  1.00 18.13           C
ATOM   4203  H   PHE H 232      18.396   5.257  29.262  1.00 13.10           H
ATOM   4204  HA  PHE H 232      19.926   7.352  29.047  1.00 14.37           H
ATOM   4205  HB2 PHE H 232      18.200   7.506  30.537  1.00 12.55           H
ATOM   4206  HB3 PHE H 232      18.825   6.344  31.431  1.00 12.55           H
ATOM   4207  HD1 PHE H 232      19.760   9.520  30.171  1.00 16.90           H
ATOM   4208  HD2 PHE H 232      20.189   6.964  33.239  1.00 14.83           H
ATOM   4209  HE1 PHE H 232      21.081  11.047  31.259  1.00 18.55           H
ATOM   4210  HE2 PHE H 232      21.530   8.535  34.321  1.00 18.95           H
ATOM   4211  HZ  PHE H 232      21.953  10.548  33.319  1.00 21.75           H
ATOM   4212  N   ARG H 233      21.362   4.955  30.601  1.00 10.24           N
ATOM   4213  CA  ARG H 233      22.653   4.492  31.079  1.00 10.14           C
ATOM   4214  C   ARG H 233      23.711   4.542  29.998  1.00 14.48           C
ATOM   4215  O   ARG H 233      24.899   4.586  30.328  1.00 16.45           O
ATOM   4216  CB  ARG H 233      22.561   3.056  31.603  1.00 14.23           C
ATOM   4217  CG  ARG H 233      21.847   2.885  32.938  1.00 25.19           C
ATOM   4218  CD  ARG H 233      22.811   2.858  34.077  1.00 27.47           C
ATOM   4219  NE  ARG H 233      23.845   1.844  33.887  1.00 24.51           N
ATOM   4220  CZ  ARG H 233      24.949   1.772  34.623  1.00 31.17           C
ATOM   4221  NH1 ARG H 233      25.853   0.839  34.372  1.00 28.26           N
ATOM   4222  NH2 ARG H 233      25.138   2.627  35.617  1.00 33.94           N1+
ATOM   4223  H   ARG H 233      20.732   4.372  30.658  1.00 12.29           H
ATOM   4224  HA  ARG H 233      22.942   5.061  31.810  1.00 12.17           H
ATOM   4225  HB2 ARG H 233      22.084   2.521  30.949  1.00 17.08           H
ATOM   4226  HB3 ARG H 233      23.461   2.710  31.708  1.00 17.08           H
ATOM   4227  HG2 ARG H 233      21.239   3.628  33.073  1.00 30.22           H
ATOM   4228  HG3 ARG H 233      21.358   2.047  32.934  1.00 30.22           H
ATOM   4229  HD2 ARG H 233      23.244   3.722  34.150  1.00 32.97           H
ATOM   4230  HD3 ARG H 233      22.332   2.652  34.896  1.00 32.97           H
ATOM   4231  HE  ARG H 233      23.788   1.337  33.195  1.00 29.41           H
ATOM   4232 HH11 ARG H 233      25.726   0.279  33.732  1.00 33.91           H
ATOM   4233 HH12 ARG H 233      26.560   0.784  34.858  1.00 33.91           H
ATOM   4234 HH21 ARG H 233      24.553   3.238  35.776  1.00 40.73           H
ATOM   4235 HH22 ARG H 233      25.850   2.578  36.098  1.00 40.73           H
ATOM   4236  N   LEU H 234      23.317   4.497  28.723  1.00 11.37           N
ATOM   4237  CA  LEU H 234      24.261   4.497  27.619  1.00 12.51           C
ATOM   4238  C   LEU H 234      24.256   5.819  26.868  1.00 13.92           C
ATOM   4239  O   LEU H 234      24.808   5.913  25.767  1.00 14.32           O
ATOM   4240  CB  LEU H 234      23.955   3.304  26.691  1.00 11.33           C
ATOM   4241  CG  LEU H 234      24.231   1.965  27.392  1.00 15.31           C
ATOM   4242  CD1 LEU H 234      23.550   0.808  26.727  1.00 17.23           C
ATOM   4243  CD2 LEU H 234      25.717   1.676  27.463  1.00 22.89           C
ATOM   4244  H   LEU H 234      22.495   4.465  28.475  1.00 13.65           H
ATOM   4245  HA  LEU H 234      25.154   4.369  27.976  1.00 15.01           H
ATOM   4246  HB2 LEU H 234      23.020   3.327  26.437  1.00 13.60           H
ATOM   4247  HB3 LEU H 234      24.519   3.357  25.903  1.00 13.60           H
ATOM   4248  HG  LEU H 234      23.899   2.018  28.301  1.00 18.37           H
ATOM   4249 HD11 LEU H 234      23.762  -0.004  27.213  1.00 20.67           H
ATOM   4250 HD12 LEU H 234      22.592   0.959  26.735  1.00 20.67           H
ATOM   4251 HD13 LEU H 234      23.867   0.739  25.813  1.00 20.67           H
ATOM   4252 HD21 LEU H 234      25.852   0.826  27.910  1.00 27.46           H
ATOM   4253 HD22 LEU H 234      26.074   1.636  26.562  1.00 27.46           H
ATOM   4254 HD23 LEU H 234      26.153   2.385  27.961  1.00 27.46           H
ATOM   4255  N   LYS H 235      23.654   6.867  27.441  1.00 12.84           N
ATOM   4256  CA  LYS H 235      23.489   8.099  26.695  1.00 15.91           C
ATOM   4257  C   LYS H 235      24.818   8.818  26.495  1.00 15.22           C
ATOM   4258  O   LYS H 235      24.998   9.486  25.477  1.00 19.44           O
ATOM   4259  CB  LYS H 235      22.498   9.022  27.393  1.00 18.34           C
ATOM   4260  CG  LYS H 235      22.217  10.280  26.596  1.00 22.13           C
ATOM   4261  CD  LYS H 235      21.110  11.093  27.168  1.00 26.33           C
ATOM   4262  CE  LYS H 235      20.627  12.059  26.122  1.00 31.84           C
ATOM   4263  NZ  LYS H 235      19.573  12.925  26.693  1.00 30.75           N1+
ATOM   4264  H   LYS H 235      23.342   6.883  28.243  1.00 15.41           H
ATOM   4265  HA  LYS H 235      23.131   7.888  25.818  1.00 19.09           H
ATOM   4266  HB2 LYS H 235      21.660   8.551  27.517  1.00 22.01           H
ATOM   4267  HB3 LYS H 235      22.862   9.286  28.252  1.00 22.01           H
ATOM   4268  HG2 LYS H 235      23.016  10.830  26.582  1.00 26.56           H
ATOM   4269  HG3 LYS H 235      21.969  10.032  25.692  1.00 26.56           H
ATOM   4270  HD2 LYS H 235      20.374  10.514  27.421  1.00 31.60           H
ATOM   4271  HD3 LYS H 235      21.432  11.595  27.932  1.00 31.60           H
ATOM   4272  HE2 LYS H 235      21.364  12.619  25.830  1.00 38.20           H
ATOM   4273  HE3 LYS H 235      20.254  11.569  25.373  1.00 38.20           H
ATOM   4274  HZ1 LYS H 235      19.284  13.498  26.077  1.00 36.90           H
ATOM   4275  HZ2 LYS H 235      18.889  12.428  26.969  1.00 36.90           H
ATOM   4276  HZ3 LYS H 235      19.897  13.381  27.384  1.00 36.90           H
ATOM   4277  N   LYS H 236      25.758   8.681  27.432  1.00 19.16           N
ATOM   4278  CA  LYS H 236      27.066   9.305  27.233  1.00 17.46           C
ATOM   4279  C   LYS H 236      27.728   8.778  25.963  1.00 19.40           C
ATOM   4280  O   LYS H 236      28.345   9.542  25.209  1.00 21.24           O
ATOM   4281  CB  LYS H 236      27.969   9.075  28.444  1.00 24.29           C
ATOM   4282  CG  LYS H 236      27.834  10.105  29.557  0.71 23.46           C
ATOM   4283  CD  LYS H 236      28.788   9.758  30.703  0.34 32.90           C
ATOM   4284  CE  LYS H 236      28.736  10.781  31.818  0.29 32.47           C
ATOM   4285  NZ  LYS H 236      29.622  10.396  32.952  0.42 29.91           N1+
ATOM   4286  H   LYS H 236      25.668   8.246  28.168  1.00 22.99           H
ATOM   4287  HA  LYS H 236      26.944  10.262  27.130  1.00 20.95           H
ATOM   4288  HB2 LYS H 236      27.760   8.207  28.823  1.00 29.15           H
ATOM   4289  HB3 LYS H 236      28.892   9.086  28.147  1.00 29.15           H
ATOM   4290  HG2 LYS H 236      28.066  10.984  29.217  0.37 28.16           H
ATOM   4291  HG3 LYS H 236      26.926  10.100  29.898  0.60 28.16           H
ATOM   4292  HD2 LYS H 236      28.541   8.896  31.072  1.00 39.48           H
ATOM   4293  HD3 LYS H 236      29.696   9.727  30.363  1.00 39.48           H
ATOM   4294  HE2 LYS H 236      29.032  11.640  31.478  1.00 38.96           H
ATOM   4295  HE3 LYS H 236      27.827  10.847  32.150  1.00 38.96           H
ATOM   4296  HZ1 LYS H 236      29.577  11.009  33.595  1.00 35.90           H
ATOM   4297  HZ2 LYS H 236      29.367   9.610  33.283  0.55 35.90           H
ATOM   4298  HZ3 LYS H 236      30.464  10.332  32.671  1.00 35.90           H
ATOM   4299  N   TRP H 237      27.587   7.480  25.694  1.00 14.70           N
ATOM   4300  CA  TRP H 237      28.096   6.919  24.447  1.00 16.37           C
ATOM   4301  C   TRP H 237      27.347   7.484  23.251  1.00 14.42           C
ATOM   4302  O   TRP H 237      27.968   7.883  22.257  1.00 14.63           O
ATOM   4303  CB  TRP H 237      28.012   5.384  24.454  1.00 13.56           C
ATOM   4304  CG  TRP H 237      28.404   4.844  23.137  1.00 14.14           C
ATOM   4305  CD1 TRP H 237      29.681   4.690  22.675  1.00 15.80           C
ATOM   4306  CD2 TRP H 237      27.534   4.395  22.066  1.00 13.60           C
ATOM   4307  NE1 TRP H 237      29.667   4.202  21.399  1.00 19.38           N
ATOM   4308  CE2 TRP H 237      28.369   3.999  20.998  1.00 15.93           C
ATOM   4309  CE3 TRP H 237      26.144   4.295  21.909  1.00 13.77           C
ATOM   4310  CZ2 TRP H 237      27.867   3.505  19.792  1.00 15.45           C
ATOM   4311  CZ3 TRP H 237      25.633   3.804  20.696  1.00 13.18           C
ATOM   4312  CH2 TRP H 237      26.502   3.410  19.658  1.00 15.20           C
ATOM   4313  H   TRP H 237      27.204   6.910  26.212  1.00 17.64           H
ATOM   4314  HA  TRP H 237      29.030   7.163  24.353  1.00 19.65           H
ATOM   4315  HB2 TRP H 237      28.616   5.030  25.125  1.00 16.28           H
ATOM   4316  HB3 TRP H 237      27.100   5.111  24.639  1.00 16.28           H
ATOM   4317  HD1 TRP H 237      30.448   4.914  23.150  1.00 18.96           H
ATOM   4318  HE1 TRP H 237      30.365   4.026  20.928  1.00 23.26           H
ATOM   4319  HE3 TRP H 237      25.570   4.557  22.592  1.00 16.53           H
ATOM   4320  HZ2 TRP H 237      28.437   3.244  19.106  1.00 18.54           H
ATOM   4321  HZ3 TRP H 237      24.713   3.730  20.580  1.00 15.81           H
ATOM   4322  HH2 TRP H 237      26.144   3.084  18.864  1.00 18.24           H
ATOM   4323  N   ILE H 238      26.008   7.583  23.348  1.00 15.18           N
ATOM   4324  CA  ILE H 238      25.221   8.150  22.258  1.00 13.03           C
ATOM   4325  C   ILE H 238      25.710   9.549  21.934  1.00 16.42           C
ATOM   4326  O   ILE H 238      25.947   9.886  20.772  1.00 16.98           O
ATOM   4327  CB  ILE H 238      23.721   8.168  22.605  1.00 14.37           C
ATOM   4328  CG1 ILE H 238      23.187   6.745  22.744  1.00 12.62           C
ATOM   4329  CG2 ILE H 238      22.962   8.914  21.522  1.00 15.12           C
ATOM   4330  CD1 ILE H 238      21.730   6.705  23.253  1.00 15.59           C
ATOM   4331  H   ILE H 238      25.546   7.332  24.028  1.00 18.21           H
ATOM   4332  HA  ILE H 238      25.339   7.601  21.467  1.00 15.64           H
ATOM   4333  HB  ILE H 238      23.600   8.632  23.448  1.00 17.24           H
ATOM   4334 HG12 ILE H 238      23.214   6.310  21.877  1.00 15.15           H
ATOM   4335 HG13 ILE H 238      23.739   6.260  23.377  1.00 15.15           H
ATOM   4336 HG21 ILE H 238      22.018   8.921  21.746  1.00 18.14           H
ATOM   4337 HG22 ILE H 238      23.297   9.822  21.470  1.00 18.14           H
ATOM   4338 HG23 ILE H 238      23.097   8.462  20.674  1.00 18.14           H
ATOM   4339 HD11 ILE H 238      21.446   5.780  23.321  1.00 18.71           H
ATOM   4340 HD12 ILE H 238      21.689   7.129  24.124  1.00 18.71           H
ATOM   4341 HD13 ILE H 238      21.164   7.180  22.625  1.00 18.71           H
ATOM   4342  N   GLN H 239      25.848  10.387  22.964  1.00 18.50           N
ATOM   4343  CA  GLN H 239      26.248  11.769  22.741  1.00 19.26           C
ATOM   4344  C   GLN H 239      27.657  11.846  22.171  1.00 17.92           C
ATOM   4345  O   GLN H 239      27.918  12.629  21.245  1.00 20.95           O
ATOM   4346  CB  GLN H 239      26.161  12.561  24.044  1.00 21.98           C
ATOM   4347  CG  GLN H 239      26.173  14.048  23.820  1.00 27.35           C
ATOM   4348  CD  GLN H 239      24.895  14.519  23.166  0.54 24.52           C
ATOM   4349  OE1 GLN H 239      23.812  14.382  23.736  0.81 31.37           O
ATOM   4350  NE2 GLN H 239      25.008  15.048  21.949  0.60 31.07           N
ATOM   4351  H   GLN H 239      25.717  10.180  23.788  1.00 22.20           H
ATOM   4352  HA  GLN H 239      25.642  12.175  22.101  1.00 23.11           H
ATOM   4353  HB2 GLN H 239      25.335  12.333  24.499  1.00 26.38           H
ATOM   4354  HB3 GLN H 239      26.921  12.336  24.603  1.00 26.38           H
ATOM   4355  HG2 GLN H 239      26.262  14.500  24.673  1.00 32.82           H
ATOM   4356  HG3 GLN H 239      26.914  14.278  23.239  1.00 32.82           H
ATOM   4357 HE21 GLN H 239      25.780  15.107  21.576  1.00 37.29           H
ATOM   4358 HE22 GLN H 239      24.308  15.330  21.537  1.00 37.29           H
ATOM   4359  N   LYS H 240      28.568  11.024  22.686  1.00 18.69           N
ATOM   4360  CA  LYS H 240      29.925  10.981  22.152  1.00 17.76           C
ATOM   4361  C   LYS H 240      29.921  10.728  20.650  1.00 21.69           C
ATOM   4362  O   LYS H 240      30.617  11.413  19.891  1.00 21.25           O
ATOM   4363  CB  LYS H 240      30.739   9.911  22.878  1.00 19.77           C
ATOM   4364  CG  LYS H 240      32.196   9.775  22.402  1.00 29.88           C
ATOM   4365  CD  LYS H 240      32.999   8.873  23.331  0.50 22.46           C
ATOM   4366  CE  LYS H 240      34.409   8.654  22.819  0.47 31.39           C
ATOM   4367  NZ  LYS H 240      35.192   7.808  23.753  0.49 26.80           N1+
ATOM   4368  H   LYS H 240      28.426  10.485  23.341  1.00 22.42           H
ATOM   4369  HA  LYS H 240      30.351  11.838  22.309  1.00 21.31           H
ATOM   4370  HB2 LYS H 240      30.759  10.127  23.824  1.00 23.73           H
ATOM   4371  HB3 LYS H 240      30.307   9.053  22.749  1.00 23.73           H
ATOM   4372  HG2 LYS H 240      32.208   9.385  21.514  1.00 35.86           H
ATOM   4373  HG3 LYS H 240      32.613  10.651  22.391  1.00 35.86           H
ATOM   4374  HD2 LYS H 240      33.055   9.286  24.207  1.00 26.96           H
ATOM   4375  HD3 LYS H 240      32.562   8.010  23.395  0.87 26.96           H
ATOM   4376  HE2 LYS H 240      34.372   8.205  21.960  1.00 37.67           H
ATOM   4377  HE3 LYS H 240      34.856   9.510  22.734  0.57 37.67           H
ATOM   4378  HZ1 LYS H 240      36.016   7.689  23.438  0.00 32.16           H
ATOM   4379  HZ2 LYS H 240      35.241   8.201  24.550  0.88 32.16           H
ATOM   4380  HZ3 LYS H 240      34.801   7.014  23.846  0.85 32.16           H
ATOM   4381  N   VAL H 241      29.134   9.751  20.197  1.00 16.90           N
ATOM   4382  CA  VAL H 241      29.135   9.386  18.783  1.00 16.38           C
ATOM   4383  C   VAL H 241      28.564  10.516  17.945  1.00 18.13           C
ATOM   4384  O   VAL H 241      29.128  10.901  16.919  1.00 20.43           O
ATOM   4385  CB  VAL H 241      28.344   8.086  18.560  1.00 17.00           C
ATOM   4386  CG1 VAL H 241      28.075   7.845  17.066  1.00 18.75           C
ATOM   4387  CG2 VAL H 241      29.104   6.934  19.168  1.00 18.35           C
ATOM   4388  H   VAL H 241      28.595   9.290  20.683  1.00 20.28           H
ATOM   4389  HA  VAL H 241      30.049   9.233  18.497  1.00 19.66           H
ATOM   4390  HB  VAL H 241      27.489   8.154  19.013  1.00 20.40           H
ATOM   4391 HG11 VAL H 241      27.576   7.019  16.965  1.00 22.49           H
ATOM   4392 HG12 VAL H 241      27.561   8.588  16.714  1.00 22.49           H
ATOM   4393 HG13 VAL H 241      28.923   7.778  16.600  1.00 22.49           H
ATOM   4394 HG21 VAL H 241      28.602   6.116  19.026  1.00 22.02           H
ATOM   4395 HG22 VAL H 241      29.972   6.869  18.741  1.00 22.02           H
ATOM   4396 HG23 VAL H 241      29.213   7.095  20.119  1.00 22.02           H
ATOM   4397  N   ILE H 242      27.416  11.052  18.362  1.00 17.54           N
ATOM   4398  CA  ILE H 242      26.798  12.115  17.589  1.00 22.48           C
ATOM   4399  C   ILE H 242      27.677  13.365  17.606  1.00 18.41           C
ATOM   4400  O   ILE H 242      27.826  14.039  16.579  1.00 22.46           O
ATOM   4401  CB  ILE H 242      25.370  12.365  18.108  1.00 21.95           C
ATOM   4402  CG1 ILE H 242      24.480  11.164  17.736  1.00 19.24           C
ATOM   4403  CG2 ILE H 242      24.788  13.649  17.524  1.00 30.20           C
ATOM   4404  CD1 ILE H 242      23.086  11.181  18.350  1.00 31.37           C
ATOM   4405  H   ILE H 242      26.988  10.821  19.072  1.00 21.05           H
ATOM   4406  HA  ILE H 242      26.725  11.823  16.666  1.00 26.98           H
ATOM   4407  HB  ILE H 242      25.399  12.446  19.074  1.00 26.34           H
ATOM   4408 HG12 ILE H 242      24.375  11.146  16.772  1.00 23.09           H
ATOM   4409 HG13 ILE H 242      24.920  10.352  18.031  1.00 23.09           H
ATOM   4410 HG21 ILE H 242      23.891  13.775  17.871  1.00 36.24           H
ATOM   4411 HG22 ILE H 242      25.350  14.396  17.781  1.00 36.24           H
ATOM   4412 HG23 ILE H 242      24.760  13.571  16.557  1.00 36.24           H
ATOM   4413 HD11 ILE H 242      22.604  10.390  18.060  1.00 37.65           H
ATOM   4414 HD12 ILE H 242      23.167  11.183  19.317  1.00 37.65           H
ATOM   4415 HD13 ILE H 242      22.621  11.979  18.055  1.00 37.65           H
ATOM   4416  N   ASP H 243      28.323  13.658  18.735  1.00 21.06           N
ATOM   4417  CA  ASP H 243      29.184  14.844  18.798  1.00 23.58           C
ATOM   4418  C   ASP H 243      30.394  14.688  17.886  1.00 28.17           C
ATOM   4419  O   ASP H 243      30.842  15.658  17.270  1.00 30.20           O
ATOM   4420  CB  ASP H 243      29.670  15.109  20.222  1.00 24.91           C
ATOM   4421  CG  ASP H 243      28.593  15.667  21.145  1.00 27.30           C
ATOM   4422  OD1 ASP H 243      28.866  15.702  22.362  1.00 30.02           O
ATOM   4423  OD2 ASP H 243      27.499  16.057  20.682  1.00 26.88           O1-
ATOM   4424  H   ASP H 243      28.283  13.201  19.462  1.00 25.28           H
ATOM   4425  HA  ASP H 243      28.680  15.618  18.502  1.00 28.30           H
ATOM   4426  HB2 ASP H 243      29.985  14.275  20.605  1.00 29.89           H
ATOM   4427  HB3 ASP H 243      30.396  15.751  20.190  1.00 29.89           H
ATOM   4428  N   GLN H 244      30.950  13.479  17.795  1.00 23.31           N
ATOM   4429  CA  GLN H 244      32.169  13.276  17.009  1.00 22.95           C
ATOM   4430  C   GLN H 244      31.881  13.128  15.517  1.00 24.41           C
ATOM   4431  O   GLN H 244      32.665  13.608  14.683  1.00 27.88           O
ATOM   4432  CB  GLN H 244      32.921  12.052  17.532  1.00 26.29           C
ATOM   4433  CG  GLN H 244      34.088  11.637  16.659  0.48 28.46           C
ATOM   4434  CD  GLN H 244      34.959  10.620  17.337  0.72 29.15           C
ATOM   4435  OE1 GLN H 244      34.557  10.010  18.333  0.91 34.01           O
ATOM   4436  NE2 GLN H 244      36.172  10.442  16.823  0.37 32.39           N
ATOM   4437  H   GLN H 244      30.646  12.769  18.174  1.00 27.98           H
ATOM   4438  HA  GLN H 244      32.745  14.048  17.124  1.00 27.54           H
ATOM   4439  HB2 GLN H 244      33.267  12.251  18.416  1.00 31.55           H
ATOM   4440  HB3 GLN H 244      32.305  11.304  17.580  1.00 31.55           H
ATOM   4441  HG2 GLN H 244      33.749  11.247  15.838  1.00 34.15           H
ATOM   4442  HG3 GLN H 244      34.630  12.416  16.460  1.00 34.15           H
ATOM   4443 HE21 GLN H 244      36.419  10.899  16.137  1.00 38.87           H
ATOM   4444 HE22 GLN H 244      36.709   9.871  17.175  1.00 38.87           H
ATOM   4445  N   PHE H 245      30.760  12.502  15.153  1.00 26.15           N
ATOM   4446  CA  PHE H 245      30.485  12.181  13.751  1.00 22.50           C
ATOM   4447  C   PHE H 245      29.268  12.907  13.180  1.00 26.96           C
ATOM   4448  O   PHE H 245      28.531  13.570  13.916  1.00 32.35           O
ATOM   4449  CB  PHE H 245      30.297  10.675  13.590  1.00 26.26           C
ATOM   4450  CG  PHE H 245      31.465   9.864  14.088  1.00 26.58           C
ATOM   4451  CD1 PHE H 245      32.644   9.793  13.353  1.00 29.59           C
ATOM   4452  CD2 PHE H 245      31.394   9.190  15.296  1.00 24.62           C
ATOM   4453  CE1 PHE H 245      33.717   9.051  13.815  1.00 30.73           C
ATOM   4454  CE2 PHE H 245      32.456   8.451  15.762  1.00 26.80           C
ATOM   4455  CZ  PHE H 245      33.629   8.384  15.018  1.00 31.64           C
ATOM   4456  H   PHE H 245      30.144  12.251  15.698  1.00 31.38           H
ATOM   4457  HA  PHE H 245      31.255  12.438  13.219  1.00 26.99           H
ATOM   4458  HB2 PHE H 245      30.175  10.474  12.648  1.00 31.51           H
ATOM   4459  HB3 PHE H 245      29.511  10.403  14.089  1.00 31.51           H
ATOM   4460  HD1 PHE H 245      32.709  10.242  12.541  1.00 35.51           H
ATOM   4461  HD2 PHE H 245      30.612   9.233  15.798  1.00 29.54           H
ATOM   4462  HE1 PHE H 245      34.500   9.007  13.316  1.00 36.87           H
ATOM   4463  HE2 PHE H 245      32.392   8.002  16.574  1.00 32.16           H
ATOM   4464  HZ  PHE H 245      34.350   7.885  15.328  1.00 37.97           H
ATOM   4465  HC  PHE H 245      29.052  12.862  12.205  1.00 32.36           H
TER
HETATM 4466  C1  SIN I   1       4.922 -11.620   3.676  1.00 30.45           C
HETATM 4467  C2  SIN I   1       4.818 -12.085   2.226  1.00 38.42           C
HETATM 4468  C3  SIN I   1       5.756 -11.341   1.325  1.00 26.55           C
HETATM 4469  C4  SIN I   1       5.446  -9.913   1.640  1.00 31.41           C
HETATM 4470  O1  SIN I   1       6.023 -11.075   3.976  1.00 31.90           O1-
HETATM 4471  O2  SIN I   1       3.884 -11.838   4.368  1.00 33.67           O
HETATM 4472  O3  SIN I   1       5.021  -9.078   0.881  1.00 30.07           O
HETATM 4473  H21 SIN I   1       5.064 -13.154   2.204  1.00 46.11           H
HETATM 4474  H22 SIN I   1       3.780 -11.970   1.890  1.00 46.11           H
HETATM 4475  H31 SIN I   1       6.811 -11.541   1.541  1.00 31.86           H
HETATM 4476  H32 SIN I   1       5.556 -11.530   0.266  1.00 31.86           H
ATOM   4477  N   PHE I   2       7.667  -9.271   0.473  1.00 31.30           N
ATOM   4478  CA  PHE I   2       7.441  -7.837   0.574  1.00 25.08           C
ATOM   4479  C   PHE I   2       7.125  -7.250  -0.805  1.00 33.79           C
ATOM   4480  O   PHE I   2       7.653  -7.709  -1.812  1.00 26.46           O
ATOM   4481  CB  PHE I   2       8.668  -7.171   1.189  1.00 25.53           C
ATOM   4482  CG  PHE I   2       8.727  -7.300   2.684  1.00 27.39           C
ATOM   4483  CD1 PHE I   2       8.386  -6.223   3.485  1.00 27.38           C
ATOM   4484  CD2 PHE I   2       9.087  -8.499   3.291  1.00 25.30           C
ATOM   4485  CE1 PHE I   2       8.423  -6.339   4.871  1.00 22.08           C
ATOM   4486  CE2 PHE I   2       9.136  -8.606   4.664  1.00 26.87           C
ATOM   4487  CZ  PHE I   2       8.793  -7.527   5.449  1.00 25.55           C
ATOM   4488  H   PHE I   2       8.480  -9.509   0.622  1.00 37.56           H
ATOM   4489  HA  PHE I   2       6.683  -7.673   1.155  1.00 30.09           H
ATOM   4490  HB2 PHE I   2       8.655  -6.226   0.971  1.00 30.64           H
ATOM   4491  HB3 PHE I   2       9.466  -7.583   0.823  1.00 30.64           H
ATOM   4492  HD1 PHE I   2       8.134  -5.417   3.095  1.00 32.85           H
ATOM   4493  HD2 PHE I   2       9.318  -9.230   2.764  1.00 30.37           H
ATOM   4494  HE1 PHE I   2       8.200  -5.611   5.405  1.00 26.50           H
ATOM   4495  HE2 PHE I   2       9.381  -9.411   5.060  1.00 32.24           H
ATOM   4496  HZ  PHE I   2       8.822  -7.601   6.375  1.00 30.66           H
ATOM   4497  N   GLU I   3       6.264  -6.237  -0.864  1.00 24.96           N
ATOM   4498  CA  GLU I   3       6.094  -5.532  -2.123  1.00 25.05           C
ATOM   4499  C   GLU I   3       7.411  -4.889  -2.553  1.00 25.08           C
ATOM   4500  O   GLU I   3       8.175  -4.358  -1.736  1.00 23.37           O
ATOM   4501  CB  GLU I   3       4.982  -4.485  -2.014  1.00 23.87           C
ATOM   4502  CG  GLU I   3       4.786  -3.703  -3.302  1.00 24.95           C
ATOM   4503  CD  GLU I   3       3.625  -2.737  -3.247  1.00 31.66           C
ATOM   4504  OE1 GLU I   3       3.090  -2.543  -2.145  1.00 24.78           O
ATOM   4505  OE2 GLU I   3       3.243  -2.186  -4.312  1.00 24.50           O1-
ATOM   4506  H   GLU I   3       5.784  -5.948  -0.212  1.00 29.95           H
ATOM   4507  HA  GLU I   3       5.836  -6.170  -2.808  1.00 30.07           H
ATOM   4508  HB2 GLU I   3       4.146  -4.931  -1.803  1.00 28.64           H
ATOM   4509  HB3 GLU I   3       5.208  -3.855  -1.312  1.00 28.64           H
ATOM   4510  HG2 GLU I   3       5.590  -3.192  -3.484  1.00 29.94           H
ATOM   4511  HG3 GLU I   3       4.621  -4.327  -4.026  1.00 29.94           H
ATOM   4512  N   GLU I   4       7.684  -4.941  -3.858  1.00 25.73           N
ATOM   4513  CA  GLU I   4       8.921  -4.375  -4.379  1.00 24.69           C
ATOM   4514  C   GLU I   4       8.983  -2.872  -4.132  1.00 30.78           C
ATOM   4515  O   GLU I   4       7.974  -2.159  -4.196  1.00 27.99           O
ATOM   4516  CB  GLU I   4       9.060  -4.686  -5.874  1.00 35.86           C
ATOM   4517  CG  GLU I   4       9.183  -6.191  -6.196  0.28 31.68           C
ATOM   4518  CD  GLU I   4      10.461  -6.842  -5.660  0.00 35.53           C
ATOM   4519  OE1 GLU I   4      10.391  -7.994  -5.174  0.86 39.46           O
ATOM   4520  OE2 GLU I   4      11.540  -6.218  -5.732  0.76 38.44           O1-
ATOM   4521  H   GLU I   4       7.174  -5.294  -4.453  1.00 30.88           H
ATOM   4522  HA  GLU I   4       9.671  -4.783  -3.919  1.00 29.63           H
ATOM   4523  HB2 GLU I   4       8.278  -4.348  -6.337  1.00 43.03           H
ATOM   4524  HB3 GLU I   4       9.856  -4.246  -6.211  1.00 43.03           H
ATOM   4525  HG2 GLU I   4       8.428  -6.657  -5.804  1.00 38.01           H
ATOM   4526  HG3 GLU I   4       9.175  -6.306  -7.159  1.00 38.01           H
ATOM   4527  N   ILE I   5      10.182  -2.396  -3.824  1.00 26.84           N
ATOM   4528  CA  ILE I   5      10.413  -0.979  -3.573  1.00 28.69           C
ATOM   4529  C   ILE I   5      11.033  -0.367  -4.827  1.00 32.95           C
ATOM   4530  O   ILE I   5      11.568  -1.103  -5.666  1.00 34.05           O
ATOM   4531  CB  ILE I   5      11.271  -0.783  -2.312  1.00 30.36           C
ATOM   4532  CG1 ILE I   5      12.614  -1.506  -2.421  1.00 33.09           C
ATOM   4533  CG2 ILE I   5      10.518  -1.344  -1.084  1.00 24.40           C
ATOM   4534  CD1 ILE I   5      13.512  -1.347  -1.179  1.00 30.52           C
ATOM   4535  H   ILE I   5      10.889  -2.880  -3.753  1.00 32.21           H
ATOM   4536  HA  ILE I   5       9.559  -0.545  -3.421  1.00 34.43           H
ATOM   4537  HB  ILE I   5      11.431   0.165  -2.180  1.00 36.44           H
ATOM   4538 HG12 ILE I   5      12.448  -2.454  -2.547  1.00 39.71           H
ATOM   4539 HG13 ILE I   5      13.097  -1.153  -3.184  1.00 39.71           H
ATOM   4540 HG21 ILE I   5      11.066  -1.216  -0.293  1.00 29.28           H
ATOM   4541 HG22 ILE I   5       9.678  -0.869  -0.985  1.00 29.28           H
ATOM   4542 HG23 ILE I   5      10.351  -2.289  -1.222  1.00 29.28           H
ATOM   4543 HD11 ILE I   5      14.340  -1.832  -1.325  1.00 36.62           H
ATOM   4544 HD12 ILE I   5      13.699  -0.405  -1.044  1.00 36.62           H
ATOM   4545 HD13 ILE I   5      13.049  -1.707  -0.407  1.00 36.62           H
ATOM   4546  N   PRO I   6      10.941   0.959  -5.032  1.00 34.49           N
ATOM   4547  CA  PRO I   6      11.456   1.628  -6.237  1.00 30.85           C
ATOM   4548  C   PRO I   6      12.927   1.334  -6.528  1.00 46.50           C
ATOM   4549  O   PRO I   6      13.646   0.878  -5.630  0.52 34.65           O
ATOM   4550  CB  PRO I   6      11.262   3.110  -5.914  0.27 37.00           C
ATOM   4551  CG  PRO I   6      10.076   3.128  -5.033  0.45 32.07           C
ATOM   4552  CD  PRO I   6      10.204   1.904  -4.172  1.00 38.25           C
ATOM   4553  HA  PRO I   6      10.920   1.394  -7.011  1.00 37.02           H
ATOM   4554  HB2 PRO I   6      11.096   3.607  -6.730  0.61 44.40           H
ATOM   4555  HB3 PRO I   6      12.043   3.452  -5.451  1.00 44.40           H
ATOM   4556  HG2 PRO I   6       9.269   3.087  -5.571  1.00 38.48           H
ATOM   4557  HG3 PRO I   6      10.085   3.932  -4.490  0.01 38.48           H
ATOM   4558  HD2 PRO I   6      10.716   2.105  -3.373  1.00 45.90           H
ATOM   4559  HD3 PRO I   6       9.327   1.551  -3.954  1.00 45.90           H
ATOM   4560  HC  PRO I   6      13.317   1.503  -7.433  1.00 55.80           H
TER
HETATM 4561 NA    NA H 601       5.849 -13.275  30.266  1.00 15.63          Na1+
HETATM 4562 CA    CA H 701      18.937 -15.702  38.306  1.00 15.78          Ca2+
HETATM 4563  C10 FSN H 501      15.904 -11.272  20.142  1.00 18.16           C
HETATM 4564  C12 FSN H 501      14.970 -12.095  18.027  1.00 20.19           C
HETATM 4565  C13 FSN H 501      15.866 -12.099  16.788  1.00 21.19           C
HETATM 4566  C14 FSN H 501      17.206 -11.661  17.333  1.00 21.27           C
HETATM 4567  C15 FSN H 501      17.236 -12.452  18.616  1.00 24.96           C
HETATM 4568  C16 FSN H 501      18.188 -11.855  19.641  1.00 21.78           C
HETATM 4569  C17 FSN H 501      19.067 -12.934  20.191  1.00 24.32           C
HETATM 4570  C20 FSN H 501      17.417 -12.581  21.783  1.00 16.88           C
HETATM 4571  C22 FSN H 501      17.282 -11.436  20.807  1.00 17.69           C
HETATM 4572  C23 FSN H 501      18.886 -14.515  22.127  1.00 21.58           C
HETATM 4573  C24 FSN H 501      19.793 -14.176  23.274  1.00 22.73           C
HETATM 4574  C25 FSN H 501      21.178 -14.037  23.062  1.00 25.55           C
HETATM 4575  C26 FSN H 501      22.032 -13.787  24.149  1.00 24.12           C
HETATM 4576  C3  FSN H 501      11.350 -10.965  23.746  1.00 15.14           C
HETATM 4577  C30 FSN H 501      21.464 -13.666  25.419  1.00 23.02           C
HETATM 4578  C31 FSN H 501      20.098 -13.800  25.638  1.00 19.01           C
HETATM 4579  C32 FSN H 501      19.257 -14.046  24.561  1.00 20.49           C
HETATM 4580  C4  FSN H 501      12.497 -11.039  22.820  1.00 15.54           C
HETATM 4581  C5  FSN H 501      13.282  -9.929  22.530  1.00 12.99           C
HETATM 4582  C6  FSN H 501      14.362 -10.009  21.664  1.00 13.31           C
HETATM 4583  C7  FSN H 501      14.696 -11.231  21.051  1.00 12.62           C
HETATM 4584  C8  FSN H 501      13.908 -12.343  21.330  1.00 17.85           C
HETATM 4585  C9  FSN H 501      12.823 -12.258  22.203  1.00 20.59           C
HETATM 4586  F29 FSN H 501      22.236 -13.421  26.487  1.00 28.34           F
HETATM 4587  N1  FSN H 501      10.561 -12.015  23.917  1.00 14.99           N1+
HETATM 4588  N11 FSN H 501      15.858 -12.374  19.162  1.00 20.78           N
HETATM 4589  N19 FSN H 501      18.529 -13.309  21.404  1.00 20.67           N
HETATM 4590  N2  FSN H 501      11.092  -9.865  24.454  1.00 13.48           N
HETATM 4591  O18 FSN H 501      20.087 -13.312  19.628  1.00 28.88           O
HETATM 4592  O21 FSN H 501      16.674 -12.828  22.725  1.00 17.23           O
HETATM 4593  H10 FSN H 501      15.931 -10.320  19.590  1.00 21.79           H
HETATM 4594  H15 FSN H 501      17.469 -13.502  18.392  1.00 29.95           H
HETATM 4595  H16 FSN H 501      18.789 -11.022  19.263  1.00 26.13           H
HETATM 4596  H22 FSN H 501      17.631 -10.516  21.292  1.00 21.23           H
HETATM 4597  H25 FSN H 501      21.597 -14.127  22.063  1.00 30.66           H
HETATM 4598  H26 FSN H 501      23.101 -13.679  24.003  1.00 28.94           H
HETATM 4599  H31 FSN H 501      19.694 -13.724  26.642  1.00 22.82           H
HETATM 4600  H32 FSN H 501      18.194 -14.188  24.736  1.00 24.59           H
HETATM 4601  H5  FSN H 501      13.058  -8.968  22.985  1.00 15.58           H
HETATM 4602  H6  FSN H 501      14.957  -9.118  21.477  1.00 15.97           H
HETATM 4603  H8  FSN H 501      14.136 -13.310  20.891  1.00 21.42           H
HETATM 4604  H9  FSN H 501      12.248 -13.157  22.412  1.00 24.71           H
HETATM 4605 H121 FSN H 501      14.456 -11.130  18.115  1.00 24.23           H
HETATM 4606 H122 FSN H 501      14.198 -12.868  17.948  1.00 24.23           H
HETATM 4607 H131 FSN H 501      15.499 -11.430  16.004  1.00 25.43           H
HETATM 4608 H132 FSN H 501      15.939 -13.112  16.375  1.00 25.43           H
HETATM 4609 H141 FSN H 501      18.033 -11.912  16.662  1.00 25.53           H
HETATM 4610 H142 FSN H 501      17.211 -10.579  17.513  1.00 25.53           H
HETATM 4611 H231 FSN H 501      19.384 -15.214  21.445  1.00 25.89           H
HETATM 4612 H232 FSN H 501      17.975 -15.000  22.496  1.00 25.89           H
HETATM 4613 HN11 FSN H 501       9.873 -12.023  24.662  1.00 17.98           H
HETATM 4614 HN12 FSN H 501      10.619 -12.828  23.314  1.00 17.98           H
HETATM 4615 HN21 FSN H 501      10.289  -9.830  25.073  1.00 16.18           H
HETATM 4616 HN22 FSN H 501      11.685  -9.044  24.398  1.00 16.18           H
TER
HETATM 4617  O   HOH L  21      -1.727  12.752  22.809  1.00 14.31           O
HETATM 4618  H1  HOH L  21      -2.111  12.890  22.074  1.00 17.18           H
HETATM 4619  H2  HOH L  21      -1.679  11.918  22.904  1.00 17.18           H
HETATM 4620  O   HOH L  26      -4.992  11.440  14.862  1.00 14.42           O
HETATM 4621  H1  HOH L  26      -4.935  10.686  15.230  1.00 17.30           H
HETATM 4622  H2  HOH L  26      -4.482  11.956  15.286  1.00 17.30           H
HETATM 4623  O   HOH L  39      -6.028   6.792  26.029  1.00 14.30           O
HETATM 4624  H1  HOH L  39      -5.825   6.985  25.237  1.00 17.16           H
HETATM 4625  H2  HOH L  39      -6.151   7.518  26.432  1.00 17.16           H
HETATM 4626  O   HOH L  48      -2.371   1.185  33.843  1.00 12.46           O
HETATM 4627  H1  HOH L  48      -1.804   1.712  33.516  1.00 14.95           H
HETATM 4628  H2  HOH L  48      -3.088   1.616  33.918  1.00 14.95           H
HETATM 4629  O   HOH L  62      -5.978  13.268  13.112  1.00 21.18           O
HETATM 4630  H1  HOH L  62      -5.556  12.824  13.687  1.00 25.42           H
HETATM 4631  H2  HOH L  62      -6.591  12.771  12.824  1.00 25.42           H
HETATM 4632  O   HOH L  63      -7.052  10.233  16.357  1.00 20.41           O
HETATM 4633  H1  HOH L  63      -6.934  10.889  15.847  1.00 24.49           H
HETATM 4634  H2  HOH L  63      -7.082  10.536  17.140  1.00 24.49           H
HETATM 4635  O   HOH L  92      -8.362  12.746  21.761  1.00 23.23           O
HETATM 4636  H1  HOH L  92      -8.877  12.434  21.174  1.00 27.87           H
HETATM 4637  H2  HOH L  92      -8.841  13.183  22.295  1.00 27.87           H
HETATM 4638  O   HOH L 100       0.057   9.144  28.804  1.00 12.81           O
HETATM 4639  H1  HOH L 100      -0.048   8.356  29.074  1.00 15.37           H
HETATM 4640  H2  HOH L 100       0.626   9.500  29.309  1.00 15.37           H
HETATM 4641  O   HOH L 101      -2.165  10.685  28.200  1.00 14.15           O
HETATM 4642  H1  HOH L 101      -2.270  10.750  27.370  1.00 16.98           H
HETATM 4643  H2  HOH L 101      -1.764   9.960  28.338  1.00 16.98           H
HETATM 4644  O   HOH L 103      -1.322   0.599  36.304  1.00 18.15           O
HETATM 4645  H1  HOH L 103      -1.422   0.981  37.046  1.00 21.78           H
HETATM 4646  H2  HOH L 103      -0.621   0.140  36.360  1.00 21.78           H
HETATM 4647  O   HOH L 104      -4.851   1.600  34.679  1.00 15.89           O
HETATM 4648  H1  HOH L 104      -5.309   1.348  35.336  1.00 19.07           H
HETATM 4649  H2  HOH L 104      -5.297   2.193  34.286  1.00 19.07           H
HETATM 4650  O   HOH L 105      -1.489   9.355  36.905  1.00 16.79           O
HETATM 4651  H1  HOH L 105      -1.664   9.005  36.162  1.00 20.15           H
HETATM 4652  H2  HOH L 105      -0.859   8.913  37.240  1.00 20.15           H
HETATM 4653  O   HOH L 106      -8.442   2.136  34.144  1.00 18.13           O
HETATM 4654  H1  HOH L 106      -7.847   2.651  33.852  1.00 21.76           H
HETATM 4655  H2  HOH L 106      -9.144   2.592  34.217  1.00 21.76           H
HETATM 4656  O   HOH L 113      -4.732  10.155  28.912  1.00 16.93           O
HETATM 4657  H1  HOH L 113      -5.159  10.414  28.237  1.00 20.31           H
HETATM 4658  H2  HOH L 113      -3.979  10.526  28.880  1.00 20.31           H
HETATM 4659  O   HOH L 117      -2.296   2.378  38.406  1.00 19.31           O
HETATM 4660  H1  HOH L 117      -2.061   3.055  37.967  1.00 23.17           H
HETATM 4661  H2  HOH L 117      -2.434   2.636  39.193  1.00 23.17           H
HETATM 4662  O   HOH L 130       2.314   1.922  38.878  1.00 20.41           O
HETATM 4663  H1  HOH L 130       2.219   2.594  38.383  1.00 24.49           H
HETATM 4664  H2  HOH L 130       2.808   2.158  39.515  1.00 24.49           H
HETATM 4665  O   HOH L 137      -6.594   2.963  30.910  1.00 22.68           O
HETATM 4666  H1  HOH L 137      -6.330   3.171  31.680  1.00 27.22           H
HETATM 4667  H2  HOH L 137      -7.411   3.156  30.874  1.00 27.22           H
HETATM 4668  O   HOH L 152      -7.540   8.486  34.067  1.00 23.01           O
HETATM 4669  H1  HOH L 152      -7.464   7.650  34.029  1.00 27.61           H
HETATM 4670  H2  HOH L 152      -7.145   8.733  34.766  1.00 27.61           H
HETATM 4671  O   HOH L 154      -1.822  22.022  15.779  1.00 24.33           O
HETATM 4672  H1  HOH L 154      -1.830  22.809  16.074  1.00 29.19           H
HETATM 4673  H2  HOH L 154      -1.484  21.541  16.379  1.00 29.19           H
HETATM 4674  O   HOH L 161      -8.899  13.221  13.668  1.00 30.62           O
HETATM 4675  H1  HOH L 161      -9.532  13.706  13.406  1.00 36.74           H
HETATM 4676  H2  HOH L 161      -9.225  12.668  14.210  1.00 36.74           H
HETATM 4677  O   HOH L 174      -2.373   7.817  38.874  1.00 26.96           O
HETATM 4678  H1  HOH L 174      -2.680   8.292  38.252  1.00 32.36           H
HETATM 4679  H2  HOH L 174      -2.304   7.037  38.572  1.00 32.36           H
HETATM 4680  O   HOH L 177      -5.476   0.374  27.597  1.00 26.66           O
HETATM 4681  H1  HOH L 177      -5.736  -0.008  28.299  1.00 31.99           H
HETATM 4682  H2  HOH L 177      -4.687   0.121  27.460  1.00 31.99           H
HETATM 4683  O   HOH L 189      -6.216   3.397  28.038  1.00 21.82           O
HETATM 4684  H1  HOH L 189      -6.293   2.640  27.683  1.00 26.18           H
HETATM 4685  H2  HOH L 189      -6.278   3.283  28.868  1.00 26.18           H
HETATM 4686  O   HOH L 190       4.879  17.801  16.344  1.00 26.11           O
HETATM 4687  H1  HOH L 190       5.346  18.315  16.815  1.00 31.33           H
HETATM 4688  H2  HOH L 190       4.961  17.031  16.670  1.00 31.33           H
HETATM 4689  O   HOH L 195      -2.892  -2.341  26.769  1.00 27.25           O
HETATM 4690  H1  HOH L 195      -3.297  -1.623  26.933  1.00 32.69           H
HETATM 4691  H2  HOH L 195      -2.245  -2.146  26.271  1.00 32.69           H
HETATM 4692  O   HOH L 203      -7.648  10.756  18.904  1.00 25.46           O
HETATM 4693  H1  HOH L 203      -7.959   9.978  18.963  1.00 30.56           H
HETATM 4694  H2  HOH L 203      -7.173  10.881  19.586  1.00 30.56           H
HETATM 4695  O   HOH L 204      -7.988   5.338  26.938  1.00 27.51           O
HETATM 4696  H1  HOH L 204      -7.586   5.867  26.424  1.00 33.01           H
HETATM 4697  H2  HOH L 204      -7.944   4.577  26.586  1.00 33.01           H
HETATM 4698  O   HOH L 226      -3.799   5.634  38.941  1.00 29.78           O
HETATM 4699  H1  HOH L 226      -3.468   5.242  38.276  1.00 35.74           H
HETATM 4700  H2  HOH L 226      -3.997   5.040  39.500  1.00 35.74           H
HETATM 4701  O   HOH L 229      -8.266   8.374  23.361  1.00 29.53           O
HETATM 4702  H1  HOH L 229      -7.524   8.240  22.991  1.00 35.44           H
HETATM 4703  H2  HOH L 229      -8.711   8.862  22.842  1.00 35.44           H
HETATM 4704  O   HOH L 235      -9.003   9.520  35.749  1.00 27.42           O
HETATM 4705  H1  HOH L 235      -9.193   9.629  34.938  1.00 32.90           H
HETATM 4706  H2  HOH L 235      -9.580   8.998  36.065  1.00 32.90           H
HETATM 4707  O   HOH L 246      -2.545  15.473  23.282  1.00 25.34           O
HETATM 4708  H1  HOH L 246      -3.381  15.529  23.338  1.00 30.41           H
HETATM 4709  H2  HOH L 246      -2.379  14.868  22.723  1.00 30.41           H
HETATM 4710  O   HOH L 254       5.384  18.797  13.979  1.00 29.37           O
HETATM 4711  H1  HOH L 254       5.614  18.003  13.830  1.00 35.24           H
HETATM 4712  H2  HOH L 254       6.025  19.164  14.379  1.00 35.24           H
HETATM 4713  O   HOH L 259      -3.139  -1.492  36.721  1.00 32.22           O
HETATM 4714  H1  HOH L 259      -3.155  -0.710  36.414  1.00 38.66           H
HETATM 4715  H2  HOH L 259      -2.824  -1.441  37.498  1.00 38.66           H
HETATM 4716  O   HOH L 262      -9.036  10.990  14.974  1.00 36.32           O
HETATM 4717  H1  HOH L 262      -9.012  10.590  15.713  1.00 43.58           H
HETATM 4718  H2  HOH L 262      -9.651  10.635  14.526  1.00 43.58           H
HETATM 4719  O   HOH L 268       4.066  10.049  41.440  1.00 42.59           O
HETATM 4720  H1  HOH L 268       3.553  10.110  42.102  1.00 51.11           H
HETATM 4721  H2  HOH L 268       4.770  10.461  41.640  1.00 51.11           H
HETATM 4722  O   HOH L 270      -6.523   0.224  30.893  1.00 33.46           O
HETATM 4723  H1  HOH L 270      -7.341   0.098  31.036  1.00 40.15           H
HETATM 4724  H2  HOH L 270      -6.397   1.054  30.916  1.00 40.15           H
HETATM 4725  O   HOH L 280     -10.572  15.001  15.387  1.00 37.36           O
HETATM 4726  H1  HOH L 280     -10.174  14.345  15.729  1.00 44.84           H
HETATM 4727  H2  HOH L 280     -11.180  15.223  15.923  1.00 44.84           H
HETATM 4728  O   HOH L 283       4.495  19.837  17.897  1.00 34.91           O
HETATM 4729  H1  HOH L 283       5.126  19.817  18.451  1.00 41.89           H
HETATM 4730  H2  HOH L 283       4.760  20.295  17.244  1.00 41.89           H
HETATM 4731  O   HOH L 299      -9.469  10.835  23.322  1.00 35.18           O
HETATM 4732  H1  HOH L 299      -8.789  11.123  22.921  1.00 42.22           H
HETATM 4733  H2  HOH L 299      -9.337  10.959  24.142  1.00 42.22           H
HETATM 4734  O   HOH L 321      -3.914  16.581  11.060  1.00 31.59           O
HETATM 4735  H1  HOH L 321      -3.355  16.241  10.534  1.00 37.91           H
HETATM 4736  H2  HOH L 321      -3.743  17.403  11.099  1.00 37.91           H
HETATM 4737  O   HOH L 339      -4.297  14.842   9.078  1.00 39.06           O
HETATM 4738  H1  HOH L 339      -3.965  14.148   8.740  1.00 46.87           H
HETATM 4739  H2  HOH L 339      -4.989  15.020   8.636  1.00 46.87           H
HETATM 4740  O   HOH L 341      15.738  17.935  18.979  1.00 41.52           O
HETATM 4741  H1  HOH L 341      15.616  18.618  18.506  1.00 49.82           H
HETATM 4742  H2  HOH L 341      16.560  17.902  19.150  1.00 49.82           H
HETATM 4743  O   HOH L 363      13.516  18.404  20.455  1.00 27.70           O
HETATM 4744  H1  HOH L 363      13.131  18.470  21.198  1.00 33.24           H
HETATM 4745  H2  HOH L 363      13.887  17.651  20.440  1.00 33.24           H
HETATM 4746  O   HOH L 364      -6.781   9.401  26.479  1.00 28.81           O
HETATM 4747  H1  HOH L 364      -7.055  10.063  26.917  1.00 34.57           H
HETATM 4748  H2  HOH L 364      -7.039   9.510  25.687  1.00 34.57           H
HETATM 4749  O   HOH L 373     -10.064  11.550  19.575  1.00 40.80           O
HETATM 4750  H1  HOH L 373     -10.618  11.534  18.944  1.00 48.96           H
HETATM 4751  H2  HOH L 373      -9.300  11.572  19.227  1.00 48.96           H
HETATM 4752  O   HOH L 376      -3.609   4.105  41.200  1.00 31.51           O
HETATM 4753  H1  HOH L 376      -4.217   3.925  41.750  1.00 37.81           H
HETATM 4754  H2  HOH L 376      -3.255   4.822  41.457  1.00 37.81           H
HETATM 4755  O   HOH L 381      -2.822  14.806  27.364  1.00 36.62           O
HETATM 4756  H1  HOH L 381      -3.521  14.342  27.356  1.00 43.94           H
HETATM 4757  H2  HOH L 381      -3.037  15.574  27.100  1.00 43.94           H
HETATM 4758  O   HOH L 389      -5.757  -0.641  37.496  1.00 44.34           O
HETATM 4759  H1  HOH L 389      -6.427  -1.054  37.791  1.00 53.21           H
HETATM 4760  H2  HOH L 389      -5.139  -1.204  37.420  1.00 53.21           H
HETATM 4761  O   HOH L 406      -1.541  -0.041  23.098  1.00 29.98           O
HETATM 4762  H1  HOH L 406      -2.280  -0.229  22.745  1.00 35.98           H
HETATM 4763  H2  HOH L 406      -1.400  -0.620  23.689  1.00 35.98           H
HETATM 4764  O   HOH L 430      -1.758  -3.155  38.881  1.00 46.98           O
HETATM 4765  H1  HOH L 430      -1.706  -3.526  38.129  1.00 56.37           H
HETATM 4766  H2  HOH L 430      -1.008  -2.808  39.032  1.00 56.37           H
TER
HETATM 4767  O   HOH H 702       8.678   3.020   9.624  1.00 12.54           O
HETATM 4768  H1  HOH H 702       9.076   3.258  10.324  1.00 15.05           H
HETATM 4769  H2  HOH H 702       9.270   2.873   9.046  1.00 15.05           H
HETATM 4770  O   HOH H 703      12.524  -7.325  24.964  1.00 12.04           O
HETATM 4771  H1  HOH H 703      13.157  -7.093  25.465  1.00 14.45           H
HETATM 4772  H2  HOH H 703      12.095  -6.628  24.777  1.00 14.45           H
HETATM 4773  O   HOH H 704       7.020   2.060  21.121  1.00 11.69           O
HETATM 4774  H1  HOH H 704       6.755   2.733  20.696  1.00 14.03           H
HETATM 4775  H2  HOH H 704       7.367   1.539  20.560  1.00 14.03           H
HETATM 4776  O   HOH H 705       8.571  -7.478  27.259  1.00 10.73           O
HETATM 4777  H1  HOH H 705       8.162  -7.795  26.597  1.00 12.87           H
HETATM 4778  H2  HOH H 705       8.361  -7.949  27.922  1.00 12.87           H
HETATM 4779  O   HOH H 706      10.303  -3.077  16.667  1.00 11.49           O
HETATM 4780  H1  HOH H 706      10.853  -3.511  17.130  1.00 13.79           H
HETATM 4781  H2  HOH H 706       9.605  -3.001  17.128  1.00 13.79           H
HETATM 4782  O   HOH H 707       1.968  11.620  14.206  1.00 10.88           O
HETATM 4783  H1  HOH H 707       2.222  11.668  13.407  1.00 13.06           H
HETATM 4784  H2  HOH H 707       1.902  10.803  14.391  1.00 13.06           H
HETATM 4785  O   HOH H 708       9.757  -4.260  14.179  1.00 12.76           O
HETATM 4786  H1  HOH H 708      10.240  -4.946  14.129  1.00 15.31           H
HETATM 4787  H2  HOH H 708      10.199  -3.627  13.848  1.00 15.31           H
HETATM 4788  O   HOH H 709       7.816   6.037  11.339  1.00 11.11           O
HETATM 4789  H1  HOH H 709       8.575   5.704  11.478  1.00 13.33           H
HETATM 4790  H2  HOH H 709       7.908   6.871  11.368  1.00 13.33           H
HETATM 4791  O   HOH H 710      22.241  -3.517  27.511  1.00 10.73           O
HETATM 4792  H1  HOH H 710      21.655  -4.111  27.420  1.00 12.88           H
HETATM 4793  H2  HOH H 710      21.932  -2.952  28.051  1.00 12.88           H
HETATM 4794  O   HOH H 711      16.618   4.637  30.062  1.00  9.89           O
HETATM 4795  H1  HOH H 711      16.692   3.897  30.453  1.00 11.87           H
HETATM 4796  H2  HOH H 711      16.020   4.544  29.479  1.00 11.87           H
HETATM 4797  O   HOH H 712      14.927   1.807  18.922  1.00 11.68           O
HETATM 4798  H1  HOH H 712      15.105   0.995  18.802  1.00 14.02           H
HETATM 4799  H2  HOH H 712      15.274   2.229  18.284  1.00 14.02           H
HETATM 4800  O   HOH H 713       4.216  -7.271  15.509  1.00 13.50           O
HETATM 4801  H1  HOH H 713       4.694  -7.814  15.083  1.00 16.20           H
HETATM 4802  H2  HOH H 713       4.455  -6.501  15.274  1.00 16.20           H
HETATM 4803  O   HOH H 714       3.469   5.517  20.610  1.00 14.63           O
HETATM 4804  H1  HOH H 714       3.700   6.198  21.045  1.00 17.55           H
HETATM 4805  H2  HOH H 714       3.202   5.787  19.860  1.00 17.55           H
HETATM 4806  O   HOH H 715       3.218   4.687  13.829  1.00 11.26           O
HETATM 4807  H1  HOH H 715       2.948   3.931  13.582  1.00 13.51           H
HETATM 4808  H2  HOH H 715       3.896   4.865  13.366  1.00 13.51           H
HETATM 4809  O   HOH H 716       5.313   4.632  11.868  1.00 10.15           O
HETATM 4810  H1  HOH H 716       5.280   3.994  11.322  1.00 12.18           H
HETATM 4811  H2  HOH H 716       5.974   5.102  11.651  1.00 12.18           H
HETATM 4812  O   HOH H 717       6.033   4.362  20.130  1.00  9.65           O
HETATM 4813  H1  HOH H 717       5.223   4.506  20.299  1.00 11.58           H
HETATM 4814  H2  HOH H 717       6.109   4.359  19.293  1.00 11.58           H
HETATM 4815  O   HOH H 718       3.391  -9.898  29.690  1.00 13.95           O
HETATM 4816  H1  HOH H 718       3.067 -10.673  29.715  1.00 16.75           H
HETATM 4817  H2  HOH H 718       3.631  -9.761  28.897  1.00 16.75           H
HETATM 4818  O   HOH H 719      20.839  -5.897  26.883  1.00 11.05           O
HETATM 4819  H1  HOH H 719      20.395  -5.816  26.175  1.00 13.27           H
HETATM 4820  H2  HOH H 719      21.483  -6.407  26.709  1.00 13.27           H
HETATM 4821  O   HOH H 720      13.838  -3.980  35.554  1.00 12.97           O
HETATM 4822  H1  HOH H 720      13.138  -3.524  35.637  1.00 15.57           H
HETATM 4823  H2  HOH H 720      13.614  -4.786  35.629  1.00 15.57           H
HETATM 4824  O   HOH H 721       4.648  -6.915  36.143  1.00 15.07           O
HETATM 4825  H1  HOH H 721       4.781  -6.957  35.315  1.00 18.09           H
HETATM 4826  H2  HOH H 721       3.816  -6.926  36.256  1.00 18.09           H
HETATM 4827  O   HOH H 722       3.897   7.059  11.630  1.00 13.41           O
HETATM 4828  H1  HOH H 722       3.211   6.747  11.260  1.00 16.09           H
HETATM 4829  H2  HOH H 722       4.346   6.404  11.902  1.00 16.09           H
HETATM 4830  O   HOH H 723       1.617   5.701  10.788  1.00 14.91           O
HETATM 4831  H1  HOH H 723       1.645   5.878   9.968  1.00 17.89           H
HETATM 4832  H2  HOH H 723       1.789   4.883  10.866  1.00 17.89           H
HETATM 4833  O   HOH H 724       5.995 -10.949  31.098  1.00 12.87           O
HETATM 4834  H1  HOH H 724       5.552 -10.757  31.786  1.00 15.44           H
HETATM 4835  H2  HOH H 724       6.701 -11.320  31.360  1.00 15.44           H
HETATM 4836  O   HOH H 725       5.932  11.105   5.014  1.00 15.93           O
HETATM 4837  H1  HOH H 725       6.396  10.480   4.698  1.00 19.11           H
HETATM 4838  H2  HOH H 725       5.138  10.832   5.034  1.00 19.11           H
HETATM 4839  O   HOH H 726       2.119   5.890   7.951  1.00 14.79           O
HETATM 4840  H1  HOH H 726       2.952   5.812   8.023  1.00 17.75           H
HETATM 4841  H2  HOH H 726       1.978   6.587   7.504  1.00 17.75           H
HETATM 4842  O   HOH H 727       3.617 -12.734  29.529  1.00 16.90           O
HETATM 4843  H1  HOH H 727       3.440 -12.719  28.708  1.00 20.28           H
HETATM 4844  H2  HOH H 727       2.883 -12.785  29.935  1.00 20.28           H
HETATM 4845  O   HOH H 728       6.643  -9.867  28.458  1.00 13.47           O
HETATM 4846  H1  HOH H 728       6.007  -9.511  28.041  1.00 16.16           H
HETATM 4847  H2  HOH H 728       6.387  -9.968  29.251  1.00 16.16           H
HETATM 4848  O   HOH H 729       4.647 -13.671  32.690  1.00 16.96           O
HETATM 4849  H1  HOH H 729       3.837 -13.833  32.844  1.00 20.35           H
HETATM 4850  H2  HOH H 729       4.802 -12.903  32.994  1.00 20.35           H
HETATM 4851  O   HOH H 730      12.589 -13.691  31.894  1.00 14.67           O
HETATM 4852  H1  HOH H 730      12.913 -13.402  32.613  1.00 17.60           H
HETATM 4853  H2  HOH H 730      13.231 -13.787  31.360  1.00 17.60           H
HETATM 4854  O   HOH H 731       6.858  16.105  11.945  1.00 21.55           O
HETATM 4855  H1  HOH H 731       7.135  15.312  11.961  1.00 25.86           H
HETATM 4856  H2  HOH H 731       7.519  16.596  12.110  1.00 25.86           H
HETATM 4857  O   HOH H 732       0.072  -8.221  18.491  1.00 17.08           O
HETATM 4858  H1  HOH H 732       0.834  -8.455  18.225  1.00 20.50           H
HETATM 4859  H2  HOH H 732      -0.227  -7.678  17.924  1.00 20.50           H
HETATM 4860  O   HOH H 733      -0.095   2.708   1.033  1.00 24.27           O
HETATM 4861  H1  HOH H 733      -0.631   2.083   0.863  1.00 29.13           H
HETATM 4862  H2  HOH H 733      -0.278   2.982   1.806  1.00 29.13           H
HETATM 4863  O   HOH H 734       5.476  -4.574  37.301  1.00 15.57           O
HETATM 4864  H1  HOH H 734       6.039  -4.167  36.828  1.00 18.68           H
HETATM 4865  H2  HOH H 734       5.240  -5.253  36.867  1.00 18.68           H
HETATM 4866  O   HOH H 735       9.678  14.784  32.149  1.00 19.55           O
HETATM 4867  H1  HOH H 735      10.154  15.139  31.555  1.00 23.46           H
HETATM 4868  H2  HOH H 735      10.142  14.756  32.848  1.00 23.46           H
HETATM 4869  O   HOH H 736      -0.482 -12.375  19.305  1.00 21.23           O
HETATM 4870  H1  HOH H 736       0.305 -12.319  19.018  1.00 25.48           H
HETATM 4871  H2  HOH H 736      -0.961 -11.913  18.793  1.00 25.48           H
HETATM 4872  O   HOH H 737       6.926 -12.614  28.405  1.00 16.55           O
HETATM 4873  H1  HOH H 737       7.690 -12.770  28.092  1.00 19.86           H
HETATM 4874  H2  HOH H 737       6.602 -11.986  27.950  1.00 19.86           H
HETATM 4875  O   HOH H 738      -4.176   9.248  13.326  1.00 16.91           O
HETATM 4876  H1  HOH H 738      -3.461   8.813  13.398  1.00 20.29           H
HETATM 4877  H2  HOH H 738      -3.972  10.061  13.377  1.00 20.29           H
HETATM 4878  O   HOH H 739      10.918 -14.144  38.654  1.00 17.50           O
HETATM 4879  H1  HOH H 739      11.000 -14.001  39.478  1.00 21.00           H
HETATM 4880  H2  HOH H 739      11.444 -13.620  38.262  1.00 21.00           H
HETATM 4881  O   HOH H 740       8.883 -15.211  26.819  1.00 18.22           O
HETATM 4882  H1  HOH H 740       9.668 -15.492  26.920  1.00 21.87           H
HETATM 4883  H2  HOH H 740       8.830 -14.482  27.233  1.00 21.87           H
HETATM 4884  O   HOH H 741      17.576 -18.697  31.635  1.00 20.15           O
HETATM 4885  H1  HOH H 741      17.778 -18.508  30.842  1.00 24.18           H
HETATM 4886  H2  HOH H 741      17.545 -19.535  31.684  1.00 24.18           H
HETATM 4887  O   HOH H 742       7.706  -3.491   0.880  1.00 19.47           O
HETATM 4888  H1  HOH H 742       7.972  -3.458   0.084  1.00 23.36           H
HETATM 4889  H2  HOH H 742       6.869  -3.563   0.854  1.00 23.36           H
HETATM 4890  O   HOH H 743      20.265 -17.831  38.333  1.00 18.25           O
HETATM 4891  H1  HOH H 743      20.778 -18.195  37.776  1.00 21.90           H
HETATM 4892  H2  HOH H 743      20.232 -18.339  39.001  1.00 21.90           H
HETATM 4893  O   HOH H 744       0.106 -12.780  32.706  1.00 18.74           O
HETATM 4894  H1  HOH H 744      -0.354 -12.264  32.229  1.00 22.49           H
HETATM 4895  H2  HOH H 744       0.251 -12.376  33.429  1.00 22.49           H
HETATM 4896  O   HOH H 745      16.045  12.528  20.192  1.00 21.33           O
HETATM 4897  H1  HOH H 745      16.200  12.632  19.373  1.00 25.59           H
HETATM 4898  H2  HOH H 745      15.384  12.012  20.249  1.00 25.59           H
HETATM 4899  O   HOH H 746       2.129 -14.023  31.544  1.00 21.04           O
HETATM 4900  H1  HOH H 746       1.436 -13.953  32.013  1.00 25.25           H
HETATM 4901  H2  HOH H 746       2.122 -14.795  31.214  1.00 25.25           H
HETATM 4902  O   HOH H 747      -1.278  -3.906  28.544  1.00 18.04           O
[truncated: 73,167 more chars]
