# Supplementary material for: High-throughput quantum-mechanics/molecular-mechanics (ONIOM) macromolecular crystallographic refinement with PHENIX/DivCon: the impact of mixed Hamiltonian methods on ligand and protein structure
Source: Acta Crystallogr D Struct Biol. 2018 Oct 29;74(Pt 11):1063–77. doi: 10.1107/S2059798318012913 (PMC6213575; doi:10.1107/S2059798318012913)
Supplement: Supplementary file 4 [file d-74-01063-sup4.gz › results_PHENIX/1P2Y-H_refine_001.pdb]

REMARK Date 2017-01-10 Time 18:03:16 EST -0500 (1484089396.99 s)
REMARK PHENIX refinement
REMARK 
REMARK ****************** INPUT FILES AND LABELS ******************************
REMARK Reflections:
REMARK   file name      : 1P2Y.sf
REMARK   labels         : ['r1p2ysf,wavelength_id=1,_refln.F_meas_au,_refln.F_meas_sigma_au']
REMARK R-free flags:
REMARK   file name      : None
REMARK   label          : R-free-flags
REMARK   test_flag_value: 1
REMARK Model file name(s): 
REMARK   /scratch/oleg/2711081.gondor.quantumbioinc.com/1P2Y-H.pdb
REMARK 
REMARK ******************** REFINEMENT SUMMARY: QUICK FACTS *******************
REMARK Start: r_work = 0.2189 r_free = 0.2227 bonds = 0.015 angles = 1.797
REMARK Final: r_work = 0.1821 r_free = 0.2454 bonds = 0.015 angles = 1.531
REMARK ************************************************************************
REMARK 
REMARK ****************** REFINEMENT STATISTICS STEP BY STEP ******************
REMARK leading digit, like 1_, means number of macro-cycle                     
REMARK 0    : statistics at the very beginning when nothing is done yet        
REMARK 1_bss: bulk solvent correction and/or (anisotropic) scaling             
REMARK 1_xyz: refinement of coordinates                                        
REMARK 1_adp: refinement of ADPs (Atomic Displacement Parameters)              
REMARK 1_occ: refinement of occupancies                                        
REMARK ------------------------------------------------------------------------
REMARK  stage       r-work r-free bonds angles b_min b_max b_ave n_water shift
REMARK       0    : 0.3269 0.3102 0.015  1.80   6.2  87.3  23.2 366      0.000
REMARK       1_bss: 0.2189 0.2227 0.015  1.80   6.2  87.3  23.2 366      0.000
REMARK 1_settarget: 0.2189 0.2227 0.015  1.80   6.2  87.3  23.2 366      0.000
REMARK       1_nqh: 0.2189 0.2227 0.015  1.80   6.2  87.3  23.2 366      0.002
REMARK    1_weight: 0.2189 0.2227 0.015  1.80   6.2  87.3  23.2 366      0.002
REMARK    1_checkH: 0.2190 0.2228 0.015  1.80   6.2  87.3  23.2 366      0.455
REMARK    1_xyzrec: 0.2051 0.2324 0.015  1.48   6.2  87.3  23.2 366      0.522
REMARK    1_checkH: 0.2052 0.2324 0.015  1.48   6.2  87.3  23.2 366      0.522
REMARK   1_regHxyz: 0.2054 0.2324 0.015  1.48   6.2  87.3  23.2 366      0.524
REMARK       1_adp: 0.1924 0.2383 0.015  1.48   1.3  88.3  23.7 366      0.524
REMARK   1_regHadp: 0.1917 0.2391 0.015  1.48   1.3  88.3  23.7 366      0.524
REMARK       2_bss: 0.1911 0.2373 0.015  1.48   1.3  88.3  23.7 366      0.524
REMARK 2_settarget: 0.1911 0.2373 0.015  1.48   1.3  88.3  23.7 366      0.524
REMARK 2_updatecdl: 0.1911 0.2373 0.015  1.48   1.3  88.3  23.7 366      0.524
REMARK       2_nqh: 0.1911 0.2373 0.015  1.48   1.3  88.3  23.7 366      0.524
REMARK    2_weight: 0.1911 0.2373 0.015  1.48   1.3  88.3  23.7 366      0.524
REMARK    2_checkH: 0.1911 0.2372 0.015  1.48   1.3  88.3  23.7 366      0.524
REMARK    2_xyzrec: 0.1857 0.2429 0.015  1.54   1.3  88.3  23.7 366      0.546
REMARK    2_checkH: 0.1857 0.2428 0.015  1.54   1.3  88.3  23.7 366      0.546
REMARK   2_regHxyz: 0.1860 0.2428 0.015  1.54   1.3  88.3  23.7 366      0.548
REMARK       2_adp: 0.1853 0.2438 0.015  1.54   0.0  88.9  23.4 366      0.548
REMARK   2_regHadp: 0.1855 0.2438 0.015  1.54   0.0  88.9  23.4 366      0.548
REMARK       3_bss: 0.1857 0.2437 0.015  1.54   0.0  88.9  23.4 366      0.548
REMARK 3_settarget: 0.1857 0.2437 0.015  1.54   0.0  88.9  23.4 366      0.548
REMARK 3_updatecdl: 0.1857 0.2437 0.015  1.55   0.0  88.9  23.4 366      0.548
REMARK       3_nqh: 0.1857 0.2437 0.015  1.55   0.0  88.9  23.4 366      0.548
REMARK    3_weight: 0.1857 0.2437 0.015  1.55   0.0  88.9  23.4 366      0.548
REMARK    3_checkH: 0.1857 0.2437 0.015  1.55   0.0  88.9  23.4 366      0.548
REMARK    3_xyzrec: 0.1821 0.2462 0.015  1.53   0.0  88.9  23.4 366      0.562
REMARK    3_checkH: 0.1821 0.2463 0.015  1.53   0.0  88.9  23.4 366      0.562
REMARK   3_regHxyz: 0.1825 0.2463 0.015  1.53   0.0  88.9  23.4 366      0.562
REMARK       3_adp: 0.1821 0.2456 0.015  1.53   0.0  89.0  23.2 366      0.562
REMARK   3_regHadp: 0.1821 0.2455 0.015  1.53   0.0  89.0  23.2 366      0.562
REMARK         end: 0.1821 0.2454 0.015  1.53   0.0  89.0  23.2 366      0.562
REMARK ------------------------------------------------------------------------
REMARK MODEL CONTENT.
REMARK  ELEMENT        ATOM RECORD COUNT   OCCUPANCY SUM
REMARK        C                     2089         2089.00
REMARK        H                     3470         3470.00
REMARK        O                      668          668.00
REMARK        N                      572          572.00
REMARK        S                       18           18.00
REMARK       Fe                        1            1.00
REMARK      O1-                       56           56.00
REMARK    TOTAL                     6874         6874.00
REMARK -----------------------------------------------------------------------
REMARK r_free_flags.md5.hexdigest 5d847259d2e2863f8d8d2b3c688b653f
REMARK 
REMARK IF THIS FILE IS FOR PDB DEPOSITION: REMOVE ALL FROM THIS LINE UP.
REMARK   3
REMARK   3 REFINEMENT.
REMARK   3   PROGRAM     : PHENIX (1.11.1_2575: ???)
REMARK   3   AUTHORS     : Adams,Afonine,Bunkoczi,Burnley,Chen,Dar,Davis,
REMARK   3               : Draizen,Echols,Gildea,Gros,Grosse-Kunstleve,Headd,
REMARK   3               : Hintze,Hung,Ioerger,Liebschner,McCoy,McKee,Moriarty,
REMARK   3               : Oeffner,Poon,Read,Richardson,Richardson,Sacchettini,
REMARK   3               : Sauter,Sobolev,Storoni,Terwilliger,Williams,Zwart
REMARK   3
REMARK   3  REFINEMENT TARGET : ML
REMARK   3  
REMARK   3  DATA USED IN REFINEMENT.
REMARK   3   RESOLUTION RANGE HIGH (ANGSTROMS) : 2.275   
REMARK   3   RESOLUTION RANGE LOW  (ANGSTROMS) : 33.631  
REMARK   3   MIN(FOBS/SIGMA_FOBS)              : 1.00  
REMARK   3   COMPLETENESS FOR RANGE        (%) : 84.92 
REMARK   3   NUMBER OF REFLECTIONS             : 21281     
REMARK   3   NUMBER OF REFLECTIONS (NON-ANOMALOUS) : 21281     
REMARK   3  
REMARK   3  FIT TO DATA USED IN REFINEMENT.
REMARK   3   R VALUE     (WORKING + TEST SET) : 0.1879
REMARK   3   R VALUE            (WORKING SET) : 0.1821
REMARK   3   FREE R VALUE                     : 0.2454
REMARK   3   FREE R VALUE TEST SET SIZE   (%) : 9.39  
REMARK   3   FREE R VALUE TEST SET COUNT      : 1999      
REMARK   3  
REMARK   3  FIT TO DATA USED IN REFINEMENT (IN BINS).
REMARK   3   BIN  RESOLUTION RANGE  COMPL.    NWORK NFREE   RWORK  RFREE  CCWORK CCFREE
REMARK   3     1 33.6345 -  5.4764    0.96     1740   181  0.1518 0.2068   0.947  0.911
REMARK   3     2  5.4764 -  4.3498    0.96     1618   168  0.1305 0.1520   0.960  0.940
REMARK   3     3  4.3498 -  3.8008    0.97     1584   164  0.1481 0.2084   0.942  0.903
REMARK   3     4  3.8008 -  3.4536    0.84     1382   143  0.1902 0.2221   0.905  0.827
REMARK   3     5  3.4536 -  3.2063    0.95     1515   157  0.2129 0.3074   0.870  0.761
REMARK   3     6  3.2063 -  3.0174    0.92     1487   154  0.2330 0.2974   0.856  0.761
REMARK   3     7  3.0174 -  2.8664    0.90     1446   151  0.2301 0.3114   0.859  0.735
REMARK   3     8  2.8664 -  2.7417    0.89     1437   148  0.2245 0.2848   0.866  0.799
REMARK   3     9  2.7417 -  2.6362    0.88     1413   146  0.1992 0.2425   0.894  0.867
REMARK   3    10  2.6362 -  2.5452    0.87     1380   143  0.1881 0.2816   0.905  0.747
REMARK   3    11  2.5452 -  2.4657    0.81     1265   132  0.1937 0.3028   0.901  0.774
REMARK   3    12  2.4657 -  2.3952    0.70     1127   116  0.1878 0.2843   0.897  0.783
REMARK   3    13  2.3952 -  2.3322    0.64     1017   105  0.1864 0.2986   0.902  0.725
REMARK   3    14  2.3322 -  2.2753    0.56      871    91  0.2055 0.3424   0.883  0.693
REMARK   3  
REMARK   3  BULK SOLVENT MODELLING.
REMARK   3   METHOD USED        : FLAT BULK SOLVENT MODEL
REMARK   3   SOLVENT RADIUS     : 1.11    
REMARK   3   SHRINKAGE RADIUS   : 0.90    
REMARK   3   GRID STEP FACTOR   : 4.00    
REMARK   3  
REMARK   3  ERROR ESTIMATES.
REMARK   3   COORDINATE ERROR (MAXIMUM-LIKELIHOOD BASED)     : 0.26    
REMARK   3   PHASE ERROR (DEGREES, MAXIMUM-LIKELIHOOD BASED) : 23.53   
REMARK   3  
REMARK   3  STRUCTURE FACTORS CALCULATION ALGORITHM : FFT
REMARK   3  
REMARK   3  RESTRAINTS LIBRARY
REMARK   3    GEOSTD + MON.LIB. + CDL v1.2
REMARK   3  
REMARK   3  DEVIATIONS FROM IDEAL VALUES.
REMARK   3                 RMSD     MAX  COUNT
REMARK   3   BOND      :  0.015   0.108   3371
REMARK   3   ANGLE     :  1.531  25.343   4594
REMARK   3   CHIRALITY :  0.080   1.084    492
REMARK   3   PLANARITY :  0.009   0.078    602
REMARK   3   DIHEDRAL  : 27.380 179.911   2030
REMARK   3   MIN NONBONDED DISTANCE : 2.258 
REMARK   3  
REMARK   3  MOLPROBITY STATISTICS.
REMARK   3   ALL-ATOM CLASHSCORE : 3.39
REMARK   3   RAMACHANDRAN PLOT:
REMARK   3     OUTLIERS : 0.00  %
REMARK   3     ALLOWED  : 2.96  %
REMARK   3     FAVORED  : 97.04 %
REMARK   3   ROTAMER OUTLIERS : 5.11 %
REMARK   3   CBETA DEVIATIONS : 0
REMARK   3   PEPTIDE PLANE:
REMARK   3     CIS-PROLINE     : 3
REMARK   3     CIS-GENERAL     : 0
REMARK   3     TWISTED PROLINE : 0
REMARK   3     TWISTED GENERAL : 0
REMARK   3  
REMARK   3  ATOMIC DISPLACEMENT PARAMETERS.
REMARK   3   WILSON B : 23.01
REMARK   3   RMS(B_ISO_OR_EQUIVALENT_BONDED) : 5.39
REMARK   3   ATOMS          NUMBER OF ATOMS
REMARK   3                    ISO.  ANISO. 
REMARK   3    ALL         :   6874       0
REMARK   3    ALL (NO H)  :   3404       0
REMARK   3    SOLVENT     :    122       0
REMARK   3    NON-SOLVENT :   3282       0
REMARK   3    HYDROGENS   :   3470       0
REMARK   3
HELIX    1   1 GLU A   20  LEU A   22  5               Generated by MOE    3
HELIX    2   2 LEU A   34  ALA A   36  5               Generated by MOE    3
HELIX    3   3 VAL A   38  ALA A   43  1               Generated by MOE    6
HELIX    4   4 VAL A   44  GLN A   46  5               Generated by MOE    3
HELIX    5   5 CYS A   58  GLY A   60  5               Generated by MOE    3
HELIX    6   6 GLY A   68  GLU A   76  1               Generated by MOE    9
HELIX    7   7 ARG A   90  ALA A   95  1               Generated by MOE    6
HELIX    8   8 ARG A  109  VAL A  119  1               Generated by MOE   11
HELIX    9   9 MET A  121  LEU A  142  1               Generated by MOE   22
HELIX   10  10 PHE A  150  ASP A  153  1               Generated by MOE    4
HELIX   11  11 PRO A  157  ALA A  167  1               Generated by MOE   11
HELIX   12  12 GLU A  171  ASP A  173  5               Generated by MOE    3
HELIX   13  13 ILE A  174  THR A  185  1               Generated by MOE   12
HELIX   14  14 PHE A  193  GLN A  213  1               Generated by MOE   21
HELIX   15  15 ALA A  219  ALA A  224  1               Generated by MOE    6
HELIX   16  16 SER A  235  ASP A  251  1               Generated by MOE   17
HELIX   17  17 VAL A  253  LYS A  266  1               Generated by MOE   14
HELIX   18  18 PRO A  268  GLU A  276  1               Generated by MOE    9
HELIX   19  19 PRO A  278  ARG A  280  5               Generated by MOE    3
HELIX   20  20 ILE A  281  ARG A  291  1               Generated by MOE   11
HELIX   21  21 GLN A  322  LEU A  327  1               Generated by MOE    6
HELIX   22  22 GLY A  353  HIS A  355  5               Generated by MOE    3
HELIX   23  23 GLN A  360  ARG A  377  1               Generated by MOE   18
HELIX   24  24 PRO A  408  THR A  410  5               Generated by MOE    3
SHEET    1       LEU A  53  VAL A  54                  Generated by MOE
SHEET    2       TRP A  55  TRP A  55                  Generated by MOE
SHEET    3       THR A  56  THR A  56                  Generated by MOE
SHEET    4       HIS A  62  HIS A  62                  Generated by MOE
SHEET    5       TRP A  63  ILE A  64                  Generated by MOE
SHEET    6       ALA A  65  ALA A  65                  Generated by MOE
SHEET    7       PHE A  81  SER A  82                  Generated by MOE
SHEET    8       GLN A 147  ASN A 149                  Generated by MOE
SHEET    9       GLN A 227  VAL A 228                  Generated by MOE
SHEET   10       ARG A 231  PRO A 232                  Generated by MOE
SHEET   11       GLY A 298  LEU A 301                  Generated by MOE
SHEET   12       TYR A 305  PHE A 307                  Generated by MOE
SHEET   13       VAL A 310  LEU A 312                  Generated by MOE
SHEET   14       GLN A 317  GLN A 317                  Generated by MOE
SHEET   15       ILE A 318  LEU A 319                  Generated by MOE
SHEET   16       SER A 382  ILE A 383                  Generated by MOE
SHEET   17       HIS A 391  LYS A 392                  Generated by MOE
SHEET   18       GLY A 398  VAL A 399                  Generated by MOE
SHEET   19       PRO A 403  VAL A 405                  Generated by MOE
CRYST1   64.050   64.050  251.060  90.00  90.00  90.00 P 43 21 2
SCALE1      0.015613  0.000000  0.000000        0.00000
SCALE2      0.000000  0.015613  0.000000        0.00000
SCALE3      0.000000  0.000000  0.003983        0.00000
ATOM      1  N   ASN A  10      31.657  22.231  60.190  1.00 47.48           N
ATOM      2  CA  ASN A  10      30.806  22.334  61.352  1.00 41.63           C
ATOM      3  C   ASN A  10      29.587  23.272  61.067  1.00 46.43           C
ATOM      4  O   ASN A  10      28.949  23.182  59.992  1.00 31.75           O
ATOM      5  CB  ASN A  10      31.645  22.793  62.565  1.00 58.28           C
ATOM      6  CG  ASN A  10      32.195  24.236  62.439  1.00 61.91           C
ATOM      7  OD1 ASN A  10      32.383  24.909  63.461  1.00 48.28           O
ATOM      8  ND2 ASN A  10      32.451  24.711  61.203  1.00 55.24           N
ATOM      9  H1  ASN A  10      31.136  21.944  59.436  1.00 56.97           H
ATOM     10  H2  ASN A  10      32.354  21.592  60.359  1.00 56.97           H
ATOM     11  HA  ASN A  10      30.455  21.453  61.557  1.00 49.96           H
ATOM     12  HB2 ASN A  10      32.403  22.196  62.665  1.00 69.93           H
ATOM     13  HB3 ASN A  10      31.091  22.756  63.360  1.00 69.93           H
ATOM     14 HD21 ASN A  10      32.757  25.509  61.103  1.00 66.29           H
ATOM     15 HD22 ASN A  10      32.308  24.216  60.514  1.00 66.29           H
ATOM     16  N   LEU A  11      29.272  24.178  61.998  1.00 31.63           N
ATOM     17  CA  LEU A  11      27.976  24.851  62.035  1.00 31.58           C
ATOM     18  C   LEU A  11      28.042  26.302  61.578  1.00 23.62           C
ATOM     19  O   LEU A  11      28.898  27.074  62.027  1.00 21.54           O
ATOM     20  CB  LEU A  11      27.423  24.823  63.446  1.00 29.29           C
ATOM     21  CG  LEU A  11      27.365  23.478  64.148  1.00 31.73           C
ATOM     22  CD1 LEU A  11      26.843  23.599  65.639  1.00 28.84           C
ATOM     23  CD2 LEU A  11      26.468  22.621  63.305  1.00 29.83           C
ATOM     24  H   LEU A  11      29.804  24.422  62.628  1.00 37.96           H
ATOM     25  HA  LEU A  11      27.356  24.379  61.457  1.00 37.89           H
ATOM     26  HB2 LEU A  11      27.971  25.406  63.995  1.00 35.15           H
ATOM     27  HB3 LEU A  11      26.517  25.169  63.420  1.00 35.15           H
ATOM     28  HG  LEU A  11      28.250  23.080  64.161  1.00 38.08           H
ATOM     29 HD11 LEU A  11      26.826  22.715  66.039  1.00 34.61           H
ATOM     30 HD12 LEU A  11      27.442  24.177  66.137  1.00 34.61           H
ATOM     31 HD13 LEU A  11      25.950  23.976  65.630  1.00 34.61           H
ATOM     32 HD21 LEU A  11      26.397  21.743  63.712  1.00 35.80           H
ATOM     33 HD22 LEU A  11      25.592  23.035  63.255  1.00 35.80           H
ATOM     34 HD23 LEU A  11      26.850  22.544  62.416  1.00 35.80           H
ATOM     35  N   ALA A  12      27.089  26.687  60.716  1.00 20.82           N
ATOM     36  CA  ALA A  12      27.078  28.044  60.208  1.00 22.92           C
ATOM     37  C   ALA A  12      26.403  28.971  61.215  1.00 22.17           C
ATOM     38  O   ALA A  12      25.457  28.583  61.895  1.00 24.49           O
ATOM     39  CB  ALA A  12      26.354  28.116  58.871  1.00 17.78           C
ATOM     40  H   ALA A  12      26.455  26.185  60.423  1.00 24.98           H
ATOM     41  HA  ALA A  12      27.991  28.346  60.078  1.00 27.50           H
ATOM     42  HB1 ALA A  12      26.363  29.033  58.557  1.00 21.34           H
ATOM     43  HB2 ALA A  12      26.809  27.543  58.235  1.00 21.34           H
ATOM     44  HB3 ALA A  12      25.439  27.816  58.992  1.00 21.34           H
ATOM     45  N   PRO A  13      26.854  30.208  61.315  1.00 27.81           N
ATOM     46  CA  PRO A  13      26.257  31.107  62.305  1.00 30.72           C
ATOM     47  C   PRO A  13      24.769  31.313  62.047  1.00 23.41           C
ATOM     48  O   PRO A  13      24.315  31.395  60.904  1.00 26.12           O
ATOM     49  CB  PRO A  13      27.051  32.400  62.130  1.00 27.77           C
ATOM     50  CG  PRO A  13      27.652  32.302  60.740  1.00 26.26           C
ATOM     51  CD  PRO A  13      27.945  30.861  60.564  1.00 23.36           C
ATOM     52  HA  PRO A  13      26.388  30.762  63.203  1.00 36.86           H
ATOM     53  HB2 PRO A  13      26.454  33.162  62.194  1.00 33.32           H
ATOM     54  HB3 PRO A  13      27.747  32.451  62.803  1.00 33.32           H
ATOM     55  HG2 PRO A  13      27.008  32.606  60.081  1.00 31.51           H
ATOM     56  HG3 PRO A  13      28.466  32.828  60.696  1.00 31.51           H
ATOM     57  HD2 PRO A  13      27.904  30.618  59.626  1.00 28.03           H
ATOM     58  HD3 PRO A  13      28.805  30.639  60.953  1.00 28.03           H
ATOM     59  N   LEU A  14      24.024  31.398  63.134  1.00 32.00           N
ATOM     60  CA  LEU A  14      22.565  31.488  63.078  1.00 27.27           C
ATOM     61  C   LEU A  14      22.114  32.792  62.426  1.00 21.69           C
ATOM     62  O   LEU A  14      22.542  33.862  62.851  1.00 18.24           O
ATOM     63  CB  LEU A  14      21.985  31.424  64.479  1.00 24.80           C
ATOM     64  CG  LEU A  14      20.472  31.170  64.515  1.00 22.52           C
ATOM     65  CD1 LEU A  14      20.214  29.803  63.974  1.00 24.81           C
ATOM     66  CD2 LEU A  14      19.942  31.281  65.903  1.00 24.38           C
ATOM     67  H   LEU A  14      24.340  31.407  63.934  1.00 38.39           H
ATOM     68  HA  LEU A  14      22.212  30.745  62.563  1.00 32.73           H
ATOM     69  HB2 LEU A  14      22.418  30.703  64.963  1.00 29.76           H
ATOM     70  HB3 LEU A  14      22.155  32.268  64.926  1.00 29.76           H
ATOM     71  HG  LEU A  14      20.017  31.819  63.954  1.00 27.02           H
ATOM     72 HD11 LEU A  14      19.260  29.631  63.991  1.00 29.77           H
ATOM     73 HD12 LEU A  14      20.542  29.758  63.062  1.00 29.77           H
ATOM     74 HD13 LEU A  14      20.678  29.153  64.525  1.00 29.77           H
ATOM     75 HD21 LEU A  14      18.986  31.116  65.890  1.00 29.26           H
ATOM     76 HD22 LEU A  14      20.384  30.624  66.463  1.00 29.26           H
ATOM     77 HD23 LEU A  14      20.119  32.174  66.238  1.00 29.26           H
ATOM     78  N   PRO A  15      21.228  32.752  61.429  1.00 26.43           N
ATOM     79  CA  PRO A  15      20.756  33.996  60.831  1.00 18.78           C
ATOM     80  C   PRO A  15      19.930  34.808  61.828  1.00 21.44           C
ATOM     81  O   PRO A  15      19.338  34.243  62.757  1.00 23.25           O
ATOM     82  CB  PRO A  15      19.895  33.521  59.648  1.00 18.63           C
ATOM     83  CG  PRO A  15      20.437  32.183  59.311  1.00 18.16           C
ATOM     84  CD  PRO A  15      20.832  31.580  60.610  1.00 24.36           C
ATOM     85  HA  PRO A  15      21.499  34.528  60.506  1.00 22.54           H
ATOM     86  HB2 PRO A  15      18.966  33.458  59.922  1.00 22.35           H
ATOM     87  HB3 PRO A  15      19.995  34.132  58.902  1.00 22.35           H
ATOM     88  HG2 PRO A  15      19.749  31.651  58.881  1.00 21.79           H
ATOM     89  HG3 PRO A  15      21.208  32.281  58.730  1.00 21.79           H
ATOM     90  HD2 PRO A  15      20.077  31.124  61.015  1.00 29.23           H
ATOM     91  HD3 PRO A  15      21.585  30.981  60.490  1.00 29.23           H
ATOM     92  N   PRO A  16      19.866  36.132  61.651  1.00 26.39           N
ATOM     93  CA  PRO A  16      19.169  36.979  62.647  1.00 21.34           C
ATOM     94  C   PRO A  16      17.705  36.648  62.857  1.00 20.70           C
ATOM     95  O   PRO A  16      17.231  36.805  63.977  1.00 18.84           O
ATOM     96  CB  PRO A  16      19.331  38.395  62.067  1.00 18.24           C
ATOM     97  CG  PRO A  16      20.546  38.326  61.225  1.00 27.42           C
ATOM     98  CD  PRO A  16      20.567  36.940  60.641  1.00 25.39           C
ATOM     99  HA  PRO A  16      19.629  36.933  63.500  1.00 25.61           H
ATOM    100  HB2 PRO A  16      18.554  38.620  61.532  1.00 21.89           H
ATOM    101  HB3 PRO A  16      19.448  39.033  62.788  1.00 21.89           H
ATOM    102  HG2 PRO A  16      20.492  38.991  60.521  1.00 32.90           H
ATOM    103  HG3 PRO A  16      21.331  38.475  61.775  1.00 32.90           H
ATOM    104  HD2 PRO A  16      20.086  36.920  59.799  1.00 30.47           H
ATOM    105  HD3 PRO A  16      21.481  36.631  60.535  1.00 30.47           H
ATOM    106  N   HIS A  17      16.961  36.225  61.833  1.00 16.78           N
ATOM    107  CA  HIS A  17      15.530  35.947  62.004  1.00 21.63           C
ATOM    108  C   HIS A  17      15.216  34.559  62.565  1.00 20.50           C
ATOM    109  O   HIS A  17      14.033  34.217  62.694  1.00 20.75           O
ATOM    110  CB  HIS A  17      14.804  36.109  60.673  1.00 19.19           C
ATOM    111  CG  HIS A  17      15.277  35.169  59.613  1.00 22.10           C
ATOM    112  ND1 HIS A  17      16.517  35.271  59.024  1.00 23.26           N
ATOM    113  CD2 HIS A  17      14.662  34.118  59.016  1.00 32.98           C
ATOM    114  CE1 HIS A  17      16.650  34.318  58.115  1.00 22.45           C
ATOM    115  NE2 HIS A  17      15.541  33.602  58.091  1.00 23.60           N
ATOM    116  H   HIS A  17      17.255  36.091  61.036  1.00 20.14           H
ATOM    117  HA  HIS A  17      15.162  36.601  62.620  1.00 25.95           H
ATOM    118  HB2 HIS A  17      14.940  37.013  60.349  1.00 23.03           H
ATOM    119  HB3 HIS A  17      13.857  35.948  60.811  1.00 23.03           H
ATOM    120  HD2 HIS A  17      13.808  33.801  59.201  1.00 39.57           H
ATOM    121  HE1 HIS A  17      17.401  34.174  57.585  1.00 26.94           H
ATOM    122  HE2 HIS A  17      15.392  32.926  57.581  1.00 28.32           H
ATOM    123  N   VAL A  18      16.207  33.743  62.902  1.00 25.21           N
ATOM    124  CA  VAL A  18      15.963  32.332  63.189  1.00 26.63           C
ATOM    125  C   VAL A  18      15.859  32.181  64.699  1.00 21.26           C
ATOM    126  O   VAL A  18      16.834  32.481  65.408  1.00 23.47           O
ATOM    127  CB  VAL A  18      17.036  31.395  62.616  1.00 18.69           C
ATOM    128  CG1 VAL A  18      16.690  29.939  63.013  1.00 23.20           C
ATOM    129  CG2 VAL A  18      17.083  31.508  61.084  1.00 17.37           C
ATOM    130  H   VAL A  18      17.031  33.980  62.973  1.00 30.26           H
ATOM    131  HA  VAL A  18      15.110  32.077  62.804  1.00 31.95           H
ATOM    132  HB  VAL A  18      17.906  31.624  62.978  1.00 22.43           H
ATOM    133 HG11 VAL A  18      17.367  29.344  62.653  1.00 27.85           H
ATOM    134 HG12 VAL A  18      16.672  29.871  63.981  1.00 27.85           H
ATOM    135 HG13 VAL A  18      15.821  29.711  62.649  1.00 27.85           H
ATOM    136 HG21 VAL A  18      17.766  30.909  60.744  1.00 20.84           H
ATOM    137 HG22 VAL A  18      16.217  31.261  60.723  1.00 20.84           H
ATOM    138 HG23 VAL A  18      17.294  32.423  60.841  1.00 20.84           H
ATOM    139  N   PRO A  19      14.731  31.733  65.221  1.00 16.76           N
ATOM    140  CA  PRO A  19      14.599  31.581  66.670  1.00 30.46           C
ATOM    141  C   PRO A  19      15.368  30.374  67.165  1.00 25.87           C
ATOM    142  O   PRO A  19      15.356  29.306  66.549  1.00 29.97           O
ATOM    143  CB  PRO A  19      13.097  31.405  66.878  1.00 21.10           C
ATOM    144  CG  PRO A  19      12.457  31.678  65.532  1.00 27.06           C
ATOM    145  CD  PRO A  19      13.486  31.449  64.511  1.00 18.70           C
ATOM    146  HA  PRO A  19      14.904  32.378  67.130  1.00 36.56           H
ATOM    147  HB2 PRO A  19      12.913  30.496  67.165  1.00 25.32           H
ATOM    148  HB3 PRO A  19      12.784  32.041  67.539  1.00 25.32           H
ATOM    149  HG2 PRO A  19      11.712  31.071  65.401  1.00 32.47           H
ATOM    150  HG3 PRO A  19      12.152  32.598  65.502  1.00 32.47           H
ATOM    151  HD2 PRO A  19      13.468  30.526  64.213  1.00 22.44           H
ATOM    152  HD3 PRO A  19      13.370  32.065  63.770  1.00 22.44           H
ATOM    153  N   GLU A  20      16.028  30.560  68.300  1.00 24.08           N
ATOM    154  CA  GLU A  20      16.887  29.523  68.849  1.00 29.70           C
ATOM    155  C   GLU A  20      16.086  28.269  69.188  1.00 21.46           C
ATOM    156  O   GLU A  20      16.606  27.157  69.088  1.00 22.66           O
ATOM    157  CB  GLU A  20      17.693  30.058  70.063  1.00 63.19           C
ATOM    158  CG  GLU A  20      17.041  31.158  70.969  1.00 74.14           C
ATOM    159  CD  GLU A  20      16.895  32.564  70.307  1.00 76.81           C
ATOM    160  OE1 GLU A  20      17.795  32.975  69.530  1.00 73.98           O
ATOM    161  OE2 GLU A  20      15.861  33.248  70.552  1.00 68.71           O1-
ATOM    162  H   GLU A  20      15.994  31.279  68.771  1.00 28.90           H
ATOM    163  HA  GLU A  20      17.531  29.274  68.168  1.00 35.64           H
ATOM    164  HB2 GLU A  20      17.895  29.304  70.640  1.00 75.82           H
ATOM    165  HB3 GLU A  20      18.524  30.429  69.727  1.00 75.82           H
ATOM    166  HG2 GLU A  20      16.153  30.861  71.222  1.00 88.97           H
ATOM    167  HG3 GLU A  20      17.586  31.265  71.764  1.00 88.97           H
ATOM    168  N   HIS A  21      14.810  28.395  69.514  1.00 26.27           N
ATOM    169  CA  HIS A  21      14.081  27.193  69.919  1.00 31.45           C
ATOM    170  C   HIS A  21      13.715  26.272  68.745  1.00 29.55           C
ATOM    171  O   HIS A  21      13.169  25.183  68.978  1.00 22.33           O
ATOM    172  CB  HIS A  21      12.807  27.585  70.719  1.00 23.51           C
ATOM    173  CG  HIS A  21      11.807  28.374  69.934  1.00 19.75           C
ATOM    174  ND1 HIS A  21      11.915  29.738  69.744  1.00 19.76           N
ATOM    175  CD2 HIS A  21      10.663  27.996  69.321  1.00 20.96           C
ATOM    176  CE1 HIS A  21      10.894  30.159  69.019  1.00 20.72           C
ATOM    177  NE2 HIS A  21      10.116  29.122  68.751  1.00 20.32           N
ATOM    178  H   HIS A  21      14.356  29.126  69.512  1.00 31.52           H
ATOM    179  HA  HIS A  21      14.649  26.682  70.517  1.00 37.74           H
ATOM    180  HB2 HIS A  21      13.072  28.121  71.482  1.00 28.22           H
ATOM    181  HB3 HIS A  21      12.370  26.775  71.023  1.00 28.22           H
ATOM    182  HD2 HIS A  21      10.319  27.133  69.277  1.00 25.16           H
ATOM    183  HE1 HIS A  21      10.741  31.037  68.753  1.00 24.86           H
ATOM    184  HE2 HIS A  21       9.386  29.149  68.298  1.00 24.39           H
ATOM    185  N   LEU A  22      13.977  26.676  67.504  1.00 27.48           N
ATOM    186  CA  LEU A  22      13.771  25.818  66.338  1.00 26.27           C
ATOM    187  C   LEU A  22      15.063  25.204  65.798  1.00 24.35           C
ATOM    188  O   LEU A  22      15.027  24.520  64.772  1.00 21.17           O
ATOM    189  CB  LEU A  22      13.091  26.606  65.212  1.00 27.29           C
ATOM    190  CG  LEU A  22      11.721  27.177  65.524  1.00 18.59           C
ATOM    191  CD1 LEU A  22      11.196  28.032  64.404  1.00 20.02           C
ATOM    192  CD2 LEU A  22      10.794  26.002  65.852  1.00 20.97           C
ATOM    193  H   LEU A  22      14.281  27.456  67.308  1.00 32.98           H
ATOM    194  HA  LEU A  22      13.181  25.090  66.588  1.00 31.53           H
ATOM    195  HB2 LEU A  22      13.666  27.350  64.972  1.00 32.75           H
ATOM    196  HB3 LEU A  22      12.991  26.018  64.447  1.00 32.75           H
ATOM    197  HG  LEU A  22      11.787  27.733  66.316  1.00 22.30           H
ATOM    198 HD11 LEU A  22      10.322  28.372  64.650  1.00 24.03           H
ATOM    199 HD12 LEU A  22      11.809  28.769  64.256  1.00 24.03           H
ATOM    200 HD13 LEU A  22      11.128  27.492  63.601  1.00 24.03           H
ATOM    201 HD21 LEU A  22       9.910  26.346  66.055  1.00 25.17           H
ATOM    202 HD22 LEU A  22      10.751  25.411  65.085  1.00 25.17           H
ATOM    203 HD23 LEU A  22      11.148  25.525  66.619  1.00 25.17           H
ATOM    204  N   VAL A  23      16.203  25.443  66.432  1.00 14.82           N
ATOM    205  CA  VAL A  23      17.456  24.897  65.937  1.00 22.88           C
ATOM    206  C   VAL A  23      17.518  23.416  66.299  1.00 24.48           C
ATOM    207  O   VAL A  23      17.325  23.034  67.455  1.00 22.62           O
ATOM    208  CB  VAL A  23      18.649  25.681  66.493  1.00 25.96           C
ATOM    209  CG1 VAL A  23      19.981  24.981  66.197  1.00 28.97           C
ATOM    210  CG2 VAL A  23      18.649  27.066  65.870  1.00 27.30           C
ATOM    211  H   VAL A  23      16.277  25.916  67.146  1.00 17.79           H
ATOM    212  HA  VAL A  23      17.473  24.971  64.970  1.00 27.46           H
ATOM    213  HB  VAL A  23      18.557  25.775  67.454  1.00 31.15           H
ATOM    214 HG11 VAL A  23      20.705  25.511  66.566  1.00 34.77           H
ATOM    215 HG12 VAL A  23      19.973  24.101  66.606  1.00 34.77           H
ATOM    216 HG13 VAL A  23      20.087  24.899  65.236  1.00 34.77           H
ATOM    217 HG21 VAL A  23      19.403  27.568  66.218  1.00 32.76           H
ATOM    218 HG22 VAL A  23      18.726  26.979  64.907  1.00 32.76           H
ATOM    219 HG23 VAL A  23      17.819  27.514  66.098  1.00 32.76           H
ATOM    220  N   PHE A  24      17.692  22.575  65.287  1.00 16.47           N
ATOM    221  CA  PHE A  24      17.896  21.140  65.468  1.00 14.57           C
ATOM    222  C   PHE A  24      18.951  20.776  64.438  1.00 20.78           C
ATOM    223  O   PHE A  24      18.635  20.604  63.254  1.00 21.81           O
ATOM    224  CB  PHE A  24      16.600  20.366  65.268  1.00 23.06           C
ATOM    225  CG  PHE A  24      16.708  18.877  65.551  1.00 37.36           C
ATOM    226  CD1 PHE A  24      15.891  18.287  66.512  1.00 37.16           C
ATOM    227  CD2 PHE A  24      17.611  18.047  64.849  1.00 40.49           C
ATOM    228  CE1 PHE A  24      15.974  16.913  66.771  1.00 33.77           C
ATOM    229  CE2 PHE A  24      17.687  16.680  65.123  1.00 29.94           C
ATOM    230  CZ  PHE A  24      16.862  16.124  66.077  1.00 25.43           C
ATOM    231  H   PHE A  24      17.697  22.818  64.462  1.00 19.77           H
ATOM    232  HA  PHE A  24      18.241  20.960  66.356  1.00 17.48           H
ATOM    233  HB2 PHE A  24      15.925  20.731  65.863  1.00 27.67           H
ATOM    234  HB3 PHE A  24      16.314  20.471  64.347  1.00 27.67           H
ATOM    235  HD1 PHE A  24      15.284  18.809  66.984  1.00 44.60           H
ATOM    236  HD2 PHE A  24      18.167  18.416  64.201  1.00 48.58           H
ATOM    237  HE1 PHE A  24      15.424  16.531  67.417  1.00 40.52           H
ATOM    238  HE2 PHE A  24      18.285  16.144  64.656  1.00 35.93           H
ATOM    239  HZ  PHE A  24      16.914  15.214  66.260  1.00 30.52           H
ATOM    240  N   ASP A  25      20.203  20.671  64.889  1.00 24.82           N
ATOM    241  CA  ASP A  25      21.335  20.531  63.980  1.00 21.81           C
ATOM    242  C   ASP A  25      21.388  19.156  63.316  1.00 23.33           C
ATOM    243  O   ASP A  25      22.283  18.349  63.584  1.00 21.02           O
ATOM    244  CB  ASP A  25      22.620  20.833  64.733  1.00 22.05           C
ATOM    245  CG  ASP A  25      22.764  22.328  65.054  1.00 28.42           C
ATOM    246  OD1 ASP A  25      22.305  23.174  64.250  1.00 22.79           O
ATOM    247  OD2 ASP A  25      23.337  22.651  66.112  1.00 35.48           O1-
ATOM    248  H   ASP A  25      20.421  20.678  65.721  1.00 29.78           H
ATOM    249  HA  ASP A  25      21.248  21.192  63.275  1.00 26.17           H
ATOM    250  HB2 ASP A  25      22.621  20.343  65.570  1.00 26.46           H
ATOM    251  HB3 ASP A  25      23.377  20.567  64.189  1.00 26.46           H
ATOM    252  N   PHE A  26      20.414  18.884  62.453  1.00 22.02           N
ATOM    253  CA  PHE A  26      20.444  17.693  61.615  1.00 24.19           C
ATOM    254  C   PHE A  26      21.408  17.885  60.427  1.00 16.79           C
ATOM    255  O   PHE A  26      21.429  18.942  59.784  1.00 15.54           O
ATOM    256  CB  PHE A  26      19.017  17.394  61.133  1.00 24.89           C
ATOM    257  CG  PHE A  26      18.881  16.103  60.396  1.00 25.23           C
ATOM    258  CD1 PHE A  26      18.807  14.887  61.092  1.00 15.22           C
ATOM    259  CD2 PHE A  26      18.851  16.100  59.006  1.00 14.97           C
ATOM    260  CE1 PHE A  26      18.672  13.689  60.402  1.00 18.88           C
ATOM    261  CE2 PHE A  26      18.730  14.925  58.299  1.00 18.94           C
ATOM    262  CZ  PHE A  26      18.640  13.701  58.991  1.00 21.70           C
ATOM    263  H   PHE A  26      19.720  19.378  62.333  1.00 26.42           H
ATOM    264  HA  PHE A  26      20.754  16.939  62.141  1.00 29.03           H
ATOM    265  HB2 PHE A  26      18.429  17.358  61.904  1.00 29.87           H
ATOM    266  HB3 PHE A  26      18.733  18.105  60.538  1.00 29.87           H
ATOM    267  HD1 PHE A  26      18.824  14.885  62.022  1.00 18.27           H
ATOM    268  HD2 PHE A  26      18.906  16.907  58.546  1.00 17.97           H
ATOM    269  HE1 PHE A  26      18.620  12.884  60.865  1.00 22.66           H
ATOM    270  HE2 PHE A  26      18.705  14.939  57.370  1.00 22.73           H
ATOM    271  HZ  PHE A  26      18.558  12.904  58.520  1.00 26.04           H
ATOM    272  N   ASP A  27      22.238  16.868  60.171  1.00 13.45           N
ATOM    273  CA  ASP A  27      23.201  16.837  59.048  1.00 19.38           C
ATOM    274  C   ASP A  27      22.768  15.748  58.061  1.00 21.65           C
ATOM    275  O   ASP A  27      22.990  14.554  58.294  1.00 17.92           O
ATOM    276  CB  ASP A  27      24.613  16.572  59.539  1.00 20.07           C
ATOM    277  CG  ASP A  27      25.620  16.419  58.403  1.00 18.94           C
ATOM    278  OD1 ASP A  27      26.832  16.308  58.696  1.00 18.08           O
ATOM    279  OD2 ASP A  27      25.207  16.431  57.228  1.00 14.29           O1-
ATOM    280  H   ASP A  27      22.266  16.155  60.650  1.00 16.14           H
ATOM    281  HA  ASP A  27      23.191  17.691  58.588  1.00 23.26           H
ATOM    282  HB2 ASP A  27      24.899  17.314  60.094  1.00 24.09           H
ATOM    283  HB3 ASP A  27      24.618  15.751  60.056  1.00 24.09           H
ATOM    284  N   MET A  28      22.181  16.171  56.934  1.00 19.20           N
ATOM    285  CA  MET A  28      21.563  15.242  55.998  1.00 16.22           C
ATOM    286  C   MET A  28      22.573  14.346  55.287  1.00 19.20           C
ATOM    287  O   MET A  28      22.191  13.282  54.780  1.00 14.17           O
ATOM    288  CB  MET A  28      20.751  16.019  54.960  1.00 23.79           C
ATOM    289  CG  MET A  28      21.545  16.900  54.012  1.00 15.90           C
ATOM    290  SD  MET A  28      20.452  17.556  52.701  1.00 21.24           S
ATOM    291  CE  MET A  28      20.314  16.204  51.503  1.00 18.21           C
ATOM    292  H   MET A  28      22.131  16.995  56.694  1.00 23.04           H
ATOM    293  HA  MET A  28      20.945  14.678  56.489  1.00 19.46           H
ATOM    294  HB2 MET A  28      20.259  15.382  54.419  1.00 28.55           H
ATOM    295  HB3 MET A  28      20.125  16.592  55.431  1.00 28.55           H
ATOM    296  HG2 MET A  28      21.922  17.647  54.502  1.00 19.08           H
ATOM    297  HG3 MET A  28      22.248  16.377  53.595  1.00 19.08           H
ATOM    298  HE1 MET A  28      19.742  16.486  50.773  1.00 21.85           H
ATOM    299  HE2 MET A  28      21.198  15.989  51.167  1.00 21.85           H
ATOM    300  HE3 MET A  28      19.930  15.430  51.944  1.00 21.85           H
ATOM    301  N   TYR A  29      23.846  14.755  55.213  1.00 14.46           N
ATOM    302  CA  TYR A  29      24.873  13.904  54.648  1.00 17.94           C
ATOM    303  C   TYR A  29      25.540  12.984  55.679  1.00 19.46           C
ATOM    304  O   TYR A  29      26.329  12.113  55.285  1.00 19.12           O
ATOM    305  CB  TYR A  29      25.913  14.777  53.934  1.00 19.75           C
ATOM    306  CG  TYR A  29      25.379  15.463  52.698  1.00 16.39           C
ATOM    307  CD1 TYR A  29      25.012  16.814  52.704  1.00 17.21           C
ATOM    308  CD2 TYR A  29      25.233  14.753  51.516  1.00 11.57           C
ATOM    309  CE1 TYR A  29      24.510  17.426  51.539  1.00 14.16           C
ATOM    310  CE2 TYR A  29      24.724  15.348  50.384  1.00 14.63           C
ATOM    311  CZ  TYR A  29      24.373  16.674  50.390  1.00 15.44           C
ATOM    312  OH  TYR A  29      23.882  17.205  49.205  1.00 14.47           O
ATOM    313  H   TYR A  29      24.130  15.520  55.484  1.00 17.35           H
ATOM    314  HA  TYR A  29      24.463  13.336  53.977  1.00 21.53           H
ATOM    315  HB2 TYR A  29      26.220  15.464  54.546  1.00 23.70           H
ATOM    316  HB3 TYR A  29      26.659  14.218  53.665  1.00 23.70           H
ATOM    317  HD1 TYR A  29      25.104  17.312  53.483  1.00 20.65           H
ATOM    318  HD2 TYR A  29      25.461  13.852  51.494  1.00 13.89           H
ATOM    319  HE1 TYR A  29      24.266  18.324  51.546  1.00 17.00           H
ATOM    320  HE2 TYR A  29      24.637  14.852  49.602  1.00 17.55           H
ATOM    321  HH  TYR A  29      23.696  18.018  49.310  1.00 17.36           H
ATOM    322  N   ASN A  30      25.238  13.128  56.977  1.00 16.32           N
ATOM    323  CA  ASN A  30      25.815  12.245  57.991  1.00 19.18           C
ATOM    324  C   ASN A  30      25.000  12.300  59.274  1.00 18.35           C
ATOM    325  O   ASN A  30      25.507  12.710  60.320  1.00 22.02           O
ATOM    326  CB  ASN A  30      27.258  12.592  58.310  1.00 12.92           C
ATOM    327  CG  ASN A  30      27.891  11.555  59.213  1.00 24.54           C
ATOM    328  OD1 ASN A  30      27.561  10.366  59.163  1.00 26.30           O
ATOM    329  ND2 ASN A  30      28.753  12.010  60.090  1.00 19.30           N
ATOM    330  H   ASN A  30      24.706  13.727  57.291  1.00 19.58           H
ATOM    331  HA  ASN A  30      25.792  11.333  57.662  1.00 23.02           H
ATOM    332  HB2 ASN A  30      27.768  12.629  57.485  1.00 15.50           H
ATOM    333  HB3 ASN A  30      27.289  13.449  58.762  1.00 15.50           H
ATOM    334 HD21 ASN A  30      29.145  11.466  60.629  1.00 23.17           H
ATOM    335 HD22 ASN A  30      28.928  12.851  60.125  1.00 23.17           H
ATOM    336  N   PRO A  31      23.741  11.884  59.230  1.00 18.32           N
ATOM    337  CA  PRO A  31      22.880  12.007  60.399  1.00 19.97           C
ATOM    338  C   PRO A  31      23.435  11.257  61.595  1.00 22.41           C
ATOM    339  O   PRO A  31      24.007  10.174  61.455  1.00 24.38           O
ATOM    340  CB  PRO A  31      21.575  11.375  59.924  1.00 20.72           C
ATOM    341  CG  PRO A  31      22.033  10.464  58.765  1.00 11.57           C
ATOM    342  CD  PRO A  31      23.072  11.200  58.112  1.00 15.23           C
ATOM    343  HA  PRO A  31      22.734  12.938  60.627  1.00 23.96           H
ATOM    344  HB2 PRO A  31      21.176  10.856  60.639  1.00 24.86           H
ATOM    345  HB3 PRO A  31      20.968  12.063  59.608  1.00 24.86           H
ATOM    346  HG2 PRO A  31      22.375   9.629  59.120  1.00 13.88           H
ATOM    347  HG3 PRO A  31      21.292  10.305  58.160  1.00 13.88           H
ATOM    348  HD2 PRO A  31      23.687  10.597  57.665  1.00 18.28           H
ATOM    349  HD3 PRO A  31      22.694  11.847  57.496  1.00 18.28           H
ATOM    350  N   SER A  32      23.176  11.802  62.792  1.00 13.81           N
ATOM    351  CA  SER A  32      23.775  11.237  64.001  1.00 27.84           C
ATOM    352  C   SER A  32      23.280   9.823  64.298  1.00 25.25           C
ATOM    353  O   SER A  32      24.022   9.030  64.880  1.00 24.20           O
ATOM    354  CB  SER A  32      23.516  12.135  65.220  1.00 23.33           C
ATOM    355  OG  SER A  32      22.176  12.051  65.630  1.00 33.82           O
ATOM    356  H   SER A  32      22.669  12.484  62.926  1.00 16.57           H
ATOM    357  HA  SER A  32      24.736  11.188  63.873  1.00 33.41           H
ATOM    358  HB2 SER A  32      24.088  11.849  65.950  1.00 28.00           H
ATOM    359  HB3 SER A  32      23.717  13.054  64.983  1.00 28.00           H
ATOM    360  HG  SER A  32      22.048  12.547  66.296  1.00 40.58           H
ATOM    361  N   ASN A  33      22.046   9.472  63.935  1.00 25.58           N
ATOM    362  CA  ASN A  33      21.555   8.137  64.253  1.00 30.29           C
ATOM    363  C   ASN A  33      21.718   7.131  63.075  1.00 27.36           C
ATOM    364  O   ASN A  33      20.940   6.178  62.933  1.00 21.51           O
ATOM    365  CB  ASN A  33      20.106   8.265  64.729  1.00 37.35           C
ATOM    366  CG  ASN A  33      19.618   7.037  65.482  1.00 40.31           C
ATOM    367  OD1 ASN A  33      20.368   6.428  66.258  1.00 42.15           O
ATOM    368  ND2 ASN A  33      18.348   6.666  65.255  1.00 45.72           N
ATOM    369  H   ASN A  33      21.489   9.974  63.516  1.00 30.69           H
ATOM    370  HA  ASN A  33      22.073   7.792  64.997  1.00 36.35           H
ATOM    371  HB2 ASN A  33      20.035   9.028  65.324  1.00 44.82           H
ATOM    372  HB3 ASN A  33      19.531   8.391  63.958  1.00 44.82           H
ATOM    373 HD21 ASN A  33      18.023   5.979  65.656  1.00 54.86           H
ATOM    374 HD22 ASN A  33      17.860   7.117  64.710  1.00 54.86           H
ATOM    375  N   LEU A  34      22.763   7.291  62.268  1.00 23.43           N
ATOM    376  CA  LEU A  34      22.844   6.604  60.984  1.00 26.70           C
ATOM    377  C   LEU A  34      22.911   5.090  61.141  1.00 26.25           C
ATOM    378  O   LEU A  34      22.400   4.353  60.299  1.00 27.26           O
ATOM    379  CB  LEU A  34      24.070   7.107  60.213  1.00 24.85           C
ATOM    380  CG  LEU A  34      24.343   6.454  58.854  1.00 19.96           C
ATOM    381  CD1 LEU A  34      23.128   6.326  57.998  1.00 13.84           C
ATOM    382  CD2 LEU A  34      25.369   7.295  58.128  1.00 21.21           C
ATOM    383  H   LEU A  34      23.439   7.792  62.441  1.00 28.11           H
ATOM    384  HA  LEU A  34      22.055   6.817  60.462  1.00 32.04           H
ATOM    385  HB2 LEU A  34      23.961   8.058  60.058  1.00 29.82           H
ATOM    386  HB3 LEU A  34      24.855   6.961  60.764  1.00 29.82           H
ATOM    387  HG  LEU A  34      24.715   5.569  58.991  1.00 23.95           H
ATOM    388 HD11 LEU A  34      23.376   5.907  57.159  1.00 16.61           H
ATOM    389 HD12 LEU A  34      22.472   5.780  58.459  1.00 16.61           H
ATOM    390 HD13 LEU A  34      22.764   7.210  57.831  1.00 16.61           H
ATOM    391 HD21 LEU A  34      25.551   6.894  57.264  1.00 25.45           H
ATOM    392 HD22 LEU A  34      25.015   8.191  58.009  1.00 25.45           H
ATOM    393 HD23 LEU A  34      26.181   7.328  58.657  1.00 25.45           H
ATOM    394  N   SER A  35      23.570   4.604  62.184  1.00 25.05           N
ATOM    395  CA  SER A  35      23.764   3.165  62.346  1.00 20.19           C
ATOM    396  C   SER A  35      22.470   2.419  62.641  1.00 21.06           C
ATOM    397  O   SER A  35      22.431   1.189  62.494  1.00 13.70           O
ATOM    398  CB  SER A  35      24.736   2.891  63.492  1.00 35.15           C
ATOM    399  OG  SER A  35      24.115   3.238  64.726  1.00 27.78           O
ATOM    400  H   SER A  35      23.915   5.081  62.811  1.00 30.06           H
ATOM    401  HA  SER A  35      24.145   2.800  61.532  1.00 24.23           H
ATOM    402  HB2 SER A  35      24.964   1.949  63.501  1.00 42.18           H
ATOM    403  HB3 SER A  35      25.533   3.430  63.371  1.00 42.18           H
ATOM    404  HG  SER A  35      24.641   3.091  65.363  1.00 33.34           H
ATOM    405  N   ALA A  36      21.425   3.119  63.102  1.00 25.34           N
ATOM    406  CA  ALA A  36      20.128   2.470  63.266  1.00 22.73           C
ATOM    407  C   ALA A  36      19.390   2.228  61.950  1.00 16.46           C
ATOM    408  O   ALA A  36      18.323   1.601  61.961  1.00 27.18           O
ATOM    409  CB  ALA A  36      19.238   3.300  64.173  1.00 18.59           C
ATOM    410  H   ALA A  36      21.444   3.950  63.321  1.00 30.40           H
ATOM    411  HA  ALA A  36      20.263   1.609  63.692  1.00 27.28           H
ATOM    412  HB1 ALA A  36      18.383   2.853  64.269  1.00 22.31           H
ATOM    413  HB2 ALA A  36      19.665   3.388  65.039  1.00 22.31           H
ATOM    414  HB3 ALA A  36      19.112   4.175  63.775  1.00 22.31           H
ATOM    415  N   GLY A  37      19.918   2.689  60.831  1.00 19.22           N
ATOM    416  CA  GLY A  37      19.201   2.645  59.565  1.00 15.10           C
ATOM    417  C   GLY A  37      18.959   4.062  59.122  1.00 19.85           C
ATOM    418  O   GLY A  37      18.697   4.942  59.952  1.00 12.45           O
ATOM    419  H   GLY A  37      20.702   3.037  60.775  1.00 23.07           H
ATOM    420  HA2 GLY A  37      19.728   2.183  58.894  1.00 18.12           H
ATOM    421  HA3 GLY A  37      18.350   2.192  59.674  1.00 18.12           H
ATOM    422  N   VAL A  38      19.069   4.332  57.822  1.00 19.96           N
ATOM    423  CA  VAL A  38      19.025   5.723  57.420  1.00 13.28           C
ATOM    424  C   VAL A  38      17.618   6.296  57.601  1.00 11.34           C
ATOM    425  O   VAL A  38      17.457   7.420  58.087  1.00 10.53           O
ATOM    426  CB  VAL A  38      19.575   5.880  55.999  1.00 13.97           C
ATOM    427  CG1 VAL A  38      18.696   5.171  54.947  1.00 18.90           C
ATOM    428  CG2 VAL A  38      19.759   7.339  55.728  1.00 15.99           C
ATOM    429  H   VAL A  38      19.164   3.759  57.188  1.00 23.96           H
ATOM    430  HA  VAL A  38      19.613   6.224  58.007  1.00 15.93           H
ATOM    431  HB  VAL A  38      20.452   5.468  55.965  1.00 16.77           H
ATOM    432 HG11 VAL A  38      19.088   5.302  54.069  1.00 22.69           H
ATOM    433 HG12 VAL A  38      18.657   4.225  55.155  1.00 22.69           H
ATOM    434 HG13 VAL A  38      17.805   5.553  54.972  1.00 22.69           H
ATOM    435 HG21 VAL A  38      20.108   7.452  54.830  1.00 19.19           H
ATOM    436 HG22 VAL A  38      18.902   7.786  55.810  1.00 19.19           H
ATOM    437 HG23 VAL A  38      20.385   7.703  56.374  1.00 19.19           H
ATOM    438  N   GLN A  39      16.575   5.524  57.287  1.00 14.41           N
ATOM    439  CA  GLN A  39      15.222   6.034  57.515  1.00 14.03           C
ATOM    440  C   GLN A  39      14.982   6.301  59.002  1.00 17.02           C
ATOM    441  O   GLN A  39      14.434   7.342  59.367  1.00 17.31           O
ATOM    442  CB  GLN A  39      14.190   5.062  56.977  1.00 19.00           C
ATOM    443  CG  GLN A  39      14.086   4.996  55.455  1.00 17.57           C
ATOM    444  CD  GLN A  39      15.162   4.157  54.851  1.00 19.07           C
ATOM    445  OE1 GLN A  39      15.786   3.380  55.558  1.00 16.67           O
ATOM    446  NE2 GLN A  39      15.390   4.297  53.531  1.00 16.66           N
ATOM    447  H   GLN A  39      16.619   4.733  56.953  1.00 17.29           H
ATOM    448  HA  GLN A  39      15.118   6.874  57.040  1.00 16.84           H
ATOM    449  HB2 GLN A  39      14.411   4.172  57.294  1.00 22.80           H
ATOM    450  HB3 GLN A  39      13.318   5.319  57.318  1.00 22.80           H
ATOM    451  HG2 GLN A  39      13.231   4.609  55.212  1.00 21.09           H
ATOM    452  HG3 GLN A  39      14.163   5.892  55.092  1.00 21.09           H
ATOM    453 HE21 GLN A  39      14.923   4.854  53.070  1.00 19.99           H
ATOM    454 HE22 GLN A  39      16.003   3.830  53.148  1.00 19.99           H
ATOM    455  N   GLU A  40      15.418   5.380  59.876  1.00 15.32           N
ATOM    456  CA  GLU A  40      15.358   5.613  61.319  1.00 20.90           C
ATOM    457  C   GLU A  40      16.113   6.879  61.731  1.00 19.88           C
ATOM    458  O   GLU A  40      15.668   7.609  62.630  1.00 19.76           O
ATOM    459  CB  GLU A  40      15.918   4.396  62.076  1.00 22.88           C
ATOM    460  CG  GLU A  40      15.091   3.074  62.022  1.00 17.94           C
ATOM    461  CD  GLU A  40      15.266   2.295  60.713  1.00 21.93           C
ATOM    462  OE1 GLU A  40      14.776   1.151  60.614  1.00 25.52           O
ATOM    463  OE2 GLU A  40      15.895   2.824  59.774  1.00 21.75           O1-
ATOM    464  H   GLU A  40      15.751   4.618  59.656  1.00 18.39           H
ATOM    465  HA  GLU A  40      14.430   5.723  61.579  1.00 25.08           H
ATOM    466  HB2 GLU A  40      16.796   4.196  61.715  1.00 27.46           H
ATOM    467  HB3 GLU A  40      16.006   4.638  63.011  1.00 27.46           H
ATOM    468  HG2 GLU A  40      15.371   2.499  62.751  1.00 21.53           H
ATOM    469  HG3 GLU A  40      14.150   3.290  62.116  1.00 21.53           H
ATOM    470  N   ALA A  41      17.276   7.135  61.124  1.00 15.43           N
ATOM    471  CA  ALA A  41      18.025   8.354  61.421  1.00 18.12           C
ATOM    472  C   ALA A  41      17.228   9.609  61.060  1.00 20.49           C
ATOM    473  O   ALA A  41      17.159  10.553  61.848  1.00 21.91           O
ATOM    474  CB  ALA A  41      19.356   8.352  60.678  1.00 22.13           C
ATOM    475  H   ALA A  41      17.648   6.621  60.543  1.00 18.51           H
ATOM    476  HA  ALA A  41      18.213   8.384  62.372  1.00 21.74           H
ATOM    477  HB1 ALA A  41      19.835   9.169  60.888  1.00 26.55           H
ATOM    478  HB2 ALA A  41      19.873   7.582  60.960  1.00 26.55           H
ATOM    479  HB3 ALA A  41      19.185   8.305  59.724  1.00 26.55           H
ATOM    480  N   TRP A  42      16.646   9.655  59.854  1.00 19.99           N
ATOM    481  CA  TRP A  42      15.814  10.792  59.485  1.00 15.11           C
ATOM    482  C   TRP A  42      14.563  10.923  60.379  1.00 23.44           C
ATOM    483  O   TRP A  42      14.136  12.048  60.693  1.00 17.00           O
ATOM    484  CB  TRP A  42      15.448  10.673  57.999  1.00 18.27           C
ATOM    485  CG  TRP A  42      16.597  11.000  57.075  1.00 16.82           C
ATOM    486  CD1 TRP A  42      17.693  10.247  56.868  1.00 15.25           C
ATOM    487  CD2 TRP A  42      16.755  12.179  56.257  1.00 19.00           C
ATOM    488  NE1 TRP A  42      18.530  10.857  55.960  1.00 22.31           N
ATOM    489  CE2 TRP A  42      17.975  12.048  55.576  1.00 20.62           C
ATOM    490  CE3 TRP A  42      15.979  13.326  56.030  1.00 16.26           C
ATOM    491  CZ2 TRP A  42      18.448  13.030  54.700  1.00 22.41           C
ATOM    492  CZ3 TRP A  42      16.439  14.277  55.156  1.00 14.84           C
ATOM    493  CH2 TRP A  42      17.651  14.128  54.494  1.00 19.14           C
ATOM    494  H   TRP A  42      16.719   9.050  59.247  1.00 23.99           H
ATOM    495  HA  TRP A  42      16.335  11.603  59.593  1.00 18.13           H
ATOM    496  HB2 TRP A  42      15.168   9.762  57.816  1.00 21.93           H
ATOM    497  HB3 TRP A  42      14.723  11.287  57.803  1.00 21.93           H
ATOM    498  HD1 TRP A  42      17.856   9.425  57.272  1.00 18.30           H
ATOM    499  HE1 TRP A  42      19.286  10.548  55.692  1.00 26.77           H
ATOM    500  HE3 TRP A  42      15.165  13.438  56.465  1.00 19.51           H
ATOM    501  HZ2 TRP A  42      19.254  12.926  54.248  1.00 26.89           H
ATOM    502  HZ3 TRP A  42      15.929  15.040  55.004  1.00 17.81           H
ATOM    503  HH2 TRP A  42      17.936  14.795  53.911  1.00 22.97           H
ATOM    504  N   ALA A  43      13.975   9.803  60.819  1.00 16.28           N
ATOM    505  CA  ALA A  43      12.745   9.865  61.598  1.00 22.41           C
ATOM    506  C   ALA A  43      12.938  10.507  62.971  1.00 24.80           C
ATOM    507  O   ALA A  43      11.944  10.860  63.614  1.00 21.65           O
ATOM    508  CB  ALA A  43      12.155   8.458  61.736  1.00 17.46           C
ATOM    509  H   ALA A  43      14.269   9.007  60.679  1.00 19.53           H
ATOM    510  HA  ALA A  43      12.102  10.405  61.113  1.00 26.90           H
ATOM    511  HB1 ALA A  43      11.337   8.508  62.255  1.00 20.95           H
ATOM    512  HB2 ALA A  43      11.964   8.107  60.852  1.00 20.95           H
ATOM    513  HB3 ALA A  43      12.798   7.888  62.186  1.00 20.95           H
ATOM    514  N   VAL A  44      14.176  10.702  63.435  1.00 20.45           N
ATOM    515  CA  VAL A  44      14.333  11.403  64.704  1.00 23.00           C
ATOM    516  C   VAL A  44      13.737  12.810  64.605  1.00 23.88           C
ATOM    517  O   VAL A  44      13.337  13.396  65.616  1.00 21.74           O
ATOM    518  CB  VAL A  44      15.814  11.430  65.169  1.00 26.54           C
ATOM    519  CG1 VAL A  44      16.421  10.019  65.142  1.00 24.93           C
ATOM    520  CG2 VAL A  44      16.683  12.473  64.388  1.00 22.77           C
ATOM    521  H   VAL A  44      14.905  10.452  63.053  1.00 24.54           H
ATOM    522  HA  VAL A  44      13.828  10.924  65.379  1.00 27.60           H
ATOM    523  HB  VAL A  44      15.819  11.711  66.098  1.00 31.85           H
ATOM    524 HG11 VAL A  44      17.343  10.067  65.437  1.00 29.91           H
ATOM    525 HG12 VAL A  44      15.912   9.446  65.736  1.00 29.91           H
ATOM    526 HG13 VAL A  44      16.380   9.676  64.236  1.00 29.91           H
ATOM    527 HG21 VAL A  44      17.592  12.440  64.725  1.00 27.32           H
ATOM    528 HG22 VAL A  44      16.670  12.250  63.444  1.00 27.32           H
ATOM    529 HG23 VAL A  44      16.311  13.358  64.524  1.00 27.32           H
ATOM    530  N   LEU A  45      13.668  13.373  63.405  1.00 20.25           N
ATOM    531  CA  LEU A  45      13.008  14.658  63.183  1.00 13.52           C
ATOM    532  C   LEU A  45      11.495  14.586  63.372  1.00 19.01           C
ATOM    533  O   LEU A  45      10.808  15.610  63.245  1.00 21.26           O
ATOM    534  CB  LEU A  45      13.311  15.147  61.775  1.00 18.21           C
ATOM    535  CG  LEU A  45      14.752  15.450  61.435  1.00 16.73           C
ATOM    536  CD1 LEU A  45      14.880  15.470  59.942  1.00 19.71           C
ATOM    537  CD2 LEU A  45      15.154  16.780  62.063  1.00 20.78           C
ATOM    538  H   LEU A  45      14.002  13.028  62.691  1.00 24.30           H
ATOM    539  HA  LEU A  45      13.359  15.308  63.811  1.00 16.22           H
ATOM    540  HB2 LEU A  45      13.009  14.469  61.150  1.00 21.85           H
ATOM    541  HB3 LEU A  45      12.807  15.963  61.626  1.00 21.85           H
ATOM    542  HG  LEU A  45      15.326  14.752  61.788  1.00 20.08           H
ATOM    543 HD11 LEU A  45      15.801  15.664  59.707  1.00 23.65           H
ATOM    544 HD12 LEU A  45      14.624  14.602  59.592  1.00 23.65           H
ATOM    545 HD13 LEU A  45      14.295  16.157  59.585  1.00 23.65           H
ATOM    546 HD21 LEU A  45      16.079  16.967  61.840  1.00 24.93           H
ATOM    547 HD22 LEU A  45      14.581  17.480  61.712  1.00 24.93           H
ATOM    548 HD23 LEU A  45      15.051  16.718  63.025  1.00 24.93           H
ATOM    549  N   GLN A  46      10.961  13.412  63.692  1.00 19.83           N
ATOM    550  CA  GLN A  46       9.539  13.252  63.936  1.00 25.16           C
ATOM    551  C   GLN A  46       9.237  12.813  65.362  1.00 22.78           C
ATOM    552  O   GLN A  46       8.103  12.442  65.655  1.00 26.20           O
ATOM    553  CB  GLN A  46       8.959  12.259  62.929  1.00 17.79           C
ATOM    554  CG  GLN A  46       9.131  12.831  61.551  1.00 24.99           C
ATOM    555  CD  GLN A  46       8.699  11.912  60.430  1.00 20.03           C
ATOM    556  OE1 GLN A  46       8.996  10.714  60.420  1.00 19.08           O
ATOM    557  NE2 GLN A  46       8.030  12.486  59.451  1.00 19.96           N
ATOM    558  H   GLN A  46      11.411  12.684  63.775  1.00 23.79           H
ATOM    559  HA  GLN A  46       9.101  14.105  63.792  1.00 30.19           H
ATOM    560  HB2 GLN A  46       9.439  11.417  62.982  1.00 21.35           H
ATOM    561  HB3 GLN A  46       8.013  12.130  63.100  1.00 21.35           H
ATOM    562  HG2 GLN A  46       8.605  13.643  61.485  1.00 29.98           H
ATOM    563  HG3 GLN A  46      10.069  13.039  61.417  1.00 29.98           H
ATOM    564 HE21 GLN A  46       7.866  13.329  59.479  1.00 23.95           H
ATOM    565 HE22 GLN A  46       7.757  12.016  58.784  1.00 23.95           H
ATOM    566  N   GLU A  47      10.209  12.849  66.261  1.00 27.49           N
ATOM    567  CA  GLU A  47       9.885  12.582  67.652  1.00 26.67           C
ATOM    568  C   GLU A  47       8.999  13.702  68.226  1.00 33.63           C
ATOM    569  O   GLU A  47       8.890  14.808  67.671  1.00 27.19           O
ATOM    570  CB  GLU A  47      11.167  12.381  68.452  1.00 28.92           C
ATOM    571  CG  GLU A  47      11.886  11.108  68.038  1.00 33.82           C
ATOM    572  CD  GLU A  47      13.249  10.948  68.682  1.00 38.90           C
ATOM    573  OE1 GLU A  47      14.054  10.109  68.192  1.00 30.69           O
ATOM    574  OE2 GLU A  47      13.521  11.678  69.667  1.00 56.18           O1-
ATOM    575  H   GLU A  47      11.036  13.021  66.100  1.00 32.99           H
ATOM    576  HA  GLU A  47       9.379  11.755  67.698  1.00 32.01           H
ATOM    577  HB2 GLU A  47      11.762  13.130  68.296  1.00 34.71           H
ATOM    578  HB3 GLU A  47      10.949  12.314  69.394  1.00 34.71           H
ATOM    579  HG2 GLU A  47      11.344  10.344  68.295  1.00 40.58           H
ATOM    580  HG3 GLU A  47      12.010  11.116  67.076  1.00 40.58           H
ATOM    581  N   SER A  48       8.368  13.387  69.369  1.00 36.36           N
ATOM    582  CA  SER A  48       7.219  14.154  69.874  1.00 36.13           C
ATOM    583  C   SER A  48       7.584  15.594  70.188  1.00 30.68           C
ATOM    584  O   SER A  48       6.765  16.499  70.007  1.00 24.12           O
ATOM    585  CB  SER A  48       6.640  13.479  71.135  1.00 47.06           C
ATOM    586  OG  SER A  48       7.630  13.276  72.143  1.00 45.25           O
ATOM    587  H   SER A  48       8.591  12.728  69.874  1.00 43.64           H
ATOM    588  HA  SER A  48       6.526  14.163  69.196  1.00 43.36           H
ATOM    589  HB2 SER A  48       5.940  14.045  71.497  1.00 56.47           H
ATOM    590  HB3 SER A  48       6.269  12.619  70.885  1.00 56.47           H
ATOM    591  HG  SER A  48       7.284  12.908  72.815  1.00 54.31           H
ATOM    592  N   ASN A  49       8.802  15.820  70.682  1.00 28.60           N
ATOM    593  CA  ASN A  49       9.276  17.158  71.018  1.00 33.59           C
ATOM    594  C   ASN A  49       9.756  17.990  69.821  1.00 30.33           C
ATOM    595  O   ASN A  49      10.018  19.178  69.997  1.00 23.35           O
ATOM    596  CB  ASN A  49      10.409  17.029  72.047  1.00 38.73           C
ATOM    597  CG  ASN A  49      11.665  16.349  71.467  1.00 51.47           C
ATOM    598  OD1 ASN A  49      11.561  15.328  70.766  1.00 41.45           O
ATOM    599  ND2 ASN A  49      12.860  16.917  71.757  1.00 45.56           N
ATOM    600  H   ASN A  49       9.380  15.202  70.832  1.00 34.32           H
ATOM    601  HA  ASN A  49       8.550  17.645  71.439  1.00 40.31           H
ATOM    602  HB2 ASN A  49      10.661  17.915  72.352  1.00 46.48           H
ATOM    603  HB3 ASN A  49      10.097  16.497  72.795  1.00 46.48           H
ATOM    604 HD21 ASN A  49      13.586  16.569  71.454  1.00 54.67           H
ATOM    605 HD22 ASN A  49      12.893  17.625  72.244  1.00 54.67           H
ATOM    606  N   VAL A  50       9.892  17.428  68.619  1.00 32.82           N
ATOM    607  CA  VAL A  50      10.435  18.208  67.493  1.00 27.03           C
ATOM    608  C   VAL A  50       9.348  18.986  66.753  1.00 18.77           C
ATOM    609  O   VAL A  50       8.364  18.386  66.293  1.00 35.33           O
ATOM    610  CB  VAL A  50      11.195  17.333  66.484  1.00 24.45           C
ATOM    611  CG1 VAL A  50      11.909  18.202  65.475  1.00 21.69           C
ATOM    612  CG2 VAL A  50      12.223  16.449  67.208  1.00 32.06           C
ATOM    613  H   VAL A  50       9.684  16.616  68.427  1.00 39.38           H
ATOM    614  HA  VAL A  50      11.065  18.856  67.846  1.00 32.44           H
ATOM    615  HB  VAL A  50      10.570  16.760  66.013  1.00 29.33           H
ATOM    616 HG11 VAL A  50      12.382  17.633  64.848  1.00 26.03           H
ATOM    617 HG12 VAL A  50      11.255  18.741  65.004  1.00 26.03           H
ATOM    618 HG13 VAL A  50      12.537  18.776  65.941  1.00 26.03           H
ATOM    619 HG21 VAL A  50      12.690  15.907  66.552  1.00 38.47           H
ATOM    620 HG22 VAL A  50      12.854  17.018  67.676  1.00 38.47           H
ATOM    621 HG23 VAL A  50      11.759  15.878  67.840  1.00 38.47           H
ATOM    622  N   PRO A  51       9.516  20.301  66.560  1.00 24.50           N
ATOM    623  CA  PRO A  51       8.543  21.095  65.785  1.00 20.70           C
ATOM    624  C   PRO A  51       8.369  20.611  64.348  1.00 20.17           C
ATOM    625  O   PRO A  51       9.176  19.877  63.792  1.00 19.31           O
ATOM    626  CB  PRO A  51       9.152  22.509  65.801  1.00 21.53           C
ATOM    627  CG  PRO A  51      10.108  22.501  66.988  1.00 21.67           C
ATOM    628  CD  PRO A  51      10.670  21.121  66.990  1.00 19.46           C
ATOM    629  HA  PRO A  51       7.681  21.107  66.231  1.00 24.84           H
ATOM    630  HB2 PRO A  51       9.631  22.670  64.973  1.00 25.83           H
ATOM    631  HB3 PRO A  51       8.451  23.168  65.927  1.00 25.83           H
ATOM    632  HG2 PRO A  51      10.807  23.159  66.853  1.00 26.00           H
ATOM    633  HG3 PRO A  51       9.619  22.676  67.807  1.00 26.00           H
ATOM    634  HD2 PRO A  51      11.396  21.048  66.351  1.00 23.35           H
ATOM    635  HD3 PRO A  51      10.953  20.870  67.883  1.00 23.35           H
ATOM    636  N   ASP A  52       7.309  21.102  63.718  1.00 23.66           N
ATOM    637  CA  ASP A  52       7.031  20.754  62.324  1.00 27.49           C
ATOM    638  C   ASP A  52       8.011  21.412  61.360  1.00 28.08           C
ATOM    639  O   ASP A  52       8.153  20.939  60.229  1.00 19.96           O
ATOM    640  CB  ASP A  52       5.611  21.166  61.882  1.00 27.20           C
ATOM    641  CG  ASP A  52       4.482  20.566  62.749  1.00 34.59           C
ATOM    642  OD1 ASP A  52       3.402  21.209  62.781  1.00 30.64           O
ATOM    643  OD2 ASP A  52       4.657  19.484  63.373  1.00 33.66           O1-
ATOM    644  H   ASP A  52       6.736  21.638  64.071  1.00 28.39           H
ATOM    645  HA  ASP A  52       7.109  19.793  62.220  1.00 32.99           H
ATOM    646  HB2 ASP A  52       5.539  22.132  61.929  1.00 32.64           H
ATOM    647  HB3 ASP A  52       5.472  20.871  60.968  1.00 32.64           H
ATOM    648  N   LEU A  53       8.647  22.510  61.766  1.00 25.64           N
ATOM    649  CA  LEU A  53       9.610  23.218  60.939  1.00 19.03           C
ATOM    650  C   LEU A  53      10.804  23.660  61.781  1.00 21.91           C
ATOM    651  O   LEU A  53      10.656  24.503  62.674  1.00 19.14           O
ATOM    652  CB  LEU A  53       8.958  24.432  60.305  1.00 18.26           C
ATOM    653  CG  LEU A  53       9.200  24.682  58.821  1.00 26.89           C
ATOM    654  CD1 LEU A  53       8.845  26.110  58.491  1.00 23.90           C
ATOM    655  CD2 LEU A  53      10.622  24.386  58.377  1.00 25.72           C
ATOM    656  H   LEU A  53       8.530  22.870  62.538  1.00 30.76           H
ATOM    657  HA  LEU A  53       9.927  22.632  60.234  1.00 22.84           H
ATOM    658  HB2 LEU A  53       7.999  24.351  60.425  1.00 21.91           H
ATOM    659  HB3 LEU A  53       9.271  25.219  60.779  1.00 21.91           H
ATOM    660  HG  LEU A  53       8.608  24.108  58.311  1.00 32.27           H
ATOM    661 HD11 LEU A  53       9.001  26.263  57.546  1.00 28.68           H
ATOM    662 HD12 LEU A  53       7.910  26.259  58.700  1.00 28.68           H
ATOM    663 HD13 LEU A  53       9.402  26.703  59.019  1.00 28.68           H
ATOM    664 HD21 LEU A  53      10.699  24.567  57.427  1.00 30.86           H
ATOM    665 HD22 LEU A  53      11.232  24.953  58.873  1.00 30.86           H
ATOM    666 HD23 LEU A  53      10.819  23.453  58.553  1.00 30.86           H
ATOM    667  N   VAL A  54      11.989  23.147  61.459  1.00 18.20           N
ATOM    668  CA  VAL A  54      13.210  23.438  62.205  1.00 14.24           C
ATOM    669  C   VAL A  54      14.272  24.039  61.289  1.00 17.03           C
ATOM    670  O   VAL A  54      14.165  24.023  60.065  1.00 15.42           O
ATOM    671  CB  VAL A  54      13.773  22.187  62.888  1.00 14.83           C
ATOM    672  CG1 VAL A  54      12.792  21.626  63.865  1.00 17.07           C
ATOM    673  CG2 VAL A  54      14.107  21.130  61.868  1.00 23.59           C
ATOM    674  H   VAL A  54      12.114  22.615  60.796  1.00 21.84           H
ATOM    675  HA  VAL A  54      13.008  24.089  62.895  1.00 17.09           H
ATOM    676  HB  VAL A  54      14.585  22.419  63.367  1.00 17.80           H
ATOM    677 HG11 VAL A  54      13.176  20.838  64.281  1.00 20.48           H
ATOM    678 HG12 VAL A  54      12.601  22.296  64.540  1.00 20.48           H
ATOM    679 HG13 VAL A  54      11.978  21.389  63.394  1.00 20.48           H
ATOM    680 HG21 VAL A  54      14.461  20.351  62.325  1.00 28.31           H
ATOM    681 HG22 VAL A  54      13.300  20.892  61.385  1.00 28.31           H
ATOM    682 HG23 VAL A  54      14.769  21.482  61.253  1.00 28.31           H
ATOM    683  N   TRP A  55      15.324  24.554  61.913  1.00 15.14           N
ATOM    684  CA  TRP A  55      16.489  25.067  61.210  1.00 14.84           C
ATOM    685  C   TRP A  55      17.721  24.296  61.666  1.00 18.74           C
ATOM    686  O   TRP A  55      17.901  24.062  62.865  1.00 20.36           O
ATOM    687  CB  TRP A  55      16.648  26.551  61.484  1.00 18.06           C
ATOM    688  CG  TRP A  55      17.911  27.162  60.968  1.00 16.70           C
ATOM    689  CD1 TRP A  55      19.101  27.224  61.618  1.00 18.62           C
ATOM    690  CD2 TRP A  55      18.096  27.831  59.721  1.00 10.84           C
ATOM    691  NE1 TRP A  55      20.014  27.885  60.866  1.00 13.23           N
ATOM    692  CE2 TRP A  55      19.432  28.260  59.683  1.00 19.71           C
ATOM    693  CE3 TRP A  55      17.271  28.089  58.626  1.00 14.79           C
ATOM    694  CZ2 TRP A  55      19.967  28.937  58.579  1.00 22.68           C
ATOM    695  CZ3 TRP A  55      17.778  28.753  57.561  1.00 16.97           C
ATOM    696  CH2 TRP A  55      19.113  29.169  57.526  1.00 16.21           C
ATOM    697  H   TRP A  55      15.387  24.617  62.768  1.00 18.17           H
ATOM    698  HA  TRP A  55      16.377  24.938  60.256  1.00 17.81           H
ATOM    699  HB2 TRP A  55      15.906  27.021  61.071  1.00 21.68           H
ATOM    700  HB3 TRP A  55      16.627  26.691  62.443  1.00 21.68           H
ATOM    701  HD1 TRP A  55      19.260  26.883  62.468  1.00 22.35           H
ATOM    702  HE1 TRP A  55      20.834  28.025  61.085  1.00 15.88           H
ATOM    703  HE3 TRP A  55      16.384  27.811  58.630  1.00 17.75           H
ATOM    704  HZ2 TRP A  55      20.852  29.222  58.563  1.00 27.21           H
ATOM    705  HZ3 TRP A  55      17.230  28.925  56.830  1.00 20.36           H
ATOM    706  HH2 TRP A  55      19.426  29.626  56.779  1.00 19.45           H
ATOM    707  N   THR A  56      18.540  23.857  60.717  1.00 17.61           N
ATOM    708  CA  THR A  56      19.791  23.193  61.041  1.00 22.35           C
ATOM    709  C   THR A  56      20.872  24.168  60.636  1.00 23.07           C
ATOM    710  O   THR A  56      20.708  24.905  59.661  1.00 16.02           O
ATOM    711  CB  THR A  56      19.993  21.821  60.341  1.00 21.14           C
ATOM    712  OG1 THR A  56      21.240  21.257  60.763  1.00 19.23           O
ATOM    713  CG2 THR A  56      20.076  21.934  58.830  1.00 17.70           C
ATOM    714  H   THR A  56      18.391  23.934  59.874  1.00 21.13           H
ATOM    715  HA  THR A  56      19.845  23.057  62.000  1.00 26.82           H
ATOM    716  HB  THR A  56      19.266  21.222  60.572  1.00 25.37           H
ATOM    717  HG1 THR A  56      21.360  20.514  60.390  1.00 23.08           H
ATOM    718 HG21 THR A  56      20.201  21.056  58.438  1.00 21.24           H
ATOM    719 HG22 THR A  56      19.257  22.321  58.482  1.00 21.24           H
ATOM    720 HG23 THR A  56      20.823  22.500  58.581  1.00 21.24           H
ATOM    721  N   ARG A  57      21.921  24.230  61.442  1.00 23.95           N
ATOM    722  CA  ARG A  57      23.090  25.008  61.094  1.00 27.14           C
ATOM    723  C   ARG A  57      24.096  24.192  60.288  1.00 27.08           C
ATOM    724  O   ARG A  57      25.114  24.746  59.860  1.00 22.61           O
ATOM    725  CB  ARG A  57      23.753  25.566  62.361  1.00 24.96           C
ATOM    726  CG  ARG A  57      22.898  26.591  63.106  1.00 33.79           C
ATOM    727  CD  ARG A  57      22.907  26.322  64.663  1.00 28.08           C
ATOM    728  NE  ARG A  57      24.107  26.830  65.295  1.00 38.84           N
ATOM    729  CZ  ARG A  57      24.585  26.428  66.472  1.00 34.45           C
ATOM    730  NH1 ARG A  57      25.705  26.977  66.930  1.00 39.00           N
ATOM    731  NH2 ARG A  57      23.970  25.494  67.180  1.00 24.81           N1+
ATOM    732  H   ARG A  57      21.978  23.827  62.199  1.00 28.74           H
ATOM    733  HA  ARG A  57      22.813  25.760  60.548  1.00 32.56           H
ATOM    734  HB2 ARG A  57      23.932  24.831  62.969  1.00 29.95           H
ATOM    735  HB3 ARG A  57      24.585  25.998  62.114  1.00 29.95           H
ATOM    736  HG2 ARG A  57      23.252  27.480  62.948  1.00 40.54           H
ATOM    737  HG3 ARG A  57      21.982  26.533  62.792  1.00 40.54           H
ATOM    738  HD2 ARG A  57      22.143  26.763  65.067  1.00 33.70           H
ATOM    739  HD3 ARG A  57      22.863  25.366  64.822  1.00 33.70           H
ATOM    740  HE  ARG A  57      24.546  27.440  64.878  1.00 46.61           H
ATOM    741 HH11 ARG A  57      26.105  27.584  66.471  1.00 46.81           H
ATOM    742 HH12 ARG A  57      26.026  26.729  67.688  1.00 46.81           H
ATOM    743 HH21 ARG A  57      23.246  25.136  66.883  1.00 29.77           H
ATOM    744 HH22 ARG A  57      24.293  25.246  67.938  1.00 29.77           H
ATOM    745  N   CYS A  58      23.836  22.908  60.059  1.00 19.87           N
ATOM    746  CA  CYS A  58      24.752  22.122  59.256  1.00 15.99           C
ATOM    747  C   CYS A  58      24.671  22.508  57.782  1.00 20.12           C
ATOM    748  O   CYS A  58      23.641  22.967  57.278  1.00 15.39           O
ATOM    749  CB  CYS A  58      24.450  20.637  59.389  1.00 25.68           C
ATOM    750  SG  CYS A  58      24.462  19.924  61.028  1.00 20.34           S
ATOM    751  H   CYS A  58      23.150  22.479  60.351  1.00 23.85           H
ATOM    752  HA  CYS A  58      25.660  22.277  59.561  1.00 19.19           H
ATOM    753  HB2 CYS A  58      23.568  20.478  59.018  1.00 30.81           H
ATOM    754  HB3 CYS A  58      25.106  20.151  58.865  1.00 30.81           H
ATOM    755  HG  CYS A  58      23.638  20.479  61.701  1.00 24.41           H
ATOM    756  N   ASN A  59      25.773  22.283  57.086  1.00 14.07           N
ATOM    757  CA  ASN A  59      25.775  22.299  55.629  1.00 14.03           C
ATOM    758  C   ASN A  59      25.353  23.649  55.082  1.00 17.13           C
ATOM    759  O   ASN A  59      24.691  23.739  54.041  1.00 16.99           O
ATOM    760  CB  ASN A  59      24.872  21.197  55.049  1.00 16.27           C
ATOM    761  CG  ASN A  59      25.387  19.809  55.343  1.00 19.89           C
ATOM    762  OD1 ASN A  59      26.538  19.503  55.012  1.00 15.73           O
ATOM    763  ND2 ASN A  59      24.549  18.957  55.980  1.00 16.22           N
ATOM    764  H   ASN A  59      26.541  22.116  57.435  1.00 16.89           H
ATOM    765  HA  ASN A  59      26.679  22.129  55.321  1.00 16.84           H
ATOM    766  HB2 ASN A  59      23.987  21.277  55.437  1.00 19.53           H
ATOM    767  HB3 ASN A  59      24.824  21.302  54.086  1.00 19.53           H
ATOM    768 HD21 ASN A  59      24.808  18.158  56.164  1.00 19.47           H
ATOM    769 HD22 ASN A  59      23.759  19.215  56.200  1.00 19.47           H
ATOM    770  N   GLY A  60      25.734  24.693  55.781  1.00 16.61           N
ATOM    771  CA  GLY A  60      25.441  26.045  55.368  1.00 22.58           C
ATOM    772  C   GLY A  60      24.255  26.688  56.058  1.00 18.18           C
ATOM    773  O   GLY A  60      24.141  27.921  56.038  1.00 16.33           O
ATOM    774  H   GLY A  60      26.174  24.645  56.518  1.00 19.93           H
ATOM    775  HA2 GLY A  60      26.219  26.600  55.535  1.00 27.09           H
ATOM    776  HA3 GLY A  60      25.268  26.051  54.414  1.00 27.09           H
ATOM    777  N   GLY A  61      23.383  25.904  56.668  1.00 16.28           N
ATOM    778  CA  GLY A  61      22.147  26.441  57.236  1.00 16.29           C
ATOM    779  C   GLY A  61      20.968  26.357  56.269  1.00 17.12           C
ATOM    780  O   GLY A  61      21.062  26.825  55.132  1.00 20.52           O
ATOM    781  H   GLY A  61      23.478  25.055  56.768  1.00 19.53           H
ATOM    782  HA2 GLY A  61      21.921  25.946  58.039  1.00 19.54           H
ATOM    783  HA3 GLY A  61      22.281  27.371  57.476  1.00 19.54           H
ATOM    784  N   HIS A  62      19.861  25.756  56.710  1.00 16.47           N
ATOM    785  CA  HIS A  62      18.660  25.575  55.903  1.00 20.23           C
ATOM    786  C   HIS A  62      17.502  25.086  56.789  1.00 23.90           C
ATOM    787  O   HIS A  62      17.709  24.388  57.789  1.00 23.73           O
ATOM    788  CB  HIS A  62      18.915  24.594  54.731  1.00 13.83           C
ATOM    789  CG  HIS A  62      19.250  23.196  55.153  1.00 16.15           C
ATOM    790  ND1 HIS A  62      18.296  22.304  55.575  1.00 17.88           N
ATOM    791  CD2 HIS A  62      20.430  22.528  55.195  1.00 21.04           C
ATOM    792  CE1 HIS A  62      18.870  21.144  55.863  1.00 22.44           C
ATOM    793  NE2 HIS A  62      20.167  21.252  55.641  1.00 12.96           N
ATOM    794  H   HIS A  62      19.784  25.435  57.504  1.00 19.76           H
ATOM    795  HA  HIS A  62      18.404  26.431  55.524  1.00 24.28           H
ATOM    796  HB2 HIS A  62      19.657  24.928  54.204  1.00 16.59           H
ATOM    797  HB3 HIS A  62      18.117  24.552  54.182  1.00 16.59           H
ATOM    798  HD1 HIS A  62      17.454  22.471  55.639  1.00 21.46           H
ATOM    799  HD2 HIS A  62      21.263  22.869  54.962  1.00 25.25           H
ATOM    800  HE1 HIS A  62      18.434  20.385  56.175  1.00 26.92           H
ATOM    801  N   TRP A  63      16.287  25.487  56.432  1.00 15.75           N
ATOM    802  CA  TRP A  63      15.114  24.963  57.109  1.00 18.51           C
ATOM    803  C   TRP A  63      14.969  23.472  56.779  1.00 16.35           C
ATOM    804  O   TRP A  63      15.609  22.970  55.853  1.00 12.69           O
ATOM    805  CB  TRP A  63      13.866  25.749  56.685  1.00 15.06           C
ATOM    806  CG  TRP A  63      13.877  27.218  57.102  1.00 15.96           C
ATOM    807  CD1 TRP A  63      14.116  28.292  56.306  1.00 19.56           C
ATOM    808  CD2 TRP A  63      13.628  27.748  58.411  1.00 13.15           C
ATOM    809  NE1 TRP A  63      14.057  29.439  57.026  1.00 21.51           N
ATOM    810  CE2 TRP A  63      13.761  29.144  58.327  1.00 18.83           C
ATOM    811  CE3 TRP A  63      13.334  27.175  59.655  1.00 15.59           C
ATOM    812  CZ2 TRP A  63      13.583  29.997  59.448  1.00 17.45           C
ATOM    813  CZ3 TRP A  63      13.164  28.020  60.765  1.00 19.17           C
ATOM    814  CH2 TRP A  63      13.279  29.408  60.649  1.00 15.19           C
ATOM    815  H   TRP A  63      16.118  26.054  55.808  1.00 18.90           H
ATOM    816  HA  TRP A  63      15.225  25.056  58.068  1.00 22.22           H
ATOM    817  HB2 TRP A  63      13.793  25.717  55.718  1.00 18.07           H
ATOM    818  HB3 TRP A  63      13.087  25.334  57.086  1.00 18.07           H
ATOM    819  HD1 TRP A  63      14.311  28.245  55.398  1.00 23.47           H
ATOM    820  HE1 TRP A  63      14.176  30.231  56.711  1.00 25.82           H
ATOM    821  HE3 TRP A  63      13.251  26.253  59.744  1.00 18.71           H
ATOM    822  HZ2 TRP A  63      13.664  30.920  59.370  1.00 20.95           H
ATOM    823  HZ3 TRP A  63      12.960  27.648  61.593  1.00 23.00           H
ATOM    824  HH2 TRP A  63      13.163  29.941  61.403  1.00 18.23           H
ATOM    825  N   ILE A  64      14.145  22.769  57.565  1.00 16.62           N
ATOM    826  CA  ILE A  64      13.719  21.384  57.302  1.00 17.73           C
ATOM    827  C   ILE A  64      12.257  21.244  57.730  1.00 19.82           C
ATOM    828  O   ILE A  64      11.954  21.363  58.926  1.00 19.42           O
ATOM    829  CB  ILE A  64      14.558  20.346  58.062  1.00 18.01           C
ATOM    830  CG1 ILE A  64      16.043  20.536  57.787  1.00 21.18           C
ATOM    831  CG2 ILE A  64      14.094  18.927  57.693  1.00 17.45           C
ATOM    832  CD1 ILE A  64      16.872  19.507  58.473  1.00 22.04           C
ATOM    833  H   ILE A  64      13.804  23.088  58.287  1.00 19.94           H
ATOM    834  HA  ILE A  64      13.782  21.198  56.352  1.00 21.28           H
ATOM    835  HB  ILE A  64      14.408  20.475  59.011  1.00 21.61           H
ATOM    836 HG12 ILE A  64      16.202  20.466  56.833  1.00 25.41           H
ATOM    837 HG13 ILE A  64      16.317  21.409  58.109  1.00 25.41           H
ATOM    838 HG21 ILE A  64      14.633  18.283  58.179  1.00 20.93           H
ATOM    839 HG22 ILE A  64      13.160  18.828  57.935  1.00 20.93           H
ATOM    840 HG23 ILE A  64      14.205  18.797  56.738  1.00 20.93           H
ATOM    841 HD11 ILE A  64      17.807  19.668  58.270  1.00 26.44           H
ATOM    842 HD12 ILE A  64      16.725  19.571  59.430  1.00 26.44           H
ATOM    843 HD13 ILE A  64      16.610  18.629  58.156  1.00 26.44           H
ATOM    844  N   ALA A  65      11.359  20.951  56.780  1.00 13.31           N
ATOM    845  CA  ALA A  65       9.980  20.569  57.110  1.00 21.04           C
ATOM    846  C   ALA A  65       9.959  19.110  57.515  1.00 15.59           C
ATOM    847  O   ALA A  65      10.508  18.281  56.799  1.00 14.08           O
ATOM    848  CB  ALA A  65       9.026  20.760  55.918  1.00 16.12           C
ATOM    849  H   ALA A  65      11.525  20.966  55.936  1.00 15.98           H
ATOM    850  HA  ALA A  65       9.660  21.104  57.853  1.00 25.24           H
ATOM    851  HB1 ALA A  65       8.132  20.496  56.184  1.00 19.35           H
ATOM    852  HB2 ALA A  65       9.032  21.694  55.656  1.00 19.35           H
ATOM    853  HB3 ALA A  65       9.329  20.208  55.180  1.00 19.35           H
ATOM    854  N   THR A  66       9.324  18.774  58.642  1.00 16.26           N
ATOM    855  CA  THR A  66       9.510  17.441  59.209  1.00 18.28           C
ATOM    856  C   THR A  66       8.280  16.567  59.069  1.00 22.77           C
ATOM    857  O   THR A  66       8.358  15.372  59.374  1.00 20.16           O
ATOM    858  CB  THR A  66       9.908  17.488  60.692  1.00 24.85           C
ATOM    859  OG1 THR A  66       8.787  17.860  61.504  1.00 24.07           O
ATOM    860  CG2 THR A  66      11.064  18.432  60.934  1.00 18.71           C
ATOM    861  H   THR A  66       8.795  19.286  59.086  1.00 19.51           H
ATOM    862  HA  THR A  66      10.231  17.004  58.729  1.00 21.93           H
ATOM    863  HB  THR A  66      10.198  16.601  60.959  1.00 29.82           H
ATOM    864  HG1 THR A  66       9.012  17.884  62.312  1.00 28.89           H
ATOM    865 HG21 THR A  66      11.293  18.441  61.877  1.00 22.46           H
ATOM    866 HG22 THR A  66      11.838  18.146  60.425  1.00 22.46           H
ATOM    867 HG23 THR A  66      10.821  19.330  60.660  1.00 22.46           H
ATOM    868  N   ARG A  67       7.167  17.115  58.595  1.00 13.13           N
ATOM    869  CA  ARG A  67       5.893  16.415  58.621  1.00 16.31           C
ATOM    870  C   ARG A  67       5.267  16.406  57.240  1.00 16.72           C
ATOM    871  O   ARG A  67       5.451  17.331  56.454  1.00 16.13           O
ATOM    872  CB  ARG A  67       4.917  17.074  59.594  1.00 26.00           C
ATOM    873  CG  ARG A  67       5.412  17.144  61.023  1.00 31.55           C
ATOM    874  CD  ARG A  67       5.372  15.798  61.671  1.00 22.59           C
ATOM    875  NE  ARG A  67       5.946  15.783  63.020  1.00 32.18           N
ATOM    876  CZ  ARG A  67       5.846  14.733  63.834  1.00 34.48           C
ATOM    877  NH1 ARG A  67       6.444  14.778  65.026  1.00 33.07           N
ATOM    878  NH2 ARG A  67       5.172  13.628  63.440  1.00 28.35           N1+
ATOM    879  H   ARG A  67       7.126  17.902  58.250  1.00 15.75           H
ATOM    880  HA  ARG A  67       6.034  15.497  58.901  1.00 19.57           H
ATOM    881  HB2 ARG A  67       4.747  17.982  59.296  1.00 31.20           H
ATOM    882  HB3 ARG A  67       4.089  16.569  59.593  1.00 31.20           H
ATOM    883  HG2 ARG A  67       6.329  17.460  61.031  1.00 37.86           H
ATOM    884  HG3 ARG A  67       4.844  17.745  61.531  1.00 37.86           H
ATOM    885  HD2 ARG A  67       4.448  15.509  61.736  1.00 27.11           H
ATOM    886  HD3 ARG A  67       5.875  15.173  61.126  1.00 27.11           H
ATOM    887  HE  ARG A  67       6.511  16.398  63.224  1.00 38.61           H
ATOM    888 HH11 ARG A  67       6.864  15.488  65.269  1.00 39.68           H
ATOM    889 HH12 ARG A  67       6.372  14.114  65.568  1.00 39.68           H
ATOM    890 HH21 ARG A  67       4.805  13.603  62.663  1.00 34.02           H
ATOM    891 HH22 ARG A  67       5.107  12.953  63.969  1.00 34.02           H
ATOM    892  N   GLY A  68       4.508  15.350  56.962  1.00 16.73           N
ATOM    893  CA  GLY A  68       3.878  15.219  55.663  1.00 15.49           C
ATOM    894  C   GLY A  68       3.028  16.411  55.268  1.00 17.78           C
ATOM    895  O   GLY A  68       2.986  16.789  54.101  1.00 21.26           O
ATOM    896  H   GLY A  68       4.346  14.704  57.506  1.00 20.08           H
ATOM    897  HA2 GLY A  68       4.564  15.101  54.988  1.00 18.58           H
ATOM    898  HA3 GLY A  68       3.313  14.431  55.662  1.00 18.58           H
ATOM    899  N   GLN A  69       2.292  16.988  56.207  1.00 24.66           N
ATOM    900  CA  GLN A  69       1.382  18.053  55.804  1.00 25.96           C
ATOM    901  C   GLN A  69       2.159  19.254  55.272  1.00 22.23           C
ATOM    902  O   GLN A  69       1.751  19.878  54.283  1.00 19.58           O
ATOM    903  CB  GLN A  69       0.496  18.454  56.979  1.00 22.11           C
ATOM    904  CG  GLN A  69      -0.398  19.689  56.690  1.00 25.12           C
ATOM    905  CD  GLN A  69      -0.898  20.331  57.991  1.00 39.20           C
ATOM    906  OE1 GLN A  69      -0.107  20.802  58.820  1.00 39.08           O
ATOM    907  NE2 GLN A  69      -2.208  20.341  58.179  1.00 42.90           N
ATOM    908  H   GLN A  69       2.295  16.794  57.045  1.00 29.59           H
ATOM    909  HA  GLN A  69       0.809  17.728  55.093  1.00 31.15           H
ATOM    910  HB2 GLN A  69      -0.086  17.711  57.200  1.00 26.53           H
ATOM    911  HB3 GLN A  69       1.061  18.667  57.739  1.00 26.53           H
ATOM    912  HG2 GLN A  69       0.117  20.351  56.202  1.00 30.14           H
ATOM    913  HG3 GLN A  69      -1.169  19.412  56.170  1.00 30.14           H
ATOM    914 HE21 GLN A  69      -2.730  19.999  57.587  1.00 51.48           H
ATOM    915 HE22 GLN A  69      -2.537  20.689  58.893  1.00 51.48           H
ATOM    916  N   LEU A  70       3.271  19.601  55.944  1.00 21.34           N
ATOM    917  CA  LEU A  70       4.145  20.700  55.519  1.00 21.69           C
ATOM    918  C   LEU A  70       4.871  20.366  54.216  1.00 15.69           C
ATOM    919  O   LEU A  70       4.989  21.204  53.320  1.00 13.48           O
ATOM    920  CB  LEU A  70       5.176  20.997  56.615  1.00 20.21           C
ATOM    921  CG  LEU A  70       4.896  21.743  57.917  1.00 34.60           C
ATOM    922  CD1 LEU A  70       4.854  23.218  57.618  1.00 38.91           C
ATOM    923  CD2 LEU A  70       3.616  21.255  58.584  1.00 29.32           C
ATOM    924  H   LEU A  70       3.540  19.206  56.660  1.00 25.61           H
ATOM    925  HA  LEU A  70       3.612  21.498  55.376  1.00 26.03           H
ATOM    926  HB2 LEU A  70       5.535  20.138  56.887  1.00 24.25           H
ATOM    927  HB3 LEU A  70       5.890  21.494  56.186  1.00 24.25           H
ATOM    928  HG  LEU A  70       5.630  21.585  58.532  1.00 41.52           H
ATOM    929 HD11 LEU A  70       4.676  23.701  58.441  1.00 46.69           H
ATOM    930 HD12 LEU A  70       5.710  23.490  57.252  1.00 46.69           H
ATOM    931 HD13 LEU A  70       4.148  23.389  56.975  1.00 46.69           H
ATOM    932 HD21 LEU A  70       3.477  21.754  59.404  1.00 35.19           H
ATOM    933 HD22 LEU A  70       2.871  21.398  57.979  1.00 35.19           H
ATOM    934 HD23 LEU A  70       3.704  20.309  58.782  1.00 35.19           H
ATOM    935  N   ILE A  71       5.402  19.154  54.114  1.00 18.59           N
ATOM    936  CA  ILE A  71       6.104  18.732  52.902  1.00 20.10           C
ATOM    937  C   ILE A  71       5.183  18.820  51.693  1.00 14.00           C
ATOM    938  O   ILE A  71       5.562  19.316  50.642  1.00 15.58           O
ATOM    939  CB  ILE A  71       6.663  17.312  53.089  1.00 13.77           C
ATOM    940  CG1 ILE A  71       7.677  17.322  54.256  1.00 14.81           C
ATOM    941  CG2 ILE A  71       7.306  16.837  51.821  1.00 14.38           C
ATOM    942  CD1 ILE A  71       8.153  15.951  54.733  1.00 20.02           C
ATOM    943  H   ILE A  71       5.372  18.555  54.731  1.00 22.31           H
ATOM    944  HA  ILE A  71       6.853  19.329  52.749  1.00 24.12           H
ATOM    945  HB  ILE A  71       5.933  16.715  53.313  1.00 16.53           H
ATOM    946 HG12 ILE A  71       8.461  17.819  53.975  1.00 17.78           H
ATOM    947 HG13 ILE A  71       7.267  17.767  55.014  1.00 17.78           H
ATOM    948 HG21 ILE A  71       7.651  15.941  51.959  1.00 17.26           H
ATOM    949 HG22 ILE A  71       6.641  16.830  51.114  1.00 17.26           H
ATOM    950 HG23 ILE A  71       8.030  17.439  51.589  1.00 17.26           H
ATOM    951 HD11 ILE A  71       8.781  16.072  55.462  1.00 24.03           H
ATOM    952 HD12 ILE A  71       7.386  15.440  55.037  1.00 24.03           H
ATOM    953 HD13 ILE A  71       8.585  15.493  53.995  1.00 24.03           H
ATOM    954  N   ARG A  72       3.974  18.304  51.810  1.00 18.87           N
ATOM    955  CA  ARG A  72       3.093  18.360  50.662  1.00 18.88           C
ATOM    956  C   ARG A  72       2.728  19.804  50.335  1.00 19.55           C
ATOM    957  O   ARG A  72       2.649  20.180  49.158  1.00 14.91           O
ATOM    958  CB  ARG A  72       1.824  17.521  50.907  1.00 18.48           C
ATOM    959  CG  ARG A  72       2.074  16.044  51.104  1.00 16.65           C
ATOM    960  CD  ARG A  72       0.832  15.317  51.623  1.00 18.10           C
ATOM    961  NE  ARG A  72       1.145  13.902  51.826  1.00 20.23           N
ATOM    962  CZ  ARG A  72       0.988  12.947  50.921  1.00 12.85           C
ATOM    963  NH1 ARG A  72       1.335  11.687  51.216  1.00 13.15           N
ATOM    964  NH2 ARG A  72       0.489  13.240  49.736  1.00 16.73           N1+
ATOM    965  H   ARG A  72       3.648  17.930  52.513  1.00 22.64           H
ATOM    966  HA  ARG A  72       3.554  17.988  49.894  1.00 22.65           H
ATOM    967  HB2 ARG A  72       1.383  17.853  51.704  1.00 22.18           H
ATOM    968  HB3 ARG A  72       1.235  17.619  50.143  1.00 22.18           H
ATOM    969  HG2 ARG A  72       2.324  15.648  50.255  1.00 19.98           H
ATOM    970  HG3 ARG A  72       2.786  15.925  51.751  1.00 19.98           H
ATOM    971  HD2 ARG A  72       0.560  15.700  52.472  1.00 21.71           H
ATOM    972  HD3 ARG A  72       0.117  15.386  50.971  1.00 21.71           H
ATOM    973  HE  ARG A  72       1.456  13.671  52.594  1.00 24.28           H
ATOM    974 HH11 ARG A  72       1.654  11.500  51.993  1.00 15.79           H
ATOM    975 HH12 ARG A  72       1.224  11.063  50.635  1.00 15.79           H
ATOM    976 HH21 ARG A  72       0.274  14.051  49.548  1.00 20.08           H
ATOM    977 HH22 ARG A  72       0.383  12.620  49.149  1.00 20.08           H
ATOM    978  N   GLU A  73       2.487  20.629  51.355  1.00 19.16           N
ATOM    979  CA  GLU A  73       2.028  21.981  51.080  1.00 17.84           C
ATOM    980  C   GLU A  73       3.069  22.750  50.292  1.00 12.11           C
ATOM    981  O   GLU A  73       2.753  23.392  49.294  1.00 16.82           O
ATOM    982  CB  GLU A  73       1.737  22.697  52.379  1.00 20.51           C
ATOM    983  CG  GLU A  73       0.290  22.937  52.679  1.00 35.10           C
ATOM    984  CD  GLU A  73       0.103  23.334  54.132  1.00 39.09           C
ATOM    985  OE1 GLU A  73       0.413  24.513  54.465  1.00 29.54           O
ATOM    986  OE2 GLU A  73      -0.317  22.446  54.923  1.00 40.43           O1-
ATOM    987  H   GLU A  73       2.579  20.434  52.188  1.00 23.00           H
ATOM    988  HA  GLU A  73       1.211  21.946  50.558  1.00 21.41           H
ATOM    989  HB2 GLU A  73       2.101  22.170  53.107  1.00 24.61           H
ATOM    990  HB3 GLU A  73       2.176  23.562  52.356  1.00 24.61           H
ATOM    991  HG2 GLU A  73      -0.041  23.656  52.119  1.00 42.12           H
ATOM    992  HG3 GLU A  73      -0.212  22.123  52.516  1.00 42.12           H
ATOM    993  N   ALA A  74       4.320  22.725  50.762  1.00 17.40           N
ATOM    994  CA  ALA A  74       5.391  23.459  50.099  1.00 16.68           C
ATOM    995  C   ALA A  74       5.575  22.976  48.669  1.00 14.22           C
ATOM    996  O   ALA A  74       5.795  23.777  47.758  1.00 16.41           O
ATOM    997  CB  ALA A  74       6.688  23.302  50.883  1.00 13.96           C
ATOM    998  H   ALA A  74       4.569  22.291  51.461  1.00 20.88           H
ATOM    999  HA  ALA A  74       5.165  24.402  50.074  1.00 20.01           H
ATOM   1000  HB1 ALA A  74       7.391  23.794  50.432  1.00 16.75           H
ATOM   1001  HB2 ALA A  74       6.559  23.653  51.778  1.00 16.75           H
ATOM   1002  HB3 ALA A  74       6.918  22.360  50.926  1.00 16.75           H
ATOM   1003  N   TYR A  75       5.485  21.670  48.441  1.00 16.49           N
ATOM   1004  CA  TYR A  75       5.721  21.193  47.073  1.00 17.46           C
ATOM   1005  C   TYR A  75       4.620  21.642  46.122  1.00 15.67           C
ATOM   1006  O   TYR A  75       4.868  21.761  44.918  1.00 21.43           O
ATOM   1007  CB  TYR A  75       5.859  19.678  47.035  1.00 11.00           C
ATOM   1008  CG  TYR A  75       7.272  19.196  47.331  1.00 15.86           C
ATOM   1009  CD1 TYR A  75       8.330  19.612  46.544  1.00 17.55           C
ATOM   1010  CD2 TYR A  75       7.543  18.338  48.381  1.00 13.98           C
ATOM   1011  CE1 TYR A  75       9.617  19.211  46.802  1.00 20.37           C
ATOM   1012  CE2 TYR A  75       8.831  17.910  48.648  1.00 18.30           C
ATOM   1013  CZ  TYR A  75       9.875  18.356  47.855  1.00 14.64           C
ATOM   1014  OH  TYR A  75      11.168  17.973  48.121  1.00 15.09           O
ATOM   1015  H   TYR A  75       5.299  21.065  49.023  1.00 19.79           H
ATOM   1016  HA  TYR A  75       6.556  21.572  46.755  1.00 20.95           H
ATOM   1017  HB2 TYR A  75       5.267  19.291  47.699  1.00 13.20           H
ATOM   1018  HB3 TYR A  75       5.615  19.362  46.151  1.00 13.20           H
ATOM   1019  HD1 TYR A  75       8.169  20.195  45.838  1.00 21.06           H
ATOM   1020  HD2 TYR A  75       6.845  18.044  48.920  1.00 16.77           H
ATOM   1021  HE1 TYR A  75      10.315  19.512  46.266  1.00 24.45           H
ATOM   1022  HE2 TYR A  75       8.997  17.343  49.367  1.00 21.96           H
ATOM   1023  HH  TYR A  75      11.185  17.455  48.783  1.00 18.11           H
ATOM   1024  N   GLU A  76       3.424  21.916  46.640  1.00 18.07           N
ATOM   1025  CA  GLU A  76       2.329  22.409  45.814  1.00 18.22           C
ATOM   1026  C   GLU A  76       2.502  23.885  45.511  1.00 15.22           C
ATOM   1027  O   GLU A  76       2.199  24.329  44.399  1.00 11.87           O
ATOM   1028  CB  GLU A  76       0.985  22.153  46.507  1.00 20.93           C
ATOM   1029  CG  GLU A  76       0.552  20.656  46.551  1.00 22.78           C
ATOM   1030  CD  GLU A  76      -0.751  20.403  47.369  1.00 25.69           C
ATOM   1031  OE1 GLU A  76      -1.509  21.352  47.644  1.00 27.55           O
ATOM   1032  OE2 GLU A  76      -1.018  19.248  47.739  1.00 24.96           O1-
ATOM   1033  H   GLU A  76       3.223  21.824  47.470  1.00 21.68           H
ATOM   1034  HA  GLU A  76       2.328  21.928  44.971  1.00 21.86           H
ATOM   1035  HB2 GLU A  76       1.043  22.469  47.422  1.00 25.12           H
ATOM   1036  HB3 GLU A  76       0.295  22.645  46.036  1.00 25.12           H
ATOM   1037  HG2 GLU A  76       0.397  20.348  45.644  1.00 27.34           H
ATOM   1038  HG3 GLU A  76       1.263  20.136  46.957  1.00 27.34           H
ATOM   1039  N   ASP A  77       3.036  24.652  46.462  1.00 18.61           N
ATOM   1040  CA  ASP A  77       3.138  26.096  46.282  1.00 16.40           C
ATOM   1041  C   ASP A  77       4.480  26.442  45.643  1.00 17.06           C
ATOM   1042  O   ASP A  77       5.465  26.781  46.307  1.00 17.37           O
ATOM   1043  CB  ASP A  77       2.940  26.807  47.614  1.00 12.63           C
ATOM   1044  CG  ASP A  77       2.955  28.334  47.485  1.00 13.55           C
ATOM   1045  OD1 ASP A  77       3.036  28.868  46.351  1.00 25.66           O
ATOM   1046  OD2 ASP A  77       2.894  29.007  48.521  1.00 18.73           O1-
ATOM   1047  H   ASP A  77       3.344  24.363  47.211  1.00 22.33           H
ATOM   1048  HA  ASP A  77       2.436  26.389  45.680  1.00 19.68           H
ATOM   1049  HB2 ASP A  77       2.083  26.546  47.986  1.00 15.15           H
ATOM   1050  HB3 ASP A  77       3.655  26.551  48.217  1.00 15.15           H
ATOM   1051  N   TYR A  78       4.513  26.364  44.319  1.00 15.18           N
ATOM   1052  CA  TYR A  78       5.718  26.714  43.598  1.00 12.50           C
ATOM   1053  C   TYR A  78       5.940  28.201  43.523  1.00 17.84           C
ATOM   1054  O   TYR A  78       7.040  28.616  43.164  1.00 19.31           O
ATOM   1055  CB  TYR A  78       5.693  26.130  42.173  1.00 16.82           C
ATOM   1056  CG  TYR A  78       4.515  26.521  41.311  1.00 19.67           C
ATOM   1057  CD1 TYR A  78       4.535  27.681  40.556  1.00 20.41           C
ATOM   1058  CD2 TYR A  78       3.392  25.693  41.206  1.00 17.94           C
ATOM   1059  CE1 TYR A  78       3.456  28.034  39.726  1.00 20.77           C
ATOM   1060  CE2 TYR A  78       2.313  26.032  40.381  1.00 19.89           C
ATOM   1061  CZ  TYR A  78       2.345  27.206  39.645  1.00 17.34           C
ATOM   1062  OH  TYR A  78       1.298  27.564  38.800  1.00 30.92           O
ATOM   1063  H   TYR A  78       3.857  26.113  43.822  1.00 18.22           H
ATOM   1064  HA  TYR A  78       6.478  26.327  44.061  1.00 15.01           H
ATOM   1065  HB2 TYR A  78       6.496  26.419  41.712  1.00 20.18           H
ATOM   1066  HB3 TYR A  78       5.692  25.163  42.241  1.00 20.18           H
ATOM   1067  HD1 TYR A  78       5.276  28.242  40.603  1.00 24.50           H
ATOM   1068  HD2 TYR A  78       3.361  24.902  41.695  1.00 21.53           H
ATOM   1069  HE1 TYR A  78       3.488  28.820  39.230  1.00 24.93           H
ATOM   1070  HE2 TYR A  78       1.574  25.470  40.328  1.00 23.86           H
ATOM   1071  HH  TYR A  78       0.688  26.988  38.838  1.00 37.10           H
ATOM   1072  N   ARG A  79       4.947  29.013  43.872  1.00 18.92           N
ATOM   1073  CA  ARG A  79       5.171  30.455  43.859  1.00 21.58           C
ATOM   1074  C   ARG A  79       6.054  30.905  45.029  1.00 22.47           C
ATOM   1075  O   ARG A  79       6.875  31.816  44.874  1.00 12.87           O
ATOM   1076  CB  ARG A  79       3.852  31.197  43.904  1.00 25.79           C
ATOM   1077  CG  ARG A  79       2.971  30.881  42.757  1.00 29.05           C
ATOM   1078  CD  ARG A  79       1.698  31.681  42.936  1.00 34.65           C
ATOM   1079  NE  ARG A  79       0.673  31.345  41.958  1.00 51.84           N
ATOM   1080  CZ  ARG A  79       0.800  31.522  40.645  1.00 45.55           C
ATOM   1081  NH1 ARG A  79      -0.206  31.179  39.848  1.00 41.44           N
ATOM   1082  NH2 ARG A  79       1.928  32.013  40.129  1.00 41.04           N1+
ATOM   1083  H   ARG A  79       4.160  28.765  44.114  1.00 22.71           H
ATOM   1084  HA  ARG A  79       5.622  30.696  43.034  1.00 25.89           H
ATOM   1085  HB2 ARG A  79       3.383  30.956  44.718  1.00 30.95           H
ATOM   1086  HB3 ARG A  79       4.027  32.151  43.893  1.00 30.95           H
ATOM   1087  HG2 ARG A  79       3.398  31.144  41.927  1.00 34.86           H
ATOM   1088  HG3 ARG A  79       2.754  29.935  42.755  1.00 34.86           H
ATOM   1089  HD2 ARG A  79       1.338  31.507  43.819  1.00 41.58           H
ATOM   1090  HD3 ARG A  79       1.904  32.625  42.842  1.00 41.58           H
ATOM   1091  HE  ARG A  79      -0.064  31.011  42.248  1.00 62.20           H
ATOM   1092 HH11 ARG A  79      -0.930  30.858  40.183  1.00 49.73           H
ATOM   1093 HH12 ARG A  79      -0.135  31.282  38.997  1.00 49.73           H
ATOM   1094 HH21 ARG A  79       2.578  32.233  40.648  1.00 49.24           H
ATOM   1095 HH22 ARG A  79       2.002  32.119  39.279  1.00 49.24           H
ATOM   1096  N   HIS A  80       5.879  30.326  46.219  1.00 15.22           N
ATOM   1097  CA  HIS A  80       6.720  30.723  47.341  1.00 13.23           C
ATOM   1098  C   HIS A  80       7.953  29.831  47.490  1.00 16.68           C
ATOM   1099  O   HIS A  80       8.983  30.295  47.990  1.00 16.44           O
ATOM   1100  CB  HIS A  80       5.913  30.692  48.638  1.00 16.91           C
ATOM   1101  CG  HIS A  80       4.938  31.822  48.808  1.00 23.38           C
ATOM   1102  ND1 HIS A  80       3.570  31.648  48.728  1.00 25.33           N1+
ATOM   1103  CD2 HIS A  80       5.129  33.122  49.133  1.00 20.88           C
ATOM   1104  CE1 HIS A  80       2.967  32.801  48.953  1.00 21.33           C
ATOM   1105  NE2 HIS A  80       3.890  33.714  49.194  1.00 27.36           N
ATOM   1106  H   HIS A  80       5.296  29.718  46.397  1.00 18.27           H
ATOM   1107  HA  HIS A  80       7.025  31.633  47.199  1.00 15.88           H
ATOM   1108  HB2 HIS A  80       6.530  30.723  49.386  1.00 20.30           H
ATOM   1109  HB3 HIS A  80       5.408  29.864  48.667  1.00 20.30           H
ATOM   1110  HD1 HIS A  80       3.174  30.909  48.541  1.00 30.40           H
ATOM   1111  HD2 HIS A  80       5.948  33.544  49.259  1.00 25.05           H
ATOM   1112  HE1 HIS A  80       2.049  32.946  48.939  1.00 25.59           H
ATOM   1113  HE2 HIS A  80       3.740  34.542  49.373  1.00 32.84           H
ATOM   1114  N   PHE A  81       7.866  28.556  47.081  1.00 21.31           N
ATOM   1115  CA  PHE A  81       8.963  27.584  47.152  1.00 17.80           C
ATOM   1116  C   PHE A  81       9.373  27.143  45.735  1.00 16.54           C
ATOM   1117  O   PHE A  81       8.739  26.243  45.144  1.00 10.73           O
ATOM   1118  CB  PHE A  81       8.551  26.365  47.981  1.00 11.85           C
ATOM   1119  CG  PHE A  81       7.975  26.687  49.296  1.00 10.18           C
ATOM   1120  CD1 PHE A  81       8.790  26.916  50.388  1.00 18.91           C
ATOM   1121  CD2 PHE A  81       6.613  26.730  49.461  1.00 15.03           C
ATOM   1122  CE1 PHE A  81       8.253  27.227  51.603  1.00 19.57           C
ATOM   1123  CE2 PHE A  81       6.067  27.018  50.675  1.00 15.13           C
ATOM   1124  CZ  PHE A  81       6.884  27.274  51.752  1.00 16.18           C
ATOM   1125  H   PHE A  81       7.149  28.221  46.744  1.00 25.57           H
ATOM   1126  HA  PHE A  81       9.731  27.996  47.577  1.00 21.36           H
ATOM   1127  HB2 PHE A  81       7.887  25.863  47.484  1.00 14.22           H
ATOM   1128  HB3 PHE A  81       9.334  25.812  48.130  1.00 14.22           H
ATOM   1129  HD1 PHE A  81       9.714  26.895  50.285  1.00 22.69           H
ATOM   1130  HD2 PHE A  81       6.057  26.567  48.733  1.00 18.04           H
ATOM   1131  HE1 PHE A  81       8.808  27.387  52.332  1.00 23.48           H
ATOM   1132  HE2 PHE A  81       5.143  27.055  50.773  1.00 18.16           H
ATOM   1133  HZ  PHE A  81       6.512  27.470  52.582  1.00 19.42           H
ATOM   1134  N   SER A  82      10.469  27.728  45.238  1.00 10.94           N
ATOM   1135  CA  SER A  82      10.940  27.549  43.877  1.00 13.31           C
ATOM   1136  C   SER A  82      11.943  26.408  43.762  1.00 16.45           C
ATOM   1137  O   SER A  82      12.773  26.195  44.640  1.00 17.01           O
ATOM   1138  CB  SER A  82      11.595  28.830  43.368  1.00 18.09           C
ATOM   1139  OG  SER A  82      12.219  28.614  42.089  1.00 16.65           O
ATOM   1140  H   SER A  82      10.971  28.254  45.698  1.00 13.13           H
ATOM   1141  HA  SER A  82      10.184  27.347  43.303  1.00 15.97           H
ATOM   1142  HB2 SER A  82      10.916  29.517  43.276  1.00 21.71           H
ATOM   1143  HB3 SER A  82      12.269  29.114  44.005  1.00 21.71           H
ATOM   1144  HG  SER A  82      11.645  28.367  41.527  1.00 19.98           H
ATOM   1145  N   SER A  83      11.923  25.738  42.617  1.00 16.54           N
ATOM   1146  CA  SER A  83      12.880  24.677  42.310  1.00 18.72           C
ATOM   1147  C   SER A  83      14.167  25.191  41.662  1.00 15.52           C
ATOM   1148  O   SER A  83      15.000  24.381  41.235  1.00 15.83           O
ATOM   1149  CB  SER A  83      12.267  23.650  41.367  1.00 17.57           C
ATOM   1150  OG  SER A  83      11.318  22.819  41.978  1.00 18.02           O
ATOM   1151  H   SER A  83      11.355  25.881  41.988  1.00 19.85           H
ATOM   1152  HA  SER A  83      13.120  24.222  43.133  1.00 22.47           H
ATOM   1153  HB2 SER A  83      11.835  24.123  40.639  1.00 21.08           H
ATOM   1154  HB3 SER A  83      12.979  23.094  41.015  1.00 21.08           H
ATOM   1155  HG  SER A  83      11.011  22.273  41.418  1.00 21.62           H
ATOM   1156  N   GLU A  84      14.366  26.510  41.585  1.00 19.43           N
ATOM   1157  CA  GLU A  84      15.542  27.028  40.878  1.00 22.32           C
ATOM   1158  C   GLU A  84      16.849  26.704  41.611  1.00 22.04           C
ATOM   1159  O   GLU A  84      17.922  26.651  40.987  1.00 15.60           O
ATOM   1160  CB  GLU A  84      15.404  28.519  40.703  1.00 34.44           C
ATOM   1161  CG  GLU A  84      15.958  29.003  39.408  1.00 43.85           C
ATOM   1162  CD  GLU A  84      16.134  30.505  39.408  1.00 54.22           C
ATOM   1163  OE1 GLU A  84      17.174  30.995  39.908  1.00 45.03           O
ATOM   1164  OE2 GLU A  84      15.209  31.195  38.933  1.00 58.07           O1-
ATOM   1165  H   GLU A  84      13.851  27.110  41.922  1.00 23.31           H
ATOM   1166  HA  GLU A  84      15.584  26.625  39.997  1.00 26.78           H
ATOM   1167  HB2 GLU A  84      14.464  28.755  40.733  1.00 41.33           H
ATOM   1168  HB3 GLU A  84      15.882  28.966  41.419  1.00 41.33           H
ATOM   1169  HG2 GLU A  84      16.825  28.595  39.259  1.00 52.62           H
ATOM   1170  HG3 GLU A  84      15.348  28.768  38.692  1.00 52.62           H
ATOM   1171  N   CYS A  85      16.763  26.483  42.919  1.00 17.31           N
ATOM   1172  CA  CYS A  85      17.912  26.155  43.763  1.00 19.32           C
ATOM   1173  C   CYS A  85      17.454  25.081  44.745  1.00 17.95           C
ATOM   1174  O   CYS A  85      17.205  25.369  45.926  1.00 17.08           O
ATOM   1175  CB  CYS A  85      18.432  27.410  44.480  1.00 16.39           C
ATOM   1176  SG  CYS A  85      19.836  27.125  45.605  1.00 20.17           S
ATOM   1177  H   CYS A  85      16.024  26.520  43.357  1.00 20.78           H
ATOM   1178  HA  CYS A  85      18.625  25.791  43.216  1.00 23.18           H
ATOM   1179  HB2 CYS A  85      18.719  28.051  43.810  1.00 19.66           H
ATOM   1180  HB3 CYS A  85      17.709  27.788  45.004  1.00 19.66           H
ATOM   1181  HG  CYS A  85      19.502  26.349  46.457  1.00 24.20           H
ATOM   1182  N   PRO A  86      17.344  23.824  44.290  1.00 13.71           N
ATOM   1183  CA  PRO A  86      16.689  22.756  45.075  1.00 13.29           C
ATOM   1184  C   PRO A  86      17.588  21.860  45.912  1.00 16.83           C
ATOM   1185  O   PRO A  86      17.075  20.934  46.549  1.00 21.35           O
ATOM   1186  CB  PRO A  86      16.016  21.911  43.981  1.00 19.50           C
ATOM   1187  CG  PRO A  86      16.978  21.977  42.839  1.00 11.59           C
ATOM   1188  CD  PRO A  86      17.580  23.401  42.903  1.00 13.33           C
ATOM   1189  HA  PRO A  86      16.004  23.137  45.646  1.00 15.95           H
ATOM   1190  HB2 PRO A  86      15.905  20.998  44.289  1.00 23.40           H
ATOM   1191  HB3 PRO A  86      15.162  22.303  43.738  1.00 23.40           H
ATOM   1192  HG2 PRO A  86      17.670  21.307  42.955  1.00 13.90           H
ATOM   1193  HG3 PRO A  86      16.504  21.842  42.003  1.00 13.90           H
ATOM   1194  HD2 PRO A  86      18.531  23.374  42.717  1.00 16.00           H
ATOM   1195  HD3 PRO A  86      17.116  23.991  42.288  1.00 16.00           H
ATOM   1196  N   PHE A  87      18.891  22.051  45.948  1.00 15.05           N
ATOM   1197  CA  PHE A  87      19.733  21.150  46.714  1.00 15.86           C
ATOM   1198  C   PHE A  87      20.427  21.886  47.853  1.00 20.34           C
ATOM   1199  O   PHE A  87      20.688  23.089  47.796  1.00 15.70           O
ATOM   1200  CB  PHE A  87      20.805  20.471  45.835  1.00 19.97           C
ATOM   1201  CG  PHE A  87      20.258  19.464  44.834  1.00 24.41           C
ATOM   1202  CD1 PHE A  87      21.000  19.066  43.748  1.00 23.50           C
ATOM   1203  CD2 PHE A  87      19.009  18.925  44.975  1.00 21.79           C
ATOM   1204  CE1 PHE A  87      20.498  18.176  42.847  1.00 28.44           C
ATOM   1205  CE2 PHE A  87      18.518  18.016  44.057  1.00 19.45           C
ATOM   1206  CZ  PHE A  87      19.257  17.658  42.997  1.00 17.01           C
ATOM   1207  H   PHE A  87      19.310  22.684  45.545  1.00 18.07           H
ATOM   1208  HA  PHE A  87      19.179  20.454  47.101  1.00 19.03           H
ATOM   1209  HB2 PHE A  87      21.275  21.156  45.336  1.00 23.96           H
ATOM   1210  HB3 PHE A  87      21.428  20.003  46.413  1.00 23.96           H
ATOM   1211  HD1 PHE A  87      21.851  19.419  43.620  1.00 28.20           H
ATOM   1212  HD2 PHE A  87      18.482  19.174  45.700  1.00 26.15           H
ATOM   1213  HE1 PHE A  87      21.015  17.921  42.118  1.00 34.12           H
ATOM   1214  HE2 PHE A  87      17.664  17.662  44.167  1.00 23.34           H
ATOM   1215  HZ  PHE A  87      18.928  17.042  42.383  1.00 20.41           H
ATOM   1216  N   ILE A  88      20.682  21.120  48.898  1.00 18.49           N
ATOM   1217  CA  ILE A  88      21.590  21.483  49.976  1.00 15.75           C
ATOM   1218  C   ILE A  88      22.921  20.808  49.671  1.00 19.54           C
ATOM   1219  O   ILE A  88      22.936  19.587  49.466  1.00 17.26           O
ATOM   1220  CB  ILE A  88      21.053  20.992  51.331  1.00 17.67           C
ATOM   1221  CG1 ILE A  88      19.613  21.455  51.588  1.00 23.19           C
ATOM   1222  CG2 ILE A  88      21.971  21.405  52.455  1.00 19.70           C
ATOM   1223  CD1 ILE A  88      19.469  22.912  51.655  1.00 20.10           C
ATOM   1224  H   ILE A  88      20.323  20.347  49.012  1.00 22.19           H
ATOM   1225  HA  ILE A  88      21.714  22.445  50.005  1.00 18.90           H
ATOM   1226  HB  ILE A  88      21.045  20.022  51.306  1.00 21.20           H
ATOM   1227 HG12 ILE A  88      19.048  21.134  50.868  1.00 27.83           H
ATOM   1228 HG13 ILE A  88      19.312  21.087  52.433  1.00 27.83           H
ATOM   1229 HG21 ILE A  88      21.608  21.082  53.294  1.00 23.64           H
ATOM   1230 HG22 ILE A  88      22.848  21.020  52.304  1.00 23.64           H
ATOM   1231 HG23 ILE A  88      22.033  22.373  52.472  1.00 23.64           H
ATOM   1232 HD11 ILE A  88      18.538  23.130  51.818  1.00 24.12           H
ATOM   1233 HD12 ILE A  88      20.020  23.251  52.378  1.00 24.12           H
ATOM   1234 HD13 ILE A  88      19.756  23.297  50.812  1.00 24.12           H
ATOM   1235  N   PRO A  89      24.064  21.528  49.715  1.00 12.21           N
ATOM   1236  CA  PRO A  89      24.277  22.931  50.104  1.00 11.88           C
ATOM   1237  C   PRO A  89      23.995  23.971  49.014  1.00 16.77           C
ATOM   1238  O   PRO A  89      23.775  23.600  47.863  1.00 15.85           O
ATOM   1239  CB  PRO A  89      25.764  22.969  50.448  1.00 15.14           C
ATOM   1240  CG  PRO A  89      26.381  21.969  49.548  1.00 18.65           C
ATOM   1241  CD  PRO A  89      25.356  20.839  49.489  1.00 16.65           C
ATOM   1242  HA  PRO A  89      23.759  23.145  50.896  1.00 14.26           H
ATOM   1243  HB2 PRO A  89      26.119  23.854  50.274  1.00 18.16           H
ATOM   1244  HB3 PRO A  89      25.893  22.721  51.377  1.00 18.16           H
ATOM   1245  HG2 PRO A  89      26.519  22.356  48.669  1.00 22.38           H
ATOM   1246  HG3 PRO A  89      27.219  21.657  49.925  1.00 22.38           H
ATOM   1247  HD2 PRO A  89      25.366  20.418  48.615  1.00 19.98           H
ATOM   1248  HD3 PRO A  89      25.523  20.194  50.195  1.00 19.98           H
ATOM   1249  N   ARG A  90      24.083  25.257  49.358  1.00 17.67           N
ATOM   1250  CA  ARG A  90      23.621  26.282  48.429  1.00 17.89           C
ATOM   1251  C   ARG A  90      24.402  26.253  47.119  1.00 18.52           C
ATOM   1252  O   ARG A  90      23.829  26.519  46.059  1.00 11.95           O
ATOM   1253  CB  ARG A  90      23.712  27.682  49.060  1.00 19.73           C
ATOM   1254  CG  ARG A  90      23.168  28.798  48.110  1.00 18.06           C
ATOM   1255  CD  ARG A  90      23.220  30.155  48.724  1.00 20.05           C
ATOM   1256  NE  ARG A  90      22.437  30.231  49.959  1.00 22.09           N
ATOM   1257  CZ  ARG A  90      21.115  30.352  50.011  1.00 25.72           C
ATOM   1258  NH1 ARG A  90      20.408  30.384  48.887  1.00 23.23           N
ATOM   1259  NH2 ARG A  90      20.493  30.440  51.189  1.00 20.00           N1+
ATOM   1260  H   ARG A  90      24.397  25.553  50.102  1.00 21.20           H
ATOM   1261  HA  ARG A  90      22.689  26.113  48.219  1.00 21.47           H
ATOM   1262  HB2 ARG A  90      23.186  27.698  49.875  1.00 23.67           H
ATOM   1263  HB3 ARG A  90      24.640  27.882  49.259  1.00 23.67           H
ATOM   1264  HG2 ARG A  90      23.705  28.814  47.302  1.00 21.67           H
ATOM   1265  HG3 ARG A  90      22.244  28.603  47.890  1.00 21.67           H
ATOM   1266  HD2 ARG A  90      24.141  30.374  48.937  1.00 24.06           H
ATOM   1267  HD3 ARG A  90      22.859  30.802  48.098  1.00 24.06           H
ATOM   1268  HE  ARG A  90      22.864  30.195  50.705  1.00 26.51           H
ATOM   1269 HH11 ARG A  90      20.806  30.335  48.127  1.00 27.88           H
ATOM   1270 HH12 ARG A  90      19.552  30.458  48.920  1.00 27.88           H
ATOM   1271 HH21 ARG A  90      20.948  30.413  51.919  1.00 24.00           H
ATOM   1272 HH22 ARG A  90      19.636  30.506  51.220  1.00 24.00           H
ATOM   1273  N   GLU A  91      25.721  25.986  47.166  1.00 16.11           N
ATOM   1274  CA  GLU A  91      26.511  25.998  45.925  1.00 14.74           C
ATOM   1275  C   GLU A  91      26.082  24.900  44.948  1.00 16.22           C
ATOM   1276  O   GLU A  91      26.145  25.105  43.726  1.00 14.86           O
ATOM   1277  CB  GLU A  91      28.022  25.894  46.212  1.00 20.63           C
ATOM   1278  CG  GLU A  91      28.486  24.756  47.088  1.00 31.42           C
ATOM   1279  CD  GLU A  91      28.568  25.105  48.613  1.00 46.40           C
ATOM   1280  OE1 GLU A  91      27.881  26.073  49.087  1.00 26.78           O
ATOM   1281  OE2 GLU A  91      29.328  24.374  49.330  1.00 33.78           O1-
ATOM   1282  H   GLU A  91      26.166  25.802  47.879  1.00 19.33           H
ATOM   1283  HA  GLU A  91      26.363  26.848  45.483  1.00 17.69           H
ATOM   1284  HB2 GLU A  91      28.483  25.804  45.363  1.00 24.76           H
ATOM   1285  HB3 GLU A  91      28.304  26.716  46.641  1.00 24.76           H
ATOM   1286  HG2 GLU A  91      27.867  24.016  46.989  1.00 37.70           H
ATOM   1287  HG3 GLU A  91      29.371  24.483  46.801  1.00 37.70           H
ATOM   1288  N   ALA A  92      25.614  23.756  45.461  1.00 15.37           N
ATOM   1289  CA  ALA A  92      25.071  22.692  44.624  1.00 16.39           C
ATOM   1290  C   ALA A  92      23.713  23.089  44.031  1.00 20.29           C
ATOM   1291  O   ALA A  92      23.491  22.962  42.825  1.00 18.10           O
ATOM   1292  CB  ALA A  92      24.964  21.409  45.460  1.00 20.65           C
ATOM   1293  H   ALA A  92      25.603  23.574  46.302  1.00 18.44           H
ATOM   1294  HA  ALA A  92      25.682  22.523  43.890  1.00 19.67           H
ATOM   1295  HB1 ALA A  92      24.603  20.700  44.906  1.00 24.78           H
ATOM   1296  HB2 ALA A  92      25.848  21.165  45.777  1.00 24.78           H
ATOM   1297  HB3 ALA A  92      24.376  21.573  46.214  1.00 24.78           H
ATOM   1298  N   GLY A  93      22.794  23.580  44.868  1.00 14.55           N
ATOM   1299  CA  GLY A  93      21.522  24.087  44.366  1.00 16.85           C
ATOM   1300  C   GLY A  93      21.683  25.131  43.278  1.00 15.64           C
ATOM   1301  O   GLY A  93      20.977  25.104  42.262  1.00 17.25           O
ATOM   1302  H   GLY A  93      22.884  23.629  45.722  1.00 17.46           H
ATOM   1303  HA2 GLY A  93      21.002  23.351  44.008  1.00 20.21           H
ATOM   1304  HA3 GLY A  93      21.024  24.484  45.098  1.00 20.21           H
ATOM   1305  N   GLU A  94      22.628  26.055  43.463  1.00 17.16           N
ATOM   1306  CA  GLU A  94      22.833  27.126  42.486  1.00 20.84           C
ATOM   1307  C   GLU A  94      23.329  26.574  41.158  1.00 21.14           C
ATOM   1308  O   GLU A  94      22.842  26.990  40.095  1.00 14.36           O
ATOM   1309  CB  GLU A  94      23.806  28.164  43.049  1.00 16.12           C
ATOM   1310  CG  GLU A  94      23.088  29.137  44.067  1.00 26.09           C
ATOM   1311  CD  GLU A  94      24.027  30.183  44.697  1.00 20.76           C
ATOM   1312  OE1 GLU A  94      23.545  31.110  45.396  1.00 23.24           O
ATOM   1313  OE2 GLU A  94      25.260  30.084  44.484  1.00 32.06           O1-
ATOM   1314  H   GLU A  94      23.159  26.084  44.139  1.00 20.59           H
ATOM   1315  HA  GLU A  94      21.985  27.569  42.325  1.00 25.00           H
ATOM   1316  HB2 GLU A  94      24.524  27.710  43.517  1.00 19.35           H
ATOM   1317  HB3 GLU A  94      24.164  28.696  42.321  1.00 19.35           H
ATOM   1318  HG2 GLU A  94      22.384  29.614  43.599  1.00 31.30           H
ATOM   1319  HG3 GLU A  94      22.706  28.610  44.786  1.00 31.30           H
ATOM   1320  N   ALA A  95      24.302  25.637  41.211  1.00 16.12           N
ATOM   1321  CA  ALA A  95      24.899  25.040  40.017  1.00 24.74           C
ATOM   1322  C   ALA A  95      23.999  24.023  39.344  1.00 16.58           C
ATOM   1323  O   ALA A  95      24.287  23.643  38.209  1.00 13.41           O
ATOM   1324  CB  ALA A  95      26.212  24.326  40.333  1.00 11.75           C
ATOM   1325  H   ALA A  95      24.632  25.333  41.945  1.00 19.34           H
ATOM   1326  HA  ALA A  95      25.087  25.743  39.375  1.00 29.69           H
ATOM   1327  HB1 ALA A  95      26.571  23.948  39.515  1.00 14.10           H
ATOM   1328  HB2 ALA A  95      26.839  24.968  40.703  1.00 14.10           H
ATOM   1329  HB3 ALA A  95      26.041  23.622  40.978  1.00 14.10           H
ATOM   1330  N   TYR A  96      22.958  23.546  40.023  1.00 18.87           N
ATOM   1331  CA  TYR A  96      22.049  22.545  39.457  1.00 18.47           C
ATOM   1332  C   TYR A  96      21.136  23.186  38.422  1.00 16.50           C
ATOM   1333  O   TYR A  96      20.367  24.082  38.761  1.00 13.94           O
ATOM   1334  CB  TYR A  96      21.208  21.951  40.560  1.00 15.15           C
ATOM   1335  CG  TYR A  96      20.308  20.792  40.193  1.00 19.06           C
ATOM   1336  CD1 TYR A  96      18.947  20.955  40.153  1.00 13.52           C
ATOM   1337  CD2 TYR A  96      20.819  19.514  39.941  1.00 20.31           C
ATOM   1338  CE1 TYR A  96      18.092  19.881  39.840  1.00 19.42           C
ATOM   1339  CE2 TYR A  96      19.977  18.432  39.628  1.00 19.97           C
ATOM   1340  CZ  TYR A  96      18.610  18.622  39.595  1.00 10.85           C
ATOM   1341  OH  TYR A  96      17.757  17.591  39.311  1.00 13.37           O
ATOM   1342  H   TYR A  96      22.753  23.788  40.823  1.00 22.64           H
ATOM   1343  HA  TYR A  96      22.559  21.837  39.033  1.00 22.17           H
ATOM   1344  HB2 TYR A  96      21.804  21.639  41.258  1.00 18.18           H
ATOM   1345  HB3 TYR A  96      20.639  22.652  40.915  1.00 18.18           H
ATOM   1346  HD1 TYR A  96      18.582  21.793  40.327  1.00 16.22           H
ATOM   1347  HD2 TYR A  96      21.739  19.379  39.973  1.00 24.37           H
ATOM   1348  HE1 TYR A  96      17.172  20.013  39.820  1.00 23.30           H
ATOM   1349  HE2 TYR A  96      20.337  17.590  39.465  1.00 23.97           H
ATOM   1350  HH  TYR A  96      18.193  16.884  39.183  1.00 16.05           H
ATOM   1351  N   ASP A  97      21.219  22.745  37.155  1.00 11.06           N
ATOM   1352  CA  ASP A  97      20.382  23.316  36.103  1.00 14.36           C
ATOM   1353  C   ASP A  97      19.691  22.230  35.267  1.00 11.57           C
ATOM   1354  O   ASP A  97      19.263  22.480  34.147  1.00 10.08           O
ATOM   1355  CB  ASP A  97      21.191  24.285  35.233  1.00 16.93           C
ATOM   1356  CG  ASP A  97      22.285  23.601  34.392  1.00 19.72           C
ATOM   1357  OD1 ASP A  97      22.769  24.187  33.370  1.00 19.12           O
ATOM   1358  OD2 ASP A  97      22.673  22.473  34.742  1.00 18.14           O1-
ATOM   1359  H   ASP A  97      21.748  22.122  36.888  1.00 13.28           H
ATOM   1360  HA  ASP A  97      19.681  23.835  36.527  1.00 17.24           H
ATOM   1361  HB2 ASP A  97      20.587  24.736  34.623  1.00 20.31           H
ATOM   1362  HB3 ASP A  97      21.623  24.935  35.809  1.00 20.31           H
ATOM   1363  N   PHE A  98      19.524  21.041  35.815  1.00 13.03           N
ATOM   1364  CA  PHE A  98      18.866  19.986  35.082  1.00 13.81           C
ATOM   1365  C   PHE A  98      17.450  20.405  34.700  1.00 16.04           C
ATOM   1366  O   PHE A  98      16.829  21.251  35.349  1.00 14.44           O
ATOM   1367  CB  PHE A  98      18.826  18.715  35.908  1.00 12.66           C
ATOM   1368  CG  PHE A  98      20.132  17.951  35.967  1.00 12.45           C
ATOM   1369  CD1 PHE A  98      21.237  18.318  35.220  1.00 19.42           C
ATOM   1370  CD2 PHE A  98      20.238  16.841  36.765  1.00 22.32           C
ATOM   1371  CE1 PHE A  98      22.418  17.587  35.291  1.00 22.24           C
ATOM   1372  CE2 PHE A  98      21.427  16.101  36.815  1.00 22.05           C
ATOM   1373  CZ  PHE A  98      22.496  16.481  36.084  1.00 15.41           C
ATOM   1374  H   PHE A  98      19.782  20.822  36.606  1.00 15.64           H
ATOM   1375  HA  PHE A  98      19.360  19.805  34.267  1.00 16.57           H
ATOM   1376  HB2 PHE A  98      18.581  18.946  36.818  1.00 15.20           H
ATOM   1377  HB3 PHE A  98      18.156  18.123  35.532  1.00 15.20           H
ATOM   1378  HD1 PHE A  98      21.193  19.068  34.671  1.00 23.31           H
ATOM   1379  HD2 PHE A  98      19.506  16.566  37.267  1.00 26.78           H
ATOM   1380  HE1 PHE A  98      23.154  17.845  34.785  1.00 26.69           H
ATOM   1381  HE2 PHE A  98      21.484  15.353  37.365  1.00 26.45           H
ATOM   1382  HZ  PHE A  98      23.288  15.996  36.130  1.00 18.49           H
ATOM   1383  N   ILE A  99      16.934  19.780  33.646  1.00 10.82           N
ATOM   1384  CA  ILE A  99      15.599  20.057  33.125  1.00  9.21           C
ATOM   1385  C   ILE A  99      14.761  18.782  33.179  1.00 14.18           C
ATOM   1386  O   ILE A  99      15.184  17.752  32.639  1.00 13.48           O
ATOM   1387  CB  ILE A  99      15.639  20.611  31.691  1.00  9.11           C
ATOM   1388  CG1 ILE A  99      16.155  22.051  31.709  1.00 14.38           C
ATOM   1389  CG2 ILE A  99      14.252  20.607  31.038  1.00 15.30           C
ATOM   1390  CD1 ILE A  99      16.439  22.666  30.317  1.00 16.29           C
ATOM   1391  H   ILE A  99      17.351  19.173  33.203  1.00 12.99           H
ATOM   1392  HA  ILE A  99      15.172  20.720  33.690  1.00 11.05           H
ATOM   1393  HB  ILE A  99      16.240  20.067  31.159  1.00 10.93           H
ATOM   1394 HG12 ILE A  99      15.492  22.610  32.144  1.00 17.25           H
ATOM   1395 HG13 ILE A  99      16.983  22.075  32.213  1.00 17.25           H
ATOM   1396 HG21 ILE A  99      14.326  20.963  30.139  1.00 18.36           H
ATOM   1397 HG22 ILE A  99      13.921  19.696  31.008  1.00 18.36           H
ATOM   1398 HG23 ILE A  99      13.654  21.160  31.566  1.00 18.36           H
ATOM   1399 HD11 ILE A  99      16.760  23.574  30.433  1.00 19.55           H
ATOM   1400 HD12 ILE A  99      17.113  22.131  29.868  1.00 19.55           H
ATOM   1401 HD13 ILE A  99      15.619  22.667  29.799  1.00 19.55           H
ATOM   1402  N   PRO A 100      13.511  18.824  33.731  1.00 10.33           N
ATOM   1403  CA  PRO A 100      12.816  20.032  34.211  1.00 10.47           C
ATOM   1404  C   PRO A 100      12.946  20.346  35.695  1.00 16.05           C
ATOM   1405  O   PRO A 100      12.266  21.264  36.139  1.00 14.46           O
ATOM   1406  CB  PRO A 100      11.357  19.721  33.866  1.00 13.02           C
ATOM   1407  CG  PRO A 100      11.362  18.377  33.152  1.00 10.54           C
ATOM   1408  CD  PRO A 100      12.558  17.708  33.609  1.00  8.47           C
ATOM   1409  HA  PRO A 100      13.103  20.805  33.699  1.00 12.57           H
ATOM   1410  HB2 PRO A 100      10.836  19.669  34.683  1.00 15.62           H
ATOM   1411  HB3 PRO A 100      11.008  20.413  33.284  1.00 15.62           H
ATOM   1412  HG2 PRO A 100      10.572  17.872  33.400  1.00 12.65           H
ATOM   1413  HG3 PRO A 100      11.393  18.517  32.193  1.00 12.65           H
ATOM   1414  HD2 PRO A 100      12.408  17.291  34.472  1.00 10.17           H
ATOM   1415  HD3 PRO A 100      12.865  17.067  32.949  1.00 10.17           H
ATOM   1416  N   THR A 101      13.865  19.682  36.418  1.00 17.34           N
ATOM   1417  CA  THR A 101      13.917  19.745  37.875  1.00 11.29           C
ATOM   1418  C   THR A 101      14.351  21.102  38.430  1.00 16.40           C
ATOM   1419  O   THR A 101      14.046  21.404  39.595  1.00 14.01           O
ATOM   1420  CB  THR A 101      14.852  18.656  38.384  1.00 19.03           C
ATOM   1421  OG1 THR A 101      14.315  17.390  38.041  1.00 30.61           O
ATOM   1422  CG2 THR A 101      14.897  18.683  39.882  1.00 39.12           C
ATOM   1423  H   THR A 101      14.474  19.182  36.074  1.00 20.81           H
ATOM   1424  HA  THR A 101      13.032  19.558  38.223  1.00 13.55           H
ATOM   1425  HB  THR A 101      15.746  18.765  38.023  1.00 22.84           H
ATOM   1426  HG1 THR A 101      13.557  17.294  38.391  1.00 36.73           H
ATOM   1427 HG21 THR A 101      15.492  17.989  40.208  1.00 46.94           H
ATOM   1428 HG22 THR A 101      15.219  19.545  40.189  1.00 46.94           H
ATOM   1429 HG23 THR A 101      14.010  18.531  40.243  1.00 46.94           H
ATOM   1430  N   SER A 102      15.073  21.916  37.660  1.00 14.32           N
ATOM   1431  CA  SER A 102      15.471  23.244  38.117  1.00 16.64           C
ATOM   1432  C   SER A 102      14.504  24.346  37.675  1.00 17.33           C
ATOM   1433  O   SER A 102      14.798  25.530  37.891  1.00 21.50           O
ATOM   1434  CB  SER A 102      16.876  23.581  37.624  1.00 17.42           C
ATOM   1435  OG  SER A 102      16.866  23.799  36.244  1.00 14.65           O
ATOM   1436  H   SER A 102      15.344  21.721  36.868  1.00 17.18           H
ATOM   1437  HA  SER A 102      15.492  23.244  39.087  1.00 19.96           H
ATOM   1438  HB2 SER A 102      17.185  24.385  38.070  1.00 20.90           H
ATOM   1439  HB3 SER A 102      17.469  22.840  37.824  1.00 20.90           H
ATOM   1440  HG  SER A 102      16.598  23.109  35.846  1.00 17.59           H
ATOM   1441  N   MET A 103      13.381  23.998  37.052  1.00 10.15           N
ATOM   1442  CA  MET A 103      12.393  24.981  36.603  1.00  9.16           C
ATOM   1443  C   MET A 103      11.095  24.918  37.423  1.00 15.15           C
ATOM   1444  O   MET A 103      10.759  23.889  38.028  1.00 11.45           O
ATOM   1445  CB  MET A 103      12.065  24.757  35.126  1.00 12.19           C
ATOM   1446  CG  MET A 103      13.238  24.923  34.142  1.00 18.55           C
ATOM   1447  SD  MET A 103      12.835  24.391  32.460  1.00 15.48           S
ATOM   1448  CE  MET A 103      14.162  25.247  31.618  1.00 13.50           C
ATOM   1449  H   MET A 103      13.163  23.185  36.874  1.00 12.18           H
ATOM   1450  HA  MET A 103      12.774  25.868  36.691  1.00 10.99           H
ATOM   1451  HB2 MET A 103      11.726  23.854  35.023  1.00 14.62           H
ATOM   1452  HB3 MET A 103      11.378  25.390  34.867  1.00 14.62           H
ATOM   1453  HG2 MET A 103      13.490  25.859  34.107  1.00 22.26           H
ATOM   1454  HG3 MET A 103      13.987  24.390  34.452  1.00 22.26           H
ATOM   1455  HE1 MET A 103      14.099  25.068  30.667  1.00 16.20           H
ATOM   1456  HE2 MET A 103      14.077  26.199  31.782  1.00 16.20           H
ATOM   1457  HE3 MET A 103      15.011  24.926  31.961  1.00 16.20           H
ATOM   1458  N   ASP A 104      10.363  26.037  37.462  1.00 15.02           N
ATOM   1459  CA  ASP A 104       9.024  26.056  38.067  1.00 21.15           C
ATOM   1460  C   ASP A 104       7.968  26.179  36.969  1.00 16.51           C
ATOM   1461  O   ASP A 104       8.279  26.656  35.876  1.00 16.15           O
ATOM   1462  CB  ASP A 104       8.829  27.220  39.053  1.00 21.56           C
ATOM   1463  CG  ASP A 104       9.818  27.219  40.199  1.00 22.05           C
ATOM   1464  OD1 ASP A 104       9.979  26.179  40.883  1.00 21.20           O
ATOM   1465  OD2 ASP A 104      10.423  28.300  40.411  1.00 18.39           O1-
ATOM   1466  H   ASP A 104      10.617  26.795  37.146  1.00 18.02           H
ATOM   1467  HA  ASP A 104       8.874  25.225  38.543  1.00 25.38           H
ATOM   1468  HB2 ASP A 104       8.932  28.057  38.573  1.00 25.87           H
ATOM   1469  HB3 ASP A 104       7.938  27.165  39.430  1.00 25.87           H
ATOM   1470  N   PRO A 105       6.715  25.778  37.216  1.00 20.41           N
ATOM   1471  CA  PRO A 105       5.638  26.167  36.301  1.00 21.42           C
ATOM   1472  C   PRO A 105       5.598  27.672  36.174  1.00 22.41           C
ATOM   1473  O   PRO A 105       5.950  28.399  37.123  1.00 16.34           O
ATOM   1474  CB  PRO A 105       4.367  25.622  36.986  1.00 15.66           C
ATOM   1475  CG  PRO A 105       4.812  24.613  37.953  1.00 17.99           C
ATOM   1476  CD  PRO A 105       6.163  25.121  38.412  1.00 19.05           C
ATOM   1477  HA  PRO A 105       5.753  25.758  35.429  1.00 25.70           H
ATOM   1478  HB2 PRO A 105       3.908  26.346  37.439  1.00 18.79           H
ATOM   1479  HB3 PRO A 105       3.788  25.219  36.319  1.00 18.79           H
ATOM   1480  HG2 PRO A 105       4.189  24.568  38.694  1.00 21.59           H
ATOM   1481  HG3 PRO A 105       4.897  23.751  37.516  1.00 21.59           H
ATOM   1482  HD2 PRO A 105       6.055  25.765  39.130  1.00 22.86           H
ATOM   1483  HD3 PRO A 105       6.728  24.381  38.682  1.00 22.86           H
ATOM   1484  N   PRO A 106       5.186  28.204  35.008  1.00 17.67           N
ATOM   1485  CA  PRO A 106       4.743  27.543  33.784  1.00 23.00           C
ATOM   1486  C   PRO A 106       5.831  26.984  32.850  1.00 20.12           C
ATOM   1487  O   PRO A 106       5.524  26.122  32.021  1.00 20.39           O
ATOM   1488  CB  PRO A 106       3.988  28.664  33.069  1.00 22.10           C
ATOM   1489  CG  PRO A 106       4.706  29.855  33.443  1.00 20.27           C
ATOM   1490  CD  PRO A 106       4.987  29.658  34.916  1.00 22.98           C
ATOM   1491  HA  PRO A 106       4.119  26.832  34.000  1.00 27.60           H
ATOM   1492  HB2 PRO A 106       4.021  28.526  32.110  1.00 26.52           H
ATOM   1493  HB3 PRO A 106       3.071  28.699  33.385  1.00 26.52           H
ATOM   1494  HG2 PRO A 106       5.531  29.916  32.937  1.00 24.33           H
ATOM   1495  HG3 PRO A 106       4.149  30.636  33.297  1.00 24.33           H
ATOM   1496  HD2 PRO A 106       5.794  30.129  35.174  1.00 27.57           H
ATOM   1497  HD3 PRO A 106       4.224  29.932  35.448  1.00 27.57           H
ATOM   1498  N   GLU A 107       7.064  27.479  32.977  1.00 20.75           N
ATOM   1499  CA  GLU A 107       8.131  27.095  32.042  1.00 23.54           C
ATOM   1500  C   GLU A 107       8.360  25.581  32.023  1.00 14.14           C
ATOM   1501  O   GLU A 107       8.646  25.023  30.963  1.00 16.29           O
ATOM   1502  CB  GLU A 107       9.452  27.808  32.368  1.00 42.68           C
ATOM   1503  CG  GLU A 107       9.302  29.265  32.855  1.00 63.60           C
ATOM   1504  CD  GLU A 107       9.149  29.409  34.405  1.00 58.61           C
ATOM   1505  OE1 GLU A 107      10.144  29.210  35.158  1.00 56.44           O
ATOM   1506  OE2 GLU A 107       8.023  29.726  34.859  1.00 43.02           O1-
ATOM   1507  H   GLU A 107       7.309  28.032  33.587  1.00 24.90           H
ATOM   1508  HA  GLU A 107       7.867  27.362  31.148  1.00 28.25           H
ATOM   1509  HB2 GLU A 107       9.907  27.312  33.066  1.00 51.22           H
ATOM   1510  HB3 GLU A 107      10.000  27.822  31.568  1.00 51.22           H
ATOM   1511  HG2 GLU A 107      10.090  29.765  32.588  1.00 76.32           H
ATOM   1512  HG3 GLU A 107       8.514  29.652  32.443  1.00 76.32           H
ATOM   1513  N   GLN A 108       8.293  24.894  33.182  1.00 16.24           N
ATOM   1514  CA  GLN A 108       8.767  23.516  33.206  1.00 18.35           C
ATOM   1515  C   GLN A 108       7.817  22.568  32.505  1.00 15.71           C
ATOM   1516  O   GLN A 108       8.261  21.545  32.013  1.00 13.73           O
ATOM   1517  CB  GLN A 108       9.026  22.998  34.628  1.00 22.17           C
ATOM   1518  CG  GLN A 108       7.969  23.109  35.605  1.00 27.64           C
ATOM   1519  CD  GLN A 108       7.338  21.787  36.128  1.00 24.28           C
ATOM   1520  OE1 GLN A 108       6.261  21.847  36.673  1.00 34.07           O
ATOM   1521  NE2 GLN A 108       8.000  20.659  36.018  1.00 21.56           N
ATOM   1522  H   GLN A 108       7.990  25.195  33.929  1.00 19.49           H
ATOM   1523  HA  GLN A 108       9.612  23.480  32.730  1.00 22.03           H
ATOM   1524  HB2 GLN A 108       9.250  22.057  34.564  1.00 26.61           H
ATOM   1525  HB3 GLN A 108       9.788  23.480  34.984  1.00 26.61           H
ATOM   1526  HG2 GLN A 108       8.321  23.581  36.376  1.00 33.17           H
ATOM   1527  HG3 GLN A 108       7.251  23.631  35.213  1.00 33.17           H
ATOM   1528 HE21 GLN A 108       8.781  20.652  35.658  1.00 25.87           H
ATOM   1529 HE22 GLN A 108       7.653  19.927  36.307  1.00 25.87           H
ATOM   1530  N   ARG A 109       6.531  22.887  32.447  1.00 10.14           N
ATOM   1531  CA  ARG A 109       5.545  21.900  32.023  1.00 16.32           C
ATOM   1532  C   ARG A 109       5.838  21.382  30.619  1.00 13.92           C
ATOM   1533  O   ARG A 109       5.676  20.189  30.349  1.00 22.45           O
ATOM   1534  CB  ARG A 109       4.129  22.495  32.101  1.00 18.23           C
ATOM   1535  CG  ARG A 109       3.691  22.874  33.522  1.00 22.33           C
ATOM   1536  CD  ARG A 109       2.395  22.200  33.915  1.00 28.72           C
ATOM   1537  NE  ARG A 109       1.917  22.492  35.267  1.00 25.93           N
ATOM   1538  CZ  ARG A 109       1.578  23.703  35.675  1.00 26.46           C
ATOM   1539  NH1 ARG A 109       1.106  23.881  36.918  1.00 36.37           N
ATOM   1540  NH2 ARG A 109       1.742  24.745  34.852  1.00 24.58           N1+
ATOM   1541  H   ARG A 109       6.204  23.657  32.645  1.00 12.17           H
ATOM   1542  HA  ARG A 109       5.581  21.144  32.630  1.00 19.59           H
ATOM   1543  HB2 ARG A 109       4.098  23.298  31.558  1.00 21.87           H
ATOM   1544  HB3 ARG A 109       3.497  21.843  31.760  1.00 21.87           H
ATOM   1545  HG2 ARG A 109       4.377  22.599  34.151  1.00 26.80           H
ATOM   1546  HG3 ARG A 109       3.559  23.834  33.569  1.00 26.80           H
ATOM   1547  HD2 ARG A 109       1.704  22.480  33.295  1.00 34.46           H
ATOM   1548  HD3 ARG A 109       2.517  21.239  33.851  1.00 34.46           H
ATOM   1549  HE  ARG A 109       1.977  21.871  35.859  1.00 31.11           H
ATOM   1550 HH11 ARG A 109       1.019  23.207  37.446  1.00 43.64           H
ATOM   1551 HH12 ARG A 109       0.911  24.672  37.195  1.00 43.64           H
ATOM   1552 HH21 ARG A 109       2.036  24.621  34.054  1.00 29.49           H
ATOM   1553 HH22 ARG A 109       1.534  25.537  35.115  1.00 29.49           H
ATOM   1554  N   GLN A 110       6.240  22.265  29.702  1.00 16.59           N
ATOM   1555  CA  GLN A 110       6.422  21.856  28.313  1.00 19.77           C
ATOM   1556  C   GLN A 110       7.501  20.804  28.164  1.00 17.28           C
ATOM   1557  O   GLN A 110       7.467  20.022  27.213  1.00 17.57           O
ATOM   1558  CB  GLN A 110       6.770  23.053  27.446  1.00 24.21           C
ATOM   1559  CG  GLN A 110       8.057  23.739  27.820  1.00 24.54           C
ATOM   1560  CD  GLN A 110       8.180  25.153  27.214  1.00 24.04           C
ATOM   1561  OE1 GLN A 110       7.767  25.427  26.084  1.00 37.90           O
ATOM   1562  NE2 GLN A 110       8.727  26.048  27.988  1.00 26.00           N
ATOM   1563  H   GLN A 110       6.410  23.094  29.857  1.00 19.91           H
ATOM   1564  HA  GLN A 110       5.591  21.480  27.984  1.00 23.72           H
ATOM   1565  HB2 GLN A 110       6.850  22.757  26.526  1.00 29.05           H
ATOM   1566  HB3 GLN A 110       6.056  23.706  27.518  1.00 29.05           H
ATOM   1567  HG2 GLN A 110       8.101  23.822  28.785  1.00 29.45           H
ATOM   1568  HG3 GLN A 110       8.802  23.209  27.498  1.00 29.45           H
ATOM   1569 HE21 GLN A 110       8.990  25.831  28.777  1.00 31.20           H
ATOM   1570 HE22 GLN A 110       8.825  26.855  27.709  1.00 31.20           H
ATOM   1571  N   PHE A 111       8.463  20.758  29.085  1.00 18.06           N
ATOM   1572  CA  PHE A 111       9.566  19.802  28.992  1.00 15.92           C
ATOM   1573  C   PHE A 111       9.177  18.395  29.459  1.00 15.95           C
ATOM   1574  O   PHE A 111       9.826  17.430  29.051  1.00 15.25           O
ATOM   1575  CB  PHE A 111      10.774  20.340  29.779  1.00 14.77           C
ATOM   1576  CG  PHE A 111      11.424  21.546  29.147  1.00 18.12           C
ATOM   1577  CD1 PHE A 111      11.309  22.798  29.704  1.00 16.13           C
ATOM   1578  CD2 PHE A 111      12.147  21.415  27.979  1.00 17.68           C
ATOM   1579  CE1 PHE A 111      11.898  23.898  29.099  1.00 18.97           C
ATOM   1580  CE2 PHE A 111      12.725  22.499  27.361  1.00 18.32           C
ATOM   1581  CZ  PHE A 111      12.606  23.751  27.926  1.00 16.94           C
ATOM   1582  H   PHE A 111       8.501  21.270  29.775  1.00 21.67           H
ATOM   1583  HA  PHE A 111       9.832  19.734  28.062  1.00 19.10           H
ATOM   1584  HB2 PHE A 111      10.481  20.594  30.668  1.00 17.72           H
ATOM   1585  HB3 PHE A 111      11.444  19.641  29.841  1.00 17.72           H
ATOM   1586  HD1 PHE A 111      10.825  22.909  30.491  1.00 19.35           H
ATOM   1587  HD2 PHE A 111      12.224  20.576  27.586  1.00 21.21           H
ATOM   1588  HE1 PHE A 111      11.812  24.739  29.485  1.00 22.76           H
ATOM   1589  HE2 PHE A 111      13.209  22.386  26.575  1.00 21.99           H
ATOM   1590  HZ  PHE A 111      13.007  24.487  27.524  1.00 20.33           H
ATOM   1591  N   ARG A 112       8.120  18.248  30.270  1.00 15.13           N
ATOM   1592  CA  ARG A 112       7.754  16.930  30.798  1.00 14.20           C
ATOM   1593  C   ARG A 112       7.219  16.022  29.713  1.00 18.88           C
ATOM   1594  O   ARG A 112       7.442  14.807  29.742  1.00 18.53           O
ATOM   1595  CB  ARG A 112       6.715  17.050  31.909  1.00 12.09           C
ATOM   1596  CG  ARG A 112       7.240  17.594  33.216  1.00 14.80           C
ATOM   1597  CD  ARG A 112       6.125  17.829  34.182  1.00 10.94           C
ATOM   1598  NE  ARG A 112       5.412  16.606  34.600  1.00 12.28           N
ATOM   1599  CZ  ARG A 112       5.741  15.796  35.628  1.00 21.71           C
ATOM   1600  NH1 ARG A 112       4.983  14.737  35.922  1.00 13.60           N
ATOM   1601  NH2 ARG A 112       6.813  16.009  36.380  1.00 12.82           N1+
ATOM   1602  H   ARG A 112       7.607  18.889  30.525  1.00 18.16           H
ATOM   1603  HA  ARG A 112       8.545  16.512  31.174  1.00 17.04           H
ATOM   1604  HB2 ARG A 112       6.008  17.642  31.608  1.00 14.50           H
ATOM   1605  HB3 ARG A 112       6.348  16.169  32.085  1.00 14.50           H
ATOM   1606  HG2 ARG A 112       7.854  16.954  33.608  1.00 17.76           H
ATOM   1607  HG3 ARG A 112       7.689  18.439  33.056  1.00 17.76           H
ATOM   1608  HD2 ARG A 112       6.487  18.246  34.979  1.00 13.12           H
ATOM   1609  HD3 ARG A 112       5.476  18.421  33.769  1.00 13.12           H
ATOM   1610  HE  ARG A 112       4.717  16.388  34.143  1.00 14.74           H
ATOM   1611 HH11 ARG A 112       4.285  14.563  35.450  1.00 16.32           H
ATOM   1612 HH12 ARG A 112       5.206  14.214  36.568  1.00 16.32           H
ATOM   1613 HH21 ARG A 112       7.319  16.687  36.226  1.00 15.38           H
ATOM   1614 HH22 ARG A 112       6.999  15.471  37.025  1.00 15.38           H
ATOM   1615  N   ALA A 113       6.507  16.578  28.753  1.00 17.72           N
ATOM   1616  CA  ALA A 113       5.971  15.734  27.718  1.00 16.39           C
ATOM   1617  C   ALA A 113       7.096  15.054  26.970  1.00 16.50           C
ATOM   1618  O   ALA A 113       7.041  13.852  26.694  1.00 18.10           O
ATOM   1619  CB  ALA A 113       5.108  16.587  26.799  1.00 26.20           C
ATOM   1620  H   ALA A 113       6.325  17.415  28.681  1.00 21.27           H
ATOM   1621  HA  ALA A 113       5.411  15.050  28.117  1.00 19.67           H
ATOM   1622  HB1 ALA A 113       4.743  16.025  26.098  1.00 31.44           H
ATOM   1623  HB2 ALA A 113       4.388  16.980  27.317  1.00 31.44           H
ATOM   1624  HB3 ALA A 113       5.657  17.287  26.411  1.00 31.44           H
ATOM   1625  N   LEU A 114       8.155  15.803  26.679  1.00 15.27           N
ATOM   1626  CA  LEU A 114       9.270  15.236  25.931  1.00 17.70           C
ATOM   1627  C   LEU A 114       9.967  14.130  26.726  1.00 17.47           C
ATOM   1628  O   LEU A 114      10.335  13.089  26.176  1.00 22.13           O
ATOM   1629  CB  LEU A 114      10.258  16.347  25.554  1.00 20.35           C
ATOM   1630  CG  LEU A 114      11.470  15.825  24.763  1.00 27.16           C
ATOM   1631  CD1 LEU A 114      10.962  15.115  23.487  1.00 20.80           C
ATOM   1632  CD2 LEU A 114      12.530  16.923  24.470  1.00 21.37           C
ATOM   1633  H   LEU A 114       8.252  16.628  26.900  1.00 18.33           H
ATOM   1634  HA  LEU A 114       8.932  14.846  25.110  1.00 21.24           H
ATOM   1635  HB2 LEU A 114       9.801  17.002  25.004  1.00 24.41           H
ATOM   1636  HB3 LEU A 114      10.587  16.766  26.364  1.00 24.41           H
ATOM   1637  HG  LEU A 114      11.909  15.150  25.304  1.00 32.60           H
ATOM   1638 HD11 LEU A 114      11.723  14.785  22.986  1.00 24.96           H
ATOM   1639 HD12 LEU A 114      10.388  14.376  23.744  1.00 24.96           H
ATOM   1640 HD13 LEU A 114      10.462  15.751  22.951  1.00 24.96           H
ATOM   1641 HD21 LEU A 114      13.263  16.529  23.971  1.00 25.65           H
ATOM   1642 HD22 LEU A 114      12.116  17.629  23.948  1.00 25.65           H
ATOM   1643 HD23 LEU A 114      12.855  17.280  25.311  1.00 25.65           H
ATOM   1644  N   ALA A 115      10.183  14.348  28.016  1.00 21.91           N
ATOM   1645  CA  ALA A 115      10.780  13.317  28.842  1.00 14.94           C
ATOM   1646  C   ALA A 115       9.885  12.101  28.917  1.00 16.47           C
ATOM   1647  O   ALA A 115      10.378  10.972  29.022  1.00 21.67           O
ATOM   1648  CB  ALA A 115      11.052  13.865  30.241  1.00 12.06           C
ATOM   1649  H   ALA A 115       9.995  15.077  28.431  1.00 26.30           H
ATOM   1650  HA  ALA A 115      11.626  13.046  28.453  1.00 17.93           H
ATOM   1651  HB1 ALA A 115      11.450  13.166  30.782  1.00 14.47           H
ATOM   1652  HB2 ALA A 115      11.660  14.618  30.172  1.00 14.47           H
ATOM   1653  HB3 ALA A 115      10.213  14.152  30.636  1.00 14.47           H
ATOM   1654  N   ASN A 116       8.571  12.316  28.858  1.00 25.24           N
ATOM   1655  CA  ASN A 116       7.628  11.202  28.886  1.00 20.24           C
ATOM   1656  C   ASN A 116       7.740  10.342  27.662  1.00 15.01           C
ATOM   1657  O   ASN A 116       7.422   9.156  27.736  1.00 16.25           O
ATOM   1658  CB  ASN A 116       6.193  11.684  28.984  1.00 19.07           C
ATOM   1659  CG  ASN A 116       5.572  11.324  30.259  1.00 19.68           C
ATOM   1660  OD1 ASN A 116       5.966  10.345  30.901  1.00 30.56           O
ATOM   1661  ND2 ASN A 116       4.585  12.112  30.670  1.00 29.80           N
ATOM   1662  H   ASN A 116       8.203  13.091  28.802  1.00 30.29           H
ATOM   1663  HA  ASN A 116       7.813  10.649  29.661  1.00 24.29           H
ATOM   1664  HB2 ASN A 116       6.176  12.650  28.903  1.00 22.89           H
ATOM   1665  HB3 ASN A 116       5.673  11.281  28.271  1.00 22.89           H
ATOM   1666 HD21 ASN A 116       4.184  11.947  31.413  1.00 35.76           H
ATOM   1667 HD22 ASN A 116       4.347  12.787  30.193  1.00 35.76           H
ATOM   1668  N   GLN A 117       8.160  10.914  26.528  1.00 18.37           N
ATOM   1669  CA  GLN A 117       8.354  10.107  25.324  1.00 26.40           C
ATOM   1670  C   GLN A 117       9.440   9.053  25.471  1.00 20.30           C
ATOM   1671  O   GLN A 117       9.472   8.113  24.674  1.00 25.91           O
ATOM   1672  CB  GLN A 117       8.750  10.961  24.120  1.00 21.91           C
ATOM   1673  CG  GLN A 117       7.709  11.800  23.495  1.00 25.56           C
ATOM   1674  CD  GLN A 117       8.282  12.562  22.294  1.00 20.57           C
ATOM   1675  OE1 GLN A 117       8.374  13.787  22.278  1.00 33.70           O
ATOM   1676  NE2 GLN A 117       8.676  11.833  21.307  1.00 31.74           N
ATOM   1677  H   GLN A 117       8.336  11.751  26.432  1.00 22.05           H
ATOM   1678  HA  GLN A 117       7.523   9.654  25.110  1.00 31.68           H
ATOM   1679  HB2 GLN A 117       9.463  11.557  24.399  1.00 26.29           H
ATOM   1680  HB3 GLN A 117       9.086  10.367  23.431  1.00 26.29           H
ATOM   1681  HG2 GLN A 117       6.983  11.237  23.184  1.00 30.68           H
ATOM   1682  HG3 GLN A 117       7.384  12.447  24.142  1.00 30.68           H
ATOM   1683 HE21 GLN A 117       8.608  10.977  21.351  1.00 38.09           H
ATOM   1684 HE22 GLN A 117       9.007  12.203  20.605  1.00 38.09           H
ATOM   1685  N   VAL A 118      10.363   9.214  26.415  1.00 20.92           N
ATOM   1686  CA  VAL A 118      11.504   8.311  26.520  1.00 12.93           C
ATOM   1687  C   VAL A 118      11.519   7.474  27.786  1.00 18.36           C
ATOM   1688  O   VAL A 118      12.270   6.494  27.833  1.00 23.29           O
ATOM   1689  CB  VAL A 118      12.854   9.055  26.387  1.00 21.45           C
ATOM   1690  CG1 VAL A 118      13.013   9.598  24.972  1.00 28.02           C
ATOM   1691  CG2 VAL A 118      12.980  10.160  27.397  1.00 24.78           C
ATOM   1692  H   VAL A 118      10.351   9.838  27.007  1.00 25.10           H
ATOM   1693  HA  VAL A 118      11.455   7.690  25.777  1.00 15.51           H
ATOM   1694  HB  VAL A 118      13.574   8.425  26.546  1.00 25.74           H
ATOM   1695 HG11 VAL A 118      13.863  10.061  24.906  1.00 33.62           H
ATOM   1696 HG12 VAL A 118      12.989   8.858  24.346  1.00 33.62           H
ATOM   1697 HG13 VAL A 118      12.286  10.213  24.787  1.00 33.62           H
ATOM   1698 HG21 VAL A 118      13.838  10.598  27.279  1.00 29.73           H
ATOM   1699 HG22 VAL A 118      12.261  10.796  27.260  1.00 29.73           H
ATOM   1700 HG23 VAL A 118      12.922   9.781  28.288  1.00 29.73           H
ATOM   1701  N   VAL A 119      10.730   7.803  28.813  1.00 23.75           N
ATOM   1702  CA  VAL A 119      10.644   6.941  29.981  1.00 18.81           C
ATOM   1703  C   VAL A 119       9.225   6.706  30.454  1.00 21.73           C
ATOM   1704  O   VAL A 119       9.030   6.012  31.451  1.00 26.43           O
ATOM   1705  CB  VAL A 119      11.513   7.479  31.140  1.00 18.01           C
ATOM   1706  CG1 VAL A 119      12.894   7.692  30.664  1.00 22.41           C
ATOM   1707  CG2 VAL A 119      10.997   8.810  31.712  1.00 25.65           C
ATOM   1708  H   VAL A 119      10.244   8.511  28.853  1.00 28.50           H
ATOM   1709  HA  VAL A 119      11.005   6.074  29.738  1.00 22.57           H
ATOM   1710  HB  VAL A 119      11.534   6.826  31.856  1.00 21.61           H
ATOM   1711 HG11 VAL A 119      13.431   8.030  31.398  1.00 26.90           H
ATOM   1712 HG12 VAL A 119      13.254   6.847  30.352  1.00 26.90           H
ATOM   1713 HG13 VAL A 119      12.882   8.335  29.939  1.00 26.90           H
ATOM   1714 HG21 VAL A 119      11.584   9.092  32.431  1.00 30.78           H
ATOM   1715 HG22 VAL A 119      10.994   9.476  31.007  1.00 30.78           H
ATOM   1716 HG23 VAL A 119      10.098   8.680  32.050  1.00 30.78           H
ATOM   1717  N   GLY A 120       8.229   7.252  29.773  1.00 27.67           N
ATOM   1718  CA  GLY A 120       6.847   7.088  30.168  1.00 24.80           C
ATOM   1719  C   GLY A 120       6.318   5.662  29.982  1.00 30.23           C
ATOM   1720  O   GLY A 120       7.008   4.753  29.518  1.00 28.96           O
ATOM   1721  H   GLY A 120       8.333   7.731  29.066  1.00 33.21           H
ATOM   1722  HA2 GLY A 120       6.752   7.326  31.104  1.00 29.77           H
ATOM   1723  HA3 GLY A 120       6.292   7.687  29.645  1.00 29.77           H
ATOM   1724  N   MET A 121       5.043   5.485  30.357  1.00 25.24           N
ATOM   1725  CA  MET A 121       4.460   4.146  30.444  1.00 29.08           C
ATOM   1726  C   MET A 121       4.441   3.467  29.083  1.00 39.14           C
ATOM   1727  O   MET A 121       4.719   2.253  29.017  1.00 29.78           O
ATOM   1728  CB  MET A 121       3.059   4.265  31.066  1.00 51.02           C
ATOM   1729  CG  MET A 121       2.240   2.998  31.221  1.00 53.13           C
ATOM   1730  SD  MET A 121       0.884   3.236  32.425  1.00 71.44           S
ATOM   1731  CE  MET A 121      -0.227   4.477  31.693  1.00 63.11           C
ATOM   1732  H   MET A 121       4.502   6.121  30.565  1.00 30.29           H
ATOM   1733  HA  MET A 121       5.002   3.612  31.046  1.00 34.89           H
ATOM   1734  HB2 MET A 121       3.157   4.647  31.953  1.00 61.23           H
ATOM   1735  HB3 MET A 121       2.538   4.871  30.517  1.00 61.23           H
ATOM   1736  HG2 MET A 121       1.851   2.760  30.365  1.00 63.76           H
ATOM   1737  HG3 MET A 121       2.812   2.283  31.542  1.00 63.76           H
ATOM   1738  HE1 MET A 121      -0.966   4.636  32.301  1.00 75.73           H
ATOM   1739  HE2 MET A 121       0.268   5.299  31.551  1.00 75.73           H
ATOM   1740  HE3 MET A 121      -0.561   4.140  30.847  1.00 75.73           H
ATOM   1741  N   PRO A 122       4.187   4.181  27.978  1.00 44.24           N
ATOM   1742  CA  PRO A 122       4.292   3.556  26.648  1.00 36.16           C
ATOM   1743  C   PRO A 122       5.659   2.968  26.327  1.00 31.39           C
ATOM   1744  O   PRO A 122       5.745   1.918  25.687  1.00 34.94           O
ATOM   1745  CB  PRO A 122       3.938   4.722  25.719  1.00 49.85           C
ATOM   1746  CG  PRO A 122       2.931   5.547  26.539  1.00 53.50           C
ATOM   1747  CD  PRO A 122       3.535   5.508  27.920  1.00 52.55           C
ATOM   1748  HA  PRO A 122       3.621   2.863  26.553  1.00 43.39           H
ATOM   1749  HB2 PRO A 122       4.733   5.241  25.521  1.00 59.82           H
ATOM   1750  HB3 PRO A 122       3.531   4.385  24.906  1.00 59.82           H
ATOM   1751  HG2 PRO A 122       2.887   6.454  26.200  1.00 64.20           H
ATOM   1752  HG3 PRO A 122       2.060   5.122  26.525  1.00 64.20           H
ATOM   1753  HD2 PRO A 122       4.195   6.212  28.021  1.00 63.06           H
ATOM   1754  HD3 PRO A 122       2.841   5.572  28.595  1.00 63.06           H
ATOM   1755  N   VAL A 123       6.743   3.595  26.755  1.00 27.19           N
ATOM   1756  CA  VAL A 123       8.041   3.009  26.486  1.00 20.93           C
ATOM   1757  C   VAL A 123       8.294   1.854  27.430  1.00 34.78           C
ATOM   1758  O   VAL A 123       8.884   0.830  27.053  1.00 42.38           O
ATOM   1759  CB  VAL A 123       9.129   4.079  26.621  1.00 26.94           C
ATOM   1760  CG1 VAL A 123      10.545   3.462  26.565  1.00 21.77           C
ATOM   1761  CG2 VAL A 123       8.948   5.100  25.550  1.00 31.74           C
ATOM   1762  H   VAL A 123       6.755   4.337  27.189  1.00 32.63           H
ATOM   1763  HA  VAL A 123       8.058   2.670  25.578  1.00 25.12           H
ATOM   1764  HB  VAL A 123       9.030   4.523  27.478  1.00 32.33           H
ATOM   1765 HG11 VAL A 123      11.201   4.170  26.654  1.00 26.12           H
ATOM   1766 HG12 VAL A 123      10.641   2.828  27.293  1.00 26.12           H
ATOM   1767 HG13 VAL A 123      10.658   3.009  25.715  1.00 26.12           H
ATOM   1768 HG21 VAL A 123       9.639   5.775  25.638  1.00 38.08           H
ATOM   1769 HG22 VAL A 123       9.018   4.666  24.685  1.00 38.08           H
ATOM   1770 HG23 VAL A 123       8.073   5.507  25.646  1.00 38.08           H
ATOM   1771  N   VAL A 124       7.869   2.003  28.678  1.00 27.84           N
ATOM   1772  CA  VAL A 124       8.069   0.927  29.640  1.00 26.77           C
ATOM   1773  C   VAL A 124       7.348  -0.327  29.192  1.00 30.34           C
ATOM   1774  O   VAL A 124       7.932  -1.420  29.185  1.00 23.86           O
ATOM   1775  CB  VAL A 124       7.585   1.345  31.025  1.00 21.32           C
ATOM   1776  CG1 VAL A 124       7.797   0.186  32.001  1.00 19.80           C
ATOM   1777  CG2 VAL A 124       8.286   2.614  31.451  1.00 20.02           C
ATOM   1778  H   VAL A 124       7.472   2.699  28.988  1.00 33.41           H
ATOM   1779  HA  VAL A 124       9.016   0.726  29.700  1.00 32.12           H
ATOM   1780  HB  VAL A 124       6.633   1.529  30.983  1.00 25.59           H
ATOM   1781 HG11 VAL A 124       7.489   0.454  32.880  1.00 23.76           H
ATOM   1782 HG12 VAL A 124       7.291  -0.583  31.692  1.00 23.76           H
ATOM   1783 HG13 VAL A 124       8.742  -0.031  32.032  1.00 23.76           H
ATOM   1784 HG21 VAL A 124       7.969   2.868  32.332  1.00 24.03           H
ATOM   1785 HG22 VAL A 124       9.242   2.453  31.477  1.00 24.03           H
ATOM   1786 HG23 VAL A 124       8.085   3.315  30.812  1.00 24.03           H
ATOM   1787  N   ASP A 125       6.052  -0.203  28.862  1.00 38.49           N
ATOM   1788  CA  ASP A 125       5.310  -1.382  28.422  1.00 36.31           C
ATOM   1789  C   ASP A 125       6.120  -2.154  27.406  1.00 39.16           C
ATOM   1790  O   ASP A 125       6.191  -3.387  27.472  1.00 33.94           O
ATOM   1791  CB  ASP A 125       3.949  -1.008  27.824  1.00 33.07           C
ATOM   1792  CG  ASP A 125       2.902  -0.654  28.851  1.00 43.29           C
ATOM   1793  OD1 ASP A 125       1.913  -0.013  28.437  1.00 40.19           O
ATOM   1794  OD2 ASP A 125       3.051  -0.982  30.061  1.00 44.42           O1-
ATOM   1795  H   ASP A 125       5.599   0.528  28.885  1.00 46.19           H
ATOM   1796  HA  ASP A 125       5.154  -1.960  29.185  1.00 43.57           H
ATOM   1797  HB2 ASP A 125       4.064  -0.241  27.242  1.00 39.68           H
ATOM   1798  HB3 ASP A 125       3.616  -1.762  27.311  1.00 39.68           H
ATOM   1799  N   LYS A 126       6.818  -1.434  26.522  1.00 31.63           N
ATOM   1800  CA  LYS A 126       7.538  -2.059  25.437  1.00 32.52           C
ATOM   1801  C   LYS A 126       8.887  -2.586  25.861  1.00 28.62           C
ATOM   1802  O   LYS A 126       9.459  -3.413  25.148  1.00 31.14           O
ATOM   1803  CB  LYS A 126       7.673  -1.066  24.274  1.00 57.83           C
ATOM   1804  CG  LYS A 126       6.289  -0.667  23.620  1.00 63.71           C
ATOM   1805  CD  LYS A 126       5.680  -1.742  22.642  1.00 77.21           C
ATOM   1806  CE  LYS A 126       4.925  -2.973  23.294  1.00 70.28           C
ATOM   1807  NZ  LYS A 126       3.564  -2.700  23.871  1.00 60.67           N1+
ATOM   1808  H   LYS A 126       6.883  -0.576  26.539  1.00 37.95           H
ATOM   1809  HA  LYS A 126       7.018  -2.813  25.118  1.00 39.02           H
ATOM   1810  HB2 LYS A 126       8.092  -0.255  24.602  1.00 69.40           H
ATOM   1811  HB3 LYS A 126       8.225  -1.465  23.584  1.00 69.40           H
ATOM   1812  HG2 LYS A 126       5.645  -0.518  24.329  1.00 76.45           H
ATOM   1813  HG3 LYS A 126       6.412   0.152  23.115  1.00 76.45           H
ATOM   1814  HD2 LYS A 126       5.045  -1.294  22.061  1.00 92.65           H
ATOM   1815  HD3 LYS A 126       6.402  -2.103  22.105  1.00 92.65           H
ATOM   1816  HE2 LYS A 126       4.816  -3.656  22.614  1.00 84.34           H
ATOM   1817  HE3 LYS A 126       5.477  -3.321  24.012  1.00 84.34           H
ATOM   1818  HZ1 LYS A 126       3.223  -3.448  24.212  1.00 72.81           H
ATOM   1819  HZ2 LYS A 126       3.625  -2.090  24.516  1.00 72.81           H
ATOM   1820  HZ3 LYS A 126       3.020  -2.397  23.236  1.00 72.81           H
ATOM   1821  N   LEU A 127       9.393  -2.169  27.006  1.00 36.05           N
ATOM   1822  CA  LEU A 127      10.622  -2.732  27.551  1.00 36.05           C
ATOM   1823  C   LEU A 127      10.400  -3.983  28.394  1.00 29.64           C
ATOM   1824  O   LEU A 127      11.382  -4.587  28.830  1.00 30.65           O
ATOM   1825  CB  LEU A 127      11.328  -1.685  28.406  1.00 38.32           C
ATOM   1826  CG  LEU A 127      12.191  -0.687  27.656  1.00 37.66           C
ATOM   1827  CD1 LEU A 127      12.759   0.251  28.646  1.00 41.67           C
ATOM   1828  CD2 LEU A 127      13.313  -1.360  26.938  1.00 38.68           C
ATOM   1829  H   LEU A 127       9.043  -1.555  27.496  1.00 43.26           H
ATOM   1830  HA  LEU A 127      11.212  -2.966  26.817  1.00 43.26           H
ATOM   1831  HB2 LEU A 127      10.654  -1.180  28.888  1.00 45.99           H
ATOM   1832  HB3 LEU A 127      11.901  -2.145  29.040  1.00 45.99           H
ATOM   1833  HG  LEU A 127      11.654  -0.192  27.018  1.00 45.20           H
ATOM   1834 HD11 LEU A 127      13.315   0.898  28.184  1.00 50.01           H
ATOM   1835 HD12 LEU A 127      12.033   0.704  29.103  1.00 50.01           H
ATOM   1836 HD13 LEU A 127      13.292  -0.248  29.284  1.00 50.01           H
ATOM   1837 HD21 LEU A 127      13.838  -0.689  26.474  1.00 46.42           H
ATOM   1838 HD22 LEU A 127      13.867  -1.825  27.584  1.00 46.42           H
ATOM   1839 HD23 LEU A 127      12.946  -1.992  26.301  1.00 46.42           H
ATOM   1840  N   GLU A 128       9.147  -4.388  28.625  1.00 30.62           N
ATOM   1841  CA  GLU A 128       8.853  -5.415  29.622  1.00 38.83           C
ATOM   1842  C   GLU A 128       9.658  -6.669  29.373  1.00 30.42           C
ATOM   1843  O   GLU A 128      10.283  -7.196  30.285  1.00 27.54           O
ATOM   1844  CB  GLU A 128       7.366  -5.762  29.635  1.00 45.81           C
ATOM   1845  CG  GLU A 128       6.956  -6.602  30.828  1.00 47.86           C
ATOM   1846  CD  GLU A 128       6.920  -5.819  32.142  1.00 55.17           C
ATOM   1847  OE1 GLU A 128       7.039  -6.490  33.194  1.00 47.58           O
ATOM   1848  OE2 GLU A 128       6.753  -4.561  32.137  1.00 51.65           O1-
ATOM   1849  H   GLU A 128       8.453  -4.083  28.218  1.00 36.74           H
ATOM   1850  HA  GLU A 128       9.089  -5.078  30.500  1.00 46.60           H
ATOM   1851  HB2 GLU A 128       6.852  -4.940  29.658  1.00 54.98           H
ATOM   1852  HB3 GLU A 128       7.153  -6.262  28.831  1.00 54.98           H
ATOM   1853  HG2 GLU A 128       6.068  -6.959  30.670  1.00 57.43           H
ATOM   1854  HG3 GLU A 128       7.590  -7.329  30.932  1.00 57.43           H
ATOM   1855  N   ASN A 129       9.665  -7.163  28.141  1.00 36.86           N
ATOM   1856  CA  ASN A 129      10.354  -8.419  27.892  1.00 32.45           C
ATOM   1857  C   ASN A 129      11.854  -8.297  28.186  1.00 39.12           C
ATOM   1858  O   ASN A 129      12.445  -9.212  28.767  1.00 38.52           O
ATOM   1859  CB  ASN A 129      10.098  -8.908  26.463  1.00 40.53           C
ATOM   1860  CG  ASN A 129      10.973 -10.113  26.094  1.00 61.29           C
ATOM   1861  OD1 ASN A 129      12.063  -9.953  25.517  1.00 60.63           O
ATOM   1862  ND2 ASN A 129      10.513 -11.325  26.449  1.00 62.69           N
ATOM   1863  H   ASN A 129       9.293  -6.804  27.454  1.00 44.24           H
ATOM   1864  HA  ASN A 129       9.995  -9.089  28.495  1.00 38.94           H
ATOM   1865  HB2 ASN A 129       9.169  -9.174  26.380  1.00 48.63           H
ATOM   1866  HB3 ASN A 129      10.296  -8.190  25.842  1.00 48.63           H
ATOM   1867 HD21 ASN A 129      10.970 -12.030  26.263  1.00 75.23           H
ATOM   1868 HD22 ASN A 129       9.762 -11.396  26.862  1.00 75.23           H
ATOM   1869  N   ARG A 130      12.494  -7.180  27.807  1.00 41.82           N
ATOM   1870  CA  ARG A 130      13.945  -7.056  28.025  1.00 44.12           C
ATOM   1871  C   ARG A 130      14.286  -6.948  29.513  1.00 25.39           C
ATOM   1872  O   ARG A 130      15.314  -7.466  29.970  1.00 24.94           O
ATOM   1873  CB  ARG A 130      14.489  -5.842  27.265  1.00 61.05           C
ATOM   1874  CG  ARG A 130      14.340  -5.944  25.756  1.00 66.95           C
ATOM   1875  CD  ARG A 130      14.977  -7.254  25.255  1.00 70.57           C
ATOM   1876  NE  ARG A 130      14.977  -7.390  23.792  1.00 77.38           N
ATOM   1877  CZ  ARG A 130      14.788  -8.540  23.123  1.00 75.60           C
ATOM   1878  NH1 ARG A 130      14.816  -8.534  21.789  1.00 68.22           N
ATOM   1879  NH2 ARG A 130      14.554  -9.694  23.767  1.00 71.89           N1+
ATOM   1880  H   ARG A 130      12.125  -6.499  27.433  1.00 50.19           H
ATOM   1881  HA  ARG A 130      14.383  -7.848  27.675  1.00 52.94           H
ATOM   1882  HB2 ARG A 130      14.010  -5.050  27.558  1.00 73.26           H
ATOM   1883  HB3 ARG A 130      15.434  -5.747  27.464  1.00 73.26           H
ATOM   1884  HG2 ARG A 130      13.399  -5.948  25.522  1.00 80.34           H
ATOM   1885  HG3 ARG A 130      14.793  -5.198  25.333  1.00 80.34           H
ATOM   1886  HD2 ARG A 130      15.899  -7.289  25.556  1.00 84.68           H
ATOM   1887  HD3 ARG A 130      14.483  -8.003  25.623  1.00 84.68           H
ATOM   1888  HE  ARG A 130      15.108  -6.678  23.328  1.00 92.85           H
ATOM   1889 HH11 ARG A 130      14.960  -7.800  21.365  1.00 81.87           H
ATOM   1890 HH12 ARG A 130      14.690  -9.264  21.353  1.00 81.87           H
ATOM   1891 HH21 ARG A 130      14.534  -9.711  24.627  1.00 86.27           H
ATOM   1892 HH22 ARG A 130      14.432 -10.419  23.320  1.00 86.27           H
ATOM   1893  N   ILE A 131      13.457  -6.244  30.267  1.00 25.20           N
ATOM   1894  CA  ILE A 131      13.635  -6.141  31.711  1.00 31.68           C
ATOM   1895  C   ILE A 131      13.558  -7.522  32.362  1.00 30.25           C
ATOM   1896  O   ILE A 131      14.380  -7.877  33.215  1.00 20.23           O
ATOM   1897  CB  ILE A 131      12.578  -5.186  32.290  1.00 20.41           C
ATOM   1898  CG1 ILE A 131      12.772  -3.785  31.704  1.00 22.12           C
ATOM   1899  CG2 ILE A 131      12.589  -5.179  33.817  1.00 20.23           C
ATOM   1900  CD1 ILE A 131      11.827  -2.749  32.290  1.00 25.98           C
ATOM   1901  H   ILE A 131      12.777  -5.812  29.967  1.00 30.24           H
ATOM   1902  HA  ILE A 131      14.511  -5.769  31.897  1.00 38.01           H
ATOM   1903  HB  ILE A 131      11.708  -5.505  32.005  1.00 24.49           H
ATOM   1904 HG12 ILE A 131      13.681  -3.494  31.881  1.00 26.55           H
ATOM   1905 HG13 ILE A 131      12.618  -3.821  30.747  1.00 26.55           H
ATOM   1906 HG21 ILE A 131      11.908  -4.565  34.134  1.00 24.28           H
ATOM   1907 HG22 ILE A 131      12.402  -6.075  34.138  1.00 24.28           H
ATOM   1908 HG23 ILE A 131      13.463  -4.892  34.125  1.00 24.28           H
ATOM   1909 HD11 ILE A 131      12.004  -1.890  31.876  1.00 31.17           H
ATOM   1910 HD12 ILE A 131      10.913  -3.020  32.113  1.00 31.17           H
ATOM   1911 HD13 ILE A 131      11.976  -2.692  33.247  1.00 31.17           H
ATOM   1912  N   GLN A 132      12.540  -8.307  32.009  1.00 34.37           N
ATOM   1913  CA  GLN A 132      12.407  -9.623  32.622  1.00 38.45           C
ATOM   1914  C   GLN A 132      13.581 -10.513  32.251  1.00 34.57           C
ATOM   1915  O   GLN A 132      14.075 -11.280  33.088  1.00 33.97           O
ATOM   1916  CB  GLN A 132      11.092 -10.273  32.212  1.00 42.03           C
ATOM   1917  CG  GLN A 132      10.828 -11.541  32.966  1.00 46.62           C
ATOM   1918  CD  GLN A 132       9.365 -11.848  33.046  1.00 58.85           C
ATOM   1919  OE1 GLN A 132       8.534 -11.154  32.437  1.00 59.75           O
ATOM   1920  NE2 GLN A 132       9.024 -12.893  33.810  1.00 51.51           N
ATOM   1921  H   GLN A 132      11.932  -8.107  31.435  1.00 41.24           H
ATOM   1922  HA  GLN A 132      12.402  -9.522  33.587  1.00 46.15           H
ATOM   1923  HB2 GLN A 132      10.364  -9.657  32.392  1.00 50.43           H
ATOM   1924  HB3 GLN A 132      11.123 -10.485  31.266  1.00 50.43           H
ATOM   1925  HG2 GLN A 132      11.268 -12.278  32.514  1.00 55.95           H
ATOM   1926  HG3 GLN A 132      11.169 -11.451  33.870  1.00 55.95           H
ATOM   1927 HE21 GLN A 132       9.632 -13.343  34.218  1.00 61.81           H
ATOM   1928 HE22 GLN A 132       8.197 -13.114  33.891  1.00 61.81           H
ATOM   1929  N   GLU A 133      14.069 -10.398  31.013  1.00 29.68           N
ATOM   1930  CA  GLU A 133      15.139 -11.270  30.558  1.00 28.20           C
ATOM   1931  C   GLU A 133      16.418 -11.002  31.337  1.00 23.85           C
ATOM   1932  O   GLU A 133      17.100 -11.943  31.757  1.00 26.95           O
ATOM   1933  CB  GLU A 133      15.363 -11.099  29.054  1.00 43.00           C
ATOM   1934  CG  GLU A 133      15.208 -12.414  28.293  1.00 58.44           C
ATOM   1935  CD  GLU A 133      15.907 -12.430  26.935  1.00 64.37           C
ATOM   1936  OE1 GLU A 133      15.197 -12.576  25.906  1.00 56.85           O
ATOM   1937  OE2 GLU A 133      17.160 -12.308  26.897  1.00 53.68           O1-
ATOM   1938  H   GLU A 133      13.797  -9.828  30.428  1.00 35.61           H
ATOM   1939  HA  GLU A 133      14.881 -12.191  30.718  1.00 33.84           H
ATOM   1940  HB2 GLU A 133      14.712 -10.470  28.706  1.00 51.60           H
ATOM   1941  HB3 GLU A 133      16.262 -10.767  28.903  1.00 51.60           H
ATOM   1942  HG2 GLU A 133      15.584 -13.131  28.828  1.00 70.12           H
ATOM   1943  HG3 GLU A 133      14.264 -12.578  28.142  1.00 70.12           H
ATOM   1944  N   LEU A 134      16.757  -9.722  31.545  1.00 23.09           N
ATOM   1945  CA  LEU A 134      17.991  -9.364  32.247  1.00 22.88           C
ATOM   1946  C   LEU A 134      17.939  -9.811  33.706  1.00 23.47           C
ATOM   1947  O   LEU A 134      18.894 -10.405  34.221  1.00 18.17           O
ATOM   1948  CB  LEU A 134      18.247  -7.846  32.154  1.00 22.10           C
ATOM   1949  CG  LEU A 134      19.661  -7.235  32.323  1.00 23.65           C
ATOM   1950  CD1 LEU A 134      19.793  -6.432  33.542  1.00 25.04           C
ATOM   1951  CD2 LEU A 134      20.760  -8.281  32.326  1.00 22.26           C
ATOM   1952  H   LEU A 134      16.289  -9.047  31.291  1.00 27.71           H
ATOM   1953  HA  LEU A 134      18.736  -9.818  31.823  1.00 27.46           H
ATOM   1954  HB2 LEU A 134      17.935  -7.560  31.282  1.00 26.52           H
ATOM   1955  HB3 LEU A 134      17.692  -7.425  32.830  1.00 26.52           H
ATOM   1956  HG  LEU A 134      19.828  -6.646  31.571  1.00 28.38           H
ATOM   1957 HD11 LEU A 134      20.695  -6.079  33.591  1.00 30.05           H
ATOM   1958 HD12 LEU A 134      19.153  -5.704  33.511  1.00 30.05           H
ATOM   1959 HD13 LEU A 134      19.616  -6.996  34.312  1.00 30.05           H
ATOM   1960 HD21 LEU A 134      21.616  -7.838  32.435  1.00 26.72           H
ATOM   1961 HD22 LEU A 134      20.609  -8.895  33.062  1.00 26.72           H
ATOM   1962 HD23 LEU A 134      20.740  -8.762  31.484  1.00 26.72           H
ATOM   1963  N   ALA A 135      16.825  -9.525  34.395  1.00 17.99           N
ATOM   1964  CA  ALA A 135      16.653  -9.937  35.794  1.00 19.05           C
ATOM   1965  C   ALA A 135      16.886 -11.439  35.979  1.00 23.91           C
ATOM   1966  O   ALA A 135      17.566 -11.863  36.922  1.00 19.24           O
ATOM   1967  CB  ALA A 135      15.253  -9.558  36.272  1.00 13.83           C
ATOM   1968  H   ALA A 135      16.154  -9.093  34.073  1.00 21.59           H
ATOM   1969  HA  ALA A 135      17.297  -9.464  36.344  1.00 22.86           H
ATOM   1970  HB1 ALA A 135      15.150  -9.834  37.196  1.00 16.59           H
ATOM   1971  HB2 ALA A 135      15.145  -8.597  36.199  1.00 16.59           H
ATOM   1972  HB3 ALA A 135      14.598 -10.008  35.716  1.00 16.59           H
ATOM   1973  N   CYS A 136      16.314 -12.257  35.078  1.00 22.19           N
ATOM   1974  CA  CYS A 136      16.445 -13.718  35.144  1.00 17.02           C
ATOM   1975  C   CYS A 136      17.877 -14.183  34.885  1.00 20.39           C
ATOM   1976  O   CYS A 136      18.379 -15.054  35.606  1.00 20.21           O
ATOM   1977  CB  CYS A 136      15.475 -14.381  34.148  1.00 22.27           C
ATOM   1978  SG  CYS A 136      13.706 -14.201  34.560  1.00 22.91           S
ATOM   1979  H   CYS A 136      15.842 -11.984  34.413  1.00 26.63           H
ATOM   1980  HA  CYS A 136      16.198 -14.011  36.035  1.00 20.42           H
ATOM   1981  HB2 CYS A 136      15.614 -13.985  33.273  1.00 26.72           H
ATOM   1982  HB3 CYS A 136      15.672 -15.330  34.111  1.00 26.72           H
ATOM   1983  HG  CYS A 136      13.430 -13.033  34.593  1.00 27.49           H
ATOM   1984  N   SER A 137      18.566 -13.632  33.870  1.00 16.47           N
ATOM   1985  CA  SER A 137      19.939 -14.101  33.632  1.00 23.28           C
ATOM   1986  C   SER A 137      20.848 -13.773  34.807  1.00 21.76           C
ATOM   1987  O   SER A 137      21.679 -14.609  35.208  1.00 23.95           O
ATOM   1988  CB  SER A 137      20.535 -13.541  32.325  1.00 21.56           C
ATOM   1989  OG  SER A 137      20.531 -12.113  32.241  1.00 28.33           O
ATOM   1990  H   SER A 137      18.280 -13.021  33.335  1.00 19.76           H
ATOM   1991  HA  SER A 137      19.918 -15.067  33.546  1.00 27.93           H
ATOM   1992  HB2 SER A 137      21.452 -13.848  32.252  1.00 25.87           H
ATOM   1993  HB3 SER A 137      20.020 -13.890  31.581  1.00 25.87           H
ATOM   1994  HG  SER A 137      19.744 -11.824  32.291  1.00 33.99           H
ATOM   1995  N   LEU A 138      20.711 -12.563  35.363  1.00 15.39           N
ATOM   1996  CA  LEU A 138      21.540 -12.151  36.494  1.00 16.23           C
ATOM   1997  C   LEU A 138      21.257 -13.013  37.717  1.00 23.74           C
ATOM   1998  O   LEU A 138      22.183 -13.461  38.419  1.00 17.97           O
ATOM   1999  CB  LEU A 138      21.271 -10.681  36.817  1.00 21.00           C
ATOM   2000  CG  LEU A 138      22.150  -9.529  36.285  1.00 20.34           C
ATOM   2001  CD1 LEU A 138      22.511  -9.752  34.886  1.00 29.04           C
ATOM   2002  CD2 LEU A 138      21.331  -8.234  36.425  1.00 19.64           C
ATOM   2003  H   LEU A 138      20.148 -11.968  35.103  1.00 18.47           H
ATOM   2004  HA  LEU A 138      22.477 -12.248  36.261  1.00 19.48           H
ATOM   2005  HB2 LEU A 138      20.370 -10.488  36.512  1.00 25.20           H
ATOM   2006  HB3 LEU A 138      21.287 -10.599  37.784  1.00 25.20           H
ATOM   2007  HG  LEU A 138      22.959  -9.454  36.814  1.00 24.40           H
ATOM   2008 HD11 LEU A 138      23.061  -9.014  34.581  1.00 34.84           H
ATOM   2009 HD12 LEU A 138      23.004 -10.584  34.816  1.00 34.84           H
ATOM   2010 HD13 LEU A 138      21.700  -9.802  34.355  1.00 34.84           H
ATOM   2011 HD21 LEU A 138      21.860  -7.490  36.097  1.00 23.57           H
ATOM   2012 HD22 LEU A 138      20.517  -8.318  35.904  1.00 23.57           H
ATOM   2013 HD23 LEU A 138      21.114  -8.099  37.361  1.00 23.57           H
ATOM   2014  N   ILE A 139      19.979 -13.243  37.995  1.00 18.52           N
ATOM   2015  CA  ILE A 139      19.626 -14.031  39.162  1.00 18.27           C
ATOM   2016  C   ILE A 139      20.112 -15.466  38.993  1.00 20.69           C
ATOM   2017  O   ILE A 139      20.784 -16.017  39.871  1.00 24.47           O
ATOM   2018  CB  ILE A 139      18.109 -13.940  39.411  1.00 22.73           C
ATOM   2019  CG1 ILE A 139      17.717 -12.503  39.848  1.00 19.92           C
ATOM   2020  CG2 ILE A 139      17.648 -15.010  40.469  1.00 24.06           C
ATOM   2021  CD1 ILE A 139      16.216 -12.346  40.057  1.00 15.46           C
ATOM   2022  H   ILE A 139      19.312 -12.960  37.533  1.00 22.23           H
ATOM   2023  HA  ILE A 139      20.075 -13.657  39.937  1.00 21.92           H
ATOM   2024  HB  ILE A 139      17.657 -14.133  38.575  1.00 27.28           H
ATOM   2025 HG12 ILE A 139      18.161 -12.294  40.685  1.00 23.90           H
ATOM   2026 HG13 ILE A 139      17.992 -11.877  39.160  1.00 23.90           H
ATOM   2027 HG21 ILE A 139      16.691 -14.928  40.604  1.00 28.87           H
ATOM   2028 HG22 ILE A 139      17.861 -15.896  40.135  1.00 28.87           H
ATOM   2029 HG23 ILE A 139      18.115 -14.850  41.304  1.00 28.87           H
ATOM   2030 HD11 ILE A 139      16.029 -11.433  40.328  1.00 18.55           H
ATOM   2031 HD12 ILE A 139      15.759 -12.545  39.225  1.00 18.55           H
ATOM   2032 HD13 ILE A 139      15.927 -12.961  40.749  1.00 18.55           H
ATOM   2033  N   GLU A 140      19.838 -16.076  37.837  1.00 21.44           N
ATOM   2034  CA  GLU A 140      20.315 -17.439  37.589  1.00 21.32           C
ATOM   2035  C   GLU A 140      21.845 -17.543  37.632  1.00 24.61           C
ATOM   2036  O   GLU A 140      22.401 -18.584  38.018  1.00 25.13           O
ATOM   2037  CB  GLU A 140      19.779 -17.918  36.238  1.00 23.24           C
ATOM   2038  CG  GLU A 140      20.129 -19.343  35.895  1.00 19.65           C
ATOM   2039  CD  GLU A 140      19.759 -20.341  37.004  1.00 29.58           C
ATOM   2040  OE1 GLU A 140      20.524 -21.309  37.141  1.00 20.00           O
ATOM   2041  OE2 GLU A 140      18.712 -20.169  37.703  1.00 26.32           O1-
ATOM   2042  H   GLU A 140      19.386 -15.730  37.192  1.00 25.73           H
ATOM   2043  HA  GLU A 140      19.959 -18.025  38.276  1.00 25.58           H
ATOM   2044  HB2 GLU A 140      18.811 -17.847  36.245  1.00 27.88           H
ATOM   2045  HB3 GLU A 140      20.142 -17.350  35.541  1.00 27.88           H
ATOM   2046  HG2 GLU A 140      19.652 -19.600  35.091  1.00 23.58           H
ATOM   2047  HG3 GLU A 140      21.086 -19.405  35.746  1.00 23.58           H
ATOM   2048  N   SER A 141      22.535 -16.488  37.226  1.00 17.67           N
ATOM   2049  CA  SER A 141      23.983 -16.439  37.345  1.00 21.56           C
ATOM   2050  C   SER A 141      24.443 -16.567  38.789  1.00 26.29           C
ATOM   2051  O   SER A 141      25.476 -17.185  39.062  1.00 29.29           O
ATOM   2052  CB  SER A 141      24.484 -15.132  36.741  1.00 28.42           C
ATOM   2053  OG  SER A 141      25.856 -14.960  37.017  1.00 42.78           O
ATOM   2054  H   SER A 141      22.186 -15.784  36.876  1.00 21.20           H
ATOM   2055  HA  SER A 141      24.368 -17.172  36.840  1.00 25.88           H
ATOM   2056  HB2 SER A 141      24.354 -15.156  35.780  1.00 34.11           H
ATOM   2057  HB3 SER A 141      23.988 -14.393  37.126  1.00 34.11           H
ATOM   2058  HG  SER A 141      25.981 -14.940  37.848  1.00 51.34           H
ATOM   2059  N   LEU A 142      23.705 -15.991  39.720  1.00 19.79           N
ATOM   2060  CA  LEU A 142      24.081 -16.059  41.121  1.00 19.04           C
ATOM   2061  C   LEU A 142      23.548 -17.284  41.864  1.00 20.46           C
ATOM   2062  O   LEU A 142      24.220 -17.769  42.772  1.00 22.72           O
ATOM   2063  CB  LEU A 142      23.593 -14.790  41.842  1.00 25.20           C
ATOM   2064  CG  LEU A 142      24.049 -13.413  41.316  1.00 21.74           C
ATOM   2065  CD1 LEU A 142      23.357 -12.275  42.068  1.00 24.14           C
ATOM   2066  CD2 LEU A 142      25.557 -13.272  41.469  1.00 15.33           C
ATOM   2067  H   LEU A 142      22.980 -15.553  39.569  1.00 23.75           H
ATOM   2068  HA  LEU A 142      25.049 -16.078  41.180  1.00 22.85           H
ATOM   2069  HB2 LEU A 142      22.623 -14.791  41.817  1.00 30.24           H
ATOM   2070  HB3 LEU A 142      23.883 -14.847  42.766  1.00 30.24           H
ATOM   2071  HG  LEU A 142      23.828 -13.337  40.375  1.00 26.09           H
ATOM   2072 HD11 LEU A 142      23.667 -11.428  41.712  1.00 28.97           H
ATOM   2073 HD12 LEU A 142      22.398 -12.354  41.946  1.00 28.97           H
ATOM   2074 HD13 LEU A 142      23.577 -12.339  43.010  1.00 28.97           H
ATOM   2075 HD21 LEU A 142      25.828 -12.403  41.135  1.00 18.40           H
ATOM   2076 HD22 LEU A 142      25.788 -13.353  42.408  1.00 18.40           H
ATOM   2077 HD23 LEU A 142      25.992 -13.974  40.960  1.00 18.40           H
ATOM   2078  N   ARG A 143      22.363 -17.792  41.507  1.00 21.56           N
ATOM   2079  CA  ARG A 143      21.678 -18.844  42.268  1.00 19.50           C
ATOM   2080  C   ARG A 143      22.566 -20.007  42.713  1.00 20.69           C
ATOM   2081  O   ARG A 143      22.466 -20.413  43.875  1.00 18.96           O
ATOM   2082  CB  ARG A 143      20.512 -19.399  41.437  1.00 20.82           C
ATOM   2083  CG  ARG A 143      19.573 -20.361  42.225  1.00 29.93           C
ATOM   2084  CD  ARG A 143      18.608 -21.129  41.263  1.00 28.16           C
ATOM   2085  NE  ARG A 143      19.365 -21.801  40.213  1.00 31.48           N
ATOM   2086  CZ  ARG A 143      19.978 -22.971  40.346  1.00 28.67           C
ATOM   2087  NH1 ARG A 143      20.660 -23.445  39.314  1.00 24.95           N
ATOM   2088  NH2 ARG A 143      19.890 -23.675  41.480  1.00 25.73           N1+
ATOM   2089  H   ARG A 143      21.926 -17.536  40.812  1.00 25.87           H
ATOM   2090  HA  ARG A 143      21.302 -18.446  43.069  1.00 23.40           H
ATOM   2091  HB2 ARG A 143      19.975 -18.657  41.118  1.00 24.99           H
ATOM   2092  HB3 ARG A 143      20.873 -19.891  40.682  1.00 24.99           H
ATOM   2093  HG2 ARG A 143      20.110 -21.014  42.702  1.00 35.92           H
ATOM   2094  HG3 ARG A 143      19.036 -19.847  42.848  1.00 35.92           H
ATOM   2095  HD2 ARG A 143      18.116 -21.798  41.764  1.00 33.79           H
ATOM   2096  HD3 ARG A 143      17.997 -20.500  40.848  1.00 33.79           H
ATOM   2097  HE  ARG A 143      19.419 -21.409  39.449  1.00 37.78           H
ATOM   2098 HH11 ARG A 143      20.702 -22.995  38.583  1.00 29.94           H
ATOM   2099 HH12 ARG A 143      21.048 -24.211  39.369  1.00 29.94           H
ATOM   2100 HH21 ARG A 143      19.452 -23.360  42.149  1.00 30.88           H
ATOM   2101 HH22 ARG A 143      20.286 -24.436  41.545  1.00 30.88           H
ATOM   2102  N   PRO A 144      23.399 -20.607  41.865  1.00 20.82           N
ATOM   2103  CA  PRO A 144      24.214 -21.750  42.321  1.00 33.10           C
ATOM   2104  C   PRO A 144      25.340 -21.385  43.285  1.00 23.61           C
ATOM   2105  O   PRO A 144      25.848 -22.279  43.978  1.00 32.56           O
ATOM   2106  CB  PRO A 144      24.774 -22.317  41.007  1.00 25.56           C
ATOM   2107  CG  PRO A 144      24.675 -21.199  40.022  1.00 23.62           C
ATOM   2108  CD  PRO A 144      23.435 -20.479  40.401  1.00 23.73           C
ATOM   2109  HA  PRO A 144      23.646 -22.418  42.737  1.00 39.72           H
ATOM   2110  HB2 PRO A 144      25.698 -22.582  41.133  1.00 30.67           H
ATOM   2111  HB3 PRO A 144      24.236 -23.073  40.722  1.00 30.67           H
ATOM   2112  HG2 PRO A 144      25.449 -20.620  40.103  1.00 28.34           H
ATOM   2113  HG3 PRO A 144      24.604 -21.559  39.123  1.00 28.34           H
ATOM   2114  HD2 PRO A 144      23.494 -19.546  40.144  1.00 28.47           H
ATOM   2115  HD3 PRO A 144      22.660 -20.909  40.005  1.00 28.47           H
ATOM   2116  N   GLN A 145      25.718 -20.101  43.378  1.00 24.58           N
ATOM   2117  CA  GLN A 145      26.855 -19.685  44.206  1.00 25.53           C
ATOM   2118  C   GLN A 145      26.532 -19.694  45.700  1.00 24.59           C
ATOM   2119  O   GLN A 145      27.420 -19.911  46.521  1.00 23.41           O
ATOM   2120  CB  GLN A 145      27.317 -18.281  43.799  1.00 29.44           C
ATOM   2121  CG  GLN A 145      28.019 -18.119  42.431  1.00 29.16           C
ATOM   2122  CD  GLN A 145      28.183 -16.620  42.040  1.00 47.48           C
ATOM   2123  OE1 GLN A 145      28.179 -15.702  42.910  1.00 38.02           O
ATOM   2124  NE2 GLN A 145      28.310 -16.367  40.729  1.00 42.49           N
ATOM   2125  H   GLN A 145      25.330 -19.452  42.969  1.00 29.49           H
ATOM   2126  HA  GLN A 145      27.592 -20.297  44.057  1.00 30.64           H
ATOM   2127  HB2 GLN A 145      26.539 -17.702  43.786  1.00 35.33           H
ATOM   2128  HB3 GLN A 145      27.937 -17.963  44.474  1.00 35.33           H
ATOM   2129  HG2 GLN A 145      28.902 -18.518  42.476  1.00 35.00           H
ATOM   2130  HG3 GLN A 145      27.489 -18.555  41.746  1.00 35.00           H
ATOM   2131 HE21 GLN A 145      28.299 -17.014  40.163  1.00 50.98           H
ATOM   2132 HE22 GLN A 145      28.404 -15.557  40.455  1.00 50.98           H
ATOM   2133  N   GLY A 146      25.288 -19.464  46.084  1.00 21.48           N
ATOM   2134  CA  GLY A 146      24.991 -19.384  47.495  1.00 24.51           C
ATOM   2135  C   GLY A 146      25.421 -18.107  48.178  1.00 16.79           C
ATOM   2136  O   GLY A 146      25.432 -18.062  49.408  1.00 18.06           O
ATOM   2137  H   GLY A 146      24.615 -19.353  45.560  1.00 25.77           H
ATOM   2138  HA2 GLY A 146      24.034 -19.479  47.619  1.00 29.41           H
ATOM   2139  HA3 GLY A 146      25.426 -20.123  47.948  1.00 29.41           H
ATOM   2140  N   GLN A 147      25.793 -17.076  47.433  1.00 17.71           N
ATOM   2141  CA  GLN A 147      26.197 -15.822  48.041  1.00 21.77           C
ATOM   2142  C   GLN A 147      26.304 -14.786  46.931  1.00 22.39           C
ATOM   2143  O   GLN A 147      26.422 -15.129  45.759  1.00 23.20           O
ATOM   2144  CB  GLN A 147      27.526 -15.959  48.740  1.00 20.32           C
ATOM   2145  CG  GLN A 147      28.527 -16.525  47.743  1.00 20.95           C
ATOM   2146  CD  GLN A 147      29.900 -16.565  48.239  1.00 26.95           C
ATOM   2147  OE1 GLN A 147      30.136 -16.531  49.435  1.00 32.94           O
ATOM   2148  NE2 GLN A 147      30.854 -16.611  47.305  1.00 36.71           N
ATOM   2149  H   GLN A 147      25.820 -17.079  46.574  1.00 21.26           H
ATOM   2150  HA  GLN A 147      25.529 -15.532  48.682  1.00 26.12           H
ATOM   2151  HB2 GLN A 147      27.835 -15.089  49.037  1.00 24.38           H
ATOM   2152  HB3 GLN A 147      27.445 -16.573  49.487  1.00 24.38           H
ATOM   2153  HG2 GLN A 147      28.266 -17.432  47.520  1.00 25.14           H
ATOM   2154  HG3 GLN A 147      28.517 -15.974  46.945  1.00 25.14           H
ATOM   2155 HE21 GLN A 147      30.641 -16.615  46.472  1.00 44.05           H
ATOM   2156 HE22 GLN A 147      31.682 -16.637  47.537  1.00 44.05           H
ATOM   2157  N   CYS A 148      26.279 -13.520  47.321  1.00 19.97           N
ATOM   2158  CA  CYS A 148      26.583 -12.410  46.425  1.00 25.78           C
ATOM   2159  C   CYS A 148      26.904 -11.200  47.295  1.00 25.17           C
ATOM   2160  O   CYS A 148      26.649 -11.218  48.506  1.00 26.07           O
ATOM   2161  CB  CYS A 148      25.412 -12.106  45.487  1.00 17.04           C
ATOM   2162  SG  CYS A 148      23.873 -11.535  46.273  1.00 20.40           S
ATOM   2163  H   CYS A 148      26.083 -13.270  48.121  1.00 23.97           H
ATOM   2164  HA  CYS A 148      27.363 -12.625  45.890  1.00 30.94           H
ATOM   2165  HB2 CYS A 148      25.692 -11.415  44.866  1.00 20.45           H
ATOM   2166  HB3 CYS A 148      25.201 -12.914  44.994  1.00 20.45           H
ATOM   2167  HG  CYS A 148      23.050 -11.338  45.423  1.00 24.48           H
ATOM   2168  N   ASN A 149      27.454 -10.136  46.686  1.00 26.15           N
ATOM   2169  CA  ASN A 149      27.235  -8.817  47.259  1.00 28.34           C
ATOM   2170  C   ASN A 149      26.181  -8.126  46.418  1.00 20.00           C
ATOM   2171  O   ASN A 149      26.448  -7.670  45.302  1.00 20.17           O
ATOM   2172  CB  ASN A 149      28.474  -7.949  47.413  1.00 35.26           C
ATOM   2173  CG  ASN A 149      28.214  -6.844  48.516  1.00 51.54           C
ATOM   2174  OD1 ASN A 149      27.521  -5.803  48.279  1.00 24.38           O
ATOM   2175  ND2 ASN A 149      28.643  -7.155  49.756  1.00 36.04           N
ATOM   2176  H   ASN A 149      27.935 -10.156  45.973  1.00 31.37           H
ATOM   2177  HA  ASN A 149      26.861  -8.934  48.146  1.00 34.01           H
ATOM   2178  HB2 ASN A 149      29.224  -8.497  47.694  1.00 42.32           H
ATOM   2179  HB3 ASN A 149      28.670  -7.508  46.572  1.00 42.32           H
ATOM   2180 HD21 ASN A 149      28.532  -6.598  50.402  1.00 43.24           H
ATOM   2181 HD22 ASN A 149      29.026  -7.911  49.901  1.00 43.24           H
ATOM   2182  N   PHE A 150      24.983  -8.042  46.980  1.00 15.53           N
ATOM   2183  CA  PHE A 150      23.830  -7.639  46.189  1.00 18.70           C
ATOM   2184  C   PHE A 150      24.012  -6.267  45.558  1.00 19.72           C
ATOM   2185  O   PHE A 150      23.471  -6.034  44.486  1.00 11.75           O
ATOM   2186  CB  PHE A 150      22.556  -7.645  47.026  1.00 19.41           C
ATOM   2187  CG  PHE A 150      21.307  -7.398  46.232  1.00 15.48           C
ATOM   2188  CD1 PHE A 150      20.731  -8.408  45.465  1.00 20.40           C
ATOM   2189  CD2 PHE A 150      20.708  -6.153  46.260  1.00 15.17           C
ATOM   2190  CE1 PHE A 150      19.563  -8.175  44.734  1.00 15.36           C
ATOM   2191  CE2 PHE A 150      19.553  -5.914  45.565  1.00 20.87           C
ATOM   2192  CZ  PHE A 150      18.972  -6.926  44.794  1.00 24.51           C
ATOM   2193  H   PHE A 150      24.811  -8.210  47.806  1.00 18.64           H
ATOM   2194  HA  PHE A 150      23.711  -8.279  45.470  1.00 22.44           H
ATOM   2195  HB2 PHE A 150      22.468  -8.510  47.455  1.00 23.29           H
ATOM   2196  HB3 PHE A 150      22.622  -6.950  47.699  1.00 23.29           H
ATOM   2197  HD1 PHE A 150      21.130  -9.248  45.438  1.00 24.48           H
ATOM   2198  HD2 PHE A 150      21.080  -5.476  46.778  1.00 18.20           H
ATOM   2199  HE1 PHE A 150      19.181  -8.854  44.226  1.00 18.44           H
ATOM   2200  HE2 PHE A 150      19.161  -5.071  45.593  1.00 25.04           H
ATOM   2201  HZ  PHE A 150      18.197  -6.755  44.309  1.00 29.41           H
ATOM   2202  N   THR A 151      24.731  -5.329  46.194  1.00 22.10           N
ATOM   2203  CA  THR A 151      24.808  -3.996  45.592  1.00 17.59           C
ATOM   2204  C   THR A 151      25.561  -4.054  44.260  1.00 19.77           C
ATOM   2205  O   THR A 151      25.132  -3.461  43.259  1.00 20.50           O
ATOM   2206  CB  THR A 151      25.441  -2.966  46.544  1.00 17.05           C
ATOM   2207  OG1 THR A 151      26.829  -3.224  46.733  1.00 17.64           O
ATOM   2208  CG2 THR A 151      24.769  -2.943  47.900  1.00 19.40           C
ATOM   2209  H   THR A 151      25.159  -5.433  46.932  1.00 26.51           H
ATOM   2210  HA  THR A 151      23.905  -3.695  45.401  1.00 21.11           H
ATOM   2211  HB  THR A 151      25.342  -2.084  46.153  1.00 20.46           H
ATOM   2212  HG1 THR A 151      27.232  -3.185  45.997  1.00 21.17           H
ATOM   2213 HG21 THR A 151      25.195  -2.283  48.470  1.00 23.28           H
ATOM   2214 HG22 THR A 151      23.831  -2.715  47.801  1.00 23.28           H
ATOM   2215 HG23 THR A 151      24.838  -3.814  48.320  1.00 23.28           H
ATOM   2216  N   GLU A 152      26.630  -4.816  44.200  1.00 20.22           N
ATOM   2217  CA  GLU A 152      27.414  -4.823  42.987  1.00 22.43           C
ATOM   2218  C   GLU A 152      26.975  -5.900  42.006  1.00 15.58           C
ATOM   2219  O   GLU A 152      27.198  -5.739  40.798  1.00 18.27           O
ATOM   2220  CB  GLU A 152      28.911  -4.958  43.348  1.00 33.85           C
ATOM   2221  CG  GLU A 152      29.376  -6.343  43.682  1.00 40.06           C
ATOM   2222  CD  GLU A 152      30.838  -6.402  44.150  1.00 50.40           C
ATOM   2223  OE1 GLU A 152      31.467  -5.333  44.317  1.00 37.90           O
ATOM   2224  OE2 GLU A 152      31.343  -7.536  44.343  1.00 45.54           O1-
ATOM   2225  H   GLU A 152      26.919  -5.326  44.829  1.00 24.26           H
ATOM   2226  HA  GLU A 152      27.299  -3.967  42.545  1.00 26.92           H
ATOM   2227  HB2 GLU A 152      29.437  -4.650  42.593  1.00 40.62           H
ATOM   2228  HB3 GLU A 152      29.092  -4.398  44.118  1.00 40.62           H
ATOM   2229  HG2 GLU A 152      28.821  -6.697  44.394  1.00 48.07           H
ATOM   2230  HG3 GLU A 152      29.294  -6.901  42.892  1.00 48.07           H
ATOM   2231  N   ASP A 153      26.347  -6.981  42.473  1.00 21.80           N
ATOM   2232  CA  ASP A 153      26.018  -8.105  41.587  1.00 21.48           C
ATOM   2233  C   ASP A 153      24.633  -8.008  40.942  1.00 17.49           C
ATOM   2234  O   ASP A 153      24.428  -8.590  39.872  1.00 18.29           O
ATOM   2235  CB  ASP A 153      26.160  -9.422  42.360  1.00 20.93           C
ATOM   2236  CG  ASP A 153      27.582  -9.657  42.829  1.00 28.23           C
ATOM   2237  OD1 ASP A 153      28.521  -9.199  42.124  1.00 31.72           O
ATOM   2238  OD2 ASP A 153      27.769 -10.277  43.906  1.00 27.19           O1-
ATOM   2239  H   ASP A 153      26.102  -7.090  43.290  1.00 26.15           H
ATOM   2240  HA  ASP A 153      26.668  -8.123  40.867  1.00 25.78           H
ATOM   2241  HB2 ASP A 153      25.585  -9.397  43.140  1.00 25.12           H
ATOM   2242  HB3 ASP A 153      25.908 -10.159  41.782  1.00 25.12           H
ATOM   2243  N   TYR A 154      23.696  -7.243  41.516  1.00 19.09           N
ATOM   2244  CA  TYR A 154      22.367  -7.082  40.917  1.00 17.52           C
ATOM   2245  C   TYR A 154      21.831  -5.647  40.977  1.00 13.34           C
ATOM   2246  O   TYR A 154      21.260  -5.157  40.004  1.00 15.51           O
ATOM   2247  CB  TYR A 154      21.368  -8.042  41.586  1.00 13.41           C
ATOM   2248  CG  TYR A 154      19.993  -8.066  40.926  1.00 24.13           C
ATOM   2249  CD1 TYR A 154      19.653  -9.049  39.988  1.00 16.83           C
ATOM   2250  CD2 TYR A 154      19.036  -7.096  41.218  1.00 13.24           C
ATOM   2251  CE1 TYR A 154      18.410  -9.048  39.359  1.00 15.07           C
ATOM   2252  CE2 TYR A 154      17.794  -7.101  40.591  1.00 18.83           C
ATOM   2253  CZ  TYR A 154      17.485  -8.074  39.673  1.00 16.00           C
ATOM   2254  OH  TYR A 154      16.238  -8.053  39.064  1.00 18.36           O
ATOM   2255  H   TYR A 154      23.806  -6.809  42.251  1.00 22.91           H
ATOM   2256  HA  TYR A 154      22.424  -7.330  39.981  1.00 21.02           H
ATOM   2257  HB2 TYR A 154      21.729  -8.942  41.552  1.00 16.09           H
ATOM   2258  HB3 TYR A 154      21.248  -7.772  42.510  1.00 16.09           H
ATOM   2259  HD1 TYR A 154      20.276  -9.704  39.767  1.00 20.20           H
ATOM   2260  HD2 TYR A 154      19.235  -6.426  41.832  1.00 15.88           H
ATOM   2261  HE1 TYR A 154      18.200  -9.709  38.739  1.00 18.08           H
ATOM   2262  HE2 TYR A 154      17.168  -6.445  40.798  1.00 22.60           H
ATOM   2263  HH  TYR A 154      15.788  -7.406  39.355  1.00 22.04           H
ATOM   2264  N   ALA A 155      22.000  -4.938  42.099  1.00 17.43           N
ATOM   2265  CA  ALA A 155      21.284  -3.676  42.281  1.00 18.40           C
ATOM   2266  C   ALA A 155      21.779  -2.612  41.309  1.00 15.25           C
ATOM   2267  O   ALA A 155      20.990  -1.797  40.821  1.00 10.64           O
ATOM   2268  CB  ALA A 155      21.444  -3.163  43.711  1.00 18.64           C
ATOM   2269  H   ALA A 155      22.511  -5.162  42.754  1.00 20.91           H
ATOM   2270  HA  ALA A 155      20.339  -3.820  42.115  1.00 22.08           H
ATOM   2271  HB1 ALA A 155      20.961  -2.327  43.803  1.00 22.36           H
ATOM   2272  HB2 ALA A 155      21.085  -3.822  44.325  1.00 22.36           H
ATOM   2273  HB3 ALA A 155      22.387  -3.021  43.892  1.00 22.36           H
ATOM   2274  N   GLU A 156      23.091  -2.561  41.090  1.00 15.96           N
ATOM   2275  CA  GLU A 156      23.694  -1.616  40.157  1.00 24.84           C
ATOM   2276  C   GLU A 156      23.488  -2.137  38.750  1.00 16.56           C
ATOM   2277  O   GLU A 156      22.889  -1.431  37.939  1.00 16.27           O
ATOM   2278  CB  GLU A 156      25.182  -1.386  40.446  1.00 22.40           C
ATOM   2279  CG  GLU A 156      25.427  -0.792  41.829  1.00 24.30           C
ATOM   2280  CD  GLU A 156      26.908  -0.813  42.211  1.00 24.53           C
ATOM   2281  OE1 GLU A 156      27.738  -1.246  41.385  1.00 28.93           O
ATOM   2282  OE2 GLU A 156      27.212  -0.427  43.345  1.00 22.93           O1-
ATOM   2283  H   GLU A 156      23.663  -3.074  41.477  1.00 19.15           H
ATOM   2284  HA  GLU A 156      23.238  -0.763  40.232  1.00 29.81           H
ATOM   2285  HB2 GLU A 156      25.649  -2.235  40.396  1.00 26.87           H
ATOM   2286  HB3 GLU A 156      25.541  -0.771  39.787  1.00 26.87           H
ATOM   2287  HG2 GLU A 156      25.126   0.130  41.838  1.00 29.16           H
ATOM   2288  HG3 GLU A 156      24.938  -1.309  42.488  1.00 29.16           H
ATOM   2289  N   PRO A 157      23.931  -3.360  38.424  1.00 15.95           N
ATOM   2290  CA  PRO A 157      23.861  -3.798  37.013  1.00 17.59           C
ATOM   2291  C   PRO A 157      22.451  -3.936  36.429  1.00 16.46           C
ATOM   2292  O   PRO A 157      22.253  -3.624  35.247  1.00 11.74           O
ATOM   2293  CB  PRO A 157      24.604  -5.145  37.046  1.00 22.02           C
ATOM   2294  CG  PRO A 157      24.589  -5.553  38.460  1.00 19.64           C
ATOM   2295  CD  PRO A 157      24.743  -4.297  39.214  1.00 14.61           C
ATOM   2296  HA  PRO A 157      24.364  -3.182  36.458  1.00 21.11           H
ATOM   2297  HB2 PRO A 157      24.134  -5.791  36.497  1.00 26.42           H
ATOM   2298  HB3 PRO A 157      25.514  -5.024  36.733  1.00 26.42           H
ATOM   2299  HG2 PRO A 157      23.744  -5.979  38.670  1.00 23.57           H
ATOM   2300  HG3 PRO A 157      25.331  -6.153  38.636  1.00 23.57           H
ATOM   2301  HD2 PRO A 157      24.383  -4.389  40.110  1.00 17.54           H
ATOM   2302  HD3 PRO A 157      25.672  -4.017  39.226  1.00 17.54           H
ATOM   2303  N   PHE A 158      21.466  -4.414  37.194  1.00 16.76           N
ATOM   2304  CA  PHE A 158      20.116  -4.561  36.642  1.00 15.48           C
ATOM   2305  C   PHE A 158      19.549  -3.237  36.134  1.00 20.11           C
ATOM   2306  O   PHE A 158      19.334  -3.101  34.914  1.00 19.00           O
ATOM   2307  CB  PHE A 158      19.193  -5.240  37.678  1.00 19.26           C
ATOM   2308  CG  PHE A 158      17.748  -5.343  37.248  1.00 13.24           C
ATOM   2309  CD1 PHE A 158      17.391  -6.010  36.085  1.00 16.00           C
ATOM   2310  CD2 PHE A 158      16.770  -4.804  38.011  1.00  9.30           C
ATOM   2311  CE1 PHE A 158      16.071  -6.126  35.697  1.00 17.91           C
ATOM   2312  CE2 PHE A 158      15.447  -4.891  37.637  1.00 13.48           C
ATOM   2313  CZ  PHE A 158      15.092  -5.567  36.471  1.00 15.02           C
ATOM   2314  H   PHE A 158      21.549  -4.655  38.016  1.00 20.11           H
ATOM   2315  HA  PHE A 158      20.170  -5.157  35.878  1.00 18.57           H
ATOM   2316  HB2 PHE A 158      19.517  -6.140  37.840  1.00 23.11           H
ATOM   2317  HB3 PHE A 158      19.221  -4.729  38.501  1.00 23.11           H
ATOM   2318  HD1 PHE A 158      18.055  -6.394  35.558  1.00 19.20           H
ATOM   2319  HD2 PHE A 158      16.995  -4.353  38.793  1.00 11.16           H
ATOM   2320  HE1 PHE A 158      15.850  -6.572  34.912  1.00 21.49           H
ATOM   2321  HE2 PHE A 158      14.788  -4.513  38.173  1.00 16.18           H
ATOM   2322  HZ  PHE A 158      14.199  -5.630  36.218  1.00 18.02           H
ATOM   2323  N   PRO A 159      19.291  -2.230  36.973  1.00 18.98           N
ATOM   2324  CA  PRO A 159      18.744  -0.979  36.423  1.00 16.05           C
ATOM   2325  C   PRO A 159      19.734  -0.206  35.561  1.00 18.17           C
ATOM   2326  O   PRO A 159      19.331   0.549  34.671  1.00 12.94           O
ATOM   2327  CB  PRO A 159      18.349  -0.192  37.683  1.00 17.72           C
ATOM   2328  CG  PRO A 159      18.458  -1.137  38.809  1.00 17.57           C
ATOM   2329  CD  PRO A 159      19.521  -2.089  38.416  1.00 15.60           C
ATOM   2330  HA  PRO A 159      17.947  -1.164  35.902  1.00 19.26           H
ATOM   2331  HB2 PRO A 159      18.960   0.553  37.804  1.00 21.26           H
ATOM   2332  HB3 PRO A 159      17.438   0.127  37.593  1.00 21.26           H
ATOM   2333  HG2 PRO A 159      18.707  -0.658  39.614  1.00 21.09           H
ATOM   2334  HG3 PRO A 159      17.613  -1.598  38.931  1.00 21.09           H
ATOM   2335  HD2 PRO A 159      20.398  -1.711  38.587  1.00 18.72           H
ATOM   2336  HD3 PRO A 159      19.401  -2.940  38.866  1.00 18.72           H
ATOM   2337  N   ILE A 160      21.032  -0.329  35.792  1.00 16.50           N
ATOM   2338  CA  ILE A 160      21.921   0.523  35.007  1.00 18.21           C
ATOM   2339  C   ILE A 160      22.002   0.044  33.557  1.00 17.63           C
ATOM   2340  O   ILE A 160      21.962   0.854  32.622  1.00 14.12           O
ATOM   2341  CB  ILE A 160      23.302   0.614  35.656  1.00 15.18           C
ATOM   2342  CG1 ILE A 160      23.170   1.355  36.993  1.00 13.58           C
ATOM   2343  CG2 ILE A 160      24.216   1.377  34.717  1.00 14.16           C
ATOM   2344  CD1 ILE A 160      24.411   1.449  37.836  1.00 22.47           C
ATOM   2345  H   ILE A 160      21.408  -0.859  36.356  1.00 19.80           H
ATOM   2346  HA  ILE A 160      21.550   1.419  34.994  1.00 21.86           H
ATOM   2347  HB  ILE A 160      23.654  -0.278  35.807  1.00 18.21           H
ATOM   2348 HG12 ILE A 160      22.879   2.262  36.809  1.00 16.30           H
ATOM   2349 HG13 ILE A 160      22.496   0.904  37.525  1.00 16.30           H
ATOM   2350 HG21 ILE A 160      25.097   1.441  35.118  1.00 16.99           H
ATOM   2351 HG22 ILE A 160      24.270   0.900  33.874  1.00 16.99           H
ATOM   2352 HG23 ILE A 160      23.851   2.264  34.574  1.00 16.99           H
ATOM   2353 HD11 ILE A 160      24.204   1.936  38.649  1.00 26.97           H
ATOM   2354 HD12 ILE A 160      24.713   0.553  38.054  1.00 26.97           H
ATOM   2355 HD13 ILE A 160      25.098   1.917  37.335  1.00 26.97           H
ATOM   2356  N   ARG A 161      22.085  -1.274  33.340  1.00 18.80           N
ATOM   2357  CA  ARG A 161      22.219  -1.799  31.979  1.00 17.28           C
ATOM   2358  C   ARG A 161      20.943  -1.601  31.173  1.00 13.97           C
ATOM   2359  O   ARG A 161      21.010  -1.378  29.957  1.00 16.67           O
ATOM   2360  CB  ARG A 161      22.594  -3.263  32.031  1.00 14.79           C
ATOM   2361  CG  ARG A 161      23.970  -3.466  32.562  1.00 21.27           C
ATOM   2362  CD  ARG A 161      24.234  -4.915  32.778  1.00 25.36           C
ATOM   2363  NE  ARG A 161      25.502  -5.134  33.449  1.00 33.56           N
ATOM   2364  CZ  ARG A 161      25.998  -6.341  33.693  1.00 37.25           C
ATOM   2365  NH1 ARG A 161      27.164  -6.465  34.327  1.00 31.05           N
ATOM   2366  NH2 ARG A 161      25.321  -7.420  33.298  1.00 28.15           N1+
ATOM   2367  H   ARG A 161      22.065  -1.875  33.954  1.00 22.56           H
ATOM   2368  HA  ARG A 161      22.934  -1.324  31.528  1.00 20.74           H
ATOM   2369  HB2 ARG A 161      21.973  -3.730  32.612  1.00 17.74           H
ATOM   2370  HB3 ARG A 161      22.558  -3.633  31.135  1.00 17.74           H
ATOM   2371  HG2 ARG A 161      24.616  -3.127  31.924  1.00 25.52           H
ATOM   2372  HG3 ARG A 161      24.059  -3.007  33.412  1.00 25.52           H
ATOM   2373  HD2 ARG A 161      23.529  -5.289  33.329  1.00 30.43           H
ATOM   2374  HD3 ARG A 161      24.263  -5.365  31.919  1.00 30.43           H
ATOM   2375  HE  ARG A 161      25.878  -4.460  33.829  1.00 40.27           H
ATOM   2376 HH11 ARG A 161      27.595  -5.763  34.575  1.00 37.26           H
ATOM   2377 HH12 ARG A 161      27.489  -7.246  34.480  1.00 37.26           H
ATOM   2378 HH21 ARG A 161      24.568  -7.330  32.893  1.00 33.78           H
ATOM   2379 HH22 ARG A 161      25.637  -8.205  33.451  1.00 33.78           H
ATOM   2380  N   ILE A 162      19.780  -1.689  31.836  1.00 11.93           N
ATOM   2381  CA  ILE A 162      18.493  -1.317  31.240  1.00 10.18           C
ATOM   2382  C   ILE A 162      18.538   0.120  30.749  1.00 12.76           C
ATOM   2383  O   ILE A 162      18.044   0.441  29.658  1.00 14.25           O
ATOM   2384  CB  ILE A 162      17.350  -1.489  32.264  1.00 18.05           C
ATOM   2385  CG1 ILE A 162      17.074  -2.954  32.652  1.00 19.05           C
ATOM   2386  CG2 ILE A 162      16.083  -0.877  31.747  1.00 10.12           C
ATOM   2387  CD1 ILE A 162      17.020  -3.923  31.455  1.00 24.65           C
ATOM   2388  H   ILE A 162      19.713  -1.966  32.647  1.00 14.32           H
ATOM   2389  HA  ILE A 162      18.311  -1.894  30.481  1.00 12.22           H
ATOM   2390  HB  ILE A 162      17.602  -1.012  33.071  1.00 21.66           H
ATOM   2391 HG12 ILE A 162      17.779  -3.257  33.245  1.00 22.86           H
ATOM   2392 HG13 ILE A 162      16.219  -3.000  33.108  1.00 22.86           H
ATOM   2393 HG21 ILE A 162      15.382  -0.998  32.407  1.00 12.14           H
ATOM   2394 HG22 ILE A 162      16.231   0.068  31.589  1.00 12.14           H
ATOM   2395 HG23 ILE A 162      15.836  -1.317  30.918  1.00 12.14           H
ATOM   2396 HD11 ILE A 162      16.844  -4.819  31.783  1.00 29.58           H
ATOM   2397 HD12 ILE A 162      16.311  -3.644  30.855  1.00 29.58           H
ATOM   2398 HD13 ILE A 162      17.873  -3.901  30.993  1.00 29.58           H
ATOM   2399  N   PHE A 163      19.054   1.028  31.587  1.00 15.18           N
ATOM   2400  CA  PHE A 163      19.112   2.421  31.168  1.00 14.59           C
ATOM   2401  C   PHE A 163      20.166   2.614  30.081  1.00 14.46           C
ATOM   2402  O   PHE A 163      19.912   3.255  29.061  1.00 15.85           O
ATOM   2403  CB  PHE A 163      19.399   3.359  32.336  1.00 15.60           C
ATOM   2404  CG  PHE A 163      19.508   4.830  31.892  1.00 22.35           C
ATOM   2405  CD1 PHE A 163      18.352   5.596  31.693  1.00 16.76           C
ATOM   2406  CD2 PHE A 163      20.743   5.407  31.599  1.00 13.36           C
ATOM   2407  CE1 PHE A 163      18.420   6.898  31.244  1.00 20.04           C
ATOM   2408  CE2 PHE A 163      20.830   6.704  31.154  1.00 16.11           C
ATOM   2409  CZ  PHE A 163      19.665   7.463  30.977  1.00 27.26           C
ATOM   2410  H   PHE A 163      19.365   0.867  32.372  1.00 18.21           H
ATOM   2411  HA  PHE A 163      18.252   2.669  30.794  1.00 17.51           H
ATOM   2412  HB2 PHE A 163      18.678   3.292  32.982  1.00 18.72           H
ATOM   2413  HB3 PHE A 163      20.240   3.106  32.748  1.00 18.72           H
ATOM   2414  HD1 PHE A 163      17.521   5.218  31.867  1.00 20.11           H
ATOM   2415  HD2 PHE A 163      21.519   4.908  31.710  1.00 16.03           H
ATOM   2416  HE1 PHE A 163      17.643   7.397  31.133  1.00 24.04           H
ATOM   2417  HE2 PHE A 163      21.662   7.081  30.978  1.00 19.33           H
ATOM   2418  HZ  PHE A 163      19.723   8.344  30.685  1.00 32.71           H
ATOM   2419  N   MET A 164      21.364   2.079  30.282  1.00 15.17           N
ATOM   2420  CA  MET A 164      22.405   2.269  29.273  1.00 17.04           C
ATOM   2421  C   MET A 164      21.943   1.736  27.920  1.00 13.08           C
ATOM   2422  O   MET A 164      22.209   2.340  26.881  1.00 18.58           O
ATOM   2423  CB  MET A 164      23.709   1.598  29.723  1.00 10.61           C
ATOM   2424  CG  MET A 164      24.403   2.258  30.957  1.00  8.40           C
ATOM   2425  SD  MET A 164      24.855   4.011  30.814  1.00 16.18           S
ATOM   2426  CE  MET A 164      26.522   3.917  30.063  1.00 16.94           C
ATOM   2427  H   MET A 164      21.597   1.617  30.968  1.00 18.20           H
ATOM   2428  HA  MET A 164      22.580   3.219  29.186  1.00 20.44           H
ATOM   2429  HB2 MET A 164      23.517   0.676  29.954  1.00 12.73           H
ATOM   2430  HB3 MET A 164      24.339   1.624  28.985  1.00 12.73           H
ATOM   2431  HG2 MET A 164      23.805   2.179  31.717  1.00 10.08           H
ATOM   2432  HG3 MET A 164      25.219   1.768  31.142  1.00 10.08           H
ATOM   2433  HE1 MET A 164      26.863   4.817  29.940  1.00 20.33           H
ATOM   2434  HE2 MET A 164      27.107   3.419  30.654  1.00 20.33           H
ATOM   2435  HE3 MET A 164      26.456   3.468  29.206  1.00 20.33           H
ATOM   2436  N   LEU A 165      21.182   0.656  27.920  1.00 16.12           N
ATOM   2437  CA  LEU A 165      20.604   0.155  26.682  1.00 22.63           C
ATOM   2438  C   LEU A 165      19.651   1.174  26.058  1.00 22.06           C
ATOM   2439  O   LEU A 165      19.723   1.464  24.861  1.00 21.55           O
ATOM   2440  CB  LEU A 165      19.873  -1.140  26.977  1.00 20.50           C
ATOM   2441  CG  LEU A 165      19.041  -1.617  25.810  1.00 34.48           C
ATOM   2442  CD1 LEU A 165      20.042  -2.303  24.834  1.00 23.99           C
ATOM   2443  CD2 LEU A 165      17.812  -2.457  26.334  1.00 41.20           C
ATOM   2444  H   LEU A 165      20.985   0.195  28.618  1.00 19.34           H
ATOM   2445  HA  LEU A 165      21.313  -0.031  26.047  1.00 27.15           H
ATOM   2446  HB2 LEU A 165      20.522  -1.830  27.185  1.00 24.61           H
ATOM   2447  HB3 LEU A 165      19.280  -1.003  27.732  1.00 24.61           H
ATOM   2448  HG  LEU A 165      18.683  -0.839  25.354  1.00 41.38           H
ATOM   2449 HD11 LEU A 165      19.555  -2.630  24.061  1.00 28.78           H
ATOM   2450 HD12 LEU A 165      20.707  -1.654  24.556  1.00 28.78           H
ATOM   2451 HD13 LEU A 165      20.471  -3.043  25.292  1.00 28.78           H
ATOM   2452 HD21 LEU A 165      17.288  -2.756  25.574  1.00 49.44           H
ATOM   2453 HD22 LEU A 165      18.141  -3.222  26.831  1.00 49.44           H
ATOM   2454 HD23 LEU A 165      17.269  -1.896  26.910  1.00 49.44           H
ATOM   2455  N   LEU A 166      18.705   1.666  26.858  1.00 24.43           N
ATOM   2456  CA  LEU A 166      17.671   2.585  26.394  1.00 19.86           C
ATOM   2457  C   LEU A 166      18.291   3.857  25.844  1.00 22.03           C
ATOM   2458  O   LEU A 166      17.768   4.458  24.907  1.00 16.64           O
ATOM   2459  CB  LEU A 166      16.738   2.878  27.582  1.00 22.98           C
ATOM   2460  CG  LEU A 166      15.683   3.963  27.562  1.00 34.47           C
ATOM   2461  CD1 LEU A 166      14.552   3.586  26.561  1.00 35.56           C
ATOM   2462  CD2 LEU A 166      15.161   4.118  28.982  1.00 26.13           C
ATOM   2463  H   LEU A 166      18.641   1.475  27.694  1.00 29.32           H
ATOM   2464  HA  LEU A 166      17.153   2.164  25.690  1.00 23.83           H
ATOM   2465  HB2 LEU A 166      16.264   2.054  27.774  1.00 27.57           H
ATOM   2466  HB3 LEU A 166      17.309   3.081  28.340  1.00 27.57           H
ATOM   2467  HG  LEU A 166      16.080   4.803  27.282  1.00 41.36           H
ATOM   2468 HD11 LEU A 166      13.884   4.290  26.559  1.00 42.67           H
ATOM   2469 HD12 LEU A 166      14.934   3.490  25.674  1.00 42.67           H
ATOM   2470 HD13 LEU A 166      14.149   2.749  26.840  1.00 42.67           H
ATOM   2471 HD21 LEU A 166      14.481   4.810  28.995  1.00 31.36           H
ATOM   2472 HD22 LEU A 166      14.781   3.274  29.272  1.00 31.36           H
ATOM   2473 HD23 LEU A 166      15.898   4.366  29.563  1.00 31.36           H
ATOM   2474  N   ALA A 167      19.436   4.240  26.381  1.00 16.95           N
ATOM   2475  CA  ALA A 167      20.121   5.452  26.007  1.00 20.67           C
ATOM   2476  C   ALA A 167      21.169   5.249  24.930  1.00 18.40           C
ATOM   2477  O   ALA A 167      21.765   6.242  24.498  1.00 21.66           O
ATOM   2478  CB  ALA A 167      20.800   6.042  27.246  1.00 25.41           C
ATOM   2479  H   ALA A 167      19.848   3.793  26.989  1.00 20.34           H
ATOM   2480  HA  ALA A 167      19.474   6.096  25.681  1.00 24.80           H
ATOM   2481  HB1 ALA A 167      21.262   6.858  26.995  1.00 30.49           H
ATOM   2482  HB2 ALA A 167      20.124   6.236  27.914  1.00 30.49           H
ATOM   2483  HB3 ALA A 167      21.435   5.397  27.595  1.00 30.49           H
ATOM   2484  N   GLY A 168      21.430   4.006  24.510  1.00 16.35           N
ATOM   2485  CA  GLY A 168      22.437   3.763  23.492  1.00 22.41           C
ATOM   2486  C   GLY A 168      23.847   4.114  23.925  1.00 19.87           C
ATOM   2487  O   GLY A 168      24.645   4.567  23.109  1.00 15.55           O
ATOM   2488  H   GLY A 168      21.037   3.298  24.799  1.00 19.62           H
ATOM   2489  HA2 GLY A 168      22.422   2.825  23.247  1.00 26.89           H
ATOM   2490  HA3 GLY A 168      22.225   4.286  22.703  1.00 26.89           H
ATOM   2491  N   LEU A 169      24.160   3.929  25.185  1.00 17.29           N
ATOM   2492  CA  LEU A 169      25.476   4.219  25.748  1.00 22.69           C
ATOM   2493  C   LEU A 169      26.205   2.925  26.143  1.00 28.24           C
ATOM   2494  O   LEU A 169      25.585   2.023  26.715  1.00 18.73           O
ATOM   2495  CB  LEU A 169      25.337   5.108  26.982  1.00 18.57           C
ATOM   2496  CG  LEU A 169      24.678   6.461  26.829  1.00 17.91           C
ATOM   2497  CD1 LEU A 169      24.599   7.138  28.144  1.00 16.08           C
ATOM   2498  CD2 LEU A 169      25.454   7.327  25.918  1.00 17.35           C
ATOM   2499  H   LEU A 169      23.607   3.622  25.768  1.00 20.75           H
ATOM   2500  HA  LEU A 169      26.014   4.687  25.091  1.00 27.23           H
ATOM   2501  HB2 LEU A 169      24.821   4.619  27.642  1.00 22.28           H
ATOM   2502  HB3 LEU A 169      26.227   5.268  27.334  1.00 22.28           H
ATOM   2503  HG  LEU A 169      23.782   6.355  26.475  1.00 21.49           H
ATOM   2504 HD11 LEU A 169      24.175   8.003  28.028  1.00 19.30           H
ATOM   2505 HD12 LEU A 169      24.075   6.591  28.749  1.00 19.30           H
ATOM   2506 HD13 LEU A 169      25.496   7.253  28.494  1.00 19.30           H
ATOM   2507 HD21 LEU A 169      25.007   8.184  25.841  1.00 20.82           H
ATOM   2508 HD22 LEU A 169      26.345   7.450  26.282  1.00 20.82           H
ATOM   2509 HD23 LEU A 169      25.508   6.902  25.047  1.00 20.82           H
ATOM   2510  N   PRO A 170      27.514   2.815  25.899  1.00 23.16           N
ATOM   2511  CA  PRO A 170      28.201   1.541  26.146  1.00 21.22           C
ATOM   2512  C   PRO A 170      28.341   1.221  27.628  1.00 17.39           C
ATOM   2513  O   PRO A 170      28.718   2.069  28.439  1.00 17.46           O
ATOM   2514  CB  PRO A 170      29.581   1.754  25.501  1.00 20.80           C
ATOM   2515  CG  PRO A 170      29.769   3.225  25.497  1.00 26.28           C
ATOM   2516  CD  PRO A 170      28.407   3.772  25.224  1.00 20.59           C
ATOM   2517  HA  PRO A 170      27.742   0.814  25.698  1.00 25.46           H
ATOM   2518  HB2 PRO A 170      30.264   1.321  26.036  1.00 24.96           H
ATOM   2519  HB3 PRO A 170      29.578   1.405  24.596  1.00 24.96           H
ATOM   2520  HG2 PRO A 170      30.090   3.518  26.364  1.00 31.53           H
ATOM   2521  HG3 PRO A 170      30.389   3.476  24.795  1.00 31.53           H
ATOM   2522  HD2 PRO A 170      28.313   4.655  25.614  1.00 24.71           H
ATOM   2523  HD3 PRO A 170      28.232   3.783  24.270  1.00 24.71           H
ATOM   2524  N   GLU A 171      28.083  -0.044  27.964  1.00 17.05           N
ATOM   2525  CA  GLU A 171      28.189  -0.497  29.348  1.00 28.21           C
ATOM   2526  C   GLU A 171      29.567  -0.235  29.944  1.00 24.95           C
ATOM   2527  O   GLU A 171      29.673  -0.025  31.160  1.00 21.70           O
ATOM   2528  CB  GLU A 171      27.847  -1.977  29.416  1.00 21.43           C
ATOM   2529  CG  GLU A 171      26.372  -2.224  29.077  1.00 28.33           C
ATOM   2530  CD  GLU A 171      25.858  -3.674  29.312  1.00 31.08           C
ATOM   2531  OE1 GLU A 171      26.664  -4.611  29.549  1.00 29.19           O
ATOM   2532  OE2 GLU A 171      24.619  -3.878  29.225  1.00 32.83           O1-
ATOM   2533  H   GLU A 171      27.844  -0.656  27.409  1.00 20.46           H
ATOM   2534  HA  GLU A 171      27.539  -0.017  29.884  1.00 33.85           H
ATOM   2535  HB2 GLU A 171      28.391  -2.462  28.776  1.00 25.71           H
ATOM   2536  HB3 GLU A 171      28.011  -2.304  30.314  1.00 25.71           H
ATOM   2537  HG2 GLU A 171      25.830  -1.632  29.622  1.00 33.99           H
ATOM   2538  HG3 GLU A 171      26.235  -2.016  28.139  1.00 33.99           H
ATOM   2539  N   GLU A 172      30.629  -0.232  29.120  1.00 17.80           N
ATOM   2540  CA  GLU A 172      31.978   0.006  29.632  1.00 17.84           C
ATOM   2541  C   GLU A 172      32.110   1.416  30.214  1.00 18.48           C
ATOM   2542  O   GLU A 172      33.066   1.703  30.941  1.00 13.02           O
ATOM   2543  CB  GLU A 172      33.035  -0.222  28.539  1.00 16.87           C
ATOM   2544  CG  GLU A 172      32.822   0.637  27.300  1.00 25.09           C
ATOM   2545  CD  GLU A 172      33.923   0.512  26.204  1.00 38.13           C
ATOM   2546  OE1 GLU A 172      33.788   1.153  25.116  1.00 38.13           O
ATOM   2547  OE2 GLU A 172      34.929  -0.204  26.429  1.00 38.97           O1-
ATOM   2548  H   GLU A 172      30.590  -0.363  28.271  1.00 21.36           H
ATOM   2549  HA  GLU A 172      32.153  -0.625  30.348  1.00 21.41           H
ATOM   2550  HB2 GLU A 172      33.910  -0.011  28.900  1.00 20.24           H
ATOM   2551  HB3 GLU A 172      33.006  -1.152  28.264  1.00 20.24           H
ATOM   2552  HG2 GLU A 172      31.977   0.386  26.894  1.00 30.11           H
ATOM   2553  HG3 GLU A 172      32.787   1.567  27.573  1.00 30.11           H
ATOM   2554  N   ASP A 173      31.179   2.305  29.912  1.00 16.19           N
ATOM   2555  CA  ASP A 173      31.246   3.642  30.465  1.00 21.93           C
ATOM   2556  C   ASP A 173      30.626   3.731  31.857  1.00 18.67           C
ATOM   2557  O   ASP A 173      30.642   4.812  32.455  1.00 21.07           O
ATOM   2558  CB  ASP A 173      30.556   4.635  29.510  1.00 20.47           C
ATOM   2559  CG  ASP A 173      31.409   4.969  28.276  1.00 29.09           C
ATOM   2560  OD1 ASP A 173      30.823   5.463  27.293  1.00 23.00           O
ATOM   2561  OD2 ASP A 173      32.656   4.752  28.310  1.00 22.83           O1-
ATOM   2562  H   ASP A 173      30.506   2.162  29.396  1.00 19.43           H
ATOM   2563  HA  ASP A 173      32.178   3.902  30.539  1.00 26.32           H
ATOM   2564  HB2 ASP A 173      29.721   4.247  29.202  1.00 24.56           H
ATOM   2565  HB3 ASP A 173      30.381   5.461  29.987  1.00 24.56           H
ATOM   2566  N   ILE A 174      30.081   2.638  32.386  1.00 17.32           N
ATOM   2567  CA  ILE A 174      29.309   2.713  33.637  1.00 22.11           C
ATOM   2568  C   ILE A 174      30.146   3.179  34.827  1.00 18.10           C
ATOM   2569  O   ILE A 174      29.685   4.055  35.579  1.00 17.44           O
ATOM   2570  CB  ILE A 174      28.634   1.367  33.911  1.00 13.37           C
ATOM   2571  CG1 ILE A 174      27.448   1.208  32.961  1.00 10.61           C
ATOM   2572  CG2 ILE A 174      28.232   1.257  35.395  1.00 23.34           C
ATOM   2573  CD1 ILE A 174      26.877  -0.214  32.939  1.00 15.03           C
ATOM   2574  H   ILE A 174      30.139   1.849  32.050  1.00 20.79           H
ATOM   2575  HA  ILE A 174      28.602   3.366  33.514  1.00 26.53           H
ATOM   2576  HB  ILE A 174      29.273   0.662  33.718  1.00 16.05           H
ATOM   2577 HG12 ILE A 174      26.740   1.809  33.239  1.00 12.73           H
ATOM   2578 HG13 ILE A 174      27.735   1.429  32.061  1.00 12.73           H
ATOM   2579 HG21 ILE A 174      27.807   0.398  35.544  1.00 28.01           H
ATOM   2580 HG22 ILE A 174      29.028   1.333  35.943  1.00 28.01           H
ATOM   2581 HG23 ILE A 174      27.614   1.974  35.607  1.00 28.01           H
ATOM   2582 HD11 ILE A 174      26.132  -0.245  32.319  1.00 18.03           H
ATOM   2583 HD12 ILE A 174      27.572  -0.828  32.652  1.00 18.03           H
ATOM   2584 HD13 ILE A 174      26.577  -0.448  33.831  1.00 18.03           H
ATOM   2585  N   PRO A 175      31.311   2.608  35.102  1.00 20.11           N
ATOM   2586  CA  PRO A 175      32.009   2.986  36.345  1.00 18.92           C
ATOM   2587  C   PRO A 175      32.263   4.474  36.442  1.00 21.55           C
ATOM   2588  O   PRO A 175      32.149   5.047  37.540  1.00 17.36           O
ATOM   2589  CB  PRO A 175      33.307   2.148  36.289  1.00 19.56           C
ATOM   2590  CG  PRO A 175      33.329   1.491  34.951  1.00 27.11           C
ATOM   2591  CD  PRO A 175      31.923   1.434  34.459  1.00 17.76           C
ATOM   2592  HA  PRO A 175      31.487   2.706  37.114  1.00 22.70           H
ATOM   2593  HB2 PRO A 175      34.074   2.733  36.392  1.00 23.47           H
ATOM   2594  HB3 PRO A 175      33.292   1.481  36.993  1.00 23.47           H
ATOM   2595  HG2 PRO A 175      33.875   2.016  34.345  1.00 32.54           H
ATOM   2596  HG3 PRO A 175      33.690   0.596  35.039  1.00 32.54           H
ATOM   2597  HD2 PRO A 175      31.896   1.522  33.493  1.00 21.31           H
ATOM   2598  HD3 PRO A 175      31.490   0.619  34.757  1.00 21.31           H
ATOM   2599  N   HIS A 176      32.598   5.115  35.313  1.00 19.03           N
ATOM   2600  CA  HIS A 176      32.851   6.561  35.293  1.00 24.48           C
ATOM   2601  C   HIS A 176      31.562   7.338  35.499  1.00 19.80           C
ATOM   2602  O   HIS A 176      31.515   8.270  36.304  1.00 17.17           O
ATOM   2603  CB  HIS A 176      33.511   6.973  33.972  1.00 20.30           C
ATOM   2604  CG  HIS A 176      33.687   8.457  33.802  1.00 19.54           C
ATOM   2605  ND1 HIS A 176      34.538   9.204  34.584  1.00 19.77           N
ATOM   2606  CD2 HIS A 176      33.144   9.323  32.909  1.00 16.29           C
ATOM   2607  CE1 HIS A 176      34.485  10.467  34.196  1.00 13.98           C
ATOM   2608  NE2 HIS A 176      33.648  10.565  33.185  1.00 19.83           N
ATOM   2609  H   HIS A 176      32.686   4.733  34.547  1.00 22.83           H
ATOM   2610  HA  HIS A 176      33.457   6.786  36.015  1.00 29.37           H
ATOM   2611  HB2 HIS A 176      32.962   6.655  33.239  1.00 24.36           H
ATOM   2612  HB3 HIS A 176      34.389   6.564  33.924  1.00 24.36           H
ATOM   2613  HD2 HIS A 176      32.527   9.115  32.245  1.00 19.55           H
ATOM   2614  HE1 HIS A 176      34.965  11.170  34.571  1.00 16.78           H
ATOM   2615  HE2 HIS A 176      33.456  11.288  32.762  1.00 23.80           H
ATOM   2616  N   LEU A 177      30.501   6.968  34.785  1.00 16.95           N
ATOM   2617  CA  LEU A 177      29.242   7.687  34.937  1.00 15.72           C
ATOM   2618  C   LEU A 177      28.667   7.504  36.326  1.00 15.56           C
ATOM   2619  O   LEU A 177      28.160   8.453  36.923  1.00 18.86           O
ATOM   2620  CB  LEU A 177      28.245   7.234  33.878  1.00 20.60           C
ATOM   2621  CG  LEU A 177      28.675   7.636  32.453  1.00 21.85           C
ATOM   2622  CD1 LEU A 177      27.680   7.092  31.415  1.00 20.30           C
ATOM   2623  CD2 LEU A 177      28.863   9.150  32.336  1.00 12.64           C
ATOM   2624  H   LEU A 177      30.483   6.321  34.219  1.00 20.34           H
ATOM   2625  HA  LEU A 177      29.405   8.634  34.806  1.00 18.87           H
ATOM   2626  HB2 LEU A 177      28.168   6.267  33.908  1.00 24.72           H
ATOM   2627  HB3 LEU A 177      27.384   7.642  34.058  1.00 24.72           H
ATOM   2628  HG  LEU A 177      29.534   7.225  32.269  1.00 26.21           H
ATOM   2629 HD11 LEU A 177      27.972   7.357  30.529  1.00 24.36           H
ATOM   2630 HD12 LEU A 177      27.654   6.124  31.479  1.00 24.36           H
ATOM   2631 HD13 LEU A 177      26.801   7.459  31.598  1.00 24.36           H
ATOM   2632 HD21 LEU A 177      29.132   9.365  31.429  1.00 15.16           H
ATOM   2633 HD22 LEU A 177      28.024   9.589  32.545  1.00 15.16           H
ATOM   2634 HD23 LEU A 177      29.549   9.431  32.961  1.00 15.16           H
ATOM   2635  N   LYS A 178      28.736   6.290  36.858  1.00 18.20           N
ATOM   2636  CA  LYS A 178      28.212   6.022  38.192  1.00 11.29           C
ATOM   2637  C   LYS A 178      28.954   6.818  39.275  1.00 15.34           C
ATOM   2638  O   LYS A 178      28.336   7.364  40.198  1.00 16.96           O
ATOM   2639  CB  LYS A 178      28.308   4.528  38.444  1.00 12.66           C
ATOM   2640  CG  LYS A 178      27.878   4.036  39.813  1.00 13.06           C
ATOM   2641  CD  LYS A 178      26.404   4.313  40.091  1.00 12.39           C
ATOM   2642  CE  LYS A 178      26.099   4.038  41.526  1.00 11.85           C
ATOM   2643  NZ  LYS A 178      24.810   4.627  41.901  1.00 16.07           N1+
ATOM   2644  H   LYS A 178      29.080   5.605  36.468  1.00 21.85           H
ATOM   2645  HA  LYS A 178      27.276   6.274  38.222  1.00 13.54           H
ATOM   2646  HB2 LYS A 178      27.752   4.075  37.790  1.00 15.20           H
ATOM   2647  HB3 LYS A 178      29.231   4.259  38.320  1.00 15.20           H
ATOM   2648  HG2 LYS A 178      28.021   3.078  39.865  1.00 15.67           H
ATOM   2649  HG3 LYS A 178      28.403   4.489  40.491  1.00 15.67           H
ATOM   2650  HD2 LYS A 178      26.207   5.244  39.906  1.00 14.87           H
ATOM   2651  HD3 LYS A 178      25.855   3.732  39.541  1.00 14.87           H
ATOM   2652  HE2 LYS A 178      26.051   3.080  41.668  1.00 14.22           H
ATOM   2653  HE3 LYS A 178      26.789   4.429  42.084  1.00 14.22           H
ATOM   2654  HZ1 LYS A 178      24.637   4.458  42.758  1.00 19.28           H
ATOM   2655  HZ2 LYS A 178      24.831   5.508  41.779  1.00 19.28           H
ATOM   2656  HZ3 LYS A 178      24.160   4.281  41.401  1.00 19.28           H
ATOM   2657  N   TYR A 179      30.281   6.865  39.196  1.00 14.09           N
ATOM   2658  CA  TYR A 179      31.079   7.701  40.089  1.00 16.92           C
ATOM   2659  C   TYR A 179      30.617   9.158  40.081  1.00 15.81           C
ATOM   2660  O   TYR A 179      30.441   9.768  41.141  1.00 23.62           O
ATOM   2661  CB  TYR A 179      32.571   7.640  39.702  1.00 23.38           C
ATOM   2662  CG  TYR A 179      33.362   8.482  40.664  1.00 18.31           C
ATOM   2663  CD1 TYR A 179      33.703   7.996  41.906  1.00 21.89           C
ATOM   2664  CD2 TYR A 179      33.677   9.780  40.369  1.00 18.43           C
ATOM   2665  CE1 TYR A 179      34.359   8.770  42.804  1.00 25.87           C
ATOM   2666  CE2 TYR A 179      34.336  10.577  41.272  1.00 23.70           C
ATOM   2667  CZ  TYR A 179      34.664  10.080  42.475  1.00 19.84           C
ATOM   2668  OH  TYR A 179      35.324  10.889  43.347  1.00 31.54           O
ATOM   2669  H   TYR A 179      30.748   6.418  38.629  1.00 16.91           H
ATOM   2670  HA  TYR A 179      30.992   7.365  40.995  1.00 20.30           H
ATOM   2671  HB2 TYR A 179      32.886   6.725  39.755  1.00 28.06           H
ATOM   2672  HB3 TYR A 179      32.691   7.994  38.806  1.00 28.06           H
ATOM   2673  HD1 TYR A 179      33.480   7.122  42.132  1.00 26.27           H
ATOM   2674  HD2 TYR A 179      33.433  10.132  39.544  1.00 22.11           H
ATOM   2675  HE1 TYR A 179      34.591   8.428  43.637  1.00 31.05           H
ATOM   2676  HE2 TYR A 179      34.550  11.455  41.053  1.00 28.44           H
ATOM   2677  HH  TYR A 179      35.492  10.471  44.056  1.00 37.84           H
ATOM   2678  N   LEU A 180      30.490   9.746  38.888  1.00 14.00           N
ATOM   2679  CA  LEU A 180      30.056  11.133  38.748  1.00 15.95           C
ATOM   2680  C   LEU A 180      28.668  11.350  39.348  1.00 18.74           C
ATOM   2681  O   LEU A 180      28.479  12.269  40.162  1.00 20.35           O
ATOM   2682  CB  LEU A 180      30.084  11.556  37.260  1.00 14.68           C
ATOM   2683  CG  LEU A 180      31.476  11.634  36.586  1.00  9.00           C
ATOM   2684  CD1 LEU A 180      31.450  12.087  35.111  1.00 15.78           C
ATOM   2685  CD2 LEU A 180      32.431  12.503  37.401  1.00 10.08           C
ATOM   2686  H   LEU A 180      30.651   9.356  38.139  1.00 16.80           H
ATOM   2687  HA  LEU A 180      30.678  11.702  39.229  1.00 19.14           H
ATOM   2688  HB2 LEU A 180      29.556  10.918  36.755  1.00 17.61           H
ATOM   2689  HB3 LEU A 180      29.681  12.435  37.188  1.00 17.61           H
ATOM   2690  HG  LEU A 180      31.850  10.739  36.589  1.00 10.80           H
ATOM   2691 HD11 LEU A 180      32.358  12.108  34.771  1.00 18.93           H
ATOM   2692 HD12 LEU A 180      30.918  11.460  34.598  1.00 18.93           H
ATOM   2693 HD13 LEU A 180      31.057  12.973  35.061  1.00 18.93           H
ATOM   2694 HD21 LEU A 180      33.291  12.532  36.954  1.00 12.09           H
ATOM   2695 HD22 LEU A 180      32.063  13.398  37.469  1.00 12.09           H
ATOM   2696 HD23 LEU A 180      32.531  12.119  38.286  1.00 12.09           H
ATOM   2697  N   THR A 181      27.678  10.517  38.978  1.00 12.91           N
ATOM   2698  CA  THR A 181      26.342  10.698  39.569  1.00 16.87           C
ATOM   2699  C   THR A 181      26.394  10.654  41.096  1.00 10.85           C
ATOM   2700  O   THR A 181      25.747  11.470  41.765  1.00 11.12           O
ATOM   2701  CB  THR A 181      25.302   9.685  39.025  1.00  9.45           C
ATOM   2702  OG1 THR A 181      25.538   8.365  39.494  1.00 29.65           O
ATOM   2703  CG2 THR A 181      25.303   9.672  37.567  1.00 10.64           C
ATOM   2704  H   THR A 181      27.748   9.871  38.415  1.00 15.49           H
ATOM   2705  HA  THR A 181      26.027  11.582  39.324  1.00 20.24           H
ATOM   2706  HB  THR A 181      24.419   9.963  39.316  1.00 11.34           H
ATOM   2707  HG1 THR A 181      26.299   8.105  39.251  1.00 35.58           H
ATOM   2708 HG21 THR A 181      24.648   9.035  37.241  1.00 12.77           H
ATOM   2709 HG22 THR A 181      25.081  10.554  37.228  1.00 12.77           H
ATOM   2710 HG23 THR A 181      26.180   9.419  37.238  1.00 12.77           H
ATOM   2711  N   ASP A 182      27.149   9.708  41.668  1.00 15.68           N
ATOM   2712  CA  ASP A 182      27.218   9.599  43.131  1.00 17.02           C
ATOM   2713  C   ASP A 182      27.818  10.852  43.782  1.00 19.13           C
ATOM   2714  O   ASP A 182      27.593  11.104  44.966  1.00 19.51           O
ATOM   2715  CB  ASP A 182      28.038   8.373  43.549  1.00 21.66           C
ATOM   2716  CG  ASP A 182      27.281   7.058  43.391  1.00 18.98           C
ATOM   2717  OD1 ASP A 182      27.799   6.050  43.873  1.00 22.16           O
ATOM   2718  OD2 ASP A 182      26.215   7.029  42.750  1.00 21.85           O1-
ATOM   2719  H   ASP A 182      27.621   9.129  41.242  1.00 18.82           H
ATOM   2720  HA  ASP A 182      26.319   9.487  43.479  1.00 20.42           H
ATOM   2721  HB2 ASP A 182      28.836   8.326  42.999  1.00 25.99           H
ATOM   2722  HB3 ASP A 182      28.286   8.464  44.483  1.00 25.99           H
ATOM   2723  N   GLN A 183      28.631  11.622  43.057  1.00 12.72           N
ATOM   2724  CA  GLN A 183      29.185  12.835  43.655  1.00 14.92           C
ATOM   2725  C   GLN A 183      28.162  13.955  43.743  1.00 14.94           C
ATOM   2726  O   GLN A 183      28.396  14.926  44.478  1.00 17.47           O
ATOM   2727  CB  GLN A 183      30.403  13.341  42.874  1.00 21.65           C
ATOM   2728  CG  GLN A 183      31.515  12.332  42.735  1.00 21.22           C
ATOM   2729  CD  GLN A 183      31.795  11.640  44.034  1.00 17.31           C
ATOM   2730  OE1 GLN A 183      31.985  12.305  45.041  1.00 16.00           O
ATOM   2731  NE2 GLN A 183      31.783  10.296  44.031  1.00 23.82           N
ATOM   2732  H   GLN A 183      28.871  11.472  42.245  1.00 15.27           H
ATOM   2733  HA  GLN A 183      29.476  12.630  44.557  1.00 17.90           H
ATOM   2734  HB2 GLN A 183      30.118  13.590  41.981  1.00 25.98           H
ATOM   2735  HB3 GLN A 183      30.764  14.116  43.331  1.00 25.98           H
ATOM   2736  HG2 GLN A 183      31.259  11.662  42.082  1.00 25.47           H
ATOM   2737  HG3 GLN A 183      32.324  12.786  42.451  1.00 25.47           H
ATOM   2738 HE21 GLN A 183      31.618   9.869  43.303  1.00 28.58           H
ATOM   2739 HE22 GLN A 183      31.940   9.864  44.758  1.00 28.58           H
ATOM   2740  N   MET A 184      27.031  13.820  43.048  1.00 14.05           N
ATOM   2741  CA  MET A 184      25.949  14.789  43.098  1.00 21.93           C
ATOM   2742  C   MET A 184      24.942  14.517  44.211  1.00 19.32           C
ATOM   2743  O   MET A 184      24.258  15.457  44.649  1.00 15.66           O
ATOM   2744  CB  MET A 184      25.222  14.791  41.752  1.00 22.37           C
ATOM   2745  CG  MET A 184      26.016  15.472  40.657  1.00 21.24           C
ATOM   2746  SD  MET A 184      25.044  15.696  39.141  1.00 18.87           S
ATOM   2747  CE  MET A 184      24.861  13.992  38.727  1.00 26.84           C
ATOM   2748  H   MET A 184      26.868  13.154  42.528  1.00 16.86           H
ATOM   2749  HA  MET A 184      26.329  15.671  43.231  1.00 26.32           H
ATOM   2750  HB2 MET A 184      25.060  13.874  41.478  1.00 26.84           H
ATOM   2751  HB3 MET A 184      24.380  15.262  41.848  1.00 26.84           H
ATOM   2752  HG2 MET A 184      26.298  16.347  40.967  1.00 25.49           H
ATOM   2753  HG3 MET A 184      26.790  14.930  40.442  1.00 25.49           H
ATOM   2754  HE1 MET A 184      24.346  13.920  37.908  1.00 32.21           H
ATOM   2755  HE2 MET A 184      25.740  13.602  38.600  1.00 32.21           H
ATOM   2756  HE3 MET A 184      24.400  13.540  39.450  1.00 32.21           H
ATOM   2757  N   THR A 185      24.836  13.263  44.667  1.00 17.46           N
ATOM   2758  CA  THR A 185      23.896  12.836  45.708  1.00 22.61           C
ATOM   2759  C   THR A 185      24.552  12.530  47.053  1.00 21.16           C
ATOM   2760  O   THR A 185      23.964  12.844  48.105  1.00 17.37           O
ATOM   2761  CB  THR A 185      23.140  11.583  45.241  1.00 15.68           C
ATOM   2762  OG1 THR A 185      24.080  10.583  44.836  1.00 16.22           O
ATOM   2763  CG2 THR A 185      22.263  11.906  44.078  1.00 26.91           C
ATOM   2764  H   THR A 185      25.321  12.616  44.373  1.00 20.95           H
ATOM   2765  HA  THR A 185      23.245  13.541  45.849  1.00 27.14           H
ATOM   2766  HB  THR A 185      22.590  11.243  45.963  1.00 18.81           H
ATOM   2767  HG1 THR A 185      23.674   9.894  44.579  1.00 19.46           H
ATOM   2768 HG21 THR A 185      21.790  11.110  43.789  1.00 32.29           H
ATOM   2769 HG22 THR A 185      21.616  12.584  44.329  1.00 32.29           H
ATOM   2770 HG23 THR A 185      22.799  12.239  43.341  1.00 32.29           H
ATOM   2771  N   ARG A 186      25.750  11.928  47.041  1.00 11.00           N
ATOM   2772  CA  ARG A 186      26.467  11.501  48.246  1.00 17.71           C
ATOM   2773  C   ARG A 186      27.953  11.727  48.020  1.00 14.76           C
ATOM   2774  O   ARG A 186      28.729  10.780  47.854  1.00 14.10           O
ATOM   2775  CB  ARG A 186      26.197  10.025  48.553  1.00 21.87           C
ATOM   2776  CG  ARG A 186      24.802   9.701  49.095  1.00 25.47           C
ATOM   2777  CD  ARG A 186      24.459   8.217  48.954  1.00 22.17           C
ATOM   2778  NE  ARG A 186      24.098   7.972  47.578  1.00 26.79           N
ATOM   2779  CZ  ARG A 186      24.527   6.937  46.905  1.00 32.81           C
ATOM   2780  NH1 ARG A 186      24.198   6.800  45.637  1.00 27.36           N
ATOM   2781  NH2 ARG A 186      25.289   6.039  47.505  1.00 41.68           N1+
ATOM   2782  H   ARG A 186      26.180  11.751  46.317  1.00 13.20           H
ATOM   2783  HA  ARG A 186      26.181  12.035  49.004  1.00 21.25           H
ATOM   2784  HB2 ARG A 186      26.315   9.516  47.736  1.00 26.24           H
ATOM   2785  HB3 ARG A 186      26.841   9.727  49.215  1.00 26.24           H
ATOM   2786  HG2 ARG A 186      24.765   9.931  50.037  1.00 30.56           H
ATOM   2787  HG3 ARG A 186      24.142  10.212  48.600  1.00 30.56           H
ATOM   2788  HD2 ARG A 186      25.233   7.676  49.178  1.00 26.60           H
ATOM   2789  HD3 ARG A 186      23.705   7.997  49.522  1.00 26.60           H
ATOM   2790  HE  ARG A 186      23.727   8.612  47.140  1.00 32.15           H
ATOM   2791 HH11 ARG A 186      23.693   7.384  45.259  1.00 32.84           H
ATOM   2792 HH12 ARG A 186      24.460   6.109  45.197  1.00 32.84           H
ATOM   2793 HH21 ARG A 186      25.510   6.145  48.329  1.00 50.02           H
ATOM   2794 HH22 ARG A 186      25.569   5.353  47.069  1.00 50.02           H
ATOM   2795  N   PRO A 187      28.376  12.978  47.961  1.00 12.27           N
ATOM   2796  CA  PRO A 187      29.773  13.270  47.601  1.00 19.46           C
ATOM   2797  C   PRO A 187      30.749  12.737  48.630  1.00 21.94           C
ATOM   2798  O   PRO A 187      30.492  12.784  49.826  1.00 17.51           O
ATOM   2799  CB  PRO A 187      29.819  14.803  47.556  1.00 17.94           C
ATOM   2800  CG  PRO A 187      28.703  15.224  48.461  1.00 16.48           C
ATOM   2801  CD  PRO A 187      27.608  14.210  48.184  1.00 17.91           C
ATOM   2802  HA  PRO A 187      29.986  12.909  46.726  1.00 23.35           H
ATOM   2803  HB2 PRO A 187      30.673  15.117  47.890  1.00 21.52           H
ATOM   2804  HB3 PRO A 187      29.665  15.111  46.650  1.00 21.52           H
ATOM   2805  HG2 PRO A 187      28.992  15.178  49.386  1.00 19.77           H
ATOM   2806  HG3 PRO A 187      28.412  16.120  48.232  1.00 19.77           H
ATOM   2807  HD2 PRO A 187      27.027  14.115  48.955  1.00 21.49           H
ATOM   2808  HD3 PRO A 187      27.111  14.452  47.387  1.00 21.49           H
ATOM   2809  N   ASP A 188      31.901  12.267  48.151  1.00 25.97           N
ATOM   2810  CA  ASP A 188      32.968  11.808  49.024  1.00 20.45           C
ATOM   2811  C   ASP A 188      33.981  12.907  49.299  1.00 22.16           C
ATOM   2812  O   ASP A 188      34.933  12.697  50.059  1.00 22.75           O
ATOM   2813  CB  ASP A 188      33.643  10.552  48.423  1.00 24.89           C
ATOM   2814  CG  ASP A 188      34.522  10.836  47.161  1.00 22.47           C
ATOM   2815  OD1 ASP A 188      34.881  12.022  46.878  1.00 24.84           O
ATOM   2816  OD2 ASP A 188      34.858   9.839  46.443  1.00 25.93           O1-
ATOM   2817  H   ASP A 188      32.086  12.205  47.314  1.00 31.16           H
ATOM   2818  HA  ASP A 188      32.580  11.551  49.875  1.00 24.55           H
ATOM   2819  HB2 ASP A 188      34.214  10.152  49.097  1.00 29.87           H
ATOM   2820  HB3 ASP A 188      32.952   9.921  48.165  1.00 29.87           H
ATOM   2821  N   GLY A 189      33.790  14.081  48.722  1.00 23.39           N
ATOM   2822  CA  GLY A 189      34.648  15.209  48.995  1.00 26.01           C
ATOM   2823  C   GLY A 189      35.676  15.480  47.921  1.00 26.10           C
ATOM   2824  O   GLY A 189      36.286  16.556  47.920  1.00 29.64           O
ATOM   2825  H   GLY A 189      33.159  14.249  48.162  1.00 28.07           H
ATOM   2826  HA2 GLY A 189      34.103  16.005  49.098  1.00 31.21           H
ATOM   2827  HA3 GLY A 189      35.118  15.055  49.829  1.00 31.21           H
ATOM   2828  N   SER A 190      35.893  14.548  47.005  1.00 24.91           N
ATOM   2829  CA  SER A 190      36.876  14.830  45.975  1.00 25.37           C
ATOM   2830  C   SER A 190      36.367  15.828  44.941  1.00 24.34           C
ATOM   2831  O   SER A 190      37.192  16.490  44.298  1.00 24.84           O
ATOM   2832  CB  SER A 190      37.318  13.526  45.312  1.00 23.94           C
ATOM   2833  OG  SER A 190      36.439  13.165  44.296  1.00 31.20           O
ATOM   2834  H   SER A 190      35.506  13.781  46.957  1.00 29.90           H
ATOM   2835  HA  SER A 190      37.657  15.222  46.396  1.00 30.44           H
ATOM   2836  HB2 SER A 190      38.204  13.647  44.936  1.00 28.73           H
ATOM   2837  HB3 SER A 190      37.335  12.822  45.980  1.00 28.73           H
ATOM   2838  HG  SER A 190      36.691  12.448  43.939  1.00 37.44           H
ATOM   2839  N   MET A 191      35.046  16.004  44.805  1.00 20.62           N
ATOM   2840  CA  MET A 191      34.485  16.859  43.752  1.00 21.80           C
ATOM   2841  C   MET A 191      33.356  17.721  44.275  1.00 19.16           C
ATOM   2842  O   MET A 191      32.510  17.255  45.037  1.00 25.28           O
ATOM   2843  CB  MET A 191      33.911  16.060  42.570  1.00 16.86           C
ATOM   2844  CG  MET A 191      34.939  15.326  41.743  1.00 25.27           C
ATOM   2845  SD  MET A 191      34.226  14.516  40.294  1.00 22.32           S
ATOM   2846  CE  MET A 191      34.386  15.774  39.030  1.00 28.32           C
ATOM   2847  H   MET A 191      34.454  15.638  45.311  1.00 24.74           H
ATOM   2848  HA  MET A 191      35.187  17.434  43.409  1.00 26.16           H
ATOM   2849  HB2 MET A 191      33.288  15.402  42.915  1.00 20.23           H
ATOM   2850  HB3 MET A 191      33.444  16.673  41.981  1.00 20.23           H
ATOM   2851  HG2 MET A 191      35.607  15.959  41.434  1.00 30.32           H
ATOM   2852  HG3 MET A 191      35.357  14.644  42.292  1.00 30.32           H
ATOM   2853  HE1 MET A 191      34.026  15.432  38.197  1.00 33.98           H
ATOM   2854  HE2 MET A 191      33.893  16.563  39.305  1.00 33.98           H
ATOM   2855  HE3 MET A 191      35.325  15.992  38.919  1.00 33.98           H
ATOM   2856  N   THR A 192      33.333  18.971  43.832  1.00 17.56           N
ATOM   2857  CA  THR A 192      32.185  19.807  44.096  1.00 17.60           C
ATOM   2858  C   THR A 192      31.020  19.344  43.242  1.00 21.21           C
ATOM   2859  O   THR A 192      31.173  18.566  42.297  1.00 23.09           O
ATOM   2860  CB  THR A 192      32.492  21.263  43.794  1.00 22.43           C
ATOM   2861  OG1 THR A 192      32.620  21.427  42.376  1.00 21.80           O
ATOM   2862  CG2 THR A 192      33.792  21.680  44.486  1.00 26.32           C
ATOM   2863  H   THR A 192      33.961  19.350  43.384  1.00 21.08           H
ATOM   2864  HA  THR A 192      31.935  19.730  45.030  1.00 21.12           H
ATOM   2865  HB  THR A 192      31.772  21.823  44.123  1.00 26.92           H
ATOM   2866  HG1 THR A 192      32.790  22.229  42.194  1.00 26.16           H
ATOM   2867 HG21 THR A 192      33.987  22.610  44.293  1.00 31.58           H
ATOM   2868 HG22 THR A 192      33.706  21.569  45.446  1.00 31.58           H
ATOM   2869 HG23 THR A 192      34.527  21.132  44.170  1.00 31.58           H
ATOM   2870  N   PHE A 193      29.834  19.827  43.589  1.00 22.41           N
ATOM   2871  CA  PHE A 193      28.683  19.564  42.737  1.00 26.04           C
ATOM   2872  C   PHE A 193      28.899  20.109  41.330  1.00 17.94           C
ATOM   2873  O   PHE A 193      28.617  19.416  40.350  1.00 15.62           O
ATOM   2874  CB  PHE A 193      27.425  20.166  43.323  1.00 19.32           C
ATOM   2875  CG  PHE A 193      26.205  19.688  42.638  1.00 16.81           C
ATOM   2876  CD1 PHE A 193      25.446  18.679  43.188  1.00 20.00           C
ATOM   2877  CD2 PHE A 193      25.852  20.210  41.428  1.00 13.48           C
ATOM   2878  CE1 PHE A 193      24.342  18.223  42.535  1.00 19.65           C
ATOM   2879  CE2 PHE A 193      24.801  19.759  40.774  1.00 16.50           C
ATOM   2880  CZ  PHE A 193      24.020  18.764  41.317  1.00 24.17           C
ATOM   2881  H   PHE A 193      29.671  20.296  44.291  1.00 26.89           H
ATOM   2882  HA  PHE A 193      28.553  18.605  42.670  1.00 31.25           H
ATOM   2883  HB2 PHE A 193      27.361  19.920  44.259  1.00 23.19           H
ATOM   2884  HB3 PHE A 193      27.462  21.131  43.233  1.00 23.19           H
ATOM   2885  HD1 PHE A 193      25.682  18.316  44.011  1.00 24.00           H
ATOM   2886  HD2 PHE A 193      26.377  20.875  41.046  1.00 16.18           H
ATOM   2887  HE1 PHE A 193      23.821  17.546  42.904  1.00 23.58           H
ATOM   2888  HE2 PHE A 193      24.569  20.134  39.956  1.00 19.80           H
ATOM   2889  HZ  PHE A 193      23.265  18.467  40.862  1.00 29.01           H
ATOM   2890  N   ALA A 194      29.377  21.359  41.218  1.00 12.14           N
ATOM   2891  CA  ALA A 194      29.586  21.985  39.913  1.00 19.52           C
ATOM   2892  C   ALA A 194      30.543  21.175  39.039  1.00 15.04           C
ATOM   2893  O   ALA A 194      30.350  21.101  37.821  1.00 17.37           O
ATOM   2894  CB  ALA A 194      30.129  23.397  40.108  1.00 20.23           C
ATOM   2895  H   ALA A 194      29.586  21.860  41.885  1.00 14.57           H
ATOM   2896  HA  ALA A 194      28.736  22.049  39.451  1.00 23.42           H
ATOM   2897  HB1 ALA A 194      30.265  23.806  39.239  1.00 24.28           H
ATOM   2898  HB2 ALA A 194      29.487  23.914  40.620  1.00 24.28           H
ATOM   2899  HB3 ALA A 194      30.971  23.348  40.587  1.00 24.28           H
ATOM   2900  N   GLU A 195      31.589  20.555  39.646  1.00 17.53           N
ATOM   2901  CA  GLU A 195      32.609  19.816  38.884  1.00 23.80           C
ATOM   2902  C   GLU A 195      32.083  18.474  38.378  1.00 16.93           C
ATOM   2903  O   GLU A 195      32.394  18.058  37.256  1.00 22.65           O
ATOM   2904  CB  GLU A 195      33.874  19.587  39.742  1.00 18.92           C
ATOM   2905  CG  GLU A 195      34.700  20.885  40.038  1.00 20.86           C
ATOM   2906  CD  GLU A 195      35.782  20.725  41.146  1.00 27.18           C
ATOM   2907  OE1 GLU A 195      36.730  21.535  41.147  1.00 25.60           O
ATOM   2908  OE2 GLU A 195      35.699  19.807  42.011  1.00 19.93           O1-
ATOM   2909  H   GLU A 195      31.721  20.554  40.496  1.00 21.03           H
ATOM   2910  HA  GLU A 195      32.866  20.344  38.112  1.00 28.56           H
ATOM   2911  HB2 GLU A 195      33.607  19.208  40.593  1.00 22.70           H
ATOM   2912  HB3 GLU A 195      34.456  18.967  39.276  1.00 22.70           H
ATOM   2913  HG2 GLU A 195      35.151  21.158  39.223  1.00 25.03           H
ATOM   2914  HG3 GLU A 195      34.089  21.583  40.322  1.00 25.03           H
ATOM   2915  N   ALA A 196      31.359  17.746  39.216  1.00 15.48           N
ATOM   2916  CA  ALA A 196      30.757  16.493  38.771  1.00 21.45           C
ATOM   2917  C   ALA A 196      29.780  16.763  37.646  1.00 16.21           C
ATOM   2918  O   ALA A 196      29.783  16.076  36.609  1.00 17.05           O
ATOM   2919  CB  ALA A 196      30.033  15.795  39.930  1.00 20.36           C
ATOM   2920  H   ALA A 196      31.201  17.950  40.036  1.00 18.57           H
ATOM   2921  HA  ALA A 196      31.451  15.901  38.440  1.00 25.74           H
ATOM   2922  HB1 ALA A 196      29.644  14.967  39.606  1.00 24.43           H
ATOM   2923  HB2 ALA A 196      30.673  15.607  40.634  1.00 24.43           H
ATOM   2924  HB3 ALA A 196      29.336  16.380  40.264  1.00 24.43           H
ATOM   2925  N   LYS A 197      28.921  17.762  37.848  1.00 15.00           N
ATOM   2926  CA  LYS A 197      27.973  18.152  36.808  1.00 19.79           C
ATOM   2927  C   LYS A 197      28.686  18.456  35.499  1.00 20.03           C
ATOM   2928  O   LYS A 197      28.247  18.013  34.426  1.00 20.45           O
ATOM   2929  CB  LYS A 197      27.166  19.373  37.252  1.00 15.58           C
ATOM   2930  CG  LYS A 197      26.065  19.781  36.283  1.00 27.94           C
ATOM   2931  CD  LYS A 197      25.491  21.153  36.611  1.00 22.38           C
ATOM   2932  CE  LYS A 197      26.378  22.276  36.099  1.00 20.38           C
ATOM   2933  NZ  LYS A 197      25.569  23.500  35.677  1.00 17.60           N1+
ATOM   2934  H   LYS A 197      28.869  18.225  38.571  1.00 18.00           H
ATOM   2935  HA  LYS A 197      27.354  17.422  36.652  1.00 23.74           H
ATOM   2936  HB2 LYS A 197      26.750  19.177  38.106  1.00 18.70           H
ATOM   2937  HB3 LYS A 197      27.769  20.127  37.347  1.00 18.70           H
ATOM   2938  HG2 LYS A 197      26.427  19.813  35.384  1.00 33.53           H
ATOM   2939  HG3 LYS A 197      25.344  19.133  36.329  1.00 33.53           H
ATOM   2940  HD2 LYS A 197      24.619  21.242  36.195  1.00 26.86           H
ATOM   2941  HD3 LYS A 197      25.413  21.244  37.574  1.00 26.86           H
ATOM   2942  HE2 LYS A 197      26.989  22.545  36.803  1.00 24.45           H
ATOM   2943  HE3 LYS A 197      26.875  21.962  35.328  1.00 24.45           H
ATOM   2944  HZ1 LYS A 197      26.115  24.139  35.383  1.00 21.12           H
ATOM   2945  HZ2 LYS A 197      25.003  23.281  35.027  1.00 21.12           H
ATOM   2946  HZ3 LYS A 197      25.107  23.812  36.371  1.00 21.12           H
ATOM   2947  N   GLU A 198      29.788  19.219  35.563  1.00 21.14           N
ATOM   2948  CA  GLU A 198      30.462  19.628  34.331  1.00 24.75           C
ATOM   2949  C   GLU A 198      31.112  18.452  33.638  1.00 17.20           C
ATOM   2950  O   GLU A 198      31.071  18.374  32.408  1.00 14.47           O
ATOM   2951  CB  GLU A 198      31.488  20.730  34.599  1.00 27.98           C
ATOM   2952  CG  GLU A 198      30.830  22.143  34.624  1.00 44.45           C
ATOM   2953  CD  GLU A 198      30.117  22.491  33.285  1.00 48.49           C
ATOM   2954  OE1 GLU A 198      28.999  23.085  33.317  1.00 32.70           O
ATOM   2955  OE2 GLU A 198      30.680  22.150  32.203  1.00 47.80           O1-
ATOM   2956  H   GLU A 198      30.153  19.503  36.288  1.00 25.37           H
ATOM   2957  HA  GLU A 198      29.798  19.992  33.725  1.00 29.70           H
ATOM   2958  HB2 GLU A 198      31.905  20.574  35.461  1.00 33.57           H
ATOM   2959  HB3 GLU A 198      32.157  20.720  33.897  1.00 33.57           H
ATOM   2960  HG2 GLU A 198      30.169  22.171  35.334  1.00 53.34           H
ATOM   2961  HG3 GLU A 198      31.516  22.809  34.782  1.00 53.34           H
ATOM   2962  N   ALA A 199      31.698  17.514  34.400  1.00 12.57           N
ATOM   2963  CA  ALA A 199      32.232  16.293  33.777  1.00 17.41           C
ATOM   2964  C   ALA A 199      31.126  15.447  33.147  1.00 22.67           C
ATOM   2965  O   ALA A 199      31.351  14.770  32.141  1.00 16.02           O
ATOM   2966  CB  ALA A 199      32.994  15.443  34.790  1.00 15.79           C
ATOM   2967  H   ALA A 199      31.796  17.558  35.253  1.00 15.08           H
ATOM   2968  HA  ALA A 199      32.851  16.546  33.075  1.00 20.89           H
ATOM   2969  HB1 ALA A 199      33.331  14.649  34.345  1.00 18.94           H
ATOM   2970  HB2 ALA A 199      33.732  15.962  35.146  1.00 18.94           H
ATOM   2971  HB3 ALA A 199      32.391  15.190  35.507  1.00 18.94           H
ATOM   2972  N   LEU A 200      29.930  15.466  33.728  1.00 22.05           N
ATOM   2973  CA  LEU A 200      28.803  14.803  33.097  1.00 18.86           C
ATOM   2974  C   LEU A 200      28.446  15.476  31.780  1.00 13.49           C
ATOM   2975  O   LEU A 200      28.262  14.817  30.748  1.00 15.03           O
ATOM   2976  CB  LEU A 200      27.629  14.799  34.079  1.00 12.93           C
ATOM   2977  CG  LEU A 200      26.515  13.820  33.844  1.00 18.89           C
ATOM   2978  CD1 LEU A 200      27.096  12.424  33.957  1.00 25.96           C
ATOM   2979  CD2 LEU A 200      25.345  14.026  34.855  1.00 21.60           C
ATOM   2980  H   LEU A 200      29.749  15.852  34.475  1.00 26.46           H
ATOM   2981  HA  LEU A 200      29.041  13.881  32.909  1.00 22.63           H
ATOM   2982  HB2 LEU A 200      27.982  14.618  34.964  1.00 15.51           H
ATOM   2983  HB3 LEU A 200      27.233  15.684  34.072  1.00 15.51           H
ATOM   2984  HG  LEU A 200      26.168  13.936  32.945  1.00 22.67           H
ATOM   2985 HD11 LEU A 200      26.390  11.775  33.807  1.00 31.15           H
ATOM   2986 HD12 LEU A 200      27.791  12.317  33.288  1.00 31.15           H
ATOM   2987 HD13 LEU A 200      27.470  12.308  34.844  1.00 31.15           H
ATOM   2988 HD21 LEU A 200      24.649  13.377  34.669  1.00 25.92           H
ATOM   2989 HD22 LEU A 200      25.682  13.903  35.756  1.00 25.92           H
ATOM   2990 HD23 LEU A 200      24.995  14.925  34.752  1.00 25.92           H
ATOM   2991  N   TYR A 201      28.355  16.795  31.783  1.00 16.15           N
ATOM   2992  CA  TYR A 201      28.088  17.485  30.522  1.00 21.71           C
ATOM   2993  C   TYR A 201      29.237  17.277  29.518  1.00 16.82           C
ATOM   2994  O   TYR A 201      29.010  17.206  28.305  1.00 15.79           O
ATOM   2995  CB  TYR A 201      27.845  18.973  30.805  1.00 11.99           C
ATOM   2996  CG  TYR A 201      26.527  19.308  31.501  1.00 15.07           C
ATOM   2997  CD1 TYR A 201      25.487  18.411  31.521  1.00 17.81           C
ATOM   2998  CD2 TYR A 201      26.344  20.538  32.142  1.00 18.53           C
ATOM   2999  CE1 TYR A 201      24.309  18.706  32.124  1.00 17.81           C
ATOM   3000  CE2 TYR A 201      25.170  20.844  32.753  1.00 21.14           C
ATOM   3001  CZ  TYR A 201      24.149  19.915  32.734  1.00 18.50           C
ATOM   3002  OH  TYR A 201      22.952  20.192  33.318  1.00 18.13           O
ATOM   3003  H   TYR A 201      28.440  17.303  32.471  1.00 19.38           H
ATOM   3004  HA  TYR A 201      27.280  17.120  30.129  1.00 26.05           H
ATOM   3005  HB2 TYR A 201      28.563  19.299  31.370  1.00 14.39           H
ATOM   3006  HB3 TYR A 201      27.856  19.451  29.961  1.00 14.39           H
ATOM   3007  HD1 TYR A 201      25.588  17.590  31.097  1.00 21.38           H
ATOM   3008  HD2 TYR A 201      27.035  21.160  32.141  1.00 22.23           H
ATOM   3009  HE1 TYR A 201      23.612  18.090  32.117  1.00 21.37           H
ATOM   3010  HE2 TYR A 201      25.053  21.668  33.168  1.00 25.37           H
ATOM   3011  HH  TYR A 201      22.969  20.960  33.660  1.00 21.76           H
ATOM   3012  N   ASP A 202      30.468  17.172  30.015  1.00 16.70           N
ATOM   3013  CA  ASP A 202      31.622  16.900  29.168  1.00 17.13           C
ATOM   3014  C   ASP A 202      31.436  15.592  28.396  1.00 20.60           C
ATOM   3015  O   ASP A 202      31.815  15.492  27.221  1.00 17.82           O
ATOM   3016  CB  ASP A 202      32.888  16.857  30.054  1.00 15.87           C
ATOM   3017  CG  ASP A 202      34.150  16.753  29.250  1.00 20.21           C
ATOM   3018  OD1 ASP A 202      34.243  17.440  28.196  1.00 20.27           O
ATOM   3019  OD2 ASP A 202      35.038  15.993  29.661  1.00 18.94           O1-
ATOM   3020  H   ASP A 202      30.661  17.255  30.848  1.00 20.04           H
ATOM   3021  HA  ASP A 202      31.725  17.620  28.526  1.00 20.56           H
ATOM   3022  HB2 ASP A 202      32.933  17.670  30.581  1.00 19.04           H
ATOM   3023  HB3 ASP A 202      32.839  16.084  30.638  1.00 19.04           H
ATOM   3024  N   TYR A 203      30.821  14.593  29.040  1.00 20.61           N
ATOM   3025  CA  TYR A 203      30.541  13.300  28.409  1.00 18.98           C
ATOM   3026  C   TYR A 203      29.392  13.385  27.412  1.00 13.66           C
ATOM   3027  O   TYR A 203      29.460  12.802  26.324  1.00 18.54           O
ATOM   3028  CB  TYR A 203      30.212  12.277  29.495  1.00 17.82           C
ATOM   3029  CG  TYR A 203      29.777  10.914  29.010  1.00 21.05           C
ATOM   3030  CD1 TYR A 203      30.681   9.875  28.918  1.00 22.47           C
ATOM   3031  CD2 TYR A 203      28.466  10.654  28.696  1.00 22.81           C
ATOM   3032  CE1 TYR A 203      30.310   8.630  28.472  1.00 25.76           C
ATOM   3033  CE2 TYR A 203      28.069   9.403  28.252  1.00 26.60           C
ATOM   3034  CZ  TYR A 203      29.003   8.379  28.138  1.00 23.49           C
ATOM   3035  OH  TYR A 203      28.643   7.107  27.705  1.00 20.53           O
ATOM   3036  H   TYR A 203      30.552  14.643  29.855  1.00 24.73           H
ATOM   3037  HA  TYR A 203      31.332  12.998  27.935  1.00 22.78           H
ATOM   3038  HB2 TYR A 203      31.002  12.150  30.044  1.00 21.38           H
ATOM   3039  HB3 TYR A 203      29.494  12.632  30.042  1.00 21.38           H
ATOM   3040  HD1 TYR A 203      31.574  10.032  29.128  1.00 26.97           H
ATOM   3041  HD2 TYR A 203      27.838  11.337  28.757  1.00 27.37           H
ATOM   3042  HE1 TYR A 203      30.943   7.952  28.408  1.00 30.91           H
ATOM   3043  HE2 TYR A 203      27.179   9.249  28.030  1.00 31.92           H
ATOM   3044  HH  TYR A 203      29.316   6.604  27.698  1.00 24.64           H
ATOM   3045  N   LEU A 204      28.319  14.092  27.773  1.00 17.29           N
ATOM   3046  CA  LEU A 204      27.112  14.121  26.956  1.00 17.32           C
ATOM   3047  C   LEU A 204      27.230  15.054  25.751  1.00 20.17           C
ATOM   3048  O   LEU A 204      26.666  14.747  24.694  1.00 15.45           O
ATOM   3049  CB  LEU A 204      25.909  14.544  27.798  1.00 13.77           C
ATOM   3050  CG  LEU A 204      25.477  13.521  28.844  1.00 17.78           C
ATOM   3051  CD1 LEU A 204      24.486  14.141  29.747  1.00 16.91           C
ATOM   3052  CD2 LEU A 204      24.874  12.263  28.232  1.00 17.96           C
ATOM   3053  H   LEU A 204      28.268  14.564  28.490  1.00 20.75           H
ATOM   3054  HA  LEU A 204      26.940  13.226  26.622  1.00 20.78           H
ATOM   3055  HB2 LEU A 204      26.131  15.365  28.265  1.00 16.52           H
ATOM   3056  HB3 LEU A 204      25.156  14.698  27.207  1.00 16.52           H
ATOM   3057  HG  LEU A 204      26.247  13.261  29.372  1.00 21.34           H
ATOM   3058 HD11 LEU A 204      24.213  13.488  30.411  1.00 20.30           H
ATOM   3059 HD12 LEU A 204      24.893  14.906  30.183  1.00 20.30           H
ATOM   3060 HD13 LEU A 204      23.719  14.425  29.226  1.00 20.30           H
ATOM   3061 HD21 LEU A 204      24.621  11.656  28.944  1.00 21.55           H
ATOM   3062 HD22 LEU A 204      24.093  12.508  27.712  1.00 21.55           H
ATOM   3063 HD23 LEU A 204      25.535  11.844  27.658  1.00 21.55           H
ATOM   3064  N   ILE A 205      27.880  16.225  25.896  1.00 20.48           N
ATOM   3065  CA  ILE A 205      27.853  17.234  24.825  1.00 17.29           C
ATOM   3066  C   ILE A 205      28.213  16.645  23.457  1.00 23.70           C
ATOM   3067  O   ILE A 205      27.441  16.844  22.509  1.00 20.16           O
ATOM   3068  CB  ILE A 205      28.735  18.427  25.203  1.00 23.81           C
ATOM   3069  CG1 ILE A 205      27.916  19.403  26.016  1.00 21.80           C
ATOM   3070  CG2 ILE A 205      29.337  19.093  23.934  1.00 26.96           C
ATOM   3071  CD1 ILE A 205      28.738  20.469  26.694  1.00 21.34           C
ATOM   3072  H   ILE A 205      28.334  16.453  26.591  1.00 24.58           H
ATOM   3073  HA  ILE A 205      26.945  17.568  24.755  1.00 20.74           H
ATOM   3074  HB  ILE A 205      29.465  18.106  25.756  1.00 28.58           H
ATOM   3075 HG12 ILE A 205      27.284  19.846  25.428  1.00 26.15           H
ATOM   3076 HG13 ILE A 205      27.438  18.914  26.704  1.00 26.15           H
ATOM   3077 HG21 ILE A 205      29.890  19.843  24.203  1.00 32.35           H
ATOM   3078 HG22 ILE A 205      29.874  18.439  23.460  1.00 32.35           H
ATOM   3079 HG23 ILE A 205      28.613  19.402  23.367  1.00 32.35           H
ATOM   3080 HD11 ILE A 205      28.146  21.054  27.193  1.00 25.61           H
ATOM   3081 HD12 ILE A 205      29.369  20.044  27.296  1.00 25.61           H
ATOM   3082 HD13 ILE A 205      29.214  20.977  26.019  1.00 25.61           H
ATOM   3083  N   PRO A 206      29.363  15.963  23.271  1.00 17.76           N
ATOM   3084  CA  PRO A 206      29.684  15.393  21.956  1.00 17.26           C
ATOM   3085  C   PRO A 206      28.657  14.394  21.475  1.00 27.69           C
ATOM   3086  O   PRO A 206      28.416  14.310  20.265  1.00 20.09           O
ATOM   3087  CB  PRO A 206      31.046  14.721  22.182  1.00 23.98           C
ATOM   3088  CG  PRO A 206      31.593  15.315  23.488  1.00 23.38           C
ATOM   3089  CD  PRO A 206      30.365  15.589  24.288  1.00 24.66           C
ATOM   3090  HA  PRO A 206      29.779  16.099  21.297  1.00 20.71           H
ATOM   3091  HB2 PRO A 206      30.926  13.763  22.268  1.00 28.78           H
ATOM   3092  HB3 PRO A 206      31.637  14.927  21.441  1.00 28.78           H
ATOM   3093  HG2 PRO A 206      32.162  14.668  23.934  1.00 28.05           H
ATOM   3094  HG3 PRO A 206      32.077  16.135  23.302  1.00 28.05           H
ATOM   3095  HD2 PRO A 206      30.084  14.789  24.759  1.00 29.60           H
ATOM   3096  HD3 PRO A 206      30.517  16.326  24.899  1.00 29.60           H
ATOM   3097  N   ILE A 207      28.050  13.627  22.388  1.00 20.75           N
ATOM   3098  CA  ILE A 207      27.108  12.592  21.998  1.00 16.93           C
ATOM   3099  C   ILE A 207      25.819  13.212  21.487  1.00 16.60           C
ATOM   3100  O   ILE A 207      25.199  12.723  20.533  1.00 16.58           O
ATOM   3101  CB  ILE A 207      26.846  11.644  23.185  1.00 17.56           C
ATOM   3102  CG1 ILE A 207      28.129  10.874  23.549  1.00 12.03           C
ATOM   3103  CG2 ILE A 207      25.723  10.684  22.822  1.00 17.44           C
ATOM   3104  CD1 ILE A 207      28.003  10.022  24.858  1.00 21.30           C
ATOM   3105  H   ILE A 207      28.172  13.692  23.237  1.00 24.90           H
ATOM   3106  HA  ILE A 207      27.494  12.069  21.278  1.00 20.32           H
ATOM   3107  HB  ILE A 207      26.570  12.172  23.951  1.00 21.07           H
ATOM   3108 HG12 ILE A 207      28.348  10.270  22.822  1.00 14.43           H
ATOM   3109 HG13 ILE A 207      28.850  11.510  23.677  1.00 14.43           H
ATOM   3110 HG21 ILE A 207      25.562  10.090  23.572  1.00 20.93           H
ATOM   3111 HG22 ILE A 207      24.922  11.195  22.626  1.00 20.93           H
ATOM   3112 HG23 ILE A 207      25.987  10.170  22.043  1.00 20.93           H
ATOM   3113 HD11 ILE A 207      28.845   9.569  25.021  1.00 25.56           H
ATOM   3114 HD12 ILE A 207      27.796  10.612  25.599  1.00 25.56           H
ATOM   3115 HD13 ILE A 207      27.293   9.371  24.743  1.00 25.56           H
ATOM   3116  N   ILE A 208      25.371  14.280  22.136  1.00 23.13           N
ATOM   3117  CA  ILE A 208      24.195  14.983  21.657  1.00 22.59           C
ATOM   3118  C   ILE A 208      24.474  15.584  20.286  1.00 17.88           C
ATOM   3119  O   ILE A 208      23.640  15.497  19.373  1.00 23.06           O
ATOM   3120  CB  ILE A 208      23.763  16.031  22.697  1.00 23.69           C
ATOM   3121  CG1 ILE A 208      23.121  15.316  23.864  1.00 21.39           C
ATOM   3122  CG2 ILE A 208      22.759  16.938  22.146  1.00 14.08           C
ATOM   3123  CD1 ILE A 208      23.086  16.100  25.086  1.00 13.26           C
ATOM   3124  H   ILE A 208      25.725  14.611  22.846  1.00 27.75           H
ATOM   3125  HA  ILE A 208      23.469  14.348  21.559  1.00 27.11           H
ATOM   3126  HB  ILE A 208      24.534  16.535  23.001  1.00 28.43           H
ATOM   3127 HG12 ILE A 208      22.206  15.093  23.630  1.00 25.66           H
ATOM   3128 HG13 ILE A 208      23.620  14.504  24.047  1.00 25.66           H
ATOM   3129 HG21 ILE A 208      22.510  17.584  22.826  1.00 16.90           H
ATOM   3130 HG22 ILE A 208      23.136  17.395  21.378  1.00 16.90           H
ATOM   3131 HG23 ILE A 208      21.983  16.423  21.877  1.00 16.90           H
ATOM   3132 HD11 ILE A 208      22.663  15.577  25.785  1.00 15.91           H
ATOM   3133 HD12 ILE A 208      23.995  16.322  25.344  1.00 15.91           H
ATOM   3134 HD13 ILE A 208      22.580  16.911  24.926  1.00 15.91           H
ATOM   3135  N   GLU A 209      25.654  16.183  20.104  1.00 22.41           N
ATOM   3136  CA  GLU A 209      25.971  16.741  18.792  1.00 28.26           C
ATOM   3137  C   GLU A 209      25.938  15.635  17.729  1.00 26.24           C
ATOM   3138  O   GLU A 209      25.280  15.785  16.693  1.00 18.10           O
ATOM   3139  CB  GLU A 209      27.318  17.490  18.814  1.00 42.85           C
ATOM   3140  CG  GLU A 209      27.728  18.240  17.489  1.00 54.49           C
ATOM   3141  CD  GLU A 209      29.244  18.670  17.445  1.00 55.09           C
ATOM   3142  OE1 GLU A 209      29.865  18.894  18.509  1.00 50.63           O
ATOM   3143  OE2 GLU A 209      29.832  18.757  16.335  1.00 50.31           O1-
ATOM   3144  H   GLU A 209      26.266  16.275  20.701  1.00 26.90           H
ATOM   3145  HA  GLU A 209      25.285  17.387  18.560  1.00 33.91           H
ATOM   3146  HB2 GLU A 209      27.285  18.153  19.521  1.00 51.42           H
ATOM   3147  HB3 GLU A 209      28.018  16.848  19.009  1.00 51.42           H
ATOM   3148  HG2 GLU A 209      27.564  17.653  16.734  1.00 65.39           H
ATOM   3149  HG3 GLU A 209      27.190  19.042  17.405  1.00 65.39           H
ATOM   3150  N   GLN A 210      26.569  14.482  17.986  1.00 23.23           N
ATOM   3151  CA  GLN A 210      26.562  13.473  16.926  1.00 24.88           C
ATOM   3152  C   GLN A 210      25.166  12.871  16.723  1.00 25.66           C
ATOM   3153  O   GLN A 210      24.831  12.474  15.606  1.00 23.97           O
ATOM   3154  CB  GLN A 210      27.626  12.392  17.189  1.00 28.15           C
ATOM   3155  CG  GLN A 210      27.437  11.501  18.373  1.00 41.03           C
ATOM   3156  CD  GLN A 210      28.753  10.793  18.813  1.00 45.79           C
ATOM   3157  OE1 GLN A 210      29.860  11.132  18.363  1.00 41.36           O
ATOM   3158  NE2 GLN A 210      28.618   9.820  19.712  1.00 38.90           N
ATOM   3159  H   GLN A 210      26.980  14.271  18.711  1.00 27.88           H
ATOM   3160  HA  GLN A 210      26.804  13.911  16.095  1.00 29.86           H
ATOM   3161  HB2 GLN A 210      27.669  11.819  16.408  1.00 33.77           H
ATOM   3162  HB3 GLN A 210      28.481  12.837  17.303  1.00 33.77           H
ATOM   3163  HG2 GLN A 210      27.119  12.031  19.120  1.00 49.23           H
ATOM   3164  HG3 GLN A 210      26.788  10.815  18.152  1.00 49.23           H
ATOM   3165 HE21 GLN A 210      27.837   9.618  20.012  1.00 46.69           H
ATOM   3166 HE22 GLN A 210      29.310   9.394  19.992  1.00 46.69           H
ATOM   3167  N   ARG A 211      24.304  12.871  17.750  1.00 27.26           N
ATOM   3168  CA  ARG A 211      22.951  12.325  17.609  1.00 22.99           C
ATOM   3169  C   ARG A 211      22.018  13.304  16.889  1.00 25.80           C
ATOM   3170  O   ARG A 211      21.021  12.899  16.280  1.00 24.42           O
ATOM   3171  CB  ARG A 211      22.400  11.993  18.995  1.00 27.46           C
ATOM   3172  CG  ARG A 211      22.315  10.532  19.391  1.00 30.48           C
ATOM   3173  CD  ARG A 211      23.614   9.893  19.756  1.00 26.47           C
ATOM   3174  NE  ARG A 211      23.433   8.891  20.808  1.00 27.92           N
ATOM   3175  CZ  ARG A 211      24.293   7.925  21.061  1.00 21.75           C
ATOM   3176  NH1 ARG A 211      24.060   7.074  22.026  1.00 21.99           N
ATOM   3177  NH2 ARG A 211      25.382   7.803  20.331  1.00 44.45           N1+
ATOM   3178  H   ARG A 211      24.480  13.180  18.533  1.00 32.71           H
ATOM   3179  HA  ARG A 211      22.989  11.506  17.092  1.00 27.59           H
ATOM   3180  HB2 ARG A 211      22.962  12.432  19.653  1.00 32.96           H
ATOM   3181  HB3 ARG A 211      21.502  12.354  19.054  1.00 32.96           H
ATOM   3182  HG2 ARG A 211      21.727  10.456  20.158  1.00 36.57           H
ATOM   3183  HG3 ARG A 211      21.944  10.033  18.647  1.00 36.57           H
ATOM   3184  HD2 ARG A 211      23.985   9.452  18.976  1.00 31.76           H
ATOM   3185  HD3 ARG A 211      24.225  10.571  20.083  1.00 31.76           H
ATOM   3186  HE  ARG A 211      22.688   8.889  21.238  1.00 33.51           H
ATOM   3187 HH11 ARG A 211      23.347   7.148  22.501  1.00 26.38           H
ATOM   3188 HH12 ARG A 211      24.618   6.440  22.184  1.00 26.38           H
ATOM   3189 HH21 ARG A 211      25.539   8.362  19.696  1.00 53.34           H
ATOM   3190 HH22 ARG A 211      25.941   7.170  20.494  1.00 53.34           H
ATOM   3191  N   ARG A 212      22.301  14.600  16.940  1.00 23.05           N
ATOM   3192  CA  ARG A 212      21.501  15.505  16.120  1.00 25.81           C
ATOM   3193  C   ARG A 212      21.921  15.468  14.659  1.00 32.12           C
ATOM   3194  O   ARG A 212      21.112  15.765  13.771  1.00 33.55           O
ATOM   3195  CB  ARG A 212      21.636  16.923  16.617  1.00 30.75           C
ATOM   3196  CG  ARG A 212      21.236  17.135  18.023  1.00 25.28           C
ATOM   3197  CD  ARG A 212      21.533  18.568  18.394  1.00 21.87           C
ATOM   3198  NE  ARG A 212      20.373  19.050  19.070  1.00 40.62           N
ATOM   3199  CZ  ARG A 212      19.782  20.203  18.842  1.00 33.39           C
ATOM   3200  NH1 ARG A 212      18.687  20.486  19.554  1.00 27.26           N
ATOM   3201  NH2 ARG A 212      20.289  21.059  17.960  1.00 25.36           N1+
ATOM   3202  H   ARG A 212      22.917  14.967  17.414  1.00 27.66           H
ATOM   3203  HA  ARG A 212      20.567  15.248  16.176  1.00 30.97           H
ATOM   3204  HB2 ARG A 212      22.564  17.192  16.534  1.00 36.90           H
ATOM   3205  HB3 ARG A 212      21.081  17.497  16.066  1.00 36.90           H
ATOM   3206  HG2 ARG A 212      20.284  16.976  18.123  1.00 30.33           H
ATOM   3207  HG3 ARG A 212      21.746  16.549  18.603  1.00 30.33           H
ATOM   3208  HD2 ARG A 212      22.294  18.610  18.993  1.00 26.25           H
ATOM   3209  HD3 ARG A 212      21.681  19.098  17.595  1.00 26.25           H
ATOM   3210  HE  ARG A 212      20.032  18.546  19.678  1.00 48.74           H
ATOM   3211 HH11 ARG A 212      18.388  19.918  20.126  1.00 32.72           H
ATOM   3212 HH12 ARG A 212      18.285  21.238  19.443  1.00 32.72           H
ATOM   3213 HH21 ARG A 212      20.993  20.849  17.514  1.00 30.43           H
ATOM   3214 HH22 ARG A 212      19.902  21.814  17.823  1.00 30.43           H
ATOM   3215  N   GLN A 213      23.184  15.142  14.401  1.00 29.70           N
ATOM   3216  CA  GLN A 213      23.659  14.989  13.028  1.00 36.51           C
ATOM   3217  C   GLN A 213      23.092  13.722  12.402  1.00 29.85           C
ATOM   3218  O   GLN A 213      22.546  13.755  11.296  1.00 31.22           O
ATOM   3219  CB  GLN A 213      25.191  14.947  13.015  1.00 37.09           C
ATOM   3220  CG  GLN A 213      25.871  15.938  12.131  1.00 54.34           C
ATOM   3221  CD  GLN A 213      25.696  17.353  12.605  1.00 48.79           C
ATOM   3222  OE1 GLN A 213      25.035  18.151  11.951  1.00 39.39           O
ATOM   3223  NE2 GLN A 213      26.299  17.678  13.757  1.00 58.94           N
ATOM   3224  H   GLN A 213      23.785  15.003  15.000  1.00 35.64           H
ATOM   3225  HA  GLN A 213      23.369  15.749  12.500  1.00 43.81           H
ATOM   3226  HB2 GLN A 213      25.507  15.102  13.919  1.00 44.51           H
ATOM   3227  HB3 GLN A 213      25.468  14.064  12.725  1.00 44.51           H
ATOM   3228  HG2 GLN A 213      26.821  15.743  12.110  1.00 65.21           H
ATOM   3229  HG3 GLN A 213      25.498  15.872  11.238  1.00 65.21           H
ATOM   3230 HE21 GLN A 213      26.757  17.088  14.184  1.00 70.73           H
ATOM   3231 HE22 GLN A 213      26.228  18.476  14.070  1.00 70.73           H
ATOM   3232  N   LYS A 214      23.235  12.591  13.103  1.00 21.91           N
ATOM   3233  CA  LYS A 214      22.822  11.260  12.643  1.00 32.31           C
ATOM   3234  C   LYS A 214      22.003  10.640  13.773  1.00 27.76           C
ATOM   3235  O   LYS A 214      22.558   9.995  14.682  1.00 25.34           O
ATOM   3236  CB  LYS A 214      24.014  10.351  12.291  1.00 37.23           C
ATOM   3237  CG  LYS A 214      25.061  10.883  11.282  1.00 38.93           C
ATOM   3238  CD  LYS A 214      26.219   9.875  11.091  1.00 40.67           C
ATOM   3239  CE  LYS A 214      27.531  10.510  10.556  1.00 52.23           C
ATOM   3240  NZ  LYS A 214      28.746   9.591  10.685  1.00 47.35           N1+
ATOM   3241  H   LYS A 214      23.588  12.572  13.888  1.00 26.29           H
ATOM   3242  HA  LYS A 214      22.256  11.346  11.860  1.00 38.77           H
ATOM   3243  HB2 LYS A 214      24.490  10.152  13.112  1.00 44.68           H
ATOM   3244  HB3 LYS A 214      23.661   9.526  11.922  1.00 44.68           H
ATOM   3245  HG2 LYS A 214      24.635  11.025  10.422  1.00 46.72           H
ATOM   3246  HG3 LYS A 214      25.433  11.715  11.615  1.00 46.72           H
ATOM   3247  HD2 LYS A 214      26.417   9.463  11.946  1.00 48.81           H
ATOM   3248  HD3 LYS A 214      25.939   9.196  10.457  1.00 48.81           H
ATOM   3249  HE2 LYS A 214      27.417  10.723   9.616  1.00 62.68           H
ATOM   3250  HE3 LYS A 214      27.715  11.320  11.057  1.00 62.68           H
ATOM   3251  HZ1 LYS A 214      29.470   9.998  10.367  1.00 56.81           H
ATOM   3252  HZ2 LYS A 214      28.882   9.386  11.541  1.00 56.81           H
ATOM   3253  HZ3 LYS A 214      28.610   8.841  10.226  1.00 56.81           H
ATOM   3254  N   PRO A 215      20.689  10.845  13.778  1.00 27.17           N
ATOM   3255  CA  PRO A 215      19.879  10.333  14.886  1.00 37.50           C
ATOM   3256  C   PRO A 215      19.578   8.852  14.759  1.00 27.58           C
ATOM   3257  O   PRO A 215      19.336   8.348  13.664  1.00 33.09           O
ATOM   3258  CB  PRO A 215      18.590  11.158  14.784  1.00 29.52           C
ATOM   3259  CG  PRO A 215      18.538  11.600  13.427  1.00 34.36           C
ATOM   3260  CD  PRO A 215      19.931  11.844  13.002  1.00 30.77           C
ATOM   3261  HA  PRO A 215      20.312  10.507  15.736  1.00 45.00           H
ATOM   3262  HB2 PRO A 215      17.826  10.599  14.993  1.00 35.42           H
ATOM   3263  HB3 PRO A 215      18.638  11.915  15.390  1.00 35.42           H
ATOM   3264  HG2 PRO A 215      18.134  10.909  12.880  1.00 41.23           H
ATOM   3265  HG3 PRO A 215      18.021  12.419  13.375  1.00 41.23           H
ATOM   3266  HD2 PRO A 215      20.029  11.681  12.050  1.00 36.92           H
ATOM   3267  HD3 PRO A 215      20.207  12.742  13.241  1.00 36.92           H
ATOM   3268  N   GLY A 216      19.618   8.167  15.906  1.00 30.77           N
ATOM   3269  CA  GLY A 216      19.051   6.844  16.089  1.00 23.68           C
ATOM   3270  C   GLY A 216      17.671   6.873  16.743  1.00 25.92           C
ATOM   3271  O   GLY A 216      16.950   7.882  16.703  1.00 19.61           O
ATOM   3272  H   GLY A 216      19.989   8.471  16.620  1.00 36.92           H
ATOM   3273  HA2 GLY A 216      18.972   6.406  15.227  1.00 28.42           H
ATOM   3274  HA3 GLY A 216      19.643   6.315  16.647  1.00 28.42           H
ATOM   3275  N   THR A 217      17.293   5.734  17.354  1.00 22.94           N
ATOM   3276  CA  THR A 217      16.013   5.587  18.058  1.00 19.57           C
ATOM   3277  C   THR A 217      16.149   5.511  19.579  1.00 20.60           C
ATOM   3278  O   THR A 217      15.146   5.268  20.276  1.00 20.09           O
ATOM   3279  CB  THR A 217      15.269   4.326  17.607  1.00 23.84           C
ATOM   3280  OG1 THR A 217      16.035   3.185  17.995  1.00 32.40           O
ATOM   3281  CG2 THR A 217      15.058   4.287  16.088  1.00 34.22           C
ATOM   3282  H   THR A 217      17.775   5.021  17.371  1.00 27.53           H
ATOM   3283  HA  THR A 217      15.454   6.352  17.849  1.00 23.49           H
ATOM   3284  HB  THR A 217      14.401   4.293  18.038  1.00 28.60           H
ATOM   3285  HG1 THR A 217      15.643   2.482  17.757  1.00 38.88           H
ATOM   3286 HG21 THR A 217      14.585   3.477  15.840  1.00 41.06           H
ATOM   3287 HG22 THR A 217      14.536   5.055  15.807  1.00 41.06           H
ATOM   3288 HG23 THR A 217      15.914   4.304  15.634  1.00 41.06           H
ATOM   3289  N   ASP A 218      17.364   5.664  20.100  1.00 20.03           N
ATOM   3290  CA  ASP A 218      17.665   5.680  21.526  1.00 19.46           C
ATOM   3291  C   ASP A 218      17.145   6.950  22.197  1.00 20.78           C
ATOM   3292  O   ASP A 218      16.820   7.947  21.553  1.00 17.51           O
ATOM   3293  CB  ASP A 218      19.177   5.625  21.738  1.00 19.19           C
ATOM   3294  CG  ASP A 218      19.874   6.853  21.172  1.00 21.78           C
ATOM   3295  OD1 ASP A 218      20.011   7.866  21.894  1.00 20.37           O
ATOM   3296  OD2 ASP A 218      20.257   6.809  19.984  1.00 33.55           O1-
ATOM   3297  H   ASP A 218      18.067   5.767  19.616  1.00 24.03           H
ATOM   3298  HA  ASP A 218      17.261   4.910  21.956  1.00 23.35           H
ATOM   3299  HB2 ASP A 218      19.364   5.583  22.689  1.00 23.02           H
ATOM   3300  HB3 ASP A 218      19.534   4.842  21.291  1.00 23.02           H
ATOM   3301  N   ALA A 219      17.156   6.921  23.532  1.00 17.23           N
ATOM   3302  CA  ALA A 219      16.583   8.002  24.330  1.00 16.95           C
ATOM   3303  C   ALA A 219      17.272   9.345  24.087  1.00 18.14           C
ATOM   3304  O   ALA A 219      16.613  10.394  24.069  1.00 15.74           O
ATOM   3305  CB  ALA A 219      16.682   7.632  25.803  1.00 21.06           C
ATOM   3306  H   ALA A 219      17.492   6.281  23.999  1.00 20.68           H
ATOM   3307  HA  ALA A 219      15.644   8.100  24.105  1.00 20.34           H
ATOM   3308  HB1 ALA A 219      16.302   8.349  26.335  1.00 25.27           H
ATOM   3309  HB2 ALA A 219      16.191   6.810  25.956  1.00 25.27           H
ATOM   3310  HB3 ALA A 219      17.616   7.507  26.035  1.00 25.27           H
ATOM   3311  N   ILE A 220      18.600   9.347  23.938  1.00 15.58           N
ATOM   3312  CA  ILE A 220      19.313  10.613  23.786  1.00 16.66           C
ATOM   3313  C   ILE A 220      19.007  11.258  22.424  1.00 19.16           C
ATOM   3314  O   ILE A 220      18.948  12.492  22.302  1.00 16.87           O
ATOM   3315  CB  ILE A 220      20.825  10.382  24.016  1.00 14.10           C
ATOM   3316  CG1 ILE A 220      21.071  10.073  25.501  1.00 18.69           C
ATOM   3317  CG2 ILE A 220      21.593  11.596  23.639  1.00 17.57           C
ATOM   3318  CD1 ILE A 220      22.515   9.790  25.903  1.00 15.82           C
ATOM   3319  H   ILE A 220      19.098   8.646  23.923  1.00 18.69           H
ATOM   3320  HA  ILE A 220      19.004  11.224  24.473  1.00 20.00           H
ATOM   3321  HB  ILE A 220      21.122   9.632  23.478  1.00 16.92           H
ATOM   3322 HG12 ILE A 220      20.771  10.834  26.023  1.00 22.43           H
ATOM   3323 HG13 ILE A 220      20.548   9.293  25.740  1.00 22.43           H
ATOM   3324 HG21 ILE A 220      22.537  11.432  23.790  1.00 21.09           H
ATOM   3325 HG22 ILE A 220      21.436  11.789  22.701  1.00 21.09           H
ATOM   3326 HG23 ILE A 220      21.294  12.340  24.185  1.00 21.09           H
ATOM   3327 HD11 ILE A 220      22.548   9.611  26.856  1.00 18.99           H
ATOM   3328 HD12 ILE A 220      22.835   9.019  25.410  1.00 18.99           H
ATOM   3329 HD13 ILE A 220      23.059  10.566  25.694  1.00 18.99           H
ATOM   3330  N   SER A 221      18.822  10.438  21.383  1.00 18.13           N
ATOM   3331  CA  SER A 221      18.468  10.958  20.065  1.00 16.17           C
ATOM   3332  C   SER A 221      17.072  11.519  20.083  1.00 22.96           C
ATOM   3333  O   SER A 221      16.808  12.551  19.460  1.00 20.91           O
ATOM   3334  CB  SER A 221      18.518   9.874  18.998  1.00 18.59           C
ATOM   3335  OG  SER A 221      19.818   9.367  18.780  1.00 22.83           O
ATOM   3336  H   SER A 221      18.897   9.582  21.417  1.00 21.76           H
ATOM   3337  HA  SER A 221      19.083  11.666  19.818  1.00 19.41           H
ATOM   3338  HB2 SER A 221      17.945   9.143  19.275  1.00 22.31           H
ATOM   3339  HB3 SER A 221      18.189  10.247  18.165  1.00 22.31           H
ATOM   3340  HG  SER A 221      20.118   9.033  19.489  1.00 27.40           H
ATOM   3341  N   ILE A 222      16.153  10.835  20.772  1.00 24.27           N
ATOM   3342  CA  ILE A 222      14.801  11.358  20.893  1.00 14.24           C
ATOM   3343  C   ILE A 222      14.846  12.719  21.578  1.00 14.64           C
ATOM   3344  O   ILE A 222      14.309  13.697  21.068  1.00 17.01           O
ATOM   3345  CB  ILE A 222      13.902  10.359  21.642  1.00 19.09           C
ATOM   3346  CG1 ILE A 222      13.887   8.973  20.952  1.00 21.63           C
ATOM   3347  CG2 ILE A 222      12.509  10.936  21.795  1.00 21.90           C
ATOM   3348  CD1 ILE A 222      13.333   8.978  19.585  1.00 24.66           C
ATOM   3349  H   ILE A 222      16.288  10.084  21.169  1.00 29.12           H
ATOM   3350  HA  ILE A 222      14.432  11.483  20.005  1.00 17.09           H
ATOM   3351  HB  ILE A 222      14.270  10.241  22.531  1.00 22.91           H
ATOM   3352 HG12 ILE A 222      14.798   8.643  20.900  1.00 25.95           H
ATOM   3353 HG13 ILE A 222      13.350   8.367  21.486  1.00 25.95           H
ATOM   3354 HG21 ILE A 222      11.953  10.297  22.268  1.00 26.29           H
ATOM   3355 HG22 ILE A 222      12.564  11.764  22.298  1.00 26.29           H
ATOM   3356 HG23 ILE A 222      12.140  11.108  20.914  1.00 26.29           H
ATOM   3357 HD11 ILE A 222      13.361   8.076  19.230  1.00 29.59           H
ATOM   3358 HD12 ILE A 222      12.416   9.293  19.617  1.00 29.59           H
ATOM   3359 HD13 ILE A 222      13.866   9.569  19.030  1.00 29.59           H
ATOM   3360  N   VAL A 223      15.573  12.836  22.693  1.00 15.67           N
ATOM   3361  CA  VAL A 223      15.551  14.122  23.403  1.00 14.41           C
ATOM   3362  C   VAL A 223      16.193  15.184  22.549  1.00 23.34           C
ATOM   3363  O   VAL A 223      15.667  16.297  22.427  1.00 14.90           O
ATOM   3364  CB  VAL A 223      16.239  14.025  24.786  1.00 11.82           C
ATOM   3365  CG1 VAL A 223      16.379  15.340  25.408  1.00 11.33           C
ATOM   3366  CG2 VAL A 223      15.412  13.126  25.698  1.00 19.78           C
ATOM   3367  H   VAL A 223      16.062  12.222  23.045  1.00 18.80           H
ATOM   3368  HA  VAL A 223      14.628  14.380  23.550  1.00 17.30           H
ATOM   3369  HB  VAL A 223      17.121  13.635  24.684  1.00 14.19           H
ATOM   3370 HG11 VAL A 223      16.813  15.237  26.269  1.00 13.59           H
ATOM   3371 HG12 VAL A 223      16.918  15.905  24.831  1.00 13.59           H
ATOM   3372 HG13 VAL A 223      15.499  15.729  25.524  1.00 13.59           H
ATOM   3373 HG21 VAL A 223      15.847  13.069  26.563  1.00 23.74           H
ATOM   3374 HG22 VAL A 223      14.526  13.508  25.797  1.00 23.74           H
ATOM   3375 HG23 VAL A 223      15.351  12.244  25.299  1.00 23.74           H
ATOM   3376  N   ALA A 224      17.345  14.858  21.952  1.00 19.85           N
ATOM   3377  CA  ALA A 224      18.159  15.879  21.304  1.00 16.70           C
ATOM   3378  C   ALA A 224      17.517  16.393  20.040  1.00 15.47           C
ATOM   3379  O   ALA A 224      17.867  17.480  19.567  1.00 19.65           O
ATOM   3380  CB  ALA A 224      19.534  15.322  20.960  1.00 18.75           C
ATOM   3381  H   ALA A 224      17.669  14.063  21.910  1.00 23.82           H
ATOM   3382  HA  ALA A 224      18.277  16.626  21.911  1.00 20.04           H
ATOM   3383  HB1 ALA A 224      20.057  16.018  20.530  1.00 22.50           H
ATOM   3384  HB2 ALA A 224      19.972  15.035  21.776  1.00 22.50           H
ATOM   3385  HB3 ALA A 224      19.428  14.569  20.358  1.00 22.50           H
ATOM   3386  N   ASN A 225      16.619  15.614  19.464  1.00 14.29           N
ATOM   3387  CA  ASN A 225      15.906  15.986  18.260  1.00 20.73           C
ATOM   3388  C   ASN A 225      14.452  16.319  18.569  1.00 18.02           C
ATOM   3389  O   ASN A 225      13.622  16.376  17.663  1.00 20.50           O
ATOM   3390  CB  ASN A 225      16.030  14.848  17.245  1.00 17.40           C
ATOM   3391  CG  ASN A 225      17.424  14.763  16.641  1.00 23.47           C
ATOM   3392  OD1 ASN A 225      17.814  15.590  15.807  1.00 25.53           O
ATOM   3393  ND2 ASN A 225      18.184  13.772  17.066  1.00 21.17           N
ATOM   3394  H   ASN A 225      16.400  14.838  19.764  1.00 17.15           H
ATOM   3395  HA  ASN A 225      16.320  16.775  17.877  1.00 24.87           H
ATOM   3396  HB2 ASN A 225      15.841  14.005  17.688  1.00 20.88           H
ATOM   3397  HB3 ASN A 225      15.397  14.994  16.524  1.00 20.88           H
ATOM   3398 HD21 ASN A 225      18.981  13.679  16.756  1.00 25.41           H
ATOM   3399 HD22 ASN A 225      17.883  13.220  17.652  1.00 25.41           H
ATOM   3400  N   GLY A 226      14.124  16.536  19.844  1.00 14.65           N
ATOM   3401  CA  GLY A 226      12.742  16.687  20.233  1.00 20.03           C
ATOM   3402  C   GLY A 226      12.228  18.114  20.137  1.00 19.08           C
ATOM   3403  O   GLY A 226      12.974  19.065  19.879  1.00 20.86           O
ATOM   3404  H   GLY A 226      14.687  16.597  20.492  1.00 17.58           H
ATOM   3405  HA2 GLY A 226      12.189  16.127  19.666  1.00 24.04           H
ATOM   3406  HA3 GLY A 226      12.635  16.388  21.150  1.00 24.04           H
ATOM   3407  N   GLN A 227      10.925  18.247  20.374  1.00 21.86           N
ATOM   3408  CA  GLN A 227      10.233  19.525  20.336  1.00 17.33           C
ATOM   3409  C   GLN A 227       9.460  19.717  21.621  1.00 14.87           C
ATOM   3410  O   GLN A 227       8.893  18.758  22.147  1.00 22.48           O
ATOM   3411  CB  GLN A 227       9.283  19.579  19.146  1.00 25.60           C
ATOM   3412  CG  GLN A 227       9.980  19.367  17.818  1.00 27.80           C
ATOM   3413  CD  GLN A 227       9.035  19.386  16.691  1.00 29.16           C
ATOM   3414  OE1 GLN A 227       8.588  18.331  16.240  1.00 38.67           O
ATOM   3415  NE2 GLN A 227       8.699  20.582  16.218  1.00 34.22           N
ATOM   3416  H   GLN A 227      10.407  17.588  20.564  1.00 26.23           H
ATOM   3417  HA  GLN A 227      10.879  20.244  20.251  1.00 20.79           H
ATOM   3418  HB2 GLN A 227       8.613  18.885  19.247  1.00 30.72           H
ATOM   3419  HB3 GLN A 227       8.856  20.450  19.124  1.00 30.72           H
ATOM   3420  HG2 GLN A 227      10.628  20.075  17.682  1.00 33.36           H
ATOM   3421  HG3 GLN A 227      10.424  18.504  17.825  1.00 33.36           H
ATOM   3422 HE21 GLN A 227       9.030  21.293  16.571  1.00 41.06           H
ATOM   3423 HE22 GLN A 227       8.149  20.645  15.560  1.00 41.06           H
ATOM   3424  N   VAL A 228       9.452  20.954  22.131  1.00 25.41           N
ATOM   3425  CA  VAL A 228       8.686  21.347  23.323  1.00 17.04           C
ATOM   3426  C   VAL A 228       7.723  22.468  22.937  1.00 18.82           C
ATOM   3427  O   VAL A 228       8.149  23.531  22.484  1.00 21.10           O
ATOM   3428  CB  VAL A 228       9.599  21.773  24.488  1.00 26.98           C
ATOM   3429  CG1 VAL A 228      10.113  20.560  25.206  1.00 34.30           C
ATOM   3430  CG2 VAL A 228      10.770  22.537  24.025  1.00 22.19           C
ATOM   3431  H   VAL A 228       9.900  21.605  21.792  1.00 30.49           H
ATOM   3432  HA  VAL A 228       8.158  20.590  23.621  1.00 20.45           H
ATOM   3433  HB  VAL A 228       9.099  22.318  25.116  1.00 32.37           H
ATOM   3434 HG11 VAL A 228      10.686  20.844  25.936  1.00 41.16           H
ATOM   3435 HG12 VAL A 228       9.361  20.056  25.553  1.00 41.16           H
ATOM   3436 HG13 VAL A 228      10.618  20.015  24.583  1.00 41.16           H
ATOM   3437 HG21 VAL A 228      11.311  22.781  24.793  1.00 26.63           H
ATOM   3438 HG22 VAL A 228      11.286  21.986  23.417  1.00 26.63           H
ATOM   3439 HG23 VAL A 228      10.464  23.337  23.569  1.00 26.63           H
ATOM   3440  N   ASN A 229       6.423  22.226  23.118  1.00 28.34           N
ATOM   3441  CA  ASN A 229       5.354  23.122  22.650  1.00 24.07           C
ATOM   3442  C   ASN A 229       5.604  23.621  21.220  1.00 21.87           C
ATOM   3443  O   ASN A 229       5.480  24.813  20.920  1.00 23.94           O
ATOM   3444  CB  ASN A 229       5.159  24.297  23.608  1.00 30.55           C
ATOM   3445  CG  ASN A 229       4.426  23.884  24.895  1.00 36.55           C
ATOM   3446  OD1 ASN A 229       4.293  22.688  25.184  1.00 28.12           O
ATOM   3447  ND2 ASN A 229       3.961  24.871  25.670  1.00 32.84           N
ATOM   3448  H   ASN A 229       6.124  21.528  23.522  1.00 34.01           H
ATOM   3449  HA  ASN A 229       4.523  22.621  22.637  1.00 28.88           H
ATOM   3450  HB2 ASN A 229       6.028  24.652  23.856  1.00 36.66           H
ATOM   3451  HB3 ASN A 229       4.633  24.982  23.167  1.00 36.66           H
ATOM   3452 HD21 ASN A 229       3.544  24.686  26.399  1.00 39.40           H
ATOM   3453 HD22 ASN A 229       4.078  25.691  25.439  1.00 39.40           H
ATOM   3454  N   GLY A 230       5.955  22.682  20.331  1.00 17.41           N
ATOM   3455  CA  GLY A 230       6.027  22.918  18.905  1.00 23.91           C
ATOM   3456  C   GLY A 230       7.358  23.421  18.365  1.00 23.83           C
ATOM   3457  O   GLY A 230       7.623  23.252  17.174  1.00 37.20           O
ATOM   3458  H   GLY A 230       6.162  21.877  20.550  1.00 20.90           H
ATOM   3459  HA2 GLY A 230       5.817  22.090  18.444  1.00 28.69           H
ATOM   3460  HA3 GLY A 230       5.349  23.569  18.665  1.00 28.69           H
ATOM   3461  N   ARG A 231       8.174  24.015  19.171  1.00 25.93           N
ATOM   3462  CA  ARG A 231       9.465  24.574  18.787  1.00 21.46           C
ATOM   3463  C   ARG A 231      10.546  23.536  19.023  1.00 26.36           C
ATOM   3464  O   ARG A 231      10.388  22.664  19.882  1.00 24.60           O
ATOM   3465  CB  ARG A 231       9.792  25.810  19.629  1.00 26.91           C
ATOM   3466  CG  ARG A 231       9.565  25.565  21.129  1.00 28.06           C
ATOM   3467  CD  ARG A 231      10.323  26.454  22.070  1.00 35.07           C
ATOM   3468  NE  ARG A 231      11.702  26.022  22.100  1.00 33.82           N
ATOM   3469  CZ  ARG A 231      12.411  25.745  23.185  1.00 22.42           C
ATOM   3470  NH1 ARG A 231      13.653  25.342  23.016  1.00 28.44           N
ATOM   3471  NH2 ARG A 231      11.921  25.867  24.407  1.00 25.63           N1+
ATOM   3472  H   ARG A 231       8.006  24.123  20.008  1.00 31.11           H
ATOM   3473  HA  ARG A 231       9.458  24.820  17.848  1.00 25.75           H
ATOM   3474  HB2 ARG A 231      10.724  26.046  19.499  1.00 32.30           H
ATOM   3475  HB3 ARG A 231       9.221  26.544  19.353  1.00 32.30           H
ATOM   3476  HG2 ARG A 231       8.621  25.684  21.317  1.00 33.67           H
ATOM   3477  HG3 ARG A 231       9.819  24.650  21.329  1.00 33.67           H
ATOM   3478  HD2 ARG A 231      10.289  27.372  21.756  1.00 42.09           H
ATOM   3479  HD3 ARG A 231       9.952  26.381  22.964  1.00 42.09           H
ATOM   3480  HE  ARG A 231      12.100  25.935  21.343  1.00 40.59           H
ATOM   3481 HH11 ARG A 231      13.977  25.268  22.223  1.00 34.12           H
ATOM   3482 HH12 ARG A 231      14.144  25.165  23.699  1.00 34.12           H
ATOM   3483 HH21 ARG A 231      11.108  26.125  24.521  1.00 30.76           H
ATOM   3484 HH22 ARG A 231      12.413  25.682  25.088  1.00 30.76           H
ATOM   3485  N   PRO A 232      11.676  23.587  18.321  1.00 30.03           N
ATOM   3486  CA  PRO A 232      12.716  22.576  18.559  1.00 16.41           C
ATOM   3487  C   PRO A 232      13.508  22.894  19.836  1.00 16.68           C
ATOM   3488  O   PRO A 232      13.680  24.048  20.228  1.00 14.32           O
ATOM   3489  CB  PRO A 232      13.569  22.640  17.286  1.00 20.78           C
ATOM   3490  CG  PRO A 232      13.370  24.024  16.755  1.00 24.12           C
ATOM   3491  CD  PRO A 232      11.943  24.391  17.109  1.00 25.02           C
ATOM   3492  HA  PRO A 232      12.319  21.695  18.637  1.00 19.69           H
ATOM   3493  HB2 PRO A 232      14.501  22.489  17.508  1.00 24.93           H
ATOM   3494  HB3 PRO A 232      13.256  21.979  16.648  1.00 24.93           H
ATOM   3495  HG2 PRO A 232      13.995  24.630  17.183  1.00 28.95           H
ATOM   3496  HG3 PRO A 232      13.495  24.026  15.793  1.00 28.95           H
ATOM   3497  HD2 PRO A 232      11.876  25.337  17.309  1.00 30.02           H
ATOM   3498  HD3 PRO A 232      11.340  24.134  16.394  1.00 30.02           H
ATOM   3499  N   ILE A 233      13.888  21.829  20.547  1.00 16.07           N
ATOM   3500  CA  ILE A 233      14.771  21.923  21.715  1.00 22.97           C
ATOM   3501  C   ILE A 233      16.173  22.345  21.280  1.00 14.18           C
ATOM   3502  O   ILE A 233      16.682  21.893  20.251  1.00 18.50           O
ATOM   3503  CB  ILE A 233      14.821  20.560  22.449  1.00 18.88           C
ATOM   3504  CG1 ILE A 233      15.409  20.695  23.863  1.00 21.01           C
ATOM   3505  CG2 ILE A 233      15.657  19.512  21.649  1.00 14.17           C
ATOM   3506  CD1 ILE A 233      15.121  19.516  24.714  1.00 20.55           C
ATOM   3507  H   ILE A 233      13.643  21.024  20.368  1.00 19.29           H
ATOM   3508  HA  ILE A 233      14.425  22.590  22.329  1.00 27.57           H
ATOM   3509  HB  ILE A 233      13.914  20.226  22.529  1.00 22.66           H
ATOM   3510 HG12 ILE A 233      16.372  20.790  23.797  1.00 25.21           H
ATOM   3511 HG13 ILE A 233      15.026  21.476  24.292  1.00 25.21           H
ATOM   3512 HG21 ILE A 233      15.665  18.675  22.138  1.00 17.01           H
ATOM   3513 HG22 ILE A 233      15.250  19.382  20.778  1.00 17.01           H
ATOM   3514 HG23 ILE A 233      16.563  19.844  21.545  1.00 17.01           H
ATOM   3515 HD11 ILE A 233      15.514  19.656  25.590  1.00 24.66           H
ATOM   3516 HD12 ILE A 233      14.159  19.413  24.795  1.00 24.66           H
ATOM   3517 HD13 ILE A 233      15.505  18.727  24.301  1.00 24.66           H
ATOM   3518  N   THR A 234      16.835  23.157  22.107  1.00 20.07           N
ATOM   3519  CA  THR A 234      18.223  23.554  21.852  1.00 15.11           C
ATOM   3520  C   THR A 234      19.176  22.470  22.328  1.00 22.60           C
ATOM   3521  O   THR A 234      18.825  21.606  23.130  1.00 24.97           O
ATOM   3522  CB  THR A 234      18.569  24.860  22.551  1.00 15.59           C
ATOM   3523  OG1 THR A 234      18.650  24.672  23.962  1.00 20.84           O
ATOM   3524  CG2 THR A 234      17.484  25.852  22.336  1.00 25.16           C
ATOM   3525  H   THR A 234      16.502  23.492  22.826  1.00 24.09           H
ATOM   3526  HA  THR A 234      18.352  23.676  20.898  1.00 18.14           H
ATOM   3527  HB  THR A 234      19.403  25.217  22.209  1.00 18.71           H
ATOM   3528  HG1 THR A 234      18.841  25.398  24.338  1.00 25.00           H
ATOM   3529 HG21 THR A 234      17.704  26.685  22.782  1.00 30.19           H
ATOM   3530 HG22 THR A 234      17.373  26.022  21.388  1.00 30.19           H
ATOM   3531 HG23 THR A 234      16.649  25.513  22.695  1.00 30.19           H
ATOM   3532  N   SER A 235      20.402  22.525  21.817  1.00 23.43           N
ATOM   3533  CA  SER A 235      21.469  21.673  22.326  1.00 24.59           C
ATOM   3534  C   SER A 235      21.630  21.773  23.849  1.00 21.31           C
ATOM   3535  O   SER A 235      21.813  20.754  24.516  1.00 17.63           O
ATOM   3536  CB  SER A 235      22.761  22.053  21.629  1.00 19.13           C
ATOM   3537  OG  SER A 235      22.722  21.601  20.283  1.00 26.19           O
ATOM   3538  H   SER A 235      20.641  23.047  21.177  1.00 28.11           H
ATOM   3539  HA  SER A 235      21.269  20.750  22.105  1.00 29.50           H
ATOM   3540  HB2 SER A 235      22.859  23.018  21.641  1.00 22.95           H
ATOM   3541  HB3 SER A 235      23.506  21.633  22.087  1.00 22.95           H
ATOM   3542  HG  SER A 235      23.435  21.808  19.890  1.00 31.43           H
ATOM   3543  N   ASP A 236      21.600  22.994  24.409  1.00 23.72           N
ATOM   3544  CA  ASP A 236      21.796  23.181  25.847  1.00 25.11           C
ATOM   3545  C   ASP A 236      20.670  22.522  26.645  1.00 15.70           C
ATOM   3546  O   ASP A 236      20.934  21.779  27.590  1.00 17.55           O
ATOM   3547  CB  ASP A 236      21.902  24.677  26.173  1.00 23.79           C
ATOM   3548  CG  ASP A 236      22.129  24.961  27.693  1.00 30.81           C
ATOM   3549  OD1 ASP A 236      21.230  25.547  28.361  1.00 23.48           O
ATOM   3550  OD2 ASP A 236      23.218  24.607  28.204  1.00 22.89           O1-
ATOM   3551  H   ASP A 236      21.467  23.724  23.975  1.00 28.46           H
ATOM   3552  HA  ASP A 236      22.630  22.760  26.107  1.00 30.13           H
ATOM   3553  HB2 ASP A 236      22.650  25.053  25.683  1.00 28.55           H
ATOM   3554  HB3 ASP A 236      21.079  25.116  25.907  1.00 28.55           H
ATOM   3555  N   GLU A 237      19.407  22.779  26.266  1.00 15.08           N
ATOM   3556  CA  GLU A 237      18.247  22.151  26.914  1.00 22.82           C
ATOM   3557  C   GLU A 237      18.332  20.623  26.882  1.00 18.75           C
ATOM   3558  O   GLU A 237      18.081  19.966  27.899  1.00 18.45           O
ATOM   3559  CB  GLU A 237      16.941  22.630  26.245  1.00 14.02           C
ATOM   3560  CG  GLU A 237      16.606  24.106  26.575  1.00 26.81           C
ATOM   3561  CD  GLU A 237      15.509  24.740  25.735  1.00 19.10           C
ATOM   3562  OE1 GLU A 237      14.840  25.654  26.245  1.00 18.41           O
ATOM   3563  OE2 GLU A 237      15.324  24.327  24.570  1.00 29.47           O1-
ATOM   3564  H   GLU A 237      19.197  23.319  25.630  1.00 18.09           H
ATOM   3565  HA  GLU A 237      18.222  22.427  27.844  1.00 27.38           H
ATOM   3566  HB2 GLU A 237      17.032  22.550  25.282  1.00 16.83           H
ATOM   3567  HB3 GLU A 237      16.206  22.078  26.556  1.00 16.83           H
ATOM   3568  HG2 GLU A 237      16.326  24.156  27.502  1.00 32.17           H
ATOM   3569  HG3 GLU A 237      17.408  24.637  26.451  1.00 32.17           H
ATOM   3570  N   ALA A 238      18.724  20.045  25.736  1.00 18.09           N
ATOM   3571  CA  ALA A 238      18.832  18.591  25.584  1.00 14.98           C
ATOM   3572  C   ALA A 238      19.833  17.998  26.573  1.00 17.26           C
ATOM   3573  O   ALA A 238      19.593  16.955  27.187  1.00 16.70           O
ATOM   3574  CB  ALA A 238      19.276  18.261  24.166  1.00 16.93           C
ATOM   3575  H   ALA A 238      18.934  20.483  25.026  1.00 21.71           H
ATOM   3576  HA  ALA A 238      17.966  18.183  25.740  1.00 17.98           H
ATOM   3577  HB1 ALA A 238      19.345  17.298  24.073  1.00 20.31           H
ATOM   3578  HB2 ALA A 238      18.620  18.608  23.541  1.00 20.31           H
ATOM   3579  HB3 ALA A 238      20.139  18.673  24.001  1.00 20.31           H
ATOM   3580  N   LYS A 239      21.005  18.614  26.664  1.00 17.39           N
ATOM   3581  CA  LYS A 239      22.006  18.197  27.622  1.00 15.09           C
ATOM   3582  C   LYS A 239      21.440  18.242  29.031  1.00 17.63           C
ATOM   3583  O   LYS A 239      21.622  17.310  29.824  1.00 16.51           O
ATOM   3584  CB  LYS A 239      23.187  19.146  27.477  1.00 11.84           C
ATOM   3585  CG  LYS A 239      24.343  18.982  28.368  1.00 12.58           C
ATOM   3586  CD  LYS A 239      25.227  20.255  28.359  1.00 27.22           C
ATOM   3587  CE  LYS A 239      24.529  21.476  28.923  1.00 17.41           C
ATOM   3588  NZ  LYS A 239      25.389  22.647  29.150  1.00 19.63           N1+
ATOM   3589  H   LYS A 239      21.242  19.281  26.177  1.00 20.86           H
ATOM   3590  HA  LYS A 239      22.299  17.293  27.427  1.00 18.10           H
ATOM   3591  HB2 LYS A 239      23.521  19.064  26.570  1.00 14.21           H
ATOM   3592  HB3 LYS A 239      22.858  20.048  27.610  1.00 14.21           H
ATOM   3593  HG2 LYS A 239      24.032  18.832  29.275  1.00 15.10           H
ATOM   3594  HG3 LYS A 239      24.880  18.233  28.066  1.00 15.10           H
ATOM   3595  HD2 LYS A 239      26.019  20.091  28.895  1.00 32.66           H
ATOM   3596  HD3 LYS A 239      25.483  20.453  27.445  1.00 32.66           H
ATOM   3597  HE2 LYS A 239      23.831  21.743  28.304  1.00 20.89           H
ATOM   3598  HE3 LYS A 239      24.132  21.237  29.775  1.00 20.89           H
ATOM   3599  HZ1 LYS A 239      24.907  23.319  29.480  1.00 23.56           H
ATOM   3600  HZ2 LYS A 239      26.034  22.443  29.728  1.00 23.56           H
ATOM   3601  HZ3 LYS A 239      25.759  22.906  28.383  1.00 23.56           H
ATOM   3602  N   ARG A 240      20.744  19.327  29.358  1.00 19.38           N
ATOM   3603  CA  ARG A 240      20.236  19.498  30.701  1.00 14.72           C
ATOM   3604  C   ARG A 240      19.184  18.446  31.047  1.00 12.63           C
ATOM   3605  O   ARG A 240      19.070  18.059  32.206  1.00 14.60           O
ATOM   3606  CB  ARG A 240      19.700  20.906  30.826  1.00 13.97           C
ATOM   3607  CG  ARG A 240      20.777  21.947  30.913  1.00 20.81           C
ATOM   3608  CD  ARG A 240      20.261  23.320  30.670  1.00 13.39           C
ATOM   3609  NE  ARG A 240      19.523  23.892  31.774  1.00 18.50           N
ATOM   3610  CZ  ARG A 240      18.799  24.998  31.629  1.00 15.63           C
ATOM   3611  NH1 ARG A 240      18.140  25.514  32.653  1.00 21.82           N
ATOM   3612  NH2 ARG A 240      18.757  25.602  30.446  1.00 20.53           N1+
ATOM   3613  H   ARG A 240      20.557  19.972  28.820  1.00 23.26           H
ATOM   3614  HA  ARG A 240      20.969  19.402  31.329  1.00 17.67           H
ATOM   3615  HB2 ARG A 240      19.155  21.104  30.049  1.00 16.77           H
ATOM   3616  HB3 ARG A 240      19.162  20.966  31.631  1.00 16.77           H
ATOM   3617  HG2 ARG A 240      21.168  21.925  31.800  1.00 24.98           H
ATOM   3618  HG3 ARG A 240      21.455  21.758  30.246  1.00 24.98           H
ATOM   3619  HD2 ARG A 240      21.013  23.905  30.486  1.00 16.07           H
ATOM   3620  HD3 ARG A 240      19.670  23.297  29.902  1.00 16.07           H
ATOM   3621  HE  ARG A 240      19.358  23.389  32.452  1.00 22.20           H
ATOM   3622 HH11 ARG A 240      18.165  25.127  33.420  1.00 26.19           H
ATOM   3623 HH12 ARG A 240      17.675  26.230  32.548  1.00 26.19           H
ATOM   3624 HH21 ARG A 240      19.189  25.272  29.779  1.00 24.63           H
ATOM   3625 HH22 ARG A 240      18.293  26.319  30.345  1.00 24.63           H
ATOM   3626  N   MET A 241      18.449  17.943  30.053  1.00 17.75           N
ATOM   3627  CA  MET A 241      17.478  16.863  30.249  1.00 12.09           C
ATOM   3628  C   MET A 241      18.164  15.505  30.296  1.00 17.58           C
ATOM   3629  O   MET A 241      17.831  14.659  31.134  1.00 15.75           O
ATOM   3630  CB  MET A 241      16.425  16.907  29.128  1.00 14.75           C
ATOM   3631  CG  MET A 241      15.144  16.041  29.347  1.00 34.46           C
ATOM   3632  SD  MET A 241      13.558  16.515  28.471  1.00 31.68           S
ATOM   3633  CE  MET A 241      13.897  18.219  28.082  1.00 17.57           C
ATOM   3634  H   MET A 241      18.496  18.216  29.239  1.00 21.30           H
ATOM   3635  HA  MET A 241      17.018  17.008  31.091  1.00 14.50           H
ATOM   3636  HB2 MET A 241      16.135  17.826  29.019  1.00 17.70           H
ATOM   3637  HB3 MET A 241      16.842  16.602  28.307  1.00 17.70           H
ATOM   3638  HG2 MET A 241      15.352  15.134  29.072  1.00 41.35           H
ATOM   3639  HG3 MET A 241      14.948  16.042  30.297  1.00 41.35           H
ATOM   3640  HE1 MET A 241      13.134  18.593  27.614  1.00 21.09           H
ATOM   3641  HE2 MET A 241      14.052  18.706  28.907  1.00 21.09           H
ATOM   3642  HE3 MET A 241      14.685  18.262  27.519  1.00 21.09           H
ATOM   3643  N   CYS A 242      19.161  15.290  29.441  1.00 16.66           N
ATOM   3644  CA  CYS A 242      19.837  14.004  29.440  1.00 14.13           C
ATOM   3645  C   CYS A 242      20.580  13.782  30.740  1.00 16.17           C
ATOM   3646  O   CYS A 242      20.648  12.656  31.232  1.00 14.37           O
ATOM   3647  CB  CYS A 242      20.764  13.917  28.243  1.00 18.05           C
ATOM   3648  SG  CYS A 242      19.821  13.707  26.698  1.00 15.64           S
ATOM   3649  H   CYS A 242      19.456  15.858  28.867  1.00 19.99           H
ATOM   3650  HA  CYS A 242      19.174  13.301  29.354  1.00 16.96           H
ATOM   3651  HB2 CYS A 242      21.281  14.735  28.176  1.00 21.66           H
ATOM   3652  HB3 CYS A 242      21.353  13.153  28.347  1.00 21.66           H
ATOM   3653  HG  CYS A 242      19.090  14.648  26.556  1.00 18.77           H
ATOM   3654  N   GLY A 243      21.108  14.837  31.346  1.00 14.47           N
ATOM   3655  CA  GLY A 243      21.780  14.646  32.616  1.00 14.56           C
ATOM   3656  C   GLY A 243      20.837  14.106  33.680  1.00 15.51           C
ATOM   3657  O   GLY A 243      21.170  13.182  34.426  1.00 16.76           O
ATOM   3658  H   GLY A 243      21.092  15.645  31.054  1.00 17.36           H
ATOM   3659  HA2 GLY A 243      22.512  14.019  32.506  1.00 17.48           H
ATOM   3660  HA3 GLY A 243      22.140  15.492  32.924  1.00 17.48           H
ATOM   3661  N   LEU A 244      19.657  14.704  33.789  1.00 16.19           N
ATOM   3662  CA  LEU A 244      18.667  14.205  34.732  1.00 10.77           C
ATOM   3663  C   LEU A 244      18.380  12.740  34.502  1.00 14.06           C
ATOM   3664  O   LEU A 244      18.277  11.967  35.459  1.00 19.42           O
ATOM   3665  CB  LEU A 244      17.387  14.999  34.586  1.00 15.32           C
ATOM   3666  CG  LEU A 244      16.287  14.718  35.603  1.00 15.71           C
ATOM   3667  CD1 LEU A 244      16.755  15.029  37.032  1.00 13.98           C
ATOM   3668  CD2 LEU A 244      15.106  15.563  35.241  1.00 16.90           C
ATOM   3669  H   LEU A 244      19.408  15.391  33.335  1.00 19.43           H
ATOM   3670  HA  LEU A 244      18.997  14.316  35.637  1.00 12.92           H
ATOM   3671  HB2 LEU A 244      17.606  15.941  34.653  1.00 18.38           H
ATOM   3672  HB3 LEU A 244      17.018  14.818  33.707  1.00 18.38           H
ATOM   3673  HG  LEU A 244      16.027  13.785  35.555  1.00 18.85           H
ATOM   3674 HD11 LEU A 244      16.031  14.839  37.649  1.00 16.77           H
ATOM   3675 HD12 LEU A 244      17.522  14.473  37.241  1.00 16.77           H
ATOM   3676 HD13 LEU A 244      17.000  15.966  37.087  1.00 16.77           H
ATOM   3677 HD21 LEU A 244      14.394  15.399  35.878  1.00 20.28           H
ATOM   3678 HD22 LEU A 244      15.367  16.497  35.269  1.00 20.28           H
ATOM   3679 HD23 LEU A 244      14.812  15.328  34.347  1.00 20.28           H
ATOM   3680  N   LEU A 245      18.182  12.343  33.246  1.00 14.90           N
ATOM   3681  CA  LEU A 245      17.808  10.956  32.993  1.00 15.31           C
ATOM   3682  C   LEU A 245      18.928   9.989  33.393  1.00 16.41           C
ATOM   3683  O   LEU A 245      18.666   8.931  33.988  1.00 11.99           O
ATOM   3684  CB  LEU A 245      17.429  10.784  31.530  1.00 15.40           C
ATOM   3685  CG  LEU A 245      16.202  11.563  31.098  1.00 11.14           C
ATOM   3686  CD1 LEU A 245      16.046  11.525  29.572  1.00 17.97           C
ATOM   3687  CD2 LEU A 245      14.940  11.041  31.775  1.00 17.28           C
ATOM   3688  H   LEU A 245      18.254  12.838  32.546  1.00 17.88           H
ATOM   3689  HA  LEU A 245      17.028  10.741  33.528  1.00 18.37           H
ATOM   3690  HB2 LEU A 245      18.172  11.078  30.981  1.00 18.49           H
ATOM   3691  HB3 LEU A 245      17.253   9.844  31.364  1.00 18.49           H
ATOM   3692  HG  LEU A 245      16.315  12.490  31.359  1.00 13.37           H
ATOM   3693 HD11 LEU A 245      15.256  12.030  29.324  1.00 21.57           H
ATOM   3694 HD12 LEU A 245      16.833  11.920  29.165  1.00 21.57           H
ATOM   3695 HD13 LEU A 245      15.952  10.603  29.288  1.00 21.57           H
ATOM   3696 HD21 LEU A 245      14.181  11.564  31.473  1.00 20.73           H
ATOM   3697 HD22 LEU A 245      14.816  10.109  31.536  1.00 20.73           H
ATOM   3698 HD23 LEU A 245      15.039  11.127  32.736  1.00 20.73           H
ATOM   3699  N   LEU A 246      20.178  10.359  33.108  1.00 13.88           N
ATOM   3700  CA  LEU A 246      21.328   9.590  33.565  1.00 18.40           C
ATOM   3701  C   LEU A 246      21.292   9.353  35.066  1.00 14.42           C
ATOM   3702  O   LEU A 246      21.478   8.226  35.533  1.00 14.32           O
ATOM   3703  CB  LEU A 246      22.621  10.327  33.215  1.00 19.87           C
ATOM   3704  CG  LEU A 246      23.416   9.730  32.091  1.00 29.55           C
ATOM   3705  CD1 LEU A 246      24.590  10.649  31.795  1.00 34.10           C
ATOM   3706  CD2 LEU A 246      23.895   8.344  32.486  1.00 34.29           C
ATOM   3707  H   LEU A 246      20.385  11.057  32.650  1.00 16.66           H
ATOM   3708  HA  LEU A 246      21.336   8.728  33.120  1.00 22.07           H
ATOM   3709  HB2 LEU A 246      22.397  11.236  32.963  1.00 23.84           H
ATOM   3710  HB3 LEU A 246      23.190  10.339  34.000  1.00 23.84           H
ATOM   3711  HG  LEU A 246      22.864   9.659  31.297  1.00 35.46           H
ATOM   3712 HD11 LEU A 246      25.111  10.271  31.069  1.00 40.93           H
ATOM   3713 HD12 LEU A 246      24.252  11.521  31.540  1.00 40.93           H
ATOM   3714 HD13 LEU A 246      25.139  10.725  32.591  1.00 40.93           H
ATOM   3715 HD21 LEU A 246      24.408   7.967  31.754  1.00 41.15           H
ATOM   3716 HD22 LEU A 246      24.452   8.416  33.277  1.00 41.15           H
ATOM   3717 HD23 LEU A 246      23.124   7.785  32.673  1.00 41.15           H
ATOM   3718  N   VAL A 247      21.146  10.428  35.844  1.00 12.60           N
ATOM   3719  CA  VAL A 247      20.986  10.259  37.282  1.00 13.36           C
ATOM   3720  C   VAL A 247      19.829   9.351  37.614  1.00 14.20           C
ATOM   3721  O   VAL A 247      19.905   8.585  38.571  1.00 15.17           O
ATOM   3722  CB  VAL A 247      20.819  11.609  37.980  1.00 16.62           C
ATOM   3723  CG1 VAL A 247      20.570  11.404  39.466  1.00 22.07           C
ATOM   3724  CG2 VAL A 247      22.078  12.412  37.756  1.00 18.63           C
ATOM   3725  H   VAL A 247      21.138  11.243  35.570  1.00 15.12           H
ATOM   3726  HA  VAL A 247      21.791   9.846  37.635  1.00 16.03           H
ATOM   3727  HB  VAL A 247      20.067  12.088  37.597  1.00 19.94           H
ATOM   3728 HG11 VAL A 247      20.467  12.270  39.891  1.00 26.49           H
ATOM   3729 HG12 VAL A 247      19.762  10.880  39.581  1.00 26.49           H
ATOM   3730 HG13 VAL A 247      21.327  10.935  39.850  1.00 26.49           H
ATOM   3731 HG21 VAL A 247      21.985  13.273  38.194  1.00 22.36           H
ATOM   3732 HG22 VAL A 247      22.831  11.929  38.131  1.00 22.36           H
ATOM   3733 HG23 VAL A 247      22.207  12.538  36.803  1.00 22.36           H
ATOM   3734  N   GLY A 248      18.741   9.411  36.855  1.00 17.46           N
ATOM   3735  CA  GLY A 248      17.612   8.554  37.176  1.00 17.07           C
ATOM   3736  C   GLY A 248      17.925   7.079  36.986  1.00 17.45           C
ATOM   3737  O   GLY A 248      17.604   6.240  37.826  1.00 12.27           O
ATOM   3738  H   GLY A 248      18.634   9.921  36.171  1.00 20.95           H
ATOM   3739  HA2 GLY A 248      17.352   8.696  38.100  1.00 20.49           H
ATOM   3740  HA3 GLY A 248      16.860   8.784  36.607  1.00 20.49           H
ATOM   3741  N   GLY A 249      18.541   6.738  35.862  1.00 15.04           N
ATOM   3742  CA  GLY A 249      18.867   5.344  35.605  1.00 16.14           C
ATOM   3743  C   GLY A 249      19.922   4.787  36.532  1.00 12.53           C
ATOM   3744  O   GLY A 249      19.968   3.580  36.764  1.00 12.45           O
ATOM   3745  H   GLY A 249      18.778   7.284  35.242  1.00 18.04           H
ATOM   3746  HA2 GLY A 249      18.066   4.806  35.701  1.00 19.37           H
ATOM   3747  HA3 GLY A 249      19.186   5.254  34.694  1.00 19.37           H
ATOM   3748  N   LEU A 250      20.789   5.650  37.072  1.00 17.06           N
ATOM   3749  CA  LEU A 250      22.016   5.218  37.747  1.00 14.02           C
ATOM   3750  C   LEU A 250      22.036   5.412  39.258  1.00 19.68           C
ATOM   3751  O   LEU A 250      22.927   4.842  39.917  1.00 13.11           O
ATOM   3752  CB  LEU A 250      23.230   5.957  37.170  1.00 12.21           C
ATOM   3753  CG  LEU A 250      23.960   5.326  35.994  1.00 18.18           C
ATOM   3754  CD1 LEU A 250      23.039   5.141  34.818  1.00 15.43           C
ATOM   3755  CD2 LEU A 250      25.098   6.252  35.644  1.00 14.68           C
ATOM   3756  H   LEU A 250      20.686   6.504  37.061  1.00 20.47           H
ATOM   3757  HA  LEU A 250      22.142   4.272  37.574  1.00 16.83           H
ATOM   3758  HB2 LEU A 250      22.933   6.834  36.880  1.00 14.65           H
ATOM   3759  HB3 LEU A 250      23.880   6.063  37.882  1.00 14.65           H
ATOM   3760  HG  LEU A 250      24.322   4.464  36.251  1.00 21.82           H
ATOM   3761 HD11 LEU A 250      23.535   4.738  34.089  1.00 18.52           H
ATOM   3762 HD12 LEU A 250      22.306   4.562  35.080  1.00 18.52           H
ATOM   3763 HD13 LEU A 250      22.696   6.007  34.547  1.00 18.52           H
ATOM   3764 HD21 LEU A 250      25.589   5.880  34.894  1.00 17.61           H
ATOM   3765 HD22 LEU A 250      24.737   7.120  35.405  1.00 17.61           H
ATOM   3766 HD23 LEU A 250      25.683   6.337  36.413  1.00 17.61           H
ATOM   3767  N   ASP A 251      21.108   6.203  39.845  1.00 16.11           N
ATOM   3768  CA  ASP A 251      21.158   6.377  41.302  1.00 13.30           C
ATOM   3769  C   ASP A 251      19.766   6.454  41.988  1.00 19.72           C
ATOM   3770  O   ASP A 251      19.625   7.081  43.047  1.00 21.09           O
ATOM   3771  CB  ASP A 251      22.005   7.610  41.627  1.00 24.25           C
ATOM   3772  CG  ASP A 251      22.481   7.633  43.070  1.00 24.64           C
ATOM   3773  OD1 ASP A 251      22.153   8.601  43.759  1.00 28.22           O
ATOM   3774  OD2 ASP A 251      23.170   6.678  43.519  1.00 27.06           O1-
ATOM   3775  H   ASP A 251      20.477   6.626  39.442  1.00 19.33           H
ATOM   3776  HA  ASP A 251      21.616   5.610  41.679  1.00 15.96           H
ATOM   3777  HB2 ASP A 251      22.787   7.616  41.053  1.00 29.10           H
ATOM   3778  HB3 ASP A 251      21.475   8.407  41.473  1.00 29.10           H
ATOM   3779  N   THR A 252      18.735   5.776  41.460  1.00 17.84           N
ATOM   3780  CA  THR A 252      17.451   5.762  42.165  1.00 14.53           C
ATOM   3781  C   THR A 252      17.069   4.328  42.537  1.00 16.60           C
ATOM   3782  O   THR A 252      17.316   3.878  43.666  1.00 15.80           O
ATOM   3783  CB  THR A 252      16.362   6.424  41.312  1.00 13.06           C
ATOM   3784  OG1 THR A 252      16.160   5.684  40.094  1.00 14.70           O
ATOM   3785  CG2 THR A 252      16.734   7.819  40.950  1.00 10.75           C
ATOM   3786  H   THR A 252      18.753   5.334  40.723  1.00 21.41           H
ATOM   3787  HA  THR A 252      17.537   6.271  42.986  1.00 17.44           H
ATOM   3788  HB  THR A 252      15.532   6.449  41.813  1.00 15.68           H
ATOM   3789  HG1 THR A 252      16.873   5.660  39.650  1.00 17.64           H
ATOM   3790 HG21 THR A 252      16.034   8.219  40.411  1.00 12.90           H
ATOM   3791 HG22 THR A 252      16.855   8.349  41.753  1.00 12.90           H
ATOM   3792 HG23 THR A 252      17.561   7.821  40.443  1.00 12.90           H
ATOM   3793  N   VAL A 253      16.540   3.581  41.567  1.00 12.58           N
ATOM   3794  CA  VAL A 253      16.215   2.174  41.759  1.00 12.21           C
ATOM   3795  C   VAL A 253      17.409   1.381  42.271  1.00 11.99           C
ATOM   3796  O   VAL A 253      17.224   0.472  43.077  1.00  7.89           O
ATOM   3797  CB  VAL A 253      15.647   1.582  40.441  1.00 15.77           C
ATOM   3798  CG1 VAL A 253      14.363   2.223  40.103  1.00 19.77           C
ATOM   3799  CG2 VAL A 253      16.556   1.883  39.270  1.00 39.29           C
ATOM   3800  H   VAL A 253      16.358   3.873  40.779  1.00 15.10           H
ATOM   3801  HA  VAL A 253      15.517   2.110  42.430  1.00 14.65           H
ATOM   3802  HB  VAL A 253      15.522   0.624  40.520  1.00 18.93           H
ATOM   3803 HG11 VAL A 253      14.026   1.840  39.278  1.00 23.72           H
ATOM   3804 HG12 VAL A 253      13.732   2.066  40.823  1.00 23.72           H
ATOM   3805 HG13 VAL A 253      14.506   3.176  39.990  1.00 23.72           H
ATOM   3806 HG21 VAL A 253      16.172   1.500  38.466  1.00 47.15           H
ATOM   3807 HG22 VAL A 253      16.637   2.845  39.173  1.00 47.15           H
ATOM   3808 HG23 VAL A 253      17.428   1.492  39.439  1.00 47.15           H
ATOM   3809  N   VAL A 254      18.649   1.730  41.861  1.00 13.26           N
ATOM   3810  CA  VAL A 254      19.827   0.978  42.325  1.00 12.38           C
ATOM   3811  C   VAL A 254      19.908   1.009  43.843  1.00 15.53           C
ATOM   3812  O   VAL A 254      20.279   0.023  44.483  1.00 16.39           O
ATOM   3813  CB  VAL A 254      21.151   1.495  41.712  1.00 23.48           C
ATOM   3814  CG1 VAL A 254      21.148   1.481  40.168  1.00 17.76           C
ATOM   3815  CG2 VAL A 254      21.497   2.878  42.187  1.00 30.68           C
ATOM   3816  H   VAL A 254      18.827   2.381  41.328  1.00 15.91           H
ATOM   3817  HA  VAL A 254      19.725   0.051  42.058  1.00 14.85           H
ATOM   3818  HB  VAL A 254      21.866   0.906  42.001  1.00 28.18           H
ATOM   3819 HG11 VAL A 254      22.001   1.815  39.848  1.00 21.31           H
ATOM   3820 HG12 VAL A 254      21.012   0.571  39.861  1.00 21.31           H
ATOM   3821 HG13 VAL A 254      20.429   2.049  39.849  1.00 21.31           H
ATOM   3822 HG21 VAL A 254      22.331   3.153  41.775  1.00 36.82           H
ATOM   3823 HG22 VAL A 254      20.786   3.486  41.934  1.00 36.82           H
ATOM   3824 HG23 VAL A 254      21.594   2.864  43.152  1.00 36.82           H
ATOM   3825  N   ASN A 255      19.571   2.141  44.446  1.00 17.77           N
ATOM   3826  CA  ASN A 255      19.671   2.209  45.893  1.00 19.96           C
ATOM   3827  C   ASN A 255      18.437   1.614  46.530  1.00 15.98           C
ATOM   3828  O   ASN A 255      18.544   0.932  47.548  1.00 13.42           O
ATOM   3829  CB  ASN A 255      19.857   3.648  46.349  1.00 13.89           C
ATOM   3830  CG  ASN A 255      21.091   4.264  45.774  1.00 21.77           C
ATOM   3831  OD1 ASN A 255      22.191   3.751  45.988  1.00 13.89           O
ATOM   3832  ND2 ASN A 255      20.925   5.334  44.996  1.00 20.23           N
ATOM   3833  H   ASN A 255      19.293   2.857  44.058  1.00 21.33           H
ATOM   3834  HA  ASN A 255      20.441   1.696  46.185  1.00 23.95           H
ATOM   3835  HB2 ASN A 255      19.095   4.175  46.062  1.00 16.67           H
ATOM   3836  HB3 ASN A 255      19.932   3.669  47.316  1.00 16.67           H
ATOM   3837 HD21 ASN A 255      21.608   5.720  44.644  1.00 24.27           H
ATOM   3838 HD22 ASN A 255      20.134   5.638  44.847  1.00 24.27           H
ATOM   3839  N   PHE A 256      17.266   1.832  45.918  1.00 13.64           N
ATOM   3840  CA  PHE A 256      16.037   1.327  46.506  1.00 10.64           C
ATOM   3841  C   PHE A 256      16.016  -0.179  46.576  1.00 11.97           C
ATOM   3842  O   PHE A 256      15.516  -0.732  47.561  1.00 19.46           O
ATOM   3843  CB  PHE A 256      14.816   1.768  45.736  1.00 16.61           C
ATOM   3844  CG  PHE A 256      13.549   1.192  46.298  1.00 13.17           C
ATOM   3845  CD1 PHE A 256      12.906   0.152  45.676  1.00 17.85           C
ATOM   3846  CD2 PHE A 256      13.023   1.683  47.471  1.00 13.59           C
ATOM   3847  CE1 PHE A 256      11.757  -0.365  46.207  1.00 18.87           C
ATOM   3848  CE2 PHE A 256      11.870   1.161  48.007  1.00 17.24           C
ATOM   3849  CZ  PHE A 256      11.241   0.154  47.387  1.00 15.29           C
ATOM   3850  H   PHE A 256      17.165   2.260  45.179  1.00 16.37           H
ATOM   3851  HA  PHE A 256      15.959   1.669  47.410  1.00 12.77           H
ATOM   3852  HB2 PHE A 256      14.750   2.735  45.773  1.00 19.93           H
ATOM   3853  HB3 PHE A 256      14.898   1.474  44.815  1.00 19.93           H
ATOM   3854  HD1 PHE A 256      13.247  -0.196  44.883  1.00 21.42           H
ATOM   3855  HD2 PHE A 256      13.452   2.384  47.906  1.00 16.31           H
ATOM   3856  HE1 PHE A 256      11.321  -1.066  45.779  1.00 22.65           H
ATOM   3857  HE2 PHE A 256      11.525   1.510  48.797  1.00 20.69           H
ATOM   3858  HZ  PHE A 256      10.461  -0.200  47.748  1.00 18.35           H
ATOM   3859  N   LEU A 257      16.540  -0.866  45.537  1.00 13.41           N
ATOM   3860  CA  LEU A 257      16.548  -2.337  45.520  1.00 12.71           C
ATOM   3861  C   LEU A 257      17.318  -2.912  46.702  1.00 16.39           C
ATOM   3862  O   LEU A 257      16.938  -3.958  47.245  1.00 19.55           O
ATOM   3863  CB  LEU A 257      17.151  -2.867  44.233  1.00 10.54           C
ATOM   3864  CG  LEU A 257      16.315  -2.572  42.972  1.00 16.67           C
ATOM   3865  CD1 LEU A 257      17.081  -2.986  41.755  1.00 11.87           C
ATOM   3866  CD2 LEU A 257      14.989  -3.323  42.998  1.00 13.62           C
ATOM   3867  H   LEU A 257      16.892  -0.503  44.841  1.00 16.09           H
ATOM   3868  HA  LEU A 257      15.634  -2.657  45.576  1.00 15.25           H
ATOM   3869  HB2 LEU A 257      18.024  -2.463  44.110  1.00 12.64           H
ATOM   3870  HB3 LEU A 257      17.243  -3.830  44.306  1.00 12.64           H
ATOM   3871  HG  LEU A 257      16.133  -1.621  42.916  1.00 20.01           H
ATOM   3872 HD11 LEU A 257      16.547  -2.796  40.967  1.00 14.25           H
ATOM   3873 HD12 LEU A 257      17.912  -2.487  41.720  1.00 14.25           H
ATOM   3874 HD13 LEU A 257      17.267  -3.936  41.808  1.00 14.25           H
ATOM   3875 HD21 LEU A 257      14.493  -3.114  42.191  1.00 16.35           H
ATOM   3876 HD22 LEU A 257      15.167  -4.276  43.039  1.00 16.35           H
ATOM   3877 HD23 LEU A 257      14.485  -3.046  43.779  1.00 16.35           H
ATOM   3878  N   SER A 258      18.387  -2.247  47.135  1.00 12.36           N
ATOM   3879  CA  SER A 258      19.151  -2.783  48.255  1.00 13.48           C
ATOM   3880  C   SER A 258      18.384  -2.636  49.563  1.00 13.61           C
ATOM   3881  O   SER A 258      18.380  -3.563  50.376  1.00 18.69           O
ATOM   3882  CB  SER A 258      20.504  -2.101  48.366  1.00 15.38           C
ATOM   3883  OG  SER A 258      21.416  -2.514  47.363  1.00 24.04           O
ATOM   3884  H   SER A 258      18.682  -1.508  46.809  1.00 14.83           H
ATOM   3885  HA  SER A 258      19.305  -3.729  48.106  1.00 16.17           H
ATOM   3886  HB2 SER A 258      20.374  -1.142  48.290  1.00 18.46           H
ATOM   3887  HB3 SER A 258      20.884  -2.309  49.234  1.00 18.46           H
ATOM   3888  HG  SER A 258      21.106  -2.336  46.602  1.00 28.84           H
ATOM   3889  N   PHE A 259      17.730  -1.484  49.803  1.00 14.59           N
ATOM   3890  CA  PHE A 259      16.910  -1.377  51.009  1.00 18.48           C
ATOM   3891  C   PHE A 259      15.862  -2.492  51.065  1.00 18.40           C
ATOM   3892  O   PHE A 259      15.560  -3.015  52.144  1.00 19.27           O
ATOM   3893  CB  PHE A 259      16.203  -0.021  51.087  1.00 15.49           C
ATOM   3894  CG  PHE A 259      17.103   1.138  51.388  1.00 16.25           C
ATOM   3895  CD1 PHE A 259      17.862   1.186  52.562  1.00 15.59           C
ATOM   3896  CD2 PHE A 259      17.152   2.216  50.529  1.00 14.78           C
ATOM   3897  CE1 PHE A 259      18.663   2.255  52.807  1.00 17.47           C
ATOM   3898  CE2 PHE A 259      17.964   3.282  50.803  1.00 20.46           C
ATOM   3899  CZ  PHE A 259      18.697   3.317  51.922  1.00 15.31           C
ATOM   3900  H   PHE A 259      17.746  -0.784  49.303  1.00 17.50           H
ATOM   3901  HA  PHE A 259      17.481  -1.462  51.788  1.00 22.18           H
ATOM   3902  HB2 PHE A 259      15.774   0.154  50.234  1.00 18.58           H
ATOM   3903  HB3 PHE A 259      15.532  -0.062  51.787  1.00 18.58           H
ATOM   3904  HD1 PHE A 259      17.841   0.473  53.159  1.00 18.71           H
ATOM   3905  HD2 PHE A 259      16.648   2.207  49.747  1.00 17.74           H
ATOM   3906  HE1 PHE A 259      19.173   2.282  53.584  1.00 20.97           H
ATOM   3907  HE2 PHE A 259      17.995   3.998  50.212  1.00 24.55           H
ATOM   3908  HZ  PHE A 259      19.245   4.048  52.095  1.00 18.37           H
ATOM   3909  N   SER A 260      15.253  -2.819  49.924  1.00 12.22           N
ATOM   3910  CA  SER A 260      14.158  -3.780  49.894  1.00 21.85           C
ATOM   3911  C   SER A 260      14.654  -5.208  50.120  1.00 26.55           C
ATOM   3912  O   SER A 260      14.017  -6.002  50.837  1.00 17.27           O
ATOM   3913  CB  SER A 260      13.458  -3.683  48.555  1.00 17.14           C
ATOM   3914  OG  SER A 260      12.823  -2.437  48.421  1.00 17.51           O
ATOM   3915  H   SER A 260      15.459  -2.497  49.153  1.00 14.67           H
ATOM   3916  HA  SER A 260      13.519  -3.564  50.591  1.00 26.22           H
ATOM   3917  HB2 SER A 260      14.114  -3.781  47.847  1.00 20.57           H
ATOM   3918  HB3 SER A 260      12.793  -4.386  48.493  1.00 20.57           H
ATOM   3919  HG  SER A 260      12.437  -2.390  47.676  1.00 21.01           H
ATOM   3920  N   MET A 261      15.776  -5.561  49.484  1.00 13.80           N
ATOM   3921  CA  MET A 261      16.275  -6.923  49.597  1.00 19.87           C
ATOM   3922  C   MET A 261      16.905  -7.172  50.966  1.00 19.72           C
ATOM   3923  O   MET A 261      16.836  -8.295  51.464  1.00 19.26           O
ATOM   3924  CB  MET A 261      17.258  -7.214  48.448  1.00 20.67           C
ATOM   3925  CG  MET A 261      17.402  -8.684  48.088  1.00 21.72           C
ATOM   3926  SD  MET A 261      15.886  -9.354  47.389  1.00 26.26           S
ATOM   3927  CE  MET A 261      15.958  -8.787  45.702  1.00 24.65           C
ATOM   3928  H   MET A 261      16.253  -5.039  48.993  1.00 16.56           H
ATOM   3929  HA  MET A 261      15.526  -7.531  49.494  1.00 23.85           H
ATOM   3930  HB2 MET A 261      16.953  -6.746  47.655  1.00 24.81           H
ATOM   3931  HB3 MET A 261      18.136  -6.887  48.702  1.00 24.81           H
ATOM   3932  HG2 MET A 261      18.108  -8.784  47.432  1.00 26.07           H
ATOM   3933  HG3 MET A 261      17.615  -9.189  48.889  1.00 26.07           H
ATOM   3934  HE1 MET A 261      15.171  -9.101  45.229  1.00 29.58           H
ATOM   3935  HE2 MET A 261      15.983  -7.817  45.696  1.00 29.58           H
ATOM   3936  HE3 MET A 261      16.758  -9.141  45.284  1.00 29.58           H
ATOM   3937  N   GLU A 262      17.491  -6.136  51.595  1.00 17.22           N
ATOM   3938  CA  GLU A 262      17.942  -6.220  52.994  1.00 22.02           C
ATOM   3939  C   GLU A 262      16.794  -6.567  53.934  1.00 29.15           C
ATOM   3940  O   GLU A 262      16.929  -7.427  54.820  1.00 21.49           O
ATOM   3941  CB  GLU A 262      18.543  -4.885  53.455  1.00 18.97           C
ATOM   3942  CG  GLU A 262      19.070  -4.900  54.891  1.00 18.21           C
ATOM   3943  CD  GLU A 262      19.430  -3.521  55.467  1.00 25.08           C
ATOM   3944  OE1 GLU A 262      19.657  -3.461  56.684  1.00 22.89           O
ATOM   3945  OE2 GLU A 262      19.487  -2.503  54.742  1.00 20.45           O1-
ATOM   3946  H   GLU A 262      17.638  -5.372  51.230  1.00 20.66           H
ATOM   3947  HA  GLU A 262      18.622  -6.907  53.073  1.00 26.43           H
ATOM   3948  HB2 GLU A 262      19.283  -4.658  52.871  1.00 22.76           H
ATOM   3949  HB3 GLU A 262      17.859  -4.199  53.399  1.00 22.76           H
ATOM   3950  HG2 GLU A 262      18.391  -5.288  55.465  1.00 21.85           H
ATOM   3951  HG3 GLU A 262      19.871  -5.447  54.920  1.00 21.85           H
ATOM   3952  N   PHE A 263      15.685  -5.831  53.811  1.00 20.56           N
ATOM   3953  CA  PHE A 263      14.468  -6.165  54.539  1.00 18.77           C
ATOM   3954  C   PHE A 263      14.017  -7.596  54.239  1.00 24.03           C
ATOM   3955  O   PHE A 263      13.734  -8.381  55.154  1.00 19.97           O
ATOM   3956  CB  PHE A 263      13.349  -5.171  54.201  1.00 18.53           C
ATOM   3957  CG  PHE A 263      12.002  -5.548  54.810  1.00 23.05           C
ATOM   3958  CD1 PHE A 263      11.056  -6.223  54.052  1.00 17.84           C
ATOM   3959  CD2 PHE A 263      11.714  -5.284  56.150  1.00 20.60           C
ATOM   3960  CE1 PHE A 263       9.864  -6.593  54.592  1.00 18.03           C
ATOM   3961  CE2 PHE A 263      10.502  -5.672  56.705  1.00 24.40           C
ATOM   3962  CZ  PHE A 263       9.571  -6.322  55.923  1.00 18.30           C
ATOM   3963  H   PHE A 263      15.616  -5.134  53.312  1.00 24.67           H
ATOM   3964  HA  PHE A 263      14.645  -6.102  55.491  1.00 22.52           H
ATOM   3965  HB2 PHE A 263      13.594  -4.295  54.539  1.00 22.23           H
ATOM   3966  HB3 PHE A 263      13.241  -5.135  53.238  1.00 22.23           H
ATOM   3967  HD1 PHE A 263      11.234  -6.414  53.159  1.00 21.41           H
ATOM   3968  HD2 PHE A 263      12.343  -4.848  56.679  1.00 24.72           H
ATOM   3969  HE1 PHE A 263       9.237  -7.034  54.064  1.00 21.64           H
ATOM   3970  HE2 PHE A 263      10.313  -5.480  57.595  1.00 29.28           H
ATOM   3971  HZ  PHE A 263       8.752  -6.575  56.284  1.00 21.96           H
ATOM   3972  N   LEU A 264      13.939  -7.968  52.967  1.00 19.47           N
ATOM   3973  CA  LEU A 264      13.425  -9.300  52.701  1.00 19.13           C
ATOM   3974  C   LEU A 264      14.366 -10.364  53.288  1.00 22.41           C
ATOM   3975  O   LEU A 264      13.920 -11.394  53.799  1.00 22.01           O
ATOM   3976  CB  LEU A 264      13.217  -9.442  51.196  1.00 24.46           C
ATOM   3977  CG  LEU A 264      11.816  -9.555  50.588  1.00 31.96           C
ATOM   3978  CD1 LEU A 264      10.752  -8.785  51.349  1.00 23.50           C
ATOM   3979  CD2 LEU A 264      11.896  -9.102  49.135  1.00 17.34           C
ATOM   3980  H   LEU A 264      14.163  -7.501  52.281  1.00 23.37           H
ATOM   3981  HA  LEU A 264      12.561  -9.396  53.132  1.00 22.96           H
ATOM   3982  HB2 LEU A 264      13.631  -8.672  50.777  1.00 29.35           H
ATOM   3983  HB3 LEU A 264      13.697 -10.238  50.916  1.00 29.35           H
ATOM   3984  HG  LEU A 264      11.555 -10.489  50.588  1.00 38.35           H
ATOM   3985 HD11 LEU A 264       9.898  -8.905  50.905  1.00 28.19           H
ATOM   3986 HD12 LEU A 264      10.705  -9.125  52.256  1.00 28.19           H
ATOM   3987 HD13 LEU A 264      10.991  -7.845  51.359  1.00 28.19           H
ATOM   3988 HD21 LEU A 264      11.015  -9.168  48.736  1.00 20.81           H
ATOM   3989 HD22 LEU A 264      12.205  -8.183  49.108  1.00 20.81           H
ATOM   3990 HD23 LEU A 264      12.519  -9.675  48.661  1.00 20.81           H
ATOM   3991  N   ALA A 265      15.668 -10.102  53.268  1.00 22.89           N
ATOM   3992  CA  ALA A 265      16.635 -11.023  53.860  1.00 27.33           C
ATOM   3993  C   ALA A 265      16.399 -11.174  55.361  1.00 21.02           C
ATOM   3994  O   ALA A 265      16.707 -12.212  55.944  1.00 21.23           O
ATOM   3995  CB  ALA A 265      18.071 -10.524  53.594  1.00 19.36           C
ATOM   3996  H   ALA A 265      16.019  -9.399  52.918  1.00 27.47           H
ATOM   3997  HA  ALA A 265      16.537 -11.896  53.449  1.00 32.79           H
ATOM   3998  HB1 ALA A 265      18.700 -11.145  53.993  1.00 23.23           H
ATOM   3999  HB2 ALA A 265      18.216 -10.475  52.636  1.00 23.23           H
ATOM   4000  HB3 ALA A 265      18.177  -9.645  53.990  1.00 23.23           H
ATOM   4001  N   LYS A 266      15.874 -10.150  56.003  1.00 22.41           N
ATOM   4002  CA  LYS A 266      15.709 -10.182  57.442  1.00 29.90           C
ATOM   4003  C   LYS A 266      14.326 -10.624  57.882  1.00 24.42           C
ATOM   4004  O   LYS A 266      14.138 -10.837  59.075  1.00 23.68           O
ATOM   4005  CB  LYS A 266      15.991  -8.802  58.048  1.00 20.31           C
ATOM   4006  CG  LYS A 266      17.477  -8.389  57.991  1.00 19.26           C
ATOM   4007  CD  LYS A 266      17.709  -6.974  58.517  1.00 16.81           C
ATOM   4008  CE  LYS A 266      19.215  -6.643  58.408  1.00 29.76           C
ATOM   4009  NZ  LYS A 266      19.613  -5.280  58.897  1.00 28.12           N1+
ATOM   4010  H   LYS A 266      15.604  -9.424  55.629  1.00 26.89           H
ATOM   4011  HA  LYS A 266      16.351 -10.805  57.815  1.00 35.88           H
ATOM   4012  HB2 LYS A 266      15.479  -8.136  57.561  1.00 24.38           H
ATOM   4013  HB3 LYS A 266      15.720  -8.808  58.979  1.00 24.38           H
ATOM   4014  HG2 LYS A 266      17.998  -9.002  58.534  1.00 23.11           H
ATOM   4015  HG3 LYS A 266      17.780  -8.421  57.070  1.00 23.11           H
ATOM   4016  HD2 LYS A 266      17.210  -6.338  57.982  1.00 20.17           H
ATOM   4017  HD3 LYS A 266      17.445  -6.923  59.449  1.00 20.17           H
ATOM   4018  HE2 LYS A 266      19.712  -7.295  58.927  1.00 35.71           H
ATOM   4019  HE3 LYS A 266      19.476  -6.705  57.475  1.00 35.71           H
ATOM   4020  HZ1 LYS A 266      20.490  -5.167  58.801  1.00 33.74           H
ATOM   4021  HZ2 LYS A 266      19.187  -4.653  58.430  1.00 33.74           H
ATOM   4022  HZ3 LYS A 266      19.402  -5.193  59.757  1.00 33.74           H
ATOM   4023  N   SER A 267      13.365 -10.775  56.975  1.00 22.83           N
ATOM   4024  CA  SER A 267      11.982 -11.094  57.345  1.00 24.38           C
ATOM   4025  C   SER A 267      11.497 -12.290  56.542  1.00 24.30           C
ATOM   4026  O   SER A 267      10.759 -12.142  55.557  1.00 25.80           O
ATOM   4027  CB  SER A 267      11.054  -9.903  57.113  1.00 30.48           C
ATOM   4028  OG  SER A 267       9.969  -9.855  58.023  1.00 31.93           O
ATOM   4029  H   SER A 267      13.487 -10.698  56.128  1.00 27.40           H
ATOM   4030  HA  SER A 267      11.949 -11.326  58.286  1.00 29.26           H
ATOM   4031  HB2 SER A 267      11.571  -9.087  57.206  1.00 36.58           H
ATOM   4032  HB3 SER A 267      10.698  -9.960  56.213  1.00 36.58           H
ATOM   4033  HG  SER A 267       9.487  -9.187  57.860  1.00 38.32           H
ATOM   4034  N   PRO A 268      11.891 -13.498  56.932  1.00 30.75           N
ATOM   4035  CA  PRO A 268      11.386 -14.683  56.233  1.00 21.30           C
ATOM   4036  C   PRO A 268       9.887 -14.699  56.124  1.00 25.29           C
ATOM   4037  O   PRO A 268       9.350 -15.280  55.172  1.00 29.85           O
ATOM   4038  CB  PRO A 268      11.917 -15.833  57.099  1.00 26.39           C
ATOM   4039  CG  PRO A 268      12.240 -15.235  58.378  1.00 22.64           C
ATOM   4040  CD  PRO A 268      12.741 -13.866  58.068  1.00 22.89           C
ATOM   4041  HA  PRO A 268      11.774 -14.743  55.346  1.00 25.56           H
ATOM   4042  HB2 PRO A 268      11.228 -16.509  57.201  1.00 31.67           H
ATOM   4043  HB3 PRO A 268      12.710 -16.211  56.688  1.00 31.67           H
ATOM   4044  HG2 PRO A 268      11.441 -15.190  58.927  1.00 27.16           H
ATOM   4045  HG3 PRO A 268      12.928 -15.759  58.818  1.00 27.16           H
ATOM   4046  HD2 PRO A 268      12.592 -13.267  58.817  1.00 27.46           H
ATOM   4047  HD3 PRO A 268      13.674 -13.893  57.805  1.00 27.46           H
ATOM   4048  N   GLU A 269       9.209 -14.039  57.071  1.00 33.25           N
ATOM   4049  CA  GLU A 269       7.748 -13.971  57.125  1.00 30.86           C
ATOM   4050  C   GLU A 269       7.178 -13.249  55.912  1.00 32.77           C
ATOM   4051  O   GLU A 269       6.323 -13.779  55.200  1.00 22.53           O
ATOM   4052  CB  GLU A 269       7.314 -13.235  58.395  1.00 60.41           C
ATOM   4053  CG  GLU A 269       7.994 -13.686  59.648  1.00 66.17           C
ATOM   4054  CD  GLU A 269       7.541 -15.072  60.030  1.00 74.62           C
ATOM   4055  OE1 GLU A 269       6.362 -15.196  60.430  1.00 70.76           O
ATOM   4056  OE2 GLU A 269       8.340 -16.032  59.898  1.00 72.08           O1-
ATOM   4057  H   GLU A 269       9.589 -13.610  57.712  1.00 39.90           H
ATOM   4058  HA  GLU A 269       7.382 -14.869  57.149  1.00 37.04           H
ATOM   4059  HB2 GLU A 269       7.503 -12.290  58.284  1.00 72.49           H
ATOM   4060  HB3 GLU A 269       6.361 -13.364  58.517  1.00 72.49           H
ATOM   4061  HG2 GLU A 269       8.953 -13.705  59.506  1.00 79.41           H
ATOM   4062  HG3 GLU A 269       7.771 -13.080  60.372  1.00 79.41           H
ATOM   4063  N   HIS A 270       7.606 -11.998  55.697  1.00 34.85           N
ATOM   4064  CA  HIS A 270       7.102 -11.205  54.577  1.00 29.30           C
ATOM   4065  C   HIS A 270       7.508 -11.808  53.232  1.00 25.66           C
ATOM   4066  O   HIS A 270       6.811 -11.603  52.243  1.00 33.61           O
ATOM   4067  CB  HIS A 270       7.598  -9.754  54.668  1.00 21.49           C
ATOM   4068  CG  HIS A 270       7.048  -8.970  55.831  1.00 23.14           C
ATOM   4069  ND1 HIS A 270       7.584  -9.030  57.100  1.00 27.38           N1+
ATOM   4070  CD2 HIS A 270       6.007  -8.102  55.911  1.00 23.17           C
ATOM   4071  CE1 HIS A 270       6.901  -8.242  57.910  1.00 28.08           C
ATOM   4072  NE2 HIS A 270       5.944  -7.657  57.211  1.00 32.45           N
ATOM   4073  H   HIS A 270       8.184 -11.590  56.185  1.00 41.82           H
ATOM   4074  HA  HIS A 270       6.133 -11.191  54.615  1.00 35.16           H
ATOM   4075  HB2 HIS A 270       7.345  -9.290  53.855  1.00 25.78           H
ATOM   4076  HB3 HIS A 270       8.565  -9.763  54.750  1.00 25.78           H
ATOM   4077  HD1 HIS A 270       8.259  -9.512  57.331  1.00 32.85           H
ATOM   4078  HD2 HIS A 270       5.447  -7.847  55.214  1.00 27.80           H
ATOM   4079  HE1 HIS A 270       7.072  -8.111  58.815  1.00 33.69           H
ATOM   4080  HE2 HIS A 270       5.366  -7.102  57.522  1.00 38.94           H
ATOM   4081  N   ARG A 271       8.602 -12.561  53.149  1.00 22.50           N
ATOM   4082  CA  ARG A 271       8.917 -13.119  51.841  1.00 21.27           C
ATOM   4083  C   ARG A 271       8.084 -14.357  51.570  1.00 27.73           C
ATOM   4084  O   ARG A 271       7.636 -14.581  50.439  1.00 20.00           O
ATOM   4085  CB  ARG A 271      10.422 -13.358  51.728  1.00 30.28           C
ATOM   4086  CG  ARG A 271      10.927 -14.690  52.108  1.00 39.67           C
ATOM   4087  CD  ARG A 271      12.450 -14.784  51.851  1.00 32.81           C
ATOM   4088  NE  ARG A 271      13.223 -14.122  52.881  1.00 32.91           N
ATOM   4089  CZ  ARG A 271      13.993 -14.755  53.768  1.00 31.21           C
ATOM   4090  NH1 ARG A 271      14.642 -14.064  54.698  1.00 26.80           N
ATOM   4091  NH2 ARG A 271      14.137 -16.073  53.733  1.00 30.56           N1+
ATOM   4092  H   ARG A 271       9.144 -12.754  53.788  1.00 27.00           H
ATOM   4093  HA  ARG A 271       8.680 -12.463  51.167  1.00 25.53           H
ATOM   4094  HB2 ARG A 271      10.682 -13.209  50.805  1.00 36.33           H
ATOM   4095  HB3 ARG A 271      10.872 -12.711  52.294  1.00 36.33           H
ATOM   4096  HG2 ARG A 271      10.765 -14.839  53.053  1.00 47.60           H
ATOM   4097  HG3 ARG A 271      10.482 -15.368  51.576  1.00 47.60           H
ATOM   4098  HD2 ARG A 271      12.711 -15.718  51.831  1.00 39.37           H
ATOM   4099  HD3 ARG A 271      12.655 -14.362  51.002  1.00 39.37           H
ATOM   4100  HE  ARG A 271      13.182 -13.264  52.925  1.00 39.49           H
ATOM   4101 HH11 ARG A 271      14.567 -13.208  54.728  1.00 32.16           H
ATOM   4102 HH12 ARG A 271      15.151 -14.472  55.259  1.00 32.16           H
ATOM   4103 HH21 ARG A 271      13.717 -16.536  53.142  1.00 36.67           H
ATOM   4104 HH22 ARG A 271      14.642 -16.466  54.308  1.00 36.67           H
ATOM   4105  N   GLN A 272       7.780 -15.103  52.622  1.00 29.33           N
ATOM   4106  CA  GLN A 272       6.802 -16.181  52.537  1.00 37.81           C
ATOM   4107  C   GLN A 272       5.443 -15.684  52.044  1.00 29.57           C
ATOM   4108  O   GLN A 272       4.778 -16.360  51.245  1.00 30.84           O
ATOM   4109  CB  GLN A 272       6.654 -16.833  53.916  1.00 44.96           C
ATOM   4110  CG  GLN A 272       6.442 -18.305  53.866  1.00 54.56           C
ATOM   4111  CD  GLN A 272       7.548 -18.959  53.084  1.00 59.75           C
ATOM   4112  OE1 GLN A 272       7.294 -19.655  52.093  1.00 44.38           O
ATOM   4113  NE2 GLN A 272       8.800 -18.694  53.496  1.00 56.63           N
ATOM   4114  H   GLN A 272       8.128 -15.006  53.403  1.00 35.20           H
ATOM   4115  HA  GLN A 272       7.122 -16.854  51.916  1.00 45.37           H
ATOM   4116  HB2 GLN A 272       7.462 -16.667  54.428  1.00 53.95           H
ATOM   4117  HB3 GLN A 272       5.892 -16.438  54.368  1.00 53.95           H
ATOM   4118  HG2 GLN A 272       6.446 -18.664  54.766  1.00 65.48           H
ATOM   4119  HG3 GLN A 272       5.598 -18.496  53.426  1.00 65.48           H
ATOM   4120 HE21 GLN A 272       8.931 -18.177  54.170  1.00 67.95           H
ATOM   4121 HE22 GLN A 272       9.471 -19.042  53.084  1.00 67.95           H
ATOM   4122  N   GLU A 273       4.994 -14.532  52.553  1.00 22.22           N
ATOM   4123  CA  GLU A 273       3.719 -13.966  52.131  1.00 31.06           C
ATOM   4124  C   GLU A 273       3.674 -13.795  50.616  1.00 32.56           C
ATOM   4125  O   GLU A 273       2.637 -14.049  49.982  1.00 28.14           O
ATOM   4126  CB  GLU A 273       3.487 -12.634  52.854  1.00 29.18           C
ATOM   4127  CG  GLU A 273       2.186 -11.928  52.504  1.00 31.58           C
ATOM   4128  CD  GLU A 273       1.899 -10.687  53.369  1.00 29.35           C
ATOM   4129  OE1 GLU A 273       0.793 -10.110  53.211  1.00 36.74           O
ATOM   4130  OE2 GLU A 273       2.750 -10.298  54.216  1.00 25.30           O1-
ATOM   4131  H   GLU A 273       5.410 -14.063  53.141  1.00 26.67           H
ATOM   4132  HA  GLU A 273       3.005 -14.572  52.384  1.00 37.27           H
ATOM   4133  HB2 GLU A 273       3.483 -12.798  53.809  1.00 35.02           H
ATOM   4134  HB3 GLU A 273       4.215 -12.032  52.631  1.00 35.02           H
ATOM   4135  HG2 GLU A 273       2.224 -11.642  51.579  1.00 37.90           H
ATOM   4136  HG3 GLU A 273       1.451 -12.550  52.625  1.00 37.90           H
ATOM   4137  N   LEU A 274       4.811 -13.423  50.007  1.00 28.39           N
ATOM   4138  CA  LEU A 274       4.835 -13.112  48.578  1.00 26.18           C
ATOM   4139  C   LEU A 274       5.060 -14.344  47.730  1.00 18.91           C
ATOM   4140  O   LEU A 274       4.682 -14.358  46.565  1.00 24.47           O
ATOM   4141  CB  LEU A 274       5.922 -12.080  48.260  1.00 19.20           C
ATOM   4142  CG  LEU A 274       5.767 -10.686  48.873  1.00 25.60           C
ATOM   4143  CD1 LEU A 274       6.838  -9.776  48.366  1.00 28.38           C
ATOM   4144  CD2 LEU A 274       4.386 -10.087  48.586  1.00 25.21           C
ATOM   4145  H   LEU A 274       5.572 -13.345  50.400  1.00 34.07           H
ATOM   4146  HA  LEU A 274       3.979 -12.730  48.326  1.00 31.42           H
ATOM   4147  HB2 LEU A 274       6.771 -12.434  48.568  1.00 23.04           H
ATOM   4148  HB3 LEU A 274       5.955 -11.966  47.297  1.00 23.04           H
ATOM   4149  HG  LEU A 274       5.866 -10.754  49.835  1.00 30.72           H
ATOM   4150 HD11 LEU A 274       6.722  -8.899  48.765  1.00 34.06           H
ATOM   4151 HD12 LEU A 274       7.703 -10.140  48.611  1.00 34.06           H
ATOM   4152 HD13 LEU A 274       6.767  -9.712  47.400  1.00 34.06           H
ATOM   4153 HD21 LEU A 274       4.333  -9.207  48.991  1.00 30.26           H
ATOM   4154 HD22 LEU A 274       4.266 -10.017  47.626  1.00 30.26           H
ATOM   4155 HD23 LEU A 274       3.706 -10.667  48.963  1.00 30.26           H
ATOM   4156  N   ILE A 275       5.687 -15.366  48.293  1.00 27.44           N
ATOM   4157  CA  ILE A 275       5.752 -16.664  47.636  1.00 28.54           C
ATOM   4158  C   ILE A 275       4.360 -17.286  47.572  1.00 27.34           C
ATOM   4159  O   ILE A 275       3.888 -17.693  46.507  1.00 26.71           O
ATOM   4160  CB  ILE A 275       6.759 -17.572  48.371  1.00 35.83           C
ATOM   4161  CG1 ILE A 275       8.174 -16.957  48.279  1.00 30.43           C
ATOM   4162  CG2 ILE A 275       6.758 -19.002  47.795  1.00 24.73           C
ATOM   4163  CD1 ILE A 275       9.207 -17.569  49.230  1.00 29.12           C
ATOM   4164  H   ILE A 275       6.083 -15.336  49.056  1.00 32.93           H
ATOM   4165  HA  ILE A 275       6.067 -16.542  46.726  1.00 34.24           H
ATOM   4166  HB  ILE A 275       6.505 -17.618  49.306  1.00 43.00           H
ATOM   4167 HG12 ILE A 275       8.504 -17.074  47.374  1.00 36.51           H
ATOM   4168 HG13 ILE A 275       8.114 -16.010  48.483  1.00 36.51           H
ATOM   4169 HG21 ILE A 275       7.402 -19.539  48.283  1.00 29.68           H
ATOM   4170 HG22 ILE A 275       5.870 -19.381  47.892  1.00 29.68           H
ATOM   4171 HG23 ILE A 275       7.002 -18.964  46.857  1.00 29.68           H
ATOM   4172 HD11 ILE A 275      10.058 -17.122  49.101  1.00 34.94           H
ATOM   4173 HD12 ILE A 275       8.904 -17.448  50.144  1.00 34.94           H
ATOM   4174 HD13 ILE A 275       9.295 -18.514  49.033  1.00 34.94           H
ATOM   4175  N   GLU A 276       3.652 -17.300  48.702  1.00 32.13           N
ATOM   4176  CA  GLU A 276       2.346 -17.952  48.742  1.00 27.16           C
ATOM   4177  C   GLU A 276       1.307 -17.163  47.966  1.00 34.16           C
ATOM   4178  O   GLU A 276       0.491 -17.756  47.258  1.00 36.14           O
ATOM   4179  CB  GLU A 276       1.896 -18.167  50.194  1.00 33.34           C
ATOM   4180  CG  GLU A 276       2.702 -19.297  50.899  1.00 37.00           C
ATOM   4181  CD  GLU A 276       2.461 -19.426  52.394  1.00 45.63           C
ATOM   4182  OE1 GLU A 276       3.130 -20.312  53.000  1.00 39.53           O
ATOM   4183  OE2 GLU A 276       1.641 -18.646  52.954  1.00 44.28           O1-
ATOM   4184  H   GLU A 276       3.901 -16.947  49.445  1.00 38.56           H
ATOM   4185  HA  GLU A 276       2.422 -18.825  48.326  1.00 32.59           H
ATOM   4186  HB2 GLU A 276       2.028 -17.345  50.693  1.00 40.01           H
ATOM   4187  HB3 GLU A 276       0.958 -18.414  50.203  1.00 40.01           H
ATOM   4188  HG2 GLU A 276       2.465 -20.144  50.491  1.00 44.40           H
ATOM   4189  HG3 GLU A 276       3.648 -19.127  50.770  1.00 44.40           H
ATOM   4190  N   ARG A 277       1.327 -15.827  48.048  1.00 32.05           N
ATOM   4191  CA  ARG A 277       0.306 -14.995  47.399  1.00 37.56           C
ATOM   4192  C   ARG A 277       0.932 -14.011  46.389  1.00 34.55           C
ATOM   4193  O   ARG A 277       0.918 -12.792  46.579  1.00 29.93           O
ATOM   4194  CB  ARG A 277      -0.539 -14.310  48.473  1.00 43.95           C
ATOM   4195  CG  ARG A 277      -1.472 -15.308  49.217  1.00 48.45           C
ATOM   4196  CD  ARG A 277      -1.876 -14.934  50.678  1.00 54.66           C
ATOM   4197  NE  ARG A 277      -0.735 -14.936  51.619  1.00 68.71           N
ATOM   4198  CZ  ARG A 277      -0.780 -15.323  52.909  1.00 70.99           C
ATOM   4199  NH1 ARG A 277       0.326 -15.272  53.675  1.00 55.53           N
ATOM   4200  NH2 ARG A 277      -1.913 -15.776  53.448  1.00 64.24           N1+
ATOM   4201  H   ARG A 277       1.923 -15.377  48.474  1.00 38.45           H
ATOM   4202  HA  ARG A 277      -0.285 -15.578  46.899  1.00 45.07           H
ATOM   4203  HB2 ARG A 277       0.049 -13.902  49.128  1.00 52.73           H
ATOM   4204  HB3 ARG A 277      -1.094 -13.633  48.056  1.00 52.73           H
ATOM   4205  HG2 ARG A 277      -2.292 -15.393  48.706  1.00 58.14           H
ATOM   4206  HG3 ARG A 277      -1.027 -16.169  49.254  1.00 58.14           H
ATOM   4207  HD2 ARG A 277      -2.262 -14.045  50.680  1.00 65.59           H
ATOM   4208  HD3 ARG A 277      -2.528 -15.578  50.998  1.00 65.59           H
ATOM   4209  HE  ARG A 277       0.023 -14.667  51.316  1.00 82.45           H
ATOM   4210 HH11 ARG A 277       1.066 -14.987  53.343  1.00 66.64           H
ATOM   4211 HH12 ARG A 277       0.292 -15.527  54.496  1.00 66.64           H
ATOM   4212 HH21 ARG A 277      -2.630 -15.814  52.974  1.00 77.09           H
ATOM   4213 HH22 ARG A 277      -1.928 -16.023  54.272  1.00 77.09           H
ATOM   4214  N   PRO A 278       1.437 -14.527  45.261  1.00 32.39           N
ATOM   4215  CA  PRO A 278       2.134 -13.693  44.262  1.00 31.62           C
ATOM   4216  C   PRO A 278       1.416 -12.434  43.817  1.00 34.35           C
ATOM   4217  O   PRO A 278       2.069 -11.473  43.399  1.00 29.96           O
ATOM   4218  CB  PRO A 278       2.250 -14.647  43.069  1.00 34.74           C
ATOM   4219  CG  PRO A 278       2.296 -15.983  43.650  1.00 32.65           C
ATOM   4220  CD  PRO A 278       1.325 -15.922  44.804  1.00 34.87           C
ATOM   4221  HA  PRO A 278       3.023 -13.463  44.576  1.00 37.94           H
ATOM   4222  HB2 PRO A 278       1.474 -14.549  42.496  1.00 41.69           H
ATOM   4223  HB3 PRO A 278       3.065 -14.458  42.578  1.00 41.69           H
ATOM   4224  HG2 PRO A 278       2.011 -16.638  42.993  1.00 39.18           H
ATOM   4225  HG3 PRO A 278       3.194 -16.175  43.963  1.00 39.18           H
ATOM   4226  HD2 PRO A 278       0.424 -16.108  44.499  1.00 41.85           H
ATOM   4227  HD3 PRO A 278       1.597 -16.532  45.508  1.00 41.85           H
ATOM   4228  N   GLU A 279       0.088 -12.450  43.802  1.00 30.27           N
ATOM   4229  CA  GLU A 279      -0.692 -11.302  43.354  1.00 27.66           C
ATOM   4230  C   GLU A 279      -0.472 -10.064  44.232  1.00 28.54           C
ATOM   4231  O   GLU A 279      -0.854  -8.961  43.843  1.00 23.27           O
ATOM   4232  CB  GLU A 279      -2.195 -11.632  43.347  1.00 30.73           C
ATOM   4233  CG  GLU A 279      -2.563 -13.092  43.191  1.00 49.43           C
ATOM   4234  CD  GLU A 279      -2.322 -13.966  44.449  1.00 43.71           C
ATOM   4235  OE1 GLU A 279      -2.484 -13.506  45.605  1.00 33.71           O
ATOM   4236  OE2 GLU A 279      -1.936 -15.134  44.241  1.00 43.17           O1-
ATOM   4237  H   GLU A 279      -0.390 -13.120  44.049  1.00 36.32           H
ATOM   4238  HA  GLU A 279      -0.429 -11.077  42.448  1.00 33.19           H
ATOM   4239  HB2 GLU A 279      -2.577 -11.327  44.184  1.00 36.88           H
ATOM   4240  HB3 GLU A 279      -2.608 -11.152  42.612  1.00 36.88           H
ATOM   4241  HG2 GLU A 279      -3.506 -13.151  42.971  1.00 59.32           H
ATOM   4242  HG3 GLU A 279      -2.036 -13.468  42.469  1.00 59.32           H
ATOM   4243  N   ARG A 280       0.081 -10.207  45.423  1.00 30.98           N
ATOM   4244  CA  ARG A 280       0.250  -9.010  46.210  1.00 21.79           C
ATOM   4245  C   ARG A 280       1.620  -8.397  46.053  1.00 22.19           C
ATOM   4246  O   ARG A 280       1.888  -7.389  46.693  1.00 19.41           O
ATOM   4247  CB  ARG A 280      -0.051  -9.294  47.667  1.00 30.84           C
ATOM   4248  CG  ARG A 280       0.842 -10.192  48.309  1.00 30.53           C
ATOM   4249  CD  ARG A 280      -0.022 -11.123  49.189  1.00 41.80           C
ATOM   4250  NE  ARG A 280      -0.664 -10.521  50.371  1.00 43.67           N
ATOM   4251  CZ  ARG A 280      -1.872 -10.846  50.839  1.00 43.73           C
ATOM   4252  NH1 ARG A 280      -2.631 -11.702  50.182  1.00 45.75           N
ATOM   4253  NH2 ARG A 280      -2.339 -10.297  51.963  1.00 46.67           N1+
ATOM   4254  H   ARG A 280       0.351 -10.942  45.780  1.00 37.18           H
ATOM   4255  HA  ARG A 280      -0.395  -8.353  45.905  1.00 26.14           H
ATOM   4256  HB2 ARG A 280      -0.023  -8.457  48.156  1.00 37.01           H
ATOM   4257  HB3 ARG A 280      -0.941  -9.675  47.729  1.00 37.01           H
ATOM   4258  HG2 ARG A 280       1.314 -10.725  47.650  1.00 36.63           H
ATOM   4259  HG3 ARG A 280       1.461  -9.703  48.874  1.00 36.63           H
ATOM   4260  HD2 ARG A 280      -0.729 -11.490  48.636  1.00 50.15           H
ATOM   4261  HD3 ARG A 280       0.542 -11.846  49.508  1.00 50.15           H
ATOM   4262  HE  ARG A 280      -0.226  -9.912  50.792  1.00 52.40           H
ATOM   4263 HH11 ARG A 280      -2.335 -12.077  49.467  1.00 54.90           H
ATOM   4264 HH12 ARG A 280      -3.413 -11.899  50.480  1.00 54.90           H
ATOM   4265 HH21 ARG A 280      -1.864  -9.721  52.390  1.00 56.01           H
ATOM   4266 HH22 ARG A 280      -3.133 -10.485  52.235  1.00 56.01           H
ATOM   4267  N   ILE A 281       2.473  -8.924  45.167  1.00 18.91           N
ATOM   4268  CA  ILE A 281       3.749  -8.260  44.907  1.00 23.21           C
ATOM   4269  C   ILE A 281       3.541  -6.801  44.520  1.00 22.71           C
ATOM   4270  O   ILE A 281       4.216  -5.933  45.088  1.00 22.19           O
ATOM   4271  CB  ILE A 281       4.556  -9.050  43.861  1.00 29.43           C
ATOM   4272  CG1 ILE A 281       4.935 -10.422  44.432  1.00 25.90           C
ATOM   4273  CG2 ILE A 281       5.819  -8.277  43.470  1.00 31.40           C
ATOM   4274  CD1 ILE A 281       5.669 -11.304  43.463  1.00 23.81           C
ATOM   4275  H   ILE A 281       2.340  -9.645  44.717  1.00 22.69           H
ATOM   4276  HA  ILE A 281       4.265  -8.265  45.728  1.00 27.85           H
ATOM   4277  HB  ILE A 281       4.009  -9.179  43.071  1.00 35.31           H
ATOM   4278 HG12 ILE A 281       5.508 -10.291  45.205  1.00 31.08           H
ATOM   4279 HG13 ILE A 281       4.125 -10.884  44.698  1.00 31.08           H
ATOM   4280 HG21 ILE A 281       6.313  -8.791  42.812  1.00 37.68           H
ATOM   4281 HG22 ILE A 281       5.561  -7.421  43.096  1.00 37.68           H
ATOM   4282 HG23 ILE A 281       6.363  -8.143  44.262  1.00 37.68           H
ATOM   4283 HD11 ILE A 281       5.872 -12.147  43.895  1.00 28.58           H
ATOM   4284 HD12 ILE A 281       5.106 -11.456  42.687  1.00 28.58           H
ATOM   4285 HD13 ILE A 281       6.490 -10.862  43.194  1.00 28.58           H
ATOM   4286  N   PRO A 282       2.639  -6.461  43.604  1.00 22.12           N
ATOM   4287  CA  PRO A 282       2.416  -5.041  43.312  1.00 26.40           C
ATOM   4288  C   PRO A 282       2.177  -4.214  44.564  1.00 27.18           C
ATOM   4289  O   PRO A 282       2.842  -3.189  44.755  1.00 25.92           O
ATOM   4290  CB  PRO A 282       1.192  -5.076  42.384  1.00 14.88           C
ATOM   4291  CG  PRO A 282       1.307  -6.395  41.694  1.00 28.69           C
ATOM   4292  CD  PRO A 282       1.820  -7.334  42.750  1.00 28.10           C
ATOM   4293  HA  PRO A 282       3.173  -4.676  42.828  1.00 31.68           H
ATOM   4294  HB2 PRO A 282       0.377  -5.029  42.909  1.00 17.85           H
ATOM   4295  HB3 PRO A 282       1.238  -4.346  41.747  1.00 17.85           H
ATOM   4296  HG2 PRO A 282       0.435  -6.677  41.376  1.00 34.42           H
ATOM   4297  HG3 PRO A 282       1.937  -6.327  40.959  1.00 34.42           H
ATOM   4298  HD2 PRO A 282       1.083  -7.710  43.256  1.00 33.72           H
ATOM   4299  HD3 PRO A 282       2.368  -8.028  42.349  1.00 33.72           H
ATOM   4300  N   ALA A 283       1.231  -4.627  45.417  1.00 24.25           N
ATOM   4301  CA  ALA A 283       0.975  -3.899  46.652  1.00 22.47           C
ATOM   4302  C   ALA A 283       2.224  -3.854  47.521  1.00 24.09           C
ATOM   4303  O   ALA A 283       2.540  -2.816  48.115  1.00 21.78           O
ATOM   4304  CB  ALA A 283      -0.185  -4.538  47.408  1.00 18.49           C
ATOM   4305  H   ALA A 283       0.732  -5.318  45.300  1.00 29.10           H
ATOM   4306  HA  ALA A 283       0.727  -2.987  46.436  1.00 26.97           H
ATOM   4307  HB1 ALA A 283      -0.340  -4.040  48.227  1.00 22.19           H
ATOM   4308  HB2 ALA A 283      -0.978  -4.512  46.850  1.00 22.19           H
ATOM   4309  HB3 ALA A 283       0.043  -5.457  47.618  1.00 22.19           H
ATOM   4310  N   ALA A 284       2.974  -4.962  47.575  1.00 16.44           N
ATOM   4311  CA  ALA A 284       4.179  -4.998  48.400  1.00 20.06           C
ATOM   4312  C   ALA A 284       5.211  -3.986  47.904  1.00 22.75           C
ATOM   4313  O   ALA A 284       5.874  -3.309  48.707  1.00 15.98           O
ATOM   4314  CB  ALA A 284       4.751  -6.411  48.413  1.00 20.98           C
ATOM   4315  H   ALA A 284       2.808  -5.692  47.151  1.00 19.73           H
ATOM   4316  HA  ALA A 284       3.944  -4.762  49.312  1.00 24.07           H
ATOM   4317  HB1 ALA A 284       5.549  -6.423  48.963  1.00 25.17           H
ATOM   4318  HB2 ALA A 284       4.087  -7.016  48.779  1.00 25.17           H
ATOM   4319  HB3 ALA A 284       4.971  -6.670  47.505  1.00 25.17           H
ATOM   4320  N   CYS A 285       5.323  -3.842  46.576  1.00 20.51           N
ATOM   4321  CA  CYS A 285       6.134  -2.780  45.987  1.00 16.64           C
ATOM   4322  C   CYS A 285       5.772  -1.411  46.557  1.00 12.84           C
ATOM   4323  O   CYS A 285       6.648  -0.652  46.993  1.00 15.21           O
ATOM   4324  CB  CYS A 285       5.982  -2.775  44.463  1.00 25.81           C
ATOM   4325  SG  CYS A 285       6.895  -1.420  43.685  1.00 22.88           S
ATOM   4326  H   CYS A 285       4.937  -4.349  45.998  1.00 24.62           H
ATOM   4327  HA  CYS A 285       7.067  -2.949  46.192  1.00 19.97           H
ATOM   4328  HB2 CYS A 285       6.323  -3.611  44.107  1.00 30.98           H
ATOM   4329  HB3 CYS A 285       5.044  -2.675  44.237  1.00 30.98           H
ATOM   4330  HG  CYS A 285       6.736  -1.473  42.497  1.00 27.46           H
ATOM   4331  N   GLU A 286       4.485  -1.067  46.573  1.00 19.88           N
ATOM   4332  CA  GLU A 286       4.128   0.255  47.080  1.00 21.78           C
ATOM   4333  C   GLU A 286       4.530   0.421  48.554  1.00 17.89           C
ATOM   4334  O   GLU A 286       5.102   1.453  48.936  1.00 22.17           O
ATOM   4335  CB  GLU A 286       2.645   0.522  46.879  1.00 17.08           C
ATOM   4336  CG  GLU A 286       2.348   2.001  46.693  1.00 19.69           C
ATOM   4337  CD  GLU A 286       2.799   2.509  45.339  1.00 24.70           C
ATOM   4338  OE1 GLU A 286       2.754   3.739  45.121  1.00 20.90           O
ATOM   4339  OE2 GLU A 286       3.178   1.667  44.488  1.00 17.14           O1-
ATOM   4340  H   GLU A 286       3.828  -1.556  46.310  1.00 23.86           H
ATOM   4341  HA  GLU A 286       4.615   0.921  46.569  1.00 26.13           H
ATOM   4342  HB2 GLU A 286       2.341   0.051  46.087  1.00 20.49           H
ATOM   4343  HB3 GLU A 286       2.158   0.212  47.659  1.00 20.49           H
ATOM   4344  HG2 GLU A 286       1.392   2.145  46.766  1.00 23.62           H
ATOM   4345  HG3 GLU A 286       2.815   2.507  47.376  1.00 23.62           H
ATOM   4346  N   GLU A 287       4.252  -0.581  49.398  1.00 19.51           N
ATOM   4347  CA  GLU A 287       4.592  -0.462  50.815  1.00 16.43           C
ATOM   4348  C   GLU A 287       6.109  -0.378  51.039  1.00 16.59           C
ATOM   4349  O   GLU A 287       6.570   0.341  51.935  1.00 12.94           O
ATOM   4350  CB  GLU A 287       3.973  -1.641  51.571  1.00 23.94           C
ATOM   4351  CG  GLU A 287       4.313  -1.794  53.064  1.00 25.85           C
ATOM   4352  CD  GLU A 287       3.651  -0.734  53.929  1.00 21.56           C
ATOM   4353  OE1 GLU A 287       3.126   0.235  53.348  1.00 21.99           O
ATOM   4354  OE2 GLU A 287       3.655  -0.880  55.170  1.00 21.02           O1-
ATOM   4355  H   GLU A 287       3.876  -1.323  49.179  1.00 23.41           H
ATOM   4356  HA  GLU A 287       4.197   0.353  51.163  1.00 19.71           H
ATOM   4357  HB2 GLU A 287       3.008  -1.563  51.507  1.00 28.73           H
ATOM   4358  HB3 GLU A 287       4.255  -2.458  51.131  1.00 28.73           H
ATOM   4359  HG2 GLU A 287       4.009  -2.663  53.370  1.00 31.03           H
ATOM   4360  HG3 GLU A 287       5.273  -1.719  53.179  1.00 31.03           H
ATOM   4361  N   LEU A 288       6.903  -1.133  50.279  1.00 13.12           N
ATOM   4362  CA  LEU A 288       8.348  -1.003  50.437  1.00 13.91           C
ATOM   4363  C   LEU A 288       8.821   0.371  49.990  1.00 16.72           C
ATOM   4364  O   LEU A 288       9.777   0.912  50.549  1.00 16.64           O
ATOM   4365  CB  LEU A 288       9.061  -2.096  49.646  1.00 13.58           C
ATOM   4366  CG  LEU A 288       8.847  -3.494  50.195  1.00 13.80           C
ATOM   4367  CD1 LEU A 288       9.520  -4.387  49.253  1.00 17.94           C
ATOM   4368  CD2 LEU A 288       9.446  -3.634  51.614  1.00 10.82           C
ATOM   4369  H   LEU A 288       6.644  -1.704  49.690  1.00 15.75           H
ATOM   4370  HA  LEU A 288       8.576  -1.110  51.374  1.00 16.69           H
ATOM   4371  HB2 LEU A 288       8.735  -2.084  48.733  1.00 16.29           H
ATOM   4372  HB3 LEU A 288      10.015  -1.917  49.657  1.00 16.29           H
ATOM   4373  HG  LEU A 288       7.901  -3.706  50.221  1.00 16.56           H
ATOM   4374 HD11 LEU A 288       9.415  -5.303  49.556  1.00 21.53           H
ATOM   4375 HD12 LEU A 288       9.119  -4.281  48.376  1.00 21.53           H
ATOM   4376 HD13 LEU A 288      10.462  -4.156  49.217  1.00 21.53           H
ATOM   4377 HD21 LEU A 288       9.293  -4.537  51.934  1.00 12.99           H
ATOM   4378 HD22 LEU A 288      10.399  -3.455  51.573  1.00 12.99           H
ATOM   4379 HD23 LEU A 288       9.014  -2.996  52.203  1.00 12.99           H
ATOM   4380  N   LEU A 289       8.159   0.927  48.979  1.00 16.49           N
ATOM   4381  CA  LEU A 289       8.453   2.270  48.496  1.00 19.74           C
ATOM   4382  C   LEU A 289       8.154   3.304  49.565  1.00 20.47           C
ATOM   4383  O   LEU A 289       8.857   4.328  49.670  1.00 16.09           O
ATOM   4384  CB  LEU A 289       7.625   2.566  47.225  1.00 16.12           C
ATOM   4385  CG  LEU A 289       8.165   2.016  45.904  1.00 18.82           C
ATOM   4386  CD1 LEU A 289       7.175   2.064  44.725  1.00 20.64           C
ATOM   4387  CD2 LEU A 289       9.431   2.765  45.524  1.00 15.62           C
ATOM   4388  H   LEU A 289       7.524   0.538  48.549  1.00 19.78           H
ATOM   4389  HA  LEU A 289       9.394   2.330  48.268  1.00 23.69           H
ATOM   4390  HB2 LEU A 289       6.738   2.193  47.349  1.00 19.34           H
ATOM   4391  HB3 LEU A 289       7.555   3.529  47.127  1.00 19.34           H
ATOM   4392  HG  LEU A 289       8.408   1.086  46.039  1.00 22.59           H
ATOM   4393 HD11 LEU A 289       7.604   1.696  43.938  1.00 24.76           H
ATOM   4394 HD12 LEU A 289       6.391   1.539  44.951  1.00 24.76           H
ATOM   4395 HD13 LEU A 289       6.921   2.986  44.564  1.00 24.76           H
ATOM   4396 HD21 LEU A 289       9.768   2.410  44.686  1.00 18.74           H
ATOM   4397 HD22 LEU A 289       9.223   3.707  45.425  1.00 18.74           H
ATOM   4398 HD23 LEU A 289      10.092   2.644  46.224  1.00 18.74           H
ATOM   4399  N   ARG A 290       7.094   3.069  50.355  1.00 17.59           N
ATOM   4400  CA  ARG A 290       6.821   3.938  51.494  1.00 13.95           C
ATOM   4401  C   ARG A 290       7.856   3.709  52.595  1.00 17.36           C
ATOM   4402  O   ARG A 290       8.505   4.646  53.052  1.00 14.01           O
ATOM   4403  CB  ARG A 290       5.399   3.705  52.019  1.00 17.10           C
ATOM   4404  CG  ARG A 290       5.089   4.423  53.383  1.00 13.67           C
ATOM   4405  CD  ARG A 290       3.858   3.877  54.109  1.00 15.48           C
ATOM   4406  NE  ARG A 290       4.157   2.647  54.815  1.00 12.71           N
ATOM   4407  CZ  ARG A 290       4.809   2.601  55.968  1.00 15.05           C
ATOM   4408  NH1 ARG A 290       5.214   3.732  56.599  1.00  9.12           N
ATOM   4409  NH2 ARG A 290       5.054   1.401  56.471  1.00 16.15           N1+
ATOM   4410  H   ARG A 290       6.533   2.426  50.250  1.00 21.11           H
ATOM   4411  HA  ARG A 290       6.887   4.863  51.209  1.00 16.74           H
ATOM   4412  HB2 ARG A 290       4.766   4.034  51.361  1.00 20.52           H
ATOM   4413  HB3 ARG A 290       5.268   2.753  52.150  1.00 20.52           H
ATOM   4414  HG2 ARG A 290       5.852   4.316  53.972  1.00 16.40           H
ATOM   4415  HG3 ARG A 290       4.937   5.366  53.211  1.00 16.40           H
ATOM   4416  HD2 ARG A 290       3.551   4.531  54.755  1.00 18.58           H
ATOM   4417  HD3 ARG A 290       3.160   3.692  53.461  1.00 18.58           H
ATOM   4418  HE  ARG A 290       3.992   1.903  54.417  1.00 15.26           H
ATOM   4419 HH11 ARG A 290       5.056   4.501  56.248  1.00 10.94           H
ATOM   4420 HH12 ARG A 290       5.631   3.680  57.350  1.00 10.94           H
ATOM   4421 HH21 ARG A 290       4.780   0.698  56.058  1.00 19.39           H
ATOM   4422 HH22 ARG A 290       5.457   1.326  57.227  1.00 19.39           H
ATOM   4423  N   ARG A 291       8.043   2.464  53.042  1.00 18.16           N
ATOM   4424  CA  ARG A 291       8.888   2.286  54.230  1.00 16.11           C
ATOM   4425  C   ARG A 291      10.355   2.610  53.947  1.00 14.73           C
ATOM   4426  O   ARG A 291      11.068   3.054  54.860  1.00 19.23           O
ATOM   4427  CB  ARG A 291       8.729   0.856  54.777  1.00 11.97           C
ATOM   4428  CG  ARG A 291       9.669   0.410  55.839  1.00 10.66           C
ATOM   4429  CD  ARG A 291       9.541   1.209  57.111  1.00 13.85           C
ATOM   4430  NE  ARG A 291      10.475   0.750  58.117  1.00 16.78           N
ATOM   4431  CZ  ARG A 291      11.779   1.010  58.108  1.00 21.52           C
ATOM   4432  NH1 ARG A 291      12.325   1.729  57.151  1.00 22.48           N
ATOM   4433  NH2 ARG A 291      12.550   0.549  59.067  1.00 24.43           N1+
ATOM   4434  H   ARG A 291       7.716   1.746  52.700  1.00 21.79           H
ATOM   4435  HA  ARG A 291       8.583   2.897  54.919  1.00 19.34           H
ATOM   4436  HB2 ARG A 291       7.833   0.773  55.140  1.00 14.36           H
ATOM   4437  HB3 ARG A 291       8.828   0.239  54.035  1.00 14.36           H
ATOM   4438  HG2 ARG A 291       9.489  -0.520  56.050  1.00 12.79           H
ATOM   4439  HG3 ARG A 291      10.578   0.506  55.516  1.00 12.79           H
ATOM   4440  HD2 ARG A 291       9.728   2.142  56.925  1.00 16.62           H
ATOM   4441  HD3 ARG A 291       8.642   1.110  57.463  1.00 16.62           H
ATOM   4442  HE  ARG A 291      10.166   0.276  58.765  1.00 20.14           H
ATOM   4443 HH11 ARG A 291      11.837   2.040  56.514  1.00 26.98           H
ATOM   4444 HH12 ARG A 291      13.171   1.888  57.161  1.00 26.98           H
ATOM   4445 HH21 ARG A 291      12.212   0.078  59.701  1.00 29.32           H
ATOM   4446 HH22 ARG A 291      13.394   0.719  59.060  1.00 29.32           H
ATOM   4447  N   PHE A 292      10.833   2.404  52.702  1.00 20.79           N
ATOM   4448  CA  PHE A 292      12.241   2.607  52.360  1.00 18.62           C
ATOM   4449  C   PHE A 292      12.438   3.746  51.356  1.00 17.58           C
ATOM   4450  O   PHE A 292      13.352   3.715  50.522  1.00 13.78           O
ATOM   4451  CB  PHE A 292      12.845   1.291  51.875  1.00 13.71           C
ATOM   4452  CG  PHE A 292      12.721   0.188  52.895  1.00 13.21           C
ATOM   4453  CD1 PHE A 292      11.826  -0.839  52.707  1.00 17.16           C
ATOM   4454  CD2 PHE A 292      13.430   0.249  54.105  1.00 20.10           C
ATOM   4455  CE1 PHE A 292      11.649  -1.830  53.668  1.00 21.93           C
ATOM   4456  CE2 PHE A 292      13.278  -0.745  55.063  1.00 20.89           C
ATOM   4457  CZ  PHE A 292      12.375  -1.779  54.853  1.00 24.37           C
ATOM   4458  H   PHE A 292      10.351   2.145  52.039  1.00 24.95           H
ATOM   4459  HA  PHE A 292      12.714   2.857  53.169  1.00 22.34           H
ATOM   4460  HB2 PHE A 292      12.384   1.008  51.069  1.00 16.45           H
ATOM   4461  HB3 PHE A 292      13.788   1.424  51.689  1.00 16.45           H
ATOM   4462  HD1 PHE A 292      11.330  -0.873  51.921  1.00 20.59           H
ATOM   4463  HD2 PHE A 292      14.029   0.945  54.253  1.00 24.12           H
ATOM   4464  HE1 PHE A 292      11.054  -2.528  53.515  1.00 26.31           H
ATOM   4465  HE2 PHE A 292      13.764  -0.705  55.855  1.00 25.06           H
ATOM   4466  HZ  PHE A 292      12.276  -2.448  55.491  1.00 29.25           H
ATOM   4467  N   SER A 293      11.588   4.761  51.461  1.00 10.10           N
ATOM   4468  CA  SER A 293      11.754   6.031  50.754  1.00 14.65           C
ATOM   4469  C   SER A 293      13.164   6.599  50.946  1.00 16.26           C
ATOM   4470  O   SER A 293      13.757   6.512  52.030  1.00 17.18           O
ATOM   4471  CB  SER A 293      10.713   7.048  51.263  1.00 11.56           C
ATOM   4472  OG  SER A 293      10.225   7.887  50.225  1.00 18.92           O
ATOM   4473  H   SER A 293      10.882   4.738  51.952  1.00 12.13           H
ATOM   4474  HA  SER A 293      11.607   5.893  49.805  1.00 17.57           H
ATOM   4475  HB2 SER A 293       9.967   6.562  51.647  1.00 13.87           H
ATOM   4476  HB3 SER A 293      11.127   7.602  51.942  1.00 13.87           H
ATOM   4477  HG  SER A 293       9.858   7.423  49.629  1.00 22.70           H
ATOM   4478  N   LEU A 294      13.694   7.249  49.907  1.00 14.68           N
ATOM   4479  CA  LEU A 294      15.118   7.541  49.916  1.00 13.13           C
ATOM   4480  C   LEU A 294      15.560   8.876  49.335  1.00 17.64           C
ATOM   4481  O   LEU A 294      16.769   9.134  49.323  1.00 21.35           O
ATOM   4482  CB  LEU A 294      15.864   6.413  49.186  1.00 11.50           C
ATOM   4483  CG  LEU A 294      15.664   6.171  47.712  1.00 15.79           C
ATOM   4484  CD1 LEU A 294      16.738   5.161  47.324  1.00 15.62           C
ATOM   4485  CD2 LEU A 294      14.277   5.636  47.408  1.00 11.52           C
ATOM   4486  H   LEU A 294      13.266   7.520  49.212  1.00 17.62           H
ATOM   4487  HA  LEU A 294      15.417   7.526  50.839  1.00 15.75           H
ATOM   4488  HB2 LEU A 294      16.813   6.571  49.308  1.00 13.80           H
ATOM   4489  HB3 LEU A 294      15.632   5.582  49.630  1.00 13.80           H
ATOM   4490  HG  LEU A 294      15.806   6.992  47.217  1.00 18.95           H
ATOM   4491 HD11 LEU A 294      16.659   4.965  46.377  1.00 18.74           H
ATOM   4492 HD12 LEU A 294      17.611   5.541  47.511  1.00 18.74           H
ATOM   4493 HD13 LEU A 294      16.612   4.351  47.842  1.00 18.74           H
ATOM   4494 HD21 LEU A 294      14.195   5.497  46.452  1.00 13.82           H
ATOM   4495 HD22 LEU A 294      14.152   4.797  47.877  1.00 13.82           H
ATOM   4496 HD23 LEU A 294      13.618   6.283  47.706  1.00 13.82           H
ATOM   4497  N   VAL A 295      14.653   9.741  48.879  1.00 18.23           N
ATOM   4498  CA  VAL A 295      15.023  10.994  48.222  1.00 17.42           C
ATOM   4499  C   VAL A 295      14.693  12.148  49.142  1.00 15.77           C
ATOM   4500  O   VAL A 295      13.652  12.140  49.810  1.00  9.64           O
ATOM   4501  CB  VAL A 295      14.305  11.182  46.868  1.00 19.26           C
ATOM   4502  CG1 VAL A 295      14.890  12.333  46.138  1.00 15.57           C
ATOM   4503  CG2 VAL A 295      14.405   9.921  46.026  1.00 11.53           C
ATOM   4504  H   VAL A 295      13.804   9.623  48.941  1.00 21.88           H
ATOM   4505  HA  VAL A 295      15.980  10.999  48.060  1.00 20.90           H
ATOM   4506  HB  VAL A 295      13.367  11.368  47.027  1.00 23.11           H
ATOM   4507 HG11 VAL A 295      14.428  12.437  45.291  1.00 18.69           H
ATOM   4508 HG12 VAL A 295      14.783  13.134  46.674  1.00 18.69           H
ATOM   4509 HG13 VAL A 295      15.832  12.162  45.982  1.00 18.69           H
ATOM   4510 HG21 VAL A 295      13.947  10.067  45.184  1.00 13.84           H
ATOM   4511 HG22 VAL A 295      15.341   9.723  45.864  1.00 13.84           H
ATOM   4512 HG23 VAL A 295      13.990   9.187  46.507  1.00 13.84           H
ATOM   4513  N   ALA A 296      15.580  13.153  49.151  1.00 10.92           N
ATOM   4514  CA  ALA A 296      15.354  14.378  49.914  1.00 12.67           C
ATOM   4515  C   ALA A 296      15.985  15.565  49.182  1.00 12.55           C
ATOM   4516  O   ALA A 296      17.164  15.866  49.375  1.00 12.69           O
ATOM   4517  CB  ALA A 296      15.922  14.248  51.319  1.00 11.13           C
ATOM   4518  H   ALA A 296      16.324  13.145  48.718  1.00 13.10           H
ATOM   4519  HA  ALA A 296      14.400  14.538  49.985  1.00 15.20           H
ATOM   4520  HB1 ALA A 296      15.759  15.073  51.802  1.00 13.36           H
ATOM   4521  HB2 ALA A 296      15.485  13.508  51.768  1.00 13.36           H
ATOM   4522  HB3 ALA A 296      16.876  14.082  51.259  1.00 13.36           H
ATOM   4523  N   ASP A 297      15.189  16.256  48.366  1.00 17.32           N
ATOM   4524  CA  ASP A 297      15.616  17.593  47.965  1.00 13.64           C
ATOM   4525  C   ASP A 297      14.663  18.623  48.545  1.00 17.40           C
ATOM   4526  O   ASP A 297      14.071  18.414  49.609  1.00 14.40           O
ATOM   4527  CB  ASP A 297      15.833  17.695  46.426  1.00 15.75           C
ATOM   4528  CG  ASP A 297      14.566  17.710  45.585  1.00 16.98           C
ATOM   4529  OD1 ASP A 297      13.509  17.305  46.062  1.00 16.07           O
ATOM   4530  OD2 ASP A 297      14.674  18.081  44.377  1.00 16.91           O1-
ATOM   4531  H   ASP A 297      14.437  15.989  48.045  1.00 20.79           H
ATOM   4532  HA  ASP A 297      16.480  17.758  48.374  1.00 16.37           H
ATOM   4533  HB2 ASP A 297      16.316  18.515  46.238  1.00 18.90           H
ATOM   4534  HB3 ASP A 297      16.363  16.934  46.140  1.00 18.90           H
ATOM   4535  N   GLY A 298      14.567  19.762  47.898  1.00 20.46           N
ATOM   4536  CA  GLY A 298      13.836  20.857  48.482  1.00 17.24           C
ATOM   4537  C   GLY A 298      13.739  22.052  47.558  1.00 18.74           C
ATOM   4538  O   GLY A 298      13.683  21.910  46.330  1.00 13.40           O
ATOM   4539  H   GLY A 298      14.911  19.927  47.128  1.00 24.55           H
ATOM   4540  HA2 GLY A 298      12.937  20.565  48.700  1.00 20.69           H
ATOM   4541  HA3 GLY A 298      14.274  21.138  49.301  1.00 20.69           H
ATOM   4542  N   ARG A 299      13.735  23.238  48.140  1.00 15.66           N
ATOM   4543  CA  ARG A 299      13.231  24.401  47.431  1.00 22.07           C
ATOM   4544  C   ARG A 299      13.840  25.641  48.083  1.00 18.39           C
ATOM   4545  O   ARG A 299      14.399  25.568  49.181  1.00 21.30           O
ATOM   4546  CB  ARG A 299      11.678  24.364  47.443  1.00 16.28           C
ATOM   4547  CG  ARG A 299      11.066  24.377  46.093  1.00 23.84           C
ATOM   4548  CD  ARG A 299      10.283  23.191  45.646  1.00 18.60           C
ATOM   4549  NE  ARG A 299      11.173  22.144  45.197  1.00 29.88           N
ATOM   4550  CZ  ARG A 299      10.839  21.170  44.363  1.00 20.24           C
ATOM   4551  NH1 ARG A 299      11.721  20.258  44.073  1.00 21.65           N
ATOM   4552  NH2 ARG A 299       9.650  21.092  43.832  1.00 20.04           N1+
ATOM   4553  H   ARG A 299      14.016  23.397  48.937  1.00 18.79           H
ATOM   4554  HA  ARG A 299      13.528  24.366  46.509  1.00 26.48           H
ATOM   4555  HB2 ARG A 299      11.389  23.554  47.892  1.00 19.53           H
ATOM   4556  HB3 ARG A 299      11.352  25.140  47.924  1.00 19.53           H
ATOM   4557  HG2 ARG A 299      10.467  25.139  46.048  1.00 28.61           H
ATOM   4558  HG3 ARG A 299      11.779  24.500  45.447  1.00 28.61           H
ATOM   4559  HD2 ARG A 299       9.758  22.851  46.388  1.00 22.32           H
ATOM   4560  HD3 ARG A 299       9.706  23.442  44.908  1.00 22.32           H
ATOM   4561  HE  ARG A 299      11.981  22.155  45.492  1.00 35.86           H
ATOM   4562 HH11 ARG A 299      12.511  20.302  44.409  1.00 25.98           H
ATOM   4563 HH12 ARG A 299      11.524  19.630  43.519  1.00 25.98           H
ATOM   4564 HH21 ARG A 299       9.053  21.680  44.025  1.00 24.05           H
ATOM   4565 HH22 ARG A 299       9.462  20.451  43.290  1.00 24.05           H
ATOM   4566  N   ILE A 300      13.749  26.789  47.389  1.00 17.56           N
ATOM   4567  CA  ILE A 300      14.343  28.047  47.857  1.00 15.16           C
ATOM   4568  C   ILE A 300      13.260  29.118  47.899  1.00 20.69           C
ATOM   4569  O   ILE A 300      12.448  29.219  46.975  1.00 16.17           O
ATOM   4570  CB  ILE A 300      15.519  28.521  46.973  1.00 16.68           C
ATOM   4571  CG1 ILE A 300      16.194  29.736  47.625  1.00 18.50           C
ATOM   4572  CG2 ILE A 300      15.056  28.928  45.588  1.00  8.75           C
ATOM   4573  CD1 ILE A 300      17.439  30.227  46.896  1.00 13.25           C
ATOM   4574  H   ILE A 300      13.343  26.861  46.634  1.00 21.07           H
ATOM   4575  HA  ILE A 300      14.677  27.923  48.759  1.00 18.19           H
ATOM   4576  HB  ILE A 300      16.166  27.803  46.893  1.00 20.01           H
ATOM   4577 HG12 ILE A 300      15.559  30.468  47.651  1.00 22.21           H
ATOM   4578 HG13 ILE A 300      16.456  29.498  48.528  1.00 22.21           H
ATOM   4579 HG21 ILE A 300      15.824  29.217  45.071  1.00 10.51           H
ATOM   4580 HG22 ILE A 300      14.636  28.166  45.160  1.00 10.51           H
ATOM   4581 HG23 ILE A 300      14.420  29.656  45.670  1.00 10.51           H
ATOM   4582 HD11 ILE A 300      17.801  30.992  47.371  1.00 15.90           H
ATOM   4583 HD12 ILE A 300      18.093  29.512  46.872  1.00 15.90           H
ATOM   4584 HD13 ILE A 300      17.194  30.484  45.993  1.00 15.90           H
ATOM   4585  N   LEU A 301      13.266  29.948  48.947  1.00 12.72           N
ATOM   4586  CA  LEU A 301      12.183  30.903  49.134  1.00 10.69           C
ATOM   4587  C   LEU A 301      12.282  32.037  48.121  1.00 13.86           C
ATOM   4588  O   LEU A 301      13.338  32.665  47.988  1.00 15.52           O
ATOM   4589  CB  LEU A 301      12.213  31.469  50.551  1.00 16.86           C
ATOM   4590  CG  LEU A 301      11.380  30.704  51.585  1.00 18.01           C
ATOM   4591  CD1 LEU A 301       9.855  30.775  51.334  1.00 13.40           C
ATOM   4592  CD2 LEU A 301      11.869  29.240  51.694  1.00 19.73           C
ATOM   4593  H   LEU A 301      13.877  29.975  49.551  1.00 15.27           H
ATOM   4594  HA  LEU A 301      11.333  30.453  49.004  1.00 12.83           H
ATOM   4595  HB2 LEU A 301      13.132  31.470  50.861  1.00 20.23           H
ATOM   4596  HB3 LEU A 301      11.880  32.380  50.525  1.00 20.23           H
ATOM   4597  HG  LEU A 301      11.538  31.115  52.450  1.00 21.61           H
ATOM   4598 HD11 LEU A 301       9.398  30.270  52.025  1.00 16.08           H
ATOM   4599 HD12 LEU A 301       9.574  31.703  51.360  1.00 16.08           H
ATOM   4600 HD13 LEU A 301       9.661  30.394  50.463  1.00 16.08           H
ATOM   4601 HD21 LEU A 301      11.329  28.776  52.353  1.00 23.67           H
ATOM   4602 HD22 LEU A 301      11.777  28.812  50.829  1.00 23.67           H
ATOM   4603 HD23 LEU A 301      12.800  29.238  51.967  1.00 23.67           H
ATOM   4604  N   THR A 302      11.169  32.307  47.414  1.00 11.10           N
ATOM   4605  CA  THR A 302      11.084  33.398  46.437  1.00 14.76           C
ATOM   4606  C   THR A 302      10.716  34.732  47.071  1.00 23.56           C
ATOM   4607  O   THR A 302      10.842  35.768  46.413  1.00 21.67           O
ATOM   4608  CB  THR A 302      10.057  33.108  45.336  1.00 16.61           C
ATOM   4609  OG1 THR A 302       8.734  33.148  45.885  1.00 20.58           O
ATOM   4610  CG2 THR A 302      10.294  31.745  44.683  1.00 21.26           C
ATOM   4611  H   THR A 302      10.438  31.860  47.488  1.00 13.32           H
ATOM   4612  HA  THR A 302      11.950  33.503  46.013  1.00 17.72           H
ATOM   4613  HB  THR A 302      10.133  33.787  44.647  1.00 19.93           H
ATOM   4614  HG1 THR A 302       8.168  32.989  45.284  1.00 24.70           H
ATOM   4615 HG21 THR A 302       9.631  31.589  43.992  1.00 25.51           H
ATOM   4616 HG22 THR A 302      11.178  31.718  44.284  1.00 25.51           H
ATOM   4617 HG23 THR A 302      10.227  31.043  45.349  1.00 25.51           H
ATOM   4618  N   SER A 303      10.281  34.737  48.327  1.00 19.55           N
ATOM   4619  CA  SER A 303      10.017  35.995  49.000  1.00 21.34           C
ATOM   4620  C   SER A 303       9.900  35.753  50.507  1.00 14.02           C
ATOM   4621  O   SER A 303       9.803  34.608  50.971  1.00 14.85           O
ATOM   4622  CB  SER A 303       8.755  36.629  48.432  1.00 21.67           C
ATOM   4623  OG  SER A 303       7.630  35.841  48.760  1.00 29.01           O
ATOM   4624  H   SER A 303      10.133  34.035  48.802  1.00 23.46           H
ATOM   4625  HA  SER A 303      10.758  36.602  48.847  1.00 25.61           H
ATOM   4626  HB2 SER A 303       8.645  37.515  48.812  1.00 26.00           H
ATOM   4627  HB3 SER A 303       8.834  36.687  47.467  1.00 26.00           H
ATOM   4628  HG  SER A 303       6.933  36.190  48.446  1.00 34.81           H
ATOM   4629  N   ASP A 304       9.947  36.850  51.272  1.00 17.94           N
ATOM   4630  CA  ASP A 304       9.669  36.767  52.699  1.00 26.14           C
ATOM   4631  C   ASP A 304       8.274  36.169  52.861  1.00 24.23           C
ATOM   4632  O   ASP A 304       7.332  36.604  52.205  1.00 24.69           O
ATOM   4633  CB  ASP A 304       9.756  38.156  53.350  1.00 22.93           C
ATOM   4634  CG  ASP A 304      11.208  38.699  53.486  1.00 33.51           C
ATOM   4635  OD1 ASP A 304      12.210  38.161  52.927  1.00 22.33           O
ATOM   4636  OD2 ASP A 304      11.337  39.715  54.182  1.00 32.62           O1-
ATOM   4637  H   ASP A 304      10.134  37.640  50.989  1.00 21.53           H
ATOM   4638  HA  ASP A 304      10.313  36.180  53.126  1.00 31.37           H
ATOM   4639  HB2 ASP A 304       9.254  38.786  52.809  1.00 27.52           H
ATOM   4640  HB3 ASP A 304       9.373  38.109  54.239  1.00 27.52           H
ATOM   4641  N   TYR A 305       8.144  35.143  53.696  1.00 24.08           N
ATOM   4642  CA  TYR A 305       6.873  34.445  53.839  1.00 17.07           C
ATOM   4643  C   TYR A 305       6.727  33.864  55.231  1.00 24.54           C
ATOM   4644  O   TYR A 305       7.680  33.288  55.768  1.00 25.46           O
ATOM   4645  CB  TYR A 305       6.807  33.325  52.827  1.00 22.08           C
ATOM   4646  CG  TYR A 305       5.513  32.552  52.725  1.00 26.80           C
ATOM   4647  CD1 TYR A 305       4.276  33.172  52.822  1.00 28.17           C
ATOM   4648  CD2 TYR A 305       5.536  31.200  52.459  1.00 18.11           C
ATOM   4649  CE1 TYR A 305       3.101  32.431  52.682  1.00 22.92           C
ATOM   4650  CE2 TYR A 305       4.400  30.492  52.328  1.00 22.55           C
ATOM   4651  CZ  TYR A 305       3.180  31.105  52.433  1.00 18.90           C
ATOM   4652  OH  TYR A 305       2.037  30.351  52.283  1.00 27.23           O
ATOM   4653  H   TYR A 305       8.775  34.834  54.191  1.00 28.89           H
ATOM   4654  HA  TYR A 305       6.139  35.058  53.676  1.00 20.49           H
ATOM   4655  HB2 TYR A 305       6.983  33.702  51.951  1.00 26.50           H
ATOM   4656  HB3 TYR A 305       7.503  32.684  53.044  1.00 26.50           H
ATOM   4657  HD1 TYR A 305       4.228  34.086  52.987  1.00 33.80           H
ATOM   4658  HD2 TYR A 305       6.354  30.766  52.378  1.00 21.73           H
ATOM   4659  HE1 TYR A 305       2.273  32.847  52.754  1.00 27.50           H
ATOM   4660  HE2 TYR A 305       4.443  29.579  52.155  1.00 27.05           H
ATOM   4661  HH  TYR A 305       2.239  29.549  52.134  1.00 32.68           H
ATOM   4662  N   GLU A 306       5.517  33.961  55.787  1.00 24.83           N
ATOM   4663  CA  GLU A 306       5.191  33.306  57.046  1.00 22.29           C
ATOM   4664  C   GLU A 306       4.486  31.987  56.756  1.00 19.18           C
ATOM   4665  O   GLU A 306       3.407  31.974  56.165  1.00 19.55           O
ATOM   4666  CB  GLU A 306       4.318  34.174  57.946  1.00 28.26           C
ATOM   4667  CG  GLU A 306       4.240  33.586  59.350  1.00 39.01           C
ATOM   4668  CD  GLU A 306       2.847  33.551  59.971  1.00 43.06           C
ATOM   4669  OE1 GLU A 306       2.245  32.446  60.092  1.00 34.85           O
ATOM   4670  OE2 GLU A 306       2.386  34.634  60.389  1.00 46.13           O1-
ATOM   4671  H   GLU A 306       4.864  34.406  55.447  1.00 29.80           H
ATOM   4672  HA  GLU A 306       6.013  33.110  57.523  1.00 26.75           H
ATOM   4673  HB2 GLU A 306       4.702  35.063  58.008  1.00 33.91           H
ATOM   4674  HB3 GLU A 306       3.421  34.217  57.582  1.00 33.91           H
ATOM   4675  HG2 GLU A 306       4.568  32.673  59.319  1.00 46.81           H
ATOM   4676  HG3 GLU A 306       4.807  34.113  59.936  1.00 46.81           H
ATOM   4677  N   PHE A 307       5.076  30.888  57.224  1.00 26.33           N
ATOM   4678  CA  PHE A 307       4.614  29.530  56.934  1.00 18.63           C
ATOM   4679  C   PHE A 307       4.382  28.794  58.252  1.00 20.65           C
ATOM   4680  O   PHE A 307       5.337  28.532  58.995  1.00 20.02           O
ATOM   4681  CB  PHE A 307       5.665  28.822  56.082  1.00 21.75           C
ATOM   4682  CG  PHE A 307       5.202  27.554  55.454  1.00 16.10           C
ATOM   4683  CD1 PHE A 307       4.047  27.512  54.719  1.00 19.51           C
ATOM   4684  CD2 PHE A 307       5.961  26.409  55.562  1.00 21.00           C
ATOM   4685  CE1 PHE A 307       3.634  26.329  54.133  1.00 15.46           C
ATOM   4686  CE2 PHE A 307       5.554  25.248  54.977  1.00 19.59           C
ATOM   4687  CZ  PHE A 307       4.395  25.211  54.262  1.00 17.14           C
ATOM   4688  H   PHE A 307       5.771  30.905  57.731  1.00 31.59           H
ATOM   4689  HA  PHE A 307       3.779  29.563  56.441  1.00 22.36           H
ATOM   4690  HB2 PHE A 307       5.940  29.419  55.369  1.00 26.10           H
ATOM   4691  HB3 PHE A 307       6.428  28.610  56.643  1.00 26.10           H
ATOM   4692  HD1 PHE A 307       3.526  28.278  54.634  1.00 23.41           H
ATOM   4693  HD2 PHE A 307       6.752  26.426  56.050  1.00 25.20           H
ATOM   4694  HE1 PHE A 307       2.844  26.302  53.642  1.00 18.55           H
ATOM   4695  HE2 PHE A 307       6.069  24.479  55.065  1.00 23.51           H
ATOM   4696  HZ  PHE A 307       4.120  24.416  53.866  1.00 20.57           H
ATOM   4697  N   HIS A 308       3.134  28.469  58.573  1.00 19.89           N
ATOM   4698  CA  HIS A 308       2.842  27.836  59.869  1.00 21.84           C
ATOM   4699  C   HIS A 308       3.593  28.520  61.013  1.00 16.44           C
ATOM   4700  O   HIS A 308       4.349  27.896  61.746  1.00 19.07           O
ATOM   4701  CB  HIS A 308       3.215  26.357  59.865  1.00 26.30           C
ATOM   4702  CG  HIS A 308       2.411  25.531  58.907  1.00 29.27           C
ATOM   4703  ND1 HIS A 308       1.588  24.504  59.312  1.00 24.84           N1+
ATOM   4704  CD2 HIS A 308       2.306  25.590  57.562  1.00 21.93           C
ATOM   4705  CE1 HIS A 308       1.017  23.966  58.257  1.00 26.55           C
ATOM   4706  NE2 HIS A 308       1.430  24.615  57.183  1.00 23.87           N
ATOM   4707  H   HIS A 308       2.446  28.598  58.073  1.00 23.87           H
ATOM   4708  HA  HIS A 308       1.891  27.906  60.048  1.00 26.21           H
ATOM   4709  HB2 HIS A 308       3.076  25.998  60.755  1.00 31.56           H
ATOM   4710  HB3 HIS A 308       4.149  26.272  59.618  1.00 31.56           H
ATOM   4711  HD1 HIS A 308       1.471  24.252  60.125  1.00 29.80           H
ATOM   4712  HD2 HIS A 308       2.743  26.188  57.001  1.00 26.31           H
ATOM   4713  HE1 HIS A 308       0.415  23.257  58.266  1.00 31.87           H
ATOM   4714  HE2 HIS A 308       1.195  24.442  56.373  1.00 28.64           H
ATOM   4715  N   GLY A 309       3.404  29.830  61.136  1.00 27.20           N
ATOM   4716  CA  GLY A 309       3.933  30.558  62.282  1.00 23.47           C
ATOM   4717  C   GLY A 309       5.434  30.729  62.344  1.00 27.37           C
ATOM   4718  O   GLY A 309       5.946  31.172  63.374  1.00 23.09           O
ATOM   4719  H   GLY A 309       2.975  30.318  60.572  1.00 32.64           H
ATOM   4720  HA2 GLY A 309       3.538  31.444  62.295  1.00 28.16           H
ATOM   4721  HA3 GLY A 309       3.657  30.101  63.092  1.00 28.16           H
ATOM   4722  N   VAL A 310       6.149  30.396  61.277  1.00 20.37           N
ATOM   4723  CA  VAL A 310       7.587  30.549  61.191  1.00 17.90           C
ATOM   4724  C   VAL A 310       7.895  31.630  60.164  1.00 18.99           C
ATOM   4725  O   VAL A 310       7.367  31.597  59.047  1.00 19.28           O
ATOM   4726  CB  VAL A 310       8.232  29.220  60.800  1.00 15.57           C
ATOM   4727  CG1 VAL A 310       9.714  29.357  60.764  1.00 18.49           C
ATOM   4728  CG2 VAL A 310       7.799  28.166  61.780  1.00 23.76           C
ATOM   4729  H   VAL A 310       5.803  30.066  60.562  1.00 24.44           H
ATOM   4730  HA  VAL A 310       7.940  30.826  62.051  1.00 21.48           H
ATOM   4731  HB  VAL A 310       7.927  28.962  59.917  1.00 18.68           H
ATOM   4732 HG11 VAL A 310      10.103  28.504  60.514  1.00 22.19           H
ATOM   4733 HG12 VAL A 310       9.952  30.034  60.112  1.00 22.19           H
ATOM   4734 HG13 VAL A 310      10.028  29.619  61.644  1.00 22.19           H
ATOM   4735 HG21 VAL A 310       8.207  27.321  61.534  1.00 28.51           H
ATOM   4736 HG22 VAL A 310       8.085  28.426  62.669  1.00 28.51           H
ATOM   4737 HG23 VAL A 310       6.832  28.088  61.752  1.00 28.51           H
ATOM   4738  N   GLN A 311       8.746  32.590  60.532  1.00 24.58           N
ATOM   4739  CA  GLN A 311       9.115  33.641  59.595  1.00 26.45           C
ATOM   4740  C   GLN A 311      10.259  33.134  58.732  1.00 25.01           C
ATOM   4741  O   GLN A 311      11.309  32.744  59.254  1.00 26.84           O
ATOM   4742  CB  GLN A 311       9.500  34.918  60.334  1.00 31.38           C
ATOM   4743  CG  GLN A 311       9.980  36.061  59.407  1.00 44.59           C
ATOM   4744  CD  GLN A 311       8.899  36.585  58.416  1.00 56.29           C
ATOM   4745  OE1 GLN A 311       9.069  36.567  57.162  1.00 38.92           O
ATOM   4746  NE2 GLN A 311       7.793  37.068  58.987  1.00 40.80           N
ATOM   4747  H   GLN A 311       9.116  32.652  61.306  1.00 29.50           H
ATOM   4748  HA  GLN A 311       8.361  33.838  59.018  1.00 31.74           H
ATOM   4749  HB2 GLN A 311       8.727  35.239  60.824  1.00 37.65           H
ATOM   4750  HB3 GLN A 311      10.220  34.716  60.952  1.00 37.65           H
ATOM   4751  HG2 GLN A 311      10.262  36.809  59.957  1.00 53.51           H
ATOM   4752  HG3 GLN A 311      10.730  35.741  58.882  1.00 53.51           H
ATOM   4753 HE21 GLN A 311       7.718  37.073  59.844  1.00 48.96           H
ATOM   4754 HE22 GLN A 311       7.154  37.374  58.498  1.00 48.96           H
ATOM   4755  N   LEU A 312      10.023  33.068  57.428  1.00 25.59           N
ATOM   4756  CA  LEU A 312      11.021  32.702  56.428  1.00 28.70           C
ATOM   4757  C   LEU A 312      11.367  33.922  55.577  1.00 25.58           C
ATOM   4758  O   LEU A 312      10.491  34.736  55.270  1.00 30.39           O
ATOM   4759  CB  LEU A 312      10.503  31.573  55.517  1.00 16.94           C
ATOM   4760  CG  LEU A 312       9.744  30.420  56.185  1.00 20.10           C
ATOM   4761  CD1 LEU A 312       9.262  29.476  55.125  1.00 13.87           C
ATOM   4762  CD2 LEU A 312      10.601  29.645  57.212  1.00 22.78           C
ATOM   4763  H   LEU A 312       9.254  33.240  57.082  1.00 30.71           H
ATOM   4764  HA  LEU A 312      11.828  32.395  56.871  1.00 34.44           H
ATOM   4765  HB2 LEU A 312       9.904  31.966  54.863  1.00 20.33           H
ATOM   4766  HB3 LEU A 312      11.264  31.184  55.058  1.00 20.33           H
ATOM   4767  HG  LEU A 312       8.969  30.776  56.647  1.00 24.12           H
ATOM   4768 HD11 LEU A 312       8.782  28.747  55.547  1.00 16.65           H
ATOM   4769 HD12 LEU A 312       8.673  29.955  54.521  1.00 16.65           H
ATOM   4770 HD13 LEU A 312      10.027  29.132  54.638  1.00 16.65           H
ATOM   4771 HD21 LEU A 312      10.065  28.933  57.596  1.00 27.34           H
ATOM   4772 HD22 LEU A 312      11.374  29.272  56.760  1.00 27.34           H
ATOM   4773 HD23 LEU A 312      10.888  30.256  57.908  1.00 27.34           H
ATOM   4774  N   LYS A 313      12.648  34.051  55.188  1.00 21.29           N
ATOM   4775  CA  LYS A 313      13.109  35.190  54.397  1.00 21.58           C
ATOM   4776  C   LYS A 313      13.517  34.750  52.993  1.00 18.02           C
ATOM   4777  O   LYS A 313      13.987  33.637  52.783  1.00 18.78           O
ATOM   4778  CB  LYS A 313      14.263  35.941  55.097  1.00 32.02           C
ATOM   4779  CG  LYS A 313      13.706  37.074  55.995  1.00 48.92           C
ATOM   4780  CD  LYS A 313      14.742  37.963  56.682  1.00 52.34           C
ATOM   4781  CE  LYS A 313      14.057  39.162  57.420  1.00 52.11           C
ATOM   4782  NZ  LYS A 313      12.901  38.814  58.378  1.00 43.29           N1+
ATOM   4783  H   LYS A 313      13.268  33.484  55.374  1.00 25.55           H
ATOM   4784  HA  LYS A 313      12.372  35.814  54.303  1.00 25.89           H
ATOM   4785  HB2 LYS A 313      14.760  35.323  55.656  1.00 38.42           H
ATOM   4786  HB3 LYS A 313      14.844  36.336  54.429  1.00 38.42           H
ATOM   4787  HG2 LYS A 313      13.150  37.650  55.448  1.00 58.70           H
ATOM   4788  HG3 LYS A 313      13.164  36.672  56.692  1.00 58.70           H
ATOM   4789  HD2 LYS A 313      15.230  37.440  57.337  1.00 62.81           H
ATOM   4790  HD3 LYS A 313      15.349  38.322  56.016  1.00 62.81           H
ATOM   4791  HE2 LYS A 313      14.733  39.622  57.942  1.00 62.53           H
ATOM   4792  HE3 LYS A 313      13.703  39.767  56.750  1.00 62.53           H
ATOM   4793  HZ1 LYS A 313      12.579  39.557  58.747  1.00 51.95           H
ATOM   4794  HZ2 LYS A 313      12.248  38.406  57.931  1.00 51.95           H
ATOM   4795  HZ3 LYS A 313      13.192  38.273  59.022  1.00 51.95           H
ATOM   4796  N   LYS A 314      13.301  35.628  52.025  1.00 14.76           N
ATOM   4797  CA  LYS A 314      13.665  35.323  50.660  1.00 18.02           C
ATOM   4798  C   LYS A 314      15.100  34.828  50.597  1.00 17.34           C
ATOM   4799  O   LYS A 314      15.989  35.382  51.252  1.00 17.12           O
ATOM   4800  CB  LYS A 314      13.499  36.563  49.790  1.00 19.26           C
ATOM   4801  CG  LYS A 314      13.931  36.319  48.337  1.00 20.69           C
ATOM   4802  CD  LYS A 314      13.762  37.557  47.449  1.00 22.76           C
ATOM   4803  CE  LYS A 314      14.225  37.247  46.002  1.00 26.48           C
ATOM   4804  NZ  LYS A 314      13.815  38.291  45.019  1.00 38.92           N1+
ATOM   4805  H   LYS A 314      12.947  36.404  52.135  1.00 17.72           H
ATOM   4806  HA  LYS A 314      13.083  34.627  50.318  1.00 21.63           H
ATOM   4807  HB2 LYS A 314      12.565  36.826  49.787  1.00 23.11           H
ATOM   4808  HB3 LYS A 314      14.045  37.279  50.150  1.00 23.11           H
ATOM   4809  HG2 LYS A 314      14.867  36.066  48.324  1.00 24.82           H
ATOM   4810  HG3 LYS A 314      13.390  35.606  47.963  1.00 24.82           H
ATOM   4811  HD2 LYS A 314      12.828  37.814  47.425  1.00 27.31           H
ATOM   4812  HD3 LYS A 314      14.305  38.281  47.797  1.00 27.31           H
ATOM   4813  HE2 LYS A 314      15.193  37.186  45.987  1.00 31.77           H
ATOM   4814  HE3 LYS A 314      13.836  36.403  45.721  1.00 31.77           H
ATOM   4815  HZ1 LYS A 314      14.101  38.071  44.205  1.00 46.71           H
ATOM   4816  HZ2 LYS A 314      12.928  38.363  45.004  1.00 46.71           H
ATOM   4817  HZ3 LYS A 314      14.166  39.077  45.246  1.00 46.71           H
ATOM   4818  N   GLY A 315      15.322  33.773  49.793  1.00 19.04           N
ATOM   4819  CA  GLY A 315      16.635  33.157  49.634  1.00 14.68           C
ATOM   4820  C   GLY A 315      16.981  32.077  50.652  1.00 19.79           C
ATOM   4821  O   GLY A 315      17.994  31.370  50.471  1.00 16.48           O
ATOM   4822  H   GLY A 315      14.709  33.395  49.323  1.00 22.85           H
ATOM   4823  HA2 GLY A 315      16.688  32.760  48.751  1.00 17.62           H
ATOM   4824  HA3 GLY A 315      17.313  33.848  49.692  1.00 17.62           H
ATOM   4825  N   ASP A 316      16.211  31.958  51.737  1.00 13.10           N
ATOM   4826  CA  ASP A 316      16.336  30.809  52.622  1.00 15.62           C
ATOM   4827  C   ASP A 316      16.078  29.526  51.844  1.00 16.75           C
ATOM   4828  O   ASP A 316      15.158  29.460  51.030  1.00 17.74           O
ATOM   4829  CB  ASP A 316      15.327  30.883  53.764  1.00 14.30           C
ATOM   4830  CG  ASP A 316      15.714  31.865  54.862  1.00 20.70           C
ATOM   4831  OD1 ASP A 316      16.762  32.530  54.764  1.00 21.22           O
ATOM   4832  OD2 ASP A 316      14.956  31.933  55.853  1.00 23.27           O1-
ATOM   4833  H   ASP A 316      15.614  32.528  51.977  1.00 15.72           H
ATOM   4834  HA  ASP A 316      17.231  30.775  52.996  1.00 18.74           H
ATOM   4835  HB2 ASP A 316      14.469  31.161  53.406  1.00 17.16           H
ATOM   4836  HB3 ASP A 316      15.246  30.004  54.167  1.00 17.16           H
ATOM   4837  N   GLN A 317      16.868  28.494  52.114  1.00 14.81           N
ATOM   4838  CA  GLN A 317      16.624  27.171  51.548  1.00 14.62           C
ATOM   4839  C   GLN A 317      15.809  26.352  52.526  1.00 15.14           C
ATOM   4840  O   GLN A 317      15.983  26.467  53.731  1.00 17.78           O
ATOM   4841  CB  GLN A 317      17.933  26.432  51.250  1.00 12.27           C
ATOM   4842  CG  GLN A 317      18.857  27.192  50.338  1.00 17.87           C
ATOM   4843  CD  GLN A 317      20.059  26.373  49.955  1.00 20.81           C
ATOM   4844  OE1 GLN A 317      21.084  26.423  50.617  1.00 18.37           O
ATOM   4845  NE2 GLN A 317      19.923  25.579  48.901  1.00 15.19           N
ATOM   4846  H   GLN A 317      17.559  28.534  52.625  1.00 17.78           H
ATOM   4847  HA  GLN A 317      16.122  27.257  50.723  1.00 17.54           H
ATOM   4848  HB2 GLN A 317      18.402  26.275  52.084  1.00 14.73           H
ATOM   4849  HB3 GLN A 317      17.725  25.586  50.824  1.00 14.73           H
ATOM   4850  HG2 GLN A 317      18.382  27.429  49.526  1.00 21.45           H
ATOM   4851  HG3 GLN A 317      19.167  27.991  50.791  1.00 21.45           H
ATOM   4852 HE21 GLN A 317      19.176  25.553  48.477  1.00 18.23           H
ATOM   4853 HE22 GLN A 317      20.582  25.091  48.643  1.00 18.23           H
ATOM   4854  N   ILE A 318      14.944  25.488  52.004  1.00 12.73           N
ATOM   4855  CA  ILE A 318      14.181  24.594  52.863  1.00 15.33           C
ATOM   4856  C   ILE A 318      14.180  23.186  52.261  1.00 20.49           C
ATOM   4857  O   ILE A 318      13.780  22.994  51.110  1.00 18.46           O
ATOM   4858  CB  ILE A 318      12.755  25.123  53.096  1.00 21.84           C
ATOM   4859  CG1 ILE A 318      11.970  24.217  54.044  1.00 24.55           C
ATOM   4860  CG2 ILE A 318      12.046  25.382  51.787  1.00 17.06           C
ATOM   4861  CD1 ILE A 318      10.588  24.752  54.351  1.00 21.96           C
ATOM   4862  H   ILE A 318      14.781  25.401  51.163  1.00 15.28           H
ATOM   4863  HA  ILE A 318      14.620  24.544  53.727  1.00 18.39           H
ATOM   4864  HB  ILE A 318      12.843  25.981  53.539  1.00 26.21           H
ATOM   4865 HG12 ILE A 318      11.869  23.343  53.635  1.00 29.46           H
ATOM   4866 HG13 ILE A 318      12.454  24.139  54.880  1.00 29.46           H
ATOM   4867 HG21 ILE A 318      11.154  25.713  51.972  1.00 20.47           H
ATOM   4868 HG22 ILE A 318      12.547  26.042  51.282  1.00 20.47           H
ATOM   4869 HG23 ILE A 318      11.995  24.552  51.287  1.00 20.47           H
ATOM   4870 HD11 ILE A 318      10.140  24.139  54.954  1.00 26.35           H
ATOM   4871 HD12 ILE A 318      10.674  25.624  54.768  1.00 26.35           H
ATOM   4872 HD13 ILE A 318      10.089  24.828  53.523  1.00 26.35           H
ATOM   4873  N   LEU A 319      14.689  22.221  53.022  1.00 18.32           N
ATOM   4874  CA  LEU A 319      14.664  20.818  52.654  1.00 14.30           C
ATOM   4875  C   LEU A 319      13.259  20.296  52.882  1.00 15.31           C
ATOM   4876  O   LEU A 319      12.668  20.570  53.922  1.00 11.43           O
ATOM   4877  CB  LEU A 319      15.632  20.053  53.548  1.00 19.58           C
ATOM   4878  CG  LEU A 319      16.523  18.874  53.159  1.00 27.21           C
ATOM   4879  CD1 LEU A 319      16.604  17.904  54.369  1.00 15.98           C
ATOM   4880  CD2 LEU A 319      16.045  18.215  51.970  1.00 21.78           C
ATOM   4881  H   LEU A 319      15.066  22.365  53.781  1.00 21.98           H
ATOM   4882  HA  LEU A 319      14.912  20.700  51.723  1.00 17.16           H
ATOM   4883  HB2 LEU A 319      16.245  20.719  53.899  1.00 23.50           H
ATOM   4884  HB3 LEU A 319      15.100  19.726  54.289  1.00 23.50           H
ATOM   4885  HG  LEU A 319      17.418  19.202  52.978  1.00 32.66           H
ATOM   4886 HD11 LEU A 319      17.168  17.151  54.132  1.00 19.18           H
ATOM   4887 HD12 LEU A 319      16.984  18.377  55.127  1.00 19.18           H
ATOM   4888 HD13 LEU A 319      15.711  17.594  54.586  1.00 19.18           H
ATOM   4889 HD21 LEU A 319      16.636  17.475  51.760  1.00 26.14           H
ATOM   4890 HD22 LEU A 319      15.147  17.885  52.131  1.00 26.14           H
ATOM   4891 HD23 LEU A 319      16.037  18.851  51.238  1.00 26.14           H
ATOM   4892  N   LEU A 320      12.726  19.546  51.905  1.00 18.96           N
ATOM   4893  CA  LEU A 320      11.389  18.952  51.977  1.00 12.24           C
ATOM   4894  C   LEU A 320      11.521  17.473  51.703  1.00 13.23           C
ATOM   4895  O   LEU A 320      11.253  17.013  50.592  1.00 13.71           O
[truncated: 156,398 more chars]
