# Supplementary material for: High-throughput quantum-mechanics/molecular-mechanics (ONIOM) macromolecular crystallographic refinement with PHENIX/DivCon: the impact of mixed Hamiltonian methods on ligand and protein structure
Source: Acta Crystallogr D Struct Biol. 2018 Oct 29;74(Pt 11):1063–77. doi: 10.1107/S2059798318012913 (PMC6213575; doi:10.1107/S2059798318012913)
Supplement: Supplementary file 4 [file d-74-01063-sup4.gz › results_PHENIX/1P62-H_refine_001.pdb]

REMARK Date 2017-01-10 Time 18:01:16 EST -0500 (1484089276.22 s)
REMARK PHENIX refinement
REMARK 
REMARK ****************** INPUT FILES AND LABELS ******************************
REMARK Reflections:
REMARK   file name      : 1P62.sf
REMARK   labels         : ['r1p62sf,wavelength_id=1,_refln.F_meas_au,_refln.F_meas_sigma_au']
REMARK R-free flags:
REMARK   file name      : 1P62.sf
REMARK   label          : r1p62sf,wavelength_id=1,_refln.status
REMARK   test_flag_value: 0
REMARK Model file name(s): 
REMARK   /scratch/oleg/2711082.gondor.quantumbioinc.com/1P62-H.pdb
REMARK 
REMARK ******************** REFINEMENT SUMMARY: QUICK FACTS *******************
REMARK Start: r_work = 0.1760 r_free = 0.2098 bonds = 0.024 angles = 1.698
REMARK Final: r_work = 0.1672 r_free = 0.2060 bonds = 0.012 angles = 1.159
REMARK ************************************************************************
REMARK 
REMARK ****************** REFINEMENT STATISTICS STEP BY STEP ******************
REMARK leading digit, like 1_, means number of macro-cycle                     
REMARK 0    : statistics at the very beginning when nothing is done yet        
REMARK 1_bss: bulk solvent correction and/or (anisotropic) scaling             
REMARK 1_xyz: refinement of coordinates                                        
REMARK 1_adp: refinement of ADPs (Atomic Displacement Parameters)              
REMARK 1_occ: refinement of occupancies                                        
REMARK ------------------------------------------------------------------------
REMARK  stage       r-work r-free bonds angles b_min b_max b_ave n_water shift
REMARK       0    : 0.2598 0.2727 0.024  1.70  20.2  71.8  35.8 432      0.000
REMARK       1_bss: 0.1760 0.2098 0.024  1.70  20.2  71.8  35.8 432      0.000
REMARK 1_settarget: 0.1760 0.2098 0.024  1.70  20.2  71.8  35.8 432      0.000
REMARK       1_nqh: 0.1760 0.2098 0.024  1.70  20.2  71.8  35.8 432      0.000
REMARK    1_weight: 0.1760 0.2098 0.024  1.70  20.2  71.8  35.8 432      0.000
REMARK    1_checkH: 0.1761 0.2099 0.024  1.70  20.2  71.8  35.8 432      0.411
REMARK    1_xyzrec: 0.1743 0.2150 0.013  1.20  20.2  71.8  35.8 432      0.499
REMARK    1_checkH: 0.1745 0.2151 0.013  1.20  20.2  71.8  35.8 432      0.500
REMARK   1_regHxyz: 0.1748 0.2151 0.013  1.20  20.2  71.8  35.8 432      0.506
REMARK       1_adp: 0.1692 0.2152 0.013  1.20  19.1  74.8  36.0 432      0.506
REMARK   1_regHadp: 0.1692 0.2156 0.013  1.20  19.1  74.8  36.0 432      0.506
REMARK       2_bss: 0.1688 0.2153 0.013  1.20  19.1  74.8  36.0 432      0.506
REMARK 2_settarget: 0.1688 0.2153 0.013  1.20  19.1  74.8  36.0 432      0.506
REMARK 2_updatecdl: 0.1688 0.2153 0.013  1.20  19.1  74.8  36.0 432      0.506
REMARK       2_nqh: 0.1689 0.2153 0.013  1.20  19.1  74.8  36.0 432      0.508
REMARK    2_weight: 0.1689 0.2153 0.013  1.20  19.1  74.8  36.0 432      0.508
REMARK    2_checkH: 0.1689 0.2154 0.013  1.20  19.1  74.8  36.0 432      0.507
REMARK    2_xyzrec: 0.1686 0.2087 0.012  1.14  19.1  74.8  36.0 432      0.490
REMARK    2_checkH: 0.1686 0.2087 0.012  1.14  19.1  74.8  36.0 432      0.490
REMARK   2_regHxyz: 0.1689 0.2087 0.012  1.14  19.1  74.8  36.0 432      0.490
REMARK       2_adp: 0.1678 0.2066 0.012  1.14  19.0  76.4  35.9 432      0.490
REMARK   2_regHadp: 0.1682 0.2067 0.012  1.14  19.0  76.4  35.9 432      0.490
REMARK       3_bss: 0.1679 0.2065 0.012  1.14  19.0  76.4  35.9 432      0.490
REMARK 3_settarget: 0.1679 0.2065 0.012  1.14  19.0  76.4  35.9 432      0.490
REMARK 3_updatecdl: 0.1679 0.2065 0.012  1.15  19.0  76.4  35.9 432      0.490
REMARK       3_nqh: 0.1679 0.2065 0.012  1.15  19.0  76.4  35.9 432      0.490
REMARK    3_weight: 0.1679 0.2065 0.012  1.15  19.0  76.4  35.9 432      0.490
REMARK    3_checkH: 0.1680 0.2065 0.012  1.15  19.0  76.4  35.9 432      0.491
REMARK    3_xyzrec: 0.1669 0.2060 0.012  1.16  19.0  76.4  35.9 432      0.494
REMARK    3_checkH: 0.1669 0.2060 0.012  1.16  19.0  76.4  35.9 432      0.494
REMARK   3_regHxyz: 0.1672 0.2060 0.012  1.16  19.0  76.4  35.9 432      0.494
REMARK       3_adp: 0.1672 0.2060 0.012  1.16  18.9  76.4  35.9 432      0.494
REMARK   3_regHadp: 0.1672 0.2060 0.012  1.16  18.9  76.4  35.9 432      0.494
REMARK         end: 0.1672 0.2060 0.012  1.16  18.9  76.4  35.9 432      0.494
REMARK ------------------------------------------------------------------------
REMARK MODEL CONTENT.
REMARK  ELEMENT        ATOM RECORD COUNT   OCCUPANCY SUM
REMARK        C                     1233         1233.00
REMARK        F                        2            2.00
REMARK        H                     2147         2147.00
REMARK        O                      476          476.00
REMARK        N                      321          321.00
REMARK        P                        2            2.00
REMARK        S                        9            9.00
REMARK     Mg2+                        1            1.00
REMARK      O1-                       38           38.00
REMARK    TOTAL                     4229         4229.00
REMARK -----------------------------------------------------------------------
REMARK r_free_flags.md5.hexdigest 4f171f0bd5965f04cfd827eb96c64b19
REMARK 
REMARK IF THIS FILE IS FOR PDB DEPOSITION: REMOVE ALL FROM THIS LINE UP.
REMARK   3
REMARK   3 REFINEMENT.
REMARK   3   PROGRAM     : PHENIX (1.11.1_2575: ???)
REMARK   3   AUTHORS     : Adams,Afonine,Bunkoczi,Burnley,Chen,Dar,Davis,
REMARK   3               : Draizen,Echols,Gildea,Gros,Grosse-Kunstleve,Headd,
REMARK   3               : Hintze,Hung,Ioerger,Liebschner,McCoy,McKee,Moriarty,
REMARK   3               : Oeffner,Poon,Read,Richardson,Richardson,Sacchettini,
REMARK   3               : Sauter,Sobolev,Storoni,Terwilliger,Williams,Zwart
REMARK   3
REMARK   3  REFINEMENT TARGET : ML
REMARK   3  
REMARK   3  DATA USED IN REFINEMENT.
REMARK   3   RESOLUTION RANGE HIGH (ANGSTROMS) : 1.900   
REMARK   3   RESOLUTION RANGE LOW  (ANGSTROMS) : 19.911  
REMARK   3   MIN(FOBS/SIGMA_FOBS)              : 1.37  
REMARK   3   COMPLETENESS FOR RANGE        (%) : 99.51 
REMARK   3   NUMBER OF REFLECTIONS             : 25410     
REMARK   3   NUMBER OF REFLECTIONS (NON-ANOMALOUS) : 25410     
REMARK   3  
REMARK   3  FIT TO DATA USED IN REFINEMENT.
REMARK   3   R VALUE     (WORKING + TEST SET) : 0.1710
REMARK   3   R VALUE            (WORKING SET) : 0.1672
REMARK   3   FREE R VALUE                     : 0.2060
REMARK   3   FREE R VALUE TEST SET SIZE   (%) : 10.03 
REMARK   3   FREE R VALUE TEST SET COUNT      : 2549      
REMARK   3  
REMARK   3  FIT TO DATA USED IN REFINEMENT (IN BINS).
REMARK   3   BIN  RESOLUTION RANGE  COMPL.    NWORK NFREE   RWORK  RFREE  CCWORK CCFREE
REMARK   3     1 19.9123 -  4.9552    0.98     1393   146  0.1636 0.1987   0.941  0.899
REMARK   3     2  4.9552 -  3.9431    1.00     1322   145  0.1352 0.1593   0.952  0.939
REMARK   3     3  3.9431 -  3.4476    1.00     1303   145  0.1575 0.1934   0.941  0.884
REMARK   3     4  3.4476 -  3.1337    1.00     1300   126  0.1786 0.2513   0.919  0.861
REMARK   3     5  3.1337 -  2.9098    1.00     1284   135  0.1919 0.2404   0.909  0.856
REMARK   3     6  2.9098 -  2.7387    1.00     1282   147  0.1795 0.2121   0.921  0.909
REMARK   3     7  2.7387 -  2.6019    1.00     1250   153  0.1778 0.1962   0.923  0.889
REMARK   3     8  2.6019 -  2.4888    1.00     1255   141  0.1692 0.2351   0.924  0.845
REMARK   3     9  2.4888 -  2.3932    1.00     1246   155  0.1627 0.2028   0.933  0.892
REMARK   3    10  2.3932 -  2.3107    1.00     1262   141  0.1608 0.2001   0.932  0.909
REMARK   3    11  2.3107 -  2.2386    1.00     1240   160  0.1631 0.2470   0.929  0.787
REMARK   3    12  2.2386 -  2.1747    1.00     1252   132  0.1682 0.2172   0.912  0.866
REMARK   3    13  2.1747 -  2.1175    0.99     1270   131  0.1704 0.1980   0.915  0.900
REMARK   3    14  2.1175 -  2.0659    0.99     1240   138  0.1713 0.1924   0.908  0.881
REMARK   3    15  2.0659 -  2.0190    0.99     1240   127  0.1852 0.2107   0.896  0.842
REMARK   3    16  2.0190 -  1.9760    1.00     1239   137  0.2007 0.2312   0.880  0.836
REMARK   3    17  1.9760 -  1.9365    0.99     1247   144  0.2160 0.2350   0.854  0.838
REMARK   3    18  1.9365 -  1.9000    0.99     1236   146  0.2353 0.2650   0.808  0.755
REMARK   3  
REMARK   3  BULK SOLVENT MODELLING.
REMARK   3   METHOD USED        : FLAT BULK SOLVENT MODEL
REMARK   3   SOLVENT RADIUS     : 1.11    
REMARK   3   SHRINKAGE RADIUS   : 0.90    
REMARK   3   GRID STEP FACTOR   : 4.00    
REMARK   3  
REMARK   3  ERROR ESTIMATES.
REMARK   3   COORDINATE ERROR (MAXIMUM-LIKELIHOOD BASED)     : 0.17    
REMARK   3   PHASE ERROR (DEGREES, MAXIMUM-LIKELIHOOD BASED) : 18.72   
REMARK   3  
REMARK   3  STRUCTURE FACTORS CALCULATION ALGORITHM : FFT
REMARK   3  
REMARK   3  RESTRAINTS LIBRARY
REMARK   3    GEOSTD + MON.LIB. + CDL v1.2
REMARK   3  
REMARK   3  DEVIATIONS FROM IDEAL VALUES.
REMARK   3                 RMSD     MAX  COUNT
REMARK   3   BOND      :  0.012   0.072   1986
REMARK   3   ANGLE     :  1.159   9.249   2702
REMARK   3   CHIRALITY :  0.063   0.232    290
REMARK   3   PLANARITY :  0.007   0.052    338
REMARK   3   DIHEDRAL  : 17.849 173.278   1163
REMARK   3   MIN NONBONDED DISTANCE : 1.891 
REMARK   3  
REMARK   3  MOLPROBITY STATISTICS.
REMARK   3   ALL-ATOM CLASHSCORE : 1.06
REMARK   3   RAMACHANDRAN PLOT:
REMARK   3     OUTLIERS : 0.00  %
REMARK   3     ALLOWED  : 2.22  %
REMARK   3     FAVORED  : 97.78 %
REMARK   3   ROTAMER OUTLIERS : 1.94 %
REMARK   3   CBETA DEVIATIONS : 0
REMARK   3   PEPTIDE PLANE:
REMARK   3     CIS-PROLINE     : 0
REMARK   3     CIS-GENERAL     : 0
REMARK   3     TWISTED PROLINE : 0
REMARK   3     TWISTED GENERAL : 0
REMARK   3  
REMARK   3  ATOMIC DISPLACEMENT PARAMETERS.
REMARK   3   WILSON B : 31.69
REMARK   3   RMS(B_ISO_OR_EQUIVALENT_BONDED) : 3.91
REMARK   3   ATOMS          NUMBER OF ATOMS
REMARK   3                    ISO.  ANISO. 
REMARK   3    ALL         :   4229       0
REMARK   3    ALL (NO H)  :   2082       0
REMARK   3    SOLVENT     :    144       0
REMARK   3    NON-SOLVENT :   1938       0
REMARK   3    HYDROGENS   :   2147       0
REMARK   3
HELIX    1   1 LYS B   34  VAL B   38  1               Generated by MOE    5
HELIX    2   2 LYS B   42  LEU B   44  5               Generated by MOE    3
HELIX    3   3 VAL B   55  CYS B   59  1               Generated by MOE    5
HELIX    4   4 VAL B   81  GLU B   87  1               Generated by MOE    7
HELIX    5   5 PRO B   89  LEU B  112  1               Generated by MOE   24
HELIX    6   6 LYS B  115  ASP B  118  5               Generated by MOE    4
HELIX    7   7 VAL B  130  TYR B  135  1               Generated by MOE    6
HELIX    8   8 PHE B  137  GLU B  143  1               Generated by MOE    7
HELIX    9   9 GLU B  149  LEU B  170  1               Generated by MOE   22
HELIX   10  10 PRO B  182  ARG B  192  1               Generated by MOE   11
HELIX   11  11 ASN B  195  GLU B  197  5               Generated by MOE    3
HELIX   12  12 LEU B  202  LEU B  216  1               Generated by MOE   15
HELIX   13  13 ASP B  226  GLN B  229  5               Generated by MOE    4
HELIX   14  14 PHE B  242  SER B  258  1               Generated by MOE   17
SHEET    1       LYS B  22  GLU B  27                  Generated by MOE
SHEET    2       TRP B  48  VAL B  51                  Generated by MOE
SHEET    3       VAL B 123  GLU B 127                  Generated by MOE
SHEET    4       GLY B 174  GLN B 179                  Generated by MOE
SHEET    5       ILE B 233  ASP B 237                  Generated by MOE
CRYST1   81.200   81.200   94.600  90.00  90.00  90.00 P 43 21 2
SCALE1      0.012315  0.000000  0.000000        0.00000
SCALE2      0.000000  0.012315  0.000000        0.00000
SCALE3      0.000000  0.000000  0.010571        0.00000
ATOM      1  N   ARG B  20      48.242  54.837  15.984  1.00 53.74           N
ATOM      2  CA  ARG B  20      48.699  56.044  16.701  1.00 56.61           C
ATOM      3  C   ARG B  20      50.194  56.000  17.021  1.00 48.11           C
ATOM      4  O   ARG B  20      50.957  56.894  16.674  1.00 45.36           O
ATOM      5  CB  ARG B  20      47.919  56.227  18.011  1.00 54.92           C
ATOM      6  CG  ARG B  20      47.072  57.494  18.063  1.00 60.87           C
ATOM      7  CD  ARG B  20      47.893  58.731  18.346  1.00 65.75           C
ATOM      8  NE  ARG B  20      48.050  58.955  19.784  1.00 71.08           N
ATOM      9  CZ  ARG B  20      48.691  59.992  20.320  1.00 70.54           C
ATOM     10  NH1 ARG B  20      49.243  60.922  19.540  1.00 66.78           N
ATOM     11  NH2 ARG B  20      48.789  60.091  21.641  1.00 70.03           N1+
ATOM     12  H1  ARG B  20      47.315  54.934  15.753  1.00 64.49           H
ATOM     13  H2  ARG B  20      48.352  54.069  16.548  1.00 64.49           H
ATOM     14  HA  ARG B  20      48.536  56.821  16.144  1.00 67.94           H
ATOM     15  HB2 ARG B  20      48.550  56.264  18.746  1.00 65.90           H
ATOM     16  HB3 ARG B  20      47.324  55.469  18.127  1.00 65.90           H
ATOM     17  HG2 ARG B  20      46.411  57.404  18.767  1.00 73.04           H
ATOM     18  HG3 ARG B  20      46.631  57.615  17.207  1.00 73.04           H
ATOM     19  HD2 ARG B  20      47.448  59.504  17.965  1.00 78.90           H
ATOM     20  HD3 ARG B  20      48.775  58.626  17.957  1.00 78.90           H
ATOM     21  HE  ARG B  20      47.704  58.378  20.320  1.00 85.30           H
ATOM     22 HH11 ARG B  20      49.655  61.589  19.892  1.00 80.14           H
ATOM     23 HH12 ARG B  20      49.184  60.856  18.684  1.00 80.14           H
ATOM     24 HH21 ARG B  20      48.432  59.492  22.145  1.00 84.04           H
ATOM     25 HH22 ARG B  20      49.198  60.761  21.993  1.00 84.04           H
ATOM     26  N   ILE B  21      50.603  54.967  17.749  1.00 51.07           N
ATOM     27  CA  ILE B  21      52.023  54.719  17.935  1.00 41.88           C
ATOM     28  C   ILE B  21      52.582  54.147  16.637  1.00 35.31           C
ATOM     29  O   ILE B  21      52.023  53.192  16.079  1.00 38.06           O
ATOM     30  CB  ILE B  21      52.232  53.781  19.129  1.00 45.80           C
ATOM     31  CG1 ILE B  21      51.793  54.492  20.408  1.00 45.68           C
ATOM     32  CG2 ILE B  21      53.699  53.338  19.254  1.00 43.13           C
ATOM     33  CD1 ILE B  21      51.188  53.574  21.438  1.00 52.66           C
ATOM     34  H   ILE B  21      50.085  54.403  18.140  1.00 61.28           H
ATOM     35  HA  ILE B  21      52.476  55.557  18.120  1.00 50.25           H
ATOM     36  HB  ILE B  21      51.679  52.994  19.006  1.00 54.96           H
ATOM     37 HG12 ILE B  21      52.566  54.919  20.809  1.00 54.81           H
ATOM     38 HG13 ILE B  21      51.129  55.162  20.181  1.00 54.81           H
ATOM     39 HG21 ILE B  21      53.787  52.748  20.019  1.00 51.76           H
ATOM     40 HG22 ILE B  21      53.958  52.871  18.444  1.00 51.76           H
ATOM     41 HG23 ILE B  21      54.256  54.123  19.376  1.00 51.76           H
ATOM     42 HD11 ILE B  21      50.936  54.096  22.216  1.00 63.19           H
ATOM     43 HD12 ILE B  21      50.405  53.147  21.058  1.00 63.19           H
ATOM     44 HD13 ILE B  21      51.844  52.904  21.686  1.00 63.19           H
ATOM     45  N   LYS B  22      53.626  54.780  16.106  1.00 31.12           N
ATOM     46  CA  LYS B  22      54.387  54.197  14.999  1.00 36.10           C
ATOM     47  C   LYS B  22      55.354  53.138  15.534  1.00 37.11           C
ATOM     48  O   LYS B  22      56.006  53.337  16.574  1.00 31.77           O
ATOM     49  CB  LYS B  22      55.144  55.272  14.217  1.00 40.83           C
ATOM     50  CG  LYS B  22      54.229  56.151  13.327  1.00 40.96           C
ATOM     51  CD  LYS B  22      54.655  57.611  13.365  1.00 57.28           C
ATOM     52  CE  LYS B  22      55.739  57.975  12.341  1.00 60.71           C
ATOM     53  NZ  LYS B  22      56.382  59.319  12.626  1.00 57.52           N1+
ATOM     54  H   LYS B  22      53.915  55.547  16.367  1.00 37.35           H
ATOM     55  HA  LYS B  22      53.772  53.760  14.389  1.00 43.31           H
ATOM     56  HB2 LYS B  22      55.598  55.855  14.846  1.00 49.00           H
ATOM     57  HB3 LYS B  22      55.794  54.840  13.641  1.00 49.00           H
ATOM     58  HG2 LYS B  22      54.283  55.842  12.409  1.00 49.15           H
ATOM     59  HG3 LYS B  22      53.316  56.091  13.649  1.00 49.15           H
ATOM     60  HD2 LYS B  22      53.880  58.166  13.185  1.00 68.74           H
ATOM     61  HD3 LYS B  22      55.003  57.811  14.248  1.00 68.74           H
ATOM     62  HE2 LYS B  22      56.435  57.299  12.363  1.00 72.86           H
ATOM     63  HE3 LYS B  22      55.341  58.013  11.458  1.00 72.86           H
ATOM     64  HZ1 LYS B  22      57.003  59.495  12.014  1.00 69.02           H
ATOM     65  HZ2 LYS B  22      55.766  59.961  12.605  1.00 69.02           H
ATOM     66  HZ3 LYS B  22      56.763  59.309  13.430  1.00 69.02           H
ATOM     67  N   LYS B  23      55.425  51.994  14.840  1.00 31.92           N
ATOM     68  CA  LYS B  23      56.224  50.865  15.310  1.00 29.71           C
ATOM     69  C   LYS B  23      57.293  50.531  14.275  1.00 26.99           C
ATOM     70  O   LYS B  23      56.974  50.295  13.100  1.00 26.67           O
ATOM     71  CB  LYS B  23      55.340  49.650  15.600  1.00 33.85           C
ATOM     72  CG  LYS B  23      54.475  49.819  16.845  1.00 36.78           C
ATOM     73  CD  LYS B  23      53.162  49.077  16.726  1.00 38.68           C
ATOM     74  CE  LYS B  23      52.177  49.823  15.816  1.00 42.30           C
ATOM     75  NZ  LYS B  23      51.215  48.897  15.126  1.00 39.44           N1+
ATOM     76  H   LYS B  23      55.019  51.852  14.095  1.00 38.31           H
ATOM     77  HA  LYS B  23      56.671  51.114  16.134  1.00 35.65           H
ATOM     78  HB2 LYS B  23      54.749  49.503  14.844  1.00 40.62           H
ATOM     79  HB3 LYS B  23      55.906  48.873  15.733  1.00 40.62           H
ATOM     80  HG2 LYS B  23      54.952  49.470  17.615  1.00 44.13           H
ATOM     81  HG3 LYS B  23      54.280  50.761  16.972  1.00 44.13           H
ATOM     82  HD2 LYS B  23      53.323  48.200  16.345  1.00 46.41           H
ATOM     83  HD3 LYS B  23      52.760  48.993  17.605  1.00 46.41           H
ATOM     84  HE2 LYS B  23      51.662  50.447  16.352  1.00 50.76           H
ATOM     85  HE3 LYS B  23      52.675  50.301  15.135  1.00 50.76           H
ATOM     86  HZ1 LYS B  23      50.661  49.364  14.609  1.00 47.33           H
ATOM     87  HZ2 LYS B  23      51.661  48.316  14.621  1.00 47.33           H
ATOM     88  HZ3 LYS B  23      50.738  48.449  15.729  1.00 47.33           H
ATOM     89  N   ILE B  24      58.556  50.503  14.715  1.00 26.70           N
ATOM     90  CA  ILE B  24      59.701  50.282  13.832  1.00 25.23           C
ATOM     91  C   ILE B  24      60.515  49.117  14.379  1.00 22.39           C
ATOM     92  O   ILE B  24      60.928  49.164  15.541  1.00 25.77           O
ATOM     93  CB  ILE B  24      60.593  51.529  13.771  1.00 23.76           C
ATOM     94  CG1 ILE B  24      59.770  52.793  13.383  1.00 30.70           C
ATOM     95  CG2 ILE B  24      61.797  51.313  12.868  1.00 26.63           C
ATOM     96  CD1 ILE B  24      59.367  52.873  11.967  1.00 31.98           C
ATOM     97  H   ILE B  24      58.776  50.612  15.539  1.00 32.03           H
ATOM     98  HA  ILE B  24      59.396  50.064  12.937  1.00 30.28           H
ATOM     99  HB  ILE B  24      60.934  51.678  14.666  1.00 28.51           H
ATOM    100 HG12 ILE B  24      58.961  52.808  13.918  1.00 36.84           H
ATOM    101 HG13 ILE B  24      60.304  53.579  13.579  1.00 36.84           H
ATOM    102 HG21 ILE B  24      62.332  52.122  12.857  1.00 31.96           H
ATOM    103 HG22 ILE B  24      62.321  50.573  13.213  1.00 31.96           H
ATOM    104 HG23 ILE B  24      61.487  51.109  11.972  1.00 31.96           H
ATOM    105 HD11 ILE B  24      58.863  53.691  11.829  1.00 38.38           H
ATOM    106 HD12 ILE B  24      60.163  52.877  11.413  1.00 38.38           H
ATOM    107 HD13 ILE B  24      58.817  52.104  11.752  1.00 38.38           H
ATOM    108  N   SER B  25      60.786  48.108  13.545  1.00 25.20           N
ATOM    109  CA  SER B  25      61.673  47.000  13.952  1.00 22.78           C
ATOM    110  C   SER B  25      63.102  47.270  13.498  1.00 27.61           C
ATOM    111  O   SER B  25      63.334  47.641  12.338  1.00 28.07           O
ATOM    112  CB  SER B  25      61.193  45.652  13.407  1.00 28.22           C
ATOM    113  OG  SER B  25      62.004  44.645  13.996  1.00 29.10           O
ATOM    114  H   SER B  25      60.475  48.037  12.747  1.00 30.24           H
ATOM    115  HA  SER B  25      61.676  46.943  14.921  1.00 27.34           H
ATOM    116  HB2 SER B  25      60.266  45.511  13.654  1.00 33.87           H
ATOM    117  HB3 SER B  25      61.297  45.633  12.443  1.00 33.87           H
ATOM    118  HG  SER B  25      61.768  43.887  13.719  1.00 34.92           H
ATOM    119  N   ILE B  26      64.049  47.115  14.426  1.00 24.68           N
ATOM    120  CA  ILE B  26      65.480  47.120  14.145  1.00 21.65           C
ATOM    121  C   ILE B  26      65.909  45.662  13.989  1.00 21.52           C
ATOM    122  O   ILE B  26      65.791  44.875  14.941  1.00 23.63           O
ATOM    123  CB  ILE B  26      66.263  47.815  15.269  1.00 24.76           C
ATOM    124  CG1 ILE B  26      65.678  49.265  15.474  1.00 27.67           C
ATOM    125  CG2 ILE B  26      67.771  47.840  14.899  1.00 25.97           C
ATOM    126  CD1 ILE B  26      66.006  49.854  16.819  1.00 39.36           C
ATOM    127  H   ILE B  26      63.873  47.000  15.260  1.00 29.61           H
ATOM    128  HA  ILE B  26      65.650  47.586  13.312  1.00 25.98           H
ATOM    129  HB  ILE B  26      66.149  47.311  16.090  1.00 29.72           H
ATOM    130 HG12 ILE B  26      66.045  49.851  14.794  1.00 33.20           H
ATOM    131 HG13 ILE B  26      64.712  49.228  15.392  1.00 33.20           H
ATOM    132 HG21 ILE B  26      68.263  48.279  15.610  1.00 31.16           H
ATOM    133 HG22 ILE B  26      68.085  46.928  14.793  1.00 31.16           H
ATOM    134 HG23 ILE B  26      67.883  48.327  14.068  1.00 31.16           H
ATOM    135 HD11 ILE B  26      65.619  50.741  16.878  1.00 47.23           H
ATOM    136 HD12 ILE B  26      65.637  49.284  17.511  1.00 47.23           H
ATOM    137 HD13 ILE B  26      66.970  49.907  16.913  1.00 47.23           H
ATOM    138  N   GLU B  27      66.385  45.309  12.790  1.00 24.05           N
ATOM    139  CA  GLU B  27      66.771  43.947  12.432  1.00 25.38           C
ATOM    140  C   GLU B  27      68.264  43.874  12.132  1.00 24.75           C
ATOM    141  O   GLU B  27      68.868  44.826  11.622  1.00 22.40           O
ATOM    142  CB  GLU B  27      65.962  43.433  11.201  1.00 26.39           C
ATOM    143  CG  GLU B  27      64.415  43.552  11.355  1.00 22.57           C
ATOM    144  CD  GLU B  27      63.810  42.441  12.219  1.00 30.50           C
ATOM    145  OE1 GLU B  27      62.606  42.504  12.537  1.00 23.72           O
ATOM    146  OE2 GLU B  27      64.535  41.501  12.592  1.00 27.75           O1-
ATOM    147  H   GLU B  27      66.496  45.868  12.146  1.00 28.86           H
ATOM    148  HA  GLU B  27      66.586  43.359  13.180  1.00 30.46           H
ATOM    149  HB2 GLU B  27      66.221  43.949  10.421  1.00 31.67           H
ATOM    150  HB3 GLU B  27      66.173  42.497  11.059  1.00 31.67           H
ATOM    151  HG2 GLU B  27      64.204  44.403  11.770  1.00 27.08           H
ATOM    152  HG3 GLU B  27      64.006  43.503  10.476  1.00 27.08           H
ATOM    153  N   GLY B  28      68.838  42.715  12.410  1.00 23.78           N
ATOM    154  CA  GLY B  28      70.244  42.497  12.199  1.00 25.79           C
ATOM    155  C   GLY B  28      70.749  41.213  12.807  1.00 22.61           C
ATOM    156  O   GLY B  28      70.158  40.659  13.749  1.00 22.75           O
ATOM    157  H   GLY B  28      68.422  42.033  12.727  1.00 28.53           H
ATOM    158  HA2 GLY B  28      70.424  42.474  11.246  1.00 30.95           H
ATOM    159  HA3 GLY B  28      70.743  43.233  12.585  1.00 30.95           H
ATOM    160  N   ASN B  29      71.872  40.750  12.271  1.00 22.97           N
ATOM    161  CA  ASN B  29      72.511  39.540  12.770  1.00 23.45           C
ATOM    162  C   ASN B  29      72.989  39.699  14.225  1.00 24.12           C
ATOM    163  O   ASN B  29      73.058  40.800  14.790  1.00 22.06           O
ATOM    164  CB  ASN B  29      73.695  39.178  11.878  1.00 22.40           C
ATOM    165  CG  ASN B  29      73.922  37.662  11.756  1.00 23.09           C
ATOM    166  OD1 ASN B  29      73.404  36.858  12.535  1.00 22.45           O
ATOM    167  ND2 ASN B  29      74.664  37.283  10.745  1.00 23.38           N
ATOM    168  H   ASN B  29      72.285  41.120  11.614  1.00 27.56           H
ATOM    169  HA  ASN B  29      71.875  38.808  12.739  1.00 28.14           H
ATOM    170  HB2 ASN B  29      73.537  39.529  10.987  1.00 26.88           H
ATOM    171  HB3 ASN B  29      74.500  39.572  12.249  1.00 26.88           H
ATOM    172 HD21 ASN B  29      74.828  36.448  10.621  1.00 28.05           H
ATOM    173 HD22 ASN B  29      74.986  37.870  10.205  1.00 28.05           H
ATOM    174  N   ILE B  30      73.324  38.550  14.825  1.00 23.48           N
ATOM    175  CA  ILE B  30      73.972  38.500  16.143  1.00 22.60           C
ATOM    176  C   ILE B  30      75.167  39.451  16.177  1.00 24.22           C
ATOM    177  O   ILE B  30      76.063  39.375  15.329  1.00 22.92           O
ATOM    178  CB  ILE B  30      74.396  37.046  16.462  1.00 23.01           C
ATOM    179  CG1 ILE B  30      73.184  36.106  16.414  1.00 23.93           C
ATOM    180  CG2 ILE B  30      75.060  36.972  17.822  1.00 24.46           C
ATOM    181  CD1 ILE B  30      73.544  34.602  16.471  1.00 27.54           C
ATOM    182  H   ILE B  30      73.183  37.773  14.483  1.00 28.18           H
ATOM    183  HA  ILE B  30      73.339  38.786  16.820  1.00 27.12           H
ATOM    184  HB  ILE B  30      75.035  36.758  15.792  1.00 27.61           H
ATOM    185 HG12 ILE B  30      72.609  36.301  17.170  1.00 28.71           H
ATOM    186 HG13 ILE B  30      72.701  36.263  15.587  1.00 28.71           H
ATOM    187 HG21 ILE B  30      75.315  36.053  17.998  1.00 29.35           H
ATOM    188 HG22 ILE B  30      75.846  37.540  17.819  1.00 29.35           H
ATOM    189 HG23 ILE B  30      74.433  37.277  18.496  1.00 29.35           H
ATOM    190 HD11 ILE B  30      72.726  34.081  16.435  1.00 33.05           H
ATOM    191 HD12 ILE B  30      74.109  34.384  15.713  1.00 33.05           H
ATOM    192 HD13 ILE B  30      74.016  34.422  17.299  1.00 33.05           H
ATOM    193  N   ALA B  31      75.169  40.368  17.162  1.00 25.14           N
ATOM    194  CA  ALA B  31      76.247  41.324  17.442  1.00 29.38           C
ATOM    195  C   ALA B  31      76.471  42.341  16.321  1.00 26.23           C
ATOM    196  O   ALA B  31      77.534  42.959  16.254  1.00 26.76           O
ATOM    197  CB  ALA B  31      77.560  40.601  17.767  1.00 25.77           C
ATOM    198  H   ALA B  31      74.512  40.454  17.710  1.00 30.17           H
ATOM    199  HA  ALA B  31      75.999  41.827  18.234  1.00 35.26           H
ATOM    200  HB1 ALA B  31      78.248  41.261  17.947  1.00 30.92           H
ATOM    201  HB2 ALA B  31      77.427  40.040  18.548  1.00 30.92           H
ATOM    202  HB3 ALA B  31      77.816  40.055  17.007  1.00 30.92           H
ATOM    203  N   ALA B  32      75.491  42.565  15.437  1.00 26.31           N
ATOM    204  CA  ALA B  32      75.672  43.574  14.394  1.00 25.04           C
ATOM    205  C   ALA B  32      75.701  44.990  14.955  1.00 28.19           C
ATOM    206  O   ALA B  32      76.296  45.879  14.328  1.00 25.33           O
ATOM    207  CB  ALA B  32      74.550  43.479  13.345  1.00 26.24           C
ATOM    208  H   ALA B  32      74.734  42.157  15.421  1.00 31.57           H
ATOM    209  HA  ALA B  32      76.516  43.414  13.944  1.00 30.05           H
ATOM    210  HB1 ALA B  32      74.694  44.158  12.667  1.00 31.49           H
ATOM    211  HB2 ALA B  32      74.570  42.598  12.941  1.00 31.49           H
ATOM    212  HB3 ALA B  32      73.696  43.624  13.783  1.00 31.49           H
ATOM    213  N   GLY B  33      75.007  45.229  16.086  1.00 27.22           N
ATOM    214  CA  GLY B  33      75.009  46.517  16.771  1.00 28.36           C
ATOM    215  C   GLY B  33      73.631  47.104  17.022  1.00 26.81           C
ATOM    216  O   GLY B  33      73.469  48.328  17.147  1.00 26.71           O
ATOM    217  H   GLY B  33      74.518  44.639  16.476  1.00 32.66           H
ATOM    218  HA2 GLY B  33      75.453  46.417  17.628  1.00 34.03           H
ATOM    219  HA3 GLY B  33      75.515  47.154  16.243  1.00 34.03           H
ATOM    220  N   LYS B  34      72.621  46.236  17.142  1.00 25.02           N
ATOM    221  CA  LYS B  34      71.259  46.713  17.379  1.00 28.64           C
ATOM    222  C   LYS B  34      71.158  47.461  18.717  1.00 29.59           C
ATOM    223  O   LYS B  34      70.532  48.527  18.793  1.00 30.53           O
ATOM    224  CB  LYS B  34      70.270  45.515  17.338  1.00 27.58           C
ATOM    225  CG  LYS B  34      70.255  44.687  16.021  1.00 29.45           C
ATOM    226  CD  LYS B  34      69.267  43.503  16.101  1.00 25.66           C
ATOM    227  CE  LYS B  34      69.631  42.490  17.127  1.00 25.39           C
ATOM    228  NZ  LYS B  34      71.026  41.911  16.879  1.00 25.18           N1+
ATOM    229  H   LYS B  34      72.697  45.381  17.090  1.00 30.03           H
ATOM    230  HA  LYS B  34      71.013  47.329  16.672  1.00 34.37           H
ATOM    231  HB2 LYS B  34      70.497  44.908  18.059  1.00 33.10           H
ATOM    232  HB3 LYS B  34      69.372  45.857  17.475  1.00 33.10           H
ATOM    233  HG2 LYS B  34      69.984  45.260  15.286  1.00 35.34           H
ATOM    234  HG3 LYS B  34      71.143  44.331  15.857  1.00 35.34           H
ATOM    235  HD2 LYS B  34      68.386  43.845  16.321  1.00 30.79           H
ATOM    236  HD3 LYS B  34      69.242  43.057  15.240  1.00 30.79           H
ATOM    237  HE2 LYS B  34      69.627  42.907  18.003  1.00 30.47           H
ATOM    238  HE3 LYS B  34      68.990  41.762  17.099  1.00 30.47           H
ATOM    239  HZ1 LYS B  34      71.220  41.308  17.505  1.00 30.22           H
ATOM    240  HZ2 LYS B  34      71.054  41.518  16.081  1.00 30.22           H
ATOM    241  HZ3 LYS B  34      71.634  42.560  16.904  1.00 30.22           H
ATOM    242  N   SER B  35      71.750  46.914  19.786  1.00 30.15           N
ATOM    243  CA  SER B  35      71.607  47.567  21.096  1.00 34.48           C
ATOM    244  C   SER B  35      72.414  48.863  21.150  1.00 35.57           C
ATOM    245  O   SER B  35      71.916  49.889  21.642  1.00 32.44           O
ATOM    246  CB  SER B  35      72.025  46.629  22.233  1.00 35.91           C
ATOM    247  OG  SER B  35      71.101  45.562  22.364  1.00 33.23           O
ATOM    248  H   SER B  35      72.221  46.195  19.784  1.00 36.18           H
ATOM    249  HA  SER B  35      70.673  47.795  21.230  1.00 41.38           H
ATOM    250  HB2 SER B  35      72.051  47.129  23.064  1.00 43.09           H
ATOM    251  HB3 SER B  35      72.903  46.265  22.037  1.00 43.09           H
ATOM    252  HG  SER B  35      70.335  45.864  22.533  1.00 39.88           H
ATOM    253  N   THR B  36      73.659  48.825  20.655  1.00 30.75           N
ATOM    254  CA  THR B  36      74.461  50.047  20.500  1.00 33.88           C
ATOM    255  C   THR B  36      73.674  51.107  19.737  1.00 34.60           C
ATOM    256  O   THR B  36      73.655  52.290  20.102  1.00 31.30           O
ATOM    257  CB  THR B  36      75.781  49.695  19.790  1.00 24.86           C
ATOM    258  OG1 THR B  36      76.513  48.710  20.564  1.00 30.49           O
ATOM    259  CG2 THR B  36      76.633  50.907  19.548  1.00 29.76           C
ATOM    260  H   THR B  36      74.060  48.108  20.403  1.00 36.90           H
ATOM    261  HA  THR B  36      74.674  50.402  21.377  1.00 40.65           H
ATOM    262  HB  THR B  36      75.571  49.310  18.925  1.00 29.83           H
ATOM    263  HG1 THR B  36      76.054  48.012  20.649  1.00 36.59           H
ATOM    264 HG21 THR B  36      77.454  50.651  19.100  1.00 35.71           H
ATOM    265 HG22 THR B  36      76.155  51.542  18.991  1.00 35.71           H
ATOM    266 HG23 THR B  36      76.852  51.332  20.392  1.00 35.71           H
ATOM    267  N   PHE B  37      72.987  50.698  18.681  1.00 32.51           N
ATOM    268  CA  PHE B  37      72.272  51.669  17.871  1.00 31.52           C
ATOM    269  C   PHE B  37      71.022  52.174  18.598  1.00 39.99           C
ATOM    270  O   PHE B  37      70.701  53.367  18.540  1.00 40.03           O
ATOM    271  CB  PHE B  37      71.981  51.025  16.515  1.00 37.25           C
ATOM    272  CG  PHE B  37      71.031  51.789  15.654  1.00 42.19           C
ATOM    273  CD1 PHE B  37      71.508  52.669  14.699  1.00 38.46           C
ATOM    274  CD2 PHE B  37      69.667  51.611  15.780  1.00 44.16           C
ATOM    275  CE1 PHE B  37      70.642  53.357  13.882  1.00 42.38           C
ATOM    276  CE2 PHE B  37      68.790  52.321  14.975  1.00 46.55           C
ATOM    277  CZ  PHE B  37      69.294  53.194  14.025  1.00 42.35           C
ATOM    278  H   PHE B  37      72.919  49.883  18.417  1.00 39.02           H
ATOM    279  HA  PHE B  37      72.850  52.432  17.717  1.00 37.82           H
ATOM    280  HB2 PHE B  37      72.815  50.938  16.028  1.00 44.70           H
ATOM    281  HB3 PHE B  37      71.598  50.146  16.665  1.00 44.70           H
ATOM    282  HD1 PHE B  37      72.425  52.784  14.598  1.00 46.16           H
ATOM    283  HD2 PHE B  37      69.335  51.025  16.421  1.00 52.99           H
ATOM    284  HE1 PHE B  37      70.974  53.952  13.249  1.00 50.86           H
ATOM    285  HE2 PHE B  37      67.872  52.203  15.063  1.00 55.87           H
ATOM    286  HZ  PHE B  37      68.711  53.667  13.477  1.00 50.82           H
ATOM    287  N   VAL B  38      70.353  51.293  19.345  1.00 39.96           N
ATOM    288  CA  VAL B  38      69.170  51.659  20.131  1.00 48.31           C
ATOM    289  C   VAL B  38      69.540  52.566  21.312  1.00 45.09           C
ATOM    290  O   VAL B  38      68.745  53.417  21.729  1.00 48.39           O
ATOM    291  CB  VAL B  38      68.454  50.360  20.593  1.00 43.95           C
ATOM    292  CG1 VAL B  38      68.367  50.218  22.129  1.00 49.28           C
ATOM    293  CG2 VAL B  38      67.115  50.282  19.994  1.00 49.61           C
ATOM    294  H   VAL B  38      70.568  50.463  19.415  1.00 47.96           H
ATOM    295  HA  VAL B  38      68.556  52.150  19.562  1.00 57.97           H
ATOM    296  HB  VAL B  38      68.960  49.601  20.264  1.00 52.74           H
ATOM    297 HG11 VAL B  38      67.911  49.390  22.344  1.00 59.13           H
ATOM    298 HG12 VAL B  38      69.265  50.207  22.496  1.00 59.13           H
ATOM    299 HG13 VAL B  38      67.872  50.972  22.487  1.00 59.13           H
ATOM    300 HG21 VAL B  38      66.683  49.466  20.293  1.00 59.53           H
ATOM    301 HG22 VAL B  38      66.598  51.053  20.276  1.00 59.53           H
ATOM    302 HG23 VAL B  38      67.202  50.276  19.028  1.00 59.53           H
ATOM    303  N   ASN B  39      70.737  52.390  21.875  1.00 48.70           N
ATOM    304  CA  ASN B  39      71.145  53.123  23.063  1.00 42.16           C
ATOM    305  C   ASN B  39      71.348  54.605  22.776  1.00 49.34           C
ATOM    306  O   ASN B  39      71.494  55.377  23.735  1.00 55.85           O
ATOM    307  CB  ASN B  39      72.433  52.501  23.653  1.00 42.97           C
ATOM    308  CG  ASN B  39      72.175  51.595  24.882  1.00 48.85           C
ATOM    309  OD1 ASN B  39      72.308  52.044  26.033  1.00 55.78           O
ATOM    310  ND2 ASN B  39      71.845  50.320  24.645  1.00 44.37           N
ATOM    311  H   ASN B  39      71.334  51.845  21.580  1.00 58.44           H
ATOM    312  HA  ASN B  39      70.447  53.045  23.732  1.00 50.59           H
ATOM    313  HB2 ASN B  39      72.861  51.962  22.971  1.00 51.57           H
ATOM    314  HB3 ASN B  39      73.027  53.216  23.930  1.00 51.57           H
ATOM    315 HD21 ASN B  39      71.695  49.786  25.302  1.00 53.24           H
ATOM    316 HD22 ASN B  39      71.784  50.035  23.836  1.00 53.24           H
ATOM    317  N   ILE B  40      71.336  55.033  21.505  1.00 41.67           N
ATOM    318  CA  ILE B  40      71.462  56.451  21.175  1.00 51.05           C
ATOM    319  C   ILE B  40      70.182  57.043  20.602  1.00 47.74           C
ATOM    320  O   ILE B  40      70.174  58.239  20.250  1.00 43.44           O
ATOM    321  CB  ILE B  40      72.651  56.733  20.229  1.00 44.44           C
ATOM    322  CG1 ILE B  40      72.603  55.913  18.956  1.00 40.84           C
ATOM    323  CG2 ILE B  40      74.016  56.517  20.957  1.00 48.27           C
ATOM    324  CD1 ILE B  40      71.648  56.430  17.917  1.00 47.74           C
ATOM    325  H   ILE B  40      71.256  54.519  20.820  1.00 50.01           H
ATOM    326  HA  ILE B  40      71.643  56.928  21.999  1.00 61.26           H
ATOM    327  HB  ILE B  40      72.602  57.668  19.974  1.00 53.33           H
ATOM    328 HG12 ILE B  40      73.489  55.901  18.561  1.00 49.01           H
ATOM    329 HG13 ILE B  40      72.333  55.009  19.179  1.00 49.01           H
ATOM    330 HG21 ILE B  40      74.738  56.703  20.335  1.00 57.92           H
ATOM    331 HG22 ILE B  40      74.069  57.121  21.714  1.00 57.92           H
ATOM    332 HG23 ILE B  40      74.070  55.598  21.261  1.00 57.92           H
ATOM    333 HD11 ILE B  40      71.681  55.850  17.141  1.00 57.28           H
ATOM    334 HD12 ILE B  40      70.752  56.436  18.288  1.00 57.28           H
ATOM    335 HD13 ILE B  40      71.910  57.331  17.668  1.00 57.28           H
ATOM    336  N   LEU B  41      69.093  56.271  20.532  1.00 46.26           N
ATOM    337  CA  LEU B  41      67.844  56.788  19.975  1.00 49.44           C
ATOM    338  C   LEU B  41      67.108  57.676  20.962  1.00 49.18           C
ATOM    339  O   LEU B  41      66.661  58.767  20.598  1.00 48.23           O
ATOM    340  CB  LEU B  41      66.925  55.643  19.547  1.00 47.87           C
ATOM    341  CG  LEU B  41      67.326  54.844  18.314  1.00 50.12           C
ATOM    342  CD1 LEU B  41      66.334  53.661  18.129  1.00 50.63           C
ATOM    343  CD2 LEU B  41      67.417  55.718  17.070  1.00 43.42           C
ATOM    344  H   LEU B  41      69.053  55.454  20.797  1.00 55.52           H
ATOM    345  HA  LEU B  41      68.046  57.319  19.189  1.00 59.33           H
ATOM    346  HB2 LEU B  41      66.864  55.016  20.284  1.00 57.44           H
ATOM    347  HB3 LEU B  41      66.046  56.014  19.371  1.00 57.44           H
ATOM    348  HG  LEU B  41      68.206  54.465  18.467  1.00 60.14           H
ATOM    349 HD11 LEU B  41      66.591  53.153  17.344  1.00 60.76           H
ATOM    350 HD12 LEU B  41      66.370  53.094  18.916  1.00 60.76           H
ATOM    351 HD13 LEU B  41      65.438  54.015  18.016  1.00 60.76           H
ATOM    352 HD21 LEU B  41      67.674  55.167  16.315  1.00 52.11           H
ATOM    353 HD22 LEU B  41      66.550  56.122  16.904  1.00 52.11           H
ATOM    354 HD23 LEU B  41      68.082  56.409  17.217  1.00 52.11           H
ATOM    355  N   LYS B  42      66.937  57.217  22.205  1.00 45.21           N
ATOM    356  CA  LYS B  42      66.092  57.959  23.129  1.00 47.03           C
ATOM    357  C   LYS B  42      66.602  59.372  23.351  1.00 50.98           C
ATOM    358  O   LYS B  42      65.809  60.255  23.714  1.00 51.64           O
ATOM    359  CB  LYS B  42      65.980  57.223  24.478  1.00 52.44           C
ATOM    360  CG  LYS B  42      65.325  55.849  24.378  1.00 51.04           C
ATOM    361  CD  LYS B  42      65.118  55.195  25.757  1.00 55.35           C
ATOM    362  CE  LYS B  42      63.833  55.670  26.461  1.00 53.80           C
ATOM    363  NZ  LYS B  42      63.295  54.676  27.505  1.00 57.53           N1+
ATOM    364  H   LYS B  42      67.289  56.501  22.526  1.00 54.25           H
ATOM    365  HA  LYS B  42      65.200  58.023  22.752  1.00 56.44           H
ATOM    366  HB2 LYS B  42      66.871  57.101  24.842  1.00 62.92           H
ATOM    367  HB3 LYS B  42      65.448  57.762  25.084  1.00 62.92           H
ATOM    368  HG2 LYS B  42      64.457  55.942  23.955  1.00 61.25           H
ATOM    369  HG3 LYS B  42      65.891  55.266  23.849  1.00 61.25           H
ATOM    370  HD2 LYS B  42      65.059  54.233  25.644  1.00 66.42           H
ATOM    371  HD3 LYS B  42      65.871  55.416  26.327  1.00 66.42           H
ATOM    372  HE2 LYS B  42      64.017  56.508  26.915  1.00 64.56           H
ATOM    373  HE3 LYS B  42      63.142  55.803  25.794  1.00 64.56           H
ATOM    374  HZ1 LYS B  42      62.555  54.999  27.880  1.00 69.04           H
ATOM    375  HZ2 LYS B  42      63.106  53.898  27.115  1.00 69.04           H
ATOM    376  HZ3 LYS B  42      63.905  54.541  28.139  1.00 69.04           H
ATOM    377  N   GLN B  43      67.893  59.627  23.125  1.00 46.92           N
ATOM    378  CA  GLN B  43      68.375  60.982  23.377  1.00 50.51           C
ATOM    379  C   GLN B  43      68.105  61.936  22.212  1.00 51.50           C
ATOM    380  O   GLN B  43      68.316  63.142  22.365  1.00 51.38           O
ATOM    381  CB  GLN B  43      69.872  60.967  23.720  1.00 49.39           C
ATOM    382  CG  GLN B  43      70.749  60.441  22.632  1.00 52.32           C
ATOM    383  CD  GLN B  43      72.243  60.541  22.951  1.00 52.05           C
ATOM    384  OE1 GLN B  43      72.655  60.769  24.099  1.00 46.92           O
ATOM    385  NE2 GLN B  43      73.057  60.386  21.923  1.00 45.41           N
ATOM    386  H   GLN B  43      68.480  59.066  22.841  1.00 56.31           H
ATOM    387  HA  GLN B  43      67.906  61.332  24.150  1.00 60.61           H
ATOM    388  HB2 GLN B  43      70.155  61.874  23.914  1.00 59.26           H
ATOM    389  HB3 GLN B  43      70.006  60.409  24.502  1.00 59.26           H
ATOM    390  HG2 GLN B  43      70.538  59.506  22.483  1.00 62.78           H
ATOM    391  HG3 GLN B  43      70.583  60.949  21.822  1.00 62.78           H
ATOM    392 HE21 GLN B  43      72.736  60.241  21.138  1.00 54.50           H
ATOM    393 HE22 GLN B  43      73.908  60.432  22.037  1.00 54.50           H
ATOM    394  N   LEU B  44      67.620  61.442  21.069  1.00 48.12           N
ATOM    395  CA  LEU B  44      67.279  62.283  19.925  1.00 47.56           C
ATOM    396  C   LEU B  44      65.824  62.749  19.942  1.00 52.57           C
ATOM    397  O   LEU B  44      65.449  63.582  19.113  1.00 51.49           O
ATOM    398  CB  LEU B  44      67.541  61.530  18.608  1.00 52.07           C
ATOM    399  CG  LEU B  44      68.926  60.882  18.456  1.00 50.40           C
ATOM    400  CD1 LEU B  44      68.950  59.789  17.341  1.00 43.13           C
ATOM    401  CD2 LEU B  44      69.989  61.960  18.220  1.00 52.36           C
ATOM    402  H   LEU B  44      67.478  60.605  20.933  1.00 57.74           H
ATOM    403  HA  LEU B  44      67.844  63.071  19.935  1.00 57.07           H
ATOM    404  HB2 LEU B  44      66.881  60.824  18.525  1.00 62.48           H
ATOM    405  HB3 LEU B  44      67.434  62.156  17.874  1.00 62.48           H
ATOM    406  HG  LEU B  44      69.146  60.441  19.292  1.00 60.48           H
ATOM    407 HD11 LEU B  44      69.843  59.414  17.287  1.00 51.76           H
ATOM    408 HD12 LEU B  44      68.312  59.095  17.566  1.00 51.76           H
ATOM    409 HD13 LEU B  44      68.711  60.197  16.494  1.00 51.76           H
ATOM    410 HD21 LEU B  44      70.856  61.533  18.127  1.00 62.83           H
ATOM    411 HD22 LEU B  44      69.771  62.447  17.410  1.00 62.83           H
ATOM    412 HD23 LEU B  44      69.998  62.565  18.978  1.00 62.83           H
ATOM    413  N   CYS B  45      64.996  62.229  20.852  1.00 48.32           N
ATOM    414  CA  CYS B  45      63.613  62.672  20.954  1.00 47.44           C
ATOM    415  C   CYS B  45      62.955  62.055  22.184  1.00 52.80           C
ATOM    416  O   CYS B  45      63.049  60.838  22.400  1.00 47.85           O
ATOM    417  CB  CYS B  45      62.843  62.311  19.679  1.00 48.18           C
ATOM    418  SG  CYS B  45      61.040  62.684  19.769  1.00 55.62           S
ATOM    419  H   CYS B  45      65.215  61.620  21.418  1.00 57.98           H
ATOM    420  HA  CYS B  45      63.595  63.637  21.054  1.00 56.93           H
ATOM    421  HB2 CYS B  45      63.213  62.815  18.937  1.00 57.81           H
ATOM    422  HB3 CYS B  45      62.941  61.361  19.513  1.00 57.81           H
ATOM    423  HG  CYS B  45      60.524  62.370  18.732  1.00 66.74           H
ATOM    424  N   GLU B  46      62.284  62.888  22.997  1.00 49.90           N
ATOM    425  CA  GLU B  46      61.668  62.415  24.236  1.00 47.94           C
ATOM    426  C   GLU B  46      60.472  61.511  23.984  1.00 42.39           C
ATOM    427  O   GLU B  46      60.087  60.751  24.876  1.00 46.49           O
ATOM    428  CB  GLU B  46      61.231  63.602  25.105  1.00 50.52           C
ATOM    429  H   GLU B  46      62.174  63.728  22.849  1.00 59.88           H
ATOM    430  HA  GLU B  46      62.324  61.906  24.736  1.00 57.53           H
ATOM    431  HB1 GLU B  46      62.013  64.122  25.346  1.00 60.63           H
ATOM    432  HB3 GLU B  46      60.797  63.266  25.905  1.00 60.63           H
ATOM    433  N   ASP B  47      59.900  61.540  22.788  1.00 43.17           N
ATOM    434  CA  ASP B  47      58.737  60.718  22.485  1.00 48.39           C
ATOM    435  C   ASP B  47      59.088  59.318  21.954  1.00 45.38           C
ATOM    436  O   ASP B  47      58.188  58.608  21.501  1.00 36.91           O
ATOM    437  CB  ASP B  47      57.856  61.428  21.463  1.00 50.49           C
ATOM    438  CG  ASP B  47      57.076  62.594  22.063  1.00 54.53           C
ATOM    439  OD1 ASP B  47      57.040  62.729  23.318  1.00 44.94           O
ATOM    440  OD2 ASP B  47      56.497  63.345  21.247  1.00 55.81           O1-
ATOM    441  H   ASP B  47      60.167  62.029  22.133  1.00 51.80           H
ATOM    442  HA  ASP B  47      58.217  60.604  23.296  1.00 58.07           H
ATOM    443  HB2 ASP B  47      58.416  61.776  20.752  1.00 60.59           H
ATOM    444  HB3 ASP B  47      57.217  60.793  21.102  1.00 60.59           H
ATOM    445  N   TRP B  48      60.355  58.920  21.993  1.00 40.48           N
ATOM    446  CA  TRP B  48      60.809  57.650  21.433  1.00 40.01           C
ATOM    447  C   TRP B  48      61.081  56.657  22.555  1.00 40.71           C
ATOM    448  O   TRP B  48      61.642  57.023  23.593  1.00 37.52           O
ATOM    449  CB  TRP B  48      62.073  57.861  20.598  1.00 30.02           C
ATOM    450  CG  TRP B  48      61.847  58.589  19.337  1.00 36.21           C
ATOM    451  CD1 TRP B  48      60.668  59.158  18.896  1.00 36.16           C
ATOM    452  CD2 TRP B  48      62.817  58.840  18.320  1.00 34.72           C
ATOM    453  NE1 TRP B  48      60.859  59.722  17.662  1.00 36.10           N
ATOM    454  CE2 TRP B  48      62.170  59.552  17.291  1.00 36.42           C
ATOM    455  CE3 TRP B  48      64.174  58.527  18.176  1.00 42.57           C
ATOM    456  CZ2 TRP B  48      62.836  59.958  16.137  1.00 39.96           C
ATOM    457  CZ3 TRP B  48      64.830  58.930  17.029  1.00 41.18           C
ATOM    458  CH2 TRP B  48      64.167  59.642  16.030  1.00 41.16           C
ATOM    459  H   TRP B  48      60.989  59.380  22.348  1.00 48.58           H
ATOM    460  HA  TRP B  48      60.118  57.284  20.858  1.00 48.01           H
ATOM    461  HB2 TRP B  48      62.711  58.369  21.122  1.00 36.03           H
ATOM    462  HB3 TRP B  48      62.447  56.994  20.375  1.00 36.03           H
ATOM    463  HD1 TRP B  48      59.860  59.140  19.355  1.00 43.39           H
ATOM    464  HE1 TRP B  48      60.260  60.137  17.205  1.00 43.32           H
ATOM    465  HE3 TRP B  48      64.625  58.055  18.839  1.00 51.09           H
ATOM    466  HZ2 TRP B  48      62.396  60.431  15.468  1.00 47.95           H
ATOM    467  HZ3 TRP B  48      65.732  58.731  16.925  1.00 49.41           H
ATOM    468  HH2 TRP B  48      64.635  59.899  15.269  1.00 49.39           H
ATOM    469  N   GLU B  49      60.685  55.397  22.336  1.00 38.56           N
ATOM    470  CA  GLU B  49      60.854  54.324  23.315  1.00 37.34           C
ATOM    471  C   GLU B  49      61.400  53.065  22.627  1.00 32.49           C
ATOM    472  O   GLU B  49      61.285  52.912  21.410  1.00 33.70           O
ATOM    473  CB  GLU B  49      59.519  54.022  24.011  1.00 38.11           C
ATOM    474  CG  GLU B  49      59.576  52.943  25.080  1.00 46.59           C
ATOM    475  CD  GLU B  49      60.544  53.318  26.196  1.00 52.58           C
ATOM    476  OE1 GLU B  49      61.745  52.926  26.126  1.00 46.46           O
ATOM    477  OE2 GLU B  49      60.102  54.046  27.120  1.00 59.26           O1-
ATOM    478  H   GLU B  49      60.307  55.137  21.609  1.00 46.27           H
ATOM    479  HA  GLU B  49      61.492  54.603  23.990  1.00 44.81           H
ATOM    480  HB2 GLU B  49      59.201  54.835  24.434  1.00 45.74           H
ATOM    481  HB3 GLU B  49      58.881  53.733  23.340  1.00 45.74           H
ATOM    482  HG2 GLU B  49      58.695  52.829  25.468  1.00 55.91           H
ATOM    483  HG3 GLU B  49      59.879  52.112  24.682  1.00 55.91           H
ATOM    484  N   VAL B  50      62.009  52.170  23.416  1.00 33.07           N
ATOM    485  CA  VAL B  50      62.677  50.967  22.904  1.00 32.86           C
ATOM    486  C   VAL B  50      62.178  49.725  23.653  1.00 30.94           C
ATOM    487  O   VAL B  50      62.021  49.772  24.876  1.00 31.48           O
ATOM    488  CB  VAL B  50      64.206  51.111  23.050  1.00 38.06           C
ATOM    489  CG1 VAL B  50      64.911  49.873  22.515  1.00 32.80           C
ATOM    490  CG2 VAL B  50      64.673  52.347  22.321  1.00 34.05           C
ATOM    491  H   VAL B  50      62.049  52.242  24.272  1.00 39.68           H
ATOM    492  HA  VAL B  50      62.469  50.860  21.963  1.00 39.44           H
ATOM    493  HB  VAL B  50      64.431  51.208  23.989  1.00 45.67           H
ATOM    494 HG11 VAL B  50      65.869  49.986  22.617  1.00 39.36           H
ATOM    495 HG12 VAL B  50      64.614  49.099  23.018  1.00 39.36           H
ATOM    496 HG13 VAL B  50      64.689  49.764  21.577  1.00 39.36           H
ATOM    497 HG21 VAL B  50      65.635  52.427  22.420  1.00 40.86           H
ATOM    498 HG22 VAL B  50      64.442  52.266  21.382  1.00 40.86           H
ATOM    499 HG23 VAL B  50      64.235  53.124  22.704  1.00 40.86           H
ATOM    500  N   VAL B  51      61.963  48.613  22.922  1.00 28.57           N
ATOM    501  CA  VAL B  51      61.659  47.299  23.497  1.00 27.12           C
ATOM    502  C   VAL B  51      62.837  46.369  23.192  1.00 28.02           C
ATOM    503  O   VAL B  51      62.906  45.805  22.094  1.00 26.16           O
ATOM    504  CB  VAL B  51      60.366  46.678  22.953  1.00 27.91           C
ATOM    505  CG1 VAL B  51      60.020  45.472  23.803  1.00 28.85           C
ATOM    506  CG2 VAL B  51      59.188  47.672  22.986  1.00 38.86           C
ATOM    507  H   VAL B  51      61.990  48.603  22.063  1.00 34.28           H
ATOM    508  HA  VAL B  51      61.577  47.381  24.460  1.00 32.54           H
ATOM    509  HB  VAL B  51      60.502  46.385  22.039  1.00 33.49           H
ATOM    510 HG11 VAL B  51      59.203  45.073  23.466  1.00 34.62           H
ATOM    511 HG12 VAL B  51      60.747  44.832  23.753  1.00 34.62           H
ATOM    512 HG13 VAL B  51      59.894  45.759  24.721  1.00 34.62           H
ATOM    513 HG21 VAL B  51      58.397  47.235  22.634  1.00 46.63           H
ATOM    514 HG22 VAL B  51      59.034  47.948  23.904  1.00 46.63           H
ATOM    515 HG23 VAL B  51      59.411  48.443  22.442  1.00 46.63           H
ATOM    516  N   PRO B  52      63.804  46.237  24.087  1.00 27.39           N
ATOM    517  CA  PRO B  52      64.897  45.285  23.857  1.00 24.90           C
ATOM    518  C   PRO B  52      64.401  43.847  23.790  1.00 26.83           C
ATOM    519  O   PRO B  52      63.351  43.467  24.317  1.00 26.05           O
ATOM    520  CB  PRO B  52      65.834  45.485  25.065  1.00 32.51           C
ATOM    521  CG  PRO B  52      65.298  46.619  25.834  1.00 34.10           C
ATOM    522  CD  PRO B  52      63.917  46.954  25.362  1.00 31.69           C
ATOM    523  HA  PRO B  52      65.372  45.504  23.040  1.00 29.88           H
ATOM    524  HB2 PRO B  52      65.838  44.681  25.607  1.00 39.01           H
ATOM    525  HB3 PRO B  52      66.730  45.685  24.749  1.00 39.01           H
ATOM    526  HG2 PRO B  52      65.273  46.375  26.773  1.00 40.92           H
ATOM    527  HG3 PRO B  52      65.882  47.384  25.710  1.00 40.92           H
ATOM    528  HD2 PRO B  52      63.256  46.628  25.993  1.00 38.02           H
ATOM    529  HD3 PRO B  52      63.832  47.910  25.221  1.00 38.02           H
ATOM    530  N   GLU B  53      65.176  43.044  23.106  1.00 27.65           N
ATOM    531  CA  GLU B  53      64.932  41.617  23.095  1.00 27.38           C
ATOM    532  C   GLU B  53      65.016  41.126  24.535  1.00 30.89           C
ATOM    533  O   GLU B  53      65.946  41.513  25.244  1.00 27.78           O
ATOM    534  CB  GLU B  53      65.986  40.936  22.217  1.00 34.21           C
ATOM    535  CG  GLU B  53      65.485  39.803  21.420  1.00 34.00           C
ATOM    536  CD  GLU B  53      66.525  39.285  20.416  1.00 29.40           C
ATOM    537  OE1 GLU B  53      66.134  39.049  19.270  1.00 23.94           O
ATOM    538  OE2 GLU B  53      67.736  39.185  20.763  1.00 30.40           O1-
ATOM    539  H   GLU B  53      65.853  43.295  22.638  1.00 33.18           H
ATOM    540  HA  GLU B  53      64.048  41.429  22.742  1.00 32.86           H
ATOM    541  HB2 GLU B  53      66.345  41.593  21.599  1.00 41.05           H
ATOM    542  HB3 GLU B  53      66.696  40.603  22.787  1.00 41.05           H
ATOM    543  HG2 GLU B  53      65.254  39.074  22.017  1.00 40.80           H
ATOM    544  HG3 GLU B  53      64.702  40.087  20.923  1.00 40.80           H
ATOM    545  N   PRO B  54      64.055  40.315  25.014  1.00 32.34           N
ATOM    546  CA  PRO B  54      64.021  39.997  26.451  1.00 39.75           C
ATOM    547  C   PRO B  54      64.955  38.850  26.803  1.00 43.85           C
ATOM    548  O   PRO B  54      64.552  37.778  27.291  1.00 37.94           O
ATOM    549  CB  PRO B  54      62.552  39.657  26.678  1.00 34.72           C
ATOM    550  CG  PRO B  54      62.089  39.087  25.440  1.00 38.37           C
ATOM    551  CD  PRO B  54      62.859  39.797  24.320  1.00 37.66           C
ATOM    552  HA  PRO B  54      64.256  40.777  26.977  1.00 47.70           H
ATOM    553  HB2 PRO B  54      62.474  39.014  27.400  1.00 41.67           H
ATOM    554  HB3 PRO B  54      62.060  40.466  26.886  1.00 41.67           H
ATOM    555  HG2 PRO B  54      62.278  38.136  25.432  1.00 46.04           H
ATOM    556  HG3 PRO B  54      61.136  39.244  25.349  1.00 46.04           H
ATOM    557  HD2 PRO B  54      63.115  39.165  23.630  1.00 45.19           H
ATOM    558  HD3 PRO B  54      62.334  40.528  23.957  1.00 45.19           H
ATOM    559  N   VAL B  55      66.239  39.114  26.569  1.00 38.87           N
ATOM    560  CA  VAL B  55      67.240  38.073  26.644  1.00 43.85           C
ATOM    561  C   VAL B  55      67.351  37.581  28.080  1.00 44.10           C
ATOM    562  O   VAL B  55      67.805  36.454  28.337  1.00 42.82           O
ATOM    563  CB  VAL B  55      68.585  38.603  26.101  1.00 33.18           C
ATOM    564  CG1 VAL B  55      69.664  37.506  26.073  1.00 44.90           C
ATOM    565  CG2 VAL B  55      68.457  39.184  24.693  1.00 40.44           C
ATOM    566  H   VAL B  55      66.549  39.889  26.364  1.00 46.65           H
ATOM    567  HA  VAL B  55      66.964  37.326  26.090  1.00 52.62           H
ATOM    568  HB  VAL B  55      68.899  39.311  26.686  1.00 39.82           H
ATOM    569 HG11 VAL B  55      70.488  37.883  25.727  1.00 53.88           H
ATOM    570 HG12 VAL B  55      69.803  37.178  26.975  1.00 53.88           H
ATOM    571 HG13 VAL B  55      69.363  36.784  25.500  1.00 53.88           H
ATOM    572 HG21 VAL B  55      69.327  39.501  24.403  1.00 48.53           H
ATOM    573 HG22 VAL B  55      68.140  38.491  24.094  1.00 48.53           H
ATOM    574 HG23 VAL B  55      67.826  39.920  24.712  1.00 48.53           H
ATOM    575  N   ALA B  56      66.954  38.410  29.030  1.00 43.97           N
ATOM    576  CA  ALA B  56      67.153  38.083  30.438  1.00 36.17           C
ATOM    577  C   ALA B  56      66.146  37.054  30.919  1.00 38.03           C
ATOM    578  O   ALA B  56      66.484  36.199  31.734  1.00 38.23           O
ATOM    579  CB  ALA B  56      67.051  39.368  31.272  1.00 45.27           C
ATOM    580  H   ALA B  56      66.568  39.166  28.891  1.00 52.76           H
ATOM    581  HA  ALA B  56      68.042  37.715  30.557  1.00 43.40           H
ATOM    582  HB1 ALA B  56      67.184  39.148  32.207  1.00 54.33           H
ATOM    583  HB2 ALA B  56      67.735  39.990  30.977  1.00 54.33           H
ATOM    584  HB3 ALA B  56      66.172  39.757  31.145  1.00 54.33           H
ATOM    585  N   ARG B  57      64.896  37.114  30.437  1.00 39.34           N
ATOM    586  CA  ARG B  57      64.001  35.978  30.632  1.00 40.55           C
ATOM    587  C   ARG B  57      64.580  34.682  30.020  1.00 47.34           C
ATOM    588  O   ARG B  57      64.192  33.587  30.457  1.00 40.96           O
ATOM    589  CB  ARG B  57      62.605  36.309  30.066  1.00 39.59           C
ATOM    590  H   ARG B  57      64.557  37.779  30.009  1.00 47.21           H
ATOM    591  HA  ARG B  57      63.900  35.828  31.585  1.00 48.66           H
ATOM    592  HB1 ARG B  57      62.271  37.110  30.499  1.00 47.51           H
ATOM    593  HB3 ARG B  57      62.009  35.564  30.240  1.00 47.51           H
ATOM    594  N   TRP B  58      65.564  34.772  29.089  1.00 45.83           N
ATOM    595  CA  TRP B  58      66.112  33.604  28.382  1.00 36.22           C
ATOM    596  C   TRP B  58      67.346  32.976  29.056  1.00 34.47           C
ATOM    597  O   TRP B  58      67.514  31.743  29.009  1.00 31.63           O
ATOM    598  CB  TRP B  58      66.470  33.980  26.919  1.00 36.89           C
ATOM    599  CG  TRP B  58      65.319  34.594  26.102  1.00 34.67           C
ATOM    600  CD1 TRP B  58      63.984  34.613  26.434  1.00 34.25           C
ATOM    601  CD2 TRP B  58      65.417  35.248  24.817  1.00 28.53           C
ATOM    602  NE1 TRP B  58      63.261  35.252  25.461  1.00 34.85           N
ATOM    603  CE2 TRP B  58      64.113  35.657  24.461  1.00 30.29           C
ATOM    604  CE3 TRP B  58      66.477  35.543  23.951  1.00 27.03           C
ATOM    605  CZ2 TRP B  58      63.844  36.335  23.269  1.00 30.29           C
ATOM    606  CZ3 TRP B  58      66.211  36.241  22.782  1.00 26.06           C
ATOM    607  CH2 TRP B  58      64.907  36.603  22.442  1.00 30.74           C
ATOM    608  H   TRP B  58      65.928  35.515  28.854  1.00 55.00           H
ATOM    609  HA  TRP B  58      65.425  32.920  28.345  1.00 43.46           H
ATOM    610  HB2 TRP B  58      67.194  34.626  26.935  1.00 44.27           H
ATOM    611  HB3 TRP B  58      66.761  33.178  26.457  1.00 44.27           H
ATOM    612  HD1 TRP B  58      63.625  34.256  27.214  1.00 41.10           H
ATOM    613  HE1 TRP B  58      62.411  35.376  25.473  1.00 41.82           H
ATOM    614  HE3 TRP B  58      67.348  35.305  24.172  1.00 32.44           H
ATOM    615  HZ2 TRP B  58      62.979  36.589  23.042  1.00 36.35           H
ATOM    616  HZ3 TRP B  58      66.906  36.432  22.196  1.00 31.27           H
ATOM    617  HH2 TRP B  58      64.757  37.060  21.646  1.00 36.89           H
ATOM    618  N   CYS B  59      68.226  33.771  29.671  1.00 32.50           N
ATOM    619  CA  CYS B  59      69.398  33.245  30.354  1.00 32.18           C
ATOM    620  C   CYS B  59      69.153  32.953  31.838  1.00 35.69           C
ATOM    621  O   CYS B  59      70.025  32.358  32.484  1.00 33.70           O
ATOM    622  CB  CYS B  59      70.593  34.204  30.200  1.00 40.91           C
ATOM    623  SG  CYS B  59      71.088  34.409  28.422  1.00 37.92           S
ATOM    624  H   CYS B  59      68.161  34.628  29.704  1.00 39.00           H
ATOM    625  HA  CYS B  59      69.644  32.406  29.932  1.00 38.62           H
ATOM    626  HB2 CYS B  59      70.350  35.076  30.549  1.00 49.09           H
ATOM    627  HB3 CYS B  59      71.353  33.848  30.687  1.00 49.09           H
ATOM    628  HG  CYS B  59      72.019  35.163  28.360  1.00 45.50           H
ATOM    629  N   ASN B  60      68.014  33.366  32.393  1.00 35.25           N
ATOM    630  CA  ASN B  60      67.658  33.028  33.782  1.00 37.53           C
ATOM    631  C   ASN B  60      66.148  32.820  33.813  1.00 35.62           C
ATOM    632  O   ASN B  60      65.360  33.749  34.021  1.00 36.20           O
ATOM    633  CB  ASN B  60      68.125  34.094  34.771  1.00 44.48           C
ATOM    634  CG  ASN B  60      68.216  33.553  36.208  1.00 56.43           C
ATOM    635  OD1 ASN B  60      67.301  32.871  36.680  1.00 49.49           O
ATOM    636  ND2 ASN B  60      69.344  33.821  36.887  1.00 57.29           N
ATOM    637  H   ASN B  60      67.425  33.845  31.989  1.00 42.30           H
ATOM    638  HA  ASN B  60      68.082  32.189  34.022  1.00 45.04           H
ATOM    639  HB2 ASN B  60      69.005  34.406  34.509  1.00 53.38           H
ATOM    640  HB3 ASN B  60      67.493  34.830  34.765  1.00 53.38           H
ATOM    641 HD21 ASN B  60      69.438  33.538  37.694  1.00 68.75           H
ATOM    642 HD22 ASN B  60      69.972  34.276  36.515  1.00 68.75           H
ATOM    643  N   VAL B  61      65.738  31.576  33.567  1.00 35.95           N
ATOM    644  CA  VAL B  61      64.328  31.275  33.358  1.00 34.00           C
ATOM    645  C   VAL B  61      63.606  31.309  34.701  1.00 37.04           C
ATOM    646  O   VAL B  61      63.911  30.534  35.615  1.00 36.50           O
ATOM    647  CB  VAL B  61      64.152  29.926  32.643  1.00 37.49           C
ATOM    648  CG1 VAL B  61      62.697  29.522  32.633  1.00 32.95           C
ATOM    649  CG2 VAL B  61      64.672  30.046  31.186  1.00 34.11           C
ATOM    650  H   VAL B  61      66.257  30.892  33.517  1.00 43.14           H
ATOM    651  HA  VAL B  61      63.941  31.963  32.795  1.00 40.80           H
ATOM    652  HB  VAL B  61      64.663  29.241  33.102  1.00 44.99           H
ATOM    653 HG11 VAL B  61      62.610  28.669  32.178  1.00 39.54           H
ATOM    654 HG12 VAL B  61      62.386  29.442  33.548  1.00 39.54           H
ATOM    655 HG13 VAL B  61      62.184  30.200  32.167  1.00 39.54           H
ATOM    656 HG21 VAL B  61      64.558  29.193  30.740  1.00 40.93           H
ATOM    657 HG22 VAL B  61      64.163  30.732  30.726  1.00 40.93           H
ATOM    658 HG23 VAL B  61      65.611  30.288  31.206  1.00 40.93           H
ATOM    659  N   GLN B  62      62.627  32.192  34.804  1.00 38.83           N
ATOM    660  CA  GLN B  62      61.932  32.474  36.048  1.00 52.03           C
ATOM    661  C   GLN B  62      60.463  32.687  35.732  1.00 49.94           C
ATOM    662  O   GLN B  62      60.098  33.160  34.648  1.00 50.86           O
ATOM    663  CB  GLN B  62      62.477  33.727  36.778  1.00 49.75           C
ATOM    664  CG  GLN B  62      63.943  33.673  37.147  1.00 49.16           C
ATOM    665  CD  GLN B  62      64.247  32.622  38.218  1.00 59.68           C
ATOM    666  OE1 GLN B  62      63.453  31.696  38.455  1.00 63.18           O
ATOM    667  NE2 GLN B  62      65.396  32.768  38.877  1.00 61.93           N
ATOM    668  H   GLN B  62      62.337  32.657  34.141  1.00 46.60           H
ATOM    669  HA  GLN B  62      62.011  31.713  36.643  1.00 62.43           H
ATOM    670  HB2 GLN B  62      62.350  34.497  36.202  1.00 59.70           H
ATOM    671  HB3 GLN B  62      61.974  33.848  37.598  1.00 59.70           H
ATOM    672  HG2 GLN B  62      64.460  33.453  36.356  1.00 59.00           H
ATOM    673  HG3 GLN B  62      64.214  34.538  37.491  1.00 59.00           H
ATOM    674 HE21 GLN B  62      65.919  33.425  38.691  1.00 74.31           H
ATOM    675 HE22 GLN B  62      65.615  32.205  39.489  1.00 74.31           H
ATOM    676  N   SER B  63      59.628  32.296  36.687  1.00 52.10           N
ATOM    677  CA  SER B  63      58.203  32.567  36.624  1.00 54.35           C
ATOM    678  C   SER B  63      57.948  34.069  36.680  1.00 59.72           C
ATOM    679  O   SER B  63      58.756  34.841  37.206  1.00 61.97           O
ATOM    680  CB  SER B  63      57.495  31.888  37.795  1.00 55.02           C
ATOM    681  OG  SER B  63      57.406  32.773  38.886  1.00 59.47           O
ATOM    682  H   SER B  63      59.869  31.867  37.392  1.00 62.52           H
ATOM    683  HA  SER B  63      57.840  32.219  35.795  1.00 65.21           H
ATOM    684  HB2 SER B  63      56.601  31.631  37.520  1.00 66.02           H
ATOM    685  HB3 SER B  63      58.001  31.105  38.061  1.00 66.02           H
ATOM    686  HG  SER B  63      57.016  32.397  39.529  1.00 71.36           H
ATOM    687  N   THR B  64      56.807  34.487  36.140  1.00 61.08           N
ATOM    688  CA  THR B  64      56.444  35.895  36.204  1.00 62.10           C
ATOM    689  C   THR B  64      55.461  36.137  37.339  1.00 63.22           C
ATOM    690  O   THR B  64      55.327  37.266  37.811  1.00 65.01           O
ATOM    691  CB  THR B  64      55.814  36.403  34.908  1.00 62.43           C
ATOM    692  OG1 THR B  64      56.475  35.831  33.767  1.00 57.37           O
ATOM    693  CG2 THR B  64      55.926  37.934  34.868  1.00 66.06           C
ATOM    694  H   THR B  64      56.236  33.985  35.739  1.00 73.30           H
ATOM    695  HA  THR B  64      57.241  36.420  36.378  1.00 74.52           H
ATOM    696  HB  THR B  64      54.874  36.163  34.890  1.00 74.91           H
ATOM    697  HG1 THR B  64      57.288  36.042  33.771  1.00 68.85           H
ATOM    698 HG21 THR B  64      56.858  38.199  34.900  1.00 79.27           H
ATOM    699 HG22 THR B  64      55.462  38.320  35.627  1.00 79.27           H
ATOM    700 HG23 THR B  64      55.529  38.274  34.050  1.00 79.27           H
ATOM    701  HC  THR B  64      54.915  35.389  37.716  1.00 75.87           H
ATOM    702  N   ASN B  77      67.344  31.264  41.101  1.00 58.96           N
ATOM    703  CA  ASN B  77      68.432  30.920  40.183  1.00 58.41           C
ATOM    704  C   ASN B  77      68.008  29.855  39.151  1.00 57.84           C
ATOM    705  O   ASN B  77      68.181  28.647  39.364  1.00 57.19           O
ATOM    706  CB  ASN B  77      69.646  30.432  40.960  1.00 62.53           C
ATOM    707  CG  ASN B  77      70.835  30.142  40.059  1.00 66.52           C
ATOM    708  OD1 ASN B  77      70.809  30.440  38.859  1.00 65.35           O
ATOM    709  ND2 ASN B  77      71.893  29.565  40.635  1.00 70.31           N
ATOM    710  H1  ASN B  77      67.594  32.032  41.620  1.00 70.75           H
ATOM    711  H2  ASN B  77      67.173  30.523  41.687  1.00 70.75           H
ATOM    712  HA  ASN B  77      68.692  31.717  39.696  1.00 70.09           H
ATOM    713  HB2 ASN B  77      69.415  29.614  41.428  1.00 75.04           H
ATOM    714  HB3 ASN B  77      69.910  31.116  41.596  1.00 75.04           H
ATOM    715 HD21 ASN B  77      72.590  29.381  40.167  1.00 84.37           H
ATOM    716 HD22 ASN B  77      71.877  29.378  41.474  1.00 84.37           H
ATOM    717  N   GLY B  78      67.480  30.330  38.018  1.00 52.99           N
ATOM    718  CA  GLY B  78      66.836  29.478  37.042  1.00 45.39           C
ATOM    719  C   GLY B  78      67.777  28.950  35.971  1.00 45.30           C
ATOM    720  O   GLY B  78      68.963  29.288  35.894  1.00 41.12           O
ATOM    721  H   GLY B  78      67.488  31.161  37.796  1.00 63.58           H
ATOM    722  HA2 GLY B  78      66.438  28.719  37.496  1.00 54.47           H
ATOM    723  HA3 GLY B  78      66.127  29.975  36.604  1.00 54.47           H
ATOM    724  N   GLY B  79      67.212  28.087  35.128  1.00 34.19           N
ATOM    725  CA  GLY B  79      67.952  27.557  34.010  1.00 33.31           C
ATOM    726  C   GLY B  79      68.224  28.608  32.935  1.00 29.01           C
ATOM    727  O   GLY B  79      67.584  29.655  32.847  1.00 30.07           O
ATOM    728  H   GLY B  79      66.404  27.800  35.190  1.00 41.02           H
ATOM    729  HA2 GLY B  79      68.803  27.210  34.322  1.00 39.97           H
ATOM    730  HA3 GLY B  79      67.453  26.829  33.608  1.00 39.97           H
ATOM    731  N   ASN B  80      69.171  28.279  32.075  1.00 30.81           N
ATOM    732  CA  ASN B  80      69.621  29.152  30.983  1.00 29.05           C
ATOM    733  C   ASN B  80      69.244  28.501  29.651  1.00 23.62           C
ATOM    734  O   ASN B  80      69.984  27.663  29.124  1.00 25.61           O
ATOM    735  CB  ASN B  80      71.105  29.346  31.129  1.00 30.96           C
ATOM    736  CG  ASN B  80      71.662  30.365  30.172  1.00 36.44           C
ATOM    737  OD1 ASN B  80      71.091  30.631  29.131  1.00 30.13           O
ATOM    738  ND2 ASN B  80      72.793  30.936  30.530  1.00 31.81           N
ATOM    739  H   ASN B  80      69.590  27.528  32.098  1.00 36.97           H
ATOM    740  HA  ASN B  80      69.182  30.015  31.047  1.00 34.86           H
ATOM    741  HB2 ASN B  80      71.296  29.647  32.031  1.00 37.16           H
ATOM    742  HB3 ASN B  80      71.552  28.502  30.960  1.00 37.16           H
ATOM    743 HD21 ASN B  80      73.158  31.526  30.021  1.00 38.17           H
ATOM    744 HD22 ASN B  80      73.168  30.718  31.273  1.00 38.17           H
ATOM    745  N   VAL B  81      68.074  28.848  29.111  1.00 25.95           N
ATOM    746  CA  VAL B  81      67.600  28.112  27.941  1.00 26.71           C
ATOM    747  C   VAL B  81      68.317  28.561  26.654  1.00 27.37           C
ATOM    748  O   VAL B  81      68.407  27.785  25.706  1.00 22.49           O
ATOM    749  CB  VAL B  81      66.053  28.152  27.882  1.00 27.12           C
ATOM    750  CG1 VAL B  81      65.485  29.513  27.491  1.00 26.00           C
ATOM    751  CG2 VAL B  81      65.526  27.107  26.909  1.00 30.51           C
ATOM    752  H   VAL B  81      67.556  29.476  29.390  1.00 31.14           H
ATOM    753  HA  VAL B  81      67.840  27.182  28.071  1.00 32.06           H
ATOM    754  HB  VAL B  81      65.706  27.934  28.761  1.00 32.54           H
ATOM    755 HG11 VAL B  81      64.517  29.459  27.475  1.00 31.20           H
ATOM    756 HG12 VAL B  81      65.769  30.173  28.143  1.00 31.20           H
ATOM    757 HG13 VAL B  81      65.817  29.753  26.611  1.00 31.20           H
ATOM    758 HG21 VAL B  81      64.557  27.153  26.891  1.00 36.61           H
ATOM    759 HG22 VAL B  81      65.883  27.290  26.026  1.00 36.61           H
ATOM    760 HG23 VAL B  81      65.810  26.228  27.206  1.00 36.61           H
ATOM    761  N   LEU B  82      68.874  29.772  26.602  1.00 25.07           N
ATOM    762  CA  LEU B  82      69.792  30.134  25.513  1.00 27.51           C
ATOM    763  C   LEU B  82      71.013  29.204  25.460  1.00 26.58           C
ATOM    764  O   LEU B  82      71.329  28.608  24.410  1.00 22.95           O
ATOM    765  CB  LEU B  82      70.205  31.608  25.678  1.00 25.88           C
ATOM    766  CG  LEU B  82      71.120  32.166  24.571  1.00 26.66           C
ATOM    767  CD1 LEU B  82      70.431  32.136  23.220  1.00 27.19           C
ATOM    768  CD2 LEU B  82      71.665  33.558  24.903  1.00 27.27           C
ATOM    769  H   LEU B  82      68.740  30.398  27.177  1.00 30.09           H
ATOM    770  HA  LEU B  82      69.322  30.052  24.669  1.00 33.01           H
ATOM    771  HB2 LEU B  82      69.402  32.152  25.694  1.00 31.06           H
ATOM    772  HB3 LEU B  82      70.676  31.702  26.521  1.00 31.06           H
ATOM    773  HG  LEU B  82      71.888  31.578  24.503  1.00 31.99           H
ATOM    774 HD11 LEU B  82      71.035  32.493  22.551  1.00 32.63           H
ATOM    775 HD12 LEU B  82      70.202  31.218  23.004  1.00 32.63           H
ATOM    776 HD13 LEU B  82      69.627  32.677  23.264  1.00 32.63           H
ATOM    777 HD21 LEU B  82      72.232  33.856  24.174  1.00 32.72           H
ATOM    778 HD22 LEU B  82      70.921  34.169  25.015  1.00 32.72           H
ATOM    779 HD23 LEU B  82      72.180  33.508  25.723  1.00 32.72           H
ATOM    780  N   GLN B  83      71.681  29.020  26.606  1.00 27.24           N
ATOM    781  CA  GLN B  83      72.803  28.095  26.692  1.00 25.09           C
ATOM    782  C   GLN B  83      72.399  26.664  26.355  1.00 24.36           C
ATOM    783  O   GLN B  83      73.155  25.940  25.706  1.00 25.05           O
ATOM    784  CB  GLN B  83      73.385  28.175  28.094  1.00 28.66           C
ATOM    785  CG  GLN B  83      74.597  27.336  28.305  1.00 34.73           C
ATOM    786  CD  GLN B  83      75.146  27.528  29.704  1.00 46.95           C
ATOM    787  OE1 GLN B  83      75.953  28.421  29.945  1.00 55.31           O
ATOM    788  NE2 GLN B  83      74.684  26.711  30.636  1.00 52.40           N
ATOM    789  H   GLN B  83      71.500  29.421  27.344  1.00 32.69           H
ATOM    790  HA  GLN B  83      73.490  28.370  26.065  1.00 30.11           H
ATOM    791  HB2 GLN B  83      73.628  29.096  28.278  1.00 34.39           H
ATOM    792  HB3 GLN B  83      72.710  27.882  28.727  1.00 34.39           H
ATOM    793  HG2 GLN B  83      74.366  26.401  28.192  1.00 41.68           H
ATOM    794  HG3 GLN B  83      75.282  27.594  27.669  1.00 41.68           H
ATOM    795 HE21 GLN B  83      74.102  26.111  30.432  1.00 62.88           H
ATOM    796 HE22 GLN B  83      74.965  26.780  31.446  1.00 62.88           H
ATOM    797  N   MET B  84      71.225  26.217  26.816  1.00 28.54           N
ATOM    798  CA  MET B  84      70.813  24.841  26.539  1.00 30.50           C
ATOM    799  C   MET B  84      70.692  24.613  25.043  1.00 22.24           C
ATOM    800  O   MET B  84      71.085  23.556  24.533  1.00 21.71           O
ATOM    801  CB  MET B  84      69.495  24.532  27.263  1.00 27.48           C
ATOM    802  CG  MET B  84      69.677  24.442  28.785  1.00 27.40           C
ATOM    803  SD  MET B  84      68.183  24.687  29.764  1.00 27.56           S
ATOM    804  CE  MET B  84      67.191  23.286  29.249  1.00 30.72           C
ATOM    805  H   MET B  84      70.666  26.678  27.279  1.00 34.25           H
ATOM    806  HA  MET B  84      71.489  24.239  26.890  1.00 36.60           H
ATOM    807  HB2 MET B  84      68.857  25.238  27.077  1.00 32.98           H
ATOM    808  HB3 MET B  84      69.152  23.680  26.949  1.00 32.98           H
ATOM    809  HG2 MET B  84      70.024  23.562  29.001  1.00 32.88           H
ATOM    810  HG3 MET B  84      70.318  25.117  29.058  1.00 32.88           H
ATOM    811  HE1 MET B  84      66.343  23.310  29.719  1.00 36.86           H
ATOM    812  HE2 MET B  84      67.042  23.341  28.292  1.00 36.86           H
ATOM    813  HE3 MET B  84      67.666  22.468  29.464  1.00 36.86           H
ATOM    814  N   MET B  85      70.156  25.611  24.315  1.00 23.70           N
ATOM    815  CA  MET B  85      70.006  25.508  22.863  1.00 23.67           C
ATOM    816  C   MET B  85      71.354  25.471  22.149  1.00 22.59           C
ATOM    817  O   MET B  85      71.534  24.666  21.231  1.00 23.33           O
ATOM    818  CB  MET B  85      69.166  26.670  22.313  1.00 21.85           C
ATOM    819  CG  MET B  85      69.091  26.691  20.758  1.00 25.47           C
ATOM    820  SD  MET B  85      68.114  28.001  20.015  1.00 26.48           S
ATOM    821  CE  MET B  85      69.051  29.400  20.624  1.00 26.76           C
ATOM    822  H   MET B  85      69.875  26.354  24.644  1.00 28.44           H
ATOM    823  HA  MET B  85      69.531  24.686  22.663  1.00 28.41           H
ATOM    824  HB2 MET B  85      68.261  26.592  22.654  1.00 26.23           H
ATOM    825  HB3 MET B  85      69.559  27.507  22.605  1.00 26.23           H
ATOM    826  HG2 MET B  85      69.994  26.776  20.413  1.00 30.56           H
ATOM    827  HG3 MET B  85      68.713  25.849  20.462  1.00 30.56           H
ATOM    828  HE1 MET B  85      68.641  30.218  20.302  1.00 32.12           H
ATOM    829  HE2 MET B  85      69.044  29.386  21.594  1.00 32.12           H
ATOM    830  HE3 MET B  85      69.962  29.335  20.298  1.00 32.12           H
ATOM    831  N   TYR B  86      72.309  26.319  22.548  1.00 24.35           N
ATOM    832  CA  TYR B  86      73.621  26.285  21.888  1.00 23.73           C
ATOM    833  C   TYR B  86      74.433  25.026  22.227  1.00 28.34           C
ATOM    834  O   TYR B  86      75.217  24.575  21.387  1.00 27.76           O
ATOM    835  CB  TYR B  86      74.435  27.526  22.223  1.00 28.81           C
ATOM    836  CG  TYR B  86      73.952  28.753  21.471  1.00 26.11           C
ATOM    837  CD1 TYR B  86      73.873  29.978  22.098  1.00 24.06           C
ATOM    838  CD2 TYR B  86      73.572  28.674  20.141  1.00 31.55           C
ATOM    839  CE1 TYR B  86      73.437  31.141  21.399  1.00 26.63           C
ATOM    840  CE2 TYR B  86      73.135  29.807  19.434  1.00 30.50           C
ATOM    841  CZ  TYR B  86      73.040  31.033  20.067  1.00 25.70           C
ATOM    842  OH  TYR B  86      72.597  32.119  19.299  1.00 24.34           O
ATOM    843  H   TYR B  86      72.229  26.904  23.173  1.00 29.21           H
ATOM    844  HA  TYR B  86      73.478  26.284  20.929  1.00 28.48           H
ATOM    845  HB2 TYR B  86      74.362  27.707  23.173  1.00 34.57           H
ATOM    846  HB3 TYR B  86      75.362  27.372  21.984  1.00 34.57           H
ATOM    847  HD1 TYR B  86      74.126  30.050  22.990  1.00 28.88           H
ATOM    848  HD2 TYR B  86      73.619  27.855  19.703  1.00 37.86           H
ATOM    849  HE1 TYR B  86      73.383  31.959  21.839  1.00 31.96           H
ATOM    850  HE2 TYR B  86      72.881  29.725  18.544  1.00 36.61           H
ATOM    851  HH  TYR B  86      72.610  32.821  19.760  1.00 29.21           H
ATOM    852  N   GLU B  87      74.264  24.454  23.425  1.00 25.59           N
ATOM    853  CA  GLU B  87      74.946  23.209  23.777  1.00 28.87           C
ATOM    854  C   GLU B  87      74.371  21.992  23.063  1.00 29.83           C
ATOM    855  O   GLU B  87      75.121  21.069  22.738  1.00 27.86           O
ATOM    856  CB  GLU B  87      74.909  23.014  25.300  1.00 34.91           C
ATOM    857  CG  GLU B  87      75.821  24.026  26.029  1.00 45.60           C
ATOM    858  CD  GLU B  87      75.894  23.845  27.549  1.00 51.55           C
ATOM    859  OE1 GLU B  87      75.098  23.070  28.126  1.00 49.39           O
ATOM    860  OE2 GLU B  87      76.756  24.511  28.156  1.00 55.79           O1-
ATOM    861  H   GLU B  87      73.761  24.768  24.048  1.00 30.71           H
ATOM    862  HA  GLU B  87      75.877  23.285  23.516  1.00 34.64           H
ATOM    863  HB2 GLU B  87      74.001  23.141  25.617  1.00 41.89           H
ATOM    864  HB3 GLU B  87      75.217  22.119  25.515  1.00 41.89           H
ATOM    865  HG2 GLU B  87      76.722  23.939  25.680  1.00 54.72           H
ATOM    866  HG3 GLU B  87      75.490  24.921  25.856  1.00 54.72           H
ATOM    867  N   LYS B  88      73.054  21.945  22.832  1.00 24.78           N
ATOM    868  CA  LYS B  88      72.414  20.800  22.177  1.00 25.00           C
ATOM    869  C   LYS B  88      71.174  21.271  21.394  1.00 23.96           C
ATOM    870  O   LYS B  88      70.027  21.052  21.799  1.00 25.47           O
ATOM    871  CB  LYS B  88      72.051  19.725  23.205  1.00 32.93           C
ATOM    872  CG  LYS B  88      71.747  18.371  22.594  1.00 38.83           C
ATOM    873  CD  LYS B  88      71.610  17.300  23.697  1.00 42.67           C
ATOM    874  CE  LYS B  88      71.156  15.966  23.101  1.00 50.22           C
ATOM    875  NZ  LYS B  88      70.848  14.955  24.171  1.00 60.50           N1+
ATOM    876  H   LYS B  88      72.506  22.572  23.047  1.00 29.74           H
ATOM    877  HA  LYS B  88      73.037  20.410  21.545  1.00 30.00           H
ATOM    878  HB2 LYS B  88      72.795  19.614  23.817  1.00 39.51           H
ATOM    879  HB3 LYS B  88      71.264  20.013  23.694  1.00 39.51           H
ATOM    880  HG2 LYS B  88      70.910  18.418  22.105  1.00 46.60           H
ATOM    881  HG3 LYS B  88      72.471  18.113  22.003  1.00 46.60           H
ATOM    882  HD2 LYS B  88      72.469  17.167  24.127  1.00 51.21           H
ATOM    883  HD3 LYS B  88      70.948  17.587  24.346  1.00 51.21           H
ATOM    884  HE2 LYS B  88      70.352  16.108  22.577  1.00 60.26           H
ATOM    885  HE3 LYS B  88      71.863  15.610  22.540  1.00 60.26           H
ATOM    886  HZ1 LYS B  88      70.587  14.189  23.799  1.00 72.60           H
ATOM    887  HZ2 LYS B  88      71.573  14.804  24.664  1.00 72.60           H
ATOM    888  HZ3 LYS B  88      70.198  15.258  24.697  1.00 72.60           H
ATOM    889  N   PRO B  89      71.403  21.881  20.220  1.00 28.00           N
ATOM    890  CA  PRO B  89      70.273  22.540  19.503  1.00 23.51           C
ATOM    891  C   PRO B  89      69.193  21.575  19.025  1.00 28.08           C
ATOM    892  O   PRO B  89      68.028  21.968  18.912  1.00 23.03           O
ATOM    893  CB  PRO B  89      70.974  23.227  18.312  1.00 25.14           C
ATOM    894  CG  PRO B  89      72.347  22.490  18.175  1.00 26.88           C
ATOM    895  CD  PRO B  89      72.711  22.132  19.577  1.00 27.24           C
ATOM    896  HA  PRO B  89      69.868  23.217  20.067  1.00 28.21           H
ATOM    897  HB2 PRO B  89      70.442  23.114  17.509  1.00 30.17           H
ATOM    898  HB3 PRO B  89      71.107  24.168  18.508  1.00 30.17           H
ATOM    899  HG2 PRO B  89      72.240  21.694  17.631  1.00 32.26           H
ATOM    900  HG3 PRO B  89      73.005  23.089  17.788  1.00 32.26           H
ATOM    901  HD2 PRO B  89      73.254  21.329  19.590  1.00 32.69           H
ATOM    902  HD3 PRO B  89      73.162  22.874  20.009  1.00 32.69           H
ATOM    903  N   GLU B  90      69.544  20.327  18.696  1.00 25.29           N
ATOM    904  CA  GLU B  90      68.530  19.366  18.275  1.00 26.21           C
ATOM    905  C   GLU B  90      67.620  18.926  19.420  1.00 22.68           C
ATOM    906  O   GLU B  90      66.512  18.431  19.150  1.00 26.37           O
ATOM    907  CB  GLU B  90      69.192  18.160  17.570  1.00 27.17           C
ATOM    908  CG  GLU B  90      69.848  17.124  18.491  1.00 35.43           C
ATOM    909  CD  GLU B  90      71.268  17.512  18.948  1.00 43.41           C
ATOM    910  OE1 GLU B  90      71.679  18.695  18.807  1.00 33.51           O
ATOM    911  OE2 GLU B  90      71.973  16.619  19.473  1.00 46.32           O1-
ATOM    912  H   GLU B  90      70.347  20.021  18.709  1.00 30.35           H
ATOM    913  HA  GLU B  90      67.964  19.801  17.617  1.00 31.46           H
ATOM    914  HB2 GLU B  90      68.513  17.699  17.053  1.00 32.60           H
ATOM    915  HB3 GLU B  90      69.880  18.494  16.974  1.00 32.60           H
ATOM    916  HG2 GLU B  90      69.299  17.018  19.284  1.00 42.52           H
ATOM    917  HG3 GLU B  90      69.908  16.279  18.018  1.00 42.52           H
ATOM    918  N   ARG B  91      68.010  19.154  20.678  1.00 22.01           N
ATOM    919  CA  ARG B  91      67.177  18.866  21.834  1.00 23.85           C
ATOM    920  C   ARG B  91      66.321  20.067  22.233  1.00 25.27           C
ATOM    921  O   ARG B  91      65.177  19.880  22.642  1.00 20.93           O
ATOM    922  CB  ARG B  91      68.036  18.435  23.039  1.00 22.56           C
ATOM    923  CG  ARG B  91      67.297  18.218  24.376  1.00 21.53           C
ATOM    924  CD  ARG B  91      66.206  17.167  24.275  1.00 26.60           C
ATOM    925  NE  ARG B  91      65.451  16.981  25.519  1.00 27.32           N
ATOM    926  CZ  ARG B  91      64.376  17.687  25.885  1.00 26.69           C
ATOM    927  NH1 ARG B  91      63.918  18.665  25.108  1.00 25.64           N
ATOM    928  NH2 ARG B  91      63.752  17.416  27.035  1.00 24.57           N1+
ATOM    929  H   ARG B  91      68.776  19.485  20.886  1.00 26.41           H
ATOM    930  HA  ARG B  91      66.580  18.133  21.616  1.00 28.62           H
ATOM    931  HB2 ARG B  91      68.474  17.599  22.814  1.00 27.07           H
ATOM    932  HB3 ARG B  91      68.709  19.118  23.191  1.00 27.07           H
ATOM    933  HG2 ARG B  91      67.935  17.926  25.046  1.00 25.84           H
ATOM    934  HG3 ARG B  91      66.886  19.052  24.649  1.00 25.84           H
ATOM    935  HD2 ARG B  91      65.579  17.431  23.584  1.00 31.92           H
ATOM    936  HD3 ARG B  91      66.611  16.316  24.043  1.00 31.92           H
ATOM    937  HE  ARG B  91      65.722  16.368  26.058  1.00 32.79           H
ATOM    938 HH11 ARG B  91      64.310  18.843  24.364  1.00 30.77           H
ATOM    939 HH12 ARG B  91      63.228  19.118  25.350  1.00 30.77           H
ATOM    940 HH21 ARG B  91      64.044  16.789  27.545  1.00 29.49           H
ATOM    941 HH22 ARG B  91      63.067  17.879  27.271  1.00 29.49           H
ATOM    942  N   TRP B  92      66.857  21.288  22.123  1.00 23.44           N
ATOM    943  CA  TRP B  92      66.306  22.458  22.803  1.00 21.68           C
ATOM    944  C   TRP B  92      65.846  23.599  21.882  1.00 22.57           C
ATOM    945  O   TRP B  92      65.280  24.571  22.400  1.00 21.57           O
ATOM    946  CB  TRP B  92      67.321  23.005  23.834  1.00 20.84           C
ATOM    947  CG  TRP B  92      67.560  22.059  25.002  1.00 23.14           C
ATOM    948  CD1 TRP B  92      68.701  21.352  25.289  1.00 26.57           C
ATOM    949  CD2 TRP B  92      66.591  21.660  25.973  1.00 23.19           C
ATOM    950  NE1 TRP B  92      68.507  20.578  26.406  1.00 22.96           N
ATOM    951  CE2 TRP B  92      67.205  20.733  26.826  1.00 27.95           C
ATOM    952  CE3 TRP B  92      65.242  22.010  26.201  1.00 21.36           C
ATOM    953  CZ2 TRP B  92      66.523  20.139  27.901  1.00 23.84           C
ATOM    954  CZ3 TRP B  92      64.579  21.442  27.261  1.00 26.43           C
ATOM    955  CH2 TRP B  92      65.211  20.518  28.106  1.00 27.63           C
ATOM    956  H   TRP B  92      67.553  21.464  21.649  1.00 28.12           H
ATOM    957  HA  TRP B  92      65.526  22.169  23.302  1.00 26.01           H
ATOM    958  HB2 TRP B  92      68.171  23.153  23.390  1.00 25.00           H
ATOM    959  HB3 TRP B  92      66.985  23.842  24.192  1.00 25.00           H
ATOM    960  HD1 TRP B  92      69.498  21.409  24.812  1.00 31.89           H
ATOM    961  HE1 TRP B  92      69.089  20.051  26.758  1.00 27.55           H
ATOM    962  HE3 TRP B  92      64.809  22.613  25.641  1.00 25.64           H
ATOM    963  HZ2 TRP B  92      66.950  19.545  28.474  1.00 28.61           H
ATOM    964  HZ3 TRP B  92      63.689  21.664  27.414  1.00 31.72           H
ATOM    965  HH2 TRP B  92      64.737  20.151  28.817  1.00 33.15           H
ATOM    966  N   SER B  93      66.034  23.516  20.554  1.00 26.06           N
ATOM    967  CA  SER B  93      65.641  24.625  19.673  1.00 22.37           C
ATOM    968  C   SER B  93      64.141  24.907  19.746  1.00 22.20           C
ATOM    969  O   SER B  93      63.743  26.069  19.818  1.00 21.37           O
ATOM    970  CB  SER B  93      66.045  24.351  18.217  1.00 23.48           C
ATOM    971  OG  SER B  93      67.456  24.431  18.046  1.00 28.21           O
ATOM    972  H   SER B  93      66.380  22.841  20.148  1.00 31.27           H
ATOM    973  HA  SER B  93      66.105  25.427  19.960  1.00 26.84           H
ATOM    974  HB2 SER B  93      65.749  23.460  17.972  1.00 28.17           H
ATOM    975  HB3 SER B  93      65.621  25.009  17.645  1.00 28.17           H
ATOM    976  HG  SER B  93      67.838  23.865  18.535  1.00 33.85           H
ATOM    977  N   PHE B  94      63.291  23.862  19.683  1.00 23.57           N
ATOM    978  CA  PHE B  94      61.837  24.092  19.714  1.00 23.61           C
ATOM    979  C   PHE B  94      61.425  24.803  21.003  1.00 24.67           C
ATOM    980  O   PHE B  94      60.635  25.770  20.983  1.00 23.69           O
ATOM    981  CB  PHE B  94      61.064  22.783  19.580  1.00 22.27           C
ATOM    982  CG  PHE B  94      59.593  22.933  19.848  1.00 23.22           C
ATOM    983  CD1 PHE B  94      58.711  23.283  18.832  1.00 27.35           C
ATOM    984  CD2 PHE B  94      59.092  22.737  21.115  1.00 26.70           C
ATOM    985  CE1 PHE B  94      57.320  23.452  19.102  1.00 25.92           C
ATOM    986  CE2 PHE B  94      57.755  22.882  21.377  1.00 25.10           C
ATOM    987  CZ  PHE B  94      56.870  23.235  20.378  1.00 23.16           C
ATOM    988  H   PHE B  94      63.525  23.037  19.623  1.00 28.29           H
ATOM    989  HA  PHE B  94      61.592  24.661  18.968  1.00 28.33           H
ATOM    990  HB2 PHE B  94      61.170  22.446  18.676  1.00 26.72           H
ATOM    991  HB3 PHE B  94      61.419  22.141  20.215  1.00 26.72           H
ATOM    992  HD1 PHE B  94      59.033  23.430  17.973  1.00 32.82           H
ATOM    993  HD2 PHE B  94      59.670  22.501  21.804  1.00 32.04           H
ATOM    994  HE1 PHE B  94      56.728  23.681  18.422  1.00 31.11           H
ATOM    995  HE2 PHE B  94      57.440  22.743  22.240  1.00 30.12           H
ATOM    996  HZ  PHE B  94      55.966  23.329  20.573  1.00 27.79           H
ATOM    997  N   THR B  95      61.947  24.331  22.145  1.00 23.75           N
ATOM    998  CA  THR B  95      61.560  24.923  23.428  1.00 24.88           C
ATOM    999  C   THR B  95      62.011  26.375  23.504  1.00 26.31           C
ATOM   1000  O   THR B  95      61.255  27.255  23.933  1.00 22.76           O
ATOM   1001  CB  THR B  95      62.172  24.099  24.571  1.00 22.66           C
ATOM   1002  OG1 THR B  95      61.684  22.766  24.492  1.00 24.43           O
ATOM   1003  CG2 THR B  95      61.893  24.667  25.940  1.00 25.01           C
ATOM   1004  H   THR B  95      62.512  23.685  22.201  1.00 28.50           H
ATOM   1005  HA  THR B  95      60.594  24.898  23.517  1.00 29.86           H
ATOM   1006  HB  THR B  95      63.135  24.082  24.454  1.00 27.19           H
ATOM   1007  HG1 THR B  95      61.898  22.424  23.755  1.00 29.31           H
ATOM   1008 HG21 THR B  95      62.302  24.108  26.620  1.00 30.01           H
ATOM   1009 HG22 THR B  95      62.257  25.563  26.008  1.00 30.01           H
ATOM   1010 HG23 THR B  95      60.936  24.702  26.095  1.00 30.01           H
ATOM   1011  N   PHE B  96      63.254  26.639  23.079  1.00 21.32           N
ATOM   1012  CA  PHE B  96      63.771  28.001  23.079  1.00 22.71           C
ATOM   1013  C   PHE B  96      62.963  28.908  22.146  1.00 21.24           C
ATOM   1014  O   PHE B  96      62.552  30.020  22.534  1.00 21.52           O
ATOM   1015  CB  PHE B  96      65.279  28.031  22.713  1.00 24.09           C
ATOM   1016  CG  PHE B  96      65.809  29.448  22.624  1.00 24.94           C
ATOM   1017  CD1 PHE B  96      66.362  30.093  23.726  1.00 23.94           C
ATOM   1018  CD2 PHE B  96      65.615  30.171  21.468  1.00 25.12           C
ATOM   1019  CE1 PHE B  96      66.757  31.439  23.645  1.00 23.43           C
ATOM   1020  CE2 PHE B  96      65.984  31.510  21.388  1.00 23.61           C
ATOM   1021  CZ  PHE B  96      66.544  32.139  22.452  1.00 24.74           C
ATOM   1022  H   PHE B  96      63.809  26.049  22.791  1.00 25.59           H
ATOM   1023  HA  PHE B  96      63.685  28.359  23.976  1.00 27.25           H
ATOM   1024  HB2 PHE B  96      65.782  27.562  23.396  1.00 28.90           H
ATOM   1025  HB3 PHE B  96      65.406  27.605  21.851  1.00 28.90           H
ATOM   1026  HD1 PHE B  96      66.477  29.627  24.523  1.00 28.73           H
ATOM   1027  HD2 PHE B  96      65.209  29.765  20.737  1.00 30.15           H
ATOM   1028  HE1 PHE B  96      67.145  31.862  24.377  1.00 28.12           H
ATOM   1029  HE2 PHE B  96      65.866  31.973  20.591  1.00 28.33           H
ATOM   1030  HZ  PHE B  96      66.824  33.022  22.376  1.00 29.69           H
ATOM   1031  N   GLN B  97      62.749  28.478  20.898  1.00 21.59           N
ATOM   1032  CA  GLN B  97      62.113  29.349  19.908  1.00 22.75           C
ATOM   1033  C   GLN B  97      60.682  29.698  20.291  1.00 28.35           C
ATOM   1034  O   GLN B  97      60.229  30.837  20.085  1.00 27.61           O
ATOM   1035  CB  GLN B  97      62.143  28.694  18.525  1.00 22.61           C
ATOM   1036  CG  GLN B  97      63.496  28.676  17.824  1.00 23.07           C
ATOM   1037  CD  GLN B  97      64.108  30.091  17.643  1.00 21.73           C
ATOM   1038  OE1 GLN B  97      63.404  31.053  17.296  1.00 21.36           O
ATOM   1039  NE2 GLN B  97      65.396  30.218  17.906  1.00 22.65           N
ATOM   1040  H   GLN B  97      62.959  27.697  20.605  1.00 25.91           H
ATOM   1041  HA  GLN B  97      62.615  30.177  19.854  1.00 27.30           H
ATOM   1042  HB2 GLN B  97      61.853  27.772  18.617  1.00 27.14           H
ATOM   1043  HB3 GLN B  97      61.524  29.169  17.949  1.00 27.14           H
ATOM   1044  HG2 GLN B  97      64.116  28.147  18.350  1.00 27.68           H
ATOM   1045  HG3 GLN B  97      63.389  28.282  16.944  1.00 27.68           H
ATOM   1046 HE21 GLN B  97      65.852  29.536  18.163  1.00 27.18           H
ATOM   1047 HE22 GLN B  97      65.778  30.984  17.819  1.00 27.18           H
ATOM   1048  N   THR B  98      59.954  28.733  20.842  1.00 25.54           N
ATOM   1049  CA  THR B  98      58.606  29.009  21.348  1.00 29.87           C
ATOM   1050  C   THR B  98      58.635  29.977  22.527  1.00 30.48           C
ATOM   1051  O   THR B  98      57.834  30.911  22.564  1.00 33.80           O
ATOM   1052  CB  THR B  98      57.899  27.686  21.703  1.00 26.88           C
ATOM   1053  OG1 THR B  98      57.637  26.981  20.480  1.00 35.77           O
ATOM   1054  CG2 THR B  98      56.586  27.949  22.385  1.00 35.64           C
ATOM   1055  H   THR B  98      60.210  27.918  20.937  1.00 30.65           H
ATOM   1056  HA  THR B  98      58.094  29.430  20.640  1.00 35.85           H
ATOM   1057  HB  THR B  98      58.460  27.150  22.285  1.00 32.26           H
ATOM   1058  HG1 THR B  98      57.251  26.254  20.645  1.00 42.92           H
ATOM   1059 HG21 THR B  98      56.152  27.109  22.603  1.00 42.77           H
ATOM   1060 HG22 THR B  98      56.733  28.449  23.203  1.00 42.77           H
ATOM   1061 HG23 THR B  98      56.006  28.461  21.801  1.00 42.77           H
ATOM   1062  N   TYR B  99      59.562  29.808  23.489  1.00 29.47           N
ATOM   1063  CA  TYR B  99      59.582  30.710  24.640  1.00 33.05           C
ATOM   1064  C   TYR B  99      60.032  32.111  24.229  1.00 35.89           C
ATOM   1065  O   TYR B  99      59.484  33.118  24.704  1.00 27.42           O
ATOM   1066  CB  TYR B  99      60.493  30.170  25.726  1.00 31.22           C
ATOM   1067  CG  TYR B  99      60.572  30.963  27.038  1.00 31.64           C
ATOM   1068  CD1 TYR B  99      59.470  31.101  27.891  1.00 39.05           C
ATOM   1069  CD2 TYR B  99      61.770  31.506  27.449  1.00 37.10           C
ATOM   1070  CE1 TYR B  99      59.586  31.805  29.142  1.00 38.29           C
ATOM   1071  CE2 TYR B  99      61.897  32.212  28.666  1.00 40.65           C
ATOM   1072  CZ  TYR B  99      60.808  32.344  29.511  1.00 42.05           C
ATOM   1073  OH  TYR B  99      60.961  33.029  30.719  1.00 50.16           O
ATOM   1074  H   TYR B  99      60.169  29.198  23.494  1.00 35.37           H
ATOM   1075  HA  TYR B  99      58.686  30.777  25.004  1.00 39.66           H
ATOM   1076  HB2 TYR B  99      60.194  29.276  25.952  1.00 37.47           H
ATOM   1077  HB3 TYR B  99      61.393  30.123  25.367  1.00 37.47           H
ATOM   1078  HD1 TYR B  99      58.653  30.728  27.648  1.00 46.86           H
ATOM   1079  HD2 TYR B  99      62.516  31.417  26.901  1.00 44.52           H
ATOM   1080  HE1 TYR B  99      58.847  31.895  29.699  1.00 45.95           H
ATOM   1081  HE2 TYR B  99      62.721  32.567  28.913  1.00 48.78           H
ATOM   1082  HH  TYR B  99      61.754  33.294  30.800  1.00 60.19           H
ATOM   1083  N   ALA B 100      61.025  32.184  23.343  1.00 30.31           N
ATOM   1084  CA  ALA B 100      61.582  33.468  22.919  1.00 33.30           C
ATOM   1085  C   ALA B 100      60.509  34.340  22.310  1.00 30.37           C
ATOM   1086  O   ALA B 100      60.415  35.542  22.613  1.00 33.70           O
ATOM   1087  CB  ALA B 100      62.739  33.252  21.915  1.00 31.74           C
ATOM   1088  H   ALA B 100      61.394  31.502  22.971  1.00 36.37           H
ATOM   1089  HA  ALA B 100      61.939  33.929  23.694  1.00 39.96           H
ATOM   1090  HB1 ALA B 100      63.091  34.116  21.649  1.00 38.09           H
ATOM   1091  HB2 ALA B 100      63.434  32.728  22.343  1.00 38.09           H
ATOM   1092  HB3 ALA B 100      62.399  32.780  21.139  1.00 38.09           H
ATOM   1093  N   CYS B 101      59.686  33.760  21.450  1.00 30.56           N
ATOM   1094  CA  CYS B 101      58.670  34.536  20.755  1.00 35.27           C
ATOM   1095  C   CYS B 101      57.504  34.927  21.666  1.00 38.65           C
ATOM   1096  O   CYS B 101      56.981  36.046  21.559  1.00 29.71           O
ATOM   1097  CB  CYS B 101      58.166  33.742  19.570  1.00 39.82           C
ATOM   1098  SG  CYS B 101      57.244  34.725  18.438  1.00 36.82           S
ATOM   1099  H   CYS B 101      59.694  32.923  21.252  1.00 36.67           H
ATOM   1100  HA  CYS B 101      59.072  35.352  20.419  1.00 42.33           H
ATOM   1101  HB2 CYS B 101      58.923  33.367  19.095  1.00 47.78           H
ATOM   1102  HB3 CYS B 101      57.588  33.030  19.889  1.00 47.78           H
ATOM   1103  HG  CYS B 101      56.878  34.034  17.528  1.00 44.19           H
ATOM   1104  N   LEU B 102      57.049  34.016  22.538  1.00 32.73           N
ATOM   1105  CA  LEU B 102      56.034  34.389  23.534  1.00 35.49           C
ATOM   1106  C   LEU B 102      56.498  35.564  24.381  1.00 32.73           C
ATOM   1107  O   LEU B 102      55.738  36.506  24.618  1.00 32.55           O
ATOM   1108  CB  LEU B 102      55.698  33.218  24.462  1.00 30.13           C
ATOM   1109  CG  LEU B 102      54.734  33.547  25.614  1.00 40.32           C
ATOM   1110  CD1 LEU B 102      53.391  33.842  25.027  1.00 44.08           C
ATOM   1111  CD2 LEU B 102      54.651  32.401  26.635  1.00 42.96           C
ATOM   1112  H   LEU B 102      57.306  33.196  22.574  1.00 39.28           H
ATOM   1113  HA  LEU B 102      55.221  34.652  23.074  1.00 42.58           H
ATOM   1114  HB2 LEU B 102      55.290  32.514  23.933  1.00 36.15           H
ATOM   1115  HB3 LEU B 102      56.522  32.891  24.855  1.00 36.15           H
ATOM   1116  HG  LEU B 102      55.046  34.342  26.074  1.00 48.38           H
ATOM   1117 HD11 LEU B 102      52.773  34.051  25.744  1.00 52.89           H
ATOM   1118 HD12 LEU B 102      53.469  34.599  24.425  1.00 52.89           H
ATOM   1119 HD13 LEU B 102      53.081  33.062  24.540  1.00 52.89           H
ATOM   1120 HD21 LEU B 102      54.034  32.652  27.341  1.00 51.55           H
ATOM   1121 HD22 LEU B 102      54.334  31.602  26.187  1.00 51.55           H
ATOM   1122 HD23 LEU B 102      55.533  32.245  27.006  1.00 51.55           H
ATOM   1123  N   SER B 103      57.727  35.489  24.904  1.00 27.89           N
ATOM   1124  CA  SER B 103      58.241  36.537  25.779  1.00 33.78           C
ATOM   1125  C   SER B 103      58.447  37.856  25.031  1.00 29.84           C
ATOM   1126  O   SER B 103      58.298  38.925  25.632  1.00 26.84           O
ATOM   1127  CB  SER B 103      59.543  36.094  26.436  1.00 35.67           C
ATOM   1128  OG  SER B 103      60.533  35.841  25.475  1.00 40.12           O
ATOM   1129  H   SER B 103      58.277  34.843  24.766  1.00 33.47           H
ATOM   1130  HA  SER B 103      57.594  36.697  26.484  1.00 40.53           H
ATOM   1131  HB2 SER B 103      59.852  36.796  27.029  1.00 42.80           H
ATOM   1132  HB3 SER B 103      59.380  35.282  26.942  1.00 42.80           H
ATOM   1133  HG  SER B 103      60.278  35.233  24.954  1.00 48.15           H
ATOM   1134  N   ARG B 104      58.713  37.802  23.718  1.00 28.47           N
ATOM   1135  CA  ARG B 104      58.774  39.023  22.908  1.00 28.70           C
ATOM   1136  C   ARG B 104      57.396  39.678  22.792  1.00 30.70           C
ATOM   1137  O   ARG B 104      57.252  40.899  22.973  1.00 30.12           O
ATOM   1138  CB  ARG B 104      59.317  38.713  21.505  1.00 23.69           C
ATOM   1139  CG  ARG B 104      59.529  39.990  20.670  1.00 26.71           C
ATOM   1140  CD  ARG B 104      59.791  39.658  19.213  1.00 27.99           C
ATOM   1141  NE  ARG B 104      60.991  38.833  19.012  1.00 26.48           N
ATOM   1142  CZ  ARG B 104      62.238  39.257  19.188  1.00 25.06           C
ATOM   1143  NH1 ARG B 104      62.464  40.502  19.602  1.00 28.29           N
ATOM   1144  NH2 ARG B 104      63.270  38.428  18.977  1.00 22.33           N1+
ATOM   1145  H   ARG B 104      58.860  37.077  23.278  1.00 34.16           H
ATOM   1146  HA  ARG B 104      59.375  39.656  23.332  1.00 34.44           H
ATOM   1147  HB2 ARG B 104      60.171  38.261  21.588  1.00 28.42           H
ATOM   1148  HB3 ARG B 104      58.684  38.147  21.037  1.00 28.42           H
ATOM   1149  HG2 ARG B 104      58.732  40.541  20.718  1.00 32.05           H
ATOM   1150  HG3 ARG B 104      60.295  40.475  21.014  1.00 32.05           H
ATOM   1151  HD2 ARG B 104      59.030  39.169  18.861  1.00 33.59           H
ATOM   1152  HD3 ARG B 104      59.910  40.484  18.718  1.00 33.59           H
ATOM   1153  HE  ARG B 104      60.878  38.018  18.762  1.00 31.77           H
ATOM   1154 HH11 ARG B 104      61.804  41.035  19.740  1.00 33.95           H
ATOM   1155 HH12 ARG B 104      63.270  40.775  19.721  1.00 33.95           H
ATOM   1156 HH21 ARG B 104      63.127  37.621  18.714  1.00 26.80           H
ATOM   1157 HH22 ARG B 104      64.075  38.704  19.099  1.00 26.80           H
ATOM   1158  N   ILE B 105      56.378  38.891  22.440  1.00 25.27           N
ATOM   1159  CA  ILE B 105      55.019  39.442  22.307  1.00 27.07           C
ATOM   1160  C   ILE B 105      54.584  40.118  23.612  1.00 26.93           C
ATOM   1161  O   ILE B 105      54.077  41.257  23.613  1.00 29.34           O
ATOM   1162  CB  ILE B 105      54.053  38.324  21.879  1.00 30.55           C
ATOM   1163  CG1 ILE B 105      54.400  37.860  20.443  1.00 33.42           C
ATOM   1164  CG2 ILE B 105      52.594  38.761  21.999  1.00 32.83           C
ATOM   1165  CD1 ILE B 105      53.699  36.558  20.016  1.00 37.37           C
ATOM   1166  H   ILE B 105      56.441  38.050  22.274  1.00 30.33           H
ATOM   1167  HA  ILE B 105      55.021  40.117  21.610  1.00 32.48           H
ATOM   1168  HB  ILE B 105      54.187  37.570  22.475  1.00 36.66           H
ATOM   1169 HG12 ILE B 105      54.138  38.555  19.819  1.00 40.11           H
ATOM   1170 HG13 ILE B 105      55.357  37.712  20.386  1.00 40.11           H
ATOM   1171 HG21 ILE B 105      52.021  38.029  21.721  1.00 39.39           H
ATOM   1172 HG22 ILE B 105      52.409  38.992  22.923  1.00 39.39           H
ATOM   1173 HG23 ILE B 105      52.447  39.532  21.429  1.00 39.39           H
ATOM   1174 HD11 ILE B 105      53.968  36.338  19.110  1.00 44.84           H
ATOM   1175 HD12 ILE B 105      53.959  35.847  20.621  1.00 44.84           H
ATOM   1176 HD13 ILE B 105      52.739  36.691  20.053  1.00 44.84           H
ATOM   1177  N   ARG B 106      54.809  39.450  24.748  1.00 27.01           N
ATOM   1178  CA  ARG B 106      54.403  40.018  26.035  1.00 26.94           C
ATOM   1179  C   ARG B 106      55.108  41.344  26.298  1.00 29.55           C
ATOM   1180  O   ARG B 106      54.485  42.311  26.749  1.00 26.89           O
ATOM   1181  CB  ARG B 106      54.698  39.043  27.175  1.00 30.52           C
ATOM   1182  CG  ARG B 106      53.851  37.793  27.124  1.00 39.61           C
ATOM   1183  CD  ARG B 106      54.325  36.759  28.121  1.00 46.31           C
ATOM   1184  NE  ARG B 106      53.788  36.988  29.461  1.00 48.14           N
ATOM   1185  CZ  ARG B 106      53.988  36.156  30.491  1.00 53.43           C
ATOM   1186  NH1 ARG B 106      54.734  35.077  30.333  1.00 44.13           N
ATOM   1187  NH2 ARG B 106      53.457  36.409  31.687  1.00 50.44           N1+
ATOM   1188  H   ARG B 106      55.188  38.680  24.800  1.00 32.41           H
ATOM   1189  HA  ARG B 106      53.447  40.184  26.020  1.00 32.33           H
ATOM   1190  HB2 ARG B 106      55.629  38.775  27.127  1.00 36.63           H
ATOM   1191  HB3 ARG B 106      54.525  39.486  28.021  1.00 36.63           H
ATOM   1192  HG2 ARG B 106      52.932  38.021  27.336  1.00 47.54           H
ATOM   1193  HG3 ARG B 106      53.905  37.407  26.236  1.00 47.54           H
ATOM   1194  HD2 ARG B 106      54.036  35.880  27.827  1.00 55.58           H
ATOM   1195  HD3 ARG B 106      55.293  36.790  28.175  1.00 55.58           H
ATOM   1196  HE  ARG B 106      53.422  37.749  29.623  1.00 57.77           H
ATOM   1197 HH11 ARG B 106      55.078  34.901  29.565  1.00 52.96           H
ATOM   1198 HH12 ARG B 106      54.866  34.546  30.996  1.00 52.96           H
ATOM   1199 HH21 ARG B 106      52.976  37.112  31.805  1.00 60.52           H
ATOM   1200 HH22 ARG B 106      53.603  35.873  32.344  1.00 60.52           H
ATOM   1201  N   ALA B 107      56.420  41.398  26.053  1.00 29.81           N
ATOM   1202  CA  ALA B 107      57.178  42.632  26.276  1.00 27.24           C
ATOM   1203  C   ALA B 107      56.743  43.743  25.315  1.00 28.70           C
ATOM   1204  O   ALA B 107      56.659  44.919  25.711  1.00 29.89           O
ATOM   1205  CB  ALA B 107      58.689  42.370  26.146  1.00 29.00           C
ATOM   1206  H   ALA B 107      56.890  40.741  25.760  1.00 35.77           H
ATOM   1207  HA  ALA B 107      57.010  42.942  27.179  1.00 32.69           H
ATOM   1208  HB1 ALA B 107      59.167  43.200  26.297  1.00 34.80           H
ATOM   1209  HB2 ALA B 107      58.952  41.710  26.806  1.00 34.80           H
ATOM   1210  HB3 ALA B 107      58.876  42.038  25.254  1.00 34.80           H
ATOM   1211  N   GLN B 108      56.473  43.402  24.049  1.00 24.69           N
ATOM   1212  CA  GLN B 108      56.077  44.409  23.073  1.00 29.02           C
ATOM   1213  C   GLN B 108      54.661  44.913  23.383  1.00 33.12           C
ATOM   1214  O   GLN B 108      54.414  46.119  23.356  1.00 27.72           O
ATOM   1215  CB  GLN B 108      56.217  43.853  21.642  1.00 29.97           C
ATOM   1216  CG  GLN B 108      57.705  43.634  21.202  1.00 26.53           C
ATOM   1217  CD  GLN B 108      57.890  43.172  19.770  1.00 28.08           C
ATOM   1218  OE1 GLN B 108      59.041  43.163  19.231  1.00 28.15           O
ATOM   1219  NE2 GLN B 108      56.814  42.775  19.138  1.00 25.04           N
ATOM   1220  H   GLN B 108      56.513  42.601  23.738  1.00 29.63           H
ATOM   1221  HA  GLN B 108      56.678  45.166  23.151  1.00 34.82           H
ATOM   1222  HB2 GLN B 108      55.763  42.997  21.593  1.00 35.96           H
ATOM   1223  HB3 GLN B 108      55.812  44.478  21.021  1.00 35.96           H
ATOM   1224  HG2 GLN B 108      58.182  44.472  21.303  1.00 31.83           H
ATOM   1225  HG3 GLN B 108      58.101  42.963  21.779  1.00 31.83           H
ATOM   1226 HE21 GLN B 108      56.053  42.785  19.538  1.00 30.05           H
ATOM   1227 HE22 GLN B 108      56.869  42.504  18.324  1.00 30.05           H
ATOM   1228  N   LEU B 109      53.749  44.018  23.786  1.00 29.09           N
ATOM   1229  CA  LEU B 109      52.418  44.454  24.204  1.00 35.06           C
ATOM   1230  C   LEU B 109      52.467  45.318  25.469  1.00 35.67           C
ATOM   1231  O   LEU B 109      51.667  46.246  25.625  1.00 36.66           O
ATOM   1232  CB  LEU B 109      51.514  43.245  24.439  1.00 33.11           C
ATOM   1233  CG  LEU B 109      51.040  42.444  23.229  1.00 29.86           C
ATOM   1234  CD1 LEU B 109      50.275  41.206  23.672  1.00 30.58           C
ATOM   1235  CD2 LEU B 109      50.182  43.323  22.301  1.00 38.63           C
ATOM   1236  H   LEU B 109      53.876  43.168  23.824  1.00 34.91           H
ATOM   1237  HA  LEU B 109      52.026  44.987  23.495  1.00 42.07           H
ATOM   1238  HB2 LEU B 109      51.990  42.627  25.015  1.00 39.73           H
ATOM   1239  HB3 LEU B 109      50.718  43.555  24.899  1.00 39.73           H
ATOM   1240  HG  LEU B 109      51.816  42.150  22.725  1.00 35.83           H
ATOM   1241 HD11 LEU B 109      49.986  40.716  22.886  1.00 36.69           H
ATOM   1242 HD12 LEU B 109      50.859  40.651  24.212  1.00 36.69           H
ATOM   1243 HD13 LEU B 109      49.505  41.481  24.193  1.00 36.69           H
ATOM   1244 HD21 LEU B 109      49.894  42.793  21.542  1.00 46.36           H
ATOM   1245 HD22 LEU B 109      49.410  43.642  22.795  1.00 46.36           H
ATOM   1246 HD23 LEU B 109      50.715  44.075  21.998  1.00 46.36           H
ATOM   1247  N   ALA B 110      53.387  45.030  26.391  1.00 34.36           N
ATOM   1248  CA  ALA B 110      53.443  45.826  27.614  1.00 32.20           C
ATOM   1249  C   ALA B 110      53.852  47.264  27.311  1.00 35.66           C
ATOM   1250  O   ALA B 110      53.325  48.202  27.919  1.00 35.04           O
ATOM   1251  CB  ALA B 110      54.387  45.176  28.615  1.00 34.62           C
ATOM   1252  H   ALA B 110      53.971  44.402  26.336  1.00 41.23           H
ATOM   1253  HA  ALA B 110      52.559  45.848  28.013  1.00 38.64           H
ATOM   1254  HB1 ALA B 110      54.413  45.716  29.420  1.00 41.55           H
ATOM   1255  HB2 ALA B 110      54.063  44.286  28.822  1.00 41.55           H
ATOM   1256  HB3 ALA B 110      55.273  45.123  28.223  1.00 41.55           H
ATOM   1257  N   SER B 111      54.766  47.453  26.354  1.00 30.21           N
ATOM   1258  CA  SER B 111      55.225  48.790  25.988  1.00 34.15           C
ATOM   1259  C   SER B 111      54.153  49.571  25.244  1.00 34.95           C
ATOM   1260  O   SER B 111      54.071  50.800  25.378  1.00 36.86           O
ATOM   1261  CB  SER B 111      56.493  48.708  25.121  1.00 35.51           C
ATOM   1262  OG  SER B 111      57.624  48.446  25.930  1.00 51.35           O
ATOM   1263  H   SER B 111      55.133  46.820  25.902  1.00 36.25           H
ATOM   1264  HA  SER B 111      55.446  49.279  26.796  1.00 40.98           H
ATOM   1265  HB2 SER B 111      56.391  47.990  24.477  1.00 42.61           H
ATOM   1266  HB3 SER B 111      56.619  49.553  24.662  1.00 42.61           H
ATOM   1267  HG  SER B 111      57.526  47.717  26.335  1.00 61.62           H
ATOM   1268  N   LEU B 112      53.337  48.894  24.442  1.00 41.36           N
ATOM   1269  CA  LEU B 112      52.308  49.607  23.684  1.00 41.57           C
ATOM   1270  C   LEU B 112      51.245  50.172  24.599  1.00 52.35           C
ATOM   1271  O   LEU B 112      50.708  51.261  24.342  1.00 53.96           O
ATOM   1272  CB  LEU B 112      51.667  48.681  22.659  1.00 39.42           C
ATOM   1273  CG  LEU B 112      52.483  48.676  21.376  1.00 49.29           C
ATOM   1274  CD1 LEU B 112      52.159  47.443  20.558  1.00 52.24           C
ATOM   1275  CD2 LEU B 112      52.263  49.955  20.555  1.00 49.58           C
ATOM   1276  H   LEU B 112      53.354  48.043  24.320  1.00 49.64           H
ATOM   1277  HA  LEU B 112      52.720  50.345  23.208  1.00 49.89           H
ATOM   1278  HB2 LEU B 112      51.639  47.777  23.011  1.00 47.30           H
ATOM   1279  HB3 LEU B 112      50.772  48.994  22.454  1.00 47.30           H
ATOM   1280  HG  LEU B 112      53.424  48.634  21.608  1.00 59.15           H
ATOM   1281 HD11 LEU B 112      52.687  47.456  19.745  1.00 62.68           H
ATOM   1282 HD12 LEU B 112      52.373  46.653  21.080  1.00 62.68           H
ATOM   1283 HD13 LEU B 112      51.214  47.449  20.339  1.00 62.68           H
ATOM   1284 HD21 LEU B 112      52.801  49.909  19.749  1.00 59.50           H
ATOM   1285 HD22 LEU B 112      51.324  50.024  20.323  1.00 59.50           H
ATOM   1286 HD23 LEU B 112      52.530  50.721  21.087  1.00 59.50           H
ATOM   1287  N   ASN B 113      50.943  49.454  25.675  1.00 53.49           N
ATOM   1288  CA  ASN B 113      49.855  49.793  26.575  1.00 56.96           C
ATOM   1289  C   ASN B 113      50.338  50.571  27.788  1.00 56.44           C
ATOM   1290  O   ASN B 113      49.554  50.788  28.715  1.00 57.80           O
ATOM   1291  CB  ASN B 113      49.126  48.515  27.003  1.00 51.32           C
ATOM   1292  CG  ASN B 113      48.469  47.792  25.816  1.00 60.19           C
ATOM   1293  OD1 ASN B 113      47.450  48.245  25.291  1.00 64.30           O
ATOM   1294  ND2 ASN B 113      49.059  46.678  25.384  1.00 53.05           N
ATOM   1295  H   ASN B 113      51.369  48.745  25.908  1.00 64.19           H
ATOM   1296  HA  ASN B 113      49.219  50.351  26.100  1.00 68.35           H
ATOM   1297  HB2 ASN B 113      49.763  47.907  27.410  1.00 61.58           H
ATOM   1298  HB3 ASN B 113      48.431  48.743  27.639  1.00 61.58           H
ATOM   1299 HD21 ASN B 113      48.724  46.243  24.722  1.00 63.66           H
ATOM   1300 HD22 ASN B 113      49.775  46.394  25.767  1.00 63.66           H
ATOM   1301  N   GLY B 114      51.603  51.010  27.780  1.00 52.06           N
ATOM   1302  CA  GLY B 114      52.163  51.847  28.818  1.00 54.62           C
ATOM   1303  C   GLY B 114      52.057  53.322  28.476  1.00 60.62           C
ATOM   1304  O   GLY B 114      51.245  53.738  27.644  1.00 61.74           O
ATOM   1305  H   GLY B 114      52.166  50.822  27.158  1.00 62.48           H
ATOM   1306  HA2 GLY B 114      51.693  51.689  29.652  1.00 65.54           H
ATOM   1307  HA3 GLY B 114      53.099  51.626  28.945  1.00 65.54           H
ATOM   1308  N   LYS B 115      52.929  54.119  29.108  1.00 60.19           N
ATOM   1309  CA  LYS B 115      52.803  55.579  29.117  1.00 64.68           C
ATOM   1310  C   LYS B 115      53.131  56.227  27.777  1.00 66.57           C
ATOM   1311  O   LYS B 115      52.775  57.395  27.556  1.00 60.28           O
ATOM   1312  CB  LYS B 115      53.721  56.181  30.189  1.00 66.42           C
ATOM   1313  CG  LYS B 115      55.233  56.054  29.898  1.00 62.54           C
ATOM   1314  CD  LYS B 115      55.976  57.315  30.328  1.00 65.37           C
ATOM   1315  CE  LYS B 115      57.482  57.092  30.430  1.00 66.56           C
ATOM   1316  NZ  LYS B 115      58.198  58.386  30.720  1.00 69.75           N1+
ATOM   1317  H   LYS B 115      53.612  53.831  29.545  1.00 72.23           H
ATOM   1318  HA  LYS B 115      51.889  55.811  29.344  1.00 77.62           H
ATOM   1319  HB2 LYS B 115      53.518  57.126  30.274  1.00 79.71           H
ATOM   1320  HB3 LYS B 115      53.546  55.734  31.032  1.00 79.71           H
ATOM   1321  HG2 LYS B 115      55.594  55.302  30.393  1.00 75.05           H
ATOM   1322  HG3 LYS B 115      55.368  55.928  28.945  1.00 75.05           H
ATOM   1323  HD2 LYS B 115      55.818  58.015  29.675  1.00 78.45           H
ATOM   1324  HD3 LYS B 115      55.652  57.593  31.199  1.00 78.45           H
ATOM   1325  HE2 LYS B 115      57.668  56.471  31.151  1.00 79.87           H
ATOM   1326  HE3 LYS B 115      57.814  56.741  29.588  1.00 79.87           H
ATOM   1327  HZ1 LYS B 115      59.074  58.242  30.777  1.00 83.70           H
ATOM   1328  HZ2 LYS B 115      58.042  58.972  30.069  1.00 83.70           H
ATOM   1329  HZ3 LYS B 115      57.910  58.726  31.490  1.00 83.70           H
ATOM   1330  N   LEU B 116      53.842  55.520  26.903  1.00 64.17           N
ATOM   1331  CA  LEU B 116      54.019  55.995  25.538  1.00 63.64           C
ATOM   1332  C   LEU B 116      52.676  56.313  24.884  1.00 64.27           C
ATOM   1333  O   LEU B 116      52.590  57.180  24.004  1.00 58.87           O
ATOM   1334  CB  LEU B 116      54.763  54.919  24.745  1.00 59.62           C
ATOM   1335  CG  LEU B 116      55.128  55.243  23.305  1.00 56.90           C
ATOM   1336  CD1 LEU B 116      55.996  56.483  23.242  1.00 59.78           C
ATOM   1337  CD2 LEU B 116      55.833  54.035  22.710  1.00 55.11           C
ATOM   1338  H   LEU B 116      54.228  54.771  27.074  1.00 77.01           H
ATOM   1339  HA  LEU B 116      54.558  56.801  25.542  1.00 76.37           H
ATOM   1340  HB2 LEU B 116      55.590  54.720  25.211  1.00 71.54           H
ATOM   1341  HB3 LEU B 116      54.209  54.123  24.726  1.00 71.54           H
ATOM   1342  HG  LEU B 116      54.319  55.408  22.796  1.00 68.28           H
ATOM   1343 HD11 LEU B 116      56.215  56.668  22.315  1.00 71.74           H
ATOM   1344 HD12 LEU B 116      55.507  57.230  23.623  1.00 71.74           H
ATOM   1345 HD13 LEU B 116      56.808  56.326  23.749  1.00 71.74           H
ATOM   1346 HD21 LEU B 116      56.071  54.230  21.790  1.00 66.13           H
ATOM   1347 HD22 LEU B 116      56.632  53.850  23.227  1.00 66.13           H
ATOM   1348 HD23 LEU B 116      55.234  53.273  22.742  1.00 66.13           H
ATOM   1349  N   LYS B 117      51.624  55.609  25.313  1.00 66.27           N
ATOM   1350  CA  LYS B 117      50.282  55.743  24.753  1.00 69.24           C
ATOM   1351  C   LYS B 117      49.792  57.188  24.740  1.00 69.84           C
ATOM   1352  O   LYS B 117      48.969  57.556  23.892  1.00 70.97           O
ATOM   1353  CB  LYS B 117      49.344  54.849  25.580  1.00 67.81           C
ATOM   1354  CG  LYS B 117      47.890  54.766  25.163  1.00 68.45           C
ATOM   1355  CD  LYS B 117      47.160  53.679  25.982  1.00 68.42           C
ATOM   1356  CE  LYS B 117      47.585  53.662  27.467  1.00 66.25           C
ATOM   1357  NZ  LYS B 117      46.867  52.639  28.266  1.00 65.89           N1+
ATOM   1358  H   LYS B 117      51.669  55.031  25.947  1.00 79.53           H
ATOM   1359  HA  LYS B 117      50.284  55.416  23.839  1.00 83.09           H
ATOM   1360  HB2 LYS B 117      49.697  53.946  25.556  1.00 81.37           H
ATOM   1361  HB3 LYS B 117      49.357  55.170  26.495  1.00 81.37           H
ATOM   1362  HG2 LYS B 117      47.456  55.618  25.327  1.00 82.14           H
ATOM   1363  HG3 LYS B 117      47.835  54.532  24.223  1.00 82.14           H
ATOM   1364  HD2 LYS B 117      46.205  53.843  25.946  1.00 82.11           H
ATOM   1365  HD3 LYS B 117      47.362  52.809  25.603  1.00 82.11           H
ATOM   1366  HE2 LYS B 117      48.535  53.471  27.520  1.00 79.50           H
ATOM   1367  HE3 LYS B 117      47.400  54.531  27.857  1.00 79.50           H
ATOM   1368  HZ1 LYS B 117      47.142  52.666  29.112  1.00 79.07           H
ATOM   1369  HZ2 LYS B 117      45.991  52.795  28.243  1.00 79.07           H
ATOM   1370  HZ3 LYS B 117      47.025  51.828  27.936  1.00 79.07           H
ATOM   1371  N   ASP B 118      50.287  58.023  25.662  1.00 66.15           N
ATOM   1372  CA  ASP B 118      49.784  59.377  25.848  1.00 63.16           C
ATOM   1373  C   ASP B 118      50.846  60.431  25.537  1.00 66.65           C
ATOM   1374  O   ASP B 118      50.854  61.504  26.146  1.00 70.22           O
ATOM   1375  CB  ASP B 118      49.261  59.559  27.275  1.00 66.95           C
ATOM   1376  CG  ASP B 118      48.279  58.457  27.700  1.00 72.45           C
ATOM   1377  OD1 ASP B 118      48.454  57.893  28.808  1.00 68.76           O
ATOM   1378  OD2 ASP B 118      47.337  58.151  26.925  1.00 76.38           O1-
ATOM   1379  H   ASP B 118      50.927  57.818  26.198  1.00 79.38           H
ATOM   1380  HA  ASP B 118      49.041  59.519  25.241  1.00 75.79           H
ATOM   1381  HB2 ASP B 118      50.011  59.545  27.890  1.00 80.34           H
ATOM   1382  HB3 ASP B 118      48.799  60.410  27.335  1.00 80.34           H
ATOM   1383  N   ALA B 119      51.746  60.151  24.596  1.00 61.32           N
ATOM   1384  CA  ALA B 119      52.725  61.126  24.141  1.00 55.98           C
ATOM   1385  C   ALA B 119      52.223  61.806  22.879  1.00 52.90           C
ATOM   1386  O   ALA B 119      51.227  61.398  22.278  1.00 55.65           O
ATOM   1387  CB  ALA B 119      54.088  60.465  23.888  1.00 59.42           C
ATOM   1388  H   ALA B 119      51.808  59.389  24.202  1.00 73.58           H
ATOM   1389  HA  ALA B 119      52.841  61.804  24.825  1.00 67.17           H
ATOM   1390  HB1 ALA B 119      54.715  61.141  23.586  1.00 71.31           H
ATOM   1391  HB2 ALA B 119      54.403  60.065  24.713  1.00 71.31           H
ATOM   1392  HB3 ALA B 119      53.985  59.781  23.207  1.00 71.31           H
ATOM   1393  N   GLU B 120      52.950  62.846  22.469  1.00 53.45           N
ATOM   1394  CA  GLU B 120      52.538  63.658  21.328  1.00 54.94           C
ATOM   1395  C   GLU B 120      52.758  62.927  20.005  1.00 59.88           C
ATOM   1396  O   GLU B 120      51.807  62.710  19.239  1.00 61.62           O
ATOM   1397  CB  GLU B 120      53.298  64.989  21.337  1.00 55.97           C
ATOM   1398  H   GLU B 120      53.685  63.101  22.835  1.00 64.15           H
ATOM   1399  HA  GLU B 120      51.591  63.853  21.407  1.00 65.93           H
ATOM   1400  HB1 GLU B 120      53.111  65.453  22.168  1.00 67.16           H
ATOM   1401  HB3 GLU B 120      53.003  65.526  20.585  1.00 67.16           H
ATOM   1402  N   LYS B 121      54.014  62.563  19.704  1.00 54.74           N
ATOM   1403  CA  LYS B 121      54.394  61.897  18.452  1.00 50.13           C
ATOM   1404  C   LYS B 121      55.112  60.585  18.756  1.00 44.58           C
ATOM   1405  O   LYS B 121      56.304  60.431  18.441  1.00 47.23           O
ATOM   1406  CB  LYS B 121      55.290  62.800  17.608  1.00 48.77           C
ATOM   1407  H   LYS B 121      54.683  62.698  20.228  1.00 65.69           H
ATOM   1408  HA  LYS B 121      53.595  61.695  17.941  1.00 60.16           H
ATOM   1409  HB1 LYS B 121      54.810  63.618  17.403  1.00 58.52           H
ATOM   1410  HB3 LYS B 121      55.522  62.338  16.788  1.00 58.52           H
ATOM   1411  N   PRO B 122      54.428  59.613  19.361  1.00 46.93           N
ATOM   1412  CA  PRO B 122      55.121  58.424  19.884  1.00 45.79           C
ATOM   1413  C   PRO B 122      55.668  57.509  18.786  1.00 38.62           C
ATOM   1414  O   PRO B 122      55.013  57.253  17.772  1.00 36.46           O
ATOM   1415  CB  PRO B 122      54.040  57.720  20.711  1.00 47.68           C
ATOM   1416  CG  PRO B 122      52.716  58.131  20.038  1.00 48.85           C
ATOM   1417  CD  PRO B 122      52.968  59.568  19.614  1.00 53.63           C
ATOM   1418  HA  PRO B 122      55.848  58.690  20.469  1.00 54.95           H
ATOM   1419  HB2 PRO B 122      54.166  56.759  20.668  1.00 57.21           H
ATOM   1420  HB3 PRO B 122      54.072  58.033  21.629  1.00 57.21           H
ATOM   1421  HG2 PRO B 122      52.546  57.565  19.268  1.00 58.63           H
ATOM   1422  HG3 PRO B 122      51.988  58.079  20.677  1.00 58.63           H
ATOM   1423  HD2 PRO B 122      52.479  59.770  18.801  1.00 64.35           H
ATOM   1424  HD3 PRO B 122      52.732  60.177  20.331  1.00 64.35           H
ATOM   1425  N   VAL B 123      56.897  57.021  19.000  1.00 37.61           N
ATOM   1426  CA  VAL B 123      57.525  56.020  18.134  1.00 34.43           C
ATOM   1427  C   VAL B 123      58.121  54.937  19.033  1.00 33.14           C
ATOM   1428  O   VAL B 123      58.780  55.242  20.034  1.00 31.25           O
ATOM   1429  CB  VAL B 123      58.617  56.616  17.216  1.00 33.66           C
ATOM   1430  CG1 VAL B 123      59.202  55.556  16.303  1.00 30.83           C
ATOM   1431  CG2 VAL B 123      58.060  57.773  16.351  1.00 38.62           C
ATOM   1432  H   VAL B 123      57.396  57.263  19.657  1.00 45.14           H
ATOM   1433  HA  VAL B 123      56.847  55.612  17.573  1.00 41.31           H
ATOM   1434  HB  VAL B 123      59.334  56.970  17.765  1.00 40.39           H
ATOM   1435 HG11 VAL B 123      59.882  55.963  15.742  1.00 37.00           H
ATOM   1436 HG12 VAL B 123      59.596  54.855  16.845  1.00 37.00           H
ATOM   1437 HG13 VAL B 123      58.494  55.189  15.751  1.00 37.00           H
ATOM   1438 HG21 VAL B 123      58.773  58.119  15.791  1.00 46.34           H
ATOM   1439 HG22 VAL B 123      57.339  57.433  15.798  1.00 46.34           H
ATOM   1440 HG23 VAL B 123      57.728  58.472  16.936  1.00 46.34           H
ATOM   1441  N   LEU B 124      57.826  53.680  18.708  1.00 30.24           N
ATOM   1442  CA  LEU B 124      58.321  52.519  19.436  1.00 28.61           C
ATOM   1443  C   LEU B 124      59.253  51.706  18.526  1.00 28.51           C
ATOM   1444  O   LEU B 124      58.870  51.346  17.416  1.00 26.88           O
ATOM   1445  CB  LEU B 124      57.119  51.704  19.920  1.00 31.42           C
ATOM   1446  CG  LEU B 124      57.368  50.598  20.943  1.00 43.09           C
ATOM   1447  CD1 LEU B 124      57.968  51.152  22.218  1.00 40.71           C
ATOM   1448  CD2 LEU B 124      56.067  49.848  21.263  1.00 38.93           C
ATOM   1449  H   LEU B 124      57.322  53.470  18.044  1.00 36.29           H
ATOM   1450  HA  LEU B 124      58.826  52.813  20.210  1.00 34.34           H
ATOM   1451  HB2 LEU B 124      56.483  52.319  20.319  1.00 37.70           H
ATOM   1452  HB3 LEU B 124      56.712  51.286  19.146  1.00 37.70           H
ATOM   1453  HG  LEU B 124      57.997  49.961  20.570  1.00 51.71           H
ATOM   1454 HD11 LEU B 124      58.111  50.423  22.841  1.00 48.85           H
ATOM   1455 HD12 LEU B 124      58.812  51.581  22.009  1.00 48.85           H
ATOM   1456 HD13 LEU B 124      57.354  51.799  22.600  1.00 48.85           H
ATOM   1457 HD21 LEU B 124      56.255  49.153  21.913  1.00 46.72           H
ATOM   1458 HD22 LEU B 124      55.422  50.475  21.626  1.00 46.72           H
ATOM   1459 HD23 LEU B 124      55.722  49.452  20.447  1.00 46.72           H
ATOM   1460  N   PHE B 125      60.485  51.484  18.976  1.00 26.07           N
ATOM   1461  CA  PHE B 125      61.510  50.763  18.229  1.00 27.63           C
ATOM   1462  C   PHE B 125      61.630  49.391  18.888  1.00 27.74           C
ATOM   1463  O   PHE B 125      61.889  49.309  20.096  1.00 29.23           O
ATOM   1464  CB  PHE B 125      62.853  51.483  18.273  1.00 27.43           C
ATOM   1465  CG  PHE B 125      62.862  52.816  17.576  1.00 27.15           C
ATOM   1466  CD1 PHE B 125      62.544  53.968  18.274  1.00 28.47           C
ATOM   1467  CD2 PHE B 125      63.177  52.911  16.234  1.00 27.01           C
ATOM   1468  CE1 PHE B 125      62.532  55.173  17.645  1.00 30.18           C
ATOM   1469  CE2 PHE B 125      63.184  54.135  15.597  1.00 32.22           C
ATOM   1470  CZ  PHE B 125      62.863  55.258  16.306  1.00 32.23           C
ATOM   1471  H   PHE B 125      60.760  51.754  19.745  1.00 31.29           H
ATOM   1472  HA  PHE B 125      61.236  50.651  17.305  1.00 33.16           H
ATOM   1473  HB2 PHE B 125      63.095  51.633  19.201  1.00 32.92           H
ATOM   1474  HB3 PHE B 125      63.520  50.922  17.848  1.00 32.92           H
ATOM   1475  HD1 PHE B 125      62.321  53.915  19.175  1.00 34.16           H
ATOM   1476  HD2 PHE B 125      63.396  52.143  15.758  1.00 32.41           H
ATOM   1477  HE1 PHE B 125      62.322  55.944  18.122  1.00 36.22           H
ATOM   1478  HE2 PHE B 125      63.398  54.194  14.694  1.00 38.67           H
ATOM   1479  HZ  PHE B 125      62.860  56.086  15.882  1.00 38.68           H
ATOM   1480  N   PHE B 126      61.443  48.332  18.107  1.00 29.31           N
ATOM   1481  CA  PHE B 126      61.550  46.955  18.579  1.00 27.02           C
ATOM   1482  C   PHE B 126      62.949  46.418  18.242  1.00 25.36           C
ATOM   1483  O   PHE B 126      63.402  46.552  17.100  1.00 26.87           O
ATOM   1484  CB  PHE B 126      60.535  46.044  17.881  1.00 25.86           C
ATOM   1485  CG  PHE B 126      59.064  46.321  18.170  1.00 27.33           C
ATOM   1486  CD1 PHE B 126      58.127  45.977  17.223  1.00 30.68           C
ATOM   1487  CD2 PHE B 126      58.624  46.852  19.375  1.00 31.84           C
ATOM   1488  CE1 PHE B 126      56.760  46.171  17.457  1.00 29.73           C
ATOM   1489  CE2 PHE B 126      57.270  47.062  19.613  1.00 33.39           C
ATOM   1490  CZ  PHE B 126      56.342  46.727  18.642  1.00 29.40           C
ATOM   1491  H   PHE B 126      61.248  48.389  17.271  1.00 35.17           H
ATOM   1492  HA  PHE B 126      61.413  46.915  19.538  1.00 32.42           H
ATOM   1493  HB2 PHE B 126      60.661  46.127  16.923  1.00 31.03           H
ATOM   1494  HB3 PHE B 126      60.714  45.129  18.149  1.00 31.03           H
ATOM   1495  HD1 PHE B 126      58.406  45.604  16.418  1.00 36.82           H
ATOM   1496  HD2 PHE B 126      59.244  47.083  20.028  1.00 38.21           H
ATOM   1497  HE1 PHE B 126      56.139  45.949  16.802  1.00 35.68           H
ATOM   1498  HE2 PHE B 126      56.990  47.431  20.419  1.00 40.06           H
ATOM   1499  HZ  PHE B 126      55.436  46.863  18.799  1.00 35.28           H
ATOM   1500  N   GLU B 127      63.628  45.777  19.201  1.00 23.27           N
ATOM   1501  CA  GLU B 127      64.851  45.040  18.848  1.00 24.32           C
ATOM   1502  C   GLU B 127      64.376  43.665  18.364  1.00 21.96           C
ATOM   1503  O   GLU B 127      64.067  42.786  19.180  1.00 22.22           O
ATOM   1504  CB  GLU B 127      65.837  44.931  20.020  1.00 25.22           C
ATOM   1505  CG  GLU B 127      67.149  44.186  19.623  1.00 25.91           C
ATOM   1506  CD  GLU B 127      68.148  43.970  20.768  1.00 31.06           C
ATOM   1507  OE1 GLU B 127      69.338  43.783  20.465  1.00 28.26           O
ATOM   1508  OE2 GLU B 127      67.749  43.977  21.954  1.00 29.51           O1-
ATOM   1509  H   GLU B 127      63.413  45.751  20.033  1.00 27.93           H
ATOM   1510  HA  GLU B 127      65.298  45.487  18.112  1.00 29.18           H
ATOM   1511  HB2 GLU B 127      66.076  45.823  20.318  1.00 30.26           H
ATOM   1512  HB3 GLU B 127      65.418  44.439  20.743  1.00 30.26           H
ATOM   1513  HG2 GLU B 127      66.913  43.313  19.273  1.00 31.09           H
ATOM   1514  HG3 GLU B 127      67.599  44.701  18.936  1.00 31.09           H
ATOM   1515  N   ARG B 128      64.292  43.508  17.036  1.00 23.95           N
ATOM   1516  CA  ARG B 128      63.725  42.378  16.273  1.00 22.76           C
ATOM   1517  C   ARG B 128      62.206  42.239  16.446  1.00 20.94           C
ATOM   1518  O   ARG B 128      61.588  42.924  17.280  1.00 24.33           O
ATOM   1519  CB  ARG B 128      64.424  41.059  16.628  1.00 23.61           C
ATOM   1520  CG  ARG B 128      65.912  41.039  16.225  1.00 21.88           C
ATOM   1521  CD  ARG B 128      66.406  39.622  15.926  1.00 22.60           C
ATOM   1522  NE  ARG B 128      67.826  39.530  15.626  1.00 23.59           N
ATOM   1523  CZ  ARG B 128      68.747  39.020  16.422  1.00 22.73           C
ATOM   1524  NH1 ARG B 128      68.413  38.596  17.631  1.00 24.59           N
ATOM   1525  NH2 ARG B 128      70.018  38.944  16.000  1.00 21.95           N1+
ATOM   1526  H   ARG B 128      64.592  44.113  16.502  1.00 28.74           H
ATOM   1527  HA  ARG B 128      63.889  42.541  15.331  1.00 27.31           H
ATOM   1528  HB2 ARG B 128      64.372  40.923  17.587  1.00 28.33           H
ATOM   1529  HB3 ARG B 128      63.979  40.331  16.166  1.00 28.33           H
ATOM   1530  HG2 ARG B 128      66.032  41.576  15.426  1.00 26.26           H
ATOM   1531  HG3 ARG B 128      66.444  41.398  16.952  1.00 26.26           H
ATOM   1532  HD2 ARG B 128      66.232  39.063  16.699  1.00 27.12           H
ATOM   1533  HD3 ARG B 128      65.921  39.279  15.159  1.00 27.12           H
ATOM   1534  HE  ARG B 128      68.088  39.835  14.865  1.00 28.31           H
ATOM   1535 HH11 ARG B 128      67.594  38.636  17.889  1.00 29.51           H
ATOM   1536 HH12 ARG B 128      69.014  38.272  18.154  1.00 29.51           H
ATOM   1537 HH21 ARG B 128      70.230  39.234  15.218  1.00 26.34           H
ATOM   1538 HH22 ARG B 128      70.627  38.637  16.523  1.00 26.34           H
ATOM   1539  N   SER B 129      61.619  41.314  15.684  1.00 25.99           N
ATOM   1540  CA  SER B 129      60.178  41.158  15.551  1.00 25.07           C
ATOM   1541  C   SER B 129      59.806  39.675  15.614  1.00 25.40           C
ATOM   1542  O   SER B 129      60.662  38.780  15.480  1.00 23.14           O
ATOM   1543  CB  SER B 129      59.680  41.762  14.224  1.00 25.66           C
ATOM   1544  OG  SER B 129      60.305  41.151  13.096  1.00 25.50           O
ATOM   1545  H   SER B 129      62.060  40.742  15.216  1.00 31.19           H
ATOM   1546  HA  SER B 129      59.735  41.617  16.283  1.00 30.08           H
ATOM   1547  HB2 SER B 129      58.721  41.629  14.161  1.00 30.79           H
ATOM   1548  HB3 SER B 129      59.881  42.711  14.217  1.00 30.79           H
ATOM   1549  HG  SER B 129      61.137  41.259  13.134  1.00 30.60           H
ATOM   1550  N   VAL B 130      58.492  39.420  15.712  1.00 23.62           N
ATOM   1551  CA  VAL B 130      58.001  38.043  15.586  1.00 25.70           C
ATOM   1552  C   VAL B 130      58.306  37.459  14.202  1.00 21.79           C
ATOM   1553  O   VAL B 130      58.338  36.225  14.026  1.00 23.94           O
ATOM   1554  CB  VAL B 130      56.480  37.971  15.864  1.00 29.83           C
ATOM   1555  CG1 VAL B 130      56.132  38.382  17.348  1.00 27.93           C
ATOM   1556  CG2 VAL B 130      55.725  38.807  14.841  1.00 31.87           C
ATOM   1557  H   VAL B 130      57.881  40.010  15.847  1.00 28.35           H
ATOM   1558  HA  VAL B 130      58.449  37.490  16.245  1.00 30.84           H
ATOM   1559  HB  VAL B 130      56.195  37.051  15.749  1.00 35.79           H
ATOM   1560 HG11 VAL B 130      55.172  38.322  17.475  1.00 33.51           H
ATOM   1561 HG12 VAL B 130      56.585  37.778  17.957  1.00 33.51           H
ATOM   1562 HG13 VAL B 130      56.430  39.292  17.501  1.00 33.51           H
ATOM   1563 HG21 VAL B 130      54.775  38.752  15.028  1.00 38.25           H
ATOM   1564 HG22 VAL B 130      56.022  39.728  14.904  1.00 38.25           H
ATOM   1565 HG23 VAL B 130      55.908  38.460  13.953  1.00 38.25           H
ATOM   1566  N   TYR B 131      58.512  38.308  13.200  1.00 21.37           N
ATOM   1567  CA  TYR B 131      58.794  37.818  11.859  1.00 28.84           C
ATOM   1568  C   TYR B 131      60.225  37.306  11.716  1.00 26.14           C
ATOM   1569  O   TYR B 131      60.450  36.294  11.034  1.00 25.32           O
ATOM   1570  CB  TYR B 131      58.526  38.904  10.821  1.00 27.33           C
ATOM   1571  CG  TYR B 131      57.201  39.598  11.016  1.00 27.53           C
ATOM   1572  CD1 TYR B 131      57.162  40.931  11.391  1.00 31.71           C
ATOM   1573  CD2 TYR B 131      55.993  38.920  10.850  1.00 35.95           C
ATOM   1574  CE1 TYR B 131      55.955  41.585  11.578  1.00 30.86           C
ATOM   1575  CE2 TYR B 131      54.770  39.572  11.047  1.00 33.46           C
ATOM   1576  CZ  TYR B 131      54.766  40.893  11.406  1.00 31.86           C
ATOM   1577  OH  TYR B 131      53.571  41.545  11.601  1.00 34.72           O
ATOM   1578  H   TYR B 131      58.494  39.165  13.270  1.00 25.65           H
ATOM   1579  HA  TYR B 131      58.197  37.077  11.669  1.00 34.61           H
ATOM   1580  HB2 TYR B 131      59.225  39.575  10.879  1.00 32.80           H
ATOM   1581  HB3 TYR B 131      58.525  38.503   9.938  1.00 32.80           H
ATOM   1582  HD1 TYR B 131      57.958  41.398  11.506  1.00 38.05           H
ATOM   1583  HD2 TYR B 131      56.001  38.023  10.605  1.00 43.14           H
ATOM   1584  HE1 TYR B 131      55.943  42.481  11.827  1.00 37.04           H
ATOM   1585  HE2 TYR B 131      53.969  39.114  10.929  1.00 40.15           H
ATOM   1586  HH  TYR B 131      52.931  41.017  11.466  1.00 41.67           H
ATOM   1587  N   SER B 132      61.211  37.983  12.303  1.00 23.94           N
ATOM   1588  CA  SER B 132      62.555  37.367  12.279  1.00 25.07           C
ATOM   1589  C   SER B 132      62.642  36.139  13.165  1.00 18.95           C
ATOM   1590  O   SER B 132      63.388  35.204  12.829  1.00 23.81           O
ATOM   1591  CB  SER B 132      63.657  38.322  12.688  1.00 26.43           C
ATOM   1592  OG  SER B 132      63.254  39.289  13.599  1.00 27.04           O
ATOM   1593  H   SER B 132      61.147  38.745  12.697  1.00 28.73           H
ATOM   1594  HA  SER B 132      62.742  37.082  11.371  1.00 30.09           H
ATOM   1595  HB2 SER B 132      64.375  37.806  13.087  1.00 31.72           H
ATOM   1596  HB3 SER B 132      63.985  38.769  11.892  1.00 31.72           H
ATOM   1597  HG  SER B 132      63.901  39.790  13.791  1.00 32.45           H
ATOM   1598  N   ASP B 133      61.901  36.098  14.282  1.00 22.42           N
ATOM   1599  CA  ASP B 133      61.849  34.876  15.096  1.00 24.70           C
ATOM   1600  C   ASP B 133      61.557  33.648  14.237  1.00 23.08           C
ATOM   1601  O   ASP B 133      62.233  32.605  14.339  1.00 22.39           O
ATOM   1602  CB  ASP B 133      60.785  34.999  16.190  1.00 23.18           C
ATOM   1603  CG  ASP B 133      61.201  35.934  17.338  1.00 25.70           C
ATOM   1604  OD1 ASP B 133      62.421  36.185  17.568  1.00 21.85           O
ATOM   1605  OD2 ASP B 133      60.275  36.389  18.026  1.00 25.80           O1-
ATOM   1606  H   ASP B 133      61.430  36.750  14.585  1.00 26.91           H
ATOM   1607  HA  ASP B 133      62.709  34.744  15.526  1.00 29.65           H
ATOM   1608  HB2 ASP B 133      59.971  35.351  15.798  1.00 27.82           H
ATOM   1609  HB3 ASP B 133      60.618  34.121  16.567  1.00 27.82           H
ATOM   1610  N   ARG B 134      60.516  33.740  13.414  1.00 22.67           N
ATOM   1611  CA  ARG B 134      60.062  32.600  12.630  1.00 25.26           C
ATOM   1612  C   ARG B 134      60.832  32.431  11.329  1.00 21.78           C
ATOM   1613  O   ARG B 134      61.273  31.321  11.017  1.00 23.54           O
ATOM   1614  CB  ARG B 134      58.561  32.744  12.342  1.00 23.94           C
ATOM   1615  CG  ARG B 134      58.018  31.764  11.306  1.00 28.63           C
ATOM   1616  CD  ARG B 134      56.484  31.896  11.232  1.00 25.02           C
ATOM   1617  NE  ARG B 134      55.846  30.957  10.281  1.00 27.98           N
ATOM   1618  CZ  ARG B 134      54.521  30.825  10.156  1.00 31.45           C
ATOM   1619  NH1 ARG B 134      53.724  31.538  10.922  1.00 27.93           N
ATOM   1620  NH2 ARG B 134      54.000  29.983   9.265  1.00 33.74           N1+
ATOM   1621  H   ARG B 134      60.054  34.455  13.293  1.00 27.20           H
ATOM   1622  HA  ARG B 134      60.187  31.793  13.154  1.00 30.31           H
ATOM   1623  HB2 ARG B 134      58.072  32.601  13.167  1.00 28.72           H
ATOM   1624  HB3 ARG B 134      58.393  33.642  12.014  1.00 28.72           H
ATOM   1625  HG2 ARG B 134      58.390  31.970  10.434  1.00 34.35           H
ATOM   1626  HG3 ARG B 134      58.239  30.856  11.568  1.00 34.35           H
ATOM   1627  HD2 ARG B 134      56.113  31.725  12.112  1.00 30.03           H
ATOM   1628  HD3 ARG B 134      56.262  32.798  10.952  1.00 30.03           H
ATOM   1629  HE  ARG B 134      56.346  30.377   9.890  1.00 33.57           H
ATOM   1630 HH11 ARG B 134      54.055  32.088  11.494  1.00 33.51           H
ATOM   1631 HH12 ARG B 134      52.871  31.456  10.849  1.00 33.51           H
ATOM   1632 HH21 ARG B 134      54.517  29.510   8.766  1.00 40.48           H
ATOM   1633 HH22 ARG B 134      53.146  29.898   9.202  1.00 40.48           H
ATOM   1634  N   TYR B 135      61.011  33.517  10.545  1.00 23.72           N
ATOM   1635  CA  TYR B 135      61.511  33.387   9.174  1.00 24.56           C
ATOM   1636  C   TYR B 135      63.042  33.464   9.060  1.00 23.99           C
ATOM   1637  O   TYR B 135      63.576  33.105   8.000  1.00 24.56           O
ATOM   1638  CB  TYR B 135      60.838  34.427   8.248  1.00 27.72           C
ATOM   1639  CG  TYR B 135      59.354  34.149   8.091  1.00 26.05           C
ATOM   1640  CD1 TYR B 135      58.402  34.874   8.804  1.00 27.51           C
ATOM   1641  CD2 TYR B 135      58.912  33.119   7.266  1.00 28.55           C
ATOM   1642  CE1 TYR B 135      57.030  34.573   8.688  1.00 31.64           C
ATOM   1643  CE2 TYR B 135      57.566  32.813   7.140  1.00 32.69           C
ATOM   1644  CZ  TYR B 135      56.628  33.538   7.858  1.00 33.24           C
ATOM   1645  OH  TYR B 135      55.293  33.238   7.731  1.00 37.08           O
ATOM   1646  H   TYR B 135      60.851  34.326  10.788  1.00 28.46           H
ATOM   1647  HA  TYR B 135      61.250  32.512   8.847  1.00 29.47           H
ATOM   1648  HB2 TYR B 135      60.944  35.312   8.631  1.00 33.26           H
ATOM   1649  HB3 TYR B 135      61.250  34.389   7.371  1.00 33.26           H
ATOM   1650  HD1 TYR B 135      58.676  35.558   9.372  1.00 33.01           H
ATOM   1651  HD2 TYR B 135      59.537  32.617   6.793  1.00 34.26           H
ATOM   1652  HE1 TYR B 135      56.400  35.063   9.165  1.00 37.97           H
ATOM   1653  HE2 TYR B 135      57.294  32.121   6.581  1.00 39.23           H
ATOM   1654  HH  TYR B 135      55.193  32.594   7.201  1.00 44.50           H
ATOM   1655  N   ILE B 136      63.750  33.869  10.116  1.00 21.92           N
ATOM   1656  CA  ILE B 136      65.212  33.826  10.153  1.00 27.57           C
ATOM   1657  C   ILE B 136      65.633  32.680  11.074  1.00 24.68           C
ATOM   1658  O   ILE B 136      66.202  31.684  10.619  1.00 25.03           O
ATOM   1659  CB  ILE B 136      65.843  35.153  10.639  1.00 23.48           C
ATOM   1660  CG1 ILE B 136      65.367  36.380   9.838  1.00 32.51           C
ATOM   1661  CG2 ILE B 136      67.380  35.055  10.606  1.00 24.67           C
ATOM   1662  CD1 ILE B 136      65.741  36.358   8.419  1.00 33.81           C
ATOM   1663  H   ILE B 136      63.398  34.180  10.837  1.00 26.30           H
ATOM   1664  HA  ILE B 136      65.548  33.639   9.262  1.00 33.09           H
ATOM   1665  HB  ILE B 136      65.576  35.284  11.562  1.00 28.17           H
ATOM   1666 HG12 ILE B 136      64.399  36.427   9.886  1.00 39.01           H
ATOM   1667 HG13 ILE B 136      65.753  37.178  10.232  1.00 39.01           H
ATOM   1668 HG21 ILE B 136      67.756  35.894  10.913  1.00 29.60           H
ATOM   1669 HG22 ILE B 136      67.663  34.332  11.188  1.00 29.60           H
ATOM   1670 HG23 ILE B 136      67.666  34.877   9.696  1.00 29.60           H
ATOM   1671 HD11 ILE B 136      65.405  37.162   7.991  1.00 40.57           H
ATOM   1672 HD12 ILE B 136      66.708  36.326   8.349  1.00 40.57           H
ATOM   1673 HD13 ILE B 136      65.352  35.574   8.002  1.00 40.57           H
ATOM   1674  N   PHE B 137      65.370  32.815  12.381  1.00 22.66           N
ATOM   1675  CA  PHE B 137      66.006  31.931  13.377  1.00 21.76           C
ATOM   1676  C   PHE B 137      65.365  30.537  13.450  1.00 22.26           C
ATOM   1677  O   PHE B 137      66.063  29.515  13.344  1.00 22.91           O
ATOM   1678  CB  PHE B 137      65.970  32.621  14.753  1.00 23.26           C
ATOM   1679  CG  PHE B 137      66.933  33.770  14.853  1.00 24.73           C
ATOM   1680  CD1 PHE B 137      66.512  35.061  14.565  1.00 23.10           C
ATOM   1681  CD2 PHE B 137      68.263  33.550  15.200  1.00 21.10           C
ATOM   1682  CE1 PHE B 137      67.373  36.103  14.616  1.00 23.73           C
ATOM   1683  CE2 PHE B 137      69.165  34.609  15.265  1.00 24.83           C
ATOM   1684  CZ  PHE B 137      68.737  35.878  14.955  1.00 23.70           C
ATOM   1685  H   PHE B 137      64.837  33.401  12.715  1.00 27.19           H
ATOM   1686  HA  PHE B 137      66.937  31.811  13.133  1.00 26.11           H
ATOM   1687  HB2 PHE B 137      65.076  32.964  14.912  1.00 27.91           H
ATOM   1688  HB3 PHE B 137      66.203  31.974  15.438  1.00 27.91           H
ATOM   1689  HD1 PHE B 137      65.627  35.210  14.321  1.00 27.73           H
ATOM   1690  HD2 PHE B 137      68.554  32.686  15.387  1.00 25.33           H
ATOM   1691  HE1 PHE B 137      67.078  36.963  14.419  1.00 28.47           H
ATOM   1692  HE2 PHE B 137      70.053  34.456  15.495  1.00 29.80           H
ATOM   1693  HZ  PHE B 137      69.327  36.595  15.013  1.00 28.44           H
ATOM   1694  N   ALA B 138      64.041  30.463  13.648  1.00 20.68           N
ATOM   1695  CA  ALA B 138      63.374  29.156  13.749  1.00 21.66           C
ATOM   1696  C   ALA B 138      63.475  28.384  12.430  1.00 21.37           C
ATOM   1697  O   ALA B 138      63.807  27.188  12.417  1.00 22.48           O
ATOM   1698  CB  ALA B 138      61.911  29.372  14.179  1.00 24.14           C
ATOM   1699  H   ALA B 138      63.516  31.140  13.725  1.00 24.82           H
ATOM   1700  HA  ALA B 138      63.813  28.631  14.437  1.00 25.99           H
ATOM   1701  HB1 ALA B 138      61.472  28.510  14.246  1.00 28.97           H
ATOM   1702  HB2 ALA B 138      61.898  29.818  15.040  1.00 28.97           H
ATOM   1703  HB3 ALA B 138      61.465  29.920  13.515  1.00 28.97           H
ATOM   1704  N   SER B 139      63.265  29.078  11.308  1.00 25.77           N
ATOM   1705  CA  SER B 139      63.394  28.471   9.987  1.00 24.33           C
ATOM   1706  C   SER B 139      64.792  27.903   9.750  1.00 26.08           C
ATOM   1707  O   SER B 139      64.935  26.773   9.257  1.00 24.57           O
ATOM   1708  CB  SER B 139      63.020  29.513   8.921  1.00 25.18           C
ATOM   1709  OG  SER B 139      63.271  29.002   7.650  1.00 30.38           O
ATOM   1710  H   SER B 139      63.044  29.909  11.288  1.00 30.93           H
ATOM   1711  HA  SER B 139      62.763  27.738   9.918  1.00 29.20           H
ATOM   1712  HB2 SER B 139      62.077  29.725   9.000  1.00 30.21           H
ATOM   1713  HB3 SER B 139      63.555  30.311   9.055  1.00 30.21           H
ATOM   1714  HG  SER B 139      63.067  29.570   7.066  1.00 36.45           H
ATOM   1715  N   ASN B 140      65.843  28.649  10.125  1.00 23.66           N
ATOM   1716  CA  ASN B 140      67.205  28.160   9.948  1.00 22.78           C
ATOM   1717  C   ASN B 140      67.470  26.896  10.774  1.00 27.33           C
ATOM   1718  O   ASN B 140      68.112  25.951  10.302  1.00 25.03           O
ATOM   1719  CB  ASN B 140      68.213  29.250  10.312  1.00 21.76           C
ATOM   1720  CG  ASN B 140      69.663  28.759  10.163  1.00 24.39           C
ATOM   1721  OD1 ASN B 140      70.082  28.330   9.076  1.00 29.92           O
ATOM   1722  ND2 ASN B 140      70.407  28.816  11.226  1.00 27.19           N
ATOM   1723  H   ASN B 140      65.788  29.431  10.480  1.00 28.39           H
ATOM   1724  HA  ASN B 140      67.336  27.935   9.014  1.00 27.34           H
ATOM   1725  HB2 ASN B 140      68.087  30.010   9.723  1.00 26.11           H
ATOM   1726  HB3 ASN B 140      68.076  29.516  11.235  1.00 26.11           H
ATOM   1727 HD21 ASN B 140      71.225  28.553  11.193  1.00 32.63           H
ATOM   1728 HD22 ASN B 140      70.081  29.117  11.963  1.00 32.63           H
ATOM   1729  N   LEU B 141      66.967  26.849  12.003  1.00 24.97           N
ATOM   1730  CA  LEU B 141      67.169  25.665  12.826  1.00 23.73           C
ATOM   1731  C   LEU B 141      66.428  24.447  12.261  1.00 23.65           C
ATOM   1732  O   LEU B 141      66.950  23.329  12.297  1.00 23.30           O
ATOM   1733  CB  LEU B 141      66.758  26.005  14.261  1.00 22.97           C
ATOM   1734  CG  LEU B 141      67.739  26.946  15.000  1.00 23.18           C
ATOM   1735  CD1 LEU B 141      67.077  27.637  16.173  1.00 21.92           C
ATOM   1736  CD2 LEU B 141      69.003  26.167  15.483  1.00 24.95           C
ATOM   1737  H   LEU B 141      66.513  27.476  12.377  1.00 29.96           H
ATOM   1738  HA  LEU B 141      68.116  25.453  12.835  1.00 28.47           H
ATOM   1739  HB2 LEU B 141      65.891  26.440  14.241  1.00 27.57           H
ATOM   1740  HB3 LEU B 141      66.699  25.181  14.771  1.00 27.57           H
ATOM   1741  HG  LEU B 141      68.035  27.632  14.382  1.00 27.81           H
ATOM   1742 HD11 LEU B 141      67.726  28.214  16.605  1.00 26.31           H
ATOM   1743 HD12 LEU B 141      66.330  28.163  15.848  1.00 26.31           H
ATOM   1744 HD13 LEU B 141      66.763  26.965  16.798  1.00 26.31           H
ATOM   1745 HD21 LEU B 141      69.596  26.782  15.941  1.00 29.94           H
ATOM   1746 HD22 LEU B 141      68.726  25.461  16.088  1.00 29.94           H
ATOM   1747 HD23 LEU B 141      69.451  25.785  14.712  1.00 29.94           H
ATOM   1748  N   TYR B 142      65.213  24.639  11.745  1.00 20.82           N
ATOM   1749  CA  TYR B 142      64.505  23.546  11.078  1.00 24.91           C
ATOM   1750  C   TYR B 142      65.274  23.061   9.846  1.00 27.59           C
ATOM   1751  O   TYR B 142      65.429  21.849   9.635  1.00 24.41           O
ATOM   1752  CB  TYR B 142      63.094  23.996  10.692  1.00 24.12           C
ATOM   1753  CG  TYR B 142      62.428  23.074   9.697  1.00 24.13           C
ATOM   1754  CD1 TYR B 142      62.083  21.767  10.059  1.00 26.68           C
ATOM   1755  CD2 TYR B 142      62.168  23.486   8.414  1.00 26.74           C
ATOM   1756  CE1 TYR B 142      61.475  20.906   9.155  1.00 33.49           C
ATOM   1757  CE2 TYR B 142      61.593  22.628   7.491  1.00 35.51           C
ATOM   1758  CZ  TYR B 142      61.241  21.346   7.867  1.00 34.73           C
ATOM   1759  OH  TYR B 142      60.645  20.516   6.947  1.00 40.79           O
ATOM   1760  H   TYR B 142      64.782  25.383  11.768  1.00 24.99           H
ATOM   1761  HA  TYR B 142      64.425  22.801  11.693  1.00 29.89           H
ATOM   1762  HB2 TYR B 142      62.543  24.022  11.490  1.00 28.95           H
ATOM   1763  HB3 TYR B 142      63.142  24.879  10.295  1.00 28.95           H
ATOM   1764  HD1 TYR B 142      62.247  21.475  10.927  1.00 32.01           H
ATOM   1765  HD2 TYR B 142      62.408  24.346   8.153  1.00 32.09           H
ATOM   1766  HE1 TYR B 142      61.249  20.039   9.406  1.00 40.18           H
ATOM   1767  HE2 TYR B 142      61.416  22.924   6.627  1.00 42.61           H
ATOM   1768  HH  TYR B 142      60.476  19.772   7.298  1.00 48.95           H
ATOM   1769  N   GLU B 143      65.787  23.989   9.034  1.00 25.34           N
ATOM   1770  CA  GLU B 143      66.519  23.599   7.822  1.00 27.52           C
ATOM   1771  C   GLU B 143      67.829  22.890   8.153  1.00 31.86           C
ATOM   1772  O   GLU B 143      68.333  22.108   7.331  1.00 29.40           O
ATOM   1773  CB  GLU B 143      66.811  24.833   6.942  1.00 30.04           C
ATOM   1774  CG  GLU B 143      65.534  25.489   6.397  1.00 31.67           C
ATOM   1775  CD  GLU B 143      65.746  26.791   5.589  1.00 35.46           C
ATOM   1776  OE1 GLU B 143      66.822  27.390   5.665  1.00 40.28           O
ATOM   1777  OE2 GLU B 143      64.794  27.209   4.895  1.00 43.26           O1-
ATOM   1778  H   GLU B 143      65.727  24.838   9.157  1.00 30.41           H
ATOM   1779  HA  GLU B 143      65.970  22.988   7.307  1.00 33.02           H
ATOM   1780  HB2 GLU B 143      67.285  25.493   7.471  1.00 36.05           H
ATOM   1781  HB3 GLU B 143      67.355  24.560   6.186  1.00 36.05           H
ATOM   1782  HG2 GLU B 143      65.089  24.854   5.814  1.00 38.00           H
ATOM   1783  HG3 GLU B 143      64.955  25.701   7.145  1.00 38.00           H
ATOM   1784  N   SER B 144      68.414  23.191   9.315  1.00 23.43           N
ATOM   1785  CA  SER B 144      69.619  22.540   9.819  1.00 25.76           C
ATOM   1786  C   SER B 144      69.328  21.263  10.629  1.00 29.62           C
ATOM   1787  O   SER B 144      70.206  20.773  11.337  1.00 27.85           O
ATOM   1788  CB  SER B 144      70.400  23.542  10.672  1.00 31.65           C
ATOM   1789  OG  SER B 144      70.688  24.683   9.885  1.00 32.01           O
ATOM   1790  H   SER B 144      68.115  23.796   9.848  1.00 28.12           H
ATOM   1791  HA  SER B 144      70.178  22.292   9.066  1.00 30.91           H
ATOM   1792  HB2 SER B 144      69.862  23.804  11.436  1.00 37.98           H
ATOM   1793  HB3 SER B 144      71.231  23.136  10.967  1.00 37.98           H
ATOM   1794  HG  SER B 144      69.973  25.036   9.620  1.00 38.41           H
ATOM   1795  N   GLU B 145      68.109  20.746  10.541  1.00 24.85           N
ATOM   1796  CA  GLU B 145      67.641  19.542  11.253  1.00 25.64           C
ATOM   1797  C   GLU B 145      67.812  19.646  12.769  1.00 26.38           C
ATOM   1798  O   GLU B 145      68.019  18.656  13.462  1.00 25.79           O
ATOM   1799  CB  GLU B 145      68.320  18.285  10.683  1.00 33.23           C
ATOM   1800  CG  GLU B 145      68.005  18.128   9.189  1.00 38.85           C
ATOM   1801  CD  GLU B 145      68.615  16.858   8.553  1.00 51.23           C
ATOM   1802  OE1 GLU B 145      69.123  16.943   7.423  1.00 50.82           O
ATOM   1803  OE2 GLU B 145      68.583  15.785   9.179  1.00 53.24           O1-
ATOM   1804  H   GLU B 145      67.495  21.091  10.048  1.00 29.83           H
ATOM   1805  HA  GLU B 145      66.690  19.449  11.084  1.00 30.77           H
ATOM   1806  HB2 GLU B 145      69.281  18.361  10.788  1.00 39.87           H
ATOM   1807  HB3 GLU B 145      67.990  17.501  11.150  1.00 39.87           H
ATOM   1808  HG2 GLU B 145      67.042  18.084   9.075  1.00 46.61           H
ATOM   1809  HG3 GLU B 145      68.357  18.897   8.713  1.00 46.61           H
ATOM   1810  N   CYS B 146      67.618  20.842  13.323  1.00 23.28           N
ATOM   1811  CA  CYS B 146      67.589  20.999  14.773  1.00 21.26           C
ATOM   1812  C   CYS B 146      66.163  21.027  15.330  1.00 24.04           C
ATOM   1813  O   CYS B 146      65.989  20.941  16.545  1.00 22.40           O
ATOM   1814  CB  CYS B 146      68.341  22.260  15.174  1.00 24.85           C
ATOM   1815  SG  CYS B 146      70.149  22.067  14.868  1.00 28.88           S
ATOM   1816  H   CYS B 146      67.502  21.572  12.884  1.00 27.93           H
ATOM   1817  HA  CYS B 146      68.046  20.243  15.176  1.00 25.52           H
ATOM   1818  HB2 CYS B 146      68.019  23.008  14.647  1.00 29.82           H
ATOM   1819  HB3 CYS B 146      68.206  22.429  16.119  1.00 29.82           H
ATOM   1820  HG  CYS B 146      70.710  23.076  15.194  1.00 34.66           H
ATOM   1821  N   MET B 147      65.172  21.091  14.452  1.00 24.20           N
ATOM   1822  CA  MET B 147      63.784  20.780  14.731  1.00 22.43           C
ATOM   1823  C   MET B 147      63.321  19.781  13.684  1.00 26.75           C
ATOM   1824  O   MET B 147      63.689  19.898  12.504  1.00 26.49           O
ATOM   1825  CB  MET B 147      62.894  22.054  14.657  1.00 24.54           C
ATOM   1826  CG  MET B 147      63.121  23.061  15.755  1.00 26.41           C
ATOM   1827  SD  MET B 147      61.681  24.229  15.746  1.00 32.35           S
ATOM   1828  CE  MET B 147      62.543  25.708  15.394  1.00 37.50           C
ATOM   1829  H   MET B 147      65.294  21.328  13.634  1.00 29.04           H
ATOM   1830  HA  MET B 147      63.704  20.392  15.616  1.00 26.92           H
ATOM   1831  HB2 MET B 147      63.064  22.500  13.812  1.00 29.44           H
ATOM   1832  HB3 MET B 147      61.963  21.782  14.698  1.00 29.44           H
ATOM   1833  HG2 MET B 147      63.159  22.613  16.615  1.00 31.70           H
ATOM   1834  HG3 MET B 147      63.934  23.561  15.586  1.00 31.70           H
ATOM   1835  HE1 MET B 147      61.909  26.441  15.354  1.00 45.00           H
ATOM   1836  HE2 MET B 147      63.192  25.869  16.097  1.00 45.00           H
ATOM   1837  HE3 MET B 147      62.996  25.614  14.541  1.00 45.00           H
ATOM   1838  N   ASN B 148      62.525  18.791  14.100  1.00 26.50           N
ATOM   1839  CA  ASN B 148      61.974  17.825  13.155  1.00 30.22           C
ATOM   1840  C   ASN B 148      60.629  18.321  12.605  1.00 31.17           C
ATOM   1841  O   ASN B 148      60.186  19.436  12.897  1.00 25.79           O
ATOM   1842  CB  ASN B 148      61.901  16.435  13.808  1.00 28.97           C
ATOM   1843  CG  ASN B 148      60.886  16.337  14.944  1.00 25.40           C
ATOM   1844  OD1 ASN B 148      59.944  17.114  15.035  1.00 26.31           O
ATOM   1845  ND2 ASN B 148      61.076  15.343  15.812  1.00 26.94           N
ATOM   1846  H   ASN B 148      62.292  18.660  14.918  1.00 31.80           H
ATOM   1847  HA  ASN B 148      62.582  17.756  12.403  1.00 36.26           H
ATOM   1848  HB2 ASN B 148      61.654  15.785  13.132  1.00 34.76           H
ATOM   1849  HB3 ASN B 148      62.774  16.216  14.171  1.00 34.76           H
ATOM   1850 HD21 ASN B 148      60.535  15.239  16.472  1.00 32.32           H
ATOM   1851 HD22 ASN B 148      61.740  14.806  15.712  1.00 32.32           H
ATOM   1852  N   GLU B 149      60.005  17.534  11.711  1.00 27.48           N
ATOM   1853  CA  GLU B 149      58.772  18.008  11.058  1.00 29.57           C
ATOM   1854  C   GLU B 149      57.677  18.304  12.058  1.00 25.47           C
ATOM   1855  O   GLU B 149      56.915  19.262  11.886  1.00 30.97           O
ATOM   1856  CB  GLU B 149      58.240  16.982  10.057  1.00 37.07           C
ATOM   1857  CG  GLU B 149      59.119  16.791   8.847  1.00 39.93           C
ATOM   1858  CD  GLU B 149      59.178  18.051   7.981  1.00 47.71           C
ATOM   1859  OE1 GLU B 149      58.129  18.692   7.760  1.00 46.34           O
ATOM   1860  OE2 GLU B 149      60.289  18.410   7.533  1.00 54.47           O1-
ATOM   1861  H   GLU B 149      60.265  16.750  11.472  1.00 32.97           H
ATOM   1862  HA  GLU B 149      58.966  18.826  10.574  1.00 35.49           H
ATOM   1863  HB2 GLU B 149      58.161  16.124  10.503  1.00 44.48           H
ATOM   1864  HB3 GLU B 149      57.369  17.273   9.747  1.00 44.48           H
ATOM   1865  HG2 GLU B 149      60.020  16.581   9.137  1.00 47.92           H
ATOM   1866  HG3 GLU B 149      58.764  16.068   8.306  1.00 47.92           H
ATOM   1867  N   THR B 150      57.545  17.466  13.093  1.00 30.98           N
ATOM   1868  CA  THR B 150      56.494  17.668  14.080  1.00 25.40           C
ATOM   1869  C   THR B 150      56.709  18.957  14.865  1.00 26.95           C
ATOM   1870  O   THR B 150      55.765  19.717  15.105  1.00 26.84           O
ATOM   1871  CB  THR B 150      56.426  16.478  15.040  1.00 29.94           C
ATOM   1872  OG1 THR B 150      56.209  15.274  14.293  1.00 33.65           O
ATOM   1873  CG2 THR B 150      55.271  16.685  16.047  1.00 32.32           C
ATOM   1874  H   THR B 150      58.047  16.783  13.240  1.00 37.17           H
ATOM   1875  HA  THR B 150      55.641  17.734  13.624  1.00 30.48           H
ATOM   1876  HB  THR B 150      57.259  16.410  15.534  1.00 35.93           H
ATOM   1877  HG1 THR B 150      56.838  15.155  13.749  1.00 40.38           H
ATOM   1878 HG21 THR B 150      55.224  15.932  16.657  1.00 38.79           H
ATOM   1879 HG22 THR B 150      55.417  17.497  16.557  1.00 38.79           H
ATOM   1880 HG23 THR B 150      54.428  16.758  15.572  1.00 38.79           H
ATOM   1881  N   GLU B 151      57.937  19.191  15.318  1.00 24.90           N
ATOM   1882  CA  GLU B 151      58.249  20.421  16.041  1.00 23.97           C
ATOM   1883  C   GLU B 151      57.974  21.649  15.177  1.00 24.91           C
ATOM   1884  O   GLU B 151      57.428  22.655  15.657  1.00 25.39           O
ATOM   1885  CB  GLU B 151      59.733  20.392  16.490  1.00 22.47           C
ATOM   1886  CG  GLU B 151      60.021  19.437  17.661  1.00 22.91           C
ATOM   1887  CD  GLU B 151      61.504  19.261  17.952  1.00 22.37           C
ATOM   1888  OE1 GLU B 151      62.259  18.965  16.987  1.00 26.10           O
ATOM   1889  OE2 GLU B 151      61.911  19.449  19.119  1.00 24.25           O1-
ATOM   1890  H   GLU B 151      58.604  18.657  15.221  1.00 29.88           H
ATOM   1891  HA  GLU B 151      57.692  20.476  16.834  1.00 28.77           H
ATOM   1892  HB2 GLU B 151      60.280  20.112  15.740  1.00 26.96           H
ATOM   1893  HB3 GLU B 151      59.991  21.285  16.768  1.00 26.96           H
ATOM   1894  HG2 GLU B 151      59.601  19.788  18.462  1.00 27.49           H
ATOM   1895  HG3 GLU B 151      59.653  18.565  17.451  1.00 27.49           H
ATOM   1896  N   TRP B 152      58.354  21.591  13.894  1.00 24.87           N
ATOM   1897  CA  TRP B 152      58.202  22.738  13.005  1.00 26.33           C
ATOM   1898  C   TRP B 152      56.730  23.015  12.691  1.00 26.56           C
ATOM   1899  O   TRP B 152      56.313  24.182  12.649  1.00 23.82           O
ATOM   1900  CB  TRP B 152      59.034  22.492  11.728  1.00 26.72           C
ATOM   1901  CG  TRP B 152      59.030  23.593  10.668  1.00 23.72           C
ATOM   1902  CD1 TRP B 152      58.726  23.440   9.350  1.00 29.32           C
ATOM   1903  CD2 TRP B 152      59.317  24.998  10.847  1.00 23.28           C
ATOM   1904  NE1 TRP B 152      58.854  24.637   8.686  1.00 28.66           N
ATOM   1905  CE2 TRP B 152      59.187  25.617   9.586  1.00 26.08           C
ATOM   1906  CE3 TRP B 152      59.680  25.779  11.945  1.00 24.93           C
ATOM   1907  CZ2 TRP B 152      59.416  26.985   9.384  1.00 28.83           C
ATOM   1908  CZ3 TRP B 152      59.918  27.151  11.745  1.00 27.67           C
ATOM   1909  CH2 TRP B 152      59.765  27.739  10.477  1.00 28.57           C
ATOM   1910  H   TRP B 152      58.702  20.898  13.520  1.00 29.84           H
ATOM   1911  HA  TRP B 152      58.563  23.524  13.445  1.00 31.60           H
ATOM   1912  HB2 TRP B 152      59.957  22.354  11.992  1.00 32.07           H
ATOM   1913  HB3 TRP B 152      58.700  21.686  11.303  1.00 32.07           H
ATOM   1914  HD1 TRP B 152      58.506  22.631   8.947  1.00 35.18           H
ATOM   1915  HE1 TRP B 152      58.697  24.762   7.850  1.00 34.40           H
ATOM   1916  HE3 TRP B 152      59.780  25.397  12.787  1.00 29.91           H
ATOM   1917  HZ2 TRP B 152      59.323  27.371   8.543  1.00 34.60           H
ATOM   1918  HZ3 TRP B 152      60.150  27.684  12.471  1.00 33.20           H
ATOM   1919  HH2 TRP B 152      59.922  28.650  10.373  1.00 34.29           H
ATOM   1920  N   THR B 153      55.922  21.958  12.493  1.00 28.24           N
ATOM   1921  CA  THR B 153      54.469  22.119  12.355  1.00 28.16           C
ATOM   1922  C   THR B 153      53.840  22.739  13.601  1.00 25.87           C
ATOM   1923  O   THR B 153      53.029  23.672  13.486  1.00 27.31           O
ATOM   1924  CB  THR B 153      53.804  20.755  12.041  1.00 27.19           C
ATOM   1925  OG1 THR B 153      54.306  20.278  10.801  1.00 29.60           O
ATOM   1926  CG2 THR B 153      52.273  20.901  11.911  1.00 29.18           C
ATOM   1927  H   THR B 153      56.192  21.144  12.435  1.00 33.89           H
ATOM   1928  HA  THR B 153      54.292  22.712  11.608  1.00 33.79           H
ATOM   1929  HB  THR B 153      54.002  20.119  12.746  1.00 32.63           H
ATOM   1930  HG1 THR B 153      55.139  20.181  10.846  1.00 35.52           H
ATOM   1931 HG21 THR B 153      51.874  20.039  11.715  1.00 35.01           H
ATOM   1932 HG22 THR B 153      51.901  21.239  12.741  1.00 35.01           H
ATOM   1933 HG23 THR B 153      52.059  21.518  11.194  1.00 35.01           H
ATOM   1934  N   ILE B 154      54.145  22.198  14.801  1.00 24.75           N
ATOM   1935  CA  ILE B 154      53.612  22.775  16.050  1.00 22.50           C
ATOM   1936  C   ILE B 154      54.042  24.235  16.188  1.00 31.66           C
ATOM   1937  O   ILE B 154      53.237  25.102  16.556  1.00 24.42           O
ATOM   1938  CB  ILE B 154      54.055  21.959  17.283  1.00 23.11           C
ATOM   1939  CG1 ILE B 154      53.504  20.527  17.246  1.00 27.29           C
ATOM   1940  CG2 ILE B 154      53.712  22.671  18.607  1.00 26.35           C
ATOM   1941  CD1 ILE B 154      53.971  19.635  18.384  1.00 27.21           C
ATOM   1942  H   ILE B 154      54.648  21.511  14.914  1.00 29.70           H
ATOM   1943  HA  ILE B 154      52.643  22.754  16.015  1.00 27.00           H
ATOM   1944  HB  ILE B 154      55.022  21.890  17.243  1.00 27.73           H
ATOM   1945 HG12 ILE B 154      52.535  20.567  17.284  1.00 32.75           H
ATOM   1946 HG13 ILE B 154      53.780  20.110  16.414  1.00 32.75           H
ATOM   1947 HG21 ILE B 154      54.009  22.120  19.348  1.00 31.62           H
ATOM   1948 HG22 ILE B 154      54.164  23.529  18.630  1.00 31.62           H
ATOM   1949 HG23 ILE B 154      52.752  22.801  18.656  1.00 31.62           H
ATOM   1950 HD11 ILE B 154      53.575  18.756  18.278  1.00 32.65           H
ATOM   1951 HD12 ILE B 154      54.938  19.568  18.355  1.00 32.65           H
ATOM   1952 HD13 ILE B 154      53.691  20.026  19.226  1.00 32.65           H
ATOM   1953  N   TYR B 155      55.335  24.526  15.935  1.00 26.94           N
ATOM   1954  CA  TYR B 155      55.817  25.911  16.043  1.00 22.95           C
ATOM   1955  C   TYR B 155      55.038  26.872  15.125  1.00 24.28           C
ATOM   1956  O   TYR B 155      54.611  27.960  15.557  1.00 26.29           O
ATOM   1957  CB  TYR B 155      57.324  25.992  15.724  1.00 29.44           C
ATOM   1958  CG  TYR B 155      57.822  27.445  15.710  1.00 25.61           C
ATOM   1959  CD1 TYR B 155      58.235  28.067  16.889  1.00 26.06           C
ATOM   1960  CD2 TYR B 155      57.791  28.196  14.546  1.00 24.79           C
ATOM   1961  CE1 TYR B 155      58.638  29.416  16.901  1.00 24.70           C
ATOM   1962  CE2 TYR B 155      58.213  29.547  14.535  1.00 25.45           C
ATOM   1963  CZ  TYR B 155      58.633  30.142  15.729  1.00 26.49           C
ATOM   1964  OH  TYR B 155      59.041  31.461  15.793  1.00 25.40           O
ATOM   1965  H   TYR B 155      55.934  23.953  15.706  1.00 32.32           H
ATOM   1966  HA  TYR B 155      55.693  26.212  16.957  1.00 27.54           H
ATOM   1967  HB2 TYR B 155      57.821  25.507  16.401  1.00 35.33           H
ATOM   1968  HB3 TYR B 155      57.486  25.607  14.849  1.00 35.33           H
ATOM   1969  HD1 TYR B 155      58.239  27.584  17.683  1.00 31.27           H
ATOM   1970  HD2 TYR B 155      57.510  27.798  13.754  1.00 29.75           H
ATOM   1971  HE1 TYR B 155      58.925  29.810  17.693  1.00 29.64           H
ATOM   1972  HE2 TYR B 155      58.198  30.037  13.745  1.00 30.54           H
ATOM   1973  HH  TYR B 155      59.000  31.811  15.031  1.00 30.48           H
ATOM   1974  N   GLN B 156      54.843  26.500  13.860  1.00 25.61           N
ATOM   1975  CA  GLN B 156      54.164  27.400  12.915  1.00 25.87           C
ATOM   1976  C   GLN B 156      52.696  27.614  13.289  1.00 32.84           C
ATOM   1977  O   GLN B 156      52.175  28.738  13.164  1.00 29.21           O
ATOM   1978  CB  GLN B 156      54.285  26.855  11.496  1.00 29.21           C
ATOM   1979  CG  GLN B 156      55.716  26.981  10.888  1.00 27.49           C
ATOM   1980  CD  GLN B 156      55.808  26.337   9.528  1.00 30.43           C
ATOM   1981  OE1 GLN B 156      55.822  27.034   8.516  1.00 32.52           O
ATOM   1982  NE2 GLN B 156      55.865  24.986   9.487  1.00 29.76           N
ATOM   1983  H   GLN B 156      55.089  25.747  13.525  1.00 30.73           H
ATOM   1984  HA  GLN B 156      54.603  28.265  12.938  1.00 31.05           H
ATOM   1985  HB2 GLN B 156      54.048  25.914  11.502  1.00 35.05           H
ATOM   1986  HB3 GLN B 156      53.675  27.343  10.920  1.00 35.05           H
ATOM   1987  HG2 GLN B 156      55.941  27.920  10.795  1.00 32.99           H
ATOM   1988  HG3 GLN B 156      56.352  26.542  11.475  1.00 32.99           H
ATOM   1989 HE21 GLN B 156      55.849  24.533  10.218  1.00 35.72           H
ATOM   1990 HE22 GLN B 156      55.918  24.580   8.731  1.00 35.72           H
ATOM   1991  N   ASP B 157      52.018  26.539  13.729  1.00 29.80           N
ATOM   1992  CA  ASP B 157      50.652  26.622  14.266  1.00 35.79           C
ATOM   1993  C   ASP B 157      50.557  27.600  15.443  1.00 32.95           C
ATOM   1994  O   ASP B 157      49.678  28.469  15.484  1.00 33.37           O
ATOM   1995  CB  ASP B 157      50.198  25.216  14.692  1.00 36.58           C
ATOM   1996  CG  ASP B 157      48.756  25.177  15.213  1.00 42.83           C
ATOM   1997  OD1 ASP B 157      47.922  25.889  14.653  1.00 37.76           O
ATOM   1998  OD2 ASP B 157      48.462  24.444  16.179  1.00 45.47           O1-
ATOM   1999  H   ASP B 157      52.336  25.739  13.725  1.00 35.76           H
ATOM   2000  HA  ASP B 157      50.056  26.933  13.568  1.00 42.95           H
ATOM   2001  HB2 ASP B 157      50.255  24.622  13.926  1.00 43.89           H
ATOM   2002  HB3 ASP B 157      50.780  24.898  15.400  1.00 43.89           H
ATOM   2003  N   TRP B 158      51.460  27.474  16.410  1.00 30.41           N
ATOM   2004  CA  TRP B 158      51.492  28.379  17.561  1.00 31.82           C
ATOM   2005  C   TRP B 158      51.750  29.828  17.128  1.00 31.12           C
ATOM   2006  O   TRP B 158      51.077  30.760  17.583  1.00 29.78           O
ATOM   2007  CB  TRP B 158      52.561  27.869  18.540  1.00 33.92           C
ATOM   2008  CG  TRP B 158      52.797  28.734  19.741  1.00 37.30           C
ATOM   2009  CD1 TRP B 158      52.135  28.661  20.944  1.00 50.88           C
ATOM   2010  CD2 TRP B 158      53.746  29.796  19.873  1.00 42.12           C
ATOM   2011  NE1 TRP B 158      52.601  29.629  21.802  1.00 53.90           N
ATOM   2012  CE2 TRP B 158      53.596  30.333  21.175  1.00 45.17           C
ATOM   2013  CE3 TRP B 158      54.700  30.359  19.017  1.00 48.41           C
ATOM   2014  CZ2 TRP B 158      54.358  31.407  21.633  1.00 47.72           C
ATOM   2015  CZ3 TRP B 158      55.471  31.433  19.483  1.00 53.37           C
ATOM   2016  CH2 TRP B 158      55.292  31.936  20.782  1.00 51.67           C
ATOM   2017  H   TRP B 158      52.072  26.869  16.425  1.00 36.49           H
ATOM   2018  HA  TRP B 158      50.634  28.349  18.011  1.00 38.18           H
ATOM   2019  HB2 TRP B 158      52.292  26.994  18.860  1.00 40.70           H
ATOM   2020  HB3 TRP B 158      53.404  27.795  18.064  1.00 40.70           H
ATOM   2021  HD1 TRP B 158      51.456  28.057  21.142  1.00 61.06           H
ATOM   2022  HE1 TRP B 158      52.327  29.759  22.607  1.00 64.68           H
ATOM   2023  HE3 TRP B 158      54.814  30.032  18.154  1.00 58.10           H
ATOM   2024  HZ2 TRP B 158      54.250  31.739  22.495  1.00 57.26           H
ATOM   2025  HZ3 TRP B 158      56.110  31.815  18.926  1.00 64.04           H
ATOM   2026  HH2 TRP B 158      55.820  32.645  21.071  1.00 62.00           H
ATOM   2027  N   HIS B 159      52.706  30.031  16.225  1.00 29.41           N
ATOM   2028  CA  HIS B 159      53.031  31.378  15.752  1.00 27.33           C
ATOM   2029  C   HIS B 159      51.841  32.035  15.029  1.00 33.32           C
ATOM   2030  O   HIS B 159      51.493  33.197  15.309  1.00 30.89           O
ATOM   2031  CB  HIS B 159      54.255  31.279  14.847  1.00 24.10           C
ATOM   2032  CG  HIS B 159      54.882  32.591  14.501  1.00 25.02           C
ATOM   2033  ND1 HIS B 159      54.419  33.390  13.474  1.00 24.43           N
ATOM   2034  CD2 HIS B 159      55.961  33.232  15.024  1.00 23.22           C
ATOM   2035  CE1 HIS B 159      55.184  34.463  13.380  1.00 26.92           C
ATOM   2036  NE2 HIS B 159      56.128  34.388  14.305  1.00 24.10           N
ATOM   2037  H   HIS B 159      53.182  29.408  15.870  1.00 35.29           H
ATOM   2038  HA  HIS B 159      53.264  31.933  16.512  1.00 32.80           H
ATOM   2039  HB2 HIS B 159      53.992  30.851  14.016  1.00 28.92           H
ATOM   2040  HB3 HIS B 159      54.927  30.740  15.293  1.00 28.92           H
ATOM   2041  HD2 HIS B 159      56.493  32.937  15.727  1.00 27.86           H
ATOM   2042  HE1 HIS B 159      55.074  35.157  12.770  1.00 32.30           H
ATOM   2043  HE2 HIS B 159      56.736  34.980  14.446  1.00 28.92           H
ATOM   2044  N   ASP B 160      51.221  31.309  14.085  1.00 30.60           N
ATOM   2045  CA  ASP B 160      50.021  31.801  13.391  1.00 35.07           C
ATOM   2046  C   ASP B 160      48.946  32.222  14.388  1.00 31.03           C
ATOM   2047  O   ASP B 160      48.358  33.308  14.285  1.00 34.35           O
ATOM   2048  CB  ASP B 160      49.457  30.712  12.447  1.00 29.55           C
ATOM   2049  CG  ASP B 160      50.163  30.631  11.111  1.00 33.83           C
ATOM   2050  OD1 ASP B 160      50.832  31.598  10.711  1.00 32.82           O
ATOM   2051  OD2 ASP B 160      50.012  29.590  10.431  1.00 39.86           O1-
ATOM   2052  H   ASP B 160      51.477  30.529  13.830  1.00 36.72           H
ATOM   2053  HA  ASP B 160      50.257  32.574  12.855  1.00 42.08           H
ATOM   2054  HB2 ASP B 160      49.543  29.849  12.880  1.00 35.46           H
ATOM   2055  HB3 ASP B 160      48.521  30.902  12.276  1.00 35.46           H
ATOM   2056  N   TRP B 161      48.658  31.359  15.357  1.00 31.06           N
ATOM   2057  CA  TRP B 161      47.593  31.633  16.319  1.00 33.82           C
ATOM   2058  C   TRP B 161      47.925  32.834  17.207  1.00 34.28           C
ATOM   2059  O   TRP B 161      47.095  33.723  17.404  1.00 35.55           O
ATOM   2060  CB  TRP B 161      47.331  30.379  17.158  1.00 35.03           C
ATOM   2061  CG  TRP B 161      46.149  30.541  18.081  1.00 37.14           C
ATOM   2062  CD1 TRP B 161      44.808  30.437  17.754  1.00 41.56           C
ATOM   2063  CD2 TRP B 161      46.195  30.865  19.462  1.00 35.40           C
ATOM   2064  NE1 TRP B 161      44.032  30.681  18.869  1.00 39.09           N
ATOM   2065  CE2 TRP B 161      44.857  30.949  19.925  1.00 37.10           C
ATOM   2066  CE3 TRP B 161      47.229  31.120  20.354  1.00 38.05           C
ATOM   2067  CZ2 TRP B 161      44.547  31.257  21.239  1.00 41.05           C
ATOM   2068  CZ3 TRP B 161      46.910  31.431  21.663  1.00 45.63           C
ATOM   2069  CH2 TRP B 161      45.585  31.491  22.091  1.00 41.56           C
ATOM   2070  H   TRP B 161      49.063  30.610  15.480  1.00 37.27           H
ATOM   2071  HA  TRP B 161      46.779  31.840  15.833  1.00 40.58           H
ATOM   2072  HB2 TRP B 161      47.151  29.633  16.565  1.00 42.04           H
ATOM   2073  HB3 TRP B 161      48.113  30.192  17.701  1.00 42.04           H
ATOM   2074  HD1 TRP B 161      44.479  30.227  16.910  1.00 49.87           H
ATOM   2075  HE1 TRP B 161      43.173  30.660  18.896  1.00 46.91           H
ATOM   2076  HE3 TRP B 161      48.116  31.084  20.077  1.00 45.66           H
ATOM   2077  HZ2 TRP B 161      43.664  31.300  21.529  1.00 49.26           H
ATOM   2078  HZ3 TRP B 161      47.593  31.591  22.272  1.00 54.75           H
ATOM   2079  HH2 TRP B 161      45.404  31.695  22.981  1.00 49.88           H
ATOM   2080  N   MET B 162      49.129  32.879  17.763  1.00 30.35           N
ATOM   2081  CA  MET B 162      49.518  34.015  18.594  1.00 34.12           C
ATOM   2082  C   MET B 162      49.437  35.334  17.823  1.00 38.48           C
ATOM   2083  O   MET B 162      49.054  36.367  18.384  1.00 40.41           O
ATOM   2084  CB  MET B 162      50.933  33.784  19.126  1.00 37.29           C
ATOM   2085  CG  MET B 162      51.021  32.724  20.193  1.00 40.33           C
ATOM   2086  SD  MET B 162      50.246  33.212  21.748  1.00 47.74           S
ATOM   2087  CE  MET B 162      51.281  34.619  22.112  1.00 46.56           C
ATOM   2088  H   MET B 162      49.734  32.273  17.679  1.00 36.42           H
ATOM   2089  HA  MET B 162      48.920  34.063  19.356  1.00 40.95           H
ATOM   2090  HB2 MET B 162      51.503  33.511  18.390  1.00 44.75           H
ATOM   2091  HB3 MET B 162      51.263  34.614  19.506  1.00 44.75           H
ATOM   2092  HG2 MET B 162      50.576  31.922  19.877  1.00 48.39           H
ATOM   2093  HG3 MET B 162      51.955  32.535  20.372  1.00 48.39           H
ATOM   2094  HE1 MET B 162      50.991  35.017  22.948  1.00 55.87           H
ATOM   2095  HE2 MET B 162      52.201  34.322  22.188  1.00 55.87           H
ATOM   2096  HE3 MET B 162      51.200  35.265  21.392  1.00 55.87           H
ATOM   2097  N   ASN B 163      49.810  35.326  16.545  1.00 34.44           N
ATOM   2098  CA  ASN B 163      49.766  36.544  15.731  1.00 44.36           C
ATOM   2099  C   ASN B 163      48.328  36.924  15.369  1.00 42.82           C
ATOM   2100  O   ASN B 163      48.001  38.102  15.244  1.00 45.61           O
ATOM   2101  CB  ASN B 163      50.584  36.337  14.447  1.00 47.64           C
ATOM   2102  CG  ASN B 163      50.986  37.659  13.770  1.00 61.48           C
ATOM   2103  OD1 ASN B 163      50.435  38.030  12.715  1.00 61.06           O
ATOM   2104  ND2 ASN B 163      51.950  38.373  14.373  1.00 54.17           N
ATOM   2105  H   ASN B 163      50.093  34.631  16.125  1.00 41.33           H
ATOM   2106  HA  ASN B 163      50.159  37.277  16.228  1.00 53.23           H
ATOM   2107  HB2 ASN B 163      51.397  35.855  14.665  1.00 57.17           H
ATOM   2108  HB3 ASN B 163      50.055  35.826  13.815  1.00 57.17           H
ATOM   2109 HD21 ASN B 163      52.210  39.119  14.033  1.00 65.01           H
ATOM   2110 HD22 ASN B 163      52.309  38.083  15.099  1.00 65.01           H
ATOM   2111  N   ASN B 164      47.473  35.934  15.181  1.00 38.92           N
ATOM   2112  CA  ASN B 164      46.046  36.163  14.971  1.00 41.19           C
ATOM   2113  C   ASN B 164      45.390  36.882  16.158  1.00 46.54           C
ATOM   2114  O   ASN B 164      44.495  37.720  15.971  1.00 44.57           O
ATOM   2115  CB  ASN B 164      45.392  34.804  14.709  1.00 50.40           C
ATOM   2116  CG  ASN B 164      43.916  34.897  14.366  1.00 64.07           C
ATOM   2117  OD1 ASN B 164      43.478  35.797  13.639  1.00 70.50           O
ATOM   2118  ND2 ASN B 164      43.140  33.942  14.876  1.00 65.40           N
ATOM   2119  H   ASN B 164      47.695  35.103  15.171  1.00 46.71           H
ATOM   2120  HA  ASN B 164      45.926  36.714  14.182  1.00 49.42           H
ATOM   2121  HB2 ASN B 164      45.844  34.377  13.965  1.00 60.48           H
ATOM   2122  HB3 ASN B 164      45.478  34.256  15.505  1.00 60.48           H
ATOM   2123 HD21 ASN B 164      42.295  33.943  14.715  1.00 78.48           H
ATOM   2124 HD22 ASN B 164      43.484  33.324  15.365  1.00 78.48           H
ATOM   2125  N   GLN B 165      45.789  36.551  17.388  1.00 40.07           N
ATOM   2126  CA  GLN B 165      45.226  37.228  18.556  1.00 44.46           C
ATOM   2127  C   GLN B 165      45.828  38.615  18.781  1.00 55.12           C
ATOM   2128  O   GLN B 165      45.120  39.530  19.219  1.00 52.48           O
ATOM   2129  CB  GLN B 165      45.425  36.379  19.804  1.00 46.37           C
ATOM   2130  CG  GLN B 165      45.041  34.909  19.652  1.00 42.84           C
ATOM   2131  CD  GLN B 165      43.569  34.654  19.330  1.00 55.06           C
ATOM   2132  OE1 GLN B 165      43.243  33.956  18.357  1.00 61.02           O
ATOM   2133  NE2 GLN B 165      42.677  35.172  20.167  1.00 47.23           N
ATOM   2134  H   GLN B 165      46.374  35.948  17.570  1.00 48.08           H
ATOM   2135  HA  GLN B 165      44.271  37.339  18.423  1.00 53.35           H
ATOM   2136  HB2 GLN B 165      46.362  36.412  20.053  1.00 55.65           H
ATOM   2137  HB3 GLN B 165      44.885  36.750  20.519  1.00 55.65           H
ATOM   2138  HG2 GLN B 165      45.568  34.525  18.934  1.00 51.41           H
ATOM   2139  HG3 GLN B 165      45.241  34.450  20.483  1.00 51.41           H
ATOM   2140 HE21 GLN B 165      42.940  35.624  20.849  1.00 56.67           H
ATOM   2141 HE22 GLN B 165      41.837  35.055  20.026  1.00 56.67           H
ATOM   2142  N   PHE B 166      47.126  38.800  18.496  1.00 57.42           N
ATOM   2143  CA  PHE B 166      47.820  40.063  18.769  1.00 57.33           C
ATOM   2144  C   PHE B 166      48.487  40.662  17.531  1.00 57.39           C
ATOM   2145  O   PHE B 166      49.141  41.706  17.627  1.00 51.25           O
ATOM   2146  CB  PHE B 166      48.847  39.857  19.879  1.00 49.49           C
ATOM   2147  CG  PHE B 166      48.329  39.023  21.031  1.00 54.70           C
ATOM   2148  CD1 PHE B 166      48.582  37.663  21.100  1.00 54.29           C
ATOM   2149  CD2 PHE B 166      47.580  39.601  22.036  1.00 58.19           C
ATOM   2150  CE1 PHE B 166      48.088  36.888  22.152  1.00 55.15           C
ATOM   2151  CE2 PHE B 166      47.094  38.835  23.094  1.00 56.80           C
ATOM   2152  CZ  PHE B 166      47.347  37.480  23.149  1.00 54.00           C
ATOM   2153  H   PHE B 166      47.630  38.200  18.140  1.00 68.91           H
ATOM   2154  HA  PHE B 166      47.170  40.707  19.090  1.00 68.79           H
ATOM   2155  HB2 PHE B 166      49.622  39.405  19.510  1.00 59.39           H
ATOM   2156  HB3 PHE B 166      49.106  40.722  20.232  1.00 59.39           H
ATOM   2157  HD1 PHE B 166      49.078  37.257  20.427  1.00 65.15           H
ATOM   2158  HD2 PHE B 166      47.400  40.512  22.008  1.00 69.83           H
ATOM   2159  HE1 PHE B 166      48.269  35.977  22.185  1.00 66.17           H
ATOM   2160  HE2 PHE B 166      46.591  39.239  23.764  1.00 68.16           H
ATOM   2161  HZ  PHE B 166      47.022  36.971  23.856  1.00 64.81           H
ATOM   2162  N   GLY B 167      48.288  40.067  16.359  1.00 58.62           N
ATOM   2163  CA  GLY B 167      48.965  40.566  15.173  1.00 60.93           C
ATOM   2164  C   GLY B 167      48.805  42.060  14.984  1.00 59.79           C
ATOM   2165  O   GLY B 167      49.789  42.785  14.804  1.00 55.34           O
ATOM   2166  H   GLY B 167      47.777  39.389  16.226  1.00 70.34           H
ATOM   2167  HA2 GLY B 167      49.912  40.366  15.236  1.00 73.12           H
ATOM   2168  HA3 GLY B 167      48.609  40.120  14.389  1.00 73.12           H
ATOM   2169  N   GLN B 168      47.563  42.549  15.011  1.00 54.29           N
ATOM   2170  CA  GLN B 168      47.363  43.904  14.521  1.00 56.11           C
ATOM   2171  C   GLN B 168      47.942  44.935  15.475  1.00 42.48           C
ATOM   2172  O   GLN B 168      48.500  45.940  15.022  1.00 45.39           O
ATOM   2173  CB  GLN B 168      45.883  44.166  14.221  1.00 60.44           C
ATOM   2174  CG  GLN B 168      45.599  44.097  12.692  1.00 60.98           C
ATOM   2175  CD  GLN B 168      44.163  44.415  12.321  1.00 64.95           C
ATOM   2176  OE1 GLN B 168      43.221  43.959  12.970  1.00 64.42           O
ATOM   2177  NE2 GLN B 168      43.989  45.199  11.261  1.00 65.85           N
ATOM   2178  H   GLN B 168      46.860  42.140  15.291  1.00 65.14           H
ATOM   2179  HA  GLN B 168      47.842  43.993  13.682  1.00 67.33           H
ATOM   2180  HB2 GLN B 168      45.341  43.493  14.662  1.00 72.53           H
ATOM   2181  HB3 GLN B 168      45.643  45.052  14.536  1.00 72.53           H
ATOM   2182  HG2 GLN B 168      46.170  44.736  12.238  1.00 73.17           H
ATOM   2183  HG3 GLN B 168      45.794  43.201  12.378  1.00 73.17           H
ATOM   2184 HE21 GLN B 168      44.671  45.495  10.829  1.00 79.02           H
ATOM   2185 HE22 GLN B 168      43.195  45.410  11.007  1.00 79.02           H
ATOM   2186  N   SER B 169      47.871  44.711  16.789  1.00 38.94           N
ATOM   2187  CA  SER B 169      48.441  45.718  17.676  1.00 41.03           C
ATOM   2188  C   SER B 169      49.941  45.887  17.424  1.00 37.81           C
ATOM   2189  O   SER B 169      50.485  46.972  17.648  1.00 38.19           O
ATOM   2190  CB  SER B 169      48.163  45.393  19.157  1.00 43.47           C
ATOM   2191  OG  SER B 169      47.828  44.023  19.380  1.00 54.91           O
ATOM   2192  H   SER B 169      47.520  44.025  17.171  1.00 46.72           H
ATOM   2193  HA  SER B 169      48.018  46.570  17.482  1.00 49.23           H
ATOM   2194  HB2 SER B 169      48.957  45.604  19.673  1.00 52.16           H
ATOM   2195  HB3 SER B 169      47.424  45.944  19.460  1.00 52.16           H
ATOM   2196  HG  SER B 169      47.685  43.891  20.198  1.00 65.89           H
ATOM   2197  N   LEU B 170      50.619  44.853  16.918  1.00 35.64           N
ATOM   2198  CA  LEU B 170      52.071  44.880  16.764  1.00 33.99           C
ATOM   2199  C   LEU B 170      52.545  45.111  15.330  1.00 35.13           C
ATOM   2200  O   LEU B 170      53.756  45.118  15.098  1.00 30.70           O
ATOM   2201  CB  LEU B 170      52.685  43.572  17.291  1.00 35.27           C
ATOM   2202  CG  LEU B 170      52.415  43.199  18.773  1.00 37.23           C
ATOM   2203  CD1 LEU B 170      53.039  41.869  19.194  1.00 40.71           C
ATOM   2204  CD2 LEU B 170      52.868  44.290  19.716  1.00 37.18           C
ATOM   2205  H   LEU B 170      50.255  44.120  16.654  1.00 42.77           H
ATOM   2206  HA  LEU B 170      52.422  45.604  17.305  1.00 40.78           H
ATOM   2207  HB2 LEU B 170      52.347  42.842  16.749  1.00 42.33           H
ATOM   2208  HB3 LEU B 170      53.648  43.628  17.183  1.00 42.33           H
ATOM   2209  HG  LEU B 170      51.456  43.109  18.887  1.00 44.68           H
ATOM   2210 HD11 LEU B 170      52.830  41.703  20.126  1.00 48.86           H
ATOM   2211 HD12 LEU B 170      52.673  41.160  18.641  1.00 48.86           H
ATOM   2212 HD13 LEU B 170      54.000  41.919  19.074  1.00 48.86           H
ATOM   2213 HD21 LEU B 170      52.681  44.017  20.628  1.00 44.62           H
ATOM   2214 HD22 LEU B 170      53.821  44.431  19.601  1.00 44.62           H
ATOM   2215 HD23 LEU B 170      52.386  45.106  19.509  1.00 44.62           H
ATOM   2216  N   GLU B 171      51.638  45.319  14.376  1.00 31.30           N
ATOM   2217  CA  GLU B 171      52.006  45.518  12.971  1.00 33.24           C
ATOM   2218  C   GLU B 171      53.002  46.660  12.774  1.00 30.72           C
ATOM   2219  O   GLU B 171      52.922  47.713  13.419  1.00 30.34           O
ATOM   2220  CB  GLU B 171      50.743  45.777  12.134  1.00 37.52           C
ATOM   2221  CG  GLU B 171      50.161  44.523  11.573  1.00 46.74           C
ATOM   2222  CD  GLU B 171      48.876  44.751  10.823  1.00 54.15           C
ATOM   2223  OE1 GLU B 171      48.577  45.912  10.442  1.00 51.47           O
ATOM   2224  OE2 GLU B 171      48.171  43.750  10.629  1.00 53.25           O1-
ATOM   2225  H   GLU B 171      50.790  45.350  14.519  1.00 37.56           H
ATOM   2226  HA  GLU B 171      52.419  44.705  12.640  1.00 39.88           H
ATOM   2227  HB2 GLU B 171      50.071  46.196  12.695  1.00 45.02           H
ATOM   2228  HB3 GLU B 171      50.969  46.362  11.393  1.00 45.02           H
ATOM   2229  HG2 GLU B 171      50.799  44.127  10.959  1.00 56.09           H
ATOM   2230  HG3 GLU B 171      49.978  43.908  12.300  1.00 56.09           H
ATOM   2231  N   LEU B 172      53.940  46.450  11.854  1.00 30.42           N
ATOM   2232  CA  LEU B 172      55.060  47.370  11.660  1.00 29.09           C
ATOM   2233  C   LEU B 172      54.757  48.448  10.625  1.00 33.97           C
ATOM   2234  O   LEU B 172      54.184  48.181   9.552  1.00 31.52           O
ATOM   2235  CB  LEU B 172      56.312  46.596  11.206  1.00 26.67           C
ATOM   2236  CG  LEU B 172      56.843  45.470  12.109  1.00 26.59           C
ATOM   2237  CD1 LEU B 172      58.081  44.799  11.473  1.00 29.41           C
ATOM   2238  CD2 LEU B 172      57.227  45.987  13.472  1.00 28.13           C
ATOM   2239  H   LEU B 172      53.951  45.774  11.323  1.00 36.51           H
ATOM   2240  HA  LEU B 172      55.262  47.808  12.502  1.00 34.91           H
ATOM   2241  HB2 LEU B 172      56.117  46.196  10.344  1.00 32.00           H
ATOM   2242  HB3 LEU B 172      57.034  47.236  11.101  1.00 32.00           H
ATOM   2243  HG  LEU B 172      56.155  44.796  12.221  1.00 31.91           H
ATOM   2244 HD11 LEU B 172      58.395  44.095  12.062  1.00 35.30           H
ATOM   2245 HD12 LEU B 172      57.831  44.426  10.614  1.00 35.30           H
ATOM   2246 HD13 LEU B 172      58.776  45.466  11.356  1.00 35.30           H
ATOM   2247 HD21 LEU B 172      57.556  45.249  14.008  1.00 33.76           H
ATOM   2248 HD22 LEU B 172      57.921  46.658  13.370  1.00 33.76           H
ATOM   2249 HD23 LEU B 172      56.446  46.380  13.892  1.00 33.76           H
ATOM   2250  N   ASP B 173      55.206  49.656  10.935  1.00 29.29           N
ATOM   2251  CA  ASP B 173      55.186  50.781  10.014  1.00 32.37           C
ATOM   2252  C   ASP B 173      56.477  50.913   9.217  1.00 34.98           C
ATOM   2253  O   ASP B 173      56.473  51.540   8.148  1.00 29.55           O
ATOM   2254  CB  ASP B 173      54.940  52.078  10.801  1.00 33.69           C
ATOM   2255  CG  ASP B 173      53.558  52.120  11.463  1.00 33.82           C
ATOM   2256  OD1 ASP B 173      52.532  52.085  10.763  1.00 38.89           O
ATOM   2257  OD2 ASP B 173      53.489  52.131  12.692  1.00 34.12           O1-
ATOM   2258  H   ASP B 173      55.539  49.854  11.703  1.00 35.15           H
ATOM   2259  HA  ASP B 173      54.455  50.665   9.387  1.00 38.85           H
ATOM   2260  HB2 ASP B 173      55.609  52.155  11.499  1.00 40.43           H
ATOM   2261  HB3 ASP B 173      55.005  52.832  10.195  1.00 40.43           H
ATOM   2262  N   GLY B 174      57.575  50.331   9.700  1.00 29.16           N
ATOM   2263  CA  GLY B 174      58.858  50.409   9.004  1.00 26.23           C
ATOM   2264  C   GLY B 174      59.859  49.458   9.635  1.00 26.20           C
ATOM   2265  O   GLY B 174      59.654  48.962  10.750  1.00 25.63           O
ATOM   2266  H   GLY B 174      57.602  49.882  10.433  1.00 35.00           H
ATOM   2267  HA2 GLY B 174      58.743  50.170   8.071  1.00 31.48           H
ATOM   2268  HA3 GLY B 174      59.207  51.313   9.056  1.00 31.48           H
ATOM   2269  N   ILE B 175      60.946  49.216   8.893  1.00 27.58           N
ATOM   2270  CA  ILE B 175      62.046  48.345   9.309  1.00 26.73           C
ATOM   2271  C   ILE B 175      63.368  49.063   9.076  1.00 25.78           C
ATOM   2272  O   ILE B 175      63.586  49.636   8.004  1.00 29.93           O
ATOM   2273  CB  ILE B 175      62.035  47.007   8.542  1.00 27.88           C
ATOM   2274  CG1 ILE B 175      60.830  46.187   8.982  1.00 27.10           C
ATOM   2275  CG2 ILE B 175      63.368  46.260   8.745  1.00 25.88           C
ATOM   2276  CD1 ILE B 175      60.557  44.942   8.106  1.00 26.39           C
ATOM   2277  H   ILE B 175      61.070  49.561   8.115  1.00 33.10           H
ATOM   2278  HA  ILE B 175      61.964  48.155  10.257  1.00 32.08           H
ATOM   2279  HB  ILE B 175      61.939  47.202   7.596  1.00 33.45           H
ATOM   2280 HG12 ILE B 175      60.977  45.882   9.891  1.00 32.52           H
ATOM   2281 HG13 ILE B 175      60.041  46.750   8.949  1.00 32.52           H
ATOM   2282 HG21 ILE B 175      63.339  45.424   8.255  1.00 31.06           H
ATOM   2283 HG22 ILE B 175      64.093  46.813   8.414  1.00 31.06           H
ATOM   2284 HG23 ILE B 175      63.490  46.085   9.691  1.00 31.06           H
ATOM   2285 HD11 ILE B 175      59.779  44.478   8.451  1.00 31.67           H
ATOM   2286 HD12 ILE B 175      60.395  45.228   7.193  1.00 31.67           H
ATOM   2287 HD13 ILE B 175      61.331  44.358   8.137  1.00 31.67           H
ATOM   2288  N   ILE B 176      64.252  49.032  10.069  1.00 25.29           N
ATOM   2289  CA  ILE B 176      65.635  49.480   9.906  1.00 24.62           C
ATOM   2290  C   ILE B 176      66.539  48.254   9.953  1.00 26.30           C
ATOM   2291  O   ILE B 176      66.600  47.571  10.975  1.00 24.96           O
ATOM   2292  CB  ILE B 176      66.034  50.506  10.987  1.00 30.04           C
ATOM   2293  CG1 ILE B 176      65.119  51.741  10.903  1.00 31.51           C
ATOM   2294  CG2 ILE B 176      67.506  50.960  10.823  1.00 32.73           C
ATOM   2295  CD1 ILE B 176      65.338  52.764  11.983  1.00 32.50           C
ATOM   2296  H   ILE B 176      64.073  48.750  10.861  1.00 30.35           H
ATOM   2297  HA  ILE B 176      65.736  49.899   9.037  1.00 29.54           H
ATOM   2298  HB  ILE B 176      65.928  50.096  11.860  1.00 36.05           H
ATOM   2299 HG12 ILE B 176      65.267  52.178  10.051  1.00 37.81           H
ATOM   2300 HG13 ILE B 176      64.196  51.446  10.962  1.00 37.81           H
ATOM   2301 HG21 ILE B 176      67.717  51.602  11.519  1.00 39.28           H
ATOM   2302 HG22 ILE B 176      68.085  50.185  10.900  1.00 39.28           H
ATOM   2303 HG23 ILE B 176      67.615  51.369   9.950  1.00 39.28           H
ATOM   2304 HD11 ILE B 176      64.721  53.500  11.850  1.00 39.00           H
ATOM   2305 HD12 ILE B 176      65.180  52.350  12.846  1.00 39.00           H
ATOM   2306 HD13 ILE B 176      66.253  53.084  11.932  1.00 39.00           H
ATOM   2307  N   TYR B 177      67.236  47.977   8.842  1.00 27.39           N
ATOM   2308  CA  TYR B 177      68.142  46.837   8.716  1.00 24.26           C
ATOM   2309  C   TYR B 177      69.574  47.331   8.917  1.00 26.31           C
ATOM   2310  O   TYR B 177      70.116  48.118   8.117  1.00 27.13           O
ATOM   2311  CB  TYR B 177      67.950  46.139   7.359  1.00 26.93           C
ATOM   2312  CG  TYR B 177      68.919  45.004   6.971  1.00 28.35           C
ATOM   2313  CD1 TYR B 177      69.526  44.160   7.930  1.00 22.47           C
ATOM   2314  CD2 TYR B 177      69.181  44.748   5.632  1.00 29.72           C
ATOM   2315  CE1 TYR B 177      70.385  43.119   7.541  1.00 21.81           C
ATOM   2316  CE2 TYR B 177      70.065  43.699   5.242  1.00 26.83           C
ATOM   2317  CZ  TYR B 177      70.643  42.908   6.203  1.00 26.71           C
ATOM   2318  OH  TYR B 177      71.491  41.886   5.810  1.00 24.79           O
ATOM   2319  H   TYR B 177      67.196  48.455   8.128  1.00 32.87           H
ATOM   2320  HA  TYR B 177      67.944  46.195   9.416  1.00 29.11           H
ATOM   2321  HB2 TYR B 177      67.057  45.762   7.343  1.00 32.31           H
ATOM   2322  HB3 TYR B 177      68.018  46.815   6.666  1.00 32.31           H
ATOM   2323  HD1 TYR B 177      69.359  44.301   8.834  1.00 26.96           H
ATOM   2324  HD2 TYR B 177      68.793  45.286   4.979  1.00 35.67           H
ATOM   2325  HE1 TYR B 177      70.786  42.581   8.185  1.00 26.17           H
ATOM   2326  HE2 TYR B 177      70.238  43.545   4.342  1.00 32.20           H
ATOM   2327  HH  TYR B 177      71.556  41.873   4.973  1.00 29.74           H
ATOM   2328  N   LEU B 178      70.191  46.857   9.982  1.00 24.04           N
ATOM   2329  CA  LEU B 178      71.588  47.122  10.240  1.00 24.48           C
ATOM   2330  C   LEU B 178      72.410  45.995   9.618  1.00 28.28           C
ATOM   2331  O   LEU B 178      72.488  44.888  10.170  1.00 25.40           O
ATOM   2332  CB  LEU B 178      71.825  47.232  11.731  1.00 24.63           C
ATOM   2333  CG  LEU B 178      70.946  48.222  12.520  1.00 25.92           C
ATOM   2334  CD1 LEU B 178      71.422  48.220  13.919  1.00 30.55           C
ATOM   2335  CD2 LEU B 178      71.001  49.612  11.887  1.00 28.41           C
ATOM   2336  H   LEU B 178      69.814  46.370  10.581  1.00 28.85           H
ATOM   2337  HA  LEU B 178      71.844  47.959   9.822  1.00 29.38           H
ATOM   2338  HB2 LEU B 178      71.687  46.355  12.122  1.00 29.56           H
ATOM   2339  HB3 LEU B 178      72.747  47.500  11.869  1.00 29.56           H
ATOM   2340  HG  LEU B 178      70.025  47.916  12.509  1.00 31.10           H
ATOM   2341 HD11 LEU B 178      70.882  48.837  14.437  1.00 36.66           H
ATOM   2342 HD12 LEU B 178      71.338  47.323  14.280  1.00 36.66           H
ATOM   2343 HD13 LEU B 178      72.351  48.498  13.937  1.00 36.66           H
ATOM   2344 HD21 LEU B 178      70.441  50.215  12.401  1.00 34.09           H
ATOM   2345 HD22 LEU B 178      71.919  49.926  11.895  1.00 34.09           H
ATOM   2346 HD23 LEU B 178      70.678  49.556  10.974  1.00 34.09           H
ATOM   2347  N   GLN B 179      73.058  46.304   8.500  1.00 27.71           N
ATOM   2348  CA  GLN B 179      73.727  45.332   7.654  1.00 24.19           C
ATOM   2349  C   GLN B 179      75.213  45.328   7.980  1.00 26.08           C
ATOM   2350  O   GLN B 179      75.859  46.385   8.003  1.00 25.27           O
ATOM   2351  CB  GLN B 179      73.470  45.695   6.188  1.00 26.80           C
ATOM   2352  CG  GLN B 179      74.007  44.759   5.147  1.00 30.62           C
ATOM   2353  CD  GLN B 179      74.038  45.419   3.764  1.00 36.23           C
ATOM   2354  OE1 GLN B 179      74.500  46.553   3.611  1.00 30.82           O
ATOM   2355  NE2 GLN B 179      73.521  44.724   2.770  1.00 34.10           N
ATOM   2356  H   GLN B 179      73.124  47.108   8.201  1.00 33.26           H
ATOM   2357  HA  GLN B 179      73.367  44.447   7.824  1.00 29.02           H
ATOM   2358  HB2 GLN B 179      72.511  45.749   6.055  1.00 32.16           H
ATOM   2359  HB3 GLN B 179      73.865  46.564   6.020  1.00 32.16           H
ATOM   2360  HG2 GLN B 179      74.912  44.503   5.383  1.00 36.75           H
ATOM   2361  HG3 GLN B 179      73.438  43.975   5.098  1.00 36.75           H
ATOM   2362 HE21 GLN B 179      73.191  43.944   2.917  1.00 40.92           H
ATOM   2363 HE22 GLN B 179      73.514  45.051   1.975  1.00 40.92           H
ATOM   2364  N   ALA B 180      75.756  44.129   8.221  1.00 23.15           N
ATOM   2365  CA  ALA B 180      77.144  43.945   8.571  1.00 25.55           C
ATOM   2366  C   ALA B 180      77.549  42.555   8.083  1.00 23.68           C
ATOM   2367  O   ALA B 180      76.718  41.659   8.006  1.00 26.47           O
ATOM   2368  CB  ALA B 180      77.379  44.101  10.096  1.00 25.15           C
ATOM   2369  H   ALA B 180      75.315  43.392   8.184  1.00 27.77           H
ATOM   2370  HA  ALA B 180      77.685  44.604   8.108  1.00 30.66           H
ATOM   2371  HB1 ALA B 180      78.321  43.970  10.285  1.00 30.18           H
ATOM   2372  HB2 ALA B 180      77.107  44.991  10.368  1.00 30.18           H
ATOM   2373  HB3 ALA B 180      76.851  43.436  10.566  1.00 30.18           H
ATOM   2374  N   THR B 181      78.824  42.391   7.735  1.00 23.65           N
ATOM   2375  CA  THR B 181      79.283  41.094   7.249  1.00 22.16           C
ATOM   2376  C   THR B 181      79.285  40.086   8.395  1.00 26.80           C
ATOM   2377  O   THR B 181      79.407  40.458   9.573  1.00 23.48           O
ATOM   2378  CB  THR B 181      80.696  41.158   6.657  1.00 23.99           C
ATOM   2379  OG1 THR B 181      81.623  41.419   7.714  1.00 25.33           O
ATOM   2380  CG2 THR B 181      80.855  42.246   5.562  1.00 26.06           C
ATOM   2381  H   THR B 181      79.430  43.000   7.769  1.00 28.38           H
ATOM   2382  HA  THR B 181      78.678  40.775   6.561  1.00 26.59           H
ATOM   2383  HB  THR B 181      80.909  40.300   6.258  1.00 28.78           H
ATOM   2384  HG1 THR B 181      81.438  42.151   8.084  1.00 30.39           H
ATOM   2385 HG21 THR B 181      81.763  42.244   5.223  1.00 31.27           H
ATOM   2386 HG22 THR B 181      80.244  42.070   4.829  1.00 31.27           H
ATOM   2387 HG23 THR B 181      80.658  43.121   5.933  1.00 31.27           H
ATOM   2388  N   PRO B 182      79.187  38.794   8.075  1.00 25.40           N
ATOM   2389  CA  PRO B 182      79.256  37.787   9.144  1.00 25.04           C
ATOM   2390  C   PRO B 182      80.583  37.802   9.867  1.00 25.03           C
ATOM   2391  O   PRO B 182      80.625  37.586  11.084  1.00 23.73           O
ATOM   2392  CB  PRO B 182      79.012  36.462   8.404  1.00 27.50           C
ATOM   2393  CG  PRO B 182      78.930  36.766   6.933  1.00 24.85           C
ATOM   2394  CD  PRO B 182      78.652  38.244   6.811  1.00 21.92           C
ATOM   2395  HA  PRO B 182      78.542  37.930   9.785  1.00 30.05           H
ATOM   2396  HB2 PRO B 182      79.750  35.858   8.580  1.00 33.00           H
ATOM   2397  HB3 PRO B 182      78.179  36.073   8.713  1.00 33.00           H
ATOM   2398  HG2 PRO B 182      79.774  36.544   6.510  1.00 29.82           H
ATOM   2399  HG3 PRO B 182      78.208  36.253   6.538  1.00 29.82           H
ATOM   2400  HD2 PRO B 182      79.128  38.616   6.052  1.00 26.30           H
ATOM   2401  HD3 PRO B 182      77.698  38.406   6.749  1.00 26.30           H
ATOM   2402  N   GLU B 183      81.671  38.124   9.159  1.00 24.52           N
ATOM   2403  CA  GLU B 183      82.978  38.227   9.796  1.00 27.39           C
ATOM   2404  C   GLU B 183      83.044  39.382  10.800  1.00 27.02           C
ATOM   2405  O   GLU B 183      83.668  39.252  11.873  1.00 26.26           O
ATOM   2406  CB  GLU B 183      84.059  38.386   8.724  1.00 27.57           C
ATOM   2407  CG  GLU B 183      84.205  37.179   7.796  1.00 25.94           C
ATOM   2408  CD  GLU B 183      83.260  37.151   6.582  1.00 28.33           C
ATOM   2409  OE1 GLU B 183      82.395  38.054   6.406  1.00 24.67           O
ATOM   2410  OE2 GLU B 183      83.343  36.166   5.795  1.00 31.56           O1-
ATOM   2411  H   GLU B 183      81.674  38.284   8.314  1.00 29.42           H
ATOM   2412  HA  GLU B 183      83.157  37.405  10.279  1.00 32.87           H
ATOM   2413  HB2 GLU B 183      83.841  39.156   8.175  1.00 33.08           H
ATOM   2414  HB3 GLU B 183      84.913  38.527   9.161  1.00 33.08           H
ATOM   2415  HG2 GLU B 183      85.113  37.161   7.457  1.00 31.13           H
ATOM   2416  HG3 GLU B 183      84.037  36.375   8.312  1.00 31.13           H
ATOM   2417  N   THR B 184      82.456  40.534  10.453  1.00 23.54           N
ATOM   2418  CA  THR B 184      82.343  41.641  11.405  1.00 27.19           C
ATOM   2419  C   THR B 184      81.549  41.216  12.644  1.00 27.45           C
ATOM   2420  O   THR B 184      81.903  41.570  13.783  1.00 22.50           O
ATOM   2421  CB  THR B 184      81.651  42.841  10.737  1.00 30.46           C
ATOM   2422  OG1 THR B 184      82.482  43.390   9.708  1.00 27.47           O
ATOM   2423  CG2 THR B 184      81.313  43.986  11.744  1.00 30.32           C
ATOM   2424  H   THR B 184      82.118  40.697   9.679  1.00 28.25           H
ATOM   2425  HA  THR B 184      83.230  41.915  11.688  1.00 32.63           H
ATOM   2426  HB  THR B 184      80.819  42.540  10.339  1.00 36.55           H
ATOM   2427  HG1 THR B 184      82.098  44.045   9.348  1.00 32.96           H
ATOM   2428 HG21 THR B 184      80.879  44.719  11.280  1.00 36.38           H
ATOM   2429 HG22 THR B 184      80.718  43.654  12.435  1.00 36.38           H
ATOM   2430 HG23 THR B 184      82.126  44.313  12.160  1.00 36.38           H
ATOM   2431  N   CYS B 185      80.434  40.501  12.436  1.00 22.09           N
ATOM   2432  CA  CYS B 185      79.621  40.052  13.570  1.00 26.76           C
ATOM   2433  C   CYS B 185      80.402  39.102  14.467  1.00 25.57           C
ATOM   2434  O   CYS B 185      80.292  39.160  15.703  1.00 25.59           O
ATOM   2435  CB  CYS B 185      78.316  39.399  13.046  1.00 21.09           C
ATOM   2436  SG  CYS B 185      77.170  40.600  12.357  1.00 25.72           S
ATOM   2437  H   CYS B 185      80.134  40.268  11.665  1.00 26.51           H
ATOM   2438  HA  CYS B 185      79.373  40.824  14.102  1.00 32.11           H
ATOM   2439  HB2 CYS B 185      78.539  38.763  12.349  1.00 25.31           H
ATOM   2440  HB3 CYS B 185      77.872  38.946  13.780  1.00 25.31           H
ATOM   2441  HG  CYS B 185      77.700  41.164  11.440  1.00 30.86           H
ATOM   2442  N   LEU B 186      81.225  38.239  13.871  1.00 23.36           N
ATOM   2443  CA  LEU B 186      81.981  37.275  14.654  1.00 24.08           C
ATOM   2444  C   LEU B 186      82.992  37.987  15.528  1.00 26.20           C
ATOM   2445  O   LEU B 186      83.222  37.595  16.684  1.00 26.28           O
ATOM   2446  CB  LEU B 186      82.663  36.261  13.724  1.00 23.36           C
ATOM   2447  CG  LEU B 186      83.530  35.171  14.379  1.00 28.77           C
ATOM   2448  CD1 LEU B 186      82.614  34.139  15.020  1.00 37.77           C
ATOM   2449  CD2 LEU B 186      84.531  34.457  13.464  1.00 29.09           C
ATOM   2450  H   LEU B 186      81.360  38.195  13.022  1.00 28.03           H
ATOM   2451  HA  LEU B 186      81.372  36.790  15.233  1.00 28.90           H
ATOM   2452  HB2 LEU B 186      81.971  35.807  13.217  1.00 28.03           H
ATOM   2453  HB3 LEU B 186      83.235  36.751  13.113  1.00 28.03           H
ATOM   2454  HG  LEU B 186      84.041  35.583  15.093  1.00 34.52           H
ATOM   2455 HD11 LEU B 186      83.156  33.450  15.434  1.00 45.32           H
ATOM   2456 HD12 LEU B 186      82.066  34.577  15.690  1.00 45.32           H
ATOM   2457 HD13 LEU B 186      82.050  33.749  14.334  1.00 45.32           H
ATOM   2458 HD21 LEU B 186      85.017  33.797  13.982  1.00 34.91           H
ATOM   2459 HD22 LEU B 186      84.046  34.022  12.745  1.00 34.91           H
ATOM   2460 HD23 LEU B 186      85.147  35.111  13.099  1.00 34.91           H
ATOM   2461  N   HIS B 187      83.553  39.081  15.018  1.00 26.72           N
ATOM   2462  CA  HIS B 187      84.457  39.918  15.808  1.00 26.67           C
ATOM   2463  C   HIS B 187      83.721  40.615  16.950  1.00 28.87           C
ATOM   2464  O   HIS B 187      84.242  40.706  18.073  1.00 29.31           O
ATOM   2465  CB  HIS B 187      85.102  40.946  14.896  1.00 32.23           C
ATOM   2466  CG  HIS B 187      86.033  41.869  15.604  1.00 31.62           C
ATOM   2467  ND1 HIS B 187      87.170  41.422  16.243  1.00 33.08           N
ATOM   2468  CD2 HIS B 187      85.970  43.201  15.819  1.00 31.39           C
ATOM   2469  CE1 HIS B 187      87.778  42.452  16.804  1.00 34.65           C
ATOM   2470  NE2 HIS B 187      87.075  43.541  16.551  1.00 29.48           N
ATOM   2471  H   HIS B 187      83.427  39.363  14.215  1.00 32.07           H
ATOM   2472  HA  HIS B 187      85.157  39.365  16.189  1.00 32.01           H
ATOM   2473  HB2 HIS B 187      84.405  41.483  14.486  1.00 38.67           H
ATOM   2474  HB3 HIS B 187      85.607  40.483  14.209  1.00 38.67           H
ATOM   2475  HD2 HIS B 187      85.312  43.781  15.509  1.00 37.67           H
ATOM   2476  HE1 HIS B 187      88.574  42.418  17.284  1.00 41.58           H
ATOM   2477  HE2 HIS B 187      87.273  44.335  16.815  1.00 35.38           H
ATOM   2478  N   ARG B 188      82.526  41.145  16.676  1.00 23.53           N
ATOM   2479  CA  ARG B 188      81.752  41.849  17.689  1.00 26.70           C
ATOM   2480  C   ARG B 188      81.219  40.914  18.786  1.00 28.51           C
ATOM   2481  O   ARG B 188      80.983  41.387  19.916  1.00 25.59           O
ATOM   2482  CB  ARG B 188      80.625  42.639  17.013  1.00 28.41           C
ATOM   2483  CG  ARG B 188      81.175  43.911  16.342  1.00 29.81           C
ATOM   2484  CD  ARG B 188      80.133  44.711  15.561  1.00 24.60           C
ATOM   2485  NE  ARG B 188      80.861  45.740  14.794  1.00 27.45           N
ATOM   2486  CZ  ARG B 188      80.351  46.563  13.884  1.00 26.77           C
ATOM   2487  NH1 ARG B 188      79.067  46.517  13.547  1.00 25.42           N
ATOM   2488  NH2 ARG B 188      81.169  47.417  13.247  1.00 26.28           N1+
ATOM   2489  H   ARG B 188      82.145  41.109  15.906  1.00 28.24           H
ATOM   2490  HA  ARG B 188      82.334  42.493  18.121  1.00 32.04           H
ATOM   2491  HB2 ARG B 188      80.209  42.089  16.331  1.00 34.09           H
ATOM   2492  HB3 ARG B 188      79.971  42.903  17.680  1.00 34.09           H
ATOM   2493  HG2 ARG B 188      81.539  44.492  17.028  1.00 35.77           H
ATOM   2494  HG3 ARG B 188      81.877  43.657  15.723  1.00 35.77           H
ATOM   2495  HD2 ARG B 188      79.660  44.131  14.944  1.00 29.51           H
ATOM   2496  HD3 ARG B 188      79.519  45.146  16.172  1.00 29.51           H
ATOM   2497  HE  ARG B 188      81.703  45.815  14.952  1.00 32.94           H
ATOM   2498 HH11 ARG B 188      78.539  45.963  13.939  1.00 30.50           H
ATOM   2499 HH12 ARG B 188      78.760  47.057  12.952  1.00 30.50           H
ATOM   2500 HH21 ARG B 188      82.002  47.452  13.458  1.00 31.54           H
ATOM   2501 HH22 ARG B 188      80.852  47.958  12.659  1.00 31.54           H
ATOM   2502  N   ILE B 189      81.042  39.611  18.497  1.00 26.32           N
ATOM   2503  CA  ILE B 189      80.734  38.640  19.558  1.00 27.07           C
ATOM   2504  C   ILE B 189      81.894  38.591  20.549  1.00 28.08           C
ATOM   2505  O   ILE B 189      81.708  38.580  21.771  1.00 26.44           O
ATOM   2506  CB  ILE B 189      80.474  37.244  18.969  1.00 25.51           C
ATOM   2507  CG1 ILE B 189      79.114  37.151  18.260  1.00 25.65           C
ATOM   2508  CG2 ILE B 189      80.598  36.165  20.056  1.00 28.21           C
ATOM   2509  CD1 ILE B 189      78.875  35.781  17.552  1.00 27.81           C
ATOM   2510  H   ILE B 189      81.094  39.272  17.709  1.00 31.59           H
ATOM   2511  HA  ILE B 189      79.938  38.924  20.033  1.00 32.48           H
ATOM   2512  HB  ILE B 189      81.161  37.072  18.306  1.00 30.61           H
ATOM   2513 HG12 ILE B 189      78.410  37.275  18.915  1.00 30.78           H
ATOM   2514 HG13 ILE B 189      79.064  37.847  17.586  1.00 30.78           H
ATOM   2515 HG21 ILE B 189      80.429  35.296  19.659  1.00 33.86           H
ATOM   2516 HG22 ILE B 189      81.494  36.192  20.426  1.00 33.86           H
ATOM   2517 HG23 ILE B 189      79.946  36.343  20.752  1.00 33.86           H
ATOM   2518 HD11 ILE B 189      78.003  35.793  17.128  1.00 33.38           H
ATOM   2519 HD12 ILE B 189      79.566  35.646  16.885  1.00 33.38           H
ATOM   2520 HD13 ILE B 189      78.911  35.074  18.214  1.00 33.38           H
ATOM   2521  N   TYR B 190      83.110  38.579  20.019  1.00 24.28           N
ATOM   2522  CA  TYR B 190      84.310  38.568  20.837  1.00 29.39           C
ATOM   2523  C   TYR B 190      84.443  39.855  21.642  1.00 28.54           C
ATOM   2524  O   TYR B 190      84.847  39.822  22.818  1.00 29.59           O
ATOM   2525  CB  TYR B 190      85.525  38.331  19.937  1.00 31.74           C
ATOM   2526  CG  TYR B 190      86.833  38.796  20.545  1.00 39.97           C
ATOM   2527  CD1 TYR B 190      87.571  37.968  21.396  1.00 44.29           C
ATOM   2528  CD2 TYR B 190      87.313  40.071  20.287  1.00 42.07           C
ATOM   2529  CE1 TYR B 190      88.755  38.394  21.962  1.00 45.15           C
ATOM   2530  CE2 TYR B 190      88.499  40.514  20.854  1.00 46.02           C
ATOM   2531  CZ  TYR B 190      89.217  39.674  21.683  1.00 48.70           C
ATOM   2532  OH  TYR B 190      90.401  40.119  22.237  1.00 60.05           O
ATOM   2533  H   TYR B 190      83.267  38.576  19.173  1.00 29.14           H
ATOM   2534  HA  TYR B 190      84.256  37.829  21.464  1.00 35.27           H
ATOM   2535  HB2 TYR B 190      85.601  37.381  19.758  1.00 38.09           H
ATOM   2536  HB3 TYR B 190      85.396  38.813  19.105  1.00 38.09           H
ATOM   2537  HD1 TYR B 190      87.260  37.111  21.581  1.00 53.15           H
ATOM   2538  HD2 TYR B 190      86.831  40.639  19.729  1.00 50.48           H
ATOM   2539  HE1 TYR B 190      89.239  37.831  22.522  1.00 54.18           H
ATOM   2540  HE2 TYR B 190      88.814  41.369  20.668  1.00 55.22           H
ATOM   2541  HH  TYR B 190      90.559  40.905  21.987  1.00 72.06           H
ATOM   2542  N   LEU B 191      84.160  41.000  21.020  1.00 26.45           N
ATOM   2543  CA  LEU B 191      84.183  42.281  21.731  1.00 27.33           C
ATOM   2544  C   LEU B 191      83.194  42.327  22.914  1.00 34.02           C
ATOM   2545  O   LEU B 191      83.549  42.788  24.005  1.00 32.74           O
ATOM   2546  CB  LEU B 191      83.889  43.429  20.772  1.00 28.24           C
ATOM   2547  CG  LEU B 191      85.016  43.815  19.803  1.00 30.42           C
ATOM   2548  CD1 LEU B 191      84.529  44.975  18.970  1.00 31.19           C
ATOM   2549  CD2 LEU B 191      86.388  44.133  20.498  1.00 40.53           C
ATOM   2550  H   LEU B 191      83.953  41.064  20.188  1.00 31.74           H
ATOM   2551  HA  LEU B 191      85.074  42.419  22.089  1.00 32.80           H
ATOM   2552  HB2 LEU B 191      83.118  43.187  20.235  1.00 33.88           H
ATOM   2553  HB3 LEU B 191      83.679  44.217  21.297  1.00 33.88           H
ATOM   2554  HG  LEU B 191      85.166  43.071  19.199  1.00 36.50           H
ATOM   2555 HD11 LEU B 191      85.229  45.234  18.350  1.00 37.42           H
ATOM   2556 HD12 LEU B 191      83.737  44.702  18.480  1.00 37.42           H
ATOM   2557 HD13 LEU B 191      84.315  45.717  19.557  1.00 37.42           H
ATOM   2558 HD21 LEU B 191      87.040  44.366  19.819  1.00 48.63           H
ATOM   2559 HD22 LEU B 191      86.267  44.876  21.110  1.00 48.63           H
ATOM   2560 HD23 LEU B 191      86.683  43.348  20.985  1.00 48.63           H
ATOM   2561  N   ARG B 192      81.933  41.911  22.718  1.00 26.67           N
ATOM   2562  CA  ARG B 192      80.956  42.025  23.803  1.00 24.70           C
ATOM   2563  C   ARG B 192      81.226  41.027  24.935  1.00 29.40           C
ATOM   2564  O   ARG B 192      81.006  41.351  26.102  1.00 29.32           O
ATOM   2565  CB  ARG B 192      79.525  41.887  23.229  1.00 26.17           C
ATOM   2566  CG  ARG B 192      78.448  41.457  24.184  1.00 26.61           C
ATOM   2567  CD  ARG B 192      78.172  42.536  25.277  1.00 28.19           C
ATOM   2568  NE  ARG B 192      77.097  42.081  26.152  1.00 25.85           N
ATOM   2569  CZ  ARG B 192      77.273  41.281  27.183  1.00 25.95           C
ATOM   2570  NH1 ARG B 192      78.485  40.852  27.498  1.00 23.26           N
ATOM   2571  NH2 ARG B 192      76.222  40.886  27.884  1.00 29.14           N1+
ATOM   2572  H   ARG B 192      81.630  41.569  21.990  1.00 32.01           H
ATOM   2573  HA  ARG B 192      81.028  42.915  24.183  1.00 29.64           H
ATOM   2574  HB2 ARG B 192      79.260  42.747  22.868  1.00 31.40           H
ATOM   2575  HB3 ARG B 192      79.549  41.233  22.513  1.00 31.40           H
ATOM   2576  HG2 ARG B 192      77.625  41.309  23.691  1.00 31.93           H
ATOM   2577  HG3 ARG B 192      78.723  40.640  24.628  1.00 31.93           H
ATOM   2578  HD2 ARG B 192      78.971  42.671  25.811  1.00 33.83           H
ATOM   2579  HD3 ARG B 192      77.899  43.365  24.855  1.00 33.83           H
ATOM   2580  HE  ARG B 192      76.307  42.390  26.013  1.00 31.03           H
ATOM   2581 HH11 ARG B 192      79.164  41.098  27.030  1.00 27.91           H
ATOM   2582 HH12 ARG B 192      78.596  40.332  28.174  1.00 27.91           H
ATOM   2583 HH21 ARG B 192      75.437  41.173  27.680  1.00 34.97           H
ATOM   2584 HH22 ARG B 192      76.328  40.377  28.569  1.00 34.97           H
ATOM   2585  N   GLY B 193      81.701  39.819  24.620  1.00 25.87           N
ATOM   2586  CA  GLY B 193      82.032  38.797  25.603  1.00 29.10           C
ATOM   2587  C   GLY B 193      80.864  38.106  26.292  1.00 29.23           C
ATOM   2588  O   GLY B 193      81.036  37.590  27.404  1.00 28.43           O
ATOM   2589  H   GLY B 193      81.842  39.564  23.811  1.00 31.04           H
ATOM   2590  HA2 GLY B 193      82.562  38.111  25.168  1.00 34.92           H
ATOM   2591  HA3 GLY B 193      82.582  39.201  26.293  1.00 34.92           H
ATOM   2592  N   ARG B 194      79.673  38.115  25.696  1.00 28.22           N
ATOM   2593  CA  ARG B 194      78.556  37.375  26.263  1.00 26.38           C
ATOM   2594  C   ARG B 194      78.880  35.889  26.270  1.00 29.04           C
ATOM   2595  O   ARG B 194      79.127  35.285  25.222  1.00 28.72           O
ATOM   2596  CB  ARG B 194      77.257  37.688  25.504  1.00 24.62           C
ATOM   2597  CG  ARG B 194      76.021  37.028  26.099  1.00 29.48           C
ATOM   2598  CD  ARG B 194      74.698  37.393  25.390  1.00 26.57           C
ATOM   2599  NE  ARG B 194      74.293  38.800  25.525  1.00 27.54           N
ATOM   2600  CZ  ARG B 194      74.385  39.739  24.577  1.00 32.29           C
ATOM   2601  NH1 ARG B 194      74.901  39.479  23.367  1.00 29.87           N
ATOM   2602  NH2 ARG B 194      73.978  40.982  24.837  1.00 28.91           N1+
ATOM   2603  H   ARG B 194      79.491  38.537  24.969  1.00 33.87           H
ATOM   2604  HA  ARG B 194      78.433  37.654  27.184  1.00 31.66           H
ATOM   2605  HB2 ARG B 194      77.114  38.647  25.512  1.00 29.54           H
ATOM   2606  HB3 ARG B 194      77.348  37.377  24.589  1.00 29.54           H
ATOM   2607  HG2 ARG B 194      76.128  36.065  26.046  1.00 35.37           H
ATOM   2608  HG3 ARG B 194      75.942  37.298  27.027  1.00 35.37           H
ATOM   2609  HD2 ARG B 194      74.793  37.205  24.443  1.00 31.88           H
ATOM   2610  HD3 ARG B 194      73.988  36.846  25.761  1.00 31.88           H
ATOM   2611  HE  ARG B 194      73.966  39.041  26.284  1.00 33.05           H
ATOM   2612 HH11 ARG B 194      75.173  38.685  23.177  1.00 35.84           H
ATOM   2613 HH12 ARG B 194      74.952  40.103  22.778  1.00 35.84           H
ATOM   2614 HH21 ARG B 194      73.647  41.174  25.607  1.00 34.70           H
ATOM   2615 HH22 ARG B 194      74.040  41.590  24.232  1.00 34.70           H
ATOM   2616  N   ASN B 195      78.877  35.297  27.478  1.00 30.12           N
ATOM   2617  CA  ASN B 195      79.351  33.928  27.659  1.00 28.00           C
ATOM   2618  C   ASN B 195      78.671  32.944  26.711  1.00 27.94           C
ATOM   2619  O   ASN B 195      79.332  32.081  26.113  1.00 22.36           O
ATOM   2620  CB  ASN B 195      79.108  33.481  29.107  1.00 27.35           C
ATOM   2621  CG  ASN B 195      79.867  34.333  30.128  1.00 39.65           C
ATOM   2622  OD1 ASN B 195      80.086  35.523  29.929  1.00 33.96           O
ATOM   2623  ND2 ASN B 195      80.216  33.725  31.255  1.00 44.10           N
ATOM   2624  H   ASN B 195      78.606  35.673  28.202  1.00 36.14           H
ATOM   2625  HA  ASN B 195      80.305  33.898  27.490  1.00 33.60           H
ATOM   2626  HB2 ASN B 195      78.161  33.550  29.304  1.00 32.82           H
ATOM   2627  HB3 ASN B 195      79.401  32.561  29.206  1.00 32.82           H
ATOM   2628 HD21 ASN B 195      80.645  34.158  31.863  1.00 52.91           H
ATOM   2629 HD22 ASN B 195      80.014  32.898  31.378  1.00 52.91           H
ATOM   2630  N   GLU B 196      77.351  33.043  26.568  1.00 24.83           N
ATOM   2631  CA  GLU B 196      76.621  32.019  25.822  1.00 27.23           C
ATOM   2632  C   GLU B 196      76.990  31.994  24.333  1.00 29.23           C
ATOM   2633  O   GLU B 196      76.727  30.993  23.650  1.00 26.35           O
ATOM   2634  CB  GLU B 196      75.121  32.250  25.982  1.00 29.26           C
ATOM   2635  CG  GLU B 196      74.659  31.991  27.391  1.00 28.96           C
ATOM   2636  CD  GLU B 196      74.787  33.177  28.342  1.00 38.29           C
ATOM   2637  OE1 GLU B 196      75.277  34.261  27.927  1.00 28.97           O
ATOM   2638  OE2 GLU B 196      74.414  32.997  29.533  1.00 36.90           O1-
ATOM   2639  H   GLU B 196      76.864  33.677  26.885  1.00 29.80           H
ATOM   2640  HA  GLU B 196      76.831  31.148  26.196  1.00 32.68           H
ATOM   2641  HB2 GLU B 196      74.915  33.172  25.761  1.00 35.11           H
ATOM   2642  HB3 GLU B 196      74.641  31.649  25.391  1.00 35.11           H
ATOM   2643  HG2 GLU B 196      73.724  31.735  27.367  1.00 34.75           H
ATOM   2644  HG3 GLU B 196      75.185  31.264  27.758  1.00 34.75           H
ATOM   2645  N   GLU B 197      77.521  33.092  23.798  1.00 23.50           N
ATOM   2646  CA  GLU B 197      77.733  33.212  22.357  1.00 22.09           C
ATOM   2647  C   GLU B 197      79.153  32.923  21.912  1.00 28.65           C
ATOM   2648  O   GLU B 197      79.414  32.927  20.697  1.00 23.38           O
ATOM   2649  CB  GLU B 197      77.309  34.603  21.896  1.00 24.37           C
ATOM   2650  CG  GLU B 197      75.763  34.754  21.985  1.00 21.59           C
ATOM   2651  CD  GLU B 197      75.259  36.196  21.767  1.00 26.49           C
ATOM   2652  OE1 GLU B 197      75.966  37.142  22.102  1.00 27.45           O
ATOM   2653  OE2 GLU B 197      74.136  36.378  21.259  1.00 27.99           O1-
ATOM   2654  H   GLU B 197      77.768  33.782  24.248  1.00 28.20           H
ATOM   2655  HA  GLU B 197      77.156  32.572  21.911  1.00 26.51           H
ATOM   2656  HB2 GLU B 197      77.717  35.272  22.467  1.00 29.25           H
ATOM   2657  HB3 GLU B 197      77.578  34.734  20.973  1.00 29.25           H
ATOM   2658  HG2 GLU B 197      75.355  34.193  21.307  1.00 25.91           H
ATOM   2659  HG3 GLU B 197      75.472  34.469  22.865  1.00 25.91           H
ATOM   2660  N   GLN B 198      80.066  32.621  22.845  1.00 27.05           N
ATOM   2661  CA  GLN B 198      81.480  32.597  22.463  1.00 25.33           C
ATOM   2662  C   GLN B 198      81.799  31.422  21.545  1.00 28.92           C
ATOM   2663  O   GLN B 198      82.736  31.505  20.741  1.00 33.24           O
ATOM   2664  CB  GLN B 198      82.371  32.596  23.707  1.00 29.09           C
ATOM   2665  CG  GLN B 198      82.285  33.919  24.541  1.00 28.17           C
ATOM   2666  CD  GLN B 198      82.473  35.180  23.682  1.00 30.72           C
ATOM   2667  OE1 GLN B 198      83.541  35.419  23.118  1.00 29.60           O
ATOM   2668  NE2 GLN B 198      81.421  35.969  23.572  1.00 28.29           N
ATOM   2669  H   GLN B 198      79.901  32.436  23.668  1.00 32.46           H
ATOM   2670  HA  GLN B 198      81.676  33.409  21.970  1.00 30.40           H
ATOM   2671  HB2 GLN B 198      82.104  31.863  24.284  1.00 34.91           H
ATOM   2672  HB3 GLN B 198      83.294  32.478  23.431  1.00 34.91           H
ATOM   2673  HG2 GLN B 198      81.413  33.970  24.962  1.00 33.81           H
ATOM   2674  HG3 GLN B 198      82.980  33.911  25.217  1.00 33.81           H
ATOM   2675 HE21 GLN B 198      80.686  35.764  23.968  1.00 33.95           H
ATOM   2676 HE22 GLN B 198      81.470  36.689  23.103  1.00 33.95           H
ATOM   2677  N   GLY B 199      81.036  30.341  21.620  1.00 25.33           N
ATOM   2678  CA  GLY B 199      81.231  29.202  20.749  1.00 30.63           C
ATOM   2679  C   GLY B 199      80.590  29.271  19.383  1.00 29.31           C
ATOM   2680  O   GLY B 199      80.733  28.307  18.628  1.00 25.21           O
ATOM   2681  H   GLY B 199      80.388  30.246  22.178  1.00 30.39           H
ATOM   2682  HA2 GLY B 199      82.184  29.075  20.619  1.00 36.76           H
ATOM   2683  HA3 GLY B 199      80.887  28.412  21.194  1.00 36.76           H
ATOM   2684  N   ILE B 200      79.857  30.335  19.045  1.00 26.80           N
ATOM   2685  CA  ILE B 200      79.117  30.345  17.774  1.00 21.38           C
ATOM   2686  C   ILE B 200      80.096  30.381  16.603  1.00 23.39           C
ATOM   2687  O   ILE B 200      80.943  31.310  16.520  1.00 24.85           O
ATOM   2688  CB  ILE B 200      78.161  31.551  17.718  1.00 24.54           C
ATOM   2689  CG1 ILE B 200      77.022  31.375  18.734  1.00 24.49           C
ATOM   2690  CG2 ILE B 200      77.542  31.677  16.316  1.00 28.20           C
ATOM   2691  CD1 ILE B 200      76.154  32.627  18.880  1.00 27.50           C
ATOM   2692  H   ILE B 200      79.772  31.048  19.518  1.00 32.16           H
ATOM   2693  HA  ILE B 200      78.589  29.534  17.705  1.00 25.65           H
ATOM   2694  HB  ILE B 200      78.653  32.360  17.925  1.00 29.45           H
ATOM   2695 HG12 ILE B 200      76.451  30.646  18.444  1.00 29.38           H
ATOM   2696 HG13 ILE B 200      77.404  31.172  19.602  1.00 29.38           H
ATOM   2697 HG21 ILE B 200      76.944  32.441  16.303  1.00 33.84           H
ATOM   2698 HG22 ILE B 200      78.252  31.801  15.668  1.00 33.84           H
ATOM   2699 HG23 ILE B 200      77.047  30.867  16.116  1.00 33.84           H
ATOM   2700 HD11 ILE B 200      75.458  32.453  19.532  1.00 33.00           H
ATOM   2701 HD12 ILE B 200      76.711  33.363  19.178  1.00 33.00           H
ATOM   2702 HD13 ILE B 200      75.758  32.837  18.020  1.00 33.00           H
ATOM   2703  N   PRO B 201      79.988  29.486  15.634  1.00 26.55           N
ATOM   2704  CA  PRO B 201      80.916  29.507  14.500  1.00 29.17           C
ATOM   2705  C   PRO B 201      80.472  30.428  13.366  1.00 26.18           C
ATOM   2706  O   PRO B 201      79.291  30.702  13.172  1.00 24.74           O
ATOM   2707  CB  PRO B 201      80.927  28.044  14.036  1.00 29.68           C
ATOM   2708  CG  PRO B 201      79.543  27.557  14.314  1.00 32.05           C
ATOM   2709  CD  PRO B 201      79.060  28.337  15.567  1.00 24.95           C
ATOM   2710  HA  PRO B 201      81.805  29.760  14.793  1.00 35.00           H
ATOM   2711  HB2 PRO B 201      81.123  28.002  13.087  1.00 35.62           H
ATOM   2712  HB3 PRO B 201      81.579  27.542  14.548  1.00 35.62           H
ATOM   2713  HG2 PRO B 201      78.972  27.748  13.554  1.00 38.46           H
ATOM   2714  HG3 PRO B 201      79.564  26.604  14.494  1.00 38.46           H
ATOM   2715  HD2 PRO B 201      78.149  28.644  15.444  1.00 29.94           H
ATOM   2716  HD3 PRO B 201      79.146  27.787  16.362  1.00 29.94           H
ATOM   2717  N   LEU B 202      81.464  30.886  12.593  1.00 24.60           N
ATOM   2718  CA  LEU B 202      81.186  31.748  11.434  1.00 25.89           C
ATOM   2719  C   LEU B 202      80.136  31.154  10.494  1.00 23.64           C
ATOM   2720  O   LEU B 202      79.281  31.885   9.965  1.00 22.95           O
ATOM   2721  CB  LEU B 202      82.476  32.022  10.659  1.00 27.40           C
ATOM   2722  CG  LEU B 202      82.369  32.985   9.476  1.00 26.34           C
ATOM   2723  CD1 LEU B 202      81.817  34.329   9.895  1.00 25.77           C
ATOM   2724  CD2 LEU B 202      83.763  33.197   8.799  1.00 30.64           C
ATOM   2725  H   LEU B 202      82.298  30.715  12.715  1.00 29.52           H
ATOM   2726  HA  LEU B 202      80.847  32.598  11.754  1.00 31.07           H
ATOM   2727  HB2 LEU B 202      83.127  32.394  11.275  1.00 32.88           H
ATOM   2728  HB3 LEU B 202      82.808  31.178  10.314  1.00 32.88           H
ATOM   2729  HG  LEU B 202      81.769  32.607   8.814  1.00 31.61           H
ATOM   2730 HD11 LEU B 202      81.766  34.906   9.117  1.00 30.93           H
ATOM   2731 HD12 LEU B 202      80.932  34.203  10.272  1.00 30.93           H
ATOM   2732 HD13 LEU B 202      82.407  34.720  10.558  1.00 30.93           H
ATOM   2733 HD21 LEU B 202      83.662  33.810   8.055  1.00 36.77           H
ATOM   2734 HD22 LEU B 202      84.378  33.566   9.452  1.00 36.77           H
ATOM   2735 HD23 LEU B 202      84.092  32.342   8.481  1.00 36.77           H
ATOM   2736  N   GLU B 203      80.166  29.829  10.290  1.00 27.03           N
ATOM   2737  CA  GLU B 203      79.199  29.179   9.388  1.00 23.71           C
ATOM   2738  C   GLU B 203      77.742  29.462   9.801  1.00 26.66           C
ATOM   2739  O   GLU B 203      76.861  29.661   8.942  1.00 22.21           O
ATOM   2740  CB  GLU B 203      79.450  27.662   9.365  1.00 33.77           C
ATOM   2741  CG  GLU B 203      78.446  26.832   8.532  1.00 35.47           C
ATOM   2742  CD  GLU B 203      78.765  25.325   8.523  1.00 41.87           C
ATOM   2743  OE1 GLU B 203      78.739  24.696   9.593  1.00 48.79           O
ATOM   2744  OE2 GLU B 203      79.065  24.776   7.443  1.00 48.42           O1-
ATOM   2745  H   GLU B 203      80.728  29.290  10.656  1.00 32.44           H
ATOM   2746  HA  GLU B 203      79.327  29.519   8.489  1.00 28.46           H
ATOM   2747  HB2 GLU B 203      80.334  27.503   8.999  1.00 40.53           H
ATOM   2748  HB3 GLU B 203      79.414  27.332  10.277  1.00 40.53           H
ATOM   2749  HG2 GLU B 203      77.558  26.947   8.903  1.00 42.56           H
ATOM   2750  HG3 GLU B 203      78.464  27.146   7.614  1.00 42.56           H
ATOM   2751  N   TYR B 204      77.463  29.447  11.106  1.00 22.72           N
ATOM   2752  CA  TYR B 204      76.109  29.755  11.591  1.00 21.97           C
ATOM   2753  C   TYR B 204      75.736  31.226  11.342  1.00 23.04           C
ATOM   2754  O   TYR B 204      74.620  31.538  10.882  1.00 21.70           O
ATOM   2755  CB  TYR B 204      76.028  29.391  13.080  1.00 26.29           C
ATOM   2756  CG  TYR B 204      74.626  29.472  13.724  1.00 23.18           C
ATOM   2757  CD1 TYR B 204      73.660  28.506  13.462  1.00 24.77           C
ATOM   2758  CD2 TYR B 204      74.315  30.475  14.620  1.00 21.95           C
ATOM   2759  CE1 TYR B 204      72.384  28.568  14.067  1.00 28.93           C
ATOM   2760  CE2 TYR B 204      73.045  30.557  15.222  1.00 23.85           C
ATOM   2761  CZ  TYR B 204      72.085  29.605  14.915  1.00 26.59           C
ATOM   2762  OH  TYR B 204      70.843  29.631  15.498  1.00 25.28           O
ATOM   2763  H   TYR B 204      78.031  29.264  11.726  1.00 27.26           H
ATOM   2764  HA  TYR B 204      75.470  29.202  11.113  1.00 26.36           H
ATOM   2765  HB2 TYR B 204      76.343  28.480  13.188  1.00 31.55           H
ATOM   2766  HB3 TYR B 204      76.607  29.992  13.573  1.00 31.55           H
ATOM   2767  HD1 TYR B 204      73.852  27.816  12.870  1.00 29.72           H
ATOM   2768  HD2 TYR B 204      74.950  31.128  14.808  1.00 26.34           H
ATOM   2769  HE1 TYR B 204      71.741  27.926  13.867  1.00 34.71           H
ATOM   2770  HE2 TYR B 204      72.848  31.250  15.810  1.00 28.62           H
ATOM   2771  HH  TYR B 204      70.773  30.306  15.994  1.00 30.34           H
ATOM   2772  N   LEU B 205      76.653  32.150  11.647  1.00 22.65           N
ATOM   2773  CA  LEU B 205      76.412  33.561  11.352  1.00 23.20           C
ATOM   2774  C   LEU B 205      76.178  33.797   9.864  1.00 23.65           C
ATOM   2775  O   LEU B 205      75.406  34.687   9.489  1.00 21.50           O
ATOM   2776  CB  LEU B 205      77.602  34.405  11.810  1.00 23.03           C
ATOM   2777  CG  LEU B 205      77.870  34.425  13.309  1.00 25.04           C
ATOM   2778  CD1 LEU B 205      79.181  35.152  13.648  1.00 28.34           C
ATOM   2779  CD2 LEU B 205      76.679  35.042  14.043  1.00 29.05           C
ATOM   2780  H   LEU B 205      77.411  31.986  12.019  1.00 27.18           H
ATOM   2781  HA  LEU B 205      75.625  33.858  11.835  1.00 27.84           H
ATOM   2782  HB2 LEU B 205      78.401  34.064  11.378  1.00 27.64           H
ATOM   2783  HB3 LEU B 205      77.451  35.321  11.531  1.00 27.64           H
ATOM   2784  HG  LEU B 205      77.958  33.509  13.617  1.00 30.05           H
ATOM   2785 HD11 LEU B 205      79.309  35.140  14.610  1.00 34.01           H
ATOM   2786 HD12 LEU B 205      79.917  34.697  13.210  1.00 34.01           H
ATOM   2787 HD13 LEU B 205      79.124  36.068  13.333  1.00 34.01           H
ATOM   2788 HD21 LEU B 205      76.864  35.047  14.995  1.00 34.87           H
ATOM   2789 HD22 LEU B 205      76.548  35.949  13.726  1.00 34.87           H
ATOM   2790 HD23 LEU B 205      75.888  34.510  13.863  1.00 34.87           H
ATOM   2791  N   GLU B 206      76.925  33.095   9.000  1.00 22.76           N
ATOM   2792  CA  GLU B 206      76.740  33.260   7.561  1.00 26.33           C
ATOM   2793  C   GLU B 206      75.364  32.754   7.099  1.00 23.84           C
ATOM   2794  O   GLU B 206      74.704  33.399   6.256  1.00 23.43           O
ATOM   2795  CB  GLU B 206      77.888  32.556   6.816  1.00 25.81           C
ATOM   2796  CG  GLU B 206      77.894  32.770   5.340  1.00 31.69           C
ATOM   2797  CD  GLU B 206      79.282  32.568   4.709  1.00 29.98           C
ATOM   2798  OE1 GLU B 206      79.470  33.065   3.573  1.00 30.47           O
ATOM   2799  OE2 GLU B 206      80.157  31.943   5.345  1.00 29.87           O1-
ATOM   2800  H   GLU B 206      77.533  32.529   9.222  1.00 27.31           H
ATOM   2801  HA  GLU B 206      76.790  34.206   7.349  1.00 31.60           H
ATOM   2802  HB2 GLU B 206      78.732  32.884   7.164  1.00 30.97           H
ATOM   2803  HB3 GLU B 206      77.820  31.601   6.973  1.00 30.97           H
ATOM   2804  HG2 GLU B 206      77.283  32.140   4.927  1.00 38.03           H
ATOM   2805  HG3 GLU B 206      77.609  33.679   5.152  1.00 38.03           H
ATOM   2806  N   LYS B 207      74.882  31.619   7.644  1.00 23.34           N
ATOM   2807  CA  LYS B 207      73.507  31.205   7.331  1.00 22.30           C
ATOM   2808  C   LYS B 207      72.490  32.297   7.668  1.00 22.20           C
ATOM   2809  O   LYS B 207      71.602  32.599   6.858  1.00 23.46           O
ATOM   2810  CB  LYS B 207      73.137  29.874   8.042  1.00 23.49           C
ATOM   2811  CG  LYS B 207      73.750  28.605   7.368  1.00 31.73           C
ATOM   2812  CD  LYS B 207      73.569  27.368   8.245  1.00 32.80           C
ATOM   2813  CE  LYS B 207      74.222  26.136   7.663  1.00 38.04           C
ATOM   2814  NZ  LYS B 207      73.805  24.959   8.474  1.00 51.00           N1+
ATOM   2815  H   LYS B 207      75.312  31.096   8.173  1.00 28.01           H
ATOM   2816  HA  LYS B 207      73.450  31.045   6.376  1.00 26.77           H
ATOM   2817  HB2 LYS B 207      73.459  29.908   8.957  1.00 28.19           H
ATOM   2818  HB3 LYS B 207      72.172  29.775   8.037  1.00 28.19           H
ATOM   2819  HG2 LYS B 207      73.306  28.445   6.521  1.00 38.08           H
ATOM   2820  HG3 LYS B 207      74.700  28.743   7.229  1.00 38.08           H
ATOM   2821  HD2 LYS B 207      73.966  27.535   9.114  1.00 39.36           H
ATOM   2822  HD3 LYS B 207      72.621  27.186   8.343  1.00 39.36           H
ATOM   2823  HE2 LYS B 207      73.927  26.007   6.748  1.00 45.65           H
ATOM   2824  HE3 LYS B 207      75.187  26.221   7.707  1.00 45.65           H
ATOM   2825  HZ1 LYS B 207      74.177  24.219   8.149  1.00 61.20           H
ATOM   2826  HZ2 LYS B 207      74.062  25.066   9.319  1.00 61.20           H
ATOM   2827  HZ3 LYS B 207      72.919  24.872   8.449  1.00 61.20           H
ATOM   2828  N   LEU B 208      72.585  32.884   8.873  1.00 22.50           N
ATOM   2829  CA  LEU B 208      71.675  33.955   9.286  1.00 21.00           C
ATOM   2830  C   LEU B 208      71.822  35.209   8.423  1.00 22.35           C
ATOM   2831  O   LEU B 208      70.831  35.884   8.127  1.00 21.38           O
ATOM   2832  CB  LEU B 208      71.902  34.304  10.768  1.00 19.13           C
ATOM   2833  CG  LEU B 208      71.639  33.155  11.743  1.00 24.30           C
ATOM   2834  CD1 LEU B 208      72.188  33.505  13.133  1.00 24.75           C
ATOM   2835  CD2 LEU B 208      70.152  32.860  11.792  1.00 25.38           C
ATOM   2836  H   LEU B 208      73.171  32.676   9.468  1.00 27.00           H
ATOM   2837  HA  LEU B 208      70.762  33.639   9.193  1.00 25.20           H
ATOM   2838  HB2 LEU B 208      72.825  34.580  10.883  1.00 22.96           H
ATOM   2839  HB3 LEU B 208      71.310  35.034  11.009  1.00 22.96           H
ATOM   2840  HG  LEU B 208      72.095  32.360  11.428  1.00 29.16           H
ATOM   2841 HD11 LEU B 208      72.012  32.766  13.737  1.00 29.69           H
ATOM   2842 HD12 LEU B 208      73.144  33.657  13.066  1.00 29.69           H
ATOM   2843 HD13 LEU B 208      71.747  34.307  13.454  1.00 29.69           H
ATOM   2844 HD21 LEU B 208      69.995  32.131  12.412  1.00 30.45           H
ATOM   2845 HD22 LEU B 208      69.682  33.655  12.089  1.00 30.45           H
ATOM   2846 HD23 LEU B 208      69.850  32.610  10.904  1.00 30.45           H
ATOM   2847  N   HIS B 209      73.043  35.541   8.014  1.00 23.90           N
ATOM   2848  CA  HIS B 209      73.266  36.660   7.098  1.00 22.70           C
ATOM   2849  C   HIS B 209      72.486  36.501   5.794  1.00 23.27           C
ATOM   2850  O   HIS B 209      71.813  37.447   5.341  1.00 23.26           O
ATOM   2851  CB  HIS B 209      74.786  36.788   6.795  1.00 22.89           C
ATOM   2852  CG  HIS B 209      75.137  37.898   5.842  1.00 23.36           C
ATOM   2853  ND1 HIS B 209      75.075  39.236   6.181  1.00 25.13           N
ATOM   2854  CD2 HIS B 209      75.565  37.859   4.557  1.00 28.23           C
ATOM   2855  CE1 HIS B 209      75.464  39.966   5.150  1.00 30.87           C
ATOM   2856  NE2 HIS B 209      75.752  39.156   4.148  1.00 25.12           N
ATOM   2857  H   HIS B 209      73.762  35.133   8.252  1.00 28.68           H
ATOM   2858  HA  HIS B 209      72.974  37.481   7.525  1.00 27.24           H
ATOM   2859  HB2 HIS B 209      75.096  35.956   6.405  1.00 27.47           H
ATOM   2860  HB3 HIS B 209      75.256  36.955   7.627  1.00 27.47           H
ATOM   2861  HD1 HIS B 209      74.840  39.545   6.949  1.00 30.15           H
ATOM   2862  HD2 HIS B 209      75.705  37.095   4.046  1.00 33.88           H
ATOM   2863  HE1 HIS B 209      75.501  40.895   5.126  1.00 37.04           H
ATOM   2864  N   TYR B 210      72.596  35.332   5.147  1.00 22.63           N
ATOM   2865  CA  TYR B 210      71.931  35.159   3.860  1.00 24.11           C
ATOM   2866  C   TYR B 210      70.405  35.175   4.005  1.00 24.11           C
ATOM   2867  O   TYR B 210      69.704  35.630   3.093  1.00 23.64           O
ATOM   2868  CB  TYR B 210      72.458  33.885   3.180  1.00 26.00           C
ATOM   2869  CG  TYR B 210      73.791  34.162   2.489  1.00 25.47           C
ATOM   2870  CD1 TYR B 210      74.983  34.200   3.204  1.00 29.44           C
ATOM   2871  CD2 TYR B 210      73.840  34.429   1.139  1.00 29.39           C
ATOM   2872  CE1 TYR B 210      76.220  34.491   2.585  1.00 25.18           C
ATOM   2873  CE2 TYR B 210      75.062  34.735   0.503  1.00 30.25           C
ATOM   2874  CZ  TYR B 210      76.246  34.750   1.219  1.00 29.58           C
ATOM   2875  OH  TYR B 210      77.439  35.049   0.577  1.00 26.26           O
ATOM   2876  H   TYR B 210      73.036  34.648   5.425  1.00 27.16           H
ATOM   2877  HA  TYR B 210      72.172  35.908   3.292  1.00 28.93           H
ATOM   2878  HB2 TYR B 210      72.596  33.195   3.848  1.00 31.20           H
ATOM   2879  HB3 TYR B 210      71.821  33.588   2.512  1.00 31.20           H
ATOM   2880  HD1 TYR B 210      74.967  34.029   4.118  1.00 35.32           H
ATOM   2881  HD2 TYR B 210      73.053  34.425   0.642  1.00 35.27           H
ATOM   2882  HE1 TYR B 210      77.005  34.505   3.083  1.00 30.22           H
ATOM   2883  HE2 TYR B 210      75.075  34.904  -0.411  1.00 36.30           H
ATOM   2884  HH  TYR B 210      77.300  35.180  -0.241  1.00 31.51           H
ATOM   2885  N   LYS B 211      69.867  34.784   5.163  1.00 24.02           N
ATOM   2886  CA  LYS B 211      68.428  34.919   5.358  1.00 26.41           C
ATOM   2887  C   LYS B 211      68.026  36.384   5.522  1.00 24.37           C
ATOM   2888  O   LYS B 211      66.988  36.802   4.986  1.00 22.72           O
ATOM   2889  CB  LYS B 211      67.935  34.088   6.547  1.00 27.05           C
ATOM   2890  CG  LYS B 211      67.967  32.590   6.257  1.00 28.95           C
ATOM   2891  CD  LYS B 211      66.998  31.790   7.094  1.00 37.85           C
ATOM   2892  CE  LYS B 211      66.840  30.362   6.560  1.00 36.43           C
ATOM   2893  NZ  LYS B 211      65.927  30.248   5.389  1.00 37.59           N1+
ATOM   2894  H   LYS B 211      70.298  34.448   5.827  1.00 28.83           H
ATOM   2895  HA  LYS B 211      67.981  34.583   4.565  1.00 31.70           H
ATOM   2896  HB2 LYS B 211      68.506  34.259   7.312  1.00 32.46           H
ATOM   2897  HB3 LYS B 211      67.020  34.336   6.751  1.00 32.46           H
ATOM   2898  HG2 LYS B 211      67.742  32.447   5.324  1.00 34.74           H
ATOM   2899  HG3 LYS B 211      68.860  32.256   6.435  1.00 34.74           H
ATOM   2900  HD2 LYS B 211      67.328  31.739   8.005  1.00 45.42           H
ATOM   2901  HD3 LYS B 211      66.129  32.220   7.075  1.00 45.42           H
ATOM   2902  HE2 LYS B 211      67.711  30.033   6.289  1.00 43.72           H
ATOM   2903  HE3 LYS B 211      66.483  29.803   7.268  1.00 43.72           H
ATOM   2904  HZ1 LYS B 211      65.875  29.399   5.125  1.00 45.11           H
ATOM   2905  HZ2 LYS B 211      65.113  30.532   5.609  1.00 45.11           H
ATOM   2906  HZ3 LYS B 211      66.234  30.742   4.715  1.00 45.11           H
ATOM   2907  N   HIS B 212      68.814  37.178   6.255  1.00 23.89           N
ATOM   2908  CA  HIS B 212      68.557  38.627   6.328  1.00 22.83           C
ATOM   2909  C   HIS B 212      68.618  39.269   4.940  1.00 27.20           C
ATOM   2910  O   HIS B 212      67.798  40.132   4.605  1.00 26.22           O
ATOM   2911  CB  HIS B 212      69.575  39.347   7.245  1.00 23.61           C
ATOM   2912  CG  HIS B 212      69.273  39.254   8.719  1.00 23.78           C
ATOM   2913  ND1 HIS B 212      69.703  38.198   9.487  1.00 24.53           N
ATOM   2914  CD2 HIS B 212      68.607  40.080   9.563  1.00 25.46           C
ATOM   2915  CE1 HIS B 212      69.309  38.369  10.740  1.00 27.04           C
ATOM   2916  NE2 HIS B 212      68.613  39.488  10.808  1.00 26.14           N
ATOM   2917  H   HIS B 212      69.492  36.911   6.713  1.00 28.67           H
ATOM   2918  HA  HIS B 212      67.669  38.773   6.689  1.00 27.40           H
ATOM   2919  HB2 HIS B 212      69.592  40.288   7.008  1.00 28.34           H
ATOM   2920  HB3 HIS B 212      70.451  38.959   7.100  1.00 28.34           H
ATOM   2921  HD1 HIS B 212      70.160  37.529   9.198  1.00 29.43           H
ATOM   2922  HD2 HIS B 212      68.186  40.877   9.334  1.00 30.55           H
ATOM   2923  HE1 HIS B 212      69.469  37.784  11.445  1.00 32.45           H
ATOM   2924  N   GLU B 213      69.612  38.895   4.131  1.00 23.45           N
ATOM   2925  CA  GLU B 213      69.737  39.504   2.801  1.00 24.44           C
ATOM   2926  C   GLU B 213      68.567  39.110   1.905  1.00 26.04           C
ATOM   2927  O   GLU B 213      68.039  39.944   1.170  1.00 28.18           O
ATOM   2928  CB  GLU B 213      71.070  39.116   2.168  1.00 29.00           C
ATOM   2929  CG  GLU B 213      72.316  39.639   2.942  1.00 29.52           C
ATOM   2930  CD  GLU B 213      72.757  41.087   2.588  1.00 37.24           C
ATOM   2931  OE1 GLU B 213      73.508  41.282   1.607  1.00 31.33           O
ATOM   2932  OE2 GLU B 213      72.413  42.038   3.325  1.00 29.96           O1-
ATOM   2933  H   GLU B 213      70.212  38.308   4.319  1.00 28.14           H
ATOM   2934  HA  GLU B 213      69.724  40.469   2.897  1.00 29.33           H
ATOM   2935  HB2 GLU B 213      71.129  38.148   2.133  1.00 34.80           H
ATOM   2936  HB3 GLU B 213      71.106  39.479   1.270  1.00 34.80           H
ATOM   2937  HG2 GLU B 213      72.119  39.618   3.891  1.00 35.42           H
ATOM   2938  HG3 GLU B 213      73.064  39.052   2.753  1.00 35.42           H
ATOM   2939  N   SER B 214      68.119  37.856   1.980  1.00 25.21           N
ATOM   2940  CA  SER B 214      66.947  37.460   1.205  1.00 26.09           C
ATOM   2941  C   SER B 214      65.702  38.249   1.620  1.00 31.38           C
ATOM   2942  O   SER B 214      64.926  38.697   0.757  1.00 30.45           O
ATOM   2943  CB  SER B 214      66.720  35.949   1.345  1.00 29.73           C
ATOM   2944  OG  SER B 214      65.598  35.570   0.583  1.00 43.77           O
ATOM   2945  H   SER B 214      68.467  37.231   2.458  1.00 30.26           H
ATOM   2946  HA  SER B 214      67.116  37.647   0.269  1.00 31.30           H
ATOM   2947  HB2 SER B 214      67.502  35.477   1.020  1.00 35.68           H
ATOM   2948  HB3 SER B 214      66.561  35.735   2.278  1.00 35.68           H
ATOM   2949  HG  SER B 214      65.724  35.757  -0.226  1.00 52.52           H
ATOM   2950  N   TRP B 215      65.479  38.421   2.933  1.00 27.43           N
ATOM   2951  CA  TRP B 215      64.253  39.061   3.408  1.00 28.45           C
ATOM   2952  C   TRP B 215      64.264  40.564   3.133  1.00 30.04           C
ATOM   2953  O   TRP B 215      63.269  41.129   2.648  1.00 28.37           O
ATOM   2954  CB  TRP B 215      64.073  38.795   4.913  1.00 28.91           C
ATOM   2955  CG  TRP B 215      62.827  39.381   5.551  1.00 25.23           C
ATOM   2956  CD1 TRP B 215      61.610  39.602   4.967  1.00 33.05           C
ATOM   2957  CD2 TRP B 215      62.705  39.806   6.913  1.00 25.49           C
ATOM   2958  NE1 TRP B 215      60.731  40.131   5.894  1.00 29.76           N
ATOM   2959  CE2 TRP B 215      61.398  40.293   7.088  1.00 29.73           C
ATOM   2960  CE3 TRP B 215      63.591  39.836   8.003  1.00 26.31           C
ATOM   2961  CZ2 TRP B 215      60.953  40.780   8.301  1.00 29.52           C
ATOM   2962  CZ3 TRP B 215      63.147  40.341   9.197  1.00 28.84           C
ATOM   2963  CH2 TRP B 215      61.845  40.806   9.341  1.00 29.42           C
ATOM   2964  H   TRP B 215      66.017  38.177   3.557  1.00 32.91           H
ATOM   2965  HA  TRP B 215      63.495  38.676   2.942  1.00 34.14           H
ATOM   2966  HB2 TRP B 215      64.043  37.836   5.052  1.00 34.70           H
ATOM   2967  HB3 TRP B 215      64.837  39.164   5.382  1.00 34.70           H
ATOM   2968  HD1 TRP B 215      61.399  39.405   4.083  1.00 39.66           H
ATOM   2969  HE1 TRP B 215      59.917  40.360   5.739  1.00 35.71           H
ATOM   2970  HE3 TRP B 215      64.467  39.540   7.910  1.00 31.57           H
ATOM   2971  HZ2 TRP B 215      60.082  41.090   8.405  1.00 35.43           H
ATOM   2972  HZ3 TRP B 215      63.726  40.367   9.925  1.00 34.61           H
ATOM   2973  HH2 TRP B 215      61.569  41.130  10.168  1.00 35.30           H
ATOM   2974  N   LEU B 216      65.378  41.225   3.428  1.00 26.44           N
ATOM   2975  CA  LEU B 216      65.394  42.676   3.558  1.00 25.49           C
ATOM   2976  C   LEU B 216      66.173  43.406   2.474  1.00 29.71           C
ATOM   2977  O   LEU B 216      65.996  44.619   2.317  1.00 27.12           O
ATOM   2978  CB  LEU B 216      65.974  43.075   4.926  1.00 28.40           C
ATOM   2979  CG  LEU B 216      65.248  42.555   6.182  1.00 27.59           C
ATOM   2980  CD1 LEU B 216      65.959  42.896   7.491  1.00 23.54           C
ATOM   2981  CD2 LEU B 216      63.803  43.045   6.240  1.00 25.08           C
ATOM   2982  H   LEU B 216      66.143  40.854   3.558  1.00 31.73           H
ATOM   2983  HA  LEU B 216      64.479  42.996   3.524  1.00 30.58           H
ATOM   2984  HB2 LEU B 216      66.887  42.751   4.971  1.00 34.07           H
ATOM   2985  HB3 LEU B 216      65.977  44.043   4.979  1.00 34.07           H
ATOM   2986  HG  LEU B 216      65.214  41.587   6.126  1.00 33.11           H
ATOM   2987 HD11 LEU B 216      65.445  42.539   8.232  1.00 28.25           H
ATOM   2988 HD12 LEU B 216      66.845  42.501   7.480  1.00 28.25           H
ATOM   2989 HD13 LEU B 216      66.027  43.861   7.570  1.00 28.25           H
ATOM   2990 HD21 LEU B 216      63.384  42.697   7.043  1.00 30.10           H
ATOM   2991 HD22 LEU B 216      63.799  44.015   6.258  1.00 30.10           H
ATOM   2992 HD23 LEU B 216      63.330  42.727   5.455  1.00 30.10           H
ATOM   2993  N   LEU B 217      67.059  42.732   1.754  1.00 29.31           N
ATOM   2994  CA  LEU B 217      67.786  43.377   0.659  1.00 27.68           C
ATOM   2995  C   LEU B 217      67.167  42.989  -0.685  1.00 33.00           C
ATOM   2996  O   LEU B 217      66.686  43.850  -1.433  1.00 31.83           O
ATOM   2997  CB  LEU B 217      69.278  43.004   0.731  1.00 29.82           C
ATOM   2998  CG  LEU B 217      70.122  43.588  -0.406  1.00 39.88           C
ATOM   2999  CD1 LEU B 217      70.173  45.072  -0.185  1.00 41.15           C
ATOM   3000  CD2 LEU B 217      71.515  43.019  -0.448  1.00 36.74           C
ATOM   3001  H   LEU B 217      67.259  41.905   1.874  1.00 35.17           H
ATOM   3002  HA  LEU B 217      67.713  44.340   0.755  1.00 33.22           H
ATOM   3003  HB2 LEU B 217      69.641  43.332   1.568  1.00 35.78           H
ATOM   3004  HB3 LEU B 217      69.359  42.038   0.694  1.00 35.78           H
ATOM   3005  HG  LEU B 217      69.689  43.415  -1.257  1.00 47.85           H
ATOM   3006 HD11 LEU B 217      70.702  45.477  -0.890  1.00 49.38           H
ATOM   3007 HD12 LEU B 217      69.270  45.425  -0.204  1.00 49.38           H
ATOM   3008 HD13 LEU B 217      70.580  45.248   0.677  1.00 49.38           H
ATOM   3009 HD21 LEU B 217      71.999  43.424  -1.185  1.00 44.09           H
ATOM   3010 HD22 LEU B 217      71.962  43.216   0.390  1.00 44.09           H
ATOM   3011 HD23 LEU B 217      71.460  42.059  -0.576  1.00 44.09           H
ATOM   3012  N   HIS B 218      67.140  41.684  -0.998  1.00 28.26           N
ATOM   3013  CA  HIS B 218      66.538  41.193  -2.243  1.00 27.90           C
ATOM   3014  C   HIS B 218      65.002  41.153  -2.177  1.00 36.61           C
ATOM   3015  O   HIS B 218      64.339  41.226  -3.217  1.00 30.58           O
ATOM   3016  CB  HIS B 218      67.088  39.804  -2.582  1.00 26.20           C
ATOM   3017  CG  HIS B 218      68.584  39.752  -2.638  1.00 29.76           C
ATOM   3018  ND1 HIS B 218      69.326  40.656  -3.372  1.00 31.74           N
ATOM   3019  CD2 HIS B 218      69.480  38.932  -2.030  1.00 27.90           C
ATOM   3020  CE1 HIS B 218      70.614  40.399  -3.206  1.00 36.12           C
ATOM   3021  NE2 HIS B 218      70.733  39.364  -2.390  1.00 32.50           N
ATOM   3022  H   HIS B 218      67.465  41.062  -0.501  1.00 33.91           H
ATOM   3023  HA  HIS B 218      66.786  41.793  -2.964  1.00 33.48           H
ATOM   3024  HB2 HIS B 218      66.748  39.536  -3.450  1.00 31.44           H
ATOM   3025  HB3 HIS B 218      66.794  39.176  -1.904  1.00 31.44           H
ATOM   3026  HD2 HIS B 218      69.283  38.227  -1.457  1.00 33.48           H
ATOM   3027  HE1 HIS B 218      71.316  40.863  -3.602  1.00 43.34           H
ATOM   3028  HE2 HIS B 218      71.474  39.001  -2.149  1.00 39.00           H
ATOM   3029  N   ARG B 219      64.437  41.057  -0.976  1.00 32.71           N
ATOM   3030  CA  ARG B 219      62.986  40.966  -0.743  1.00 27.84           C
ATOM   3031  C   ARG B 219      62.360  39.789  -1.493  1.00 36.04           C
ATOM   3032  O   ARG B 219      61.235  39.864  -1.987  1.00 34.16           O
ATOM   3033  CB  ARG B 219      62.308  42.294  -1.080  1.00 35.83           C
ATOM   3034  CG  ARG B 219      62.992  43.495  -0.347  1.00 31.69           C
ATOM   3035  CD  ARG B 219      62.085  44.711  -0.215  1.00 39.75           C
ATOM   3036  NE  ARG B 219      60.975  44.473   0.720  1.00 42.11           N
ATOM   3037  CZ  ARG B 219      60.261  45.435   1.314  1.00 46.55           C
ATOM   3038  NH1 ARG B 219      60.519  46.736   1.097  1.00 42.75           N
ATOM   3039  NH2 ARG B 219      59.293  45.089   2.144  1.00 49.04           N1+
ATOM   3040  H   ARG B 219      64.891  41.042  -0.246  1.00 39.25           H
ATOM   3041  HA  ARG B 219      62.844  40.806   0.203  1.00 33.41           H
ATOM   3042  HB2 ARG B 219      62.366  42.448  -2.036  1.00 43.00           H
ATOM   3043  HB3 ARG B 219      61.379  42.258  -0.802  1.00 43.00           H
ATOM   3044  HG2 ARG B 219      63.247  43.215   0.546  1.00 38.02           H
ATOM   3045  HG3 ARG B 219      63.778  43.763  -0.848  1.00 38.02           H
ATOM   3046  HD2 ARG B 219      62.603  45.461   0.116  1.00 47.70           H
ATOM   3047  HD3 ARG B 219      61.708  44.923  -1.084  1.00 47.70           H
ATOM   3048  HE  ARG B 219      60.771  43.656   0.898  1.00 50.53           H
ATOM   3049 HH11 ARG B 219      61.151  46.966   0.561  1.00 51.30           H
ATOM   3050 HH12 ARG B 219      60.048  47.339   1.491  1.00 51.30           H
ATOM   3051 HH21 ARG B 219      59.125  44.258   2.287  1.00 58.85           H
ATOM   3052 HH22 ARG B 219      58.824  45.695   2.534  1.00 58.85           H
ATOM   3053  N   THR B 220      63.092  38.680  -1.554  1.00 27.07           N
ATOM   3054  CA  THR B 220      62.653  37.452  -2.184  1.00 30.30           C
ATOM   3055  C   THR B 220      62.163  36.400  -1.202  1.00 38.53           C
ATOM   3056  O   THR B 220      61.701  35.340  -1.637  1.00 43.43           O
ATOM   3057  CB  THR B 220      63.801  36.867  -3.002  1.00 36.03           C
ATOM   3058  OG1 THR B 220      64.919  36.686  -2.128  1.00 31.64           O
ATOM   3059  CG2 THR B 220      64.178  37.812  -4.150  1.00 35.50           C
ATOM   3060  H   THR B 220      63.881  38.619  -1.218  1.00 32.49           H
ATOM   3061  HA  THR B 220      61.925  37.655  -2.793  1.00 36.36           H
ATOM   3062  HB  THR B 220      63.535  36.012  -3.375  1.00 43.24           H
ATOM   3063  HG1 THR B 220      65.568  36.364  -2.554  1.00 37.96           H
ATOM   3064 HG21 THR B 220      64.907  37.433  -4.665  1.00 42.59           H
ATOM   3065 HG22 THR B 220      63.415  37.943  -4.735  1.00 42.59           H
ATOM   3066 HG23 THR B 220      64.455  38.671  -3.795  1.00 42.59           H
ATOM   3067  N   LEU B 221      62.227  36.653   0.103  1.00 35.03           N
ATOM   3068  CA  LEU B 221      61.783  35.669   1.092  1.00 41.72           C
ATOM   3069  C   LEU B 221      60.270  35.812   1.293  1.00 40.05           C
ATOM   3070  O   LEU B 221      59.785  36.889   1.634  1.00 47.89           O
ATOM   3071  CB  LEU B 221      62.547  35.846   2.413  1.00 43.01           C
ATOM   3072  CG  LEU B 221      62.480  34.709   3.453  1.00 46.45           C
ATOM   3073  CD1 LEU B 221      63.691  34.700   4.407  1.00 41.12           C
ATOM   3074  CD2 LEU B 221      61.199  34.832   4.249  1.00 45.93           C
ATOM   3075  H   LEU B 221      62.523  37.386   0.443  1.00 42.03           H
ATOM   3076  HA  LEU B 221      61.962  34.776   0.756  1.00 50.07           H
ATOM   3077  HB2 LEU B 221      63.484  35.977   2.199  1.00 51.61           H
ATOM   3078  HB3 LEU B 221      62.208  36.645   2.847  1.00 51.61           H
ATOM   3079  HG  LEU B 221      62.461  33.858   2.988  1.00 55.74           H
ATOM   3080 HD11 LEU B 221      63.593  33.966   5.035  1.00 49.34           H
ATOM   3081 HD12 LEU B 221      64.501  34.584   3.887  1.00 49.34           H
ATOM   3082 HD13 LEU B 221      63.722  35.543   4.885  1.00 49.34           H
ATOM   3083 HD21 LEU B 221      61.163  34.115   4.901  1.00 55.12           H
ATOM   3084 HD22 LEU B 221      61.190  35.691   4.700  1.00 55.12           H
ATOM   3085 HD23 LEU B 221      60.444  34.768   3.643  1.00 55.12           H
ATOM   3086  N   LYS B 222      59.530  34.727   1.059  1.00 46.41           N
ATOM   3087  CA  LYS B 222      58.074  34.728   1.140  1.00 44.90           C
ATOM   3088  C   LYS B 222      57.632  34.401   2.564  1.00 48.83           C
ATOM   3089  O   LYS B 222      58.193  33.501   3.205  1.00 42.13           O
ATOM   3090  CB  LYS B 222      57.486  33.705   0.162  1.00 44.88           C
ATOM   3091  H   LYS B 222      59.860  33.961   0.846  1.00 55.70           H
ATOM   3092  HA  LYS B 222      57.737  35.607   0.907  1.00 53.88           H
ATOM   3093  HB1 LYS B 222      57.822  33.890  -0.729  1.00 53.85           H
ATOM   3094  HB3 LYS B 222      56.519  33.776   0.173  1.00 53.85           H
ATOM   3095  N   THR B 223      56.630  35.143   3.054  1.00 48.09           N
ATOM   3096  CA  THR B 223      56.012  34.936   4.369  1.00 43.75           C
ATOM   3097  C   THR B 223      54.498  34.882   4.214  1.00 42.46           C
ATOM   3098  O   THR B 223      53.953  35.157   3.143  1.00 43.60           O
ATOM   3099  CB  THR B 223      56.309  36.055   5.376  1.00 44.83           C
ATOM   3100  OG1 THR B 223      55.365  37.129   5.186  1.00 41.27           O
ATOM   3101  CG2 THR B 223      57.743  36.583   5.259  1.00 41.20           C
ATOM   3102  H   THR B 223      56.279  35.799   2.623  1.00 57.70           H
ATOM   3103  HA  THR B 223      56.316  34.094   4.743  1.00 52.49           H
ATOM   3104  HB  THR B 223      56.199  35.701   6.273  1.00 53.80           H
ATOM   3105  HG1 THR B 223      55.519  37.747   5.734  1.00 49.52           H
ATOM   3106 HG21 THR B 223      57.891  37.286   5.910  1.00 49.45           H
ATOM   3107 HG22 THR B 223      58.375  35.865   5.422  1.00 49.45           H
ATOM   3108 HG23 THR B 223      57.894  36.939   4.370  1.00 49.45           H
ATOM   3109  N   ASN B 224      53.822  34.592   5.327  1.00 43.15           N
ATOM   3110  CA  ASN B 224      52.365  34.516   5.381  1.00 48.47           C
ATOM   3111  C   ASN B 224      51.711  35.854   5.711  1.00 49.50           C
ATOM   3112  O   ASN B 224      50.525  35.879   6.037  1.00 47.65           O
ATOM   3113  CB  ASN B 224      51.910  33.486   6.425  1.00 49.54           C
ATOM   3114  CG  ASN B 224      52.372  32.068   6.113  1.00 58.48           C
ATOM   3115  OD1 ASN B 224      53.536  31.832   5.776  1.00 64.35           O
ATOM   3116  ND2 ASN B 224      51.454  31.109   6.236  1.00 66.49           N
ATOM   3117  H   ASN B 224      54.198  34.432   6.083  1.00 51.78           H
ATOM   3118  HA  ASN B 224      52.034  34.229   4.515  1.00 58.16           H
ATOM   3119  HB2 ASN B 224      52.272  33.733   7.290  1.00 59.45           H
ATOM   3120  HB3 ASN B 224      50.941  33.482   6.462  1.00 59.45           H
ATOM   3121 HD21 ASN B 224      51.662  30.291   6.072  1.00 79.79           H
ATOM   3122 HD22 ASN B 224      50.653  31.308   6.481  1.00 79.79           H
ATOM   3123  N   PHE B 225      52.452  36.959   5.657  1.00 48.95           N
ATOM   3124  CA  PHE B 225      51.973  38.248   6.165  1.00 50.46           C
ATOM   3125  C   PHE B 225      52.165  39.242   5.025  1.00 47.84           C
ATOM   3126  O   PHE B 225      53.226  39.855   4.894  1.00 47.10           O
ATOM   3127  CB  PHE B 225      52.714  38.652   7.473  1.00 44.54           C
ATOM   3128  CG  PHE B 225      52.589  37.624   8.596  1.00 50.56           C
ATOM   3129  CD1 PHE B 225      53.585  36.692   8.814  1.00 43.67           C
ATOM   3130  CD2 PHE B 225      51.463  37.587   9.417  1.00 50.20           C
ATOM   3131  CE1 PHE B 225      53.476  35.743   9.818  1.00 46.59           C
ATOM   3132  CE2 PHE B 225      51.345  36.647  10.415  1.00 49.24           C
ATOM   3133  CZ  PHE B 225      52.357  35.717  10.618  1.00 54.51           C
ATOM   3134  H   PHE B 225      53.245  36.991   5.326  1.00 58.74           H
ATOM   3135  HA  PHE B 225      51.024  38.185   6.358  1.00 60.55           H
ATOM   3136  HB2 PHE B 225      53.657  38.764   7.276  1.00 53.45           H
ATOM   3137  HB3 PHE B 225      52.344  39.490   7.795  1.00 53.45           H
ATOM   3138  HD1 PHE B 225      54.342  36.699   8.273  1.00 52.41           H
ATOM   3139  HD2 PHE B 225      50.778  38.202   9.283  1.00 60.24           H
ATOM   3140  HE1 PHE B 225      54.157  35.125   9.951  1.00 55.91           H
ATOM   3141  HE2 PHE B 225      50.589  36.636  10.956  1.00 59.09           H
ATOM   3142  HZ  PHE B 225      52.283  35.087  11.297  1.00 65.41           H
ATOM   3143  N   ASP B 226      51.129  39.389   4.186  1.00 51.01           N
ATOM   3144  CA  ASP B 226      51.300  40.007   2.867  1.00 50.96           C
ATOM   3145  C   ASP B 226      51.816  41.448   2.954  1.00 53.09           C
ATOM   3146  O   ASP B 226      52.595  41.885   2.095  1.00 47.59           O
ATOM   3147  CB  ASP B 226      49.969  39.976   2.114  1.00 61.80           C
ATOM   3148  CG  ASP B 226      49.474  38.562   1.855  1.00 66.46           C
ATOM   3149  OD1 ASP B 226      50.328  37.654   1.681  1.00 63.21           O
ATOM   3150  OD2 ASP B 226      48.233  38.367   1.828  1.00 69.84           O1-
ATOM   3151  H   ASP B 226      50.324  39.139   4.357  1.00 61.21           H
ATOM   3152  HA  ASP B 226      51.943  39.490   2.359  1.00 61.15           H
ATOM   3153  HB2 ASP B 226      49.297  40.437   2.639  1.00 74.16           H
ATOM   3154  HB3 ASP B 226      50.080  40.416   1.257  1.00 74.16           H
ATOM   3155  N   TYR B 227      51.374  42.207   3.969  1.00 49.33           N
ATOM   3156  CA  TYR B 227      51.769  43.609   4.111  1.00 46.43           C
ATOM   3157  C   TYR B 227      53.278  43.779   4.214  1.00 47.04           C
ATOM   3158  O   TYR B 227      53.804  44.844   3.867  1.00 45.22           O
ATOM   3159  CB  TYR B 227      51.056  44.218   5.328  1.00 45.02           C
ATOM   3160  CG  TYR B 227      51.774  44.113   6.685  1.00 48.84           C
ATOM   3161  CD1 TYR B 227      52.553  45.163   7.171  1.00 40.96           C
ATOM   3162  CD2 TYR B 227      51.642  42.983   7.482  1.00 41.93           C
ATOM   3163  CE1 TYR B 227      53.195  45.078   8.419  1.00 37.03           C
ATOM   3164  CE2 TYR B 227      52.277  42.882   8.720  1.00 40.43           C
ATOM   3165  CZ  TYR B 227      53.049  43.935   9.194  1.00 37.92           C
ATOM   3166  OH  TYR B 227      53.692  43.840  10.419  1.00 30.89           O
ATOM   3167  H   TYR B 227      50.843  41.929   4.587  1.00 59.20           H
ATOM   3168  HA  TYR B 227      51.474  44.094   3.325  1.00 55.72           H
ATOM   3169  HB2 TYR B 227      50.914  45.161   5.152  1.00 54.02           H
ATOM   3170  HB3 TYR B 227      50.197  43.778   5.424  1.00 54.02           H
ATOM   3171  HD1 TYR B 227      52.650  45.934   6.659  1.00 49.15           H
ATOM   3172  HD2 TYR B 227      51.124  42.273   7.179  1.00 50.31           H
ATOM   3173  HE1 TYR B 227      53.716  45.785   8.725  1.00 44.43           H
ATOM   3174  HE2 TYR B 227      52.177  42.113   9.232  1.00 48.52           H
ATOM   3175  HH  TYR B 227      53.518  43.101  10.779  1.00 37.06           H
ATOM   3176  N   LEU B 228      53.996  42.749   4.657  1.00 45.09           N
ATOM   3177  CA  LEU B 228      55.425  42.914   4.876  1.00 45.89           C
ATOM   3178  C   LEU B 228      56.168  43.150   3.570  1.00 49.68           C
ATOM   3179  O   LEU B 228      57.230  43.781   3.573  1.00 45.93           O
ATOM   3180  CB  LEU B 228      56.001  41.686   5.591  1.00 43.62           C
ATOM   3181  CG  LEU B 228      55.813  41.568   7.099  1.00 42.18           C
ATOM   3182  CD1 LEU B 228      56.417  40.232   7.560  1.00 43.21           C
ATOM   3183  CD2 LEU B 228      56.447  42.732   7.850  1.00 42.54           C
ATOM   3184  H   LEU B 228      53.687  41.966   4.834  1.00 54.11           H
ATOM   3185  HA  LEU B 228      55.569  43.686   5.446  1.00 55.06           H
ATOM   3186  HB2 LEU B 228      55.598  40.897   5.195  1.00 52.34           H
ATOM   3187  HB3 LEU B 228      56.957  41.668   5.425  1.00 52.34           H
ATOM   3188  HG  LEU B 228      54.864  41.557   7.302  1.00 50.61           H
ATOM   3189 HD11 LEU B 228      56.302  40.148   8.519  1.00 51.85           H
ATOM   3190 HD12 LEU B 228      55.961  39.506   7.107  1.00 51.85           H
ATOM   3191 HD13 LEU B 228      57.361  40.220   7.337  1.00 51.85           H
ATOM   3192 HD21 LEU B 228      56.300  42.611   8.801  1.00 51.04           H
ATOM   3193 HD22 LEU B 228      57.398  42.749   7.661  1.00 51.04           H
ATOM   3194 HD23 LEU B 228      56.035  43.559   7.554  1.00 51.04           H
ATOM   3195  N   GLN B 229      55.624  42.681   2.442  1.00 46.81           N
ATOM   3196  CA  GLN B 229      56.337  42.842   1.188  1.00 47.96           C
ATOM   3197  C   GLN B 229      56.419  44.310   0.773  1.00 46.63           C
ATOM   3198  O   GLN B 229      57.280  44.659  -0.041  1.00 51.06           O
ATOM   3199  CB  GLN B 229      55.672  41.976   0.109  1.00 51.30           C
ATOM   3200  CG  GLN B 229      56.494  41.767  -1.165  1.00 59.44           C
ATOM   3201  CD  GLN B 229      57.800  40.954  -0.971  1.00 57.87           C
ATOM   3202  OE1 GLN B 229      57.970  40.208   0.005  1.00 53.24           O
ATOM   3203  NE2 GLN B 229      58.719  41.101  -1.924  1.00 52.17           N
ATOM   3204  H   GLN B 229      54.866  42.279   2.383  1.00 56.17           H
ATOM   3205  HA  GLN B 229      57.245  42.520   1.305  1.00 57.56           H
ATOM   3206  HB2 GLN B 229      55.492  41.101   0.486  1.00 61.56           H
ATOM   3207  HB3 GLN B 229      54.837  42.396  -0.149  1.00 61.56           H
ATOM   3208  HG2 GLN B 229      55.947  41.294  -1.811  1.00 71.33           H
ATOM   3209  HG3 GLN B 229      56.740  42.635  -1.520  1.00 71.33           H
ATOM   3210 HE21 GLN B 229      58.567  41.622  -2.591  1.00 62.61           H
ATOM   3211 HE22 GLN B 229      59.464  40.675  -1.872  1.00 62.61           H
ATOM   3212  N   GLU B 230      55.570  45.177   1.341  1.00 45.20           N
ATOM   3213  CA  GLU B 230      55.549  46.602   1.019  1.00 48.78           C
ATOM   3214  C   GLU B 230      56.026  47.507   2.154  1.00 47.04           C
ATOM   3215  O   GLU B 230      56.135  48.722   1.941  1.00 41.50           O
ATOM   3216  CB  GLU B 230      54.122  47.045   0.636  1.00 52.57           C
ATOM   3217  CG  GLU B 230      53.269  46.019  -0.137  1.00 57.77           C
ATOM   3218  CD  GLU B 230      53.613  45.947  -1.613  1.00 67.37           C
ATOM   3219  OE1 GLU B 230      54.813  45.836  -1.950  1.00 67.35           O
ATOM   3220  OE2 GLU B 230      52.676  46.006  -2.444  1.00 76.12           O1-
ATOM   3221  H   GLU B 230      54.985  44.953   1.930  1.00 54.24           H
ATOM   3222  HA  GLU B 230      56.124  46.757   0.254  1.00 58.54           H
ATOM   3223  HB2 GLU B 230      53.643  47.263   1.451  1.00 63.08           H
ATOM   3224  HB3 GLU B 230      54.189  47.839   0.082  1.00 63.08           H
ATOM   3225  HG2 GLU B 230      53.411  45.139   0.246  1.00 69.33           H
ATOM   3226  HG3 GLU B 230      52.334  46.266  -0.060  1.00 69.33           H
ATOM   3227  N   VAL B 231      56.271  46.975   3.349  1.00 42.57           N
ATOM   3228  CA  VAL B 231      56.693  47.826   4.475  1.00 38.09           C
ATOM   3229  C   VAL B 231      57.993  48.542   4.102  1.00 34.68           C
ATOM   3230  O   VAL B 231      58.926  47.903   3.564  1.00 37.43           O
ATOM   3231  CB  VAL B 231      56.847  46.973   5.762  1.00 41.62           C
ATOM   3232  CG1 VAL B 231      57.542  47.724   6.890  1.00 40.94           C
ATOM   3233  CG2 VAL B 231      55.467  46.543   6.272  1.00 48.96           C
ATOM   3234  H   VAL B 231      56.204  46.139   3.539  1.00 51.08           H
ATOM   3235  HA  VAL B 231      56.013  48.499   4.638  1.00 45.71           H
ATOM   3236  HB  VAL B 231      57.362  46.176   5.561  1.00 49.95           H
ATOM   3237 HG11 VAL B 231      57.608  47.142   7.662  1.00 49.13           H
ATOM   3238 HG12 VAL B 231      58.428  47.985   6.595  1.00 49.13           H
ATOM   3239 HG13 VAL B 231      57.021  48.512   7.112  1.00 49.13           H
ATOM   3240 HG21 VAL B 231      55.579  46.011   7.075  1.00 58.76           H
ATOM   3241 HG22 VAL B 231      54.943  47.335   6.469  1.00 58.76           H
ATOM   3242 HG23 VAL B 231      55.027  46.017   5.585  1.00 58.76           H
ATOM   3243  N   PRO B 232      58.127  49.855   4.331  1.00 30.99           N
ATOM   3244  CA  PRO B 232      59.389  50.528   3.994  1.00 30.42           C
ATOM   3245  C   PRO B 232      60.570  50.005   4.812  1.00 30.60           C
ATOM   3246  O   PRO B 232      60.461  49.765   6.021  1.00 30.06           O
ATOM   3247  CB  PRO B 232      59.109  52.001   4.316  1.00 32.34           C
ATOM   3248  CG  PRO B 232      57.629  52.118   4.408  1.00 37.73           C
ATOM   3249  CD  PRO B 232      57.127  50.801   4.849  1.00 33.93           C
ATOM   3250  HA  PRO B 232      59.582  50.434   3.048  1.00 36.50           H
ATOM   3251  HB2 PRO B 232      59.523  52.234   5.161  1.00 38.81           H
ATOM   3252  HB3 PRO B 232      59.452  52.561   3.602  1.00 38.81           H
ATOM   3253  HG2 PRO B 232      57.399  52.802   5.056  1.00 45.28           H
ATOM   3254  HG3 PRO B 232      57.268  52.343   3.536  1.00 45.28           H
ATOM   3255  HD2 PRO B 232      57.093  50.760   5.817  1.00 40.72           H
ATOM   3256  HD3 PRO B 232      56.258  50.622   4.455  1.00 40.72           H
ATOM   3257  N   ILE B 233      61.725  49.898   4.152  1.00 31.89           N
ATOM   3258  CA  ILE B 233      62.963  49.431   4.779  1.00 30.81           C
ATOM   3259  C   ILE B 233      64.071  50.445   4.536  1.00 31.64           C
ATOM   3260  O   ILE B 233      64.351  50.814   3.385  1.00 33.20           O
ATOM   3261  CB  ILE B 233      63.405  48.056   4.232  1.00 33.30           C
ATOM   3262  CG1 ILE B 233      62.295  47.008   4.381  1.00 32.06           C
ATOM   3263  CG2 ILE B 233      64.687  47.570   4.938  1.00 31.94           C
ATOM   3264  CD1 ILE B 233      62.625  45.666   3.713  1.00 35.10           C
ATOM   3265  H   ILE B 233      61.819  50.094   3.320  1.00 38.27           H
ATOM   3266  HA  ILE B 233      62.827  49.350   5.736  1.00 36.97           H
ATOM   3267  HB  ILE B 233      63.601  48.156   3.287  1.00 39.96           H
ATOM   3268 HG12 ILE B 233      62.145  46.841   5.324  1.00 38.47           H
ATOM   3269 HG13 ILE B 233      61.484  47.351   3.974  1.00 38.47           H
ATOM   3270 HG21 ILE B 233      64.939  46.706   4.574  1.00 38.32           H
ATOM   3271 HG22 ILE B 233      65.395  48.214   4.783  1.00 38.32           H
ATOM   3272 HG23 ILE B 233      64.513  47.490   5.888  1.00 38.32           H
ATOM   3273 HD11 ILE B 233      61.883  45.056   3.846  1.00 42.12           H
ATOM   3274 HD12 ILE B 233      62.767  45.813   2.764  1.00 42.12           H
ATOM   3275 HD13 ILE B 233      63.429  45.303   4.116  1.00 42.12           H
ATOM   3276  N   LEU B 234      64.741  50.838   5.608  1.00 26.81           N
ATOM   3277  CA  LEU B 234      65.968  51.614   5.568  1.00 30.16           C
ATOM   3278  C   LEU B 234      67.138  50.671   5.859  1.00 30.57           C
ATOM   3279  O   LEU B 234      67.160  50.034   6.919  1.00 28.01           O
ATOM   3280  CB  LEU B 234      65.920  52.744   6.607  1.00 27.44           C
ATOM   3281  CG  LEU B 234      67.259  53.521   6.817  1.00 28.47           C
ATOM   3282  CD1 LEU B 234      67.653  54.319   5.558  1.00 37.70           C
ATOM   3283  CD2 LEU B 234      67.214  54.417   8.055  1.00 34.88           C
ATOM   3284  H   LEU B 234      64.489  50.657   6.410  1.00 32.17           H
ATOM   3285  HA  LEU B 234      66.087  52.000   4.687  1.00 36.19           H
ATOM   3286  HB2 LEU B 234      65.251  53.388   6.328  1.00 32.93           H
ATOM   3287  HB3 LEU B 234      65.667  52.364   7.462  1.00 32.93           H
ATOM   3288  HG  LEU B 234      67.961  52.868   6.967  1.00 34.16           H
ATOM   3289 HD11 LEU B 234      68.486  54.785   5.728  1.00 45.24           H
ATOM   3290 HD12 LEU B 234      67.763  53.703   4.816  1.00 45.24           H
ATOM   3291 HD13 LEU B 234      66.951  54.957   5.356  1.00 45.24           H
ATOM   3292 HD21 LEU B 234      68.064  54.876   8.143  1.00 41.86           H
ATOM   3293 HD22 LEU B 234      66.498  55.063   7.952  1.00 41.86           H
ATOM   3294 HD23 LEU B 234      67.053  53.866   8.837  1.00 41.86           H
ATOM   3295  N   THR B 235      68.097  50.581   4.934  1.00 28.84           N
ATOM   3296  CA  THR B 235      69.276  49.722   5.103  1.00 29.29           C
ATOM   3297  C   THR B 235      70.488  50.587   5.430  1.00 31.44           C
ATOM   3298  O   THR B 235      70.828  51.500   4.671  1.00 31.90           O
ATOM   3299  CB  THR B 235      69.518  48.869   3.854  1.00 32.45           C
ATOM   3300  OG1 THR B 235      68.428  47.943   3.684  1.00 30.80           O
ATOM   3301  CG2 THR B 235      70.841  48.075   3.972  1.00 33.30           C
ATOM   3302  H   THR B 235      68.089  51.012   4.190  1.00 34.61           H
ATOM   3303  HA  THR B 235      69.125  49.123   5.851  1.00 35.15           H
ATOM   3304  HB  THR B 235      69.575  49.445   3.076  1.00 38.94           H
ATOM   3305  HG1 THR B 235      68.555  47.472   3.000  1.00 36.97           H
ATOM   3306 HG21 THR B 235      70.979  47.540   3.174  1.00 39.97           H
ATOM   3307 HG22 THR B 235      71.587  48.687   4.075  1.00 39.97           H
ATOM   3308 HG23 THR B 235      70.808  47.487   4.743  1.00 39.97           H
ATOM   3309  N   LEU B 236      71.125  50.314   6.566  1.00 30.69           N
ATOM   3310  CA  LEU B 236      72.306  51.043   7.031  1.00 30.27           C
ATOM   3311  C   LEU B 236      73.493  50.090   7.126  1.00 34.69           C
ATOM   3312  O   LEU B 236      73.433  49.098   7.864  1.00 28.94           O
ATOM   3313  CB  LEU B 236      72.046  51.679   8.399  1.00 30.76           C
ATOM   3314  CG  LEU B 236      70.863  52.635   8.521  1.00 38.59           C
ATOM   3315  CD1 LEU B 236      70.704  53.074   9.983  1.00 31.27           C
ATOM   3316  CD2 LEU B 236      71.074  53.840   7.611  1.00 38.69           C
ATOM   3317  H   LEU B 236      70.883  49.688   7.104  1.00 36.83           H
ATOM   3318  HA  LEU B 236      72.523  51.747   6.400  1.00 36.32           H
ATOM   3319  HB2 LEU B 236      71.900  50.964   9.039  1.00 36.91           H
ATOM   3320  HB3 LEU B 236      72.839  52.176   8.654  1.00 36.91           H
ATOM   3321  HG  LEU B 236      70.051  52.181   8.247  1.00 46.31           H
ATOM   3322 HD11 LEU B 236      69.950  53.680  10.049  1.00 37.52           H
ATOM   3323 HD12 LEU B 236      70.548  52.290  10.532  1.00 37.52           H
ATOM   3324 HD13 LEU B 236      71.516  53.522  10.267  1.00 37.52           H
ATOM   3325 HD21 LEU B 236      70.316  54.438   7.699  1.00 46.43           H
ATOM   3326 HD22 LEU B 236      71.888  54.296   7.876  1.00 46.43           H
ATOM   3327 HD23 LEU B 236      71.150  53.533   6.694  1.00 46.43           H
ATOM   3328  N   ASP B 237      74.579  50.398   6.396  1.00 28.95           N
ATOM   3329  CA  ASP B 237      75.829  49.647   6.514  1.00 31.05           C
ATOM   3330  C   ASP B 237      76.526  50.054   7.814  1.00 32.23           C
ATOM   3331  O   ASP B 237      76.931  51.216   7.967  1.00 29.62           O
ATOM   3332  CB  ASP B 237      76.723  49.913   5.282  1.00 32.82           C
ATOM   3333  CG  ASP B 237      77.998  49.069   5.253  1.00 36.34           C
ATOM   3334  OD1 ASP B 237      78.441  48.618   4.161  1.00 36.56           O
ATOM   3335  OD2 ASP B 237      78.576  48.855   6.326  1.00 29.71           O1-
ATOM   3336  H   ASP B 237      74.611  51.041   5.825  1.00 34.74           H
ATOM   3337  HA  ASP B 237      75.634  48.697   6.554  1.00 37.27           H
ATOM   3338  HB2 ASP B 237      76.216  49.712   4.479  1.00 39.39           H
ATOM   3339  HB3 ASP B 237      76.985  50.847   5.281  1.00 39.39           H
ATOM   3340  N   VAL B 238      76.692  49.099   8.750  1.00 26.11           N
ATOM   3341  CA  VAL B 238      77.298  49.391  10.056  1.00 24.07           C
ATOM   3342  C   VAL B 238      78.638  48.651  10.256  1.00 24.90           C
ATOM   3343  O   VAL B 238      79.095  48.459  11.394  1.00 27.35           O
ATOM   3344  CB  VAL B 238      76.299  49.103  11.215  1.00 27.71           C
ATOM   3345  CG1 VAL B 238      75.066  50.011  11.107  1.00 29.82           C
ATOM   3346  CG2 VAL B 238      75.823  47.626  11.286  1.00 26.39           C
ATOM   3347  H   VAL B 238      76.461  48.276   8.648  1.00 31.34           H
ATOM   3348  HA  VAL B 238      77.496  50.340  10.085  1.00 28.89           H
ATOM   3349  HB  VAL B 238      76.738  49.307  12.056  1.00 33.25           H
ATOM   3350 HG11 VAL B 238      74.461  49.812  11.839  1.00 35.78           H
ATOM   3351 HG12 VAL B 238      75.351  50.937  11.156  1.00 35.78           H
ATOM   3352 HG13 VAL B 238      74.625  49.845  10.259  1.00 35.78           H
ATOM   3353 HG21 VAL B 238      75.207  47.528  12.029  1.00 31.67           H
ATOM   3354 HG22 VAL B 238      75.378  47.398  10.455  1.00 31.67           H
ATOM   3355 HG23 VAL B 238      76.594  47.052  11.417  1.00 31.67           H
ATOM   3356  N   ASN B 239      79.327  48.311   9.159  1.00 24.57           N
ATOM   3357  CA  ASN B 239      80.638  47.666   9.277  1.00 29.25           C
ATOM   3358  C   ASN B 239      81.713  48.609   9.828  1.00 28.73           C
ATOM   3359  O   ASN B 239      82.676  48.133  10.449  1.00 27.10           O
ATOM   3360  CB  ASN B 239      81.118  47.133   7.926  1.00 34.76           C
ATOM   3361  CG  ASN B 239      80.384  45.885   7.487  1.00 31.10           C
ATOM   3362  OD1 ASN B 239      80.526  44.810   8.093  1.00 28.47           O
ATOM   3363  ND2 ASN B 239      79.606  46.013   6.419  1.00 27.76           N
ATOM   3364  H   ASN B 239      79.062  48.441   8.351  1.00 29.49           H
ATOM   3365  HA  ASN B 239      80.563  46.914   9.885  1.00 35.10           H
ATOM   3366  HB2 ASN B 239      80.978  47.815   7.250  1.00 41.71           H
ATOM   3367  HB3 ASN B 239      82.062  46.918   7.989  1.00 41.71           H
ATOM   3368 HD21 ASN B 239      79.164  45.336   6.124  1.00 33.31           H
ATOM   3369 HD22 ASN B 239      79.543  46.773   6.021  1.00 33.31           H
ATOM   3370  N   GLU B 240      81.571  49.918   9.634  1.00 30.65           N
ATOM   3371  CA  GLU B 240      82.588  50.851  10.136  1.00 32.75           C
ATOM   3372  C   GLU B 240      82.344  51.178  11.606  1.00 36.38           C
ATOM   3373  O   GLU B 240      81.263  50.940  12.154  1.00 29.13           O
ATOM   3374  CB  GLU B 240      82.607  52.162   9.331  1.00 37.65           C
ATOM   3375  CG  GLU B 240      82.930  51.993   7.830  1.00 47.69           C
ATOM   3376  CD  GLU B 240      84.116  51.051   7.574  1.00 56.83           C
ATOM   3377  OE1 GLU B 240      85.152  51.168   8.282  1.00 62.86           O
ATOM   3378  OE2 GLU B 240      84.007  50.184   6.666  1.00 62.93           O1-
ATOM   3379  H   GLU B 240      80.912  50.289   9.226  1.00 36.78           H
ATOM   3380  HA  GLU B 240      83.463  50.438  10.060  1.00 39.30           H
ATOM   3381  HB2 GLU B 240      81.734  52.579   9.398  1.00 45.18           H
ATOM   3382  HB3 GLU B 240      83.279  52.749   9.711  1.00 45.18           H
ATOM   3383  HG2 GLU B 240      82.153  51.625   7.380  1.00 57.23           H
ATOM   3384  HG3 GLU B 240      83.150  52.860   7.455  1.00 57.23           H
ATOM   3385  N   ASP B 241      83.367  51.769  12.238  1.00 30.70           N
ATOM   3386  CA  ASP B 241      83.299  52.065  13.666  1.00 34.69           C
ATOM   3387  C   ASP B 241      82.182  53.060  13.963  1.00 36.38           C
ATOM   3388  O   ASP B 241      82.020  54.082  13.284  1.00 33.01           O
ATOM   3389  CB  ASP B 241      84.644  52.590  14.171  1.00 41.45           C
ATOM   3390  CG  ASP B 241      85.472  51.499  14.845  1.00 51.55           C
ATOM   3391  OD1 ASP B 241      85.237  50.277  14.602  1.00 47.20           O
ATOM   3392  OD2 ASP B 241      86.349  51.868  15.651  1.00 61.00           O1-
ATOM   3393  H   ASP B 241      84.104  52.004  11.862  1.00 36.84           H
ATOM   3394  HA  ASP B 241      83.102  51.246  14.147  1.00 41.63           H
ATOM   3395  HB2 ASP B 241      85.152  52.935  13.421  1.00 49.74           H
ATOM   3396  HB3 ASP B 241      84.487  53.294  14.820  1.00 49.74           H
ATOM   3397  N   PHE B 242      81.392  52.727  14.979  1.00 36.82           N
ATOM   3398  CA  PHE B 242      80.221  53.520  15.348  1.00 34.77           C
ATOM   3399  C   PHE B 242      80.582  54.984  15.621  1.00 43.47           C
ATOM   3400  O   PHE B 242      79.883  55.896  15.174  1.00 40.84           O
ATOM   3401  CB  PHE B 242      79.563  52.870  16.584  1.00 41.28           C
ATOM   3402  CG  PHE B 242      78.135  53.238  16.775  1.00 39.59           C
ATOM   3403  CD1 PHE B 242      77.156  52.688  15.962  1.00 43.33           C
ATOM   3404  CD2 PHE B 242      77.764  54.137  17.772  1.00 42.55           C
ATOM   3405  CE1 PHE B 242      75.826  53.041  16.130  1.00 42.36           C
ATOM   3406  CE2 PHE B 242      76.435  54.493  17.948  1.00 44.68           C
ATOM   3407  CZ  PHE B 242      75.466  53.945  17.129  1.00 46.05           C
ATOM   3408  H   PHE B 242      81.514  52.037  15.478  1.00 44.18           H
ATOM   3409  HA  PHE B 242      79.581  53.498  14.619  1.00 41.73           H
ATOM   3410  HB2 PHE B 242      79.610  51.905  16.491  1.00 49.54           H
ATOM   3411  HB3 PHE B 242      80.048  53.147  17.377  1.00 49.54           H
ATOM   3412  HD1 PHE B 242      77.395  52.090  15.292  1.00 52.00           H
ATOM   3413  HD2 PHE B 242      78.416  54.510  18.320  1.00 51.06           H
ATOM   3414  HE1 PHE B 242      75.174  52.670  15.581  1.00 50.84           H
ATOM   3415  HE2 PHE B 242      76.197  55.095  18.616  1.00 53.62           H
ATOM   3416  HZ  PHE B 242      74.573  54.176  17.246  1.00 55.26           H
ATOM   3417  N   LYS B 243      81.669  55.219  16.365  1.00 36.93           N
ATOM   3418  CA  LYS B 243      82.123  56.569  16.677  1.00 44.39           C
ATOM   3419  C   LYS B 243      82.180  57.462  15.436  1.00 50.64           C
ATOM   3420  O   LYS B 243      81.800  58.639  15.493  1.00 51.70           O
ATOM   3421  CB  LYS B 243      83.494  56.447  17.340  1.00 45.01           C
ATOM   3422  CG  LYS B 243      84.032  57.683  18.011  1.00 50.12           C
ATOM   3423  CD  LYS B 243      85.293  57.308  18.832  1.00 50.49           C
ATOM   3424  CE  LYS B 243      85.916  58.525  19.558  1.00 57.86           C
ATOM   3425  NZ  LYS B 243      87.321  58.237  20.038  1.00 53.32           N1+
ATOM   3426  H   LYS B 243      82.163  54.601  16.702  1.00 44.31           H
ATOM   3427  HA  LYS B 243      81.513  56.973  17.313  1.00 53.27           H
ATOM   3428  HB2 LYS B 243      83.443  55.753  18.015  1.00 54.01           H
ATOM   3429  HB3 LYS B 243      84.137  56.186  16.661  1.00 54.01           H
ATOM   3430  HG2 LYS B 243      84.280  58.338  17.340  1.00 60.15           H
ATOM   3431  HG3 LYS B 243      83.364  58.045  18.614  1.00 60.15           H
ATOM   3432  HD2 LYS B 243      85.050  56.651  19.503  1.00 60.59           H
ATOM   3433  HD3 LYS B 243      85.962  56.941  18.234  1.00 60.59           H
ATOM   3434  HE2 LYS B 243      85.953  59.277  18.945  1.00 69.43           H
ATOM   3435  HE3 LYS B 243      85.372  58.749  20.329  1.00 69.43           H
ATOM   3436  HZ1 LYS B 243      87.654  58.952  20.450  1.00 63.98           H
ATOM   3437  HZ2 LYS B 243      87.314  57.553  20.606  1.00 63.98           H
ATOM   3438  HZ3 LYS B 243      87.843  58.033  19.346  1.00 63.98           H
ATOM   3439  N   ASP B 244      82.651  56.921  14.297  1.00 47.23           N
ATOM   3440  CA  ASP B 244      82.812  57.726  13.082  1.00 48.08           C
ATOM   3441  C   ASP B 244      81.523  57.860  12.270  1.00 48.17           C
ATOM   3442  O   ASP B 244      81.333  58.864  11.582  1.00 43.96           O
ATOM   3443  CB  ASP B 244      83.873  57.131  12.150  1.00 47.28           C
ATOM   3444  CG  ASP B 244      85.187  56.783  12.851  1.00 54.55           C
ATOM   3445  OD1 ASP B 244      85.600  57.496  13.793  1.00 59.95           O
ATOM   3446  OD2 ASP B 244      85.831  55.796  12.421  1.00 55.09           O1-
ATOM   3447  H   ASP B 244      82.881  56.097  14.208  1.00 56.67           H
ATOM   3448  HA  ASP B 244      83.101  58.617  13.333  1.00 57.69           H
ATOM   3449  HB2 ASP B 244      83.523  56.316  11.757  1.00 56.73           H
ATOM   3450  HB3 ASP B 244      84.071  57.774  11.451  1.00 56.73           H
ATOM   3451  N   LYS B 245      80.657  56.859  12.281  1.00 43.03           N
ATOM   3452  CA  LYS B 245      79.487  56.856  11.422  1.00 46.99           C
ATOM   3453  C   LYS B 245      78.267  57.480  12.081  1.00 44.96           C
ATOM   3454  O   LYS B 245      77.250  57.650  11.413  1.00 45.41           O
ATOM   3455  CB  LYS B 245      79.158  55.408  11.001  1.00 48.02           C
ATOM   3456  CG  LYS B 245      80.288  54.680  10.251  1.00 50.49           C
ATOM   3457  CD  LYS B 245      80.560  55.272   8.861  1.00 52.61           C
ATOM   3458  CE  LYS B 245      79.564  54.781   7.824  1.00 56.70           C
ATOM   3459  NZ  LYS B 245      78.962  55.922   7.060  1.00 65.09           N1+
ATOM   3460  H   LYS B 245      80.727  56.163  12.782  1.00 51.63           H
ATOM   3461  HA  LYS B 245      79.685  57.363  10.619  1.00 56.39           H
ATOM   3462  HB2 LYS B 245      78.956  54.893  11.797  1.00 57.62           H
ATOM   3463  HB3 LYS B 245      78.383  55.425  10.418  1.00 57.62           H
ATOM   3464  HG2 LYS B 245      81.104  54.745  10.770  1.00 60.59           H
ATOM   3465  HG3 LYS B 245      80.041  53.748  10.136  1.00 60.59           H
ATOM   3466  HD2 LYS B 245      80.493  56.239   8.909  1.00 63.13           H
ATOM   3467  HD3 LYS B 245      81.449  55.013   8.573  1.00 63.13           H
ATOM   3468  HE2 LYS B 245      80.018  54.198   7.195  1.00 68.03           H
ATOM   3469  HE3 LYS B 245      78.848  54.301   8.270  1.00 68.03           H
ATOM   3470  HZ1 LYS B 245      78.383  55.613   6.459  1.00 78.11           H
ATOM   3471  HZ2 LYS B 245      78.537  56.470   7.618  1.00 78.11           H
ATOM   3472  HZ3 LYS B 245      79.601  56.376   6.639  1.00 78.11           H
ATOM   3473  N   TYR B 246      78.357  57.841  13.362  1.00 48.41           N
ATOM   3474  CA  TYR B 246      77.170  58.149  14.156  1.00 45.39           C
ATOM   3475  C   TYR B 246      76.319  59.241  13.503  1.00 47.92           C
ATOM   3476  O   TYR B 246      75.106  59.079  13.329  1.00 41.58           O
ATOM   3477  CB  TYR B 246      77.605  58.548  15.579  1.00 49.85           C
ATOM   3478  CG  TYR B 246      76.545  59.231  16.410  1.00 45.90           C
ATOM   3479  CD1 TYR B 246      75.472  58.511  16.928  1.00 51.65           C
ATOM   3480  CD2 TYR B 246      76.634  60.581  16.709  1.00 45.80           C
ATOM   3481  CE1 TYR B 246      74.498  59.126  17.713  1.00 55.05           C
ATOM   3482  CE2 TYR B 246      75.671  61.215  17.484  1.00 52.84           C
ATOM   3483  CZ  TYR B 246      74.597  60.484  17.991  1.00 56.55           C
ATOM   3484  OH  TYR B 246      73.616  61.087  18.771  1.00 50.09           O
ATOM   3485  H   TYR B 246      79.097  57.914  13.794  1.00 58.10           H
ATOM   3486  HA  TYR B 246      76.624  57.350  14.225  1.00 54.46           H
ATOM   3487  HB2 TYR B 246      77.877  57.747  16.053  1.00 59.82           H
ATOM   3488  HB3 TYR B 246      78.358  59.156  15.510  1.00 59.82           H
ATOM   3489  HD1 TYR B 246      75.401  57.602  16.744  1.00 61.98           H
ATOM   3490  HD2 TYR B 246      77.347  61.076  16.374  1.00 54.96           H
ATOM   3491  HE1 TYR B 246      73.783  58.632  18.044  1.00 66.06           H
ATOM   3492  HE2 TYR B 246      75.744  62.124  17.668  1.00 63.40           H
ATOM   3493  HH  TYR B 246      73.786  61.903  18.867  1.00 60.11           H
ATOM   3494  N   GLU B 247      76.932  60.366  13.138  1.00 46.39           N
ATOM   3495  CA  GLU B 247      76.141  61.522  12.712  1.00 47.65           C
ATOM   3496  C   GLU B 247      75.368  61.219  11.428  1.00 44.63           C
ATOM   3497  O   GLU B 247      74.168  61.512  11.322  1.00 43.85           O
ATOM   3498  CB  GLU B 247      77.047  62.746  12.520  1.00 49.30           C
ATOM   3499  CG  GLU B 247      77.785  63.234  13.777  1.00 53.64           C
ATOM   3500  CD  GLU B 247      76.895  64.027  14.751  1.00 67.38           C
ATOM   3501  OE1 GLU B 247      75.677  64.186  14.483  1.00 70.29           O
ATOM   3502  OE2 GLU B 247      77.414  64.500  15.795  1.00 69.31           O1-
ATOM   3503  H   GLU B 247      77.784  60.487  13.127  1.00 55.67           H
ATOM   3504  HA  GLU B 247      75.496  61.734  13.405  1.00 57.18           H
ATOM   3505  HB2 GLU B 247      77.719  62.528  11.855  1.00 59.16           H
ATOM   3506  HB3 GLU B 247      76.503  63.483  12.200  1.00 59.16           H
ATOM   3507  HG2 GLU B 247      78.133  62.464  14.253  1.00 64.37           H
ATOM   3508  HG3 GLU B 247      78.516  63.811  13.506  1.00 64.37           H
ATOM   3509  N   SER B 248      76.036  60.624  10.437  1.00 43.41           N
ATOM   3510  CA  SER B 248      75.357  60.376   9.165  1.00 48.45           C
ATOM   3511  C   SER B 248      74.224  59.355   9.323  1.00 45.30           C
ATOM   3512  O   SER B 248      73.173  59.490   8.686  1.00 46.03           O
ATOM   3513  CB  SER B 248      76.368  59.933   8.102  1.00 51.61           C
ATOM   3514  OG  SER B 248      76.864  58.623   8.336  1.00 54.74           O
ATOM   3515  H   SER B 248      76.855  60.362  10.473  1.00 52.09           H
ATOM   3516  HA  SER B 248      74.959  61.207   8.861  1.00 58.14           H
ATOM   3517  HB2 SER B 248      75.934  59.950   7.235  1.00 61.93           H
ATOM   3518  HB3 SER B 248      77.114  60.553   8.107  1.00 61.93           H
ATOM   3519  HG  SER B 248      77.249  58.590   9.082  1.00 65.69           H
ATOM   3520  N   LEU B 249      74.402  58.354  10.195  1.00 46.34           N
ATOM   3521  CA  LEU B 249      73.318  57.413  10.501  1.00 42.08           C
ATOM   3522  C   LEU B 249      72.098  58.118  11.075  1.00 40.74           C
ATOM   3523  O   LEU B 249      70.961  57.792  10.717  1.00 40.49           O
ATOM   3524  CB  LEU B 249      73.779  56.351  11.502  1.00 44.56           C
ATOM   3525  CG  LEU B 249      74.942  55.410  11.145  1.00 50.47           C
ATOM   3526  CD1 LEU B 249      75.029  54.292  12.204  1.00 48.12           C
ATOM   3527  CD2 LEU B 249      74.814  54.847   9.727  1.00 43.95           C
ATOM   3528  H   LEU B 249      75.135  58.200  10.619  1.00 55.61           H
ATOM   3529  HA  LEU B 249      73.050  56.963   9.685  1.00 50.50           H
ATOM   3530  HB2 LEU B 249      74.038  56.812  12.316  1.00 53.47           H
ATOM   3531  HB3 LEU B 249      73.016  55.784  11.695  1.00 53.47           H
ATOM   3532  HG  LEU B 249      75.770  55.914  11.184  1.00 60.56           H
ATOM   3533 HD11 LEU B 249      75.763  53.699  11.978  1.00 57.74           H
ATOM   3534 HD12 LEU B 249      75.183  54.693  13.074  1.00 57.74           H
ATOM   3535 HD13 LEU B 249      74.194  53.798  12.211  1.00 57.74           H
ATOM   3536 HD21 LEU B 249      75.567  54.262   9.550  1.00 52.74           H
ATOM   3537 HD22 LEU B 249      73.984  54.348   9.660  1.00 52.74           H
ATOM   3538 HD23 LEU B 249      74.810  55.583   9.095  1.00 52.74           H
ATOM   3539  N   VAL B 250      72.307  59.023  12.038  1.00 44.59           N
ATOM   3540  CA  VAL B 250      71.183  59.730  12.653  1.00 45.06           C
ATOM   3541  C   VAL B 250      70.376  60.467  11.586  1.00 46.23           C
ATOM   3542  O   VAL B 250      69.140  60.394  11.551  1.00 43.74           O
ATOM   3543  CB  VAL B 250      71.676  60.702  13.747  1.00 45.65           C
ATOM   3544  CG1 VAL B 250      70.516  61.604  14.222  1.00 50.00           C
ATOM   3545  CG2 VAL B 250      72.266  59.971  14.922  1.00 49.74           C
ATOM   3546  H   VAL B 250      73.079  59.242  12.348  1.00 53.50           H
ATOM   3547  HA  VAL B 250      70.597  59.082  13.073  1.00 54.08           H
ATOM   3548  HB  VAL B 250      72.365  61.273  13.373  1.00 54.78           H
ATOM   3549 HG11 VAL B 250      70.845  62.207  14.907  1.00 60.00           H
ATOM   3550 HG12 VAL B 250      70.182  62.113  13.466  1.00 60.00           H
ATOM   3551 HG13 VAL B 250      69.809  61.046  14.582  1.00 60.00           H
ATOM   3552 HG21 VAL B 250      72.561  60.618  15.581  1.00 59.69           H
ATOM   3553 HG22 VAL B 250      71.588  59.393  15.306  1.00 59.69           H
ATOM   3554 HG23 VAL B 250      73.020  59.441  14.618  1.00 59.69           H
ATOM   3555  N   GLU B 251      71.064  61.209  10.713  1.00 46.87           N
ATOM   3556  CA  GLU B 251      70.370  61.947   9.664  1.00 48.34           C
ATOM   3557  C   GLU B 251      69.498  61.021   8.824  1.00 44.12           C
ATOM   3558  O   GLU B 251      68.343  61.338   8.535  1.00 37.63           O
ATOM   3559  CB  GLU B 251      71.375  62.678   8.772  1.00 50.52           C
ATOM   3560  CG  GLU B 251      71.556  64.145   9.115  1.00 59.54           C
ATOM   3561  CD  GLU B 251      72.253  64.911   7.987  1.00 71.30           C
ATOM   3562  OE1 GLU B 251      72.588  66.111   8.177  1.00 72.27           O
ATOM   3563  OE2 GLU B 251      72.460  64.300   6.906  1.00 69.46           O1-
ATOM   3564  H   GLU B 251      71.919  61.299  10.710  1.00 56.24           H
ATOM   3565  HA  GLU B 251      69.794  62.612  10.073  1.00 58.00           H
ATOM   3566  HB2 GLU B 251      72.239  62.245   8.858  1.00 60.63           H
ATOM   3567  HB3 GLU B 251      71.072  62.624   7.852  1.00 60.63           H
ATOM   3568  HG2 GLU B 251      70.686  64.548   9.263  1.00 71.44           H
ATOM   3569  HG3 GLU B 251      72.101  64.221   9.914  1.00 71.44           H
ATOM   3570  N   LYS B 252      70.038  59.869   8.410  1.00 42.95           N
ATOM   3571  CA  LYS B 252      69.255  58.972   7.565  1.00 42.88           C
ATOM   3572  C   LYS B 252      68.031  58.437   8.303  1.00 36.88           C
ATOM   3573  O   LYS B 252      66.973  58.262   7.699  1.00 42.10           O
ATOM   3574  CB  LYS B 252      70.125  57.824   7.058  1.00 37.26           C
ATOM   3575  CG  LYS B 252      71.335  58.274   6.256  1.00 44.21           C
ATOM   3576  CD  LYS B 252      71.560  57.362   5.078  1.00 51.44           C
ATOM   3577  CE  LYS B 252      72.930  57.565   4.462  1.00 58.88           C
ATOM   3578  NZ  LYS B 252      73.661  56.267   4.359  1.00 61.35           N1+
ATOM   3579  H   LYS B 252      70.831  59.594   8.599  1.00 51.54           H
ATOM   3580  HA  LYS B 252      68.941  59.467   6.793  1.00 51.46           H
ATOM   3581  HB2 LYS B 252      70.448  57.316   7.820  1.00 44.71           H
ATOM   3582  HB3 LYS B 252      69.587  57.253   6.488  1.00 44.71           H
ATOM   3583  HG2 LYS B 252      71.185  59.173   5.923  1.00 53.06           H
ATOM   3584  HG3 LYS B 252      72.124  58.248   6.819  1.00 53.06           H
ATOM   3585  HD2 LYS B 252      71.494  56.440   5.371  1.00 61.73           H
ATOM   3586  HD3 LYS B 252      70.892  57.547   4.400  1.00 61.73           H
ATOM   3587  HE2 LYS B 252      72.831  57.932   3.569  1.00 70.65           H
ATOM   3588  HE3 LYS B 252      73.449  58.166   5.019  1.00 70.65           H
ATOM   3589  HZ1 LYS B 252      74.463  56.397   3.996  1.00 73.62           H
ATOM   3590  HZ2 LYS B 252      73.764  55.911   5.169  1.00 73.62           H
ATOM   3591  HZ3 LYS B 252      73.202  55.699   3.850  1.00 73.62           H
ATOM   3592  N   VAL B 253      68.155  58.170   9.609  1.00 40.21           N
ATOM   3593  CA  VAL B 253      67.005  57.721  10.391  1.00 36.07           C
ATOM   3594  C   VAL B 253      65.941  58.811  10.464  1.00 40.94           C
ATOM   3595  O   VAL B 253      64.744  58.541  10.295  1.00 39.57           O
ATOM   3596  CB  VAL B 253      67.444  57.287  11.802  1.00 38.30           C
ATOM   3597  CG1 VAL B 253      66.234  57.107  12.714  1.00 37.17           C
ATOM   3598  CG2 VAL B 253      68.276  55.971  11.736  1.00 39.73           C
ATOM   3599  H   VAL B 253      68.885  58.242  10.058  1.00 48.25           H
ATOM   3600  HA  VAL B 253      66.610  56.950   9.953  1.00 43.28           H
ATOM   3601  HB  VAL B 253      68.007  57.979  12.184  1.00 45.96           H
ATOM   3602 HG11 VAL B 253      66.540  56.835  13.593  1.00 44.61           H
ATOM   3603 HG12 VAL B 253      65.757  57.949  12.775  1.00 44.61           H
ATOM   3604 HG13 VAL B 253      65.655  56.425  12.338  1.00 44.61           H
ATOM   3605 HG21 VAL B 253      68.540  55.719  12.635  1.00 47.68           H
ATOM   3606 HG22 VAL B 253      67.730  55.272  11.344  1.00 47.68           H
ATOM   3607 HG23 VAL B 253      69.063  56.122  11.190  1.00 47.68           H
ATOM   3608  N   LYS B 254      66.349  60.043  10.788  1.00 42.95           N
ATOM   3609  CA  LYS B 254      65.377  61.140  10.906  1.00 40.44           C
ATOM   3610  C   LYS B 254      64.604  61.339   9.603  1.00 39.80           C
ATOM   3611  O   LYS B 254      63.371  61.500   9.612  1.00 44.31           O
ATOM   3612  CB  LYS B 254      66.101  62.424  11.331  1.00 49.46           C
ATOM   3613  CG  LYS B 254      66.546  62.404  12.804  1.00 46.76           C
ATOM   3614  CD  LYS B 254      67.148  63.720  13.304  1.00 51.27           C
ATOM   3615  CE  LYS B 254      67.103  63.781  14.842  1.00 61.10           C
ATOM   3616  NZ  LYS B 254      67.787  64.996  15.455  1.00 68.81           N1+
ATOM   3617  H   LYS B 254      67.164  60.268  10.943  1.00 51.54           H
ATOM   3618  HA  LYS B 254      64.736  60.917  11.599  1.00 48.53           H
ATOM   3619  HB2 LYS B 254      66.893  62.537  10.782  1.00 59.36           H
ATOM   3620  HB3 LYS B 254      65.504  63.178  11.209  1.00 59.36           H
ATOM   3621  HG2 LYS B 254      65.775  62.204  13.358  1.00 56.12           H
ATOM   3622  HG3 LYS B 254      67.216  61.712  12.916  1.00 56.12           H
ATOM   3623  HD2 LYS B 254      68.073  63.780  13.020  1.00 61.52           H
ATOM   3624  HD3 LYS B 254      66.635  64.464  12.951  1.00 61.52           H
ATOM   3625  HE2 LYS B 254      66.175  63.795  15.124  1.00 73.32           H
ATOM   3626  HE3 LYS B 254      67.539  62.990  15.196  1.00 73.32           H
ATOM   3627  HZ1 LYS B 254      67.723  64.966  16.342  1.00 82.57           H
ATOM   3628  HZ2 LYS B 254      68.648  65.007  15.228  1.00 82.57           H
ATOM   3629  HZ3 LYS B 254      67.401  65.743  15.162  1.00 82.57           H
ATOM   3630  N   GLU B 255      65.304  61.282   8.468  1.00 39.44           N
ATOM   3631  CA  GLU B 255      64.668  61.407   7.156  1.00 44.08           C
ATOM   3632  C   GLU B 255      63.716  60.240   6.848  1.00 50.47           C
ATOM   3633  O   GLU B 255      62.598  60.449   6.352  1.00 40.47           O
ATOM   3634  CB  GLU B 255      65.763  61.504   6.094  1.00 45.91           C
ATOM   3635  CG  GLU B 255      65.271  61.643   4.674  1.00 52.22           C
ATOM   3636  CD  GLU B 255      66.370  61.345   3.668  1.00 64.53           C
ATOM   3637  OE1 GLU B 255      67.504  61.011   4.091  1.00 66.75           O
ATOM   3638  OE2 GLU B 255      66.102  61.447   2.452  1.00 72.85           O1-
ATOM   3639  H   GLU B 255      66.156  61.172   8.432  1.00 47.32           H
ATOM   3640  HA  GLU B 255      64.152  62.228   7.132  1.00 52.90           H
ATOM   3641  HB2 GLU B 255      66.312  62.279   6.289  1.00 55.09           H
ATOM   3642  HB3 GLU B 255      66.306  60.702   6.137  1.00 55.09           H
ATOM   3643  HG2 GLU B 255      64.544  61.018   4.525  1.00 62.67           H
ATOM   3644  HG3 GLU B 255      64.965  62.552   4.529  1.00 62.67           H
ATOM   3645  N   PHE B 256      64.163  58.996   7.072  1.00 47.51           N
ATOM   3646  CA  PHE B 256      63.292  57.831   6.875  1.00 43.74           C
ATOM   3647  C   PHE B 256      61.985  57.988   7.656  1.00 37.51           C
ATOM   3648  O   PHE B 256      60.891  57.735   7.135  1.00 41.18           O
ATOM   3649  CB  PHE B 256      64.062  56.553   7.294  1.00 38.75           C
ATOM   3650  CG  PHE B 256      63.258  55.265   7.243  1.00 35.33           C
ATOM   3651  CD1 PHE B 256      63.024  54.526   8.414  1.00 35.27           C
ATOM   3652  CD2 PHE B 256      62.801  54.749   6.031  1.00 32.35           C
ATOM   3653  CE1 PHE B 256      62.305  53.324   8.372  1.00 31.77           C
ATOM   3654  CE2 PHE B 256      62.076  53.572   5.987  1.00 30.67           C
ATOM   3655  CZ  PHE B 256      61.835  52.854   7.166  1.00 33.39           C
ATOM   3656  H   PHE B 256      64.959  58.803   7.336  1.00 57.01           H
ATOM   3657  HA  PHE B 256      63.072  57.756   5.934  1.00 52.49           H
ATOM   3658  HB2 PHE B 256      64.823  56.445   6.703  1.00 46.49           H
ATOM   3659  HB3 PHE B 256      64.374  56.666   8.206  1.00 46.49           H
ATOM   3660  HD1 PHE B 256      63.335  54.846   9.230  1.00 42.32           H
ATOM   3661  HD2 PHE B 256      62.951  55.225   5.246  1.00 38.82           H
ATOM   3662  HE1 PHE B 256      62.140  52.850   9.155  1.00 38.13           H
ATOM   3663  HE2 PHE B 256      61.766  53.247   5.173  1.00 36.80           H
ATOM   3664  HZ  PHE B 256      61.357  52.056   7.134  1.00 40.07           H
ATOM   3665  N   LEU B 257      62.082  58.386   8.920  1.00 39.62           N
ATOM   3666  CA  LEU B 257      60.889  58.479   9.755  1.00 41.85           C
ATOM   3667  C   LEU B 257      59.920  59.557   9.261  1.00 47.82           C
ATOM   3668  O   LEU B 257      58.699  59.416   9.433  1.00 41.98           O
ATOM   3669  CB  LEU B 257      61.302  58.741  11.200  1.00 39.01           C
ATOM   3670  CG  LEU B 257      62.067  57.578  11.839  1.00 48.27           C
ATOM   3671  CD1 LEU B 257      62.614  58.006  13.182  1.00 51.66           C
ATOM   3672  CD2 LEU B 257      61.169  56.354  11.984  1.00 41.69           C
ATOM   3673  H   LEU B 257      62.815  58.605   9.314  1.00 47.54           H
ATOM   3674  HA  LEU B 257      60.423  57.629   9.729  1.00 50.22           H
ATOM   3675  HB2 LEU B 257      61.875  59.523  11.225  1.00 46.81           H
ATOM   3676  HB3 LEU B 257      60.505  58.899  11.730  1.00 46.81           H
ATOM   3677  HG  LEU B 257      62.816  57.338  11.271  1.00 57.93           H
ATOM   3678 HD11 LEU B 257      63.096  57.263  13.578  1.00 61.99           H
ATOM   3679 HD12 LEU B 257      63.212  58.759  13.054  1.00 61.99           H
ATOM   3680 HD13 LEU B 257      61.875  58.264  13.756  1.00 61.99           H
ATOM   3681 HD21 LEU B 257      61.679  55.635  12.391  1.00 50.02           H
ATOM   3682 HD22 LEU B 257      60.413  56.583  12.546  1.00 50.02           H
ATOM   3683 HD23 LEU B 257      60.860  56.084  11.105  1.00 50.02           H
ATOM   3684  N   SER B 258      60.442  60.630   8.644  1.00 45.34           N
ATOM   3685  CA  SER B 258      59.577  61.672   8.077  1.00 50.19           C
ATOM   3686  C   SER B 258      58.629  61.121   7.011  1.00 55.34           C
ATOM   3687  O   SER B 258      57.489  61.594   6.883  1.00 55.41           O
ATOM   3688  CB  SER B 258      60.435  62.791   7.491  1.00 48.52           C
ATOM   3689  OG  SER B 258      61.178  63.387   8.527  1.00 56.83           O
ATOM   3690  H   SER B 258      61.283  60.774   8.542  1.00 54.40           H
ATOM   3691  HA  SER B 258      59.037  62.052   8.788  1.00 60.23           H
ATOM   3692  HB2 SER B 258      61.042  62.419   6.832  1.00 58.23           H
ATOM   3693  HB3 SER B 258      59.860  63.457   7.082  1.00 58.23           H
ATOM   3694  HG  SER B 258      61.674  62.814   8.891  1.00 68.19           H
ATOM   3695  N   THR B 259      59.083  60.124   6.235  1.00 49.57           N
ATOM   3696  CA  THR B 259      58.294  59.535   5.158  1.00 47.28           C
ATOM   3697  C   THR B 259      57.215  58.573   5.636  1.00 51.02           C
ATOM   3698  O   THR B 259      56.390  58.154   4.819  1.00 56.03           O
ATOM   3699  CB  THR B 259      59.207  58.794   4.179  1.00 47.73           C
ATOM   3700  OG1 THR B 259      59.674  57.560   4.773  1.00 47.40           O
ATOM   3701  CG2 THR B 259      60.398  59.695   3.786  1.00 48.04           C
ATOM   3702  H   THR B 259      59.862  59.769   6.321  1.00 59.48           H
ATOM   3703  HA  THR B 259      57.855  60.249   4.670  1.00 56.73           H
ATOM   3704  HB  THR B 259      58.706  58.588   3.374  1.00 57.27           H
ATOM   3705  HG1 THR B 259      60.104  57.724   5.475  1.00 56.89           H
ATOM   3706 HG21 THR B 259      60.977  59.226   3.165  1.00 57.65           H
ATOM   3707 HG22 THR B 259      60.074  60.506   3.364  1.00 57.65           H
ATOM   3708 HG23 THR B 259      60.908  59.933   4.576  1.00 57.65           H
ATOM   3709  N   LEU B 260      57.185  58.209   6.914  1.00 49.01           N
ATOM   3710  CA  LEU B 260      56.227  57.209   7.382  1.00 51.27           C
ATOM   3711  C   LEU B 260      54.978  57.871   7.936  1.00 58.38           C
ATOM   3712  O   LEU B 260      54.799  59.078   7.787  1.00 61.46           O
ATOM   3713  CB  LEU B 260      56.850  56.317   8.464  1.00 52.11           C
ATOM   3714  CG  LEU B 260      58.130  55.554   8.109  1.00 49.19           C
ATOM   3715  CD1 LEU B 260      58.619  54.805   9.310  1.00 48.20           C
ATOM   3716  CD2 LEU B 260      57.932  54.587   6.944  1.00 44.40           C
ATOM   3717  OXT LEU B 260      54.134  57.218   8.566  1.00 66.01           O1-
ATOM   3718  H   LEU B 260      57.702  58.521   7.526  1.00 58.81           H
ATOM   3719  HA  LEU B 260      55.966  56.645   6.638  1.00 61.53           H
ATOM   3720  HB2 LEU B 260      57.057  56.875   9.230  1.00 62.54           H
ATOM   3721  HB3 LEU B 260      56.190  55.655   8.723  1.00 62.54           H
ATOM   3722  HG  LEU B 260      58.816  56.191   7.854  1.00 59.03           H
ATOM   3723 HD11 LEU B 260      59.429  54.326   9.076  1.00 57.83           H
ATOM   3724 HD12 LEU B 260      58.802  55.438  10.023  1.00 57.83           H
ATOM   3725 HD13 LEU B 260      57.933  54.179   9.592  1.00 57.83           H
ATOM   3726 HD21 LEU B 260      58.771  54.134   6.764  1.00 53.28           H
ATOM   3727 HD22 LEU B 260      57.251  53.939   7.184  1.00 53.28           H
ATOM   3728 HD23 LEU B 260      57.651  55.088   6.162  1.00 53.28           H
TER
HETATM 3729 MG    MG B 401      71.175  43.552  21.560  1.00 30.60          Mg2+
HETATM 3730  C1' ADP B 301      80.187  46.566  19.500  1.00 29.73           C
HETATM 3731  C2  ADP B 301      82.331  49.390  16.751  1.00 31.11           C
HETATM 3732  C2' ADP B 301      79.511  46.792  20.846  1.00 32.74           C
HETATM 3733  C3' ADP B 301      79.579  45.410  21.461  1.00 31.19           C
HETATM 3734  C4  ADP B 301      80.513  48.164  17.629  1.00 30.90           C
HETATM 3735  C4' ADP B 301      79.426  44.455  20.255  1.00 25.85           C
HETATM 3736  C5  ADP B 301      79.660  48.692  16.566  1.00 25.99           C
HETATM 3737  C5' ADP B 301      77.996  44.036  19.986  1.00 26.96           C
HETATM 3738  C6  ADP B 301      80.291  49.591  15.586  1.00 29.72           C
HETATM 3739  C8  ADP B 301      78.466  47.357  17.822  1.00 31.34           C
HETATM 3740  N1  ADP B 301      81.592  49.910  15.754  1.00 30.60           N
HETATM 3741  N3  ADP B 301      81.823  48.547  17.671  1.00 30.28           N
HETATM 3742  N6  ADP B 301      79.543  50.115  14.583  1.00 33.09           N
HETATM 3743  N7  ADP B 301      78.416  48.158  16.722  1.00 28.12           N
HETATM 3744  N9  ADP B 301      79.712  47.376  18.368  1.00 30.68           N
HETATM 3745  O1A ADP B 301      75.505  44.237  21.691  1.00 30.26           O1-
HETATM 3746  O1B ADP B 301      73.091  43.593  17.616  1.00 25.20           O1-
HETATM 3747  O2' ADP B 301      80.242  47.829  21.516  1.00 35.84           O
HETATM 3748  O2A ADP B 301      74.929  46.379  20.275  1.00 27.76           O1-
HETATM 3749  O2B ADP B 301      72.560  44.104  20.028  1.00 29.64           O1-
HETATM 3750  O3' ADP B 301      80.865  45.145  22.041  1.00 34.55           O
HETATM 3751  O3A ADP B 301      74.944  44.034  19.197  1.00 30.54           O
HETATM 3752  O3B ADP B 301      73.734  41.925  19.444  1.00 29.27           O1-
HETATM 3753  O4' ADP B 301      79.982  45.180  19.121  1.00 29.06           O
HETATM 3754  O5' ADP B 301      77.090  45.151  19.936  1.00 25.83           O
HETATM 3755  PA  ADP B 301      75.532  45.015  20.362  1.00 30.41           P1+
HETATM 3756  PB  ADP B 301      73.459  43.366  19.071  1.00 25.58           P1+
HETATM 3757  H2  ADP B 301      83.375  49.669  16.824  1.00 37.34           H
HETATM 3758  H1' ADP B 301      81.264  46.742  19.634  1.00 35.68           H
HETATM 3759  H2' ADP B 301      78.463  47.082  20.690  1.00 39.28           H
HETATM 3760  H3' ADP B 301      78.762  45.261  22.181  1.00 37.43           H
HETATM 3761  H4' ADP B 301      80.024  43.553  20.446  1.00 31.02           H
HETATM 3762  H8  ADP B 301      77.631  46.786  18.209  1.00 37.61           H
HETATM 3763 H5'1 ADP B 301      77.954  43.499  19.035  1.00 32.35           H
HETATM 3764 H5'2 ADP B 301      77.672  43.347  20.768  1.00 32.35           H
HETATM 3765 HN61 ADP B 301      78.565  49.876  14.505  1.00 39.71           H
HETATM 3766 HN62 ADP B 301      79.959  50.759  13.926  1.00 39.71           H
HETATM 3767 HO2' ADP B 301      79.893  47.941  22.411  1.00 43.00           H
HETATM 3768 HO3' ADP B 301      81.000  45.725  22.803  1.00 41.46           H
HETATM 3769  C1' GEO B 302      69.250  34.509  19.866  1.00 25.08           C
HETATM 3770  C2  GEO B 302      67.516  33.143  18.711  1.00 24.61           C
HETATM 3771  C2' GEO B 302      70.399  35.137  19.091  1.00 24.96           C
HETATM 3772  C3' GEO B 302      71.375  35.638  20.162  1.00 26.67           C
HETATM 3773  C4  GEO B 302      65.454  34.110  18.113  1.00 20.35           C
HETATM 3774  C4' GEO B 302      70.477  35.861  21.379  1.00 25.58           C
HETATM 3775  C5  GEO B 302      65.878  35.431  18.600  1.00 24.47           C
HETATM 3776  C5' GEO B 302      70.277  37.337  21.806  1.00 23.84           C
HETATM 3777  C6  GEO B 302      67.087  35.502  19.131  1.00 24.09           C
HETATM 3778  F1  GEO B 302      69.941  36.118  18.323  1.00 25.46           F
HETATM 3779  F2  GEO B 302      70.896  34.246  18.245  1.00 26.65           F
HETATM 3780  N1  GEO B 302      67.923  34.399  19.223  1.00 23.29           N
HETATM 3781  N3  GEO B 302      66.253  33.071  18.154  1.00 23.04           N
HETATM 3782  N4  GEO B 302      64.202  34.048  17.563  1.00 21.76           N
HETATM 3783  O2  GEO B 302      68.269  32.138  18.722  1.00 20.64           O
HETATM 3784  O3' GEO B 302      72.401  34.632  20.413  1.00 26.17           O
HETATM 3785  O4' GEO B 302      69.155  35.336  21.053  1.00 27.33           O
HETATM 3786  O5' GEO B 302      69.969  38.108  20.643  1.00 33.04           O
HETATM 3787  H1  GEO B 302      72.051  33.987  21.050  1.00 31.40           H
HETATM 3788  H1' GEO B 302      69.540  33.508  20.207  1.00 30.10           H
HETATM 3789  H3' GEO B 302      71.902  36.547  19.861  1.00 32.00           H
HETATM 3790  H4' GEO B 302      70.838  35.303  22.251  1.00 30.69           H
HETATM 3791  H5  GEO B 302      65.216  36.284  18.523  1.00 29.37           H
HETATM 3792  H5' GEO B 302      69.714  38.995  20.947  1.00 39.65           H
HETATM 3793  H6  GEO B 302      67.454  36.441  19.527  1.00 28.91           H
HETATM 3794 H5'1 GEO B 302      69.443  37.429  22.510  1.00 28.60           H
HETATM 3795 H5'2 GEO B 302      71.189  37.737  22.261  1.00 28.60           H
HETATM 3796 HN41 GEO B 302      63.829  33.171  17.216  1.00 26.11           H
HETATM 3797 HN42 GEO B 302      63.609  34.868  17.480  1.00 26.11           H
HETATM 3798  O   HOH B 402      67.199  40.448  12.975  1.00 26.63           O
HETATM 3799  H1  HOH B 402      66.953  40.709  12.215  1.00 31.96           H
HETATM 3800  H2  HOH B 402      66.617  40.710  13.521  1.00 31.96           H
HETATM 3801  O   HOH B 403      62.807  21.548  22.415  1.00 23.78           O
HETATM 3802  H1  HOH B 403      63.457  21.208  22.825  1.00 28.53           H
HETATM 3803  H2  HOH B 403      62.451  20.931  21.970  1.00 28.53           H
HETATM 3804  O   HOH B 404      73.127  42.216  10.204  1.00 25.33           O
HETATM 3805  H1  HOH B 404      73.481  41.981   9.480  1.00 30.40           H
HETATM 3806  H2  HOH B 404      73.070  43.054  10.186  1.00 30.40           H
HETATM 3807  O   HOH B 405      69.016  29.875  13.492  1.00 25.89           O
HETATM 3808  H1  HOH B 405      68.186  29.803  13.603  1.00 31.07           H
HETATM 3809  H2  HOH B 405      69.372  29.771  14.246  1.00 31.07           H
HETATM 3810  O   HOH B 406      60.864  31.979  17.641  1.00 22.55           O
HETATM 3811  H1  HOH B 406      61.691  31.910  17.507  1.00 27.05           H
HETATM 3812  H2  HOH B 406      60.609  31.247  17.963  1.00 27.05           H
HETATM 3813  O   HOH B 407      61.023  19.776  21.518  1.00 23.61           O
HETATM 3814  H1  HOH B 407      61.300  19.646  20.736  1.00 28.33           H
HETATM 3815  H2  HOH B 407      60.251  19.446  21.560  1.00 28.33           H
HETATM 3816  O   HOH B 408      75.920  39.158   9.083  1.00 24.40           O
HETATM 3817  H1  HOH B 408      75.899  39.921   8.733  1.00 29.28           H
HETATM 3818  H2  HOH B 408      76.644  38.803   8.849  1.00 29.28           H
HETATM 3819  O   HOH B 409      64.775  17.723  17.003  1.00 26.49           O
HETATM 3820  H1  HOH B 409      63.951  17.880  17.037  1.00 31.79           H
HETATM 3821  H2  HOH B 409      65.140  18.211  17.581  1.00 31.79           H
HETATM 3822  O   HOH B 410      79.211  38.357  22.873  1.00 27.28           O
HETATM 3823  H1  HOH B 410      79.896  38.617  22.462  1.00 32.73           H
HETATM 3824  H2  HOH B 410      78.736  37.944  22.317  1.00 32.73           H
HETATM 3825  O   HOH B 411      64.281  21.182  18.928  1.00 22.20           O
HETATM 3826  H1  HOH B 411      64.654  21.043  18.188  1.00 26.64           H
HETATM 3827  H2  HOH B 411      63.653  20.628  18.991  1.00 26.64           H
HETATM 3828  O   HOH B 412      57.108  41.888  16.500  1.00 28.01           O
HETATM 3829  H1  HOH B 412      56.454  42.014  15.988  1.00 33.61           H
HETATM 3830  H2  HOH B 412      57.646  42.519  16.365  1.00 33.61           H
HETATM 3831  O   HOH B 413      77.406  39.090  21.008  1.00 31.68           O
HETATM 3832  H1  HOH B 413      77.148  39.887  21.064  1.00 38.01           H
HETATM 3833  H2  HOH B 413      76.716  38.614  20.962  1.00 38.01           H
HETATM 3834  O   HOH B 414      71.485  39.521  18.579  1.00 23.35           O
HETATM 3835  H1  HOH B 414      71.095  38.892  18.975  1.00 28.03           H
HETATM 3836  H2  HOH B 414      72.278  39.528  18.857  1.00 28.03           H
HETATM 3837  O   HOH B 415      77.805  49.664  22.862  1.00 31.61           O
HETATM 3838  H1  HOH B 415      77.888  50.475  23.061  1.00 37.94           H
HETATM 3839  H2  HOH B 415      77.281  49.627  22.206  1.00 37.94           H
HETATM 3840  O   HOH B 416      70.671  31.440  17.419  1.00 26.61           O
HETATM 3841  H1  HOH B 416      69.956  31.175  17.772  1.00 31.93           H
HETATM 3842  H2  HOH B 416      71.160  31.720  18.042  1.00 31.93           H
HETATM 3843  O   HOH B 417      61.704  43.426  20.734  1.00 28.53           O
HETATM 3844  H1  HOH B 417      62.166  43.258  20.053  1.00 34.24           H
HETATM 3845  H2  HOH B 417      62.122  44.006  21.174  1.00 34.24           H
HETATM 3846  O   HOH B 418      73.446  38.817  20.443  1.00 30.35           O
HETATM 3847  H1  HOH B 418      74.167  39.186  20.666  1.00 36.42           H
HETATM 3848  H2  HOH B 418      73.522  38.002  20.634  1.00 36.42           H
HETATM 3849  O   HOH B 419      57.120  29.460   8.069  1.00 32.23           O
HETATM 3850  H1  HOH B 419      56.846  28.666   8.106  1.00 38.67           H
HETATM 3851  H2  HOH B 419      57.340  29.603   7.271  1.00 38.67           H
HETATM 3852  O   HOH B 420      75.549  41.347  21.394  1.00 29.13           O
HETATM 3853  H1  HOH B 420      75.067  41.321  20.707  1.00 34.96           H
HETATM 3854  H2  HOH B 420      75.498  42.129  21.697  1.00 34.96           H
HETATM 3855  O   HOH B 421      72.884  38.974  27.955  1.00 41.82           O
HETATM 3856  H1  HOH B 421      72.210  39.471  27.897  1.00 50.18           H
HETATM 3857  H2  HOH B 421      72.611  38.224  28.215  1.00 50.18           H
HETATM 3858  O   HOH B 422      76.881  48.575  14.640  1.00 32.89           O
HETATM 3859  H1  HOH B 422      76.311  48.196  14.153  1.00 39.47           H
HETATM 3860  H2  HOH B 422      77.378  47.971  14.947  1.00 39.47           H
HETATM 3861  O   HOH B 423      84.155  30.111  13.205  1.00 31.05           O
HETATM 3862  H1  HOH B 423      84.479  29.453  12.797  1.00 37.26           H
HETATM 3863  H2  HOH B 423      84.677  30.284  13.840  1.00 37.26           H
HETATM 3864  O   HOH B 424      56.854  29.626  36.388  1.00 43.40           O
HETATM 3865  H1  HOH B 424      56.435  29.037  36.816  1.00 52.08           H
HETATM 3866  H2  HOH B 424      57.333  29.224  35.828  1.00 52.08           H
HETATM 3867  O   HOH B 425      75.508  53.561  21.924  1.00 33.71           O
HETATM 3868  H1  HOH B 425      75.016  53.194  21.350  1.00 40.46           H
HETATM 3869  H2  HOH B 425      74.999  53.882  22.510  1.00 40.46           H
HETATM 3870  O   HOH B 426      84.169  41.469   6.556  1.00 31.23           O
HETATM 3871  H1  HOH B 426      83.891  42.139   6.131  1.00 37.48           H
HETATM 3872  H2  HOH B 426      84.274  40.853   5.995  1.00 37.48           H
HETATM 3873  O   HOH B 427      77.934  31.487   1.697  1.00 36.27           O
HETATM 3874  H1  HOH B 427      78.432  31.986   2.155  1.00 43.53           H
HETATM 3875  H2  HOH B 427      77.154  31.790   1.770  1.00 43.53           H
HETATM 3876  O   HOH B 428      85.361  34.273   5.905  1.00 29.97           O
HETATM 3877  H1  HOH B 428      84.884  34.962   5.963  1.00 35.96           H
HETATM 3878  H2  HOH B 428      85.089  33.845   5.235  1.00 35.96           H
HETATM 3879  O   HOH B 429      83.720  35.176  18.172  1.00 32.65           O
HETATM 3880  H1  HOH B 429      83.138  34.582  18.059  1.00 39.18           H
HETATM 3881  H2  HOH B 429      83.477  35.843  17.724  1.00 39.18           H
HETATM 3882  O   HOH B 430      82.337  28.127  10.884  1.00 27.86           O
HETATM 3883  H1  HOH B 430      82.924  28.228  10.292  1.00 33.43           H
HETATM 3884  H2  HOH B 430      82.000  27.367  10.765  1.00 33.43           H
HETATM 3885  O   HOH B 431      47.110  28.318  13.904  1.00 40.01           O
HETATM 3886  H1  HOH B 431      47.232  27.505  14.077  1.00 48.02           H
HETATM 3887  H2  HOH B 431      47.609  28.753  14.420  1.00 48.02           H
HETATM 3888  O   HOH B 432      85.983  37.990  12.212  1.00 31.45           O
HETATM 3889  H1  HOH B 432      85.454  38.641  12.163  1.00 37.74           H
HETATM 3890  H2  HOH B 432      86.131  37.859  13.029  1.00 37.74           H
HETATM 3891  O   HOH B 433      83.812  46.167  14.971  1.00 32.46           O
HETATM 3892  H1  HOH B 433      84.224  46.188  14.239  1.00 38.95           H
HETATM 3893  H2  HOH B 433      84.166  46.746  15.466  1.00 38.95           H
HETATM 3894  O   HOH B 434      70.543  35.574   0.253  1.00 34.78           O
HETATM 3895  H1  HOH B 434      70.178  34.838   0.082  1.00 41.74           H
HETATM 3896  H2  HOH B 434      70.369  35.752   1.055  1.00 41.74           H
HETATM 3897  O   HOH B 435      78.349  29.447  22.000  1.00 34.15           O
HETATM 3898  H1  HOH B 435      77.926  29.048  21.395  1.00 40.98           H
HETATM 3899  H2  HOH B 435      77.777  29.772  22.523  1.00 40.98           H
HETATM 3900  O   HOH B 436      71.482  50.775  28.545  1.00 30.64           O
HETATM 3901  H1  HOH B 436      71.295  51.369  29.110  1.00 36.77           H
HETATM 3902  H2  HOH B 436      71.680  51.173  27.832  1.00 36.77           H
HETATM 3903  O   HOH B 437      79.262  47.683  24.359  1.00 53.07           O
HETATM 3904  H1  HOH B 437      80.077  47.660  24.561  1.00 63.69           H
HETATM 3905  H2  HOH B 437      79.040  48.493  24.334  1.00 63.69           H
HETATM 3906  O   HOH B 438      61.587  50.299   1.266  1.00 37.80           O
HETATM 3907  H1  HOH B 438      61.848  49.565   0.952  1.00 45.36           H
HETATM 3908  H2  HOH B 438      61.774  50.887   0.696  1.00 45.36           H
HETATM 3909  O   HOH B 439      66.327  14.990  27.323  1.00 37.15           O
HETATM 3910  H1  HOH B 439      66.798  14.758  27.978  1.00 44.58           H
HETATM 3911  H2  HOH B 439      65.734  14.402  27.229  1.00 44.58           H
HETATM 3912  O   HOH B 440      73.482  41.466   7.603  1.00 33.83           O
HETATM 3913  H1  HOH B 440      72.763  41.139   7.316  1.00 40.60           H
HETATM 3914  H2  HOH B 440      73.826  41.893   6.967  1.00 40.60           H
HETATM 3915  O   HOH B 441      52.050  41.920  28.130  1.00 38.18           O
HETATM 3916  H1  HOH B 441      51.440  42.374  27.772  1.00 45.82           H
HETATM 3917  H2  HOH B 441      52.778  42.208  27.824  1.00 45.82           H
HETATM 3918  O   HOH B 442      81.882  43.939  27.019  1.00 33.53           O
HETATM 3919  H1  HOH B 442      81.044  43.889  26.987  1.00 40.24           H
HETATM 3920  H2  HOH B 442      82.175  43.155  26.942  1.00 40.24           H
HETATM 3921  O   HOH B 443      65.687  17.338  14.364  1.00 33.21           O
HETATM 3922  H1  HOH B 443      65.457  17.465  15.162  1.00 39.85           H
HETATM 3923  H2  HOH B 443      66.495  17.557  14.306  1.00 39.85           H
HETATM 3924  O   HOH B 444      79.829  51.504   8.139  1.00 38.27           O
HETATM 3925  H1  HOH B 444      79.900  51.073   7.422  1.00 45.92           H
HETATM 3926  H2  HOH B 444      79.009  51.548   8.316  1.00 45.92           H
HETATM 3927  O   HOH B 445      69.121  46.642  23.363  1.00 34.54           O
HETATM 3928  H1  HOH B 445      68.383  46.481  22.996  1.00 41.45           H
HETATM 3929  H2  HOH B 445      69.029  47.360  23.789  1.00 41.45           H
HETATM 3930  O   HOH B 446      73.986  35.079  31.366  1.00 36.80           O
HETATM 3931  H1  HOH B 446      73.999  34.504  30.754  1.00 44.16           H
HETATM 3932  H2  HOH B 446      74.705  34.996  31.792  1.00 44.16           H
HETATM 3933  O   HOH B 447      55.138  42.748  14.814  1.00 33.46           O
HETATM 3934  H1  HOH B 447      54.571  42.300  14.386  1.00 40.15           H
HETATM 3935  H2  HOH B 447      54.935  43.557  14.711  1.00 40.15           H
HETATM 3936  O   HOH B 448      69.608  57.661  24.293  1.00 48.37           O
HETATM 3937  H1  HOH B 448      69.922  57.744  25.068  1.00 58.04           H
HETATM 3938  H2  HOH B 448      69.923  56.948  23.979  1.00 58.04           H
HETATM 3939  O   HOH B 449      65.293  46.994   0.935  1.00 36.01           O
HETATM 3940  H1  HOH B 449      65.913  46.956   0.369  1.00 43.22           H
HETATM 3941  H2  HOH B 449      65.441  46.388   1.497  1.00 43.22           H
HETATM 3942  O   HOH B 450      58.171  45.920  27.911  1.00 35.59           O
HETATM 3943  H1  HOH B 450      58.748  46.068  27.319  1.00 42.70           H
HETATM 3944  H2  HOH B 450      57.483  45.642  27.517  1.00 42.70           H
HETATM 3945  O   HOH B 451      77.957  44.164   4.830  1.00 34.65           O
HETATM 3946  H1  HOH B 451      77.618  44.814   4.421  1.00 41.59           H
HETATM 3947  H2  HOH B 451      78.199  43.610   4.246  1.00 41.59           H
HETATM 3948  O   HOH B 452      80.237  45.632  24.936  1.00 38.47           O
HETATM 3949  H1  HOH B 452      80.456  44.876  25.229  1.00 46.16           H
HETATM 3950  H2  HOH B 452      79.425  45.739  25.124  1.00 46.16           H
HETATM 3951  O   HOH B 453      58.712  14.513  13.164  1.00 35.33           O
HETATM 3952  H1  HOH B 453      59.247  14.390  12.529  1.00 42.39           H
HETATM 3953  H2  HOH B 453      59.059  14.165  13.845  1.00 42.39           H
HETATM 3954  O   HOH B 454      79.793  28.834   5.099  1.00 43.39           O
HETATM 3955  H1  HOH B 454      79.909  29.624   5.362  1.00 52.07           H
HETATM 3956  H2  HOH B 454      79.550  28.879   4.296  1.00 52.07           H
HETATM 3957  O   HOH B 455      78.955  60.215  10.131  1.00 43.61           O
HETATM 3958  H1  HOH B 455      79.488  60.663   9.661  1.00 52.33           H
HETATM 3959  H2  HOH B 455      79.420  59.789  10.686  1.00 52.33           H
HETATM 3960  O   HOH B 456      82.840  53.322  17.952  1.00 46.24           O
HETATM 3961  H1  HOH B 456      83.184  53.512  18.694  1.00 55.49           H
HETATM 3962  H2  HOH B 456      83.472  53.123  17.436  1.00 55.49           H
HETATM 3963  O   HOH B 457      80.532  26.379   5.246  1.00 54.09           O
HETATM 3964  H1  HOH B 457      80.065  27.042   5.465  1.00 64.91           H
HETATM 3965  H2  HOH B 457      80.256  25.727   5.700  1.00 64.91           H
HETATM 3966  O   HOH B 458      85.455  37.549  24.171  1.00 37.60           O
HETATM 3967  H1  HOH B 458      84.877  36.940  24.142  1.00 45.12           H
HETATM 3968  H2  HOH B 458      85.080  38.252  23.906  1.00 45.12           H
HETATM 3969  O   HOH B 459      67.996  52.108   2.492  1.00 36.63           O
HETATM 3970  H1  HOH B 459      67.341  52.045   1.970  1.00 43.96           H
HETATM 3971  H2  HOH B 459      68.498  52.704   2.180  1.00 43.96           H
HETATM 3972  O   HOH B 460      61.381  15.296  10.582  1.00 38.37           O
HETATM 3973  H1  HOH B 460      61.441  14.458  10.581  1.00 46.05           H
HETATM 3974  H2  HOH B 460      61.888  15.576   9.974  1.00 46.05           H
HETATM 3975  O   HOH B 461      58.433  39.132  28.341  1.00 34.32           O
HETATM 3976  H1  HOH B 461      58.441  39.089  27.502  1.00 41.18           H
HETATM 3977  H2  HOH B 461      59.075  39.626  28.564  1.00 41.18           H
HETATM 3978  O   HOH B 462      66.029  46.524  -1.452  1.00 48.47           O
HETATM 3979  H1  HOH B 462      66.190  45.701  -1.493  1.00 58.16           H
HETATM 3980  H2  HOH B 462      66.380  46.874  -2.130  1.00 58.16           H
HETATM 3981  O   HOH B 463      63.480  13.518  15.689  1.00 38.68           O
HETATM 3982  H1  HOH B 463      63.750  13.025  15.064  1.00 46.41           H
HETATM 3983  H2  HOH B 463      64.151  13.928  15.983  1.00 46.41           H
HETATM 3984  O   HOH B 464      65.388  15.108  17.380  1.00 40.22           O
HETATM 3985  H1  HOH B 464      64.857  15.099  18.031  1.00 48.27           H
HETATM 3986  H2  HOH B 464      65.276  15.841  16.985  1.00 48.27           H
HETATM 3987  O   HOH B 465      64.257  18.575  10.084  1.00 38.35           O
HETATM 3988  H1  HOH B 465      64.187  19.216   9.546  1.00 46.01           H
HETATM 3989  H2  HOH B 465      64.185  18.897  10.857  1.00 46.01           H
HETATM 3990  O   HOH B 466      62.397  43.739  26.894  1.00 35.42           O
HETATM 3991  H1  HOH B 466      63.139  43.856  27.271  1.00 42.50           H
HETATM 3992  H2  HOH B 466      62.561  43.533  26.096  1.00 42.50           H
HETATM 3993  O   HOH B 467      88.186  38.853  16.310  1.00 46.34           O
HETATM 3994  H1  HOH B 467      88.747  39.318  15.893  1.00 55.60           H
HETATM 3995  H2  HOH B 467      88.291  39.021  17.127  1.00 55.60           H
HETATM 3996  O   HOH B 468      74.201  48.768   1.912  1.00 42.47           O
HETATM 3997  H1  HOH B 468      74.304  48.123   2.439  1.00 50.96           H
HETATM 3998  H2  HOH B 468      74.966  48.980   1.635  1.00 50.96           H
HETATM 3999  O   HOH B 469      76.980  46.322   3.377  1.00 44.30           O
HETATM 4000  H1  HOH B 469      76.347  46.873   3.404  1.00 53.15           H
HETATM 4001  H2  HOH B 469      77.686  46.756   3.513  1.00 53.15           H
HETATM 4002  O   HOH B 470      67.137  58.004   4.814  1.00 47.24           O
HETATM 4003  H1  HOH B 470      67.217  58.744   4.424  1.00 56.69           H
HETATM 4004  H2  HOH B 470      66.750  58.155   5.544  1.00 56.69           H
HETATM 4005  O   HOH B 471      69.381  27.385   6.694  1.00 39.97           O
HETATM 4006  H1  HOH B 471      69.542  27.432   7.517  1.00 47.96           H
HETATM 4007  H2  HOH B 471      68.555  27.506   6.601  1.00 47.96           H
HETATM 4008  O   HOH B 472      63.049  58.916  24.754  1.00 42.99           O
HETATM 4009  H1  HOH B 472      62.383  58.414  24.649  1.00 51.59           H
HETATM 4010  H2  HOH B 472      63.136  59.355  24.043  1.00 51.59           H
HETATM 4011  O   HOH B 473      86.994  37.341  14.694  1.00 41.52           O
HETATM 4012  H1  HOH B 473      87.200  37.514  15.490  1.00 49.82           H
HETATM 4013  H2  HOH B 473      87.469  36.691  14.456  1.00 49.82           H
HETATM 4014  O   HOH B 474      61.951  41.204  -5.063  1.00 45.29           O
HETATM 4015  H1  HOH B 474      62.640  40.767  -4.865  1.00 54.35           H
HETATM 4016  H2  HOH B 474      61.358  40.987  -4.508  1.00 54.35           H
HETATM 4017  O   HOH B 475      60.670  42.060   2.426  1.00 35.80           O
HETATM 4018  H1  HOH B 475      61.480  41.939   2.611  1.00 42.96           H
HETATM 4019  H2  HOH B 475      60.226  41.581   2.954  1.00 42.96           H
HETATM 4020  O   HOH B 476      61.839  26.865   6.575  1.00 44.08           O
HETATM 4021  H1  HOH B 476      62.352  26.827   5.911  1.00 52.89           H
HETATM 4022  H2  HOH B 476      62.149  27.453   7.088  1.00 52.89           H
HETATM 4023  O   HOH B 477      71.823  35.563  35.739  1.00 41.11           O
HETATM 4024  H1  HOH B 477      71.614  35.558  34.925  1.00 49.33           H
HETATM 4025  H2  HOH B 477      72.637  35.767  35.779  1.00 49.33           H
HETATM 4026  O   HOH B 478      85.255  41.473  26.275  1.00 44.64           O
HETATM 4027  H1  HOH B 478      84.920  42.232  26.144  1.00 53.57           H
HETATM 4028  H2  HOH B 478      85.339  41.112  25.521  1.00 53.57           H
HETATM 4029  O   HOH B 479      54.449  52.531   6.733  1.00 39.54           O
HETATM 4030  H1  HOH B 479      54.181  53.230   7.114  1.00 47.45           H
HETATM 4031  H2  HOH B 479      55.200  52.348   7.063  1.00 47.45           H
HETATM 4032  O   HOH B 480      71.541  54.569  26.560  1.00 49.87           O
HETATM 4033  H1  HOH B 480      71.772  53.798  26.798  1.00 59.85           H
HETATM 4034  H2  HOH B 480      72.082  54.813  25.966  1.00 59.85           H
HETATM 4035  O   HOH B 481      71.088  48.614  26.668  1.00 43.40           O
HETATM 4036  H1  HOH B 481      71.161  49.214  27.252  1.00 52.08           H
HETATM 4037  H2  HOH B 481      70.727  47.955  27.043  1.00 52.08           H
HETATM 4038  O   HOH B 482      67.982  27.891   2.546  1.00 44.87           O
HETATM 4039  H1  HOH B 482      68.591  27.319   2.636  1.00 53.85           H
HETATM 4040  H2  HOH B 482      67.487  27.828   3.222  1.00 53.85           H
HETATM 4041  O   HOH B 483      64.837  20.167   7.403  1.00 40.30           O
HETATM 4042  H1  HOH B 483      65.032  20.750   7.975  1.00 48.36           H
HETATM 4043  H2  HOH B 483      65.562  19.837   7.136  1.00 48.36           H
HETATM 4044  O   HOH B 484      85.395  44.666  24.404  1.00 46.24           O
HETATM 4045  H1  HOH B 484      84.725  44.159  24.400  1.00 55.48           H
HETATM 4046  H2  HOH B 484      85.993  44.273  24.843  1.00 55.48           H
HETATM 4047  O   HOH B 485      58.431  40.313   3.623  1.00 48.80           O
HETATM 4048  H1  HOH B 485      57.837  40.822   3.316  1.00 58.56           H
HETATM 4049  H2  HOH B 485      58.809  39.956   2.963  1.00 58.56           H
HETATM 4050  O   HOH B 486      85.787  51.992  10.827  1.00 44.65           O
HETATM 4051  H1  HOH B 486      85.887  51.599  10.091  1.00 53.58           H
HETATM 4052  H2  HOH B 486      86.468  52.470  10.942  1.00 53.58           H
HETATM 4053  O   HOH B 487      68.774  43.252  26.063  1.00 45.98           O
HETATM 4054  H1  HOH B 487      68.181  42.721  25.794  1.00 55.17           H
HETATM 4055  H2  HOH B 487      68.390  43.817  26.552  1.00 55.17           H
HETATM 4056  O   HOH B 488      70.259  18.439  27.575  1.00 41.12           O
HETATM 4057  H1  HOH B 488      70.924  18.705  27.136  1.00 49.34           H
HETATM 4058  H2  HOH B 488      70.419  18.605  28.383  1.00 49.34           H
HETATM 4059  O   HOH B 489      60.917  46.072  27.441  1.00 47.05           O
HETATM 4060  H1  HOH B 489      60.710  45.825  28.217  1.00 56.46           H
HETATM 4061  H2  HOH B 489      61.499  45.534  27.163  1.00 56.46           H
HETATM 4062  O   HOH B 490      83.966  45.552  10.343  1.00 40.26           O
HETATM 4063  H1  HOH B 490      83.317  46.066  10.482  1.00 48.31           H
HETATM 4064  H2  HOH B 490      83.737  44.792  10.618  1.00 48.31           H
HETATM 4065  O   HOH B 491      57.392  36.682  29.543  1.00 48.56           O
HETATM 4066  H1  HOH B 491      58.004  36.326  29.994  1.00 58.27           H
HETATM 4067  H2  HOH B 491      57.519  37.512  29.572  1.00 58.27           H
HETATM 4068  O   HOH B 492      70.730  25.857  32.448  1.00 50.66           O
HETATM 4069  H1  HOH B 492      70.443  25.242  31.951  1.00 60.79           H
HETATM 4070  H2  HOH B 492      71.506  25.637  32.682  1.00 60.79           H
HETATM 4071  O   HOH B 493      66.428  49.296   1.986  1.00 43.82           O
HETATM 4072  H1  HOH B 493      65.801  49.798   2.230  1.00 52.58           H
HETATM 4073  H2  HOH B 493      66.075  48.611   1.652  1.00 52.58           H
HETATM 4074  O   HOH B 494      73.304  63.525  12.686  1.00 50.77           O
HETATM 4075  H1  HOH B 494      73.145  63.070  11.998  1.00 60.92           H
HETATM 4076  H2  HOH B 494      74.137  63.527  12.788  1.00 60.92           H
HETATM 4077  O   HOH B 495      88.617  43.292  23.299  1.00 53.22           O
HETATM 4078  H1  HOH B 495      88.020  42.797  23.623  1.00 63.87           H
HETATM 4079  H2  HOH B 495      88.567  44.028  23.701  1.00 63.87           H
HETATM 4080  O   HOH B 496      51.665  28.858   8.496  1.00 43.67           O
HETATM 4081  H1  HOH B 496      51.514  28.155   8.062  1.00 52.40           H
HETATM 4082  H2  HOH B 496      51.031  28.948   9.040  1.00 52.40           H
HETATM 4083  O   HOH B 497      55.999  39.042   3.132  1.00 43.98           O
HETATM 4084  H1  HOH B 497      56.289  38.277   2.938  1.00 52.77           H
HETATM 4085  H2  HOH B 497      55.164  38.976   3.196  1.00 52.77           H
HETATM 4086  O   HOH B 498      84.978  35.266  20.447  1.00 41.57           O
HETATM 4087  H1  HOH B 498      84.328  35.291  19.916  1.00 49.89           H
HETATM 4088  H2  HOH B 498      84.657  35.247  21.223  1.00 49.89           H
HETATM 4089  O   HOH B 499      74.389  53.006   5.012  1.00 42.43           O
HETATM 4090  H1  HOH B 499      73.676  52.742   4.655  1.00 50.92           H
HETATM 4091  H2  HOH B 499      75.003  52.873   4.454  1.00 50.92           H
HETATM 4092  O   HOH B 500      85.275  45.076  12.853  1.00 41.88           O
HETATM 4093  H1  HOH B 500      85.891  44.507  12.804  1.00 50.26           H
HETATM 4094  H2  HOH B 500      85.190  45.408  12.086  1.00 50.26           H
HETATM 4095  O   HOH B 501      58.858  25.158   5.877  1.00 44.22           O
HETATM 4096  H1  HOH B 501      58.915  24.717   5.164  1.00 53.07           H
HETATM 4097  H2  HOH B 501      59.586  25.569   5.966  1.00 53.07           H
HETATM 4098  O   HOH B 502      62.888  48.121  -0.131  1.00 48.93           O
HETATM 4099  H1  HOH B 502      63.676  48.061   0.154  1.00 58.72           H
HETATM 4100  H2  HOH B 502      62.919  48.583  -0.832  1.00 58.72           H
HETATM 4101  O   HOH B 503      60.472  39.462   1.299  1.00 45.66           O
HETATM 4102  H1  HOH B 503      59.932  39.843   0.781  1.00 54.80           H
HETATM 4103  H2  HOH B 503      60.056  38.828   1.660  1.00 54.80           H
HETATM 4104  O   HOH B 504      59.842  29.253   6.643  1.00 42.86           O
HETATM 4105  H1  HOH B 504      59.907  29.464   5.833  1.00 51.43           H
HETATM 4106  H2  HOH B 504      60.286  28.547   6.747  1.00 51.43           H
HETATM 4107  O   HOH B 505      80.994  48.240   3.952  1.00 47.57           O
HETATM 4108  H1  HOH B 505      81.089  48.609   4.700  1.00 57.08           H
HETATM 4109  H2  HOH B 505      80.219  48.426   3.685  1.00 57.08           H
HETATM 4110  O   HOH B 506      83.437  48.688  19.948  1.00 46.49           O
HETATM 4111  H1  HOH B 506      84.079  48.880  19.442  1.00 55.79           H
HETATM 4112  H2  HOH B 506      82.733  48.892  19.537  1.00 55.79           H
HETATM 4113  O   HOH B 507      60.711  30.802  38.843  1.00 54.55           O
HETATM 4114  H1  HOH B 507      61.457  31.121  39.060  1.00 65.46           H
HETATM 4115  H2  HOH B 507      60.678  30.025  39.159  1.00 65.46           H
HETATM 4116  O   HOH B 508      64.475  27.493  35.549  1.00 49.66           O
HETATM 4117  H1  HOH B 508      63.773  27.034  35.577  1.00 59.59           H
HETATM 4118  H2  HOH B 508      64.247  28.294  35.659  1.00 59.59           H
HETATM 4119  O   HOH B 509      66.128  12.797  26.397  1.00 38.22           O
HETATM 4120  H1  HOH B 509      66.494  12.042  26.373  1.00 45.86           H
HETATM 4121  H2  HOH B 509      65.719  12.892  25.669  1.00 45.86           H
HETATM 4122  O   HOH B 510      74.439  22.956  14.108  1.00 50.09           O
HETATM 4123  H1  HOH B 510      73.801  22.460  14.336  1.00 60.11           H
HETATM 4124  H2  HOH B 510      75.109  22.459  14.009  1.00 60.11           H
HETATM 4125  O   HOH B 511      58.625  61.374  16.539  1.00 48.88           O
HETATM 4126  H1  HOH B 511      58.000  61.055  17.001  1.00 58.66           H
HETATM 4127  H2  HOH B 511      58.594  62.209  16.633  1.00 58.66           H
HETATM 4128  O   HOH B 512      54.543  31.073  36.616  1.00 53.44           O
HETATM 4129  H1  HOH B 512      55.062  30.536  36.232  1.00 64.13           H
HETATM 4130  H2  HOH B 512      54.467  30.810  37.410  1.00 64.13           H
HETATM 4131  O   HOH B 513      41.345  30.763  19.587  1.00 43.21           O
HETATM 4132  H1  HOH B 513      40.874  30.267  20.074  1.00 51.85           H
HETATM 4133  H2  HOH B 513      40.843  31.375  19.305  1.00 51.85           H
HETATM 4134  O   HOH B 514      81.904  33.167  18.363  1.00 39.06           O
HETATM 4135  H1  HOH B 514      81.891  32.530  17.815  1.00 46.87           H
HETATM 4136  H2  HOH B 514      82.298  32.887  19.050  1.00 46.87           H
HETATM 4137  O   HOH B 515      83.145  35.509  27.639  1.00 49.32           O
HETATM 4138  H1  HOH B 515      82.498  36.008  27.833  1.00 59.19           H
HETATM 4139  H2  HOH B 515      83.844  35.959  27.757  1.00 59.19           H
HETATM 4140  O   HOH B 516      86.853  41.132  24.458  1.00 43.90           O
HETATM 4141  H1  HOH B 516      87.666  40.927  24.509  1.00 52.68           H
HETATM 4142  H2  HOH B 516      86.545  40.738  23.783  1.00 52.68           H
HETATM 4143  O   HOH B 517      60.050  31.590   2.484  1.00 55.34           O
HETATM 4144  H1  HOH B 517      59.572  32.243   2.710  1.00 66.41           H
HETATM 4145  H2  HOH B 517      59.544  30.920   2.449  1.00 66.41           H
HETATM 4146  O   HOH B 518      77.092  29.074   6.253  1.00 41.26           O
HETATM 4147  H1  HOH B 518      77.905  29.057   6.041  1.00 49.52           H
HETATM 4148  H2  HOH B 518      77.053  29.363   7.041  1.00 49.52           H
HETATM 4149  O   HOH B 519      58.409  28.369  38.773  1.00 51.11           O
HETATM 4150  H1  HOH B 519      57.920  28.610  39.412  1.00 61.33           H
HETATM 4151  H2  HOH B 519      58.157  28.801  38.098  1.00 61.33           H
HETATM 4152  O   HOH B 520      45.161  40.747  15.074  1.00 63.62           O
HETATM 4153  H1  HOH B 520      44.823  41.000  14.347  1.00 76.35           H
HETATM 4154  H2  HOH B 520      44.982  39.930  15.153  1.00 76.35           H
HETATM 4155  O   HOH B 521      82.010  31.338  27.395  1.00 49.05           O
HETATM 4156  H1  HOH B 521      81.327  31.431  26.915  1.00 58.86           H
HETATM 4157  H2  HOH B 521      82.204  30.521  27.386  1.00 58.86           H
HETATM 4158  O   HOH B 522      85.473  39.224  27.380  1.00 47.28           O
HETATM 4159  H1  HOH B 522      85.235  40.028  27.430  1.00 56.74           H
HETATM 4160  H2  HOH B 522      85.879  39.046  28.093  1.00 56.74           H
HETATM 4161  O   HOH B 523      75.768  30.545   3.475  1.00 43.30           O
HETATM 4162  H1  HOH B 523      76.576  30.432   3.277  1.00 51.96           H
HETATM 4163  H2  HOH B 523      75.639  31.375   3.504  1.00 51.96           H
HETATM 4164  O   HOH B 524      52.120  48.920   8.123  1.00 44.26           O
HETATM 4165  H1  HOH B 524      51.931  49.593   8.590  1.00 53.11           H
HETATM 4166  H2  HOH B 524      52.528  48.384   8.624  1.00 53.11           H
HETATM 4167  O   HOH B 525      86.202  35.277  17.133  1.00 47.61           O
HETATM 4168  H1  HOH B 525      85.488  34.848  17.245  1.00 57.13           H
HETATM 4169  H2  HOH B 525      86.014  35.941  16.654  1.00 57.13           H
HETATM 4170  O   HOH B 526      50.756  25.162  19.040  1.00 55.50           O
HETATM 4171  H1  HOH B 526      51.522  24.859  18.870  1.00 66.60           H
HETATM 4172  H2  HOH B 526      50.203  24.620  18.714  1.00 66.60           H
HETATM 4173  O   HOH B 527      74.802  19.016  19.195  1.00 48.94           O
HETATM 4174  H1  HOH B 527      74.908  18.185  19.251  1.00 58.73           H
HETATM 4175  H2  HOH B 527      73.978  19.150  19.102  1.00 58.73           H
HETATM 4176  O   HOH B 528      71.954  21.401  26.456  1.00 41.44           O
HETATM 4177  H1  HOH B 528      72.642  21.750  26.788  1.00 49.72           H
HETATM 4178  H2  HOH B 528      71.696  21.911  25.840  1.00 49.72           H
HETATM 4179  O   HOH B 529      67.920  14.652  16.134  1.00 43.36           O
HETATM 4180  H1  HOH B 529      67.125  14.576  16.393  1.00 52.03           H
HETATM 4181  H2  HOH B 529      67.934  15.274  15.569  1.00 52.03           H
HETATM 4182  O   HOH B 530      82.298  35.604  33.218  1.00 47.92           O
HETATM 4183  H1  HOH B 530      82.992  35.986  33.498  1.00 57.51           H
HETATM 4184  H2  HOH B 530      82.019  36.055  32.567  1.00 57.51           H
HETATM 4185  O   HOH B 531      49.249  41.140   5.683  1.00 53.79           O
HETATM 4186  H1  HOH B 531      48.928  41.472   6.385  1.00 64.55           H
HETATM 4187  H2  HOH B 531      48.613  41.055   5.141  1.00 64.55           H
HETATM 4188  O   HOH B 532      74.436  42.221  -1.475  1.00 53.12           O
HETATM 4189  H1  HOH B 532      75.213  42.476  -1.285  1.00 63.74           H
HETATM 4190  H2  HOH B 532      74.109  41.896  -0.773  1.00 63.74           H
HETATM 4191  O   HOH B 533      69.181  15.629  26.128  1.00 50.73           O
HETATM 4192  H1  HOH B 533      69.320  16.169  26.756  1.00 60.88           H
HETATM 4193  H2  HOH B 533      68.573  15.109  26.385  1.00 60.88           H
HETATM 4194  O   HOH B 534      74.810  44.403  -0.006  1.00 54.33           O
HETATM 4195  H1  HOH B 534      75.293  44.755   0.584  1.00 65.19           H
HETATM 4196  H2  HOH B 534      74.484  43.706   0.332  1.00 65.19           H
HETATM 4197  O   HOH B 535      63.440  28.613   3.063  1.00 53.97           O
HETATM 4198  H1  HOH B 535      63.077  27.959   2.681  1.00 64.77           H
HETATM 4199  H2  HOH B 535      63.848  28.308   3.731  1.00 64.77           H
HETATM 4200  O   HOH B 536      72.152  34.771  33.305  1.00 54.69           O
HETATM 4201  H1  HOH B 536      72.928  34.833  32.989  1.00 65.62           H
HETATM 4202  H2  HOH B 536      72.013  33.955  33.447  1.00 65.62           H
HETATM 4203  O   HOH B 537      52.469  37.671  16.542  1.00 45.60           O
HETATM 4204  H1  HOH B 537      52.597  38.177  17.200  1.00 54.72           H
HETATM 4205  H2  HOH B 537      52.635  36.889  16.800  1.00 54.72           H
HETATM 4206  O   HOH B 538      49.423  50.380  13.605  1.00 51.92           O
HETATM 4207  H1  HOH B 538      48.811  50.342  13.030  1.00 62.30           H
HETATM 4208  H2  HOH B 538      50.018  50.884  13.292  1.00 62.30           H
HETATM 4209  O   HOH B 539      53.385  54.497   8.608  1.00 50.19           O
HETATM 4210  H1  HOH B 539      53.098  54.341   9.382  1.00 60.23           H
HETATM 4211  H2  HOH B 539      53.601  55.308   8.589  1.00 60.23           H
HETATM 4212  O   HOH B 540      70.566  31.214  34.817  1.00 46.79           O
HETATM 4213  H1  HOH B 540      69.971  30.789  35.231  1.00 56.15           H
HETATM 4214  H2  HOH B 540      70.253  31.394  34.058  1.00 56.15           H
HETATM 4215  O   HOH B 541      76.907  31.463  31.344  1.00 50.08           O
HETATM 4216  H1  HOH B 541      76.221  31.893  31.120  1.00 60.10           H
HETATM 4217  H2  HOH B 541      76.759  30.657  31.158  1.00 60.10           H
HETATM 4218  O   HOH B 542      47.913  27.314  11.569  1.00 51.21           O
HETATM 4219  H1  HOH B 542      48.260  27.916  11.098  1.00 61.46           H
HETATM 4220  H2  HOH B 542      47.272  27.667  11.981  1.00 61.46           H
HETATM 4221  O   HOH B 543      69.934  43.029  23.254  1.00 28.39           O
HETATM 4222  H1  HOH B 543      69.095  43.006  23.228  1.00 34.06           H
HETATM 4223  H2  HOH B 543      70.145  43.331  24.010  1.00 34.06           H
HETATM 4224  O   HOH B 544      72.848  43.282  22.867  1.00 32.71           O
HETATM 4225  H1  HOH B 544      73.514  43.531  22.419  1.00 39.26           H
HETATM 4226  H2  HOH B 544      72.813  43.776  23.545  1.00 39.26           H
HETATM 4227  O   HOH B 545      71.396  41.756  21.010  1.00 31.30           O
HETATM 4228  H1  HOH B 545      72.167  41.584  20.723  1.00 37.56           H
HETATM 4229  H2  HOH B 545      70.925  41.077  20.860  1.00 37.56           H
TER
END
